# Supplementary material for: Enriching Alkene syn-Dihalogenation: Aryl Alkene, Bromine, Regio-Reversion, and Stereoconvergency
Source: Org Lett. 2026 Feb 25;28(9):3002–7. doi: 10.1021/acs.orglett.6c00241 (PMC12973299; doi:10.1021/acs.orglett.6c00241)
Supplement: Supplementary file 1 [file ol6c00241_si_001.zip]

Archive with 35 entries (30 files):
- Fig 4b/
- Fig 4b/alkyl-Br/
- Fig 4b/alkyl-Br/E-alkyl-bromiranium_PDT.log
- Fig 4b/alkyl-Br/E-alkyl-bromiranium_SM.log
- Fig 4b/alkyl-Br/E-alkyl-bromiranium_TS.log
- Fig 4b/E-alkene/
- Fig 4b/E-alkene/1st bromination PDT.log
- Fig 4b/E-alkene/1st bromination SM.log
- Fig 4b/E-alkene/1st bromination TS.log
- Fig 4b/E-alkene/bromiranium formation PDT.log
- Fig 4b/E-alkene/bromiranium formation SM.log
- Fig 4b/E-alkene/bromiranium formation TS.log
- Fig 4b/E-alkene/syn-dibromination PDT.log
- Fig 4b/E-alkene/syn-dibromination SM.log
- Fig 4b/E-alkene/syn-dibromination TS.log
- Fig 4b/Z-alkene/
- Fig 4b/Z-alkene/bromiranium formation PDT.log
- Fig 4b/Z-alkene/bromiranium formation SM.log
- Fig 4b/Z-alkene/bromiranium formation TS.log
- Fig 4b/Z-alkene/syn-dibromination PDT.log
- Fig 4b/Z-alkene/syn-dibromination SM.log
- Fig 4b/Z-alkene/syn-dibromination TS.log
- Fig 4c/
- Fig 4c/1st bromination major PDT.log
- Fig 4c/1st bromination major SM.log
- Fig 4c/1st bromination major TS.log
- Fig 4c/1st bromination minor PDT.log
- Fig 4c/1st bromination minor SM.log
- Fig 4c/1st bromination minor TS.log
- Fig 4c/2nd chlorination major PDT.log
- Fig 4c/2nd chlorination major SM.log
- Fig 4c/2nd chlorination major TS.log
- Fig 4c/2nd chlorination minor PDT.log
- Fig 4c/2nd chlorination minor SM.log
- Fig 4c/2nd chlorination minor TS.log
