# Supplementary material for: Enriching Alkene syn-Dihalogenation: Aryl Alkene, Bromine, Regio-Reversion, and Stereoconvergency
Source: Org Lett. 2026 Feb 25;28(9):3002–7. doi: 10.1021/acs.orglett.6c00241 (PMC12973299; doi:10.1021/acs.orglett.6c00241)
Supplement: Supplementary file 1 [file ol6c00241_si_001.zip › Fig 4b/alkyl-Br/E-alkyl-bromiranium_PDT.log]

 Entering Gaussian System, Link 0=g16
 Input=E-alkyl-TT-Br_bromiranium_pdt_fromIRCfwdre.gjf
 Output=E-alkyl-TT-Br_bromiranium_pdt_fromIRCfwdre.log
 Initial command:
 /home/ansgus3642/gaussian/g16/l1.exe "/home/ansgus3642/gaussian/scratch/Gau-174693.inp" -scrdir="/home/ansgus3642/gaussian/scratch/"
 Entering Link 1 = /home/ansgus3642/gaussian/g16/l1.exe PID=    174695.
  
 Copyright (c) 1988-2019, Gaussian, Inc.  All Rights Reserved.
  
 This is part of the Gaussian(R) 16 program.  It is based on
 the Gaussian(R) 09 system (copyright 2009, Gaussian, Inc.),
 the Gaussian(R) 03 system (copyright 2003, Gaussian, Inc.),
 the Gaussian(R) 98 system (copyright 1998, Gaussian, Inc.),
 the Gaussian(R) 94 system (copyright 1995, Gaussian, Inc.),
 the Gaussian 92(TM) system (copyright 1992, Gaussian, Inc.),
 the Gaussian 90(TM) system (copyright 1990, Gaussian, Inc.),
 the Gaussian 88(TM) system (copyright 1988, Gaussian, Inc.),
 the Gaussian 86(TM) system (copyright 1986, Carnegie Mellon
 University), and the Gaussian 82(TM) system (copyright 1983,
 Carnegie Mellon University). Gaussian is a federally registered
 trademark of Gaussian, Inc.
  
 This software contains proprietary and confidential information,
 including trade secrets, belonging to Gaussian, Inc.
  
 This software is provided under written license and may be
 used, copied, transmitted, or stored only in accord with that
 written license.
  
 The following legend is applicable only to US Government
 contracts under FAR:
  
                    RESTRICTED RIGHTS LEGEND
  
 Use, reproduction and disclosure by the US Government is
 subject to restrictions as set forth in subparagraphs (a)
 and (c) of the Commercial Computer Software - Restricted
 Rights clause in FAR 52.227-19.
  
 Gaussian, Inc.
 340 Quinnipiac St., Bldg. 40, Wallingford CT 06492
  
  
 ---------------------------------------------------------------
 Warning -- This program may not be used in any manner that
 competes with the business of Gaussian, Inc. or will provide
 assistance to any competitor of Gaussian, Inc.  The licensee
 of this program is prohibited from giving any competitor of
 Gaussian, Inc. access to this program.  By using this program,
 the user acknowledges that Gaussian, Inc. is engaged in the
 business of creating and licensing software in the field of
 computational chemistry and represents and warrants to the
 licensee that it is not a competitor of Gaussian, Inc. and that
 it will not use this program in any manner prohibited above.
 ---------------------------------------------------------------
  

 Cite this work as:
 Gaussian 16, Revision C.01,
 M. J. Frisch, G. W. Trucks, H. B. Schlegel, G. E. Scuseria, 
 M. A. Robb, J. R. Cheeseman, G. Scalmani, V. Barone, 
 G. A. Petersson, H. Nakatsuji, X. Li, M. Caricato, A. V. Marenich, 
 J. Bloino, B. G. Janesko, R. Gomperts, B. Mennucci, H. P. Hratchian, 
 J. V. Ortiz, A. F. Izmaylov, J. L. Sonnenberg, D. Williams-Young, 
 F. Ding, F. Lipparini, F. Egidi, J. Goings, B. Peng, A. Petrone, 
 T. Henderson, D. Ranasinghe, V. G. Zakrzewski, J. Gao, N. Rega, 
 G. Zheng, W. Liang, M. Hada, M. Ehara, K. Toyota, R. Fukuda, 
 J. Hasegawa, M. Ishida, T. Nakajima, Y. Honda, O. Kitao, H. Nakai, 
 T. Vreven, K. Throssell, J. A. Montgomery, Jr., J. E. Peralta, 
 F. Ogliaro, M. J. Bearpark, J. J. Heyd, E. N. Brothers, K. N. Kudin, 
 V. N. Staroverov, T. A. Keith, R. Kobayashi, J. Normand, 
 K. Raghavachari, A. P. Rendell, J. C. Burant, S. S. Iyengar, 
 J. Tomasi, M. Cossi, J. M. Millam, M. Klene, C. Adamo, R. Cammi, 
 J. W. Ochterski, R. L. Martin, K. Morokuma, O. Farkas, 
 J. B. Foresman, and D. J. Fox, Gaussian, Inc., Wallingford CT, 2019.
 
 ******************************************
 Gaussian 16:  ES64L-G16RevC.01  3-Jul-2019
                 5-Feb-2026 
 ******************************************
 %mem=12GB
 %nprocshared=8
 Will use up to    8 processors via shared memory.
 ----------------------------------------------------------------------
 # opt=calcfc freq wb97xd/6-31+g(d,p) scrf=(smd,solvent=dichloromethane
 )
 ----------------------------------------------------------------------
 1/10=4,18=20,19=15,26=3,38=1/1,3;
 2/9=110,12=2,17=6,18=5,40=1/2;
 3/5=1,6=6,7=111,11=2,25=1,30=1,70=32201,71=2,72=9,74=-58,140=1/1,2,3;
 4//1;
 5/5=2,38=5,53=9/2;
 8/6=4,10=90,11=11/1;
 11/6=1,8=1,9=11,15=111,16=1/1,2,10;
 10/6=1,13=1/2;
 6/7=2,8=2,9=2,10=2,28=1/1;
 7/10=1,25=1/1,2,3,16;
 1/10=4,18=20,19=15,26=3/3(2);
 2/9=110/2;
 99//99;
 2/9=110/2;
 3/5=1,6=6,7=111,11=2,25=1,30=1,70=32205,71=1,72=9,74=-58/1,2,3;
 4/5=5,16=3,69=1/1;
 5/5=2,38=5,53=9/2;
 7//1,2,3,16;
 1/18=20,19=15,26=3/3(-5);
 2/9=110/2;
 6/7=2,8=2,9=2,10=2,19=2,28=1/1;
 99/9=1/99;
 -------------------
 Title Card Required
 -------------------
 Symbolic Z-matrix:
 Charge =  1 Multiplicity = 1
 C                     1.84887   2.73679   1.43739 
 C                     2.05234   3.91665   0.72724 
 C                     2.10743   3.89503  -0.66551 
 C                     1.95995   2.69321  -1.35244 
 C                     1.71941   1.51235  -0.64678 
 C                     1.66412   1.53424   0.75215 
 S                     1.29      0.06341   1.67939 
 C                     2.25078  -1.15701   0.81234 
 C                     2.30351  -1.17637  -0.58629 
 S                     1.40229   0.01417  -1.55303 
 C                     3.02755  -2.17423  -1.24228 
 C                     3.66601  -3.16766  -0.50523 
 C                     3.61297  -3.14865   0.88756 
 C                     2.92415  -2.13479   1.54744 
 H                     4.1211   -3.91449   1.46441 
 H                     2.903    -2.10536   2.6325 
 H                     3.0867   -2.17437  -2.32633 
 H                     4.21532  -3.94847  -1.02101 
 H                     1.82784   2.74826   2.52291 
 H                     2.02269   2.67088  -2.4361 
 H                     2.18153   4.85024   1.26495 
 H                     2.27999   4.81173  -1.21992 
 C                    -1.94384  -1.12576  -0.53339 
 H                    -1.93091  -1.01126  -1.61642 
 C                    -1.37538  -2.37455   0.03671 
 H                    -1.81367  -3.25469  -0.43752 
 H                    -1.48234  -2.42652   1.12183 
 C                    -2.10667   0.09704   0.23902 
 H                    -1.91794   0.02042   1.30915 
 Br                   -3.95169  -0.86268  -0.01266 
 C                    -2.08131   1.45592  -0.36781 
 H                    -1.01033   1.70672  -0.38283 
 H                    -2.40851   1.41973  -1.4113 
 C                    -2.82915   2.51233   0.43759 
 H                    -2.66496   3.49517  -0.00935 
 H                    -3.90696   2.32163   0.44618 
 H                    -2.4716    2.5437    1.47132 
 H                    -0.30647  -2.36901  -0.2107 
 
 Add virtual bond connecting atoms H32        and C5         Dist= 5.20D+00.
 Add virtual bond connecting atoms H38        and C9         Dist= 5.47D+00.

 GradGradGradGradGradGradGradGradGradGradGradGradGradGradGradGradGradGrad
 Berny optimization.
 Initialization pass.
                           ----------------------------
                           !    Initial Parameters    !
                           ! (Angstroms and Degrees)  !
 --------------------------                            --------------------------
 ! Name  Definition              Value          Derivative Info.                !
 --------------------------------------------------------------------------------
 ! R1    R(1,2)                  1.392          calculate D2E/DX2 analytically  !
 ! R2    R(1,6)                  1.3964         calculate D2E/DX2 analytically  !
 ! R3    R(1,19)                 1.0858         calculate D2E/DX2 analytically  !
 ! R4    R(2,3)                  1.394          calculate D2E/DX2 analytically  !
 ! R5    R(2,21)                 1.0851         calculate D2E/DX2 analytically  !
 ! R6    R(3,4)                  1.3921         calculate D2E/DX2 analytically  !
 ! R7    R(3,22)                 1.0851         calculate D2E/DX2 analytically  !
 ! R8    R(4,5)                  1.3965         calculate D2E/DX2 analytically  !
 ! R9    R(4,20)                 1.0857         calculate D2E/DX2 analytically  !
 ! R10   R(5,6)                  1.4002         calculate D2E/DX2 analytically  !
 ! R11   R(5,10)                 1.7794         calculate D2E/DX2 analytically  !
 ! R12   R(5,32)                 2.7493         calculate D2E/DX2 analytically  !
 ! R13   R(6,7)                  1.7785         calculate D2E/DX2 analytically  !
 ! R14   R(7,8)                  1.7789         calculate D2E/DX2 analytically  !
 ! R15   R(8,9)                  1.3998         calculate D2E/DX2 analytically  !
 ! R16   R(8,14)                 1.3964         calculate D2E/DX2 analytically  !
 ! R17   R(9,10)                 1.7788         calculate D2E/DX2 analytically  !
 ! R18   R(9,11)                 1.3965         calculate D2E/DX2 analytically  !
 ! R19   R(9,38)                 2.894          calculate D2E/DX2 analytically  !
 ! R20   R(11,12)                1.392          calculate D2E/DX2 analytically  !
 ! R21   R(11,17)                1.0857         calculate D2E/DX2 analytically  !
 ! R22   R(12,13)                1.3939         calculate D2E/DX2 analytically  !
 ! R23   R(12,18)                1.0851         calculate D2E/DX2 analytically  !
 ! R24   R(13,14)                1.3921         calculate D2E/DX2 analytically  !
 ! R25   R(13,15)                1.0851         calculate D2E/DX2 analytically  !
 ! R26   R(14,16)                1.0857         calculate D2E/DX2 analytically  !
 ! R27   R(23,24)                1.0891         calculate D2E/DX2 analytically  !
 ! R28   R(23,25)                1.4858         calculate D2E/DX2 analytically  !
 ! R29   R(23,28)                1.4555         calculate D2E/DX2 analytically  !
 ! R30   R(23,30)                2.0909         calculate D2E/DX2 analytically  !
 ! R31   R(25,26)                1.0916         calculate D2E/DX2 analytically  !
 ! R32   R(25,27)                1.0916         calculate D2E/DX2 analytically  !
 ! R33   R(25,38)                1.0972         calculate D2E/DX2 analytically  !
 ! R34   R(28,29)                1.0893         calculate D2E/DX2 analytically  !
 ! R35   R(28,30)                2.0949         calculate D2E/DX2 analytically  !
 ! R36   R(28,31)                1.4884         calculate D2E/DX2 analytically  !
 ! R37   R(31,32)                1.1001         calculate D2E/DX2 analytically  !
 ! R38   R(31,33)                1.0942         calculate D2E/DX2 analytically  !
 ! R39   R(31,34)                1.5244         calculate D2E/DX2 analytically  !
 ! R40   R(34,35)                1.0921         calculate D2E/DX2 analytically  !
 ! R41   R(34,36)                1.0946         calculate D2E/DX2 analytically  !
 ! R42   R(34,37)                1.0943         calculate D2E/DX2 analytically  !
 ! A1    A(2,1,6)              119.9285         calculate D2E/DX2 analytically  !
 ! A2    A(2,1,19)             120.2587         calculate D2E/DX2 analytically  !
 ! A3    A(6,1,19)             119.812          calculate D2E/DX2 analytically  !
 ! A4    A(1,2,3)              120.1542         calculate D2E/DX2 analytically  !
 ! A5    A(1,2,21)             119.593          calculate D2E/DX2 analytically  !
 ! A6    A(3,2,21)             120.2473         calculate D2E/DX2 analytically  !
 ! A7    A(2,3,4)              120.1454         calculate D2E/DX2 analytically  !
 ! A8    A(2,3,22)             120.2417         calculate D2E/DX2 analytically  !
 ! A9    A(4,3,22)             119.6067         calculate D2E/DX2 analytically  !
 ! A10   A(3,4,5)              119.9273         calculate D2E/DX2 analytically  !
 ! A11   A(3,4,20)             120.2748         calculate D2E/DX2 analytically  !
 ! A12   A(5,4,20)             119.7958         calculate D2E/DX2 analytically  !
 ! A13   A(4,5,6)              119.8955         calculate D2E/DX2 analytically  !
 ! A14   A(4,5,10)             119.0308         calculate D2E/DX2 analytically  !
 ! A15   A(4,5,32)              99.1925         calculate D2E/DX2 analytically  !
 ! A16   A(6,5,10)             120.9949         calculate D2E/DX2 analytically  !
 ! A17   A(6,5,32)              82.1704         calculate D2E/DX2 analytically  !
 ! A18   A(10,5,32)             86.0708         calculate D2E/DX2 analytically  !
 ! A19   A(1,6,5)              119.9035         calculate D2E/DX2 analytically  !
 ! A20   A(1,6,7)              118.9599         calculate D2E/DX2 analytically  !
 ! A21   A(5,6,7)              121.0819         calculate D2E/DX2 analytically  !
 ! A22   A(6,7,8)              101.5162         calculate D2E/DX2 analytically  !
 ! A23   A(7,8,9)              121.1224         calculate D2E/DX2 analytically  !
 ! A24   A(7,8,14)             118.9642         calculate D2E/DX2 analytically  !
 ! A25   A(9,8,14)             119.8787         calculate D2E/DX2 analytically  !
 ! A26   A(8,9,10)             120.977          calculate D2E/DX2 analytically  !
 ! A27   A(8,9,11)             119.9184         calculate D2E/DX2 analytically  !
 ! A28   A(8,9,38)              80.9119         calculate D2E/DX2 analytically  !
 ! A29   A(10,9,11)            119.0527         calculate D2E/DX2 analytically  !
 ! A30   A(10,9,38)             83.652          calculate D2E/DX2 analytically  !
 ! A31   A(11,9,38)            103.5372         calculate D2E/DX2 analytically  !
 ! A32   A(5,10,9)             101.3279         calculate D2E/DX2 analytically  !
 ! A33   A(9,11,12)            119.9343         calculate D2E/DX2 analytically  !
 ! A34   A(9,11,17)            119.8259         calculate D2E/DX2 analytically  !
 ! A35   A(12,11,17)           120.2393         calculate D2E/DX2 analytically  !
 ! A36   A(11,12,13)           120.1226         calculate D2E/DX2 analytically  !
 ! A37   A(11,12,18)           119.6059         calculate D2E/DX2 analytically  !
 ! A38   A(13,12,18)           120.2666         calculate D2E/DX2 analytically  !
 ! A39   A(12,13,14)           120.1596         calculate D2E/DX2 analytically  !
 ! A40   A(12,13,15)           120.2461         calculate D2E/DX2 analytically  !
 ! A41   A(14,13,15)           119.5872         calculate D2E/DX2 analytically  !
 ! A42   A(8,14,13)            119.9374         calculate D2E/DX2 analytically  !
 ! A43   A(8,14,16)            119.8527         calculate D2E/DX2 analytically  !
 ! A44   A(13,14,16)           120.2086         calculate D2E/DX2 analytically  !
 ! A45   A(24,23,25)           117.7327         calculate D2E/DX2 analytically  !
 ! A46   A(24,23,28)           116.1504         calculate D2E/DX2 analytically  !
 ! A47   A(24,23,30)           104.2303         calculate D2E/DX2 analytically  !
 ! A48   A(25,23,28)           123.0457         calculate D2E/DX2 analytically  !
 ! A49   A(25,23,30)           112.1843         calculate D2E/DX2 analytically  !
 ! A50   A(23,25,26)           110.9382         calculate D2E/DX2 analytically  !
 ! A51   A(23,25,27)           112.5775         calculate D2E/DX2 analytically  !
 ! A52   A(23,25,38)           106.3776         calculate D2E/DX2 analytically  !
 ! A53   A(26,25,27)           110.7391         calculate D2E/DX2 analytically  !
 ! A54   A(26,25,38)           107.2939         calculate D2E/DX2 analytically  !
 ! A55   A(27,25,38)           108.6535         calculate D2E/DX2 analytically  !
 ! A56   A(23,28,29)           116.2861         calculate D2E/DX2 analytically  !
 ! A57   A(23,28,31)           123.2814         calculate D2E/DX2 analytically  !
 ! A58   A(29,28,30)           103.7912         calculate D2E/DX2 analytically  !
 ! A59   A(29,28,31)           117.5014         calculate D2E/DX2 analytically  !
 ! A60   A(30,28,31)           112.599          calculate D2E/DX2 analytically  !
 ! A61   A(28,31,32)           103.3148         calculate D2E/DX2 analytically  !
 ! A62   A(28,31,33)           110.7023         calculate D2E/DX2 analytically  !
 ! A63   A(28,31,34)           114.1365         calculate D2E/DX2 analytically  !
 ! A64   A(32,31,33)           106.5976         calculate D2E/DX2 analytically  !
 ! A65   A(32,31,34)           109.076          calculate D2E/DX2 analytically  !
 ! A66   A(33,31,34)           112.3379         calculate D2E/DX2 analytically  !
 ! A67   A(5,32,31)            162.1415         calculate D2E/DX2 analytically  !
 ! A68   A(31,34,35)           109.4926         calculate D2E/DX2 analytically  !
 ! A69   A(31,34,36)           111.4976         calculate D2E/DX2 analytically  !
 ! A70   A(31,34,37)           111.0185         calculate D2E/DX2 analytically  !
 ! A71   A(35,34,36)           107.9409         calculate D2E/DX2 analytically  !
 ! A72   A(35,34,37)           108.161          calculate D2E/DX2 analytically  !
 ! A73   A(36,34,37)           108.6216         calculate D2E/DX2 analytically  !
 ! A74   A(9,38,25)            155.4993         calculate D2E/DX2 analytically  !
 ! D1    D(6,1,2,3)             -1.6999         calculate D2E/DX2 analytically  !
 ! D2    D(6,1,2,21)           179.152          calculate D2E/DX2 analytically  !
 ! D3    D(19,1,2,3)           178.6292         calculate D2E/DX2 analytically  !
 ! D4    D(19,1,2,21)           -0.5189         calculate D2E/DX2 analytically  !
 ! D5    D(2,1,6,5)              1.6947         calculate D2E/DX2 analytically  !
 ! D6    D(2,1,6,7)           -175.6428         calculate D2E/DX2 analytically  !
 ! D7    D(19,1,6,5)          -178.6329         calculate D2E/DX2 analytically  !
 ! D8    D(19,1,6,7)             4.0297         calculate D2E/DX2 analytically  !
 ! D9    D(1,2,3,4)             -0.0364         calculate D2E/DX2 analytically  !
 ! D10   D(1,2,3,22)          -179.1325         calculate D2E/DX2 analytically  !
 ! D11   D(21,2,3,4)           179.1061         calculate D2E/DX2 analytically  !
 ! D12   D(21,2,3,22)            0.01           calculate D2E/DX2 analytically  !
 ! D13   D(2,3,4,5)              1.7735         calculate D2E/DX2 analytically  !
 ! D14   D(2,3,4,20)          -178.7504         calculate D2E/DX2 analytically  !
 ! D15   D(22,3,4,5)          -179.1247         calculate D2E/DX2 analytically  !
 ! D16   D(22,3,4,20)            0.3515         calculate D2E/DX2 analytically  !
 ! D17   D(3,4,5,6)             -1.7699         calculate D2E/DX2 analytically  !
 ! D18   D(3,4,5,10)           175.0352         calculate D2E/DX2 analytically  !
 ! D19   D(3,4,5,32)            84.4377         calculate D2E/DX2 analytically  !
 ! D20   D(20,4,5,6)           178.7514         calculate D2E/DX2 analytically  !
 ! D21   D(20,4,5,10)           -4.4435         calculate D2E/DX2 analytically  !
 ! D22   D(20,4,5,32)          -95.0409         calculate D2E/DX2 analytically  !
 ! D23   D(4,5,6,1)              0.0381         calculate D2E/DX2 analytically  !
 ! D24   D(4,5,6,7)            177.3178         calculate D2E/DX2 analytically  !
 ! D25   D(10,5,6,1)          -176.7031         calculate D2E/DX2 analytically  !
 ! D26   D(10,5,6,7)             0.5767         calculate D2E/DX2 analytically  !
 ! D27   D(32,5,6,1)           -96.1014         calculate D2E/DX2 analytically  !
 ! D28   D(32,5,6,7)            81.1784         calculate D2E/DX2 analytically  !
 ! D29   D(4,5,10,9)           140.1266         calculate D2E/DX2 analytically  !
 ! D30   D(6,5,10,9)           -43.1046         calculate D2E/DX2 analytically  !
 ! D31   D(32,5,10,9)         -121.5352         calculate D2E/DX2 analytically  !
 ! D32   D(4,5,32,31)          135.3388         calculate D2E/DX2 analytically  !
 ! D33   D(6,5,32,31)         -105.4912         calculate D2E/DX2 analytically  !
 ! D34   D(10,5,32,31)          16.5465         calculate D2E/DX2 analytically  !
 ! D35   D(1,6,7,8)           -140.539          calculate D2E/DX2 analytically  !
 ! D36   D(5,6,7,8)             42.156          calculate D2E/DX2 analytically  !
 ! D37   D(6,7,8,9)            -42.2806         calculate D2E/DX2 analytically  !
 ! D38   D(6,7,8,14)           139.8646         calculate D2E/DX2 analytically  !
 ! D39   D(7,8,9,10)            -0.3885         calculate D2E/DX2 analytically  !
 ! D40   D(7,8,9,11)          -177.7442         calculate D2E/DX2 analytically  !
 ! D41   D(7,8,9,38)           -77.29           calculate D2E/DX2 analytically  !
 ! D42   D(14,8,9,10)          177.4469         calculate D2E/DX2 analytically  !
 ! D43   D(14,8,9,11)            0.0913         calculate D2E/DX2 analytically  !
 ! D44   D(14,8,9,38)          100.5455         calculate D2E/DX2 analytically  !
 ! D45   D(7,8,14,13)          175.9824         calculate D2E/DX2 analytically  !
 ! D46   D(7,8,14,16)           -3.6057         calculate D2E/DX2 analytically  !
 ! D47   D(9,8,14,13)           -1.8998         calculate D2E/DX2 analytically  !
 ! D48   D(9,8,14,16)          178.5122         calculate D2E/DX2 analytically  !
 ! D49   D(8,9,10,5)            42.9919         calculate D2E/DX2 analytically  !
 ! D50   D(11,9,10,5)         -139.63           calculate D2E/DX2 analytically  !
 ! D51   D(38,9,10,5)          118.3871         calculate D2E/DX2 analytically  !
 ! D52   D(8,9,11,12)            1.689          calculate D2E/DX2 analytically  !
 ! D53   D(8,9,11,17)         -178.5701         calculate D2E/DX2 analytically  !
 ! D54   D(10,9,11,12)        -175.7176         calculate D2E/DX2 analytically  !
 ! D55   D(10,9,11,17)           4.0234         calculate D2E/DX2 analytically  !
 ! D56   D(38,9,11,12)         -85.5083         calculate D2E/DX2 analytically  !
 ! D57   D(38,9,11,17)          94.2327         calculate D2E/DX2 analytically  !
 ! D58   D(8,9,38,25)           73.2216         calculate D2E/DX2 analytically  !
 ! D59   D(10,9,38,25)         -49.6152         calculate D2E/DX2 analytically  !
 ! D60   D(11,9,38,25)        -168.0258         calculate D2E/DX2 analytically  !
 ! D61   D(9,11,12,13)          -1.6643         calculate D2E/DX2 analytically  !
 ! D62   D(9,11,12,18)         179.1301         calculate D2E/DX2 analytically  !
 ! D63   D(17,11,12,13)        178.5958         calculate D2E/DX2 analytically  !
 ! D64   D(17,11,12,18)         -0.6098         calculate D2E/DX2 analytically  !
 ! D65   D(11,12,13,14)         -0.1488         calculate D2E/DX2 analytically  !
 ! D66   D(11,12,13,15)       -179.1758         calculate D2E/DX2 analytically  !
 ! D67   D(18,12,13,14)        179.0516         calculate D2E/DX2 analytically  !
 ! D68   D(18,12,13,15)          0.0245         calculate D2E/DX2 analytically  !
 ! D69   D(12,13,14,8)           1.9333         calculate D2E/DX2 analytically  !
 ! D70   D(12,13,14,16)       -178.4801         calculate D2E/DX2 analytically  !
 ! D71   D(15,13,14,8)        -179.0333         calculate D2E/DX2 analytically  !
 ! D72   D(15,13,14,16)          0.5533         calculate D2E/DX2 analytically  !
 ! D73   D(24,23,25,26)        -52.0171         calculate D2E/DX2 analytically  !
 ! D74   D(24,23,25,27)       -176.7475         calculate D2E/DX2 analytically  !
 ! D75   D(24,23,25,38)         64.3552         calculate D2E/DX2 analytically  !
 ! D76   D(28,23,25,26)        148.5872         calculate D2E/DX2 analytically  !
 ! D77   D(28,23,25,27)         23.8568         calculate D2E/DX2 analytically  !
 ! D78   D(28,23,25,38)        -95.0404         calculate D2E/DX2 analytically  !
 ! D79   D(30,23,25,26)         68.934          calculate D2E/DX2 analytically  !
 ! D80   D(30,23,25,27)        -55.7964         calculate D2E/DX2 analytically  !
 ! D81   D(30,23,25,38)       -174.6937         calculate D2E/DX2 analytically  !
 ! D82   D(24,23,28,29)       -167.9241         calculate D2E/DX2 analytically  !
 ! D83   D(24,23,28,31)         -7.823          calculate D2E/DX2 analytically  !
 ! D84   D(25,23,28,29)         -8.2285         calculate D2E/DX2 analytically  !
 ! D85   D(25,23,28,31)        151.8727         calculate D2E/DX2 analytically  !
 ! D86   D(23,25,38,9)          39.3444         calculate D2E/DX2 analytically  !
 ! D87   D(26,25,38,9)         158.1352         calculate D2E/DX2 analytically  !
 ! D88   D(27,25,38,9)         -82.0931         calculate D2E/DX2 analytically  !
 ! D89   D(23,28,31,32)        -86.4055         calculate D2E/DX2 analytically  !
 ! D90   D(23,28,31,33)         27.3752         calculate D2E/DX2 analytically  !
 ! D91   D(23,28,31,34)        155.2957         calculate D2E/DX2 analytically  !
 ! D92   D(29,28,31,32)         73.4711         calculate D2E/DX2 analytically  !
 ! D93   D(29,28,31,33)       -172.7481         calculate D2E/DX2 analytically  !
 ! D94   D(29,28,31,34)        -44.8277         calculate D2E/DX2 analytically  !
 ! D95   D(30,28,31,32)       -166.0115         calculate D2E/DX2 analytically  !
 ! D96   D(30,28,31,33)        -52.2308         calculate D2E/DX2 analytically  !
 ! D97   D(30,28,31,34)         75.6897         calculate D2E/DX2 analytically  !
 ! D98   D(28,31,32,5)          40.2734         calculate D2E/DX2 analytically  !
 ! D99   D(33,31,32,5)         -76.4454         calculate D2E/DX2 analytically  !
 ! D100  D(34,31,32,5)         162.0402         calculate D2E/DX2 analytically  !
 ! D101  D(28,31,34,35)        173.408          calculate D2E/DX2 analytically  !
 ! D102  D(28,31,34,36)        -67.2111         calculate D2E/DX2 analytically  !
 ! D103  D(28,31,34,37)         54.0533         calculate D2E/DX2 analytically  !
 ! D104  D(32,31,34,35)         58.4483         calculate D2E/DX2 analytically  !
 ! D105  D(32,31,34,36)        177.8292         calculate D2E/DX2 analytically  !
 ! D106  D(32,31,34,37)        -60.9064         calculate D2E/DX2 analytically  !
 ! D107  D(33,31,34,35)        -59.5121         calculate D2E/DX2 analytically  !
 ! D108  D(33,31,34,36)         59.8688         calculate D2E/DX2 analytically  !
 ! D109  D(33,31,34,37)       -178.8668         calculate D2E/DX2 analytically  !
 --------------------------------------------------------------------------------
 Trust Radius=3.00D-01 FncErr=1.00D-07 GrdErr=1.00D-06 EigMax=2.50D+02 EigMin=1.00D-04
 Number of steps in this run=    228 maximum allowed number of steps=    228.
 GradGradGradGradGradGradGradGradGradGradGradGradGradGradGradGradGradGrad

                          Input orientation:                          
 ---------------------------------------------------------------------
 Center     Atomic      Atomic             Coordinates (Angstroms)
 Number     Number       Type             X           Y           Z
 ---------------------------------------------------------------------
      1          6           0        1.848869    2.736786    1.437394
      2          6           0        2.052343    3.916646    0.727237
      3          6           0        2.107433    3.895034   -0.665509
      4          6           0        1.959954    2.693213   -1.352442
      5          6           0        1.719406    1.512347   -0.646783
      6          6           0        1.664122    1.534244    0.752150
      7         16           0        1.289997    0.063414    1.679393
      8          6           0        2.250777   -1.157014    0.812335
      9          6           0        2.303510   -1.176374   -0.586291
     10         16           0        1.402287    0.014167   -1.553034
     11          6           0        3.027552   -2.174233   -1.242280
     12          6           0        3.666015   -3.167661   -0.505229
     13          6           0        3.612966   -3.148647    0.887563
     14          6           0        2.924146   -2.134788    1.547442
     15          1           0        4.121105   -3.914491    1.464408
     16          1           0        2.902996   -2.105358    2.632504
     17          1           0        3.086701   -2.174366   -2.326330
     18          1           0        4.215317   -3.948470   -1.021008
     19          1           0        1.827838    2.748257    2.522909
     20          1           0        2.022694    2.670883   -2.436101
     21          1           0        2.181529    4.850237    1.264947
     22          1           0        2.279991    4.811728   -1.219919
     23          6           0       -1.943836   -1.125755   -0.533385
     24          1           0       -1.930908   -1.011264   -1.616416
     25          6           0       -1.375382   -2.374551    0.036706
     26          1           0       -1.813672   -3.254693   -0.437519
     27          1           0       -1.482340   -2.426520    1.121827
     28          6           0       -2.106669    0.097043    0.239019
     29          1           0       -1.917936    0.020416    1.309153
     30         35           0       -3.951689   -0.862679   -0.012659
     31          6           0       -2.081307    1.455918   -0.367805
     32          1           0       -1.010330    1.706717   -0.382828
     33          1           0       -2.408506    1.419726   -1.411295
     34          6           0       -2.829146    2.512331    0.437591
     35          1           0       -2.664961    3.495167   -0.009348
     36          1           0       -3.906960    2.321632    0.446181
     37          1           0       -2.471602    2.543698    1.471321
     38          1           0       -0.306472   -2.369008   -0.210697
 ---------------------------------------------------------------------
                    Distance matrix (angstroms):
                    1          2          3          4          5
     1  C    0.000000
     2  C    1.392047   0.000000
     3  C    2.414662   1.394003   0.000000
     4  C    2.792387   2.414620   1.392121   0.000000
     5  C    2.420703   2.789163   2.414148   1.396518   0.000000
     6  C    1.396352   2.413954   2.789195   2.420751   1.400196
     7  S    2.741864   4.041679   4.565970   4.068994   2.773967
     8  C    3.964077   5.078252   5.265715   4.426634   3.088182
     9  C    4.428862   5.265671   5.075815   3.959637   2.752101
    10  S    4.068753   4.566350   4.043026   2.743814   1.779438
    11  C    5.717347   6.475248   6.165654   4.984369   3.956859
    12  C    6.475979   7.369553   7.234399   6.162650   5.070680
    13  C    6.168685   7.237376   7.368318   6.471275   5.259720
    14  C    4.990047   6.168681   6.474792   5.713894   4.423530
    15  H    7.028746   8.133259   8.341469   7.501131   6.298877
    16  H    5.097630   6.373240   6.893077   6.308360   5.024181
    17  H    6.310092   6.891632   6.368274   5.090318   4.275772
    18  H    7.505762   8.342354   8.129582   7.021999   6.015824
    19  H    1.085779   2.154060   3.399894   3.877993   3.403848
    20  H    3.877953   3.399928   2.154234   1.085703   2.153102
    21  H    2.146410   1.085087   2.155125   3.398908   3.874246
    22  H    3.398906   2.155090   1.085115   2.146647   3.395387
    23  C    5.760886   6.556250   6.452794   5.522223   4.515726
    24  H    6.136803   6.755982   6.425277   5.378814   4.542421
    25  C    6.203506   7.197589   7.206303   6.223859   5.015261
    26  H    7.268241   8.229874   8.157551   7.103163   5.937264
    27  H    6.152744   7.272237   7.486193   6.647034   5.375298
    28  C    4.904144   5.667901   5.744698   5.080380   4.174515
    29  H    4.645851   5.593062   5.925837   5.409802   4.391104
    30  Br   6.978916   7.709591   7.731429   7.027582   6.180953
    31  C    4.510615   4.933696   4.856280   4.339608   3.811356
    32  H    3.542495   3.936495   3.819566   3.276570   2.749347
    33  H    5.289132   5.541399   5.203561   4.550678   4.199133
    34  C    4.788926   5.087723   5.243902   5.115898   4.781753
    35  H    4.800298   4.793032   4.833858   4.882302   4.853923
    36  H    5.855290   6.175464   6.315407   6.147666   5.788394
    37  H    4.324916   4.785888   5.230651   5.256870   4.807764
    38  H    5.781940   6.778877   6.728448   5.662715   4.399917
                    6          7          8          9         10
     6  C    0.000000
     7  S    1.778508   0.000000
     8  C    2.755115   1.778857   0.000000
     9  C    3.089934   2.774456   1.399754   0.000000
    10  S    2.773637   3.234752   2.772467   1.778815   0.000000
    11  C    4.426002   4.069685   2.420652   1.396525   2.743565
    12  C    5.262745   4.567043   2.789547   2.414170   4.043067
    13  C    5.074032   4.042340   2.414088   2.788688   4.565852
    14  C    3.960044   2.742252   1.396370   2.420034   4.067802
    15  H    6.019368   4.887240   3.395144   3.873797   5.650777
    16  H    4.279865   2.865966   2.153546   3.403386   4.925773
    17  H    5.025391   4.927639   3.403673   2.153395   2.867911
    18  H    6.301812   5.651980   3.874634   3.395365   4.888628
    19  H    2.153188   2.865166   4.284400   5.029525   4.926424
    20  H    3.403743   4.926767   5.025650   4.278088   2.867552
    21  H    3.395067   4.886744   6.024676   6.305712   5.651178
    22  H    3.874307   5.650892   6.305299   6.021578   4.888550
    23  C    4.663213   4.094898   4.405306   4.247977   3.679082
    24  H    5.001395   4.731968   4.838033   4.361045   3.487938
    25  C    5.002911   3.968166   3.902951   3.918928   3.993581
    26  H    6.036910   5.012376   4.741533   4.614404   4.719344
    27  H    5.071936   3.767825   3.955198   4.337417   4.629568
    28  C    4.067888   3.689600   4.570414   4.663947   3.940951
    29  H    3.928494   3.229514   4.360199   4.779709   4.383609
    30  Br   6.153658   5.585334   6.264011   6.289274   5.639740
    31  C    3.910073   4.182796   5.194911   5.118918   3.952068
    32  H    2.910432   3.499244   4.501576   4.397175   3.170935
    33  H    4.613015   5.007081   5.770012   5.442744   4.064213
    34  C    4.609236   4.950415   6.277750   6.403049   5.301739
    35  H    4.813113   5.501860   6.817803   6.844111   5.571609
    36  H    5.634763   5.799028   7.081862   7.202221   6.124488
    37  H    4.317455   4.510513   6.035760   6.393309   5.527410
    38  H    4.477241   3.469558   3.009160   2.894037   3.225096
                   11         12         13         14         15
    11  C    0.000000
    12  C    1.392041   0.000000
    13  C    2.414213   1.393932   0.000000
    14  C    2.791916   2.414675   1.392057   0.000000
    15  H    3.398605   2.155071   1.085114   2.146380   0.000000
    16  H    3.877397   3.399420   2.153446   1.085667   2.474106
    17  H    1.085662   2.153752   3.399307   3.877383   4.297409
    18  H    2.146547   1.085091   2.155270   3.399044   2.487433
    19  H    6.312438   6.895404   6.374521   5.098780   7.125427
    20  H    5.090196   6.365325   6.887862   6.306798   7.936274
    21  H    7.506339   8.344094   8.134714   7.030068   8.978986
    22  H    7.025881   8.130344   8.341815   7.505152   9.313550
    23  C    5.129964   5.969975   6.081877   5.389363   6.967908
    24  H    5.106741   6.100027   6.447702   5.902868   7.385599
    25  C    4.589309   5.132095   5.119258   4.563524   5.883971
    26  H    5.025185   5.480796   5.587082   5.257488   6.266916
    27  H    5.098213   5.449969   5.151552   4.436595   5.807755
    28  C    5.806304   6.673536   6.608278   5.657043   7.508605
    29  H    5.981985   6.681042   6.388394   5.305416   7.209550
    30  Br   7.207076   7.974019   7.953619   7.164446   8.755872
    31  C    6.327965   7.377539   7.429853   6.451039   8.406439
    32  H    5.666120   6.755941   6.823732   5.827796   7.832106
    33  H    6.518883   7.665826   7.900184   7.058744   8.908387
    34  C    7.686791   8.679766   8.587779   7.478493   9.521785
    35  H    8.128156   9.204370   9.184611   8.084436  10.155082
    36  H    8.435115   9.401461   9.309568   8.230217  10.216450
    37  H    7.737131   8.613751   8.352576   7.141997   9.228870
    38  H    3.495399   4.062665   4.144395   3.685486   4.979752
                   16         17         18         19         20
    16  H    0.000000
    17  H    4.962715   0.000000
    18  H    4.297371   2.474891   0.000000
    19  H    4.972480   7.023679   7.943901   0.000000
    20  H    7.019841   4.961915   7.115189   4.963440   0.000000
    21  H    7.125379   7.941137   9.315532   2.475053   4.297973
    22  H    7.942001   7.119019   8.973635   4.297804   2.475584
    23  C    5.871478   5.442475   6.792692   6.210831   5.811036
    24  H    6.528169   5.199344   6.837965   6.737669   5.464527
    25  C    5.011502   5.053137   5.903549   6.533375   6.566437
    26  H    5.743951   5.361750   6.096761   7.619720   7.336517
    27  H    4.649351   5.729703   6.274661   6.300684   7.136359
    28  C    5.972946   6.221849   7.610608   5.265495   5.552707
    29  H    5.432454   6.563550   7.668018   4.790109   6.048178
    30  Br   7.451701   7.524130   8.788564   7.271238   7.352032
    31  C    6.821130   6.612344   8.323554   5.030684   4.753610
    32  H    6.240053   5.968724   7.726306   4.193246   3.787450
    33  H    7.549211   6.629637   8.534921   5.932080   4.717113
    34  C    7.681025   8.037514   9.669225   5.108005   5.641240
    35  H    8.327509   8.402001  10.186727   5.211089   5.342535
    36  H    8.411525   8.764252  10.365240   6.114141   6.602296
    37  H    7.200581   8.220524   9.647530   4.430899   5.956745
    38  H    4.295811   4.003425   4.857765   6.181770   5.981466
                   21         22         23         24         25
    21  H    0.000000
    22  H    2.487114   0.000000
    23  C    7.480983   7.318862   0.000000
    24  H    7.718263   7.196952   1.089143   0.000000
    25  C    8.146027   8.159869   1.485811   2.213588   0.000000
    26  H    9.195102   9.079503   2.135067   2.537029   1.091621
    27  H    8.148350   8.487116   2.155155   3.114825   1.091617
    28  C    6.483365   6.602995   1.455458   2.168381   2.585438
    29  H    6.335198   6.853865   2.170098   3.102174   2.765746
    30  Br   8.478564   8.514118   2.090894   2.584119   2.987566
    31  C    5.688502   5.568525   2.590627   2.769230   3.915923
    32  H    4.773347   4.600872   2.986134   3.123559   4.118983
    33  H    6.324484   5.790018   2.732420   2.485938   4.190536
    34  C    5.590813   5.842760   3.868105   4.176302   5.114270
    35  H    5.191195   5.258456   4.706119   4.840395   6.009886
    36  H    6.643336   6.874215   4.086304   4.389451   5.350766
    37  H    5.197532   5.913067   4.214531   4.739644   5.239179
    38  H    7.777221   7.698785   2.081049   2.541320   1.097182
                   26         27         28         29         30
    26  H    0.000000
    27  H    1.796444   0.000000
    28  C    3.431863   2.745452   0.000000
    29  H    3.713229   2.492455   1.089348   0.000000
    30  Br   3.236256   3.135338   2.094876   2.581317   0.000000
    31  C    4.718723   4.201320   1.488429   2.213491   3.000058
    32  H    5.026325   4.423848   2.044432   2.555418   3.923062
    33  H    4.811680   4.697670   2.136383   3.098316   3.089817
    34  C    5.920775   5.164718   2.528838   2.792770   3.585181
    35  H    6.816791   6.143657   3.452626   3.790829   4.543842
    36  H    6.021477   5.374033   2.869279   3.161729   3.217510
    37  H    6.139860   5.079749   2.763669   2.588397   3.999532
    38  H    1.762821   1.778087   3.086156   3.258237   3.949159
                   31         32         33         34         35
    31  C    0.000000
    32  H    1.100053   0.000000
    33  H    1.094185   1.759262   0.000000
    34  C    1.524446   2.151788   2.188402   0.000000
    35  H    2.151204   2.464923   2.517674   1.092098   0.000000
    36  H    2.178312   3.075035   2.551277   1.094588   1.768404
    37  H    2.172091   2.504740   3.094636   1.094267   1.770611
    38  H    4.219571   4.139635   4.496052   5.532778   6.323888
                   36         37         38
    36  H    0.000000
    37  H    1.777773   0.000000
    38  H    5.949547   5.625980   0.000000
 Stoichiometry    C17H18BrS2(1+)
 Framework group  C1[X(C17H18BrS2)]
 Deg. of freedom   108
 Full point group                 C1      NOp   1
 Largest Abelian subgroup         C1      NOp   1
 Largest concise Abelian subgroup C1      NOp   1
                         Standard orientation:                         
 ---------------------------------------------------------------------
 Center     Atomic      Atomic             Coordinates (Angstroms)
 Number     Number       Type             X           Y           Z
 ---------------------------------------------------------------------
      1          6           0        1.782367    2.729207    1.354672
      2          6           0        1.983109    3.905344    0.637596
      3          6           0        2.015775    3.879044   -0.755776
      4          6           0        1.848532    2.676237   -1.436428
      5          6           0        1.610642    1.499354   -0.723254
      6          6           0        1.577883    1.525960    0.676306
      7         16           0        1.207852    0.060790    1.614092
      8          6           0        2.145682   -1.169356    0.735714
      9          6           0        2.175914   -1.193406   -0.663507
     10         16           0        1.268108    0.000776   -1.619541
     11          6           0        2.882046   -2.198594   -1.327777
     12          6           0        3.524907   -3.194435   -0.597841
     13          6           0        3.494263   -3.170748    0.795553
     14          6           0        2.823527   -2.149808    1.463099
     15          1           0        4.005928   -3.938543    1.366658
     16          1           0        2.819936   -2.116886    2.548261
     17          1           0        2.923861   -2.202497   -2.412627
     18          1           0        4.060158   -3.980859   -1.119824
     19          1           0        1.778770    2.744171    2.440343
     20          1           0        1.893781    2.650113   -2.520873
     21          1           0        2.127712    4.839606    1.170192
     22          1           0        2.186166    4.792730   -1.315793
     23          6           0       -2.069559   -1.111279   -0.542992
     24          1           0       -2.073102   -1.000218   -1.626452
     25          6           0       -1.501237   -2.362477    0.021939
     26          1           0       -1.953489   -3.240815   -0.442419
     27          1           0       -1.591218   -2.410319    1.108789
     28          6           0       -2.211060    0.115057    0.228004
     29          1           0       -2.005817    0.040330    1.295229
     30         35           0       -4.066852   -0.831792    0.008865
     31          6           0       -2.185439    1.471835   -0.383483
     32          1           0       -1.113029    1.714676   -0.416395
     33          1           0       -2.529528    1.434850   -1.421498
     34          6           0       -2.912548    2.536210    0.430368
     35          1           0       -2.748326    3.516429   -0.022270
     36          1           0       -3.991456    2.353498    0.456765
     37          1           0       -2.538309    2.568116    1.458155
     38          1           0       -0.436405   -2.365584   -0.242506
 ---------------------------------------------------------------------
 Rotational constants (GHZ):           0.2915657           0.1676919           0.1253467
 Standard basis: 6-31+G(d,p) (6D, 7F)
 There are   493 symmetry adapted cartesian basis functions of A   symmetry.
 There are   493 symmetry adapted basis functions of A   symmetry.
   493 basis functions,   869 primitive gaussians,   493 cartesian basis functions
    93 alpha electrons       93 beta electrons
       nuclear repulsion energy      2241.4007839010 Hartrees.
 NAtoms=   38 NActive=   38 NUniq=   38 SFac= 1.00D+00 NAtFMM=   60 NAOKFM=F Big=F
 Integral buffers will be    131072 words long.
 Raffenetti 2 integral format.
 Two-electron integral symmetry is turned on.
 Nuclear repulsion after empirical dispersion term =     2241.3711106764 Hartrees.
 Force inversion solution in PCM.
 ------------------------------------------------------------------------------
 Polarizable Continuum Model (PCM)
 =================================
 Model                : PCM.
 Atomic radii         : SMD-Coulomb.
 Polarization charges : Total charges.
 Charge compensation  : None.
 Solution method      : Matrix inversion.
 Cavity type          : VdW (van der Waals Surface) (Alpha=1.000).
 Cavity algorithm     : GePol (No added spheres)
                        Default sphere list used, NSphG=   38.
                        Lebedev-Laikov grids with approx.  5.0 points / Ang**2.
                        Smoothing algorithm: York/Karplus (Gamma=1.0000).
                        Polarization charges: spherical gaussians, with
                                              point-specific exponents (IZeta= 3).
                        Self-potential: point-specific (ISelfS= 7).
                        Self-field    : sphere-specific E.n sum rule (ISelfD= 2).
 1st derivatives      : Analytical E(r).r(x)/FMM algorithm (CHGder, D1EAlg=3).
                        Cavity 1st derivative terms included.
 2nd derivatives      : Analytical E(r).r(xy)/FMM algorithm (CHGder, D2EAlg=3).
                        Cavity 2nd derivative terms included.
 Solvent              : Dichloromethane, Eps=   8.930000 Eps(inf)=   2.028346
 ------------------------------------------------------------------------------
 ------------------------------------------------------------------------------
 Atomic radii for non-electrostatic terms: SMD-CDS.
 ------------------------------------------------------------------------------
 Nuclear repulsion after PCM non-electrostatic terms =     2241.3572560134 Hartrees.
 One-electron integrals computed using PRISM.
 NBasis=   493 RedAO= T EigKep=  1.13D-06  NBF=   493
 NBsUse=   492 1.00D-06 EigRej=  6.17D-07 NBFU=   492
 ExpMin= 3.50D-02 ExpMax= 5.74D+05 ExpMxC= 5.74D+03 IAcc=3 IRadAn=         5 AccDes= 0.00D+00
 Harris functional with IExCor= 4639 and IRadAn=       5 diagonalized for initial guess.
 HarFok:  IExCor= 4639 AccDes= 0.00D+00 IRadAn=         5 IDoV= 1 UseB2=F ITyADJ=14
 ICtDFT=  3500011 ScaDFX=  1.000000  1.000000  1.000000  1.000000
 FoFCou: FMM=F IPFlag=           0 FMFlag=      100000 FMFlg1=           0
         NFxFlg=           0 DoJE=T BraDBF=F KetDBF=T FulRan=T
         wScrn=  0.000000 ICntrl=       500 IOpCl=  0 I1Cent=   200000004 NGrid=           0
         NMat0=    1 NMatS0=      1 NMatT0=    0 NMatD0=    1 NMtDS0=    0 NMtDT0=    0
 Petite list used in FoFCou.
 Requested convergence on RMS density matrix=1.00D-08 within 128 cycles.
 Requested convergence on MAX density matrix=1.00D-06.
 Requested convergence on             energy=1.00D-06.
 No special actions if energy rises.
 Inv3:  Mode=1 IEnd=    26320332.
 Iteration    1 A*A^-1 deviation from unit magnitude is 3.11D-15 for    362.
 Iteration    1 A*A^-1 deviation from orthogonality  is 2.33D-15 for   1183    423.
 Iteration    1 A^-1*A deviation from unit magnitude is 3.55D-15 for    362.
 Iteration    1 A^-1*A deviation from orthogonality  is 1.74D-15 for   1311   1081.
 Error on total polarization charges =  0.04536
 SCF Done:  E(RwB97XD) =  -4026.38758347     A.U. after   17 cycles
            NFock= 17  Conv=0.54D-08     -V/T= 2.0063
 SMD-CDS (non-electrostatic) energy       (kcal/mol) =      -8.69
 (included in total energy above)
 DoSCS=F DFT=T ScalE2(SS,OS)=  1.000000  1.000000
 Range of M.O.s used for correlation:     1   492
 NBasis=   493 NAE=    93 NBE=    93 NFC=     0 NFV=     0
 NROrb=    492 NOA=    93 NOB=    93 NVA=   399 NVB=   399

 **** Warning!!: The largest alpha MO coefficient is  0.15596158D+03

 Symmetrizing basis deriv contribution to polar:
 IMax=3 JMax=2 DiffMx= 0.00D+00
 G2DrvN: will do    39 centers at a time, making    1 passes.
 Calling FoFCou, ICntrl=  3107 FMM=F I1Cent=   0 AccDes= 0.00D+00.
 NEqPCM:  Using equilibrium solvation (IEInf=0, Eps=   8.9300, EpsInf=   2.0283)
 G2PCM: DoFxE=T DoFxN=T DoGrad=T DoDP/DQ/DG/TGxP=FFFF NFrqRd=   0 IEInf=0 SqF1=F DoCFld=F IF1Alg=4.
 End of G2Drv F.D. properties file   721 does not exist.
 End of G2Drv F.D. properties file   722 does not exist.
 End of G2Drv F.D. properties file   788 does not exist.
          IDoAtm=11111111111111111111111111111111111111
 NEqPCM:  Using equilibrium solvation (IEInf=0, Eps=   8.9300, EpsInf=   2.0283)
          Differentiating once with respect to nuclear coordinates.
 CalDSu exits because no D1Ps are significant.
          There are   117 degrees of freedom in the 1st order CPHF.  IDoFFX=6 NUNeed=     0.
    111 vectors produced by pass  0 Test12= 3.71D-14 1.00D-09 XBig12= 1.95D-01 1.27D-01.
 AX will form   111 AO Fock derivatives at one time.
    111 vectors produced by pass  1 Test12= 3.71D-14 1.00D-09 XBig12= 1.08D-02 1.59D-02.
    111 vectors produced by pass  2 Test12= 3.71D-14 1.00D-09 XBig12= 4.35D-04 2.97D-03.
    111 vectors produced by pass  3 Test12= 3.71D-14 1.00D-09 XBig12= 6.74D-06 4.74D-04.
    111 vectors produced by pass  4 Test12= 3.71D-14 1.00D-09 XBig12= 7.58D-08 3.19D-05.
    111 vectors produced by pass  5 Test12= 3.71D-14 1.00D-09 XBig12= 6.59D-10 2.24D-06.
    109 vectors produced by pass  6 Test12= 3.71D-14 1.00D-09 XBig12= 4.35D-12 1.44D-07.
     56 vectors produced by pass  7 Test12= 3.71D-14 1.00D-09 XBig12= 2.92D-14 1.20D-08.
 InvSVY:  IOpt=1 It=  1 EMax= 5.55D-16
 Solved reduced A of dimension   831 with   117 vectors.
 End of Minotr F.D. properties file   721 does not exist.
 End of Minotr F.D. properties file   722 does not exist.
 End of Minotr F.D. properties file   788 does not exist.

 **********************************************************************

            Population analysis using the SCF Density.

 **********************************************************************

 Orbital symmetries:
       Occupied  (A) (A) (A) (A) (A) (A) (A) (A) (A) (A) (A) (A)
                 (A) (A) (A) (A) (A) (A) (A) (A) (A) (A) (A) (A)
                 (A) (A) (A) (A) (A) (A) (A) (A) (A) (A) (A) (A)
                 (A) (A) (A) (A) (A) (A) (A) (A) (A) (A) (A) (A)
                 (A) (A) (A) (A) (A) (A) (A) (A) (A) (A) (A) (A)
                 (A) (A) (A) (A) (A) (A) (A) (A) (A) (A) (A) (A)
                 (A) (A) (A) (A) (A) (A) (A) (A) (A) (A) (A) (A)
                 (A) (A) (A) (A) (A) (A) (A) (A) (A)
       Virtual   (A) (A) (A) (A) (A) (A) (A) (A) (A) (A) (A) (A)
                 (A) (A) (A) (A) (A) (A) (A) (A) (A) (A) (A) (A)
                 (A) (A) (A) (A) (A) (A) (A) (A) (A) (A) (A) (A)
                 (A) (A) (A) (A) (A) (A) (A) (A) (A) (A) (A) (A)
                 (A) (A) (A) (A) (A) (A) (A) (A) (A) (A) (A) (A)
                 (A) (A) (A) (A) (A) (A) (A) (A) (A) (A) (A) (A)
                 (A) (A) (A) (A) (A) (A) (A) (A) (A) (A) (A) (A)
                 (A) (A) (A) (A) (A) (A) (A) (A) (A) (A) (A) (A)
                 (A) (A) (A) (A) (A) (A) (A) (A) (A) (A) (A) (A)
                 (A) (A) (A) (A) (A) (A) (A) (A) (A) (A) (A) (A)
                 (A) (A) (A) (A) (A) (A) (A) (A) (A) (A) (A) (A)
                 (A) (A) (A) (A) (A) (A) (A) (A) (A) (A) (A) (A)
                 (A) (A) (A) (A) (A) (A) (A) (A) (A) (A) (A) (A)
                 (A) (A) (A) (A) (A) (A) (A) (A) (A) (A) (A) (A)
                 (A) (A) (A) (A) (A) (A) (A) (A) (A) (A) (A) (A)
                 (A) (A) (A) (A) (A) (A) (A) (A) (A) (A) (A) (A)
                 (A) (A) (A) (A) (A) (A) (A) (A) (A) (A) (A) (A)
                 (A) (A) (A) (A) (A) (A) (A) (A) (A) (A) (A) (A)
                 (A) (A) (A) (A) (A) (A) (A) (A) (A) (A) (A) (A)
                 (A) (A) (A) (A) (A) (A) (A) (A) (A) (A) (A) (A)
                 (A) (A) (A) (A) (A) (A) (A) (A) (A) (A) (A) (A)
                 (A) (A) (A) (A) (A) (A) (A) (A) (A) (A) (A) (A)
                 (A) (A) (A) (A) (A) (A) (A) (A) (A) (A) (A) (A)
                 (A) (A) (A) (A) (A) (A) (A) (A) (A) (A) (A) (A)
                 (A) (A) (A) (A) (A) (A) (A) (A) (A) (A) (A) (A)
                 (A) (A) (A) (A) (A) (A) (A) (A) (A) (A) (A) (A)
                 (A) (A) (A) (A) (A) (A) (A) (A) (A) (A) (A) (A)
                 (A) (A) (A) (A) (A) (A) (A) (A) (A) (A) (A) (A)
                 (A) (A) (A) (A) (A) (A) (A) (A) (A) (A) (A) (A)
                 (A) (A) (A) (A) (A) (A) (A) (A) (A) (A) (A) (A)
                 (A) (A) (A) (A) (A) (A) (A) (A) (A) (A) (A) (A)
                 (A) (A) (A) (A) (A) (A) (A) (A) (A) (A) (A) (A)
                 (A) (A) (A) (A) (A) (A) (A) (A) (A) (A) (A) (A)
                 (A) (A) (A)
 The electronic state is 1-A.
 Alpha  occ. eigenvalues -- -483.29269 -89.08637 -89.08590 -62.15370 -56.64647
 Alpha  occ. eigenvalues --  -56.64359 -56.64211 -10.44498 -10.44179 -10.36577
 Alpha  occ. eigenvalues --  -10.36546 -10.36520 -10.36488 -10.34597 -10.33791
 Alpha  occ. eigenvalues --  -10.33079 -10.33063 -10.33047 -10.33033 -10.32507
 Alpha  occ. eigenvalues --  -10.32471 -10.32447 -10.32413 -10.31073  -8.80337
 Alpha  occ. eigenvalues --   -8.10211  -8.10170  -6.74770  -6.73701  -6.73246
 Alpha  occ. eigenvalues --   -6.05266  -6.05225  -6.04877  -6.04833  -6.04257
 Alpha  occ. eigenvalues --   -6.04216  -2.85340  -2.85127  -2.84760  -2.83899
 Alpha  occ. eigenvalues --   -2.83867  -1.05305  -1.01574  -0.98747  -0.92831
 Alpha  occ. eigenvalues --   -0.92204  -0.92018  -0.90131  -0.87666  -0.87203
 Alpha  occ. eigenvalues --   -0.83349  -0.83007  -0.79329  -0.75245  -0.73070
 Alpha  occ. eigenvalues --   -0.72738  -0.72167  -0.71735  -0.67179  -0.63515
 Alpha  occ. eigenvalues --   -0.61782  -0.60886  -0.60036  -0.57772  -0.57297
 Alpha  occ. eigenvalues --   -0.56756  -0.56459  -0.55797  -0.54572  -0.53282
 Alpha  occ. eigenvalues --   -0.52956  -0.52436  -0.52192  -0.51213  -0.50597
 Alpha  occ. eigenvalues --   -0.49325  -0.48220  -0.47827  -0.46880  -0.46781
 Alpha  occ. eigenvalues --   -0.45965  -0.45217  -0.45114  -0.44389  -0.44045
 Alpha  occ. eigenvalues --   -0.43941  -0.43254  -0.39898  -0.39281  -0.35675
 Alpha  occ. eigenvalues --   -0.35418  -0.32371  -0.30622
 Alpha virt. eigenvalues --   -0.04707  -0.02169   0.01822   0.02533   0.03184
 Alpha virt. eigenvalues --    0.03557   0.05006   0.05077   0.05654   0.06324
 Alpha virt. eigenvalues --    0.07133   0.07357   0.07474   0.07522   0.08209
 Alpha virt. eigenvalues --    0.08397   0.09250   0.09605   0.09810   0.09844
 Alpha virt. eigenvalues --    0.10232   0.10436   0.10691   0.11053   0.11589
 Alpha virt. eigenvalues --    0.12200   0.12979   0.13116   0.13151   0.13272
 Alpha virt. eigenvalues --    0.13477   0.13552   0.13902   0.14127   0.15220
 Alpha virt. eigenvalues --    0.15402   0.15749   0.16096   0.16283   0.16975
 Alpha virt. eigenvalues --    0.17477   0.17667   0.17935   0.18044   0.18153
 Alpha virt. eigenvalues --    0.18533   0.19005   0.19583   0.19821   0.20236
 Alpha virt. eigenvalues --    0.20903   0.21324   0.21400   0.21774   0.22147
 Alpha virt. eigenvalues --    0.22358   0.22752   0.22864   0.23086   0.23336
 Alpha virt. eigenvalues --    0.23608   0.23918   0.24048   0.24634   0.24794
 Alpha virt. eigenvalues --    0.25229   0.25585   0.25863   0.26086   0.26323
 Alpha virt. eigenvalues --    0.26548   0.26751   0.26844   0.26903   0.27209
 Alpha virt. eigenvalues --    0.27529   0.27840   0.28130   0.28764   0.29204
 Alpha virt. eigenvalues --    0.29459   0.29582   0.29852   0.30557   0.30599
 Alpha virt. eigenvalues --    0.30996   0.31083   0.31587   0.31811   0.32200
 Alpha virt. eigenvalues --    0.32422   0.32645   0.32977   0.33234   0.33601
 Alpha virt. eigenvalues --    0.34427   0.34483   0.35104   0.35889   0.36628
 Alpha virt. eigenvalues --    0.36754   0.37032   0.37593   0.38000   0.38522
 Alpha virt. eigenvalues --    0.39014   0.39335   0.39800   0.40179   0.40808
 Alpha virt. eigenvalues --    0.41363   0.41885   0.42403   0.43222   0.44065
 Alpha virt. eigenvalues --    0.45351   0.45601   0.45887   0.47008   0.48988
 Alpha virt. eigenvalues --    0.49229   0.51340   0.51813   0.53695   0.55298
 Alpha virt. eigenvalues --    0.56154   0.57756   0.58889   0.61070   0.61743
 Alpha virt. eigenvalues --    0.62158   0.64595   0.65652   0.67590   0.67989
 Alpha virt. eigenvalues --    0.69247   0.69754   0.71116   0.72283   0.73207
 Alpha virt. eigenvalues --    0.73832   0.74443   0.75027   0.75161   0.75797
 Alpha virt. eigenvalues --    0.76141   0.76903   0.77466   0.77671   0.78030
 Alpha virt. eigenvalues --    0.78093   0.79443   0.79579   0.80251   0.80690
 Alpha virt. eigenvalues --    0.81283   0.81816   0.82218   0.82656   0.82913
 Alpha virt. eigenvalues --    0.83264   0.83800   0.84449   0.84934   0.85219
 Alpha virt. eigenvalues --    0.85723   0.87986   0.88253   0.89174   0.89203
 Alpha virt. eigenvalues --    0.90861   0.91346   0.91702   0.93140   0.93530
 Alpha virt. eigenvalues --    0.94700   0.95512   0.96139   0.98646   0.98866
 Alpha virt. eigenvalues --    0.99262   0.99371   1.00109   1.00604   1.01751
 Alpha virt. eigenvalues --    1.02453   1.03110   1.03168   1.04155   1.04928
 Alpha virt. eigenvalues --    1.05405   1.06108   1.07086   1.08116   1.08838
 Alpha virt. eigenvalues --    1.09724   1.09976   1.10642   1.11280   1.12133
 Alpha virt. eigenvalues --    1.13978   1.14591   1.15140   1.15776   1.17439
 Alpha virt. eigenvalues --    1.18125   1.19765   1.19876   1.21364   1.22390
 Alpha virt. eigenvalues --    1.22950   1.23550   1.24303   1.25354   1.26593
 Alpha virt. eigenvalues --    1.27107   1.29906   1.30481   1.31467   1.32185
 Alpha virt. eigenvalues --    1.32761   1.33024   1.33748   1.35451   1.38587
 Alpha virt. eigenvalues --    1.39302   1.40400   1.41116   1.42767   1.43176
 Alpha virt. eigenvalues --    1.44012   1.45164   1.46277   1.47198   1.47726
 Alpha virt. eigenvalues --    1.48080   1.48698   1.49906   1.51227   1.54016
 Alpha virt. eigenvalues --    1.54841   1.56105   1.57588   1.58232   1.59531
 Alpha virt. eigenvalues --    1.61099   1.63545   1.64743   1.66664   1.68071
 Alpha virt. eigenvalues --    1.68707   1.70824   1.74423   1.76934   1.82470
 Alpha virt. eigenvalues --    1.84103   1.85329   1.87860   1.90110   1.90368
 Alpha virt. eigenvalues --    1.91249   1.92005   1.93474   1.95205   1.96063
 Alpha virt. eigenvalues --    1.98810   2.00993   2.01675   2.02614   2.03727
 Alpha virt. eigenvalues --    2.04545   2.05488   2.06548   2.06989   2.07724
 Alpha virt. eigenvalues --    2.07768   2.08155   2.08522   2.10909   2.11441
 Alpha virt. eigenvalues --    2.11722   2.11891   2.12545   2.13244   2.13446
 Alpha virt. eigenvalues --    2.17984   2.18845   2.19090   2.19481   2.20839
 Alpha virt. eigenvalues --    2.21520   2.23029   2.23210   2.23701   2.24599
 Alpha virt. eigenvalues --    2.25255   2.26505   2.27130   2.34384   2.36259
 Alpha virt. eigenvalues --    2.36800   2.37111   2.37516   2.38392   2.42379
 Alpha virt. eigenvalues --    2.46479   2.46662   2.46960   2.47519   2.48143
 Alpha virt. eigenvalues --    2.49229   2.49960   2.51171   2.53162   2.54079
 Alpha virt. eigenvalues --    2.54203   2.55117   2.56597   2.56955   2.57615
 Alpha virt. eigenvalues --    2.61034   2.62198   2.62726   2.63107   2.64139
 Alpha virt. eigenvalues --    2.64649   2.64819   2.65232   2.65514   2.69738
 Alpha virt. eigenvalues --    2.70677   2.71414   2.71693   2.74155   2.75323
 Alpha virt. eigenvalues --    2.77628   2.77984   2.79219   2.79347   2.79455
 Alpha virt. eigenvalues --    2.82801   2.83270   2.84116   2.87983   2.88138
 Alpha virt. eigenvalues --    2.89685   2.92138   2.93678   2.95742   2.96841
 Alpha virt. eigenvalues --    2.97897   3.00896   3.01857   3.03529   3.09516
 Alpha virt. eigenvalues --    3.09846   3.26157   3.27072   3.35059   3.35379
 Alpha virt. eigenvalues --    3.36313   3.36687   3.37281   3.37845   3.42548
 Alpha virt. eigenvalues --    3.42759   3.44130   3.45169   3.50673   3.53661
 Alpha virt. eigenvalues --    3.54895   3.56092   3.56314   3.56817   3.58520
 Alpha virt. eigenvalues --    3.65499   3.89185   3.92062   4.05395   4.17730
 Alpha virt. eigenvalues --    4.40119   4.40590   4.41411   4.42265   4.45045
 Alpha virt. eigenvalues --    4.46352   4.51453   4.52464   4.54203   4.54528
 Alpha virt. eigenvalues --    4.57464   4.60121   4.61424   4.69243   4.75552
 Alpha virt. eigenvalues --    4.87432   4.88319   9.02157  80.87873
          Condensed to atoms (all electrons):
               1          2          3          4          5          6
     1  C   18.888662  -1.650085   1.302329  -1.974172   0.239583 -11.139920
     2  C   -1.650085   6.241256   0.009844   1.082857  -1.208541   1.319049
     3  C    1.302329   0.009844   6.241813  -1.129505   0.837848  -1.475984
     4  C   -1.974172   1.082857  -1.129505  18.737756 -10.204121  -0.789202
     5  C    0.239583  -1.208541   0.837848 -10.204121  19.954811  -1.788292
     6  C  -11.139920   1.319049  -1.475984  -0.789202  -1.788292  21.324182
     7  S   -0.292571   0.168868  -0.201566   1.802689  -0.983648  -1.791698
     8  C    0.954658  -0.198355   0.186184  -1.356918   1.430403  -0.081101
     9  C   -1.300590   0.205360  -0.168129   0.192798   0.116306   1.290667
    10  S    1.328148  -0.198636   0.204522  -0.542555  -1.414665  -0.853452
    11  C   -1.559654   0.181096  -0.150844   1.696370   0.627588  -1.262412
    12  C    0.127392  -0.005635   0.020738  -0.179511  -0.230444   0.268498
    13  C   -0.111957   0.020087  -0.005232   0.174665   0.249841  -0.240694
    14  C    1.011197  -0.129088   0.111985  -1.547369  -1.627387   1.449695
    15  H    0.000218  -0.000001   0.000000  -0.000028  -0.000697   0.001108
    16  H   -0.009532   0.000146  -0.000296   0.003373   0.012457  -0.007402
    17  H    0.003163  -0.000357   0.000476  -0.008236  -0.007032   0.009930
    18  H    0.000021   0.000001  -0.000001   0.000226   0.000869  -0.000511
    19  H    0.170623   0.069205  -0.007137   0.031072  -0.028588   0.047389
    20  H    0.017622  -0.003196   0.053343   0.184740   0.031158   0.003031
    21  H    0.027243   0.266688   0.037301  -0.020039   0.030242  -0.009169
    22  H   -0.013450   0.038720   0.266966   0.024565  -0.000023   0.015506
    23  C   -0.071565   0.006434  -0.017555  -0.042794   0.126767  -0.059475
    24  H    0.000231  -0.000156   0.000420  -0.000710  -0.003219   0.002705
    25  C    0.047113  -0.002481   0.000668   0.022899  -0.080253   0.031899
    26  H    0.000274  -0.000009   0.000002  -0.000412  -0.000749   0.000096
    27  H   -0.000503  -0.000054   0.000017  -0.000023   0.002530   0.005001
    28  C   -0.093481   0.011785   0.006461  -0.176052   0.106823   0.368710
    29  H   -0.000445   0.000034  -0.000222  -0.004034   0.001382   0.006363
    30  Br  -0.001159   0.001538  -0.001357  -0.000597   0.010274  -0.008738
    31  C   -0.006079   0.011212  -0.015029   0.194300  -0.150944  -0.152361
    32  H   -0.001413   0.006367   0.002407   0.081393  -0.056831  -0.032311
    33  H   -0.001427   0.000446  -0.001319  -0.013680   0.016176   0.002708
    34  C    0.045057  -0.022147   0.025324  -0.039513   0.078609  -0.087093
    35  H   -0.002228   0.001173  -0.000784   0.001601   0.000877   0.001848
    36  H   -0.000192   0.000151  -0.000026   0.001515  -0.002087  -0.000126
    37  H    0.003495  -0.000802  -0.000600  -0.003263   0.008798  -0.003198
    38  H   -0.001351   0.000206  -0.000028   0.006775  -0.001911  -0.013139
               7          8          9         10         11         12
     1  C   -0.292571   0.954658  -1.300590   1.328148  -1.559654   0.127392
     2  C    0.168868  -0.198355   0.205360  -0.198636   0.181096  -0.005635
     3  C   -0.201566   0.186184  -0.168129   0.204522  -0.150844   0.020738
     4  C    1.802689  -1.356918   0.192798  -0.542555   1.696370  -0.179511
     5  C   -0.983648   1.430403   0.116306  -1.414665   0.627588  -0.230444
     6  C   -1.791698  -0.081101   1.290667  -0.853452  -1.262412   0.268498
     7  S   19.959865  -1.193768  -0.667764  -1.033283   1.366052  -0.269577
     8  C   -1.193768  19.950114  -1.007383  -0.983579  -0.751772  -1.460126
     9  C   -0.667764  -1.007383  17.422467  -1.376381  -9.297156   1.040035
    10  S   -1.033283  -0.983579  -1.376381  19.731056  -0.434803   0.173402
    11  C    1.366052  -0.751772  -9.297156  -0.434803  18.138187  -1.488028
    12  C   -0.269577  -1.460126   1.040035   0.173402  -1.488028   6.413261
    13  C    0.250650   1.395239  -1.250749  -0.225895   1.136976  -0.083472
    14  C   -1.130774 -10.610130   0.822844   1.498437  -2.348731   1.426990
    15  H   -0.004725  -0.011608   0.025984   0.001228  -0.022437   0.046327
    16  H    0.042449   0.069980  -0.015418  -0.002018   0.031387  -0.011286
    17  H   -0.004978  -0.018880   0.069303   0.054904   0.154430   0.052546
    18  H    0.001345   0.019623  -0.004194  -0.003767   0.028167   0.265389
    19  H    0.049398  -0.008477   0.010184  -0.003943   0.002967  -0.000301
    20  H   -0.000892   0.009374  -0.004461   0.038268  -0.007610   0.000209
    21  H   -0.004952   0.000806  -0.000407   0.002065   0.000003   0.000000
    22  H    0.001226  -0.000516   0.000763  -0.004091   0.000230   0.000005
    23  C    0.480899  -0.049036   0.069068  -0.498246   0.082710  -0.015484
    24  H   -0.007422   0.002343   0.003726   0.009190  -0.006660   0.000112
    25  C   -0.158170   0.022387  -0.086300   0.203330  -0.038420   0.010504
    26  H   -0.002937   0.000298  -0.000981   0.007871  -0.003039  -0.001182
    27  H   -0.008640   0.019047   0.003545  -0.008306  -0.006932   0.000664
    28  C   -0.683955   0.205266   0.142510   0.237476  -0.159697   0.017601
    29  H   -0.003208   0.002860  -0.001729  -0.001788  -0.000994   0.000076
    30  Br   0.015846  -0.000662   0.002572  -0.013539   0.005015  -0.000205
    31  C    0.270077  -0.113129  -0.036922  -0.038502   0.076686  -0.007082
    32  H    0.008561  -0.020038   0.004128   0.013494   0.004323   0.000102
    33  H   -0.005933   0.002176   0.000871   0.000483  -0.000835   0.000016
    34  C   -0.036629   0.004347  -0.004718   0.029514  -0.002868  -0.000242
    35  H   -0.001625  -0.000142   0.000206  -0.000061  -0.000024  -0.000001
    36  H    0.001007  -0.000205   0.000087  -0.000187   0.000023   0.000000
    37  H   -0.003561   0.000385  -0.000554   0.000649  -0.000073   0.000002
    38  H    0.028828  -0.048192  -0.033905   0.009981   0.056842   0.003780
              13         14         15         16         17         18
     1  C   -0.111957   1.011197   0.000218  -0.009532   0.003163   0.000021
     2  C    0.020087  -0.129088  -0.000001   0.000146  -0.000357   0.000001
     3  C   -0.005232   0.111985   0.000000  -0.000296   0.000476  -0.000001
     4  C    0.174665  -1.547369  -0.000028   0.003373  -0.008236   0.000226
     5  C    0.249841  -1.627387  -0.000697   0.012457  -0.007032   0.000869
     6  C   -0.240694   1.449695   0.001108  -0.007402   0.009930  -0.000511
     7  S    0.250650  -1.130774  -0.004725   0.042449  -0.004978   0.001345
     8  C    1.395239 -10.610130  -0.011608   0.069980  -0.018880   0.019623
     9  C   -1.250749   0.822844   0.025984  -0.015418   0.069303  -0.004194
    10  S   -0.225895   1.498437   0.001228  -0.002018   0.054904  -0.003767
    11  C    1.136976  -2.348731  -0.022437   0.031387   0.154430   0.028167
    12  C   -0.083472   1.426990   0.046327  -0.011286   0.052546   0.265389
    13  C    6.357648  -1.823537   0.257102   0.074649  -0.008278   0.039788
    14  C   -1.823537  18.705420   0.037415   0.136478   0.027166  -0.016927
    15  H    0.257102   0.037415   0.477284  -0.003842  -0.000115  -0.003606
    16  H    0.074649   0.136478  -0.003842   0.477240   0.000008  -0.000114
    17  H   -0.008278   0.027166  -0.000115   0.000008   0.477145  -0.003801
    18  H    0.039788  -0.016927  -0.003606  -0.000114  -0.003801   0.477203
    19  H    0.000314  -0.007717   0.000000   0.000000   0.000000   0.000000
    20  H   -0.000291   0.003045   0.000000   0.000000   0.000000   0.000000
    21  H    0.000000   0.000266   0.000000   0.000000   0.000000   0.000000
    22  H    0.000000  -0.000019   0.000000   0.000000   0.000000   0.000000
    23  C    0.014175  -0.037099   0.000055  -0.000137  -0.001688   0.000095
    24  H   -0.000294   0.000197   0.000000   0.000000   0.000001   0.000000
    25  C   -0.004634   0.047511  -0.000084   0.000243   0.001066  -0.000127
    26  H    0.000646   0.001806   0.000000   0.000000   0.000000   0.000000
    27  H   -0.000994  -0.011620   0.000000  -0.000002   0.000000   0.000000
    28  C   -0.013619  -0.062706   0.000038  -0.000411   0.000080   0.000004
    29  H    0.000112   0.001548   0.000000   0.000000   0.000000   0.000000
    30  Br   0.000273  -0.012502   0.000003  -0.000020  -0.000033   0.000001
    31  C   -0.000343   0.032739  -0.000007   0.000134   0.000121   0.000001
    32  H   -0.000090  -0.003640   0.000000   0.000000   0.000000   0.000000
    33  H    0.000001   0.000223   0.000000   0.000000   0.000000   0.000000
    34  C   -0.000529   0.005983   0.000000   0.000007   0.000005   0.000000
    35  H    0.000000  -0.000027   0.000000   0.000000   0.000000   0.000000
    36  H    0.000000  -0.000037   0.000000   0.000000   0.000000   0.000000
    37  H    0.000009   0.000092   0.000000   0.000000   0.000000   0.000000
    38  H    0.003347   0.001456  -0.000001  -0.000004  -0.000006  -0.000001
              19         20         21         22         23         24
     1  C    0.170623   0.017622   0.027243  -0.013450  -0.071565   0.000231
     2  C    0.069205  -0.003196   0.266688   0.038720   0.006434  -0.000156
     3  C   -0.007137   0.053343   0.037301   0.266966  -0.017555   0.000420
     4  C    0.031072   0.184740  -0.020039   0.024565  -0.042794  -0.000710
     5  C   -0.028588   0.031158   0.030242  -0.000023   0.126767  -0.003219
     6  C    0.047389   0.003031  -0.009169   0.015506  -0.059475   0.002705
     7  S    0.049398  -0.000892  -0.004952   0.001226   0.480899  -0.007422
     8  C   -0.008477   0.009374   0.000806  -0.000516  -0.049036   0.002343
     9  C    0.010184  -0.004461  -0.000407   0.000763   0.069068   0.003726
    10  S   -0.003943   0.038268   0.002065  -0.004091  -0.498246   0.009190
    11  C    0.002967  -0.007610   0.000003   0.000230   0.082710  -0.006660
    12  C   -0.000301   0.000209   0.000000   0.000005  -0.015484   0.000112
    13  C    0.000314  -0.000291   0.000000   0.000000   0.014175  -0.000294
    14  C   -0.007717   0.003045   0.000266  -0.000019  -0.037099   0.000197
    15  H    0.000000   0.000000   0.000000   0.000000   0.000055   0.000000
    16  H    0.000000   0.000000   0.000000   0.000000  -0.000137   0.000000
    17  H    0.000000   0.000000   0.000000   0.000000  -0.001688   0.000001
    18  H    0.000000   0.000000   0.000000   0.000000   0.000095   0.000000
    19  H    0.477204   0.000008  -0.003796  -0.000115   0.000355   0.000000
    20  H    0.000008   0.476276  -0.000115  -0.003773  -0.000281   0.000000
    21  H   -0.003796  -0.000115   0.477247  -0.003589  -0.000052   0.000000
    22  H   -0.000115  -0.003773  -0.003589   0.477380   0.000065   0.000000
    23  C    0.000355  -0.000281  -0.000052   0.000065   7.318024   0.269851
    24  H    0.000000   0.000000   0.000000   0.000000   0.269851   0.391117
    25  C    0.000017   0.000082   0.000001  -0.000001  -0.550751   0.041041
    26  H    0.000000   0.000000   0.000000   0.000000  -0.036637  -0.002330
    27  H    0.000000   0.000000   0.000000   0.000000  -0.092530   0.002416
    28  C   -0.002733  -0.000905   0.000097   0.000227  -1.614989   0.034252
    29  H    0.000001   0.000000   0.000000   0.000000   0.009812   0.000931
    30  Br  -0.000029  -0.000042   0.000000   0.000005   0.252207  -0.033972
    31  C    0.001931   0.001312  -0.000654   0.000043   0.606104  -0.000422
    32  H   -0.000001   0.000010  -0.000001  -0.000005  -0.068903   0.000220
    33  H    0.000000  -0.000001   0.000000   0.000000   0.016726   0.000349
    34  C    0.000084  -0.000204   0.000564  -0.000317  -0.131569   0.003262
    35  H    0.000000   0.000000   0.000000   0.000000  -0.006795  -0.000001
    36  H    0.000000   0.000000   0.000000   0.000000  -0.019101   0.000001
    37  H   -0.000005   0.000000   0.000000   0.000000   0.013391  -0.000004
    38  H    0.000000   0.000000   0.000000   0.000000  -0.014162  -0.001681
              25         26         27         28         29         30
     1  C    0.047113   0.000274  -0.000503  -0.093481  -0.000445  -0.001159
     2  C   -0.002481  -0.000009  -0.000054   0.011785   0.000034   0.001538
     3  C    0.000668   0.000002   0.000017   0.006461  -0.000222  -0.001357
     4  C    0.022899  -0.000412  -0.000023  -0.176052  -0.004034  -0.000597
     5  C   -0.080253  -0.000749   0.002530   0.106823   0.001382   0.010274
     6  C    0.031899   0.000096   0.005001   0.368710   0.006363  -0.008738
     7  S   -0.158170  -0.002937  -0.008640  -0.683955  -0.003208   0.015846
     8  C    0.022387   0.000298   0.019047   0.205266   0.002860  -0.000662
     9  C   -0.086300  -0.000981   0.003545   0.142510  -0.001729   0.002572
    10  S    0.203330   0.007871  -0.008306   0.237476  -0.001788  -0.013539
    11  C   -0.038420  -0.003039  -0.006932  -0.159697  -0.000994   0.005015
    12  C    0.010504  -0.001182   0.000664   0.017601   0.000076  -0.000205
    13  C   -0.004634   0.000646  -0.000994  -0.013619   0.000112   0.000273
    14  C    0.047511   0.001806  -0.011620  -0.062706   0.001548  -0.012502
    15  H   -0.000084   0.000000   0.000000   0.000038   0.000000   0.000003
    16  H    0.000243   0.000000  -0.000002  -0.000411   0.000000  -0.000020
    17  H    0.001066   0.000000   0.000000   0.000080   0.000000  -0.000033
    18  H   -0.000127   0.000000   0.000000   0.000004   0.000000   0.000001
    19  H    0.000017   0.000000   0.000000  -0.002733   0.000001  -0.000029
    20  H    0.000082   0.000000   0.000000  -0.000905   0.000000  -0.000042
    21  H    0.000001   0.000000   0.000000   0.000097   0.000000   0.000000
    22  H   -0.000001   0.000000   0.000000   0.000227   0.000000   0.000005
    23  C   -0.550751  -0.036637  -0.092530  -1.614989   0.009812   0.252207
    24  H    0.041041  -0.002330   0.002416   0.034252   0.000931  -0.033972
    25  C    5.763248   0.383676   0.419960   0.211138   0.017536  -0.186674
    26  H    0.383676   0.449964  -0.021114   0.019925   0.000079  -0.006690
    27  H    0.419960  -0.021114   0.458046   0.040592   0.000408  -0.000897
    28  C    0.211138   0.019925   0.040592   8.146943   0.326153   0.158389
    29  H    0.017536   0.000079   0.000408   0.326153   0.389108  -0.027883
    30  Br  -0.186674  -0.006690  -0.000897   0.158389  -0.027883  34.891696
    31  C    0.005193  -0.001787   0.001560  -1.200101   0.013037  -0.198977
    32  H   -0.003007  -0.000001   0.000009   0.060680  -0.001915   0.006290
    33  H    0.016511  -0.000001  -0.000005  -0.019550   0.002610  -0.003671
    34  C    0.011204   0.000530   0.000282   0.104975  -0.021893   0.014550
    35  H    0.000544   0.000000   0.000000   0.039769   0.000043   0.000640
    36  H   -0.001803   0.000000   0.000000   0.020544  -0.000233   0.002494
    37  H    0.001803   0.000000   0.000000   0.002324   0.002067   0.000876
    38  H    0.394344  -0.018558  -0.016975  -0.055391   0.000204   0.005162
              31         32         33         34         35         36
     1  C   -0.006079  -0.001413  -0.001427   0.045057  -0.002228  -0.000192
     2  C    0.011212   0.006367   0.000446  -0.022147   0.001173   0.000151
     3  C   -0.015029   0.002407  -0.001319   0.025324  -0.000784  -0.000026
     4  C    0.194300   0.081393  -0.013680  -0.039513   0.001601   0.001515
     5  C   -0.150944  -0.056831   0.016176   0.078609   0.000877  -0.002087
     6  C   -0.152361  -0.032311   0.002708  -0.087093   0.001848  -0.000126
     7  S    0.270077   0.008561  -0.005933  -0.036629  -0.001625   0.001007
     8  C   -0.113129  -0.020038   0.002176   0.004347  -0.000142  -0.000205
     9  C   -0.036922   0.004128   0.000871  -0.004718   0.000206   0.000087
    10  S   -0.038502   0.013494   0.000483   0.029514  -0.000061  -0.000187
    11  C    0.076686   0.004323  -0.000835  -0.002868  -0.000024   0.000023
    12  C   -0.007082   0.000102   0.000016  -0.000242  -0.000001   0.000000
    13  C   -0.000343  -0.000090   0.000001  -0.000529   0.000000   0.000000
    14  C    0.032739  -0.003640   0.000223   0.005983  -0.000027  -0.000037
    15  H   -0.000007   0.000000   0.000000   0.000000   0.000000   0.000000
    16  H    0.000134   0.000000   0.000000   0.000007   0.000000   0.000000
    17  H    0.000121   0.000000   0.000000   0.000005   0.000000   0.000000
    18  H    0.000001   0.000000   0.000000   0.000000   0.000000   0.000000
    19  H    0.001931  -0.000001   0.000000   0.000084   0.000000   0.000000
    20  H    0.001312   0.000010  -0.000001  -0.000204   0.000000   0.000000
    21  H   -0.000654  -0.000001   0.000000   0.000564   0.000000   0.000000
    22  H    0.000043  -0.000005   0.000000  -0.000317   0.000000   0.000000
    23  C    0.606104  -0.068903   0.016726  -0.131569  -0.006795  -0.019101
    24  H   -0.000422   0.000220   0.000349   0.003262  -0.000001   0.000001
    25  C    0.005193  -0.003007   0.016511   0.011204   0.000544  -0.001803
    26  H   -0.001787  -0.000001  -0.000001   0.000530   0.000000   0.000000
    27  H    0.001560   0.000009  -0.000005   0.000282   0.000000   0.000000
    28  C   -1.200101   0.060680  -0.019550   0.104975   0.039769   0.020544
    29  H    0.013037  -0.001915   0.002610  -0.021893   0.000043  -0.000233
    30  Br  -0.198977   0.006290  -0.003671   0.014550   0.000640   0.002494
    31  C    6.355348   0.314810   0.361377  -0.012292  -0.108348  -0.077462
    32  H    0.314810   0.475485  -0.021301  -0.004974  -0.003830   0.003799
    33  H    0.361377  -0.021301   0.479079  -0.040009  -0.002102  -0.003845
    34  C   -0.012292  -0.004974  -0.040009   5.447960   0.440324   0.436997
    35  H   -0.108348  -0.003830  -0.002102   0.440324   0.486250  -0.022292
    36  H   -0.077462   0.003799  -0.003845   0.436997  -0.022292   0.508459
    37  H   -0.061946  -0.003629   0.003526   0.399770  -0.020836  -0.026372
    38  H    0.004447   0.000038   0.000009  -0.000643   0.000000   0.000000
              37         38
     1  C    0.003495  -0.001351
     2  C   -0.000802   0.000206
     3  C   -0.000600  -0.000028
     4  C   -0.003263   0.006775
     5  C    0.008798  -0.001911
     6  C   -0.003198  -0.013139
     7  S   -0.003561   0.028828
     8  C    0.000385  -0.048192
     9  C   -0.000554  -0.033905
    10  S    0.000649   0.009981
    11  C   -0.000073   0.056842
    12  C    0.000002   0.003780
    13  C    0.000009   0.003347
    14  C    0.000092   0.001456
    15  H    0.000000  -0.000001
    16  H    0.000000  -0.000004
    17  H    0.000000  -0.000006
    18  H    0.000000  -0.000001
    19  H   -0.000005   0.000000
    20  H    0.000000   0.000000
    21  H    0.000000   0.000000
    22  H    0.000000   0.000000
    23  C    0.013391  -0.014162
    24  H   -0.000004  -0.001681
    25  C    0.001803   0.394344
    26  H    0.000000  -0.018558
    27  H    0.000000  -0.016975
    28  C    0.002324  -0.055391
    29  H    0.002067   0.000204
    30  Br   0.000876   0.005162
    31  C   -0.061946   0.004447
    32  H   -0.003629   0.000038
    33  H    0.003526   0.000009
    34  C    0.399770  -0.000643
    35  H   -0.020836   0.000000
    36  H   -0.026372   0.000000
    37  H    0.502014   0.000000
    38  H    0.000000   0.450271
 Mulliken charges:
               1
     1  C    0.064744
     2  C   -0.222983
     3  C   -0.133031
     4  C   -0.206859
     5  C   -0.093915
     6  C   -0.352110
     7  S    0.044519
     8  C   -0.361473
     9  C   -0.165681
    10  S    0.093680
    11  C   -0.046068
    12  C   -0.115073
    13  C   -0.204914
    14  C    0.046817
    15  H    0.200391
    16  H    0.201930
    17  H    0.203058
    18  H    0.200317
    19  H    0.202088
    20  H    0.203292
    21  H    0.200251
    22  H    0.200196
    23  C    0.062112
    24  H    0.294507
    25  C   -0.541212
    26  H    0.231259
    27  H    0.214518
    28  C   -0.179174
    29  H    0.289979
    30  Br   0.129813
    31  C   -0.068046
    32  H    0.239772
    33  H    0.210392
    34  C   -0.643708
    35  H    0.195822
    36  H    0.178890
    37  H    0.185643
    38  H    0.240255
 Sum of Mulliken charges =   1.00000
 Mulliken charges with hydrogens summed into heavy atoms:
               1
     1  C    0.266832
     2  C   -0.022732
     3  C    0.067165
     4  C   -0.003567
     5  C   -0.093915
     6  C   -0.352110
     7  S    0.044519
     8  C   -0.361473
     9  C   -0.165681
    10  S    0.093680
    11  C    0.156990
    12  C    0.085244
    13  C   -0.004524
    14  C    0.248747
    23  C    0.356619
    25  C    0.144821
    28  C    0.110805
    30  Br   0.129813
    31  C    0.382118
    34  C   -0.083352
 APT charges:
               1
     1  C   -0.692061
     2  C   -0.533466
     3  C   -0.510496
     4  C   -0.642594
     5  C   -0.248069
     6  C   -0.331433
     7  S   -0.418739
     8  C   -0.504299
     9  C   -0.418098
    10  S   -0.351991
    11  C   -0.525281
    12  C   -0.541433
    13  C   -0.501699
    14  C   -0.520753
    15  H    1.097856
    16  H    0.615922
    17  H    0.623484
    18  H    1.103314
    19  H    0.613541
    20  H    0.622896
    21  H    1.034850
    22  H    1.039814
    23  C   -0.430075
    24  H    0.560794
    25  C   -1.133337
    26  H    0.794888
    27  H    0.422969
    28  C   -0.627048
    29  H    0.426890
    30  Br   0.380539
    31  C   -0.055538
    32  H    0.160205
    33  H    0.552029
    34  C   -1.837698
    35  H    0.609034
    36  H    0.706600
    37  H    0.278710
    38  H    0.179772
 Sum of APT charges =   1.00000
 APT charges with hydrogens summed into heavy atoms:
               1
     1  C   -0.078521
     2  C    0.501385
     3  C    0.529318
     4  C   -0.019698
     5  C   -0.248069
     6  C   -0.331433
     7  S   -0.418739
     8  C   -0.504299
     9  C   -0.418098
    10  S   -0.351991
    11  C    0.098203
    12  C    0.561881
    13  C    0.596157
    14  C    0.095169
    23  C    0.130718
    25  C    0.264292
    28  C   -0.200158
    30  Br   0.380539
    31  C    0.656697
    34  C   -0.243354
 Electronic spatial extent (au):  <R**2>=           8382.3687
 Charge=              1.0000 electrons
 Dipole moment (field-independent basis, Debye):
    X=             -6.5155    Y=             -1.3200    Z=             -0.6411  Tot=              6.6787
 Quadrupole moment (field-independent basis, Debye-Ang):
   XX=           -109.1665   YY=           -105.9784   ZZ=           -130.8415
   XY=             -1.4542   XZ=              1.2455   YZ=              0.9073
 Traceless Quadrupole moment (field-independent basis, Debye-Ang):
   XX=              6.1623   YY=              9.3504   ZZ=            -15.5127
   XY=             -1.4542   XZ=              1.2455   YZ=              0.9073
 Octapole moment (field-independent basis, Debye-Ang**2):
  XXX=           -243.2895  YYY=              0.6546  ZZZ=             -1.2413  XYY=              4.5594
  XXY=            -60.4791  XXZ=             -2.5008  XZZ=            -36.1353  YZZ=             -8.4734
  YYZ=             -3.4643  XYZ=             -5.0024
 Hexadecapole moment (field-independent basis, Debye-Ang**3):
 XXXX=          -5142.4594 YYYY=          -3285.0316 ZZZZ=          -1048.3819 XXXY=            -18.8668
 XXXZ=             -6.3952 YYYX=            123.9575 YYYZ=              1.2272 ZZZX=              6.4368
 ZZZY=             -3.7931 XXYY=          -1257.2113 XXZZ=          -1034.5073 YYZZ=           -705.7962
 XXYZ=              3.6123 YYXZ=              8.7970 ZZXY=             21.6427
 N-N= 2.241357256013D+03 E-N=-1.400456292475D+04  KE= 4.001281866472D+03
  Exact polarizability:       0.000       0.000       0.000       0.000       0.000       0.000
 Approx polarizability:     248.365     -15.334     310.707      -4.446       0.592     285.382
 D2PCM: PCM CHGder 2nd derivatives, FixD1E=F FixD2E=F DoIter=F DoCFld=F I1PDM=0
 Calling FoFJK, ICntrl=    100127 FMM=F ISym2X=0 I1Cent= 0 IOpClX= 0 NMat=1 NMatS=1 NMatT=0.
 ***** Axes restored to original set *****
 -------------------------------------------------------------------
 Center     Atomic                   Forces (Hartrees/Bohr)
 Number     Number              X              Y              Z
 -------------------------------------------------------------------
      1        6           0.000187593    0.000009519   -0.000086114
      2        6          -0.000045894    0.000075292   -0.000017882
      3        6           0.000106231    0.000077596   -0.000021935
      4        6          -0.000069044   -0.000003327    0.000080177
      5        6          -0.000604658   -0.000070380    0.000166003
      6        6          -0.000708005   -0.000105557   -0.000298945
      7       16          -0.001175288   -0.000029108   -0.000173145
      8        6          -0.000411570    0.000075173   -0.000054789
      9        6          -0.000308271   -0.000208835    0.000090848
     10       16          -0.000460092    0.000108597    0.000014733
     11        6           0.000003419    0.000002814    0.000087237
     12        6           0.000078875   -0.000039402   -0.000035301
     13        6           0.000028825   -0.000045878    0.000040551
     14        6           0.000102549   -0.000036490   -0.000080242
     15        1           0.000022970   -0.000017045    0.000006279
     16        1           0.000018987    0.000001667    0.000002125
     17        1           0.000018381   -0.000023074   -0.000018623
     18        1           0.000018930   -0.000016096    0.000002132
     19        1           0.000005061    0.000026491    0.000016714
     20        1           0.000014851   -0.000001133   -0.000062192
     21        1           0.000010553    0.000044765    0.000006121
     22        1           0.000015824    0.000027438   -0.000009200
     23        6          -0.000647162   -0.000405832    0.000159389
     24        1           0.000353683    0.000127396   -0.000329078
     25        6           0.000164279    0.000189406    0.000214418
     26        1           0.000035444    0.000028893    0.000013669
     27        1           0.000048452   -0.000065315   -0.000045542
     28        6          -0.000085381   -0.000229290   -0.000290442
     29        1           0.000665840    0.000023168    0.000534790
     30       35           0.001027473    0.000113466   -0.000097889
     31        6           0.000218551    0.000123027   -0.000008310
     32        1           0.001023148   -0.000237596    0.000332895
     33        1          -0.000018737    0.000032021    0.000055050
     34        6          -0.000015526    0.000044511    0.000108707
     35        1          -0.000032392   -0.000013540   -0.000002715
     36        1           0.000016049   -0.000015742   -0.000055517
     37        1          -0.000041579    0.000022405   -0.000038652
     38        1           0.000437629    0.000409997   -0.000205326
 -------------------------------------------------------------------
 Cartesian Forces:  Max     0.001175288 RMS     0.000260361
 FormGI is forming the generalized inverse of G from B-inverse, IUseBI=4.

 GradGradGradGradGradGradGradGradGradGradGradGradGradGradGradGradGradGrad
 Berny optimization.
 Internal  Forces:  Max     0.001812683 RMS     0.000291815
 Search for a local minimum.
 Step number   1 out of a maximum of  228
 All quantities printed in internal units (Hartrees-Bohrs-Radians)
 Mixed Optimization -- En-DIIS/RFO-DIIS
 Second derivative matrix not updated -- analytic derivatives used.
 ITU=  0
     Eigenvalues ---    0.00002   0.00025   0.00178   0.00201   0.00246
     Eigenvalues ---    0.00377   0.00406   0.00508   0.00814   0.01058
     Eigenvalues ---    0.01088   0.01251   0.01457   0.01581   0.01693
     Eigenvalues ---    0.01717   0.01781   0.01829   0.01973   0.02064
     Eigenvalues ---    0.02074   0.02120   0.02130   0.02274   0.02488
     Eigenvalues ---    0.02517   0.02569   0.02599   0.02799   0.02846
     Eigenvalues ---    0.02933   0.03263   0.03412   0.03768   0.03980
     Eigenvalues ---    0.04519   0.04590   0.05108   0.05637   0.07195
     Eigenvalues ---    0.07545   0.08631   0.09228   0.09579   0.09827
     Eigenvalues ---    0.10623   0.10992   0.11035   0.11569   0.11685
     Eigenvalues ---    0.11874   0.12295   0.12359   0.12464   0.12520
     Eigenvalues ---    0.12632   0.14016   0.14199   0.14386   0.15031
     Eigenvalues ---    0.15269   0.16169   0.16256   0.17226   0.17681
     Eigenvalues ---    0.18355   0.18932   0.19358   0.19370   0.20158
     Eigenvalues ---    0.21444   0.22366   0.24124   0.25547   0.26701
     Eigenvalues ---    0.29467   0.29610   0.31623   0.32448   0.33259
     Eigenvalues ---    0.33672   0.34152   0.34373   0.34674   0.34859
     Eigenvalues ---    0.35257   0.35266   0.35535   0.36186   0.36271
     Eigenvalues ---    0.36564   0.36586   0.36652   0.36714   0.36753
     Eigenvalues ---    0.36773   0.36955   0.36975   0.37262   0.41470
     Eigenvalues ---    0.42407   0.42582   0.46699   0.48108   0.48173
     Eigenvalues ---    0.48287   0.51524   0.51961
 RFO step:  Lambda=-1.28834524D-03 EMin= 2.19320762D-05
 Linear search not attempted -- first point.
 Maximum step size (   0.300) exceeded in Quadratic search.
    -- Step size scaled by   0.681
 Iteration  1 RMS(Cart)=  0.05250472 RMS(Int)=  0.00365579
 Iteration  2 RMS(Cart)=  0.00914776 RMS(Int)=  0.00009646
 Iteration  3 RMS(Cart)=  0.00001368 RMS(Int)=  0.00009560
 Iteration  4 RMS(Cart)=  0.00000001 RMS(Int)=  0.00009560
 Variable       Old X    -DE/DX   Delta X   Delta X   Delta X     New X
                                 (Linear)    (Quad)   (Total)
    R1        2.63059   0.00014   0.00000   0.00011   0.00015   2.63073
    R2        2.63872   0.00019   0.00000  -0.00003  -0.00004   2.63868
    R3        2.05183   0.00001   0.00000  -0.00005  -0.00005   2.05178
    R4        2.63428  -0.00005   0.00000   0.00013   0.00017   2.63445
    R5        2.05052   0.00004   0.00000   0.00000   0.00000   2.05051
    R6        2.63073  -0.00001   0.00000  -0.00019  -0.00019   2.63054
    R7        2.05057   0.00003   0.00000   0.00004   0.00004   2.05061
    R8        2.63904   0.00007   0.00000  -0.00017  -0.00020   2.63884
    R9        2.05168   0.00007   0.00000   0.00001   0.00001   2.05169
   R10        2.64599  -0.00046   0.00000  -0.00068  -0.00074   2.64525
   R11        3.36265  -0.00011   0.00000  -0.00086  -0.00074   3.36191
   R12        5.19551  -0.00181   0.00000  -0.25038  -0.25035   4.94517
   R13        3.36089   0.00007   0.00000  -0.00026  -0.00021   3.36069
   R14        3.36155   0.00029   0.00000   0.00101   0.00108   3.36264
   R15        2.64515  -0.00012   0.00000  -0.00001   0.00003   2.64518
   R16        2.63876   0.00014   0.00000  -0.00014  -0.00014   2.63861
   R17        3.36147   0.00012   0.00000   0.00004   0.00004   3.36151
   R18        2.63905   0.00006   0.00000  -0.00023  -0.00022   2.63883
   R19        5.46894  -0.00133   0.00000  -0.14785  -0.14780   5.32114
   R20        2.63058   0.00007   0.00000   0.00005   0.00005   2.63063
   R21        2.05160   0.00002   0.00000   0.00001   0.00001   2.05161
   R22        2.63415   0.00004   0.00000   0.00003   0.00002   2.63417
   R23        2.05053   0.00002   0.00000   0.00002   0.00002   2.05055
   R24        2.63061   0.00009   0.00000   0.00024   0.00023   2.63084
   R25        2.05057   0.00003   0.00000   0.00000   0.00000   2.05057
   R26        2.05161   0.00000   0.00000   0.00001   0.00001   2.05163
   R27        2.05818   0.00034   0.00000   0.00054   0.00054   2.05872
   R28        2.80778  -0.00039   0.00000  -0.00007  -0.00017   2.80760
   R29        2.75042   0.00024   0.00000   0.00016  -0.00015   2.75026
   R30        3.95122  -0.00067   0.00000  -0.00266  -0.00264   3.94858
   R31        2.06287  -0.00005   0.00000  -0.00010  -0.00010   2.06277
   R32        2.06286  -0.00004   0.00000  -0.00009  -0.00009   2.06277
   R33        2.07337  -0.00079   0.00000  -0.00105  -0.00109   2.07229
   R34        2.05857   0.00064   0.00000  -0.00096  -0.00096   2.05761
   R35        3.95874  -0.00039   0.00000   0.00024   0.00029   3.95903
   R36        2.81272   0.00014   0.00000  -0.00048  -0.00059   2.81214
   R37        2.07880  -0.00082   0.00000   0.00098   0.00096   2.07976
   R38        2.06771  -0.00005   0.00000   0.00016   0.00016   2.06787
   R39        2.88078   0.00008   0.00000  -0.00063  -0.00063   2.88015
   R40        2.06377  -0.00001   0.00000  -0.00002  -0.00002   2.06374
   R41        2.06847  -0.00002   0.00000   0.00007   0.00007   2.06854
   R42        2.06786  -0.00005   0.00000   0.00004   0.00004   2.06790
    A1        2.09315   0.00012   0.00000  -0.00025  -0.00027   2.09287
    A2        2.09891  -0.00009   0.00000   0.00000   0.00001   2.09892
    A3        2.09111  -0.00003   0.00000   0.00026   0.00027   2.09138
    A4        2.09709  -0.00004   0.00000   0.00029   0.00031   2.09740
    A5        2.08729   0.00005   0.00000   0.00005   0.00004   2.08733
    A6        2.09871  -0.00001   0.00000  -0.00034  -0.00035   2.09836
    A7        2.09693  -0.00013   0.00000  -0.00015  -0.00016   2.09677
    A8        2.09861   0.00007   0.00000   0.00019   0.00019   2.09880
    A9        2.08753   0.00006   0.00000  -0.00003  -0.00003   2.08750
   A10        2.09313   0.00008   0.00000  -0.00034  -0.00042   2.09271
   A11        2.09919  -0.00003   0.00000   0.00040   0.00044   2.09963
   A12        2.09083  -0.00004   0.00000  -0.00006  -0.00002   2.09081
   A13        2.09257   0.00017   0.00000   0.00073   0.00086   2.09343
   A14        2.07748  -0.00019   0.00000   0.00070   0.00053   2.07801
   A15        1.73124   0.00070   0.00000   0.02609   0.02582   1.75706
   A16        2.11176   0.00001   0.00000  -0.00153  -0.00149   2.11027
   A17        1.43414  -0.00128   0.00000  -0.04165  -0.04150   1.39265
   A18        1.50222   0.00037   0.00000   0.01448   0.01457   1.51679
   A19        2.09271  -0.00018   0.00000  -0.00021  -0.00026   2.09245
   A20        2.07624   0.00018   0.00000   0.00169   0.00177   2.07801
   A21        2.11328   0.00000   0.00000  -0.00140  -0.00142   2.11185
   A22        1.77179  -0.00048   0.00000  -0.00096  -0.00102   1.77077
   A23        2.11398   0.00001   0.00000  -0.00160  -0.00160   2.11238
   A24        2.07632   0.00016   0.00000   0.00159   0.00158   2.07790
   A25        2.09228  -0.00018   0.00000   0.00000   0.00002   2.09230
   A26        2.11145  -0.00021   0.00000  -0.00195  -0.00194   2.10951
   A27        2.09297   0.00018   0.00000   0.00050   0.00045   2.09342
   A28        1.41218  -0.00080   0.00000  -0.02211  -0.02215   1.39003
   A29        2.07786   0.00002   0.00000   0.00134   0.00138   2.07924
   A30        1.46000   0.00037   0.00000   0.02866   0.02887   1.48887
   A31        1.80706   0.00021   0.00000  -0.00957  -0.00973   1.79733
   A32        1.76851  -0.00036   0.00000  -0.00130  -0.00138   1.76712
   A33        2.09325  -0.00003   0.00000  -0.00042  -0.00040   2.09285
   A34        2.09136   0.00005   0.00000   0.00009   0.00007   2.09143
   A35        2.09857  -0.00002   0.00000   0.00033   0.00032   2.09889
   A36        2.09654  -0.00005   0.00000   0.00005   0.00005   2.09659
   A37        2.08752   0.00004   0.00000  -0.00007  -0.00007   2.08745
   A38        2.09905   0.00001   0.00000   0.00003   0.00002   2.09907
   A39        2.09718   0.00000   0.00000   0.00029   0.00028   2.09747
   A40        2.09869   0.00000   0.00000  -0.00026  -0.00026   2.09843
   A41        2.08719   0.00001   0.00000  -0.00002  -0.00002   2.08717
   A42        2.09330   0.00009   0.00000  -0.00040  -0.00040   2.09291
   A43        2.09182  -0.00003   0.00000   0.00038   0.00037   2.09220
   A44        2.09804  -0.00005   0.00000   0.00002   0.00002   2.09806
   A45        2.05482   0.00017   0.00000  -0.00019  -0.00010   2.05473
   A46        2.02721  -0.00001   0.00000   0.00123   0.00121   2.02842
   A47        1.81916   0.00009   0.00000   0.00099   0.00101   1.82017
   A48        2.14755  -0.00014   0.00000  -0.00240  -0.00250   2.14506
   A49        1.95799  -0.00020   0.00000   0.00176   0.00171   1.95969
   A50        1.93624   0.00011   0.00000   0.00088   0.00079   1.93703
   A51        1.96485  -0.00005   0.00000   0.00052   0.00059   1.96543
   A52        1.85664   0.00002   0.00000  -0.00207  -0.00201   1.85463
   A53        1.93276  -0.00002   0.00000  -0.00008  -0.00007   1.93269
   A54        1.87263   0.00005   0.00000  -0.00089  -0.00074   1.87190
   A55        1.89636  -0.00010   0.00000   0.00151   0.00132   1.89768
   A56        2.02958  -0.00013   0.00000  -0.00173  -0.00181   2.02776
   A57        2.15167   0.00021   0.00000   0.00346   0.00349   2.15515
   A58        1.81150   0.00019   0.00000  -0.00370  -0.00366   1.80784
   A59        2.05079  -0.00004   0.00000  -0.00094  -0.00090   2.04988
   A60        1.96522  -0.00015   0.00000   0.00274   0.00268   1.96791
   A61        1.80318  -0.00014   0.00000   0.00192   0.00191   1.80509
   A62        1.93212  -0.00004   0.00000  -0.00021  -0.00012   1.93200
   A63        1.99206   0.00019   0.00000  -0.00007  -0.00020   1.99186
   A64        1.86048   0.00011   0.00000  -0.00271  -0.00286   1.85762
   A65        1.90373  -0.00001   0.00000   0.00184   0.00204   1.90577
   A66        1.96067  -0.00010   0.00000  -0.00071  -0.00069   1.95997
   A67        2.82990  -0.00016   0.00000   0.01402   0.01372   2.84363
   A68        1.91101   0.00001   0.00000   0.00025   0.00025   1.91125
   A69        1.94600  -0.00007   0.00000  -0.00042  -0.00042   1.94558
   A70        1.93764   0.00007   0.00000   0.00002   0.00002   1.93766
   A71        1.88392   0.00000   0.00000   0.00016   0.00016   1.88408
   A72        1.88777  -0.00002   0.00000  -0.00006  -0.00006   1.88770
   A73        1.89580   0.00001   0.00000   0.00007   0.00007   1.89587
   A74        2.71397  -0.00047   0.00000  -0.02964  -0.02984   2.68414
    D1       -0.02967   0.00013   0.00000   0.00120   0.00120  -0.02847
    D2        3.12679   0.00005   0.00000   0.00097   0.00097   3.12776
    D3        3.11767   0.00008   0.00000   0.00021   0.00020   3.11787
    D4       -0.00906   0.00000   0.00000  -0.00002  -0.00003  -0.00908
    D5        0.02958  -0.00002   0.00000   0.00025   0.00026   0.02983
    D6       -3.06554   0.00002   0.00000  -0.00181  -0.00185  -3.06739
    D7       -3.11773   0.00003   0.00000   0.00124   0.00125  -3.11648
    D8        0.07033   0.00006   0.00000  -0.00083  -0.00086   0.06948
    D9       -0.00064   0.00000   0.00000  -0.00074  -0.00074  -0.00138
   D10       -3.12645  -0.00013   0.00000  -0.00077  -0.00076  -3.12722
   D11        3.12599   0.00008   0.00000  -0.00051  -0.00051   3.12548
   D12        0.00017  -0.00005   0.00000  -0.00053  -0.00054  -0.00036
   D13        0.03095  -0.00025   0.00000  -0.00119  -0.00119   0.02976
   D14       -3.11978  -0.00023   0.00000  -0.00072  -0.00073  -3.12051
   D15       -3.12632  -0.00012   0.00000  -0.00116  -0.00116  -3.12748
   D16        0.00613  -0.00010   0.00000  -0.00070  -0.00070   0.00543
   D17       -0.03089   0.00035   0.00000   0.00263   0.00263  -0.02826
   D18        3.05494   0.00007   0.00000   0.00053   0.00056   3.05550
   D19        1.47372  -0.00071   0.00000  -0.03085  -0.03090   1.44282
   D20        3.11980   0.00033   0.00000   0.00217   0.00217   3.12197
   D21       -0.07755   0.00005   0.00000   0.00007   0.00010  -0.07745
   D22       -1.65878  -0.00073   0.00000  -0.03132  -0.03136  -1.69014
   D23        0.00066  -0.00023   0.00000  -0.00217  -0.00217  -0.00151
   D24        3.09478  -0.00025   0.00000   0.00003   0.00006   3.09484
   D25       -3.08405   0.00007   0.00000  -0.00010  -0.00013  -3.08418
   D26        0.01007   0.00004   0.00000   0.00209   0.00210   0.01217
   D27       -1.67729  -0.00031   0.00000  -0.00880  -0.00869  -1.68597
   D28        1.41683  -0.00033   0.00000  -0.00661  -0.00645   1.41038
   D29        2.44567  -0.00041   0.00000  -0.00500  -0.00509   2.44058
   D30       -0.75232  -0.00069   0.00000  -0.00705  -0.00710  -0.75941
   D31       -2.12119   0.00059   0.00000   0.03283   0.03253  -2.08866
   D32        2.36211  -0.00010   0.00000  -0.04841  -0.04796   2.31415
   D33       -1.84117  -0.00011   0.00000  -0.05394  -0.05392  -1.89509
   D34        0.28879   0.00004   0.00000  -0.05152  -0.05160   0.23719
   D35       -2.45287   0.00049   0.00000   0.00567   0.00575  -2.44712
   D36        0.73576   0.00052   0.00000   0.00355   0.00359   0.73935
   D37       -0.73794  -0.00050   0.00000  -0.00403  -0.00412  -0.74205
   D38        2.44110  -0.00046   0.00000  -0.00410  -0.00422   2.43688
   D39       -0.00678  -0.00003   0.00000  -0.00101  -0.00096  -0.00774
   D40       -3.10222   0.00020   0.00000   0.00166   0.00164  -3.10058
   D41       -1.34896  -0.00002   0.00000  -0.02171  -0.02194  -1.37091
   D42        3.09703  -0.00006   0.00000  -0.00091  -0.00083   3.09620
   D43        0.00159   0.00016   0.00000   0.00176   0.00177   0.00336
   D44        1.75485  -0.00005   0.00000  -0.02160  -0.02181   1.73304
   D45        3.07147  -0.00003   0.00000  -0.00080  -0.00078   3.07070
   D46       -0.06293  -0.00006   0.00000  -0.00042  -0.00040  -0.06333
   D47       -0.03316   0.00000   0.00000  -0.00083  -0.00084  -0.03400
   D48        3.11563  -0.00002   0.00000  -0.00045  -0.00046   3.11517
   D49        0.75035   0.00060   0.00000   0.00622   0.00621   0.75656
   D50       -2.43700   0.00038   0.00000   0.00355   0.00361  -2.43339
   D51        2.06624  -0.00006   0.00000  -0.00111  -0.00111   2.06514
   D52        0.02948  -0.00024   0.00000  -0.00149  -0.00149   0.02798
   D53       -3.11664  -0.00026   0.00000  -0.00235  -0.00236  -3.11900
   D54       -3.06685  -0.00001   0.00000   0.00121   0.00115  -3.06570
   D55        0.07022  -0.00003   0.00000   0.00035   0.00028   0.07050
   D56       -1.49240   0.00054   0.00000   0.02974   0.02982  -1.46258
   D57        1.64467   0.00052   0.00000   0.02887   0.02895   1.67362
   D58        1.27796  -0.00038   0.00000  -0.00607  -0.00627   1.27169
   D59       -0.86595  -0.00026   0.00000  -0.00174  -0.00157  -0.86752
   D60       -2.93260  -0.00035   0.00000  -0.00921  -0.00903  -2.94164
   D61       -0.02905   0.00016   0.00000   0.00030   0.00030  -0.02875
   D62        3.12641   0.00006   0.00000  -0.00035  -0.00035   3.12605
   D63        3.11708   0.00017   0.00000   0.00116   0.00117   3.11825
   D64       -0.01064   0.00008   0.00000   0.00051   0.00052  -0.01013
   D65       -0.00260   0.00001   0.00000   0.00064   0.00064  -0.00196
   D66       -3.12721  -0.00006   0.00000   0.00006   0.00006  -3.12715
   D67        3.12504   0.00011   0.00000   0.00129   0.00129   3.12633
   D68        0.00043   0.00004   0.00000   0.00071   0.00071   0.00114
   D69        0.03374  -0.00009   0.00000  -0.00036  -0.00036   0.03338
   D70       -3.11507  -0.00006   0.00000  -0.00075  -0.00074  -3.11581
   D71       -3.12472  -0.00002   0.00000   0.00021   0.00021  -3.12451
   D72        0.00966   0.00001   0.00000  -0.00017  -0.00017   0.00949
   D73       -0.90787   0.00000   0.00000  -0.01223  -0.01221  -0.92008
   D74       -3.08483  -0.00002   0.00000  -0.01320  -0.01316  -3.09799
   D75        1.12321   0.00013   0.00000  -0.01402  -0.01383   1.10939
   D76        2.59334  -0.00006   0.00000  -0.00813  -0.00805   2.58529
   D77        0.41638  -0.00007   0.00000  -0.00910  -0.00900   0.40738
   D78       -1.65877   0.00007   0.00000  -0.00992  -0.00966  -1.66843
   D79        1.20313   0.00009   0.00000  -0.00951  -0.00942   1.19370
   D80       -0.97383   0.00007   0.00000  -0.01048  -0.01038  -0.98421
   D81       -3.04898   0.00021   0.00000  -0.01130  -0.01104  -3.06002
   D82       -2.93083   0.00030   0.00000  -0.00311  -0.00296  -2.93379
   D83       -0.13654   0.00044   0.00000  -0.00077  -0.00067  -0.13720
   D84       -0.14361   0.00039   0.00000  -0.00740  -0.00729  -0.15091
   D85        2.65068   0.00053   0.00000  -0.00506  -0.00500   2.64567
   D86        0.68669  -0.00025   0.00000  -0.01320  -0.01303   0.67366
   D87        2.75998  -0.00009   0.00000  -0.01369  -0.01352   2.74646
   D88       -1.43279  -0.00015   0.00000  -0.01346  -0.01329  -1.44609
   D89       -1.50806  -0.00021   0.00000   0.01554   0.01581  -1.49225
   D90        0.47779  -0.00018   0.00000   0.01333   0.01345   0.49124
   D91        2.71042  -0.00019   0.00000   0.01212   0.01223   2.72265
   D92        1.28231  -0.00008   0.00000   0.01777   0.01797   1.30029
   D93       -3.01502  -0.00005   0.00000   0.01556   0.01562  -2.99941
   D94       -0.78239  -0.00006   0.00000   0.01436   0.01440  -0.76799
   D95       -2.89745   0.00003   0.00000   0.01426   0.01450  -2.88295
   D96       -0.91160   0.00006   0.00000   0.01205   0.01214  -0.89946
   D97        1.32103   0.00005   0.00000   0.01085   0.01092   1.33196
   D98        0.70290  -0.00020   0.00000   0.04455   0.04479   0.74769
   D99       -1.33422  -0.00013   0.00000   0.04503   0.04524  -1.28898
   D100       2.82814  -0.00007   0.00000   0.04644   0.04662   2.87475
   D101       3.02654  -0.00001   0.00000   0.00181   0.00181   3.02835
   D102      -1.17305  -0.00005   0.00000   0.00191   0.00191  -1.17114
   D103       0.94341  -0.00003   0.00000   0.00172   0.00172   0.94513
   D104       1.02012   0.00007   0.00000  -0.00175  -0.00178   1.01834
   D105       3.10371   0.00003   0.00000  -0.00165  -0.00168   3.10202
   D106      -1.06302   0.00004   0.00000  -0.00184  -0.00187  -1.06489
   D107      -1.03868   0.00000   0.00000   0.00085   0.00088  -1.03781
   D108       1.04491  -0.00004   0.00000   0.00095   0.00097   1.04588
   D109      -3.12181  -0.00002   0.00000   0.00076   0.00078  -3.12103
         Item               Value     Threshold  Converged?
 Maximum Force            0.001813     0.000450     NO 
 RMS     Force            0.000292     0.000300     YES
 Maximum Displacement     0.217826     0.001800     NO 
 RMS     Displacement     0.059025     0.001200     NO 
 Predicted change in Energy=-6.519422D-04
 GradGradGradGradGradGradGradGradGradGradGradGradGradGradGradGradGradGrad

                          Input orientation:                          
 ---------------------------------------------------------------------
 Center     Atomic      Atomic             Coordinates (Angstroms)
 Number     Number       Type             X           Y           Z
 ---------------------------------------------------------------------
      1          6           0        1.762967    2.739719    1.415229
      2          6           0        1.985022    3.918946    0.709450
      3          6           0        2.067746    3.897726   -0.682025
      4          6           0        1.930262    2.696621   -1.372074
      5          6           0        1.673551    1.516479   -0.671124
      6          6           0        1.588743    1.537940    0.725944
      7         16           0        1.193362    0.065979    1.642299
      8          6           0        2.177019   -1.151906    0.796399
      9          6           0        2.258408   -1.169950   -0.600884
     10         16           0        1.370540    0.018757   -1.582173
     11          6           0        2.997385   -2.165555   -1.243250
     12          6           0        3.624001   -3.157470   -0.494040
     13          6           0        3.543680   -3.139037    0.897466
     14          6           0        2.838729   -2.127756    1.544392
     15          1           0        4.042662   -3.903771    1.483701
     16          1           0        2.795864   -2.099342    2.628847
     17          1           0        3.076651   -2.165565   -2.326019
     18          1           0        4.184896   -3.936970   -0.999239
     19          1           0        1.720245    2.751158    2.500083
     20          1           0        2.013705    2.674001   -2.454335
     21          1           0        2.106868    4.852022    1.249759
     22          1           0        2.254081    4.814028   -1.232656
     23          6           0       -1.878681   -1.132039   -0.532951
     24          1           0       -1.860111   -1.010513   -1.615422
     25          6           0       -1.318100   -2.386838    0.031487
     26          1           0       -1.766236   -3.262622   -0.441487
     27          1           0       -1.418326   -2.440178    1.117137
     28          6           0       -2.034084    0.086018    0.248272
     29          1           0       -1.852944   -0.003081    1.318237
     30         35           0       -3.885092   -0.858544   -0.017668
     31          6           0       -1.994343    1.451111   -0.342859
     32          1           0       -0.919862    1.688099   -0.366552
     33          1           0       -2.330072    1.431532   -1.384171
     34          6           0       -2.722430    2.507599    0.479720
     35          1           0       -2.549692    3.493255    0.042347
     36          1           0       -3.802403    2.329738    0.494705
     37          1           0       -2.356459    2.523192    1.510876
     38          1           0       -0.251723   -2.389057   -0.224210
 ---------------------------------------------------------------------
                    Distance matrix (angstroms):
                    1          2          3          4          5
     1  C    0.000000
     2  C    1.392124   0.000000
     3  C    2.415025   1.394093   0.000000
     4  C    2.792652   2.414501   1.392021   0.000000
     5  C    2.420162   2.788341   2.413679   1.396412   0.000000
     6  C    1.396332   2.413814   2.789338   2.420920   1.399804
     7  S    2.743154   4.042559   4.566105   4.068137   2.772446
     8  C    3.962213   5.075230   5.262743   4.424288   3.086646
     9  C    4.426702   5.261993   5.071910   3.956360   2.750253
    10  S    4.067193   4.565151   4.042619   2.743791   1.779044
    11  C    5.714282   6.469859   6.159755   4.979569   3.954395
    12  C    6.471908   7.362764   7.227244   6.157116   5.067683
    13  C    6.164316   7.230484   7.361332   6.465975   5.256585
    14  C    4.986608   6.163485   6.469759   5.710140   4.421153
    15  H    7.024077   8.125777   8.333908   7.495523   6.295639
    16  H    5.094729   6.368779   6.888894   6.305386   5.022306
    17  H    6.307497   6.886726   6.362712   5.085772   4.273736
    18  H    7.501571   8.335135   8.121909   7.016189   6.012871
    19  H    1.085755   2.154113   3.400175   3.878232   3.403405
    20  H    3.878236   3.400035   2.154415   1.085708   2.152998
    21  H    2.146502   1.085086   2.154995   3.398669   3.873422
    22  H    3.399301   2.155305   1.085138   2.146557   3.395021
    23  C    5.661053   6.479522   6.394923   5.465420   4.433067
    24  H    6.031235   6.670056   6.355321   5.307447   4.445689
    25  C    6.139162   7.150746   7.174176   6.193819   4.967848
    26  H    7.206300   8.183612   8.125752   7.074084   5.892764
    27  H    6.086118   7.224089   7.453772   6.617849   5.330358
    28  C    4.777187   5.572902   5.676229   5.015656   4.078978
    29  H    4.539513   5.521133   5.881254   5.370178   4.324672
    30  Br   6.848450   7.603378   7.648513   6.949241   6.079987
    31  C    4.343819   4.799261   4.754106   4.244185   3.683134
    32  H    3.387953   3.817436   3.729313   3.186126   2.616870
    33  H    5.128447   5.402824   5.090768   4.444215   4.067511
    34  C    4.587793   4.919836   5.121317   5.011229   4.650958
    35  H    4.588208   4.603246   4.691380   4.764998   4.717252
    36  H    5.655864   6.005497   6.188855   6.040109   5.657439
    37  H    4.126222   4.630213   5.125597   5.168893   4.692076
    38  H    5.749007   6.757637   6.716634   5.651794   4.377171
                    6          7          8          9         10
     6  C    0.000000
     7  S    1.778399   0.000000
     8  C    2.754325   1.779430   0.000000
     9  C    3.088947   2.773755   1.399768   0.000000
    10  S    2.771810   3.229681   2.771004   1.778837   0.000000
    11  C    4.424689   4.069477   2.420879   1.396407   2.744579
    12  C    5.260942   4.567557   2.789494   2.413813   4.043579
    13  C    5.072013   4.043625   2.413849   2.788240   4.565392
    14  C    3.958491   2.743955   1.396294   2.419995   4.066756
    15  H    6.017320   4.889027   3.394962   3.873349   5.650313
    16  H    4.278786   2.868782   2.153711   3.403497   4.924488
    17  H    5.024371   4.926877   3.403871   2.153338   2.869736
    18  H    6.300072   5.652486   3.874592   3.395061   4.889599
    19  H    2.153314   2.867679   4.283117   5.027992   4.924746
    20  H    3.403733   4.925154   5.023097   4.274473   2.867865
    21  H    3.394992   4.888229   6.021428   6.301744   5.649997
    22  H    3.874473   5.651058   6.302013   6.017237   4.888501
    23  C    4.553749   3.950241   4.268052   4.137820   3.603142
    24  H    4.885816   4.592960   4.704816   4.244633   3.390812
    25  C    4.933142   3.862443   3.784971   3.830420   3.952160
    26  H    5.971948   4.917414   4.640769   4.538991   4.680595
    27  H    5.002092   3.657532   3.832627   4.252464   4.594606
    28  C    3.932063   3.515696   4.423379   4.552363   3.866072
    29  H    3.817167   3.064273   4.222880   4.684851   4.336324
    30  Br   6.021541   5.422262   6.123557   6.178973   5.553287
    31  C    3.740104   4.002612   5.047164   5.002242   3.861344
    32  H    2.740291   3.336536   4.359903   4.280742   3.083890
    33  H    4.452080   4.841367   5.634084   5.332485   3.966065
    34  C    4.425729   4.758836   6.123468   6.284968   5.215184
    35  H    4.627873   5.321327   6.669926   6.728823   5.484471
    36  H    5.453885   5.603502   6.925774   7.083894   6.034351
    37  H    4.141432   4.319305   5.879562   6.276610   5.452492
    38  H    4.439754   3.405778   2.910493   2.815824   3.205209
                   11         12         13         14         15
    11  C    0.000000
    12  C    1.392070   0.000000
    13  C    2.414285   1.393944   0.000000
    14  C    2.792410   2.414989   1.392178   0.000000
    15  H    3.398568   2.154925   1.085114   2.146478   0.000000
    16  H    3.877903   3.399686   2.153573   1.085673   2.474232
    17  H    1.085667   2.153976   3.399503   3.877902   4.297500
    18  H    2.146540   1.085103   2.155306   3.399335   2.487232
    19  H    6.310127   6.892093   6.370848   5.095895   7.121427
    20  H    5.084846   6.359391   6.882355   6.302964   7.930440
    21  H    7.500300   8.336335   8.126842   7.024224   8.970280
    22  H    7.019060   8.122008   8.333771   7.499478   9.304710
    23  C    5.034749   5.863735   5.956184   5.249834   6.841906
    24  H    5.006785   5.995198   6.328205   5.771634   7.267615
    25  C    4.505255   5.029355   4.995260   4.431166   5.757411
    26  H    4.953631   5.391518   5.477524   5.141725   6.153106
    27  H    5.014514   5.341859   5.015792   4.289834   5.665586
    28  C    5.710508   6.563929   6.475638   5.506816   7.373706
    29  H    5.896033   6.575062   6.255783   5.155307   7.071134
    30  Br   7.111878   7.867558   7.824626   7.018596   8.624198
    31  C    6.229633   7.268264   7.299148   6.303062   8.273845
    32  H    5.564537   6.643981   6.694938   5.686779   7.701889
    33  H    6.429673   7.569825   7.784403   6.925425   8.792149
    34  C    7.584410   8.562616   8.445303   7.317549   9.374439
    35  H    8.027762   9.090343   9.046973   7.930131  10.012624
    36  H    8.334582   9.286471   9.167042   8.066952  10.068753
    37  H    7.631069   8.488552   8.200534   6.972977   9.069473
    38  H    3.412491   3.960366   4.028115   3.570311   4.863441
                   16         17         18         19         20
    16  H    0.000000
    17  H    4.963258   0.000000
    18  H    4.297591   2.475162   0.000000
    19  H    4.969999   7.021771   7.940454   0.000000
    20  H    7.016788   4.956584   7.108889   4.963701   0.000000
    21  H    7.120257   7.935565   9.307124   2.475160   4.297995
    22  H    7.937218   7.112439   8.964513   4.298111   2.475883
    23  C    5.725732   5.370157   6.697165   6.101703   5.773069
    24  H    6.393549   5.119640   6.744326   6.626199   5.411642
    25  C    4.873770   4.992057   5.809325   6.459452   6.549223
    26  H    5.620758   5.311172   6.015131   7.548108   7.320040
    27  H    4.490082   5.668823   6.173778   6.221989   7.119626
    28  C    5.811311   6.149489   7.511087   5.125291   5.512380
    29  H    5.265304   6.500604   7.569788   4.663719   6.029099
    30  Br   7.292379   7.450010   8.692806   7.126628   7.294657
    31  C    6.662045   6.536685   8.224673   4.854957   4.692359
    32  H    6.092926   5.887474   7.622351   4.039538   3.733183
    33  H    7.405850   6.561924   8.450668   5.764886   4.642992
    34  C    7.502948   7.958642   9.561952   4.886569   5.573808
    35  H    8.157334   8.323890  10.082054   4.982323   5.265851
    36  H    8.228514   8.688246  10.261600   5.890567   6.530119
    37  H    7.011713   8.137868   9.530146   4.201193   5.902878
    38  H    4.184693   3.942794   4.762383   6.142658   5.978309
                   21         22         23         24         25
    21  H    0.000000
    22  H    2.487066   0.000000
    23  C    7.407539   7.274959   0.000000
    24  H    7.636459   7.141314   1.089430   0.000000
    25  C    8.100351   8.137015   1.485719   2.213675   0.000000
    26  H    9.149245   9.056554   2.135507   2.541442   1.091571
    27  H    8.100665   8.463546   2.155445   3.115445   1.091571
    28  C    6.392593   6.552525   1.455377   2.169333   2.583534
    29  H    6.265527   6.824899   2.168433   3.101826   2.761174
    30  Br   8.373799   8.446521   2.089498   2.583885   2.987900
    31  C    5.560806   5.490907   2.592716   2.774352   3.915009
    32  H    4.667330   4.538225   2.983320   3.118694   4.113653
    33  H    6.190620   5.699008   2.738654   2.497585   4.196204
    34  C    5.423228   5.746087   3.870966   4.184535   5.111611
    35  H    4.998765   5.142598   4.708988   4.848469   6.007698
    36  H    6.469274   6.770264   4.091538   4.402546   5.350928
    37  H    5.041123   5.833693   4.214999   4.744173   5.232130
    38  H    7.756852   7.692883   2.079040   2.534318   1.096606
                   26         27         28         29         30
    26  H    0.000000
    27  H    1.796319   0.000000
    28  C    3.429417   2.741487   0.000000
    29  H    3.705233   2.483703   1.088841   0.000000
    30  Br   3.232455   3.142337   2.095030   2.578000   0.000000
    31  C    4.720279   4.195893   1.488118   2.212218   3.002530
    32  H    5.023106   4.415028   2.046011   2.563054   3.924244
    33  H    4.820959   4.698719   2.136092   3.096574   3.087048
    34  C    5.921011   5.156305   2.528130   2.786149   3.595844
    35  H    6.818341   6.135209   3.452176   3.786518   4.552477
    36  H    6.024692   5.368738   2.867396   3.149704   3.230249
    37  H    6.134796   5.066574   2.763677   2.583155   4.013640
    38  H    1.761838   1.778423   3.086430   3.261278   3.947974
                   31         32         33         34         35
    31  C    0.000000
    32  H    1.100560   0.000000
    33  H    1.094270   1.757858   0.000000
    34  C    1.524111   2.153371   2.187682   0.000000
    35  H    2.151081   2.466198   2.516721   1.092086   0.000000
    36  H    2.177746   3.076118   2.550432   1.094623   1.768526
    37  H    2.171824   2.507175   3.094142   1.094285   1.770576
    38  H    4.218731   4.133990   4.501328   5.529661   6.320863
                   36         37         38
    36  H    0.000000
    37  H    1.777859   0.000000
    38  H    5.949050   5.618775   0.000000
 Stoichiometry    C17H18BrS2(1+)
 Framework group  C1[X(C17H18BrS2)]
 Deg. of freedom   108
 Full point group                 C1      NOp   1
 Largest Abelian subgroup         C1      NOp   1
 Largest concise Abelian subgroup C1      NOp   1
                         Standard orientation:                         
 ---------------------------------------------------------------------
 Center     Atomic      Atomic             Coordinates (Angstroms)
 Number     Number       Type             X           Y           Z
 ---------------------------------------------------------------------
      1          6           0        1.695107    2.727511    1.357449
      2          6           0        1.919495    3.904064    0.647953
      3          6           0        1.988616    3.880408   -0.744225
      4          6           0        1.835151    2.679521   -1.431277
      5          6           0        1.576057    1.502316   -0.726276
      6          6           0        1.504907    1.526237    0.671514
      7         16           0        1.106966    0.058580    1.593645
      8          6           0        2.072921   -1.168012    0.739962
      9          6           0        2.140677   -1.188490   -0.658015
     10         16           0        1.252640    0.005824   -1.632317
     11          6           0        2.865662   -2.190642   -1.306118
     12          6           0        3.491755   -3.186436   -0.561632
     13          6           0        3.425015   -3.165586    0.830557
     14          6           0        2.734219   -2.148017    1.482871
     15          1           0        3.923676   -3.933423    1.412997
     16          1           0        2.702045   -2.117873    2.567649
     17          1           0        2.934471   -2.192664   -2.389600
     18          1           0        4.041675   -3.970928   -1.071152
     19          1           0        1.662949    2.740680    2.442647
     20          1           0        1.907965    2.654857   -2.514260
     21          1           0        2.053795    4.836859    1.185790
     22          1           0        2.176741    4.794522   -1.297875
     23          6           0       -1.995144   -1.118299   -0.550247
     24          1           0       -1.986080   -0.998317   -1.633012
     25          6           0       -1.438906   -2.376694    0.010470
     26          1           0       -1.898377   -3.249573   -0.456966
     27          1           0       -1.529061   -2.427854    1.097108
     28          6           0       -2.133532    0.101936    0.230777
     29          1           0       -1.942771    0.012809    1.299065
     30         35           0       -3.994303   -0.828536   -0.016016
     31          6           0       -2.088895    1.465916   -0.362572
     32          1           0       -1.012884    1.694504   -0.396947
     33          1           0       -2.434801    1.447608   -1.400570
     34          6           0       -2.800779    2.529096    0.465548
     35          1           0       -2.624618    3.512814    0.025186
     36          1           0       -3.881906    2.359664    0.491187
     37          1           0       -2.424762    2.543170    1.493105
     38          1           0       -0.375097   -2.387541   -0.255493
 ---------------------------------------------------------------------
 Rotational constants (GHZ):           0.2919282           0.1744773           0.1291458
 Standard basis: 6-31+G(d,p) (6D, 7F)
 There are   493 symmetry adapted cartesian basis functions of A   symmetry.
 There are   493 symmetry adapted basis functions of A   symmetry.
   493 basis functions,   869 primitive gaussians,   493 cartesian basis functions
    93 alpha electrons       93 beta electrons
       nuclear repulsion energy      2259.0341980397 Hartrees.
 NAtoms=   38 NActive=   38 NUniq=   38 SFac= 1.00D+00 NAtFMM=   60 NAOKFM=F Big=F
 Integral buffers will be    131072 words long.
 Raffenetti 2 integral format.
 Two-electron integral symmetry is turned on.
 Nuclear repulsion after empirical dispersion term =     2259.0035469621 Hartrees.
 ------------------------------------------------------------------------------
 Polarizable Continuum Model (PCM)
 =================================
 Model                : PCM.
 Atomic radii         : SMD-Coulomb.
 Polarization charges : Total charges.
 Charge compensation  : None.
 Solution method      : Matrix inversion.
 Cavity type          : VdW (van der Waals Surface) (Alpha=1.000).
 Cavity algorithm     : GePol (No added spheres)
                        Default sphere list used, NSphG=   38.
                        Lebedev-Laikov grids with approx.  5.0 points / Ang**2.
                        Smoothing algorithm: York/Karplus (Gamma=1.0000).
                        Polarization charges: spherical gaussians, with
                                              point-specific exponents (IZeta= 3).
                        Self-potential: point-specific (ISelfS= 7).
                        Self-field    : sphere-specific E.n sum rule (ISelfD= 2).
 1st derivatives      : Analytical E(r).r(x)/FMM algorithm (CHGder, D1EAlg=3).
                        Cavity 1st derivative terms included.
 Solvent              : Dichloromethane, Eps=   8.930000 Eps(inf)=   2.028346
 ------------------------------------------------------------------------------
 ------------------------------------------------------------------------------
 Atomic radii for non-electrostatic terms: SMD-CDS.
 ------------------------------------------------------------------------------
 Nuclear repulsion after PCM non-electrostatic terms =     2258.9898458347 Hartrees.
 One-electron integrals computed using PRISM.
 NBasis=   493 RedAO= T EigKep=  1.10D-06  NBF=   493
 NBsUse=   492 1.00D-06 EigRej=  5.92D-07 NBFU=   492
 Initial guess from the checkpoint file:  "/home/ansgus3642/gaussian/scratch/Gau-174695.chk"
 B after Tr=     0.000000    0.000000    0.000000
         Rot=    0.999994   -0.000486    0.003353   -0.000481 Ang=  -0.39 deg.
 ExpMin= 3.50D-02 ExpMax= 5.74D+05 ExpMxC= 5.74D+03 IAcc=3 IRadAn=         5 AccDes= 0.00D+00
 Harris functional with IExCor= 4639 and IRadAn=       5 diagonalized for initial guess.
 HarFok:  IExCor= 4639 AccDes= 0.00D+00 IRadAn=         5 IDoV= 1 UseB2=F ITyADJ=14
 ICtDFT=  3500011 ScaDFX=  1.000000  1.000000  1.000000  1.000000
 FoFCou: FMM=F IPFlag=           0 FMFlag=      100000 FMFlg1=           0
         NFxFlg=           0 DoJE=T BraDBF=F KetDBF=T FulRan=T
         wScrn=  0.000000 ICntrl=       500 IOpCl=  0 I1Cent=   200000004 NGrid=           0
         NMat0=    1 NMatS0=      1 NMatT0=    0 NMatD0=    1 NMtDS0=    0 NMtDT0=    0
 Petite list used in FoFCou.
 Requested convergence on RMS density matrix=1.00D-08 within 128 cycles.
 Requested convergence on MAX density matrix=1.00D-06.
 Requested convergence on             energy=1.00D-06.
 No special actions if energy rises.
 Inv3:  Mode=1 IEnd=    25825068.
 Iteration    1 A*A^-1 deviation from unit magnitude is 3.11D-15 for   1865.
 Iteration    1 A*A^-1 deviation from orthogonality  is 2.15D-15 for   1999   1828.
 Iteration    1 A^-1*A deviation from unit magnitude is 3.33D-15 for    101.
 Iteration    1 A^-1*A deviation from orthogonality  is 1.94D-15 for   2449   1822.
 Error on total polarization charges =  0.04442
 SCF Done:  E(RwB97XD) =  -4026.38813601     A.U. after   16 cycles
            NFock= 16  Conv=0.71D-08     -V/T= 2.0063
 SMD-CDS (non-electrostatic) energy       (kcal/mol) =      -8.60
 (included in total energy above)
 D1PCM: PCM CHGder 1st derivatives, ID1Alg=3 FixD1E=F DoIter=F DoCFld=F I1PDM=0.
 Calling FoFJK, ICntrl=      2127 FMM=F ISym2X=0 I1Cent= 0 IOpClX= 0 NMat=1 NMatS=1 NMatT=0.
 ***** Axes restored to original set *****
 -------------------------------------------------------------------
 Center     Atomic                   Forces (Hartrees/Bohr)
 Number     Number              X              Y              Z
 -------------------------------------------------------------------
      1        6           0.000061340    0.000067596    0.000032204
      2        6          -0.000018438    0.000026135    0.000017541
      3        6          -0.000006955    0.000034248    0.000021923
      4        6           0.000010621    0.000064435    0.000007122
      5        6          -0.000464979   -0.000062132   -0.000308744
      6        6           0.000090844    0.000084753    0.000197314
      7       16          -0.000105298   -0.000173792    0.000106119
      8        6          -0.000141830    0.000031485   -0.000025211
      9        6          -0.000510505   -0.000127454    0.000120615
     10       16          -0.000215360   -0.000098426   -0.000179519
     11        6          -0.000004567    0.000031753    0.000012344
     12        6          -0.000005599   -0.000018252    0.000024464
     13        6           0.000037365   -0.000015414    0.000011203
     14        6           0.000019069    0.000001427    0.000008382
     15        1           0.000008682    0.000003610    0.000020186
     16        1          -0.000010592    0.000008604    0.000021109
     17        1           0.000037549    0.000019071    0.000003342
     18        1           0.000023562    0.000006582    0.000017687
     19        1          -0.000017771    0.000003375    0.000001732
     20        1           0.000042750    0.000012553    0.000013401
     21        1          -0.000016043    0.000009330    0.000016252
     22        1           0.000001000    0.000011745    0.000015831
     23        6          -0.000034441    0.000001997   -0.000117076
     24        1           0.000100552    0.000043355    0.000037791
     25        6          -0.000023711   -0.000017176    0.000032242
     26        1           0.000010626   -0.000001154   -0.000017060
     27        1          -0.000002392    0.000009109   -0.000006729
     28        6          -0.000003809   -0.000000614    0.000120541
     29        1           0.000354057   -0.000008127    0.000444808
     30       35           0.000136520    0.000051614   -0.000062690
     31        6           0.000232072    0.000048437   -0.000690138
     32        1          -0.000177310   -0.000164717    0.000159004
     33        1           0.000008267   -0.000035685   -0.000021472
     34        6          -0.000006202    0.000026714   -0.000012023
     35        1          -0.000017465   -0.000012527   -0.000012149
     36        1           0.000023857    0.000001721    0.000006465
     37        1          -0.000020343   -0.000002859   -0.000009438
     38        1           0.000604879    0.000138679   -0.000007375
 -------------------------------------------------------------------
 Cartesian Forces:  Max     0.000690138 RMS     0.000140546

 GradGradGradGradGradGradGradGradGradGradGradGradGradGradGradGradGradGrad
 Berny optimization.
 Using GEDIIS/GDIIS optimizer.
 FormGI is forming the generalized inverse of G from B-inverse, IUseBI=4.
 Internal  Forces:  Max     0.000753181 RMS     0.000110185
 Search for a local minimum.
 Step number   2 out of a maximum of  228
 All quantities printed in internal units (Hartrees-Bohrs-Radians)
 Mixed Optimization -- En-DIIS/RFO-DIIS
 Swapping is turned off.
 Update second derivatives using D2CorX and points    1    2
 DE= -5.53D-04 DEPred=-6.52D-04 R= 8.48D-01
 TightC=F SS=  1.41D+00  RLast= 3.37D-01 DXNew= 5.0454D-01 1.0109D+00
 Trust test= 8.48D-01 RLast= 3.37D-01 DXMaxT set to 5.05D-01
 ITU=  1  0
     Eigenvalues ---    0.00002   0.00026   0.00186   0.00203   0.00248
     Eigenvalues ---    0.00339   0.00442   0.00562   0.00813   0.01040
     Eigenvalues ---    0.01098   0.01256   0.01453   0.01575   0.01694
     Eigenvalues ---    0.01729   0.01796   0.01835   0.01992   0.02064
     Eigenvalues ---    0.02086   0.02120   0.02135   0.02312   0.02488
     Eigenvalues ---    0.02522   0.02569   0.02600   0.02800   0.02847
     Eigenvalues ---    0.03041   0.03261   0.03402   0.03772   0.04122
     Eigenvalues ---    0.04519   0.04592   0.05087   0.05665   0.07219
     Eigenvalues ---    0.07566   0.08644   0.09218   0.09570   0.09825
     Eigenvalues ---    0.10613   0.10992   0.11035   0.11569   0.11690
     Eigenvalues ---    0.11880   0.12294   0.12360   0.12464   0.12520
     Eigenvalues ---    0.12638   0.14031   0.14195   0.14391   0.15037
     Eigenvalues ---    0.15274   0.16166   0.16260   0.17228   0.17687
     Eigenvalues ---    0.18354   0.18941   0.19357   0.19370   0.20152
     Eigenvalues ---    0.21459   0.22379   0.24123   0.25549   0.26709
     Eigenvalues ---    0.29471   0.29613   0.31611   0.32440   0.33259
     Eigenvalues ---    0.33677   0.34113   0.34372   0.34674   0.34858
     Eigenvalues ---    0.35257   0.35266   0.35538   0.36195   0.36281
     Eigenvalues ---    0.36565   0.36585   0.36604   0.36714   0.36753
     Eigenvalues ---    0.36772   0.36955   0.36975   0.37272   0.41490
     Eigenvalues ---    0.42408   0.42585   0.46705   0.48109   0.48174
     Eigenvalues ---    0.48312   0.51528   0.51962
 Eigenvalue     1 is   2.38D-05 Eigenvector:
                          D33       D34       D99       D98      D100
   1                    0.36875   0.36795  -0.36579  -0.36502  -0.36302
                          D32       D86       D87       D88       D58
   1                    0.35998   0.17771   0.17629   0.17511  -0.15755
 En-DIIS/RFO-DIIS/Sim-DIIS IScMMF=       -3 using points:     2    1
 RFO step:  Lambda=-3.08504949D-04.
 DidBck=F Rises=F RFO-DIIS coefs:    1.65761   -0.65761
 Iteration  1 RMS(Cart)=  0.05419649 RMS(Int)=  0.00316509
 Iteration  2 RMS(Cart)=  0.00597104 RMS(Int)=  0.00022565
 Iteration  3 RMS(Cart)=  0.00001087 RMS(Int)=  0.00022557
 Iteration  4 RMS(Cart)=  0.00000001 RMS(Int)=  0.00022557
 Variable       Old X    -DE/DX   Delta X   Delta X   Delta X     New X
                                 (Linear)    (Quad)   (Total)
    R1        2.63073  -0.00004   0.00010  -0.00009   0.00000   2.63073
    R2        2.63868   0.00005  -0.00002   0.00009   0.00007   2.63875
    R3        2.05178   0.00001  -0.00003  -0.00002  -0.00005   2.05173
    R4        2.63445   0.00004   0.00011  -0.00022  -0.00013   2.63433
    R5        2.05051   0.00001   0.00000   0.00006   0.00006   2.05058
    R6        2.63054   0.00013  -0.00012   0.00018   0.00005   2.63059
    R7        2.05061   0.00000   0.00003  -0.00004  -0.00001   2.05061
    R8        2.63884   0.00011  -0.00013   0.00018   0.00005   2.63889
    R9        2.05169  -0.00001   0.00001   0.00003   0.00004   2.05173
   R10        2.64525   0.00035  -0.00049   0.00139   0.00087   2.64612
   R11        3.36191   0.00010  -0.00049   0.00070   0.00046   3.36236
   R12        4.94517  -0.00047  -0.16463   0.00703  -0.15751   4.78766
   R13        3.36069   0.00016  -0.00014   0.00141   0.00132   3.36200
   R14        3.36264  -0.00005   0.00071  -0.00209  -0.00117   3.36147
   R15        2.64518   0.00000   0.00002  -0.00028  -0.00021   2.64497
   R16        2.63861   0.00005  -0.00009   0.00010   0.00001   2.63862
   R17        3.36151   0.00009   0.00003   0.00027   0.00050   3.36201
   R18        2.63883   0.00000  -0.00015   0.00017   0.00003   2.63885
   R19        5.32114  -0.00075  -0.09720  -0.14592  -0.24297   5.07817
   R20        2.63063   0.00003   0.00004   0.00003   0.00007   2.63070
   R21        2.05161   0.00001   0.00000   0.00000   0.00000   2.05162
   R22        2.63417  -0.00001   0.00002  -0.00008  -0.00007   2.63410
   R23        2.05055   0.00001   0.00001  -0.00005  -0.00003   2.05051
   R24        2.63084   0.00002   0.00015  -0.00019  -0.00005   2.63079
   R25        2.05057   0.00001   0.00000  -0.00001  -0.00001   2.05056
   R26        2.05163   0.00001   0.00001  -0.00004  -0.00003   2.05160
   R27        2.05872  -0.00003   0.00036  -0.00008   0.00028   2.05901
   R28        2.80760   0.00001  -0.00011   0.00014  -0.00039   2.80721
   R29        2.75026   0.00011  -0.00010   0.00097   0.00026   2.75053
   R30        3.94858  -0.00004  -0.00174   0.00567   0.00403   3.95261
   R31        2.06277   0.00000  -0.00006   0.00024   0.00018   2.06295
   R32        2.06277  -0.00001  -0.00006   0.00005  -0.00001   2.06276
   R33        2.07229  -0.00012  -0.00072  -0.00010  -0.00087   2.07141
   R34        2.05761   0.00050  -0.00063   0.00177   0.00114   2.05875
   R35        3.95903  -0.00012   0.00019  -0.00246  -0.00219   3.95684
   R36        2.81214   0.00012  -0.00039   0.00175   0.00094   2.81307
   R37        2.07976  -0.00064   0.00063  -0.00294  -0.00235   2.07741
   R38        2.06787   0.00001   0.00011  -0.00024  -0.00013   2.06774
   R39        2.88015   0.00004  -0.00042   0.00132   0.00090   2.88106
   R40        2.06374   0.00000  -0.00001   0.00002   0.00001   2.06375
   R41        2.06854  -0.00003   0.00004  -0.00019  -0.00014   2.06839
   R42        2.06790   0.00000   0.00002   0.00008   0.00010   2.06800
    A1        2.09287   0.00001  -0.00018   0.00007  -0.00010   2.09277
    A2        2.09892   0.00000   0.00000  -0.00017  -0.00017   2.09875
    A3        2.09138  -0.00001   0.00018   0.00010   0.00027   2.09165
    A4        2.09740   0.00000   0.00021  -0.00004   0.00015   2.09755
    A5        2.08733  -0.00002   0.00002  -0.00021  -0.00018   2.08715
    A6        2.09836   0.00002  -0.00023   0.00025   0.00003   2.09839
    A7        2.09677   0.00007  -0.00010   0.00027   0.00016   2.09693
    A8        2.09880  -0.00006   0.00012  -0.00022  -0.00009   2.09871
    A9        2.08750  -0.00001  -0.00002  -0.00005  -0.00007   2.08743
   A10        2.09271  -0.00001  -0.00027   0.00018  -0.00007   2.09264
   A11        2.09963  -0.00002   0.00029  -0.00048  -0.00020   2.09943
   A12        2.09081   0.00003  -0.00001   0.00030   0.00028   2.09109
   A13        2.09343  -0.00013   0.00056  -0.00065  -0.00012   2.09332
   A14        2.07801   0.00014   0.00035   0.00046   0.00086   2.07887
   A15        1.75706   0.00003   0.01698  -0.01197   0.00432   1.76138
   A16        2.11027  -0.00001  -0.00098   0.00045  -0.00056   2.10971
   A17        1.39265   0.00004  -0.02729   0.06272   0.03606   1.42871
   A18        1.51679  -0.00006   0.00958  -0.04674  -0.03721   1.47957
   A19        2.09245   0.00005  -0.00017   0.00014  -0.00003   2.09242
   A20        2.07801  -0.00006   0.00117  -0.00064   0.00049   2.07850
   A21        2.11185   0.00002  -0.00094   0.00048  -0.00042   2.11143
   A22        1.77077  -0.00016  -0.00067   0.00071  -0.00006   1.77071
   A23        2.11238   0.00007  -0.00105   0.00055  -0.00053   2.11186
   A24        2.07790  -0.00005   0.00104  -0.00072   0.00032   2.07822
   A25        2.09230  -0.00002   0.00001   0.00010   0.00013   2.09243
   A26        2.10951   0.00010  -0.00127   0.00164   0.00034   2.10985
   A27        2.09342   0.00000   0.00030  -0.00037  -0.00012   2.09331
   A28        1.39003  -0.00016  -0.01457   0.01581   0.00076   1.39079
   A29        2.07924  -0.00010   0.00091  -0.00129  -0.00031   2.07893
   A30        1.48887   0.00012   0.01899   0.02167   0.04158   1.53045
   A31        1.79733   0.00003  -0.00640  -0.03907  -0.04563   1.75170
   A32        1.76712  -0.00018  -0.00091   0.00137   0.00036   1.76748
   A33        2.09285   0.00002  -0.00026   0.00028   0.00004   2.09289
   A34        2.09143  -0.00001   0.00005   0.00024   0.00028   2.09171
   A35        2.09889  -0.00001   0.00021  -0.00051  -0.00031   2.09858
   A36        2.09659   0.00000   0.00003  -0.00001   0.00003   2.09662
   A37        2.08745   0.00000  -0.00005   0.00005   0.00000   2.08744
   A38        2.09907  -0.00001   0.00002  -0.00004  -0.00003   2.09904
   A39        2.09747  -0.00002   0.00019  -0.00026  -0.00008   2.09739
   A40        2.09843   0.00001  -0.00017   0.00027   0.00011   2.09854
   A41        2.08717   0.00001  -0.00001  -0.00002  -0.00003   2.08715
   A42        2.09291   0.00003  -0.00026   0.00027   0.00001   2.09291
   A43        2.09220  -0.00002   0.00025  -0.00032  -0.00007   2.09213
   A44        2.09806  -0.00001   0.00001   0.00005   0.00006   2.09812
   A45        2.05473  -0.00002  -0.00006  -0.00007   0.00004   2.05476
   A46        2.02842  -0.00011   0.00080   0.00168   0.00248   2.03089
   A47        1.82017  -0.00001   0.00066   0.00132   0.00208   1.82225
   A48        2.14506   0.00015  -0.00164   0.00171  -0.00019   2.14486
   A49        1.95969   0.00000   0.00112  -0.00679  -0.00575   1.95395
   A50        1.93703   0.00002   0.00052  -0.00142  -0.00089   1.93614
   A51        1.96543  -0.00003   0.00039  -0.00117  -0.00077   1.96466
   A52        1.85463  -0.00004  -0.00132   0.00364   0.00227   1.85690
   A53        1.93269   0.00001  -0.00005   0.00022   0.00017   1.93286
   A54        1.87190  -0.00002  -0.00048  -0.00091  -0.00103   1.87086
   A55        1.89768   0.00006   0.00087  -0.00020   0.00034   1.89802
   A56        2.02776   0.00010  -0.00119   0.00063  -0.00046   2.02730
   A57        2.15515  -0.00019   0.00229  -0.00198  -0.00011   2.15504
   A58        1.80784   0.00009  -0.00241   0.00724   0.00491   1.81274
   A59        2.04988   0.00009  -0.00059   0.00106   0.00072   2.05060
   A60        1.96791  -0.00013   0.00177  -0.00887  -0.00718   1.96073
   A61        1.80509  -0.00014   0.00125  -0.00032   0.00071   1.80580
   A62        1.93200   0.00010  -0.00008   0.00025   0.00011   1.93212
   A63        1.99186   0.00000  -0.00013  -0.00122  -0.00126   1.99060
   A64        1.85762   0.00013  -0.00188   0.00465   0.00252   1.86013
   A65        1.90577  -0.00005   0.00134  -0.00531  -0.00356   1.90221
   A66        1.95997  -0.00004  -0.00046   0.00201   0.00155   1.96153
   A67        2.84363   0.00001   0.00902  -0.01266  -0.00443   2.83920
   A68        1.91125   0.00000   0.00016  -0.00041  -0.00025   1.91100
   A69        1.94558   0.00002  -0.00027   0.00211   0.00184   1.94742
   A70        1.93766   0.00001   0.00001  -0.00096  -0.00095   1.93671
   A71        1.88408  -0.00001   0.00011  -0.00014  -0.00004   1.88405
   A72        1.88770   0.00000  -0.00004  -0.00014  -0.00018   1.88753
   A73        1.89587  -0.00002   0.00004  -0.00050  -0.00045   1.89542
   A74        2.68414  -0.00018  -0.01962  -0.01486  -0.03501   2.64913
    D1       -0.02847  -0.00001   0.00079  -0.00105  -0.00032  -0.02879
    D2        3.12776   0.00001   0.00064  -0.00072  -0.00010   3.12767
    D3        3.11787  -0.00001   0.00013   0.00034   0.00041   3.11827
    D4       -0.00908   0.00000  -0.00002   0.00066   0.00063  -0.00845
    D5        0.02983  -0.00001   0.00017  -0.00008   0.00012   0.02995
    D6       -3.06739  -0.00002  -0.00122   0.00042  -0.00090  -3.06830
    D7       -3.11648   0.00000   0.00082  -0.00146  -0.00061  -3.11709
    D8        0.06948  -0.00001  -0.00056  -0.00096  -0.00163   0.06785
    D9       -0.00138   0.00001  -0.00049   0.00079   0.00032  -0.00106
   D10       -3.12722   0.00002  -0.00050   0.00106   0.00061  -3.12660
   D11        3.12548   0.00000  -0.00034   0.00046   0.00009   3.12557
   D12       -0.00036   0.00001  -0.00035   0.00073   0.00038   0.00002
   D13        0.02976   0.00000  -0.00078   0.00060  -0.00011   0.02966
   D14       -3.12051   0.00002  -0.00048   0.00132   0.00092  -3.11959
   D15       -3.12748  -0.00001  -0.00076   0.00033  -0.00040  -3.12788
   D16        0.00543   0.00001  -0.00046   0.00106   0.00062   0.00606
   D17       -0.02826  -0.00002   0.00173  -0.00172  -0.00009  -0.02835
   D18        3.05550   0.00001   0.00037   0.00331   0.00363   3.05913
   D19        1.44282   0.00003  -0.02032   0.06435   0.04428   1.48710
   D20        3.12197  -0.00004   0.00143  -0.00243  -0.00111   3.12086
   D21       -0.07745  -0.00002   0.00007   0.00259   0.00261  -0.07484
   D22       -1.69014   0.00001  -0.02062   0.06363   0.04326  -1.64688
   D23       -0.00151   0.00002  -0.00143   0.00146   0.00009  -0.00142
   D24        3.09484   0.00003   0.00004   0.00093   0.00115   3.09599
   D25       -3.08418  -0.00001  -0.00009  -0.00366  -0.00375  -3.08793
   D26        0.01217   0.00000   0.00138  -0.00419  -0.00268   0.00948
   D27       -1.68597  -0.00005  -0.00571  -0.01980  -0.02513  -1.71110
   D28        1.41038  -0.00005  -0.00424  -0.02034  -0.02407   1.38631
   D29        2.44058  -0.00006  -0.00334   0.00156  -0.00203   2.43856
   D30       -0.75941  -0.00004  -0.00467   0.00660   0.00174  -0.75767
   D31       -2.08866  -0.00005   0.02139  -0.03807  -0.01760  -2.10626
   D32        2.31415   0.00029  -0.03154   0.10542   0.07379   2.38794
   D33       -1.89509   0.00016  -0.03546   0.11325   0.07797  -1.81712
   D34        0.23719   0.00016  -0.03393   0.11413   0.07943   0.31662
   D35       -2.44712   0.00008   0.00378  -0.00030   0.00370  -2.44342
   D36        0.73935   0.00007   0.00236   0.00021   0.00266   0.74201
   D37       -0.74205  -0.00007  -0.00271   0.00157  -0.00141  -0.74346
   D38        2.43688  -0.00007  -0.00277   0.00381   0.00076   2.43764
   D39       -0.00774  -0.00004  -0.00063   0.00098   0.00058  -0.00716
   D40       -3.10058   0.00002   0.00108   0.00152   0.00267  -3.09792
   D41       -1.37091  -0.00004  -0.01443  -0.03492  -0.04979  -1.42069
   D42        3.09620  -0.00003  -0.00055  -0.00130  -0.00160   3.09460
   D43        0.00336   0.00002   0.00116  -0.00075   0.00048   0.00385
   D44        1.73304  -0.00004  -0.01434  -0.03719  -0.05197   1.68107
   D45        3.07070   0.00001  -0.00051  -0.00164  -0.00215   3.06854
   D46       -0.06333   0.00001  -0.00026  -0.00132  -0.00159  -0.06492
   D47       -0.03400   0.00000  -0.00055   0.00056   0.00001  -0.03399
   D48        3.11517   0.00000  -0.00030   0.00088   0.00057   3.11573
   D49        0.75656   0.00013   0.00409  -0.00409  -0.00004   0.75652
   D50       -2.43339   0.00008   0.00237  -0.00461  -0.00210  -2.43549
   D51        2.06514  -0.00001  -0.00073   0.02822   0.02709   2.09223
   D52        0.02798  -0.00004  -0.00098   0.00034  -0.00075   0.02724
   D53       -3.11900  -0.00004  -0.00155   0.00139  -0.00028  -3.11928
   D54       -3.06570   0.00001   0.00075   0.00080   0.00129  -3.06442
   D55        0.07050   0.00001   0.00018   0.00184   0.00175   0.07225
   D56       -1.46258   0.00014   0.01961   0.00379   0.02391  -1.43867
   D57        1.67362   0.00014   0.01904   0.00483   0.02438   1.69800
   D58        1.27169   0.00002  -0.00413   0.04981   0.04530   1.31699
   D59       -0.86752  -0.00009  -0.00103   0.05733   0.05567  -0.81185
   D60       -2.94164  -0.00002  -0.00594   0.05523   0.04961  -2.89203
   D61       -0.02875   0.00003   0.00019   0.00025   0.00052  -0.02824
   D62        3.12605   0.00001  -0.00023   0.00071   0.00050   3.12655
   D63        3.11825   0.00003   0.00077  -0.00080   0.00005   3.11830
   D64       -0.01013   0.00002   0.00034  -0.00034   0.00003  -0.01010
   D65       -0.00196   0.00000   0.00042  -0.00045  -0.00002  -0.00198
   D66       -3.12715  -0.00002   0.00004  -0.00025  -0.00024  -3.12739
   D67        3.12633   0.00001   0.00085  -0.00090  -0.00001   3.12632
   D68        0.00114   0.00000   0.00047  -0.00071  -0.00022   0.00092
   D69        0.03338  -0.00001  -0.00024   0.00004  -0.00024   0.03314
   D70       -3.11581  -0.00001  -0.00049  -0.00029  -0.00080  -3.11661
   D71       -3.12451   0.00000   0.00014  -0.00015  -0.00002  -3.12453
   D72        0.00949   0.00000  -0.00011  -0.00048  -0.00059   0.00890
   D73       -0.92008   0.00001  -0.00803   0.00588  -0.00216  -0.92223
   D74       -3.09799   0.00001  -0.00866   0.00756  -0.00111  -3.09910
   D75        1.10939  -0.00002  -0.00909   0.00615  -0.00254   1.10684
   D76        2.58529  -0.00003  -0.00529  -0.00503  -0.01014   2.57515
   D77        0.40738  -0.00003  -0.00592  -0.00334  -0.00909   0.39828
   D78       -1.66843  -0.00006  -0.00636  -0.00475  -0.01053  -1.67896
   D79        1.19370  -0.00001  -0.00620   0.00181  -0.00419   1.18952
   D80       -0.98421  -0.00002  -0.00682   0.00349  -0.00314  -0.98735
   D81       -3.06002  -0.00005  -0.00726   0.00208  -0.00457  -3.06459
   D82       -2.93379   0.00008  -0.00194   0.00924   0.00753  -2.92626
   D83       -0.13720   0.00011  -0.00044   0.00850   0.00814  -0.12906
   D84       -0.15091   0.00013  -0.00480   0.01966   0.01495  -0.13596
   D85        2.64567   0.00017  -0.00329   0.01892   0.01556   2.66123
   D86        0.67366  -0.00006  -0.00857  -0.02176  -0.03034   0.64332
   D87        2.74646  -0.00006  -0.00889  -0.02199  -0.03073   2.71574
   D88       -1.44609  -0.00003  -0.00874  -0.02235  -0.03092  -1.47701
   D89       -1.49225  -0.00021   0.01040  -0.01895  -0.00797  -1.50022
   D90        0.49124  -0.00010   0.00885  -0.01365  -0.00466   0.48658
   D91        2.72265  -0.00007   0.00804  -0.01168  -0.00347   2.71918
   D92        1.30029  -0.00017   0.01182  -0.01979  -0.00757   1.29271
   D93       -2.99941  -0.00006   0.01027  -0.01449  -0.00426  -3.00367
   D94       -0.76799  -0.00003   0.00947  -0.01252  -0.00307  -0.77106
   D95       -2.88295  -0.00008   0.00953  -0.01650  -0.00634  -2.88929
   D96       -0.89946   0.00003   0.00798  -0.01121  -0.00303  -0.90249
   D97        1.33196   0.00007   0.00718  -0.00924  -0.00184   1.33012
   D98        0.74769   0.00024   0.02945  -0.09275  -0.06348   0.68421
   D99       -1.28898   0.00014   0.02975  -0.09482  -0.06498  -1.35396
   D100       2.87475   0.00014   0.03066  -0.09700  -0.06633   2.80843
   D101       3.02835  -0.00010   0.00119   0.00004   0.00125   3.02961
   D102      -1.17114  -0.00010   0.00126   0.00092   0.00220  -1.16894
   D103       0.94513  -0.00011   0.00113   0.00107   0.00223   0.94736
   D104       1.01834   0.00011  -0.00117   0.00467   0.00345   1.02179
   D105       3.10202   0.00011  -0.00111   0.00555   0.00440   3.10642
   D106      -1.06489   0.00010  -0.00123   0.00570   0.00443  -1.06046
   D107      -1.03781   0.00000   0.00058   0.00110   0.00170  -1.03611
   D108       1.04588   0.00001   0.00064   0.00198   0.00264   1.04852
   D109      -3.12103   0.00000   0.00052   0.00213   0.00267  -3.11836
         Item               Value     Threshold  Converged?
 Maximum Force            0.000753     0.000450     NO 
 RMS     Force            0.000110     0.000300     YES
 Maximum Displacement     0.230887     0.001800     NO 
 RMS     Displacement     0.057424     0.001200     NO 
 Predicted change in Energy=-1.765129D-04
 GradGradGradGradGradGradGradGradGradGradGradGradGradGradGradGradGradGrad

                          Input orientation:                          
 ---------------------------------------------------------------------
 Center     Atomic      Atomic             Coordinates (Angstroms)
 Number     Number       Type             X           Y           Z
 ---------------------------------------------------------------------
      1          6           0        1.776342    2.759902    1.438805
      2          6           0        2.004696    3.937663    0.732589
      3          6           0        2.063732    3.919519   -0.660067
      4          6           0        1.895820    2.722977   -1.351366
      5          6           0        1.632455    1.544706   -0.649678
      6          6           0        1.571656    1.563110    0.749145
      7         16           0        1.170207    0.093287    1.667642
      8          6           0        2.124897   -1.134502    0.804352
      9          6           0        2.183721   -1.149970   -0.593984
     10         16           0        1.295958    0.052655   -1.558750
     11          6           0        2.897267   -2.154937   -1.250402
     12          6           0        3.521395   -3.157706   -0.513597
     13          6           0        3.463732   -3.141626    0.879023
     14          6           0        2.784028   -2.121846    1.539433
     15          1           0        3.960702   -3.915045    1.455478
     16          1           0        2.758311   -2.095845    2.624475
     17          1           0        2.959279   -2.153701   -2.334297
     18          1           0        4.062716   -3.943972   -1.029513
     19          1           0        1.751685    2.769020    2.524215
     20          1           0        1.961652    2.702681   -2.434906
     21          1           0        2.150184    4.867038    1.273496
     22          1           0        2.255497    4.834505   -1.211012
     23          6           0       -1.794125   -1.156520   -0.526268
     24          1           0       -1.775954   -1.053015   -1.610767
     25          6           0       -1.226461   -2.398197    0.059177
     26          1           0       -1.671488   -3.283911   -0.398201
     27          1           0       -1.326089   -2.432643    1.145640
     28          6           0       -1.965746    0.070683    0.237310
     29          1           0       -1.777005    0.000484    1.307981
     30         35           0       -3.805128   -0.898128   -0.012431
     31          6           0       -1.953023    1.427393   -0.375183
     32          1           0       -0.884938    1.686207   -0.401820
     33          1           0       -2.290106    1.385397   -1.415322
     34          6           0       -2.698915    2.481870    0.434813
     35          1           0       -2.547369    3.463936   -0.018220
     36          1           0       -3.775162    2.284029    0.458995
     37          1           0       -2.327869    2.520177    1.463616
     38          1           0       -0.160724   -2.401948   -0.197191
 ---------------------------------------------------------------------
                    Distance matrix (angstroms):
                    1          2          3          4          5
     1  C    0.000000
     2  C    1.392124   0.000000
     3  C    2.415071   1.394026   0.000000
     4  C    2.792972   2.414578   1.392049   0.000000
     5  C    2.420571   2.788453   2.413678   1.396441   0.000000
     6  C    1.396366   2.413774   2.789387   2.421263   1.400264
     7  S    2.744194   4.043504   4.566910   4.068930   2.773133
     8  C    3.961111   5.074097   5.262261   4.424899   3.087857
     9  C    4.425526   5.260785   5.071339   3.956795   2.751049
    10  S    4.067590   4.565724   4.043481   2.744715   1.779286
    11  C    5.713488   6.469058   6.159731   4.980675   3.955752
    12  C    6.471102   7.361904   7.227264   6.158472   5.069447
    13  C    6.163495   7.229562   7.361288   6.467344   5.258537
    14  C    4.985681   6.162468   6.469522   5.711211   4.422887
    15  H    7.023292   8.124873   8.333932   7.497029   6.297722
    16  H    5.093953   6.367919   6.888778   6.306524   5.024067
    17  H    6.307070   6.886344   6.363100   5.087148   4.275116
    18  H    7.500801   8.334304   8.122001   7.017637   6.014651
    19  H    1.085728   2.153988   3.400099   3.878533   3.403933
    20  H    3.878563   3.400009   2.154337   1.085728   2.153211
    21  H    2.146417   1.085119   2.154979   3.398764   3.873568
    22  H    3.399279   2.155183   1.085134   2.146537   3.395005
    23  C    5.652265   6.478153   6.377078   5.417284   4.365008
    24  H    6.037966   6.685171   6.353984   5.273265   4.391936
    25  C    6.125862   7.144017   7.159344   6.161549   4.921621
    26  H    7.196513   8.181941   8.118488   7.051022   5.856178
    27  H    6.055869   7.200385   7.423033   6.572378   5.272140
    28  C    4.762218   5.564463   5.644069   4.946741   3.988301
    29  H    4.500864   5.489419   5.829520   5.289020   4.223916
    30  Br   6.829354   7.595655   7.620542   6.885198   5.995067
    31  C    4.355950   4.815823   4.735627   4.176728   3.597882
    32  H    3.409272   3.834830   3.707968   3.115950   2.533519
    33  H    5.154736   5.438098   5.093926   4.394904   3.999759
    34  C    4.594914   4.932744   5.093958   4.935601   4.562364
    35  H    4.616607   4.637826   4.677796   4.697683   4.642532
    36  H    5.657356   6.017983   6.166020   5.969097   5.569387
    37  H    4.111281   4.616794   5.074874   5.079842   4.593660
    38  H    5.750948   6.763447   6.717396   5.641485   4.358477
                    6          7          8          9         10
     6  C    0.000000
     7  S    1.779095   0.000000
     8  C    2.754311   1.778811   0.000000
     9  C    3.088595   2.772697   1.399658   0.000000
    10  S    2.771978   3.229098   2.771413   1.779101   0.000000
    11  C    4.424850   4.068443   2.420714   1.396421   2.744582
    12  C    5.261378   4.566711   2.789364   2.413885   4.043678
    13  C    5.072608   4.043122   2.413836   2.788346   4.565678
    14  C    3.958952   2.743660   1.396298   2.419996   4.067130
    15  H    6.018026   4.888620   3.394933   3.873448   5.650582
    16  H    4.279365   2.868781   2.153658   3.403427   4.924825
    17  H    5.024718   4.925977   3.403833   2.153522   2.869863
    18  H    6.300551   5.651611   3.874445   3.395108   4.889587
    19  H    2.153487   2.869038   4.281903   5.026758   4.925132
    20  H    3.404248   4.926077   5.024283   4.275655   2.869397
    21  H    3.394934   4.889213   6.019901   6.300237   5.650628
    22  H    3.874517   5.651872   6.301412   6.016628   4.889553
    23  C    4.511268   3.893908   4.138812   3.978427   3.475160
    24  H    4.860019   4.554321   4.588690   4.089287   3.265250
    25  C    4.898721   3.812961   3.658389   3.689720   3.871300
    26  H    5.943736   4.873234   4.525332   4.410745   4.613598
    27  H    4.951785   3.589471   3.702830   4.121930   4.512822
    28  C    3.873310   3.446819   4.302019   4.404443   3.723556
    29  H    3.737329   2.970526   4.094712   4.541846   4.202853
    30  Br   5.962172   5.344109   5.990676   6.022287   5.414441
    31  C    3.702147   3.963274   4.958229   4.878864   3.721103
    32  H    2.715645   3.323204   4.297714   4.183000   2.960285
    33  H    4.430542   4.811235   5.546990   5.207476   3.828398
    34  C    4.379578   4.711189   6.040187   6.171614   5.082754
    35  H    4.600908   5.293748   6.606990   6.633463   5.364814
    36  H    5.402997   5.542278   6.827614   6.957686   5.896319
    37  H    4.078326   4.262388   5.798139   6.169127   5.324986
    38  H    4.429264   3.387503   2.798852   2.687251   3.162411
                   11         12         13         14         15
    11  C    0.000000
    12  C    1.392107   0.000000
    13  C    2.414309   1.393906   0.000000
    14  C    2.792328   2.414881   1.392153   0.000000
    15  H    3.398627   2.154950   1.085107   2.146433   0.000000
    16  H    3.877818   3.399609   2.153573   1.085658   2.474224
    17  H    1.085669   2.153822   3.399397   3.877823   4.297392
    18  H    2.146557   1.085086   2.155238   3.399215   2.487252
    19  H    6.309155   6.891027   6.369733   5.094713   7.120301
    20  H    5.086736   6.361476   6.884352   6.304581   7.932566
    21  H    7.499088   8.334893   8.125251   7.022605   8.968616
    22  H    7.018954   8.121843   8.333472   7.499008   9.304436
    23  C    4.850811   5.679759   5.793147   5.114534   6.682426
    24  H    4.814882   5.804775   6.165684   5.644430   7.106497
    25  C    4.333510   4.842217   4.818998   4.283871   5.581859
    26  H    4.782714   5.195698   5.293584   4.995643   5.962887
    27  H    4.863628   5.174638   4.849343   4.140620   5.499425
    28  C    5.551178   6.410544   6.341132   5.391017   7.245188
    29  H    5.748042   6.431590   6.125535   5.035958   6.947979
    30  Br   6.930674   7.683410   7.659262   6.879153   8.459590
    31  C    6.092980   7.142236   7.196540   6.221133   8.177109
    32  H    5.457064   6.549180   6.622647   5.633031   7.635693
    33  H    6.282516   7.431449   7.672327   6.839457   8.683824
    34  C    7.460374   8.449648   8.354594   7.244105   9.290468
    35  H    7.920483   8.995634   8.976180   7.877248   9.948675
    36  H    8.194374   9.154133   9.056254   7.975090   9.963187
    37  H    7.518286   8.388183   8.120369   6.905477   8.997681
    38  H    3.243699   3.772172   3.852537   3.430144   4.691155
                   16         17         18         19         20
    16  H    0.000000
    17  H    4.963180   0.000000
    18  H    4.297519   2.474895   0.000000
    19  H    4.968930   7.021154   7.939402   0.000000
    20  H    7.018395   4.958813   7.111090   4.964007   0.000000
    21  H    7.118757   7.934833   9.305671   2.474829   4.297933
    22  H    7.936847   7.112813   8.964410   4.297904   2.475669
    23  C    5.615531   5.182489   6.505823   6.106396   5.713335
    24  H    6.291608   4.915022   6.541066   6.644567   5.362291
    25  C    4.748745   4.827931   5.616944   6.453363   6.511795
    26  H    5.492831   5.144886   5.806490   7.542984   7.292953
    27  H    4.356916   5.527400   6.004550   6.199231   7.071147
    28  C    5.719189   5.984724   7.352867   5.131301   5.430711
    29  H    5.166899   6.351306   7.424617   4.647114   5.940424
    30  Br   7.174018   7.261180   8.497916   7.124655   7.217338
    31  C    6.603622   6.386945   8.091280   4.891966   4.603640
    32  H    6.060993   5.766920   7.521448   4.084843   3.642765
    33  H    7.343400   6.397326   8.301167   5.811234   4.566425
    34  C    7.451940   7.821231   9.442211   4.925028   5.477676
    35  H    8.126822   8.200318   9.979630   5.042692   5.172151
    36  H    8.158362   8.535141  10.121066   5.919999   6.439019
    37  H    6.965951   8.013938   9.425522   4.222505   5.799291
    38  H    4.071396   3.789891   4.572531   6.148355   5.963984
                   21         22         23         24         25
    21  H    0.000000
    22  H    2.486952   0.000000
    23  C    7.421588   7.263656   0.000000
    24  H    7.666848   7.146699   1.089579   0.000000
    25  C    8.103082   8.127078   1.485513   2.213632   0.000000
    26  H    9.156294   9.054864   2.134768   2.541284   1.091666
    27  H    8.086171   8.437595   2.154721   3.115049   1.091565
    28  C    6.404654   6.527675   1.455517   2.171200   2.583339
    29  H    6.253587   6.780425   2.168737   3.103056   2.759761
    30  Br   8.387877   8.427980   2.091633   2.587704   2.984100
    31  C    5.602286   5.478929   2.593198   2.776769   3.918124
    32  H    4.704927   4.519835   2.987173   3.123908   4.124501
    33  H    6.250419   5.709693   2.738203   2.499682   4.197746
    34  C    5.468654   5.726241   3.870426   4.187083   5.111191
    35  H    5.069934   5.135049   4.708938   4.851199   6.009607
    36  H    6.514988   6.757418   4.090553   4.406429   5.345930
    37  H    5.059334   5.789386   4.214572   4.745961   5.232202
    38  H    7.767971   7.696247   2.080236   2.535111   1.096145
                   26         27         28         29         30
    26  H    0.000000
    27  H    1.796497   0.000000
    28  C    3.426917   2.738771   0.000000
    29  H    3.702627   2.479877   1.089444   0.000000
    30  Br   3.223849   3.137117   2.093869   2.581526   0.000000
    31  C    4.719765   4.195930   1.488614   2.213616   2.994984
    32  H    5.031972   4.422010   2.046106   2.561418   3.918918
    33  H    4.818679   4.697370   2.136557   3.098006   3.078617
    34  C    5.915551   5.151928   2.527917   2.787403   3.584427
    35  H    6.815056   6.133167   3.452209   3.787845   4.539778
    36  H    6.013500   5.358772   2.867408   3.150871   3.217027
    37  H    6.130631   5.063111   2.763147   2.583897   4.005723
    38  H    1.760872   1.778261   3.092054   3.263370   3.946808
                   31         32         33         34         35
    31  C    0.000000
    32  H    1.099318   0.000000
    33  H    1.094202   1.758457   0.000000
    34  C    1.524589   2.150244   2.189150   0.000000
    35  H    2.151320   2.463969   2.517618   1.092089   0.000000
    36  H    2.179420   3.074376   2.554603   1.094547   1.768443
    37  H    2.171606   2.501481   3.094743   1.094340   1.770509
    38  H    4.231769   4.156846   4.512438   5.540174   6.335353
                   36         37         38
    36  H    0.000000
    37  H    1.777551   0.000000
    38  H    5.954253   5.628686   0.000000
 Stoichiometry    C17H18BrS2(1+)
 Framework group  C1[X(C17H18BrS2)]
 Deg. of freedom   108
 Full point group                 C1      NOp   1
 Largest Abelian subgroup         C1      NOp   1
 Largest concise Abelian subgroup C1      NOp   1
                         Standard orientation:                         
 ---------------------------------------------------------------------
 Center     Atomic      Atomic             Coordinates (Angstroms)
 Number     Number       Type             X           Y           Z
 ---------------------------------------------------------------------
      1          6           0        1.802342    2.692926    1.362174
      2          6           0        2.067414    3.858847    0.649172
      3          6           0        2.105489    3.834924   -0.744128
      4          6           0        1.879799    2.644377   -1.429301
      5          6           0        1.579661    1.479339   -0.720321
      6          6           0        1.539925    1.503606    0.679169
      7         16           0        1.093295    0.053320    1.607807
      8          6           0        1.985446   -1.213868    0.734612
      9          6           0        2.023334   -1.235121   -0.664372
     10         16           0        1.170551   -0.000257   -1.619922
     11          6           0        2.686480   -2.269493   -1.327927
     12          6           0        3.280566   -3.294657   -0.597130
     13          6           0        3.243780   -3.272852    0.796121
     14          6           0        2.615097   -2.225026    1.463135
     15          1           0        3.717684   -4.064149    1.367717
     16          1           0        2.606168   -2.195346    2.548350
     17          1           0        2.732778   -2.273410   -2.412600
     18          1           0        3.782436   -4.103255   -1.118385
     19          1           0        1.793801    2.705695    2.447794
     20          1           0        1.929057    2.618794   -2.513610
     21          1           0        2.257823    4.782971    1.185103
     22          1           0        2.325734    4.740132   -1.300552
     23          6           0       -1.950184   -1.082061   -0.539438
     24          1           0       -1.943601   -0.982036   -1.624396
     25          6           0       -1.424271   -2.344049    0.041553
     26          1           0       -1.910988   -3.212337   -0.406684
     27          1           0       -1.509444   -2.371801    1.129436
     28          6           0       -2.061445    0.152909    0.222796
     29          1           0       -1.860171    0.077836    1.290851
     30         35           0       -3.941571   -0.742008    0.002478
     31          6           0       -2.003284    1.506508   -0.393937
     32          1           0       -0.926190    1.722237   -0.436717
     33          1           0       -2.356816    1.475498   -1.428988
     34          6           0       -2.694539    2.592024    0.423494
     35          1           0       -2.510371    3.566109   -0.034653
     36          1           0       -3.777380    2.437540    0.463753
     37          1           0       -2.307386    2.617959    1.446734
     38          1           0       -0.363366   -2.391145   -0.230102
 ---------------------------------------------------------------------
 Rotational constants (GHZ):           0.2907036           0.1810599           0.1324423
 Standard basis: 6-31+G(d,p) (6D, 7F)
 There are   493 symmetry adapted cartesian basis functions of A   symmetry.
 There are   493 symmetry adapted basis functions of A   symmetry.
   493 basis functions,   869 primitive gaussians,   493 cartesian basis functions
    93 alpha electrons       93 beta electrons
       nuclear repulsion energy      2273.6611978344 Hartrees.
 NAtoms=   38 NActive=   38 NUniq=   38 SFac= 1.00D+00 NAtFMM=   60 NAOKFM=F Big=F
 Integral buffers will be    131072 words long.
 Raffenetti 2 integral format.
 Two-electron integral symmetry is turned on.
 Nuclear repulsion after empirical dispersion term =     2273.6298515123 Hartrees.
 ------------------------------------------------------------------------------
 Polarizable Continuum Model (PCM)
 =================================
 Model                : PCM.
 Atomic radii         : SMD-Coulomb.
 Polarization charges : Total charges.
 Charge compensation  : None.
 Solution method      : Matrix inversion.
 Cavity type          : VdW (van der Waals Surface) (Alpha=1.000).
 Cavity algorithm     : GePol (No added spheres)
                        Default sphere list used, NSphG=   38.
                        Lebedev-Laikov grids with approx.  5.0 points / Ang**2.
                        Smoothing algorithm: York/Karplus (Gamma=1.0000).
                        Polarization charges: spherical gaussians, with
                                              point-specific exponents (IZeta= 3).
                        Self-potential: point-specific (ISelfS= 7).
                        Self-field    : sphere-specific E.n sum rule (ISelfD= 2).
 1st derivatives      : Analytical E(r).r(x)/FMM algorithm (CHGder, D1EAlg=3).
                        Cavity 1st derivative terms included.
 Solvent              : Dichloromethane, Eps=   8.930000 Eps(inf)=   2.028346
 ------------------------------------------------------------------------------
 ------------------------------------------------------------------------------
 Atomic radii for non-electrostatic terms: SMD-CDS.
 ------------------------------------------------------------------------------
 Nuclear repulsion after PCM non-electrostatic terms =     2273.6162834666 Hartrees.
 One-electron integrals computed using PRISM.
 NBasis=   493 RedAO= T EigKep=  1.08D-06  NBF=   493
 NBsUse=   492 1.00D-06 EigRej=  5.59D-07 NBFU=   492
 Initial guess from the checkpoint file:  "/home/ansgus3642/gaussian/scratch/Gau-174695.chk"
 B after Tr=     0.000000    0.000000    0.000000
         Rot=    0.999896    0.000040   -0.002432    0.014192 Ang=   1.65 deg.
 ExpMin= 3.50D-02 ExpMax= 5.74D+05 ExpMxC= 5.74D+03 IAcc=3 IRadAn=         5 AccDes= 0.00D+00
 Harris functional with IExCor= 4639 and IRadAn=       5 diagonalized for initial guess.
 HarFok:  IExCor= 4639 AccDes= 0.00D+00 IRadAn=         5 IDoV= 1 UseB2=F ITyADJ=14
 ICtDFT=  3500011 ScaDFX=  1.000000  1.000000  1.000000  1.000000
 FoFCou: FMM=F IPFlag=           0 FMFlag=      100000 FMFlg1=           0
         NFxFlg=           0 DoJE=T BraDBF=F KetDBF=T FulRan=T
         wScrn=  0.000000 ICntrl=       500 IOpCl=  0 I1Cent=   200000004 NGrid=           0
         NMat0=    1 NMatS0=      1 NMatT0=    0 NMatD0=    1 NMtDS0=    0 NMtDT0=    0
 Petite list used in FoFCou.
 Requested convergence on RMS density matrix=1.00D-08 within 128 cycles.
 Requested convergence on MAX density matrix=1.00D-06.
 Requested convergence on             energy=1.00D-06.
 No special actions if energy rises.
 Inv3:  Mode=1 IEnd=    24831387.
 Iteration    1 A*A^-1 deviation from unit magnitude is 3.55D-15 for    562.
 Iteration    1 A*A^-1 deviation from orthogonality  is 4.02D-15 for   1324    671.
 Iteration    1 A^-1*A deviation from unit magnitude is 3.33D-15 for    378.
 Iteration    1 A^-1*A deviation from orthogonality  is 1.62D-15 for   1807    439.
 Error on total polarization charges =  0.04400
 SCF Done:  E(RwB97XD) =  -4026.38804721     A.U. after   15 cycles
            NFock= 15  Conv=0.92D-08     -V/T= 2.0063
 SMD-CDS (non-electrostatic) energy       (kcal/mol) =      -8.51
 (included in total energy above)
 D1PCM: PCM CHGder 1st derivatives, ID1Alg=3 FixD1E=F DoIter=F DoCFld=F I1PDM=0.
 Calling FoFJK, ICntrl=      2127 FMM=F ISym2X=0 I1Cent= 0 IOpClX= 0 NMat=1 NMatS=1 NMatT=0.
 ***** Axes restored to original set *****
 -------------------------------------------------------------------
 Center     Atomic                   Forces (Hartrees/Bohr)
 Number     Number              X              Y              Z
 -------------------------------------------------------------------
      1        6          -0.000074161   -0.000052278   -0.000003707
      2        6          -0.000043117   -0.000010162   -0.000027266
      3        6           0.000013391    0.000020162    0.000024861
      4        6           0.000046425   -0.000060124   -0.000060074
      5        6           0.000131959   -0.000084079    0.000055777
      6        6          -0.000029403   -0.000066495    0.000021344
      7       16           0.000449578    0.000363234    0.000093526
      8        6           0.000025693    0.000051158   -0.000017185
      9        6          -0.000044476   -0.000057640   -0.000145437
     10       16           0.001111575   -0.000499959   -0.000457572
     11        6           0.000016235    0.000086579   -0.000051801
     12        6          -0.000042773   -0.000035038    0.000031986
     13        6          -0.000032202   -0.000031848   -0.000030609
     14        6          -0.000067003    0.000101127    0.000025327
     15        1           0.000020204    0.000033463    0.000009695
     16        1          -0.000035084   -0.000007614    0.000024029
     17        1           0.000015147    0.000002211    0.000017147
     18        1           0.000024322    0.000030125    0.000008709
     19        1          -0.000014177    0.000045222    0.000016756
     20        1           0.000036222   -0.000003589   -0.000007448
     21        1          -0.000013949    0.000004177    0.000027382
     22        1          -0.000019370   -0.000007970   -0.000000452
     23        6           0.000029336    0.000513430   -0.000237105
     24        1          -0.000459736    0.000098034    0.000441129
     25        6          -0.000315723   -0.000312487   -0.000044970
     26        1           0.000047263    0.000043975    0.000096688
     27        1          -0.000027886   -0.000138840    0.000006425
     28        6          -0.000289375    0.000091401    0.000046081
     29        1          -0.000092620   -0.000140533   -0.000141625
     30       35          -0.000625739   -0.000226518   -0.000067844
     31        6          -0.000248360    0.000183378    0.000153417
     32        1          -0.000213800    0.000114851    0.000230081
     33        1           0.000109411   -0.000008557   -0.000026375
     34        6          -0.000009484   -0.000036608   -0.000057506
     35        1          -0.000011022    0.000017657   -0.000027021
     36        1          -0.000014558   -0.000010110   -0.000063195
     37        1          -0.000014523   -0.000011987    0.000005795
     38        1           0.000661779    0.000002252    0.000131034
 -------------------------------------------------------------------
 Cartesian Forces:  Max     0.001111575 RMS     0.000197236

 GradGradGradGradGradGradGradGradGradGradGradGradGradGradGradGradGradGrad
 Berny optimization.
 Using GEDIIS/GDIIS optimizer.
 FormGI is forming the generalized inverse of G from B-inverse, IUseBI=4.
 Internal  Forces:  Max     0.001100080 RMS     0.000186698
 Search for a local minimum.
 Step number   3 out of a maximum of  228
 All quantities printed in internal units (Hartrees-Bohrs-Radians)
 Mixed Optimization -- En-DIIS/RFO-DIIS
 Swapping is turned off.
 Update second derivatives using D2CorX and points    2    3
 DE=  8.88D-05 DEPred=-1.77D-04 R=-5.03D-01
 Trust test=-5.03D-01 RLast= 3.83D-01 DXMaxT set to 2.52D-01
 ITU= -1  1  0
     Eigenvalues ---    0.00003   0.00026   0.00184   0.00246   0.00257
     Eigenvalues ---    0.00425   0.00511   0.00619   0.00828   0.01056
     Eigenvalues ---    0.01097   0.01324   0.01445   0.01584   0.01696
     Eigenvalues ---    0.01731   0.01796   0.01835   0.01992   0.02064
     Eigenvalues ---    0.02085   0.02120   0.02136   0.02312   0.02494
     Eigenvalues ---    0.02526   0.02569   0.02602   0.02803   0.02847
     Eigenvalues ---    0.03050   0.03290   0.03459   0.03869   0.04153
     Eigenvalues ---    0.04519   0.04592   0.05057   0.05656   0.07249
     Eigenvalues ---    0.07565   0.08670   0.09253   0.09601   0.09808
     Eigenvalues ---    0.10588   0.10992   0.11035   0.11568   0.11690
     Eigenvalues ---    0.11880   0.12294   0.12359   0.12464   0.12520
     Eigenvalues ---    0.12637   0.14031   0.14192   0.14384   0.15059
     Eigenvalues ---    0.15271   0.16162   0.16259   0.17230   0.17686
     Eigenvalues ---    0.18351   0.18932   0.19357   0.19370   0.20174
     Eigenvalues ---    0.21453   0.22376   0.24176   0.25544   0.26710
     Eigenvalues ---    0.29474   0.29605   0.31575   0.32456   0.33306
     Eigenvalues ---    0.33669   0.34349   0.34490   0.34676   0.34864
     Eigenvalues ---    0.35259   0.35266   0.35547   0.36190   0.36307
     Eigenvalues ---    0.36561   0.36579   0.36590   0.36714   0.36753
     Eigenvalues ---    0.36772   0.36955   0.36975   0.37268   0.41482
     Eigenvalues ---    0.42406   0.42584   0.46704   0.48109   0.48173
     Eigenvalues ---    0.48306   0.51526   0.51954
 Eigenvalue     1 is   2.67D-05 Eigenvector:
                          D98       D99       D33      D100       D34
   1                   -0.35496  -0.35438   0.35140  -0.35098   0.34844
                          D32       D86       D87       D88       D59
   1                    0.34411   0.20498   0.20359   0.20257  -0.19201
 En-DIIS/RFO-DIIS/Sim-DIIS IScMMF=       -3 using points:     3    2    1
 RFO step:  Lambda=-3.28994888D-04.
 EnCoef did   100 forward-backward iterations
 DidBck=T Rises=T En-DIIS coefs:    0.44004    0.55996    0.00000
 Iteration  1 RMS(Cart)=  0.03846769 RMS(Int)=  0.00168390
 Iteration  2 RMS(Cart)=  0.00129087 RMS(Int)=  0.00034012
 Iteration  3 RMS(Cart)=  0.00000585 RMS(Int)=  0.00034011
 Iteration  4 RMS(Cart)=  0.00000001 RMS(Int)=  0.00034011
 Variable       Old X    -DE/DX   Delta X   Delta X   Delta X     New X
                                 (Linear)    (Quad)   (Total)
    R1        2.63073  -0.00006   0.00000  -0.00005  -0.00004   2.63069
    R2        2.63875  -0.00005  -0.00004   0.00003  -0.00002   2.63873
    R3        2.05173   0.00002   0.00003   0.00005   0.00008   2.05181
    R4        2.63433   0.00000   0.00007  -0.00015  -0.00006   2.63427
    R5        2.05058   0.00002  -0.00004   0.00000  -0.00003   2.05054
    R6        2.63059   0.00006  -0.00003   0.00019   0.00017   2.63076
    R7        2.05061  -0.00001   0.00000   0.00000   0.00000   2.05061
    R8        2.63889   0.00001  -0.00003   0.00025   0.00021   2.63910
    R9        2.05173   0.00000  -0.00002  -0.00002  -0.00004   2.05169
   R10        2.64612  -0.00002  -0.00049   0.00058   0.00012   2.64624
   R11        3.36236   0.00029  -0.00026   0.00065   0.00009   3.36245
   R12        4.78766   0.00110   0.08820   0.04496   0.13294   4.92059
   R13        3.36200  -0.00031  -0.00074   0.00015  -0.00055   3.36146
   R14        3.36147   0.00008   0.00066  -0.00033   0.00009   3.36156
   R15        2.64497   0.00011   0.00012   0.00016   0.00021   2.64519
   R16        2.63862  -0.00009   0.00000   0.00019   0.00020   2.63881
   R17        3.36201  -0.00037  -0.00028  -0.00012  -0.00036   3.36166
   R18        2.63885  -0.00007  -0.00002   0.00028   0.00025   2.63910
   R19        5.07817   0.00038   0.13605  -0.13669  -0.00057   5.07760
   R20        2.63070  -0.00003  -0.00004  -0.00014  -0.00019   2.63051
   R21        2.05162  -0.00001   0.00000   0.00000   0.00000   2.05161
   R22        2.63410   0.00001   0.00004   0.00002   0.00007   2.63417
   R23        2.05051  -0.00001   0.00002  -0.00001   0.00001   2.05052
   R24        2.63079   0.00006   0.00003  -0.00017  -0.00012   2.63066
   R25        2.05056  -0.00001   0.00001  -0.00002  -0.00001   2.05055
   R26        2.05160   0.00001   0.00002   0.00009   0.00011   2.05171
   R27        2.05901  -0.00044  -0.00016  -0.00077  -0.00093   2.05808
   R28        2.80721   0.00066   0.00022  -0.00023   0.00021   2.80742
   R29        2.75053  -0.00037  -0.00015  -0.00084  -0.00024   2.75029
   R30        3.95261   0.00029  -0.00226  -0.00114  -0.00349   3.94912
   R31        2.06295  -0.00009  -0.00010  -0.00010  -0.00020   2.06275
   R32        2.06276   0.00001   0.00001   0.00006   0.00007   2.06282
   R33        2.07141   0.00105   0.00049   0.00106   0.00176   2.07317
   R34        2.05875  -0.00014  -0.00064   0.00067   0.00003   2.05878
   R35        3.95684   0.00043   0.00123   0.00155   0.00261   3.95944
   R36        2.81307   0.00010  -0.00053   0.00044   0.00008   2.81315
   R37        2.07741   0.00080   0.00131  -0.00019   0.00102   2.07842
   R38        2.06774  -0.00002   0.00007  -0.00014  -0.00007   2.06767
   R39        2.88106  -0.00005  -0.00051   0.00022  -0.00029   2.88077
   R40        2.06375   0.00002   0.00000   0.00001   0.00001   2.06376
   R41        2.06839   0.00001   0.00008  -0.00005   0.00003   2.06842
   R42        2.06800   0.00001  -0.00006  -0.00001  -0.00007   2.06794
    A1        2.09277  -0.00003   0.00006   0.00034   0.00037   2.09315
    A2        2.09875  -0.00002   0.00010  -0.00016  -0.00005   2.09870
    A3        2.09165   0.00005  -0.00015  -0.00018  -0.00032   2.09133
    A4        2.09755  -0.00001  -0.00008  -0.00039  -0.00046   2.09709
    A5        2.08715  -0.00003   0.00010   0.00005   0.00014   2.08729
    A6        2.09839   0.00004  -0.00002   0.00034   0.00032   2.09871
    A7        2.09693   0.00002  -0.00009   0.00011   0.00003   2.09697
    A8        2.09871  -0.00002   0.00005   0.00002   0.00006   2.09877
    A9        2.08743   0.00000   0.00004  -0.00014  -0.00011   2.08733
   A10        2.09264  -0.00002   0.00004   0.00052   0.00055   2.09318
   A11        2.09943   0.00000   0.00011  -0.00051  -0.00040   2.09904
   A12        2.09109   0.00002  -0.00016  -0.00001  -0.00015   2.09093
   A13        2.09332  -0.00006   0.00006  -0.00092  -0.00086   2.09245
   A14        2.07887  -0.00011  -0.00048  -0.00100  -0.00156   2.07731
   A15        1.76138  -0.00013  -0.00242  -0.00467  -0.00625   1.75513
   A16        2.10971   0.00019   0.00032   0.00214   0.00254   2.11224
   A17        1.42871  -0.00008  -0.02019  -0.01949  -0.04070   1.38801
   A18        1.47957   0.00043   0.02084   0.02843   0.04933   1.52890
   A19        2.09242   0.00010   0.00002   0.00029   0.00034   2.09276
   A20        2.07850  -0.00006  -0.00027  -0.00201  -0.00219   2.07631
   A21        2.11143  -0.00003   0.00024   0.00165   0.00176   2.11319
   A22        1.77071   0.00012   0.00004   0.00092   0.00112   1.77183
   A23        2.11186   0.00013   0.00030   0.00146   0.00184   2.11370
   A24        2.07822  -0.00008  -0.00018  -0.00159  -0.00181   2.07642
   A25        2.09243  -0.00005  -0.00007   0.00006  -0.00006   2.09237
   A26        2.10985   0.00003  -0.00019   0.00268   0.00237   2.11222
   A27        2.09331   0.00008   0.00007  -0.00049  -0.00034   2.09296
   A28        1.39079   0.00005  -0.00043  -0.03129  -0.03071   1.36008
   A29        2.07893  -0.00011   0.00017  -0.00218  -0.00198   2.07696
   A30        1.53045  -0.00014  -0.02328   0.00894  -0.01516   1.51529
   A31        1.75170   0.00016   0.02555   0.02375   0.04915   1.80084
   A32        1.76748   0.00009  -0.00020   0.00136   0.00129   1.76877
   A33        2.09289  -0.00005  -0.00002   0.00036   0.00030   2.09319
   A34        2.09171   0.00002  -0.00016  -0.00023  -0.00037   2.09134
   A35        2.09858   0.00003   0.00018  -0.00013   0.00007   2.09865
   A36        2.09662   0.00000  -0.00002   0.00002  -0.00001   2.09661
   A37        2.08744  -0.00002   0.00000  -0.00006  -0.00005   2.08739
   A38        2.09904   0.00002   0.00002   0.00003   0.00005   2.09910
   A39        2.09739   0.00004   0.00004  -0.00022  -0.00017   2.09722
   A40        2.09854  -0.00002  -0.00006   0.00016   0.00010   2.09863
   A41        2.08715  -0.00002   0.00002   0.00006   0.00007   2.08722
   A42        2.09291  -0.00002   0.00000   0.00026   0.00026   2.09318
   A43        2.09213   0.00001   0.00004  -0.00028  -0.00024   2.09188
   A44        2.09812   0.00002  -0.00003   0.00001  -0.00002   2.09810
   A45        2.05476   0.00020  -0.00002  -0.00014  -0.00044   2.05432
   A46        2.03089  -0.00019  -0.00139  -0.00293  -0.00403   2.02686
   A47        1.82225  -0.00017  -0.00117  -0.00249  -0.00377   1.81848
   A48        2.14486  -0.00005   0.00011   0.00228   0.00238   2.14724
   A49        1.95395   0.00006   0.00322   0.00333   0.00687   1.96082
   A50        1.93614   0.00002   0.00050   0.00005   0.00092   1.93706
   A51        1.96466  -0.00006   0.00043   0.00097   0.00140   1.96606
   A52        1.85690   0.00037  -0.00127  -0.00220  -0.00438   1.85252
   A53        1.93286  -0.00005  -0.00009   0.00018   0.00000   1.93286
   A54        1.87086  -0.00007   0.00058   0.00229   0.00247   1.87333
   A55        1.89802  -0.00020  -0.00019  -0.00134  -0.00055   1.89748
   A56        2.02730   0.00006   0.00026   0.00137   0.00193   2.02923
   A57        2.15504  -0.00035   0.00006  -0.00461  -0.00462   2.15042
   A58        1.81274  -0.00007  -0.00275   0.00138  -0.00151   1.81123
   A59        2.05060   0.00020  -0.00040   0.00265   0.00200   2.05260
   A60        1.96073   0.00019   0.00402   0.00000   0.00439   1.96511
   A61        1.80580  -0.00001  -0.00040  -0.00048  -0.00166   1.80414
   A62        1.93212   0.00000  -0.00006  -0.00026  -0.00033   1.93179
   A63        1.99060  -0.00001   0.00070  -0.00017   0.00111   1.99171
   A64        1.86013  -0.00015  -0.00141   0.00061  -0.00008   1.86005
   A65        1.90221   0.00017   0.00199  -0.00026   0.00146   1.90367
   A66        1.96153  -0.00001  -0.00087   0.00053  -0.00059   1.96093
   A67        2.83920   0.00019   0.00248  -0.03369  -0.03076   2.80844
   A68        1.91100   0.00001   0.00014   0.00019   0.00033   1.91134
   A69        1.94742  -0.00006  -0.00103   0.00006  -0.00097   1.94646
   A70        1.93671   0.00002   0.00053  -0.00006   0.00047   1.93718
   A71        1.88405   0.00000   0.00002  -0.00007  -0.00005   1.88400
   A72        1.88753   0.00001   0.00010   0.00005   0.00015   1.88767
   A73        1.89542   0.00002   0.00025  -0.00018   0.00007   1.89549
   A74        2.64913   0.00025   0.01960   0.05049   0.07083   2.71996
    D1       -0.02879  -0.00003   0.00018  -0.00013   0.00014  -0.02865
    D2        3.12767  -0.00001   0.00005   0.00009   0.00017   3.12784
    D3        3.11827  -0.00002  -0.00023  -0.00050  -0.00065   3.11763
    D4       -0.00845   0.00000  -0.00035  -0.00028  -0.00062  -0.00907
    D5        0.02995   0.00000  -0.00006  -0.00111  -0.00123   0.02872
    D6       -3.06830  -0.00003   0.00051   0.00058   0.00122  -3.06708
    D7       -3.11709  -0.00001   0.00034  -0.00074  -0.00044  -3.11753
    D8        0.06785  -0.00004   0.00091   0.00095   0.00200   0.06985
    D9       -0.00106   0.00002  -0.00018  -0.00007  -0.00025  -0.00131
   D10       -3.12660   0.00001  -0.00034   0.00081   0.00039  -3.12622
   D11        3.12557   0.00000  -0.00005  -0.00029  -0.00028   3.12528
   D12        0.00002  -0.00001  -0.00022   0.00059   0.00035   0.00038
   D13        0.02966   0.00002   0.00006   0.00153   0.00147   0.03113
   D14       -3.11959   0.00000  -0.00051   0.00181   0.00117  -3.11842
   D15       -3.12788   0.00003   0.00022   0.00065   0.00084  -3.12704
   D16        0.00606   0.00001  -0.00035   0.00094   0.00054   0.00660
   D17       -0.02835  -0.00005   0.00005  -0.00275  -0.00255  -0.03090
   D18        3.05913   0.00019  -0.00203   0.00195   0.00001   3.05914
   D19        1.48710  -0.00022  -0.02479  -0.02826  -0.05350   1.43359
   D20        3.12086  -0.00003   0.00062  -0.00304  -0.00225   3.11861
   D21       -0.07484   0.00020  -0.00146   0.00167   0.00030  -0.07454
   D22       -1.64688  -0.00021  -0.02423  -0.02854  -0.05321  -1.70008
   D23       -0.00142   0.00004  -0.00005   0.00256   0.00244   0.00102
   D24        3.09599   0.00007  -0.00064   0.00074  -0.00016   3.09583
   D25       -3.08793  -0.00019   0.00210  -0.00213  -0.00004  -3.08797
   D26        0.00948  -0.00016   0.00150  -0.00395  -0.00264   0.00685
   D27       -1.71110   0.00023   0.01407   0.01884   0.03236  -1.67874
   D28        1.38631   0.00026   0.01348   0.01702   0.02977   1.41608
   D29        2.43856   0.00014   0.00113   0.00446   0.00589   2.44444
   D30       -0.75767   0.00037  -0.00098   0.00912   0.00836  -0.74931
   D31       -2.10626   0.00023   0.00986   0.01473   0.02595  -2.08031
   D32        2.38794  -0.00002  -0.04132  -0.01965  -0.06091   2.32703
   D33       -1.81712  -0.00009  -0.04366  -0.02308  -0.06640  -1.88353
   D34        0.31662   0.00002  -0.04448  -0.02346  -0.06801   0.24861
   D35       -2.44342  -0.00021  -0.00207  -0.00486  -0.00718  -2.45059
   D36        0.74201  -0.00024  -0.00149  -0.00311  -0.00467   0.73734
   D37       -0.74346   0.00023   0.00079   0.00508   0.00621  -0.73725
   D38        2.43764   0.00020  -0.00042   0.00709   0.00695   2.44459
   D39       -0.00716  -0.00004  -0.00033   0.00031  -0.00034  -0.00750
   D40       -3.09792  -0.00010  -0.00149   0.00010  -0.00158  -3.09949
   D41       -1.42069   0.00011   0.02788   0.01020   0.03847  -1.38222
   D42        3.09460  -0.00001   0.00090  -0.00175  -0.00112   3.09348
   D43        0.00385  -0.00007  -0.00027  -0.00197  -0.00236   0.00149
   D44        1.68107   0.00013   0.02910   0.00814   0.03769   1.71876
   D45        3.06854   0.00005   0.00121  -0.00072   0.00055   3.06909
   D46       -0.06492   0.00005   0.00089  -0.00059   0.00037  -0.06455
   D47       -0.03399   0.00002   0.00000   0.00123   0.00123  -0.03276
   D48        3.11573   0.00002  -0.00032   0.00136   0.00105   3.11678
   D49        0.75652  -0.00038   0.00002  -0.00694  -0.00685   0.74967
   D50       -2.43549  -0.00032   0.00118  -0.00668  -0.00559  -2.44108
   D51        2.09223  -0.00042  -0.01517  -0.03877  -0.05332   2.03891
   D52        0.02724   0.00008   0.00042   0.00165   0.00224   0.02948
   D53       -3.11928   0.00007   0.00016   0.00131   0.00164  -3.11764
   D54       -3.06442   0.00002  -0.00072   0.00130   0.00091  -3.06351
   D55        0.07225   0.00001  -0.00098   0.00096   0.00031   0.07256
   D56       -1.43867  -0.00008  -0.01339   0.02473   0.01067  -1.42799
   D57        1.69800  -0.00008  -0.01365   0.02439   0.01007   1.70808
   D58        1.31699  -0.00012  -0.02537   0.05936   0.03461   1.35160
   D59       -0.81185  -0.00018  -0.03117   0.05370   0.02256  -0.78929
   D60       -2.89203  -0.00005  -0.02778   0.05292   0.02478  -2.86725
   D61       -0.02824  -0.00003  -0.00029  -0.00061  -0.00100  -0.02924
   D62        3.12655   0.00000  -0.00028  -0.00003  -0.00035   3.12620
   D63        3.11830  -0.00003  -0.00003  -0.00026  -0.00040   3.11790
   D64       -0.01010   0.00000  -0.00002   0.00032   0.00025  -0.00984
   D65       -0.00198  -0.00002   0.00001  -0.00013  -0.00013  -0.00212
   D66       -3.12739   0.00002   0.00013   0.00007   0.00025  -3.12714
   D67        3.12632  -0.00005   0.00000  -0.00072  -0.00079   3.12554
   D68        0.00092  -0.00001   0.00013  -0.00052  -0.00041   0.00051
   D69        0.03314   0.00002   0.00013  -0.00019   0.00002   0.03316
   D70       -3.11661   0.00002   0.00045  -0.00032   0.00019  -3.11642
   D71       -3.12453  -0.00002   0.00001  -0.00039  -0.00036  -3.12489
   D72        0.00890  -0.00002   0.00033  -0.00052  -0.00018   0.00872
   D73       -0.92223  -0.00007   0.00121   0.01668   0.01776  -0.90447
   D74       -3.09910   0.00003   0.00062   0.01568   0.01599  -3.08311
   D75        1.10684   0.00007   0.00142   0.01817   0.01866   1.12550
   D76        2.57515   0.00009   0.00568   0.01987   0.02537   2.60052
   D77        0.39828   0.00018   0.00509   0.01886   0.02360   0.42188
   D78       -1.67896   0.00022   0.00589   0.02135   0.02627  -1.65269
   D79        1.18952  -0.00009   0.00234   0.01599   0.01810   1.20762
   D80       -0.98735   0.00000   0.00176   0.01498   0.01633  -0.97102
   D81       -3.06459   0.00004   0.00256   0.01747   0.01901  -3.04559
   D82       -2.92626  -0.00017  -0.00422  -0.00069  -0.00550  -2.93176
   D83       -0.12906  -0.00041  -0.00456  -0.00204  -0.00730  -0.13636
   D84       -0.13596  -0.00025  -0.00837  -0.00332  -0.01235  -0.14830
   D85        2.66123  -0.00049  -0.00871  -0.00468  -0.01414   2.64709
   D86        0.64332  -0.00015   0.01699  -0.06455  -0.04796   0.59536
   D87        2.71574   0.00003   0.01720  -0.06447  -0.04790   2.66783
   D88       -1.47701  -0.00018   0.01732  -0.06369  -0.04680  -1.52381
   D89       -1.50022   0.00028   0.00446  -0.00167   0.00203  -1.49820
   D90        0.48658   0.00010   0.00261  -0.00132   0.00094   0.48751
   D91        2.71918   0.00008   0.00194  -0.00096   0.00075   2.71994
   D92        1.29271   0.00000   0.00424  -0.00330   0.00017   1.29288
   D93       -3.00367  -0.00018   0.00239  -0.00295  -0.00092  -3.00459
   D94       -0.77106  -0.00019   0.00172  -0.00259  -0.00110  -0.77217
   D95       -2.88929   0.00022   0.00355   0.00067   0.00338  -2.88591
   D96       -0.90249   0.00004   0.00170   0.00101   0.00229  -0.90020
   D97        1.33012   0.00003   0.00103   0.00137   0.00211   1.33223
   D98        0.68421  -0.00001   0.03555   0.03502   0.07013   0.75434
   D99       -1.35396   0.00006   0.03639   0.03527   0.07129  -1.28267
   D100       2.80843   0.00006   0.03714   0.03442   0.07123   2.87966
   D101       3.02961   0.00004  -0.00070   0.00127   0.00021   3.02982
   D102      -1.16894   0.00002  -0.00123   0.00135  -0.00024  -1.16918
   D103       0.94736   0.00002  -0.00125   0.00113  -0.00048   0.94687
   D104       1.02179  -0.00005  -0.00193   0.00214   0.00067   1.02246
   D105       3.10642  -0.00008  -0.00246   0.00222   0.00022   3.10664
   D106      -1.06046  -0.00008  -0.00248   0.00199  -0.00002  -1.06049
   D107      -1.03611   0.00003  -0.00095   0.00123   0.00018  -1.03593
   D108       1.04852   0.00000  -0.00148   0.00131  -0.00027   1.04825
   D109      -3.11836   0.00000  -0.00149   0.00108  -0.00051  -3.11887
         Item               Value     Threshold  Converged?
 Maximum Force            0.001100     0.000450     NO 
 RMS     Force            0.000187     0.000300     YES
 Maximum Displacement     0.160511     0.001800     NO 
 RMS     Displacement     0.038607     0.001200     NO 
 Predicted change in Energy=-1.787205D-04
 GradGradGradGradGradGradGradGradGradGradGradGradGradGradGradGradGradGrad

                          Input orientation:                          
 ---------------------------------------------------------------------
 Center     Atomic      Atomic             Coordinates (Angstroms)
 Number     Number       Type             X           Y           Z
 ---------------------------------------------------------------------
      1          6           0        1.751016    2.736252    1.415621
      2          6           0        1.979393    3.917170    0.714743
      3          6           0        2.064921    3.900379   -0.676524
      4          6           0        1.923886    2.702261   -1.371272
      5          6           0        1.659136    1.520490   -0.675796
      6          6           0        1.573087    1.537611    0.721783
      7         16           0        1.169263    0.065472    1.634954
      8          6           0        2.143397   -1.157336    0.786340
      9          6           0        2.229189   -1.171440   -0.610729
     10         16           0        1.357649    0.027042   -1.594897
     11          6           0        2.960113   -2.172836   -1.253627
     12          6           0        3.572350   -3.174663   -0.505835
     13          6           0        3.486573   -3.160764    0.885399
     14          6           0        2.790627   -2.143906    1.533139
     15          1           0        3.974388   -3.933294    1.470788
     16          1           0        2.743023   -2.119310    2.617532
     17          1           0        3.044218   -2.169570   -2.336026
     18          1           0        4.126912   -3.958142   -1.011838
     19          1           0        1.706290    2.744011    2.500440
     20          1           0        2.011553    2.683528   -2.453270
     21          1           0        2.104135    4.847668    1.258854
     22          1           0        2.257088    4.817643   -1.223529
     23          6           0       -1.811915   -1.122543   -0.512887
     24          1           0       -1.793331   -1.005271   -1.595484
     25          6           0       -1.225762   -2.362702    0.057647
     26          1           0       -1.642336   -3.249374   -0.423795
     27          1           0       -1.340105   -2.421572    1.141644
     28          6           0       -1.996918    0.096214    0.260786
     29          1           0       -1.815121    0.019404    1.332223
     30         35           0       -3.826119   -0.889919   -0.006857
     31          6           0       -1.986273    1.456015   -0.344957
     32          1           0       -0.918266    1.718175   -0.362680
     33          1           0       -2.315446    1.417167   -1.387710
     34          6           0       -2.743048    2.503867    0.463255
     35          1           0       -2.592662    3.488514    0.015461
     36          1           0       -3.818458    2.300504    0.477400
     37          1           0       -2.380932    2.539711    1.495286
     38          1           0       -0.155685   -2.332726   -0.182371
 ---------------------------------------------------------------------
                    Distance matrix (angstroms):
                    1          2          3          4          5
     1  C    0.000000
     2  C    1.392103   0.000000
     3  C    2.414704   1.393995   0.000000
     4  C    2.792456   2.414652   1.392139   0.000000
     5  C    2.420856   2.789308   2.414235   1.396554   0.000000
     6  C    1.396356   2.414007   2.789235   2.420815   1.400330
     7  S    2.742191   4.042113   4.566360   4.069338   2.774279
     8  C    3.963583   5.077660   5.265606   4.427185   3.089192
     9  C    4.427731   5.264335   5.074905   3.959444   2.752396
    10  S    4.069125   4.566629   4.043066   2.743617   1.779334
    11  C    5.717162   6.474910   6.165903   4.985396   3.958167
    12  C    6.476740   7.370306   7.235861   6.164791   5.072843
    13  C    6.169935   7.238637   7.370240   6.473764   5.262224
    14  C    4.991047   6.169645   6.476314   5.715958   4.425773
    15  H    7.030596   8.135195   8.344066   7.504162   6.301744
    16  H    5.099525   6.375173   6.895454   6.311030   5.026825
    17  H    6.309859   6.891259   6.368457   5.091231   4.276840
    18  H    7.506820   8.343468   8.131457   7.024491   6.018160
    19  H    1.085769   2.153974   3.399839   3.878047   3.404072
    20  H    3.878012   3.399884   2.154159   1.085705   2.153199
    21  H    2.146472   1.085101   2.155130   3.398945   3.874404
    22  H    3.399030   2.155195   1.085134   2.146554   3.395405
    23  C    5.594991   6.424935   6.347155   5.414994   4.365817
    24  H    5.968932   6.618234   6.308407   5.254881   4.375480
    25  C    6.058435   7.081072   7.112930   6.133184   4.892827
    26  H    7.122220   8.110027   8.057704   7.002686   5.806447
    27  H    6.019406   7.168051   7.407226   6.574348   5.276210
    28  C    4.727627   5.533248   5.643470   4.982751   4.033916
    29  H    4.483922   5.474687   5.843950   5.337301   4.284374
    30  Br   6.802719   7.571841   7.622319   6.915775   6.028729
    31  C    4.325040   4.786100   4.743102   4.230342   3.660958
    32  H    3.365100   3.793790   3.709436   3.172304   2.603866
    33  H    5.112217   5.395921   5.085247   4.429862   4.039158
    34  C    4.599740   4.935799   5.134774   5.018478   4.652277
    35  H    4.625352   4.645043   4.726685   4.789617   4.735899
    36  H    5.664731   6.023705   6.205263   6.045951   5.651754
    37  H    4.137387   4.638866   5.131646   5.174461   4.698357
    38  H    5.646559   6.665176   6.635275   5.575769   4.287694
                    6          7          8          9         10
     6  C    0.000000
     7  S    1.778806   0.000000
     8  C    2.755388   1.778860   0.000000
     9  C    3.089501   2.774254   1.399772   0.000000
    10  S    2.774029   3.235569   2.773165   1.778912   0.000000
    11  C    4.426455   4.069529   2.420688   1.396553   2.742958
    12  C    5.263993   4.566867   2.789486   2.414122   4.042508
    13  C    5.075719   4.042320   2.414054   2.788695   4.565774
    14  C    3.961600   2.742360   1.396401   2.420139   4.068298
    15  H    6.021467   4.887311   3.395135   3.873793   5.650664
    16  H    4.282020   2.866261   2.153650   3.403550   4.926525
    17  H    5.025695   4.927429   3.403714   2.153413   2.866861
    18  H    6.303234   5.651784   3.874570   3.395283   4.887787
    19  H    2.153315   2.865665   4.283656   5.028276   4.926993
    20  H    3.403871   4.927195   5.026400   4.278212   2.867283
    21  H    3.395134   4.887211   6.023694   6.304018   5.651511
    22  H    3.874365   5.651320   6.304988   6.020417   4.888432
    23  C    4.478735   3.861609   4.163375   4.042584   3.540964
    24  H    4.813393   4.512116   4.603698   4.144638   3.315772
    25  C    4.846347   3.757669   3.651731   3.715174   3.887903
    26  H    5.879330   4.809547   4.491417   4.397893   4.594158
    27  H    4.933366   3.567306   3.722810   4.168153   4.556560
    28  C    3.877510   3.451665   4.357729   4.497384   3.834249
    29  H    3.762652   3.000054   4.165642   4.642156   4.316776
    30  Br   5.964499   5.344358   6.027918   6.091852   5.498557
    31  C    3.716670   3.976313   5.016334   4.974361   3.845273
    32  H    2.723142   3.328626   4.354606   4.279939   3.091614
    33  H    4.425512   4.806951   5.588904   5.287560   3.932811
    34  C    4.430520   4.756556   6.114420   6.275704   5.214054
    35  H    4.653856   5.337795   6.678955   6.734800   5.493633
    36  H    5.450733   5.586830   6.898973   7.057794   6.021223
    37  H    4.151720   4.329579   5.885602   6.281812   5.462575
    38  H    4.334243   3.287783   2.757847   2.686950   3.139094
                   11         12         13         14         15
    11  C    0.000000
    12  C    1.392007   0.000000
    13  C    2.414248   1.393945   0.000000
    14  C    2.792065   2.414740   1.392088   0.000000
    15  H    3.398588   2.155039   1.085102   2.146413   0.000000
    16  H    3.877610   3.399555   2.153550   1.085716   2.474231
    17  H    1.085668   2.153772   3.399371   3.877552   4.297415
    18  H    2.146438   1.085089   2.155309   3.399121   2.487431
    19  H    6.311931   6.895692   6.375275   5.099332   7.126770
    20  H    5.091481   6.367651   6.890438   6.308925   7.939350
    21  H    7.505514   8.344314   8.135452   7.030548   8.980426
    22  H    7.025806   8.131541   8.343512   7.506467   9.315974
    23  C    4.942070   5.762079   5.846667   5.139338   6.731760
    24  H    4.906659   5.889323   6.219189   5.665460   7.158347
    25  C    4.390562   4.898844   4.850585   4.284429   5.612958
    26  H    4.798968   5.215867   5.294105   4.970192   5.966975
    27  H    4.928596   5.235794   4.889671   4.158522   5.535113
    28  C    5.658108   6.504082   6.408332   5.436691   7.304625
    29  H    5.856227   6.527279   6.198474   5.092464   7.011522
    30  Br   7.018066   7.759276   7.708976   6.908356   8.502557
    31  C    6.201691   7.236528   7.265016   6.269405   8.238390
    32  H    5.565570   6.642739   6.690616   5.680289   7.696673
    33  H    6.382603   7.518560   7.732264   6.876379   8.738447
    34  C    7.572666   8.548045   8.430564   7.305340   9.358211
    35  H    8.030864   9.092692   9.051342   7.937714  10.016355
    36  H    8.303990   9.250311   9.129918   8.034138  10.028735
    37  H    7.634879   8.491179   8.203352   6.977300   9.071411
    38  H    3.298689   3.835587   3.884819   3.414583   4.727817
                   16         17         18         19         20
    16  H    0.000000
    17  H    4.962962   0.000000
    18  H    4.297532   2.474811   0.000000
    19  H    4.973974   7.023157   7.944455   0.000000
    20  H    7.022488   4.963134   7.117882   4.963476   0.000000
    21  H    7.126918   7.940312   9.316113   2.474912   4.297900
    22  H    7.944256   7.118874   8.975269   4.297822   2.475278
    23  C    5.616096   5.291704   6.599942   6.033916   5.733251
    24  H    6.290397   5.030495   6.641488   6.563616   5.368443
    25  C    4.729008   4.898949   5.686858   6.375162   6.499950
    26  H    5.455098   5.175558   5.842292   7.462246   7.257341
    27  H    4.352188   5.601784   6.073451   6.148992   7.086541
    28  C    5.738453   6.106575   7.453769   5.073523   5.488910
    29  H    5.196422   6.469995   7.524842   4.603102   6.005910
    30  Br   7.180003   7.366414   8.583395   7.078102   7.268622
    31  C    6.627634   6.512684   8.193220   4.836346   4.683415
    32  H    6.083831   5.891514   7.622060   4.017224   3.726434
    33  H    7.357768   6.518435   8.398762   5.749138   4.632711
    34  C    7.490771   7.947920   9.546193   4.899429   5.580737
    35  H    8.166272   8.325733  10.082693   5.020995   5.285965
    36  H    8.195607   8.659865  10.223375   5.900190   6.536403
    37  H    7.015756   8.141777   9.532041   4.213960   5.908105
    38  H    4.035779   3.860600   4.655172   6.036364   5.917492
                   21         22         23         24         25
    21  H    0.000000
    22  H    2.487272   0.000000
    23  C    7.356489   7.235165   0.000000
    24  H    7.589096   7.102857   1.089089   0.000000
    25  C    8.032468   8.082636   1.485623   2.213051   0.000000
    26  H    9.079066   8.995657   2.135440   2.536070   1.091562
    27  H    8.044773   8.422593   2.155819   3.114995   1.091599
    28  C    6.355399   6.526228   1.455391   2.168053   2.584997
    29  H    6.219171   6.792485   2.169904   3.101919   2.765197
    30  Br   8.348044   8.429825   2.089784   2.582492   2.989164
    31  C    5.550401   5.484391   2.589896   2.767485   3.914468
    32  H    4.643060   4.520026   2.981753   3.114916   4.113974
    33  H    6.189131   5.700725   2.732945   2.486761   4.190928
    34  C    5.442569   5.761957   3.869200   4.177848   5.113723
    35  H    5.045119   5.178972   4.706439   4.840267   6.008904
    36  H    6.494292   6.792747   4.089516   4.396150   5.351986
    37  H    5.049594   5.838849   4.215287   4.739729   5.237831
    38  H    7.664332   7.617957   2.077711   2.537895   1.097075
                   26         27         28         29         30
    26  H    0.000000
    27  H    1.796440   0.000000
    28  C    3.433269   2.747101   0.000000
    29  H    3.714615   2.494058   1.089462   0.000000
    30  Br   3.241878   3.137719   2.095248   2.581494   0.000000
    31  C    4.718601   4.202761   1.488656   2.214967   3.000458
    32  H    5.020414   4.424754   2.045228   2.561810   3.922292
    33  H    4.812361   4.699451   2.136332   3.098726   3.084077
    34  C    5.924373   5.166083   2.528734   2.790826   3.593303
    35  H    6.818739   6.145430   3.452941   3.791195   4.548911
    36  H    6.028997   5.374148   2.867722   3.153966   3.226974
    37  H    6.143443   5.081605   2.764441   2.588180   4.013397
    38  H    1.763139   1.778696   3.079980   3.252728   3.947731
                   31         32         33         34         35
    31  C    0.000000
    32  H    1.099855   0.000000
    33  H    1.094165   1.758808   0.000000
    34  C    1.524437   2.151583   2.188568   0.000000
    35  H    2.151433   2.465906   2.517184   1.092093   0.000000
    36  H    2.178609   3.075054   2.553030   1.094561   1.768427
    37  H    2.171785   2.503268   3.094521   1.094304   1.770576
    38  H    4.210944   4.125996   4.492117   5.523034   6.313861
                   36         37         38
    36  H    0.000000
    37  H    1.777581   0.000000
    38  H    5.942898   5.613101   0.000000
 Stoichiometry    C17H18BrS2(1+)
 Framework group  C1[X(C17H18BrS2)]
 Deg. of freedom   108
 Full point group                 C1      NOp   1
 Largest Abelian subgroup         C1      NOp   1
 Largest concise Abelian subgroup C1      NOp   1
                         Standard orientation:                         
 ---------------------------------------------------------------------
 Center     Atomic      Atomic             Coordinates (Angstroms)
 Number     Number       Type             X           Y           Z
 ---------------------------------------------------------------------
      1          6           0        1.681473    2.722817    1.368864
      2          6           0        1.918740    3.901247    0.666753
      3          6           0        1.996448    3.883626   -0.724962
      4          6           0        1.838674    2.687148   -1.418935
      5          6           0        1.564997    1.508258   -0.722027
      6          6           0        1.486807    1.526214    0.676004
      7         16           0        1.072125    0.058460    1.591366
      8          6           0        2.028327   -1.174739    0.737411
      9          6           0        2.106296   -1.189675   -0.660108
     10         16           0        1.242362    0.018214   -1.639471
     11          6           0        2.822825   -2.198863   -1.307014
     12          6           0        3.428301   -3.207292   -0.562601
     13          6           0        3.350313   -3.192561    0.829083
     14          6           0        2.668952   -2.168291    1.480640
     15          1           0        3.832962   -3.970353    1.411781
     16          1           0        2.627567   -2.143255    2.565278
     17          1           0        2.901021   -2.196432   -2.389859
     18          1           0        3.971586   -3.996680   -1.071645
     19          1           0        1.642785    2.730986    2.453913
     20          1           0        1.920196    2.667542   -2.501398
     21          1           0        2.056507    4.830307    1.210179
     22          1           0        2.195505    4.798799   -1.273006
     23          6           0       -1.933447   -1.097149   -0.540096
     24          1           0       -1.919537   -0.980012   -1.622778
     25          6           0       -1.357600   -2.343604    0.027204
     26          1           0       -1.786359   -3.225693   -0.451952
     27          1           0       -1.466622   -2.401308    1.111811
     28          6           0       -2.101031    0.123482    0.234590
     29          1           0       -1.914199    0.044642    1.305013
     30         35           0       -3.942215   -0.842822   -0.023021
     31          6           0       -2.079025    1.483130   -0.371192
     32          1           0       -1.008363    1.733743   -0.394772
     33          1           0       -2.414315    1.447909   -1.412124
     34          6           0       -2.819995    2.539038    0.441167
     35          1           0       -2.661444    3.522035   -0.007437
     36          1           0       -3.897446    2.347300    0.461211
     37          1           0       -2.451858    2.570901    1.471197
     38          1           0       -0.288594   -2.325169   -0.218681
 ---------------------------------------------------------------------
 Rotational constants (GHZ):           0.2908387           0.1786768           0.1312091
 Standard basis: 6-31+G(d,p) (6D, 7F)
 There are   493 symmetry adapted cartesian basis functions of A   symmetry.
 There are   493 symmetry adapted basis functions of A   symmetry.
   493 basis functions,   869 primitive gaussians,   493 cartesian basis functions
    93 alpha electrons       93 beta electrons
       nuclear repulsion energy      2267.9964038821 Hartrees.
 NAtoms=   38 NActive=   38 NUniq=   38 SFac= 1.00D+00 NAtFMM=   60 NAOKFM=F Big=F
 Integral buffers will be    131072 words long.
 Raffenetti 2 integral format.
 Two-electron integral symmetry is turned on.
 Nuclear repulsion after empirical dispersion term =     2267.9652679697 Hartrees.
 ------------------------------------------------------------------------------
 Polarizable Continuum Model (PCM)
 =================================
 Model                : PCM.
 Atomic radii         : SMD-Coulomb.
 Polarization charges : Total charges.
 Charge compensation  : None.
 Solution method      : Matrix inversion.
 Cavity type          : VdW (van der Waals Surface) (Alpha=1.000).
 Cavity algorithm     : GePol (No added spheres)
                        Default sphere list used, NSphG=   38.
                        Lebedev-Laikov grids with approx.  5.0 points / Ang**2.
                        Smoothing algorithm: York/Karplus (Gamma=1.0000).
                        Polarization charges: spherical gaussians, with
                                              point-specific exponents (IZeta= 3).
                        Self-potential: point-specific (ISelfS= 7).
                        Self-field    : sphere-specific E.n sum rule (ISelfD= 2).
 1st derivatives      : Analytical E(r).r(x)/FMM algorithm (CHGder, D1EAlg=3).
                        Cavity 1st derivative terms included.
 Solvent              : Dichloromethane, Eps=   8.930000 Eps(inf)=   2.028346
 ------------------------------------------------------------------------------
 ------------------------------------------------------------------------------
 Atomic radii for non-electrostatic terms: SMD-CDS.
 ------------------------------------------------------------------------------
 Nuclear repulsion after PCM non-electrostatic terms =     2267.9516570792 Hartrees.
 One-electron integrals computed using PRISM.
 NBasis=   493 RedAO= T EigKep=  1.09D-06  NBF=   493
 NBsUse=   492 1.00D-06 EigRej=  5.74D-07 NBFU=   492
 Initial guess from the checkpoint file:  "/home/ansgus3642/gaussian/scratch/Gau-174695.chk"
 B after Tr=     0.000000    0.000000    0.000000
         Rot=    0.999898   -0.000879    0.003826   -0.013711 Ang=  -1.63 deg.
 ExpMin= 3.50D-02 ExpMax= 5.74D+05 ExpMxC= 5.74D+03 IAcc=3 IRadAn=         5 AccDes= 0.00D+00
 Harris functional with IExCor= 4639 and IRadAn=       5 diagonalized for initial guess.
 HarFok:  IExCor= 4639 AccDes= 0.00D+00 IRadAn=         5 IDoV= 1 UseB2=F ITyADJ=14
 ICtDFT=  3500011 ScaDFX=  1.000000  1.000000  1.000000  1.000000
 FoFCou: FMM=F IPFlag=           0 FMFlag=      100000 FMFlg1=           0
         NFxFlg=           0 DoJE=T BraDBF=F KetDBF=T FulRan=T
         wScrn=  0.000000 ICntrl=       500 IOpCl=  0 I1Cent=   200000004 NGrid=           0
         NMat0=    1 NMatS0=      1 NMatT0=    0 NMatD0=    1 NMtDS0=    0 NMtDT0=    0
 Petite list used in FoFCou.
 Requested convergence on RMS density matrix=1.00D-08 within 128 cycles.
 Requested convergence on MAX density matrix=1.00D-06.
 Requested convergence on             energy=1.00D-06.
 No special actions if energy rises.
 Inv3:  Mode=1 IEnd=    25056300.
 Iteration    1 A*A^-1 deviation from unit magnitude is 3.77D-15 for    196.
 Iteration    1 A*A^-1 deviation from orthogonality  is 2.88D-15 for   1112    374.
 Iteration    1 A^-1*A deviation from unit magnitude is 3.77D-15 for    196.
 Iteration    1 A^-1*A deviation from orthogonality  is 1.92D-15 for   2565    240.
 Error on total polarization charges =  0.04420
 SCF Done:  E(RwB97XD) =  -4026.38817706     A.U. after   15 cycles
            NFock= 15  Conv=0.99D-08     -V/T= 2.0063
 SMD-CDS (non-electrostatic) energy       (kcal/mol) =      -8.54
 (included in total energy above)
 D1PCM: PCM CHGder 1st derivatives, ID1Alg=3 FixD1E=F DoIter=F DoCFld=F I1PDM=0.
 Calling FoFJK, ICntrl=      2127 FMM=F ISym2X=0 I1Cent= 0 IOpClX= 0 NMat=1 NMatS=1 NMatT=0.
 ***** Axes restored to original set *****
 -------------------------------------------------------------------
 Center     Atomic                   Forces (Hartrees/Bohr)
 Number     Number              X              Y              Z
 -------------------------------------------------------------------
      1        6          -0.000018254   -0.000008108    0.000015392
      2        6           0.000002660   -0.000001607    0.000002229
      3        6          -0.000034583   -0.000017902   -0.000003103
      4        6          -0.000012840   -0.000015418    0.000019602
      5        6           0.000126541    0.000038617    0.000095672
      6        6          -0.000003045   -0.000031041   -0.000108379
      7       16           0.000560184    0.000330640   -0.000097054
      8        6           0.000099477    0.000011246    0.000027020
      9        6          -0.000062812    0.000000194   -0.000142270
     10       16          -0.000122079    0.000057943    0.000166461
     11        6           0.000009521   -0.000000361    0.000027945
     12        6           0.000003833    0.000017956    0.000003536
     13        6           0.000014118    0.000024908    0.000017221
     14        6          -0.000007426    0.000008639    0.000011770
     15        1           0.000002333    0.000007187    0.000009560
     16        1          -0.000000177    0.000009966   -0.000010296
     17        1           0.000018825    0.000001976    0.000019622
     18        1           0.000001890    0.000002234    0.000012672
     19        1          -0.000013131   -0.000019246   -0.000009762
     20        1          -0.000018934    0.000012967    0.000019428
     21        1          -0.000017808    0.000000215   -0.000014679
     22        1          -0.000009850    0.000002061   -0.000004082
     23        6           0.000023949   -0.000009226    0.000006069
     24        1           0.000077382    0.000027570   -0.000057876
     25        6          -0.000375913   -0.000151503   -0.000268011
     26        1          -0.000035910   -0.000005648   -0.000008867
     27        1          -0.000059625    0.000005269    0.000025775
     28        6           0.000009120   -0.000060688    0.000045270
     29        1          -0.000089909    0.000077773   -0.000159965
     30       35          -0.000178616    0.000071852    0.000077631
     31        6          -0.000036364   -0.000017670    0.000147694
     32        1           0.000195192    0.000037894   -0.000025102
     33        1           0.000005076   -0.000002803   -0.000006549
     34        6          -0.000010175   -0.000045061   -0.000009880
     35        1          -0.000004734   -0.000007585   -0.000013255
     36        1          -0.000023670   -0.000040100   -0.000051857
     37        1          -0.000014844    0.000001718   -0.000012950
     38        1           0.000000596   -0.000314856    0.000253365
 -------------------------------------------------------------------
 Cartesian Forces:  Max     0.000560184 RMS     0.000099903

 GradGradGradGradGradGradGradGradGradGradGradGradGradGradGradGradGradGrad
 Berny optimization.
 Using GEDIIS/GDIIS optimizer.
 FormGI is forming the generalized inverse of G from B-inverse, IUseBI=4.
 Internal  Forces:  Max     0.000576700 RMS     0.000109000
 Search for a local minimum.
 Step number   4 out of a maximum of  228
 All quantities printed in internal units (Hartrees-Bohrs-Radians)
 Mixed Optimization -- En-DIIS/RFO-DIIS
 Swapping is turned off.
 Update second derivatives using D2CorX and points    1    2    3    4
 DE= -1.30D-04 DEPred=-1.79D-04 R= 7.27D-01
 TightC=F SS=  1.41D+00  RLast= 2.96D-01 DXNew= 4.2426D-01 8.8694D-01
 Trust test= 7.27D-01 RLast= 2.96D-01 DXMaxT set to 4.24D-01
 ITU=  1 -1  1  0
     Eigenvalues ---    0.00003   0.00029   0.00196   0.00246   0.00353
     Eigenvalues ---    0.00455   0.00505   0.00738   0.00859   0.01095
     Eigenvalues ---    0.01163   0.01310   0.01513   0.01587   0.01707
     Eigenvalues ---    0.01770   0.01828   0.01884   0.01994   0.02081
     Eigenvalues ---    0.02102   0.02120   0.02155   0.02316   0.02490
     Eigenvalues ---    0.02531   0.02583   0.02599   0.02801   0.02847
     Eigenvalues ---    0.03033   0.03352   0.03492   0.03832   0.04292
     Eigenvalues ---    0.04519   0.04599   0.05081   0.05646   0.07315
     Eigenvalues ---    0.07591   0.08659   0.09246   0.09596   0.09781
     Eigenvalues ---    0.10627   0.10992   0.11036   0.11569   0.11697
     Eigenvalues ---    0.11877   0.12294   0.12359   0.12464   0.12520
     Eigenvalues ---    0.12635   0.14040   0.14194   0.14372   0.15074
     Eigenvalues ---    0.15279   0.16206   0.16261   0.17237   0.17684
     Eigenvalues ---    0.18344   0.18926   0.19357   0.19370   0.20178
     Eigenvalues ---    0.21453   0.22462   0.24113   0.25538   0.26707
     Eigenvalues ---    0.29457   0.29610   0.31569   0.32463   0.33286
     Eigenvalues ---    0.33666   0.34273   0.34386   0.34675   0.34861
     Eigenvalues ---    0.35258   0.35266   0.35541   0.36190   0.36307
     Eigenvalues ---    0.36558   0.36585   0.36604   0.36714   0.36753
     Eigenvalues ---    0.36772   0.36955   0.36975   0.37269   0.41479
     Eigenvalues ---    0.42407   0.42585   0.46703   0.48110   0.48171
     Eigenvalues ---    0.48305   0.51526   0.51959
 Eigenvalue     1 is   2.88D-05 Eigenvector:
                          D99       D98       D33       D34      D100
   1                   -0.35476  -0.35445   0.35347   0.35126  -0.35108
                          D32       D86       D87       D88       D59
   1                    0.34654   0.20355   0.20324   0.20068  -0.19323
 En-DIIS/RFO-DIIS/Sim-DIIS IScMMF=       -3 using points:     4    3    2    1
 RFO step:  Lambda=-9.95830589D-05.
 DidBck=F Rises=F RFO-DIIS coefs:    0.96879   -0.10988    0.51482   -0.37372
 Iteration  1 RMS(Cart)=  0.01635173 RMS(Int)=  0.00030198
 Iteration  2 RMS(Cart)=  0.00018162 RMS(Int)=  0.00013084
 Iteration  3 RMS(Cart)=  0.00000024 RMS(Int)=  0.00013084
 Variable       Old X    -DE/DX   Delta X   Delta X   Delta X     New X
                                 (Linear)    (Quad)   (Total)
    R1        2.63069  -0.00006   0.00006  -0.00007   0.00000   2.63069
    R2        2.63873  -0.00005  -0.00002   0.00002   0.00000   2.63873
    R3        2.05181   0.00000  -0.00001  -0.00002  -0.00003   2.05177
    R4        2.63427  -0.00003   0.00008  -0.00004   0.00006   2.63433
    R5        2.05054  -0.00001  -0.00001   0.00002   0.00001   2.05055
    R6        2.63076   0.00002  -0.00008   0.00003  -0.00005   2.63071
    R7        2.05061   0.00000   0.00002  -0.00002  -0.00001   2.05060
    R8        2.63910   0.00000  -0.00009  -0.00003  -0.00012   2.63898
    R9        2.05169  -0.00003   0.00000   0.00000   0.00000   2.05169
   R10        2.64624  -0.00015  -0.00040   0.00030  -0.00015   2.64609
   R11        3.36245   0.00008  -0.00035   0.00016   0.00001   3.36246
   R12        4.92059   0.00003  -0.07549   0.05045  -0.02498   4.89562
   R13        3.36146  -0.00028  -0.00025   0.00007  -0.00011   3.36134
   R14        3.36156  -0.00010   0.00057  -0.00083  -0.00014   3.36142
   R15        2.64519   0.00001   0.00003  -0.00009  -0.00002   2.64517
   R16        2.63881  -0.00004  -0.00006  -0.00002  -0.00008   2.63873
   R17        3.36166   0.00003  -0.00004  -0.00005  -0.00003   3.36162
   R18        2.63910   0.00000  -0.00010   0.00002  -0.00008   2.63903
   R19        5.07760   0.00058  -0.02094   0.04439   0.02354   5.10114
   R20        2.63051   0.00001   0.00002   0.00006   0.00007   2.63059
   R21        2.05161  -0.00002   0.00000  -0.00001  -0.00001   2.05160
   R22        2.63417  -0.00001   0.00002  -0.00004  -0.00002   2.63415
   R23        2.05052  -0.00001   0.00001  -0.00002  -0.00001   2.05051
   R24        2.63066  -0.00005   0.00010  -0.00010   0.00000   2.63067
   R25        2.05055   0.00000   0.00000   0.00000   0.00000   2.05055
   R26        2.05171  -0.00001   0.00001  -0.00006  -0.00005   2.05165
   R27        2.05808   0.00007   0.00019   0.00008   0.00027   2.05835
   R28        2.80742   0.00008  -0.00002   0.00021  -0.00001   2.80741
   R29        2.75029   0.00004  -0.00009   0.00049  -0.00007   2.75022
   R30        3.94912   0.00017  -0.00145   0.00260   0.00122   3.95034
   R31        2.06275   0.00003  -0.00006   0.00006   0.00000   2.06276
   R32        2.06282   0.00002  -0.00003   0.00009   0.00006   2.06288
   R33        2.07317   0.00041  -0.00034   0.00010  -0.00027   2.07290
   R34        2.05878  -0.00018  -0.00052   0.00054   0.00002   2.05880
   R35        3.95944   0.00000   0.00034  -0.00015   0.00024   3.95968
   R36        2.81315  -0.00005  -0.00035   0.00048  -0.00009   2.81306
   R37        2.07842   0.00026   0.00066  -0.00076  -0.00015   2.07828
   R38        2.06767   0.00000   0.00008  -0.00003   0.00005   2.06772
   R39        2.88077  -0.00008  -0.00035   0.00046   0.00011   2.88088
   R40        2.06376   0.00000  -0.00001   0.00001   0.00000   2.06375
   R41        2.06842   0.00003   0.00004  -0.00005   0.00000   2.06842
   R42        2.06794  -0.00002   0.00000  -0.00004  -0.00004   2.06789
    A1        2.09315  -0.00002  -0.00010  -0.00011  -0.00022   2.09293
    A2        2.09870   0.00004   0.00003   0.00006   0.00010   2.09880
    A3        2.09133  -0.00002   0.00007   0.00004   0.00012   2.09145
    A4        2.09709  -0.00005   0.00011   0.00004   0.00015   2.09724
    A5        2.08729   0.00002   0.00004  -0.00009  -0.00005   2.08724
    A6        2.09871   0.00003  -0.00014   0.00005  -0.00010   2.09861
    A7        2.09697   0.00001  -0.00008   0.00014   0.00005   2.09702
    A8        2.09877  -0.00002   0.00008  -0.00016  -0.00008   2.09869
    A9        2.08733   0.00000   0.00000   0.00003   0.00004   2.08736
   A10        2.09318   0.00003  -0.00016  -0.00010  -0.00029   2.09289
   A11        2.09904  -0.00003   0.00021  -0.00006   0.00016   2.09920
   A12        2.09093   0.00000  -0.00004   0.00016   0.00013   2.09107
   A13        2.09245  -0.00010   0.00036  -0.00006   0.00034   2.09280
   A14        2.07731   0.00013   0.00012   0.00060   0.00064   2.07795
   A15        1.75513  -0.00016   0.00924  -0.00271   0.00619   1.76131
   A16        2.11224  -0.00002  -0.00055  -0.00055  -0.00105   2.11119
   A17        1.38801   0.00035  -0.01933   0.02742   0.00831   1.39633
   A18        1.52890  -0.00023   0.00916  -0.02506  -0.01580   1.51311
   A19        2.09276   0.00012  -0.00011   0.00008  -0.00003   2.09273
   A20        2.07631  -0.00014   0.00066   0.00009   0.00080   2.07711
   A21        2.11319   0.00002  -0.00053  -0.00021  -0.00077   2.11242
   A22        1.77183   0.00024  -0.00041   0.00037  -0.00010   1.77173
   A23        2.11370  -0.00004  -0.00058  -0.00021  -0.00078   2.11292
   A24        2.07642  -0.00003   0.00060   0.00003   0.00063   2.07704
   A25        2.09237   0.00008  -0.00001   0.00017   0.00015   2.09252
   A26        2.11222  -0.00004  -0.00085  -0.00021  -0.00107   2.11115
   A27        2.09296  -0.00009   0.00020  -0.00020   0.00000   2.09296
   A28        1.36008   0.00050  -0.00743   0.01509   0.00756   1.36764
   A29        2.07696   0.00014   0.00062   0.00047   0.00110   2.07805
   A30        1.51529  -0.00009   0.00540  -0.00018   0.00561   1.52090
   A31        1.80084  -0.00028   0.00127  -0.01444  -0.01339   1.78745
   A32        1.76877   0.00015  -0.00061   0.00071   0.00003   1.76881
   A33        2.09319   0.00003  -0.00016   0.00006  -0.00010   2.09308
   A34        2.09134  -0.00001   0.00000   0.00017   0.00017   2.09150
   A35        2.09865  -0.00002   0.00016  -0.00023  -0.00006   2.09859
   A36        2.09661   0.00002   0.00002   0.00005   0.00007   2.09668
   A37        2.08739   0.00000  -0.00002   0.00003   0.00001   2.08740
   A38        2.09910  -0.00001   0.00001  -0.00008  -0.00007   2.09902
   A39        2.09722  -0.00002   0.00012  -0.00010   0.00003   2.09725
   A40        2.09863   0.00001  -0.00011   0.00011  -0.00001   2.09862
   A41        2.08722   0.00001  -0.00001  -0.00001  -0.00002   2.08720
   A42        2.09318  -0.00001  -0.00016   0.00002  -0.00014   2.09304
   A43        2.09188   0.00000   0.00016  -0.00008   0.00007   2.09195
   A44        2.09810   0.00001   0.00000   0.00007   0.00007   2.09816
   A45        2.05432  -0.00002  -0.00003   0.00003   0.00011   2.05443
   A46        2.02686  -0.00002   0.00023   0.00071   0.00092   2.02779
   A47        1.81848   0.00001   0.00020   0.00131   0.00157   1.82005
   A48        2.14724   0.00004  -0.00098   0.00073  -0.00039   2.14686
   A49        1.96082   0.00006   0.00123  -0.00401  -0.00283   1.95799
   A50        1.93706   0.00004   0.00039  -0.00067  -0.00036   1.93670
   A51        1.96606  -0.00003   0.00028  -0.00109  -0.00070   1.96536
   A52        1.85252  -0.00015  -0.00094   0.00242   0.00143   1.85395
   A53        1.93286  -0.00001  -0.00005   0.00018   0.00013   1.93299
   A54        1.87333   0.00005  -0.00021   0.00103   0.00109   1.87442
   A55        1.89748   0.00010   0.00046  -0.00172  -0.00148   1.89600
   A56        2.02923   0.00006  -0.00067   0.00064  -0.00006   2.02917
   A57        2.15042   0.00001   0.00146  -0.00039   0.00095   2.15137
   A58        1.81123   0.00001  -0.00201   0.00248   0.00051   1.81174
   A59        2.05260  -0.00005  -0.00050  -0.00035  -0.00074   2.05186
   A60        1.96511  -0.00008   0.00188  -0.00280  -0.00096   1.96415
   A61        1.80414   0.00022   0.00066  -0.00100  -0.00049   1.80364
   A62        1.93179  -0.00003  -0.00005   0.00023   0.00026   1.93205
   A63        1.99171  -0.00013   0.00007   0.00006   0.00006   1.99177
   A64        1.86005  -0.00010  -0.00142   0.00201   0.00039   1.86045
   A65        1.90367   0.00003   0.00122  -0.00180  -0.00025   1.90342
   A66        1.96093   0.00002  -0.00046   0.00047   0.00000   1.96094
   A67        2.80844  -0.00001   0.00671  -0.00249   0.00353   2.81197
   A68        1.91134   0.00000   0.00012  -0.00034  -0.00022   1.91111
   A69        1.94646  -0.00009  -0.00038   0.00045   0.00007   1.94652
   A70        1.93718   0.00003   0.00013  -0.00004   0.00008   1.93726
   A71        1.88400   0.00003   0.00007  -0.00007  -0.00001   1.88399
   A72        1.88767   0.00000   0.00000   0.00004   0.00003   1.88771
   A73        1.89549   0.00003   0.00009  -0.00004   0.00004   1.89553
   A74        2.71996  -0.00002  -0.00842  -0.00444  -0.01310   2.70686
    D1       -0.02865  -0.00004   0.00049  -0.00052  -0.00005  -0.02870
    D2        3.12784  -0.00003   0.00037  -0.00061  -0.00024   3.12760
    D3        3.11763  -0.00001   0.00004   0.00034   0.00036   3.11798
    D4       -0.00907   0.00000  -0.00008   0.00025   0.00017  -0.00890
    D5        0.02872   0.00003   0.00012   0.00000   0.00014   0.02886
    D6       -3.06708   0.00000  -0.00060   0.00093   0.00028  -3.06680
    D7       -3.11753  -0.00001   0.00057  -0.00085  -0.00027  -3.11780
    D8        0.06985  -0.00003  -0.00015   0.00007  -0.00012   0.06973
    D9       -0.00131   0.00000  -0.00031   0.00049   0.00018  -0.00114
   D10       -3.12622   0.00003  -0.00038   0.00019  -0.00017  -3.12639
   D11        3.12528  -0.00001  -0.00019   0.00058   0.00037   3.12565
   D12        0.00038   0.00001  -0.00027   0.00029   0.00002   0.00040
   D13        0.03113   0.00006  -0.00047   0.00006  -0.00039   0.03073
   D14       -3.11842   0.00004  -0.00044  -0.00017  -0.00059  -3.11901
   D15       -3.12704   0.00004  -0.00040   0.00035  -0.00005  -3.12709
   D16        0.00660   0.00002  -0.00037   0.00012  -0.00024   0.00635
   D17       -0.03090  -0.00008   0.00107  -0.00057   0.00048  -0.03043
   D18        3.05914  -0.00011  -0.00030  -0.00085  -0.00113   3.05801
   D19        1.43359   0.00022  -0.01613   0.02972   0.01363   1.44722
   D20        3.11861  -0.00006   0.00104  -0.00034   0.00067   3.11928
   D21       -0.07454  -0.00009  -0.00034  -0.00061  -0.00093  -0.07547
   D22       -1.70008   0.00024  -0.01616   0.02996   0.01383  -1.68626
   D23        0.00102   0.00004  -0.00090   0.00054  -0.00035   0.00067
   D24        3.09583   0.00006  -0.00013  -0.00039  -0.00046   3.09538
   D25       -3.08797   0.00006   0.00048   0.00079   0.00124  -3.08673
   D26        0.00685   0.00008   0.00125  -0.00015   0.00113   0.00797
   D27       -1.67874   0.00002  -0.00071  -0.01162  -0.01212  -1.69086
   D28        1.41608   0.00004   0.00005  -0.01256  -0.01222   1.40385
   D29        2.44444   0.00016  -0.00180   0.00055  -0.00137   2.44307
   D30       -0.74931   0.00012  -0.00316   0.00029  -0.00295  -0.75226
   D31       -2.08031  -0.00015   0.01383  -0.01646  -0.00303  -2.08334
   D32        2.32703  -0.00007  -0.02643  -0.03185  -0.05811   2.26892
   D33       -1.88353  -0.00012  -0.02908  -0.02857  -0.05742  -1.94094
   D34        0.24861  -0.00015  -0.02837  -0.02755  -0.05607   0.19254
   D35       -2.45059  -0.00017   0.00185  -0.00046   0.00151  -2.44908
   D36        0.73734  -0.00019   0.00111   0.00047   0.00164   0.73898
   D37       -0.73725   0.00014  -0.00153  -0.00123  -0.00291  -0.74016
   D38        2.44459   0.00006  -0.00190  -0.00070  -0.00277   2.44182
   D39       -0.00750   0.00004  -0.00043   0.00153   0.00119  -0.00632
   D40       -3.09949  -0.00017   0.00028   0.00022   0.00050  -3.09899
   D41       -1.38222  -0.00020  -0.00238  -0.00822  -0.01089  -1.39311
   D42        3.09348   0.00011  -0.00005   0.00099   0.00106   3.09454
   D43        0.00149  -0.00009   0.00067  -0.00031   0.00037   0.00186
   D44        1.71876  -0.00012  -0.00199  -0.00876  -0.01101   1.70774
   D45        3.06909   0.00008   0.00000  -0.00037  -0.00035   3.06874
   D46       -0.06455   0.00007   0.00006  -0.00044  -0.00036  -0.06492
   D47       -0.03276   0.00000  -0.00035   0.00016  -0.00019  -0.03295
   D48        3.11678  -0.00001  -0.00028   0.00008  -0.00021   3.11657
   D49        0.74967  -0.00022   0.00254  -0.00086   0.00166   0.75133
   D50       -2.44108  -0.00003   0.00182   0.00041   0.00232  -2.43876
   D51        2.03891   0.00033  -0.00257   0.01703   0.01446   2.05337
   D52        0.02948   0.00013  -0.00052   0.00021  -0.00034   0.02914
   D53       -3.11764   0.00016  -0.00089   0.00103   0.00010  -3.11754
   D54       -3.06351  -0.00006   0.00022  -0.00105  -0.00096  -3.06447
   D55        0.07256  -0.00003  -0.00015  -0.00024  -0.00052   0.07204
   D56       -1.42799  -0.00029   0.00744  -0.00938  -0.00173  -1.42973
   D57        1.70808  -0.00026   0.00707  -0.00856  -0.00129   1.70678
   D58        1.35160   0.00003  -0.00982   0.06187   0.05193   1.40352
   D59       -0.78929   0.00015  -0.00914   0.06510   0.05611  -0.73318
   D60       -2.86725   0.00005  -0.01115   0.06563   0.05457  -2.81267
   D61       -0.02924  -0.00008   0.00007   0.00004   0.00013  -0.02911
   D62        3.12620  -0.00002  -0.00019   0.00032   0.00013   3.12634
   D63        3.11790  -0.00011   0.00044  -0.00078  -0.00031   3.11759
   D64       -0.00984  -0.00005   0.00018  -0.00050  -0.00031  -0.01015
   D65       -0.00212  -0.00001   0.00025  -0.00019   0.00005  -0.00206
   D66       -3.12714   0.00004   0.00005  -0.00005  -0.00001  -3.12715
   D67        3.12554  -0.00007   0.00051  -0.00047   0.00005   3.12558
   D68        0.00051  -0.00002   0.00031  -0.00033  -0.00001   0.00050
   D69        0.03316   0.00005  -0.00010   0.00009  -0.00002   0.03314
   D70       -3.11642   0.00006  -0.00017   0.00017   0.00000  -3.11642
   D71       -3.12489   0.00000   0.00009  -0.00005   0.00004  -3.12485
   D72        0.00872   0.00001   0.00003   0.00003   0.00006   0.00878
   D73       -0.90447  -0.00003  -0.00481   0.00927   0.00448  -0.90000
   D74       -3.08311  -0.00002  -0.00526   0.01037   0.00512  -3.07799
   D75        1.12550  -0.00003  -0.00539   0.01153   0.00640   1.13191
   D76        2.60052   0.00000  -0.00237   0.00442   0.00221   2.60272
   D77        0.42188   0.00000  -0.00282   0.00552   0.00284   0.42473
   D78       -1.65269   0.00000  -0.00295   0.00669   0.00413  -1.64856
   D79        1.20762   0.00002  -0.00350   0.00765   0.00430   1.21192
   D80       -0.97102   0.00002  -0.00395   0.00875   0.00494  -0.96608
   D81       -3.04559   0.00002  -0.00407   0.00992   0.00622  -3.03936
   D82       -2.93176   0.00001  -0.00200   0.00402   0.00221  -2.92954
   D83       -0.13636   0.00005  -0.00117   0.00363   0.00254  -0.13382
   D84       -0.14830  -0.00001  -0.00445   0.00866   0.00430  -0.14400
   D85        2.64709   0.00003  -0.00362   0.00828   0.00463   2.65172
   D86        0.59536  -0.00007   0.00091  -0.05244  -0.05133   0.54403
   D87        2.66783  -0.00008   0.00078  -0.05145  -0.05046   2.61737
   D88       -1.52381  -0.00001   0.00086  -0.05159  -0.05051  -1.57432
   D89       -1.49820   0.00002   0.00697  -0.01364  -0.00625  -1.50445
   D90        0.48751   0.00001   0.00566  -0.01175  -0.00594   0.48157
   D91        2.71994  -0.00009   0.00504  -0.01086  -0.00567   2.71427
   D92        1.29288   0.00008   0.00778  -0.01385  -0.00579   1.28709
   D93       -3.00459   0.00007   0.00647  -0.01196  -0.00548  -3.01007
   D94       -0.77217  -0.00003   0.00585  -0.01107  -0.00520  -0.77737
   D95       -2.88591  -0.00001   0.00621  -0.01309  -0.00648  -2.89239
   D96       -0.90020  -0.00002   0.00489  -0.01120  -0.00617  -0.90637
   D97        1.33223  -0.00012   0.00428  -0.01031  -0.00590   1.32633
   D98        0.75434  -0.00002   0.02351   0.03011   0.05379   0.80813
   D99       -1.28267  -0.00004   0.02385   0.02947   0.05356  -1.22911
   D100       2.87966  -0.00003   0.02456   0.02873   0.05346   2.93312
   D101       3.02982   0.00013   0.00049  -0.00067  -0.00020   3.02961
   D102      -1.16918   0.00010   0.00041  -0.00070  -0.00031  -1.16950
   D103       0.94687   0.00010   0.00034  -0.00047  -0.00015   0.94672
   D104       1.02246  -0.00009  -0.00117   0.00172   0.00054   1.02300
   D105       3.10664  -0.00012  -0.00126   0.00169   0.00043   3.10707
   D106      -1.06049  -0.00012  -0.00132   0.00192   0.00059  -1.05990
   D107      -1.03593   0.00000   0.00008   0.00010   0.00021  -1.03572
   D108       1.04825  -0.00002   0.00000   0.00007   0.00010   1.04835
   D109      -3.11887  -0.00002  -0.00007   0.00030   0.00026  -3.11862
         Item               Value     Threshold  Converged?
 Maximum Force            0.000577     0.000450     NO 
 RMS     Force            0.000109     0.000300     YES
 Maximum Displacement     0.063504     0.001800     NO 
 RMS     Displacement     0.016405     0.001200     NO 
 Predicted change in Energy=-4.123393D-05
 GradGradGradGradGradGradGradGradGradGradGradGradGradGradGradGradGradGrad

                          Input orientation:                          
 ---------------------------------------------------------------------
 Center     Atomic      Atomic             Coordinates (Angstroms)
 Number     Number       Type             X           Y           Z
 ---------------------------------------------------------------------
      1          6           0        1.773910    2.747864    1.422760
      2          6           0        1.999657    3.926911    0.717893
      3          6           0        2.071009    3.908048   -0.674177
      4          6           0        1.918178    2.709695   -1.365968
      5          6           0        1.656269    1.530002   -0.666034
      6          6           0        1.584338    1.549097    0.732236
      7         16           0        1.183720    0.079005    1.649990
      8          6           0        2.146793   -1.147343    0.794047
      9          6           0        2.217188   -1.163943   -0.603845
     10         16           0        1.337598    0.036200   -1.578751
     11          6           0        2.938845   -2.167940   -1.253036
     12          6           0        3.557442   -3.169579   -0.510171
     13          6           0        3.487176   -3.153002    0.881891
     14          6           0        2.800375   -2.133689    1.535508
     15          1           0        3.980000   -3.925423    1.463219
     16          1           0        2.764862   -2.107012    2.620287
     17          1           0        3.011229   -2.166746   -2.336281
     18          1           0        4.104865   -3.955065   -1.020806
     19          1           0        1.739895    2.757273    2.507939
     20          1           0        1.994231    2.689245   -2.448815
     21          1           0        2.133289    4.857695    1.259410
     22          1           0        2.260955    4.823954   -1.224219
     23          6           0       -1.811186   -1.133819   -0.517737
     24          1           0       -1.780937   -1.016329   -1.600191
     25          6           0       -1.239479   -2.378157    0.058318
     26          1           0       -1.654221   -3.261452   -0.430853
     27          1           0       -1.370017   -2.438165    1.140453
     28          6           0       -1.997784    0.084913    0.255523
     29          1           0       -1.825114    0.006343    1.328350
     30         35           0       -3.829302   -0.892410   -0.029034
     31          6           0       -1.977456    1.445722   -0.347588
     32          1           0       -0.908990    1.706265   -0.350065
     33          1           0       -2.292701    1.409382   -1.394751
     34          6           0       -2.743404    2.493242    0.452478
     35          1           0       -2.585554    3.478380    0.008349
     36          1           0       -3.819218    2.291537    0.451957
     37          1           0       -2.394974    2.526791    1.489264
     38          1           0       -0.165660   -2.353762   -0.164338
 ---------------------------------------------------------------------
                    Distance matrix (angstroms):
                    1          2          3          4          5
     1  C    0.000000
     2  C    1.392103   0.000000
     3  C    2.414837   1.394025   0.000000
     4  C    2.792718   2.414691   1.392114   0.000000
     5  C    2.420762   2.788968   2.413954   1.396488   0.000000
     6  C    1.396354   2.413855   2.789175   2.420930   1.400250
     7  S    2.742767   4.042393   4.566246   4.068902   2.773566
     8  C    3.963201   5.076958   5.264826   4.426587   3.088791
     9  C    4.427850   5.264134   5.074584   3.959206   2.752424
    10  S    4.068484   4.566238   4.043186   2.744072   1.779340
    11  C    5.716825   6.474090   6.164887   4.984560   3.957821
    12  C    6.475596   7.368514   7.233891   6.163233   5.071964
    13  C    6.168310   7.236352   7.367856   6.471928   5.261067
    14  C    4.989579   6.167699   6.474354   5.714473   4.424748
    15  H    7.028601   8.132430   8.341221   7.502014   6.300406
    16  H    5.097634   6.372822   6.893175   6.309340   5.025610
    17  H    6.309892   6.890857   6.367866   5.090771   4.276867
    18  H    7.505573   8.341494   8.129284   7.022804   6.017263
    19  H    1.085752   2.154018   3.399968   3.878299   3.404012
    20  H    3.878282   3.399983   2.154232   1.085707   2.153222
    21  H    2.146444   1.085106   2.155102   3.398938   3.874070
    22  H    3.399097   2.155171   1.085131   2.146551   3.395193
    23  C    5.629023   6.454478   6.365244   5.422200   4.375063
    24  H    5.995359   6.640936   6.320164   5.255622   4.378451
    25  C    6.100681   7.119054   7.142286   6.155131   4.917698
    26  H    7.162391   8.145122   8.083209   7.020760   5.828610
    27  H    6.071151   7.214392   7.443652   6.602638   5.307368
    28  C    4.762293   5.563656   5.660016   4.985326   4.036045
    29  H    4.525244   5.511115   5.866276   5.345999   4.291753
    30  Br   6.837784   7.600034   7.633759   6.913471   6.030368
    31  C    4.347695   4.807180   4.749714   4.220271   3.648626
    32  H    3.380206   3.812090   3.719314   3.167304   2.590649
    33  H    5.125156   5.406066   5.079815   4.407169   4.017454
    34  C    4.627355   4.962104   5.142918   5.008387   4.640692
    35  H    4.641028   4.661416   4.725891   4.771083   4.716358
    36  H    5.695066   6.050163   6.210963   6.033027   5.640106
    37  H    4.175271   4.676337   5.151054   5.175817   4.695899
    38  H    5.683961   6.701775   6.668800   5.605792   4.319115
                    6          7          8          9         10
     6  C    0.000000
     7  S    1.778746   0.000000
     8  C    2.755170   1.778785   0.000000
     9  C    3.089692   2.773580   1.399762   0.000000
    10  S    2.773157   3.232689   2.772317   1.778894   0.000000
    11  C    4.426325   4.069002   2.420642   1.396512   2.743777
    12  C    5.263327   4.566634   2.789328   2.414049   4.043092
    13  C    5.074734   4.042494   2.413921   2.788663   4.565792
    14  C    3.960669   2.742753   1.396357   2.420195   4.067769
    15  H    6.020291   4.887689   3.395021   3.873763   5.650693
    16  H    4.280829   2.867081   2.153631   3.403579   4.925683
    17  H    5.025863   4.926819   3.403731   2.153474   2.868425
    18  H    6.302540   5.651545   3.874409   3.395224   4.888688
    19  H    2.153371   2.866798   4.283576   5.028613   4.926167
    20  H    3.403973   4.926508   5.025816   4.277929   2.868244
    21  H    3.395008   4.887752   6.023058   6.303878   5.651115
    22  H    3.874302   5.651200   6.304190   6.020107   4.888852
    23  C    4.504448   3.890943   4.169719   4.029406   3.522716
    24  H    4.831843   4.533500   4.601804   4.123044   3.291433
    25  C    4.883793   3.800389   3.677369   3.723080   3.892357
    26  H    5.914594   4.852058   4.518578   4.406504   4.598169
    27  H    4.979268   3.621787   3.762203   4.187393   4.565931
    28  C    3.899063   3.473693   4.357291   4.479301   3.806797
    29  H    3.789434   3.026849   4.170434   4.630676   4.295914
    30  Br   5.987319   5.375235   6.037894   6.079817   5.473645
    31  C    3.723316   3.981365   5.003673   4.946822   3.806848
    32  H    2.722639   3.320788   4.334730   4.251527   3.057114
    33  H    4.424367   4.808935   5.571067   5.252297   3.885686
    34  C    4.438359   4.762865   6.106109   6.252863   5.178564
    35  H    4.651253   5.334620   6.664064   6.707628   5.455146
    36  H    5.461519   5.599997   6.894651   7.035144   5.983566
    37  H    4.167002   4.338726   5.883046   6.266950   5.435794
    38  H    4.370200   3.321290   2.778739   2.699408   3.157890
                   11         12         13         14         15
    11  C    0.000000
    12  C    1.392046   0.000000
    13  C    2.414318   1.393933   0.000000
    14  C    2.792189   2.414750   1.392089   0.000000
    15  H    3.398646   2.155023   1.085104   2.146405   0.000000
    16  H    3.877707   3.399558   2.153568   1.085688   2.474265
    17  H    1.085662   2.153765   3.399392   3.877667   4.297402
    18  H    2.146475   1.085085   2.155250   3.399095   2.487338
    19  H    6.311904   6.894929   6.374040   5.098211   7.125163
    20  H    5.090621   6.366143   6.888711   6.307565   7.937324
    21  H    7.504721   8.342467   8.133069   7.028562   8.977474
    22  H    7.024738   8.129410   8.340932   7.504389   9.312843
    23  C    4.916590   5.741650   5.840266   5.146071   6.727189
    24  H    4.870632   5.858577   6.203154   5.662996   7.143928
    25  C    4.384317   4.894894   4.860034   4.308396   5.622344
    26  H    4.792494   5.213076   5.307450   4.998185   5.981038
    27  H    4.936405   5.247798   4.916317   4.200113   5.562266
    28  C    5.632175   6.483714   6.400096   5.439015   7.298988
    29  H    5.838353   6.514488   6.196872   5.100765   7.012584
    30  Br   6.995210   7.744739   7.711739   6.923957   8.509476
    31  C    6.168338   7.208504   7.247212   6.259864   8.223108
    32  H    5.534496   6.614265   6.667569   5.662157   7.675033
    33  H    6.339273   7.481546   7.707492   6.861428   8.716359
    34  C    7.544756   8.526131   8.419300   7.301708   9.350136
    35  H    7.999438   9.066456   9.034178   7.926901  10.001973
    36  H    8.274379   9.228466   9.122020   8.035902  10.025021
    37  H    7.616451   8.478067   8.199308   6.979532   9.070394
    38  H    3.295109   3.827094   3.882859   3.425678   4.722876
                   16         17         18         19         20
    16  H    0.000000
    17  H    4.963047   0.000000
    18  H    4.297496   2.474793   0.000000
    19  H    4.972368   7.023441   7.943590   0.000000
    20  H    7.020950   4.962619   7.116238   4.963741   0.000000
    21  H    7.124465   7.939933   9.314035   2.474946   4.297958
    22  H    7.941815   7.118250   8.972879   4.297869   2.475432
    23  C    5.633339   5.256398   6.573596   6.074988   5.729404
    24  H    6.298119   4.982985   6.604129   6.596443   5.357548
    25  C    4.761507   4.883372   5.675665   6.422613   6.513153
    26  H    5.492766   5.157078   5.830627   7.508767   7.265959
    27  H    4.404179   5.599702   6.078352   6.207588   7.105725
    28  C    5.751472   6.072695   7.429183   5.117141   5.480161
    29  H    5.215673   6.445313   7.508392   4.654926   6.004360
    30  Br   7.209518   7.330769   8.562387   7.125473   7.252387
    31  C    6.627199   6.472387   8.161884   4.867535   4.662166
    32  H    6.071347   5.857763   7.592055   4.036013   3.714793
    33  H    7.352856   6.465821   8.357391   5.771449   4.596398
    34  C    7.496848   7.912551   9.521031   4.939089   5.558876
    35  H    8.163686   8.287866  10.053705   5.047519   5.256883
    36  H    8.209689   8.620067  10.197067   5.945394   6.509134
    37  H    7.026752   8.117334   9.516450   4.264734   5.899150
    38  H    4.050059   3.852913   4.640593   6.074116   5.942717
                   21         22         23         24         25
    21  H    0.000000
    22  H    2.487136   0.000000
    23  C    7.390221   7.250966   0.000000
    24  H    7.615946   7.112464   1.089232   0.000000
    25  C    8.073150   8.109769   1.485620   2.213234   0.000000
    26  H    9.117169   9.018416   2.135184   2.534559   1.091563
    27  H    8.094249   8.456595   2.155352   3.114739   1.091630
    28  C    6.391635   6.541025   1.455354   2.168739   2.584691
    29  H    6.261735   6.813292   2.169839   3.102284   2.764379
    30  Br   8.383095   8.437802   2.090431   2.584510   2.987014
    31  C    5.578730   5.490452   2.590487   2.769355   3.915536
    32  H    4.666624   4.531300   2.984651   3.120196   4.118070
    33  H    6.206836   5.694222   2.732925   2.487606   4.191198
    34  C    5.479408   5.769501   3.868581   4.178144   5.113481
    35  H    5.072981   5.178653   4.706250   4.841201   6.009446
    36  H    6.532188   6.796411   4.087244   4.394073   5.349397
    37  H    5.098148   5.858124   4.215320   4.740831   5.238443
    38  H    7.701775   7.650583   2.078679   2.541559   1.096931
                   26         27         28         29         30
    26  H    0.000000
    27  H    1.796546   0.000000
    28  C    3.433265   2.746473   0.000000
    29  H    3.715170   2.493599   1.089471   0.000000
    30  Br   3.241111   3.131316   2.095373   2.582056   0.000000
    31  C    4.718994   4.203311   1.488609   2.214450   2.999611
    32  H    5.023954   4.428373   2.044747   2.558534   3.922294
    33  H    4.811803   4.699172   2.136492   3.098780   3.086191
    34  C    5.923100   5.165102   2.528793   2.791967   3.587990
    35  H    6.818037   6.145298   3.452852   3.791532   4.544459
    36  H    6.025136   5.370539   2.867996   3.156997   3.220089
    37  H    6.143234   5.081633   2.764534   2.589072   4.006677
    38  H    1.763730   1.777660   3.078976   3.248384   3.946660
                   31         32         33         34         35
    31  C    0.000000
    32  H    1.099776   0.000000
    33  H    1.094189   1.759023   0.000000
    34  C    1.524494   2.151391   2.188639   0.000000
    35  H    2.151320   2.465709   2.516984   1.092091   0.000000
    36  H    2.178707   3.074932   2.553191   1.094560   1.768420
    37  H    2.171879   2.502907   3.094609   1.094283   1.770579
    38  H    4.213343   4.131689   4.494383   5.524371   6.316612
                   36         37         38
    36  H    0.000000
    37  H    1.777589   0.000000
    38  H    5.941978   5.614627   0.000000
 Stoichiometry    C17H18BrS2(1+)
 Framework group  C1[X(C17H18BrS2)]
 Deg. of freedom   108
 Full point group                 C1      NOp   1
 Largest Abelian subgroup         C1      NOp   1
 Largest concise Abelian subgroup C1      NOp   1
                         Standard orientation:                         
 ---------------------------------------------------------------------
 Center     Atomic      Atomic             Coordinates (Angstroms)
 Number     Number       Type             X           Y           Z
 ---------------------------------------------------------------------
      1          6           0        1.746396    2.713891    1.360094
      2          6           0        1.990694    3.886062    0.649964
      3          6           0        2.045298    3.862781   -0.742797
      4          6           0        1.857102    2.666842   -1.430033
      5          6           0        1.576580    1.494841   -0.724413
      6          6           0        1.521476    1.518378    0.674554
      7         16           0        1.098221    0.059656    1.600255
      8          6           0        2.023003   -1.190065    0.735934
      9          6           0        2.076632   -1.211073   -0.662642
     10         16           0        1.213277    0.006870   -1.629955
     11          6           0        2.767566   -2.232578   -1.317917
     12          6           0        3.371824   -3.246580   -0.580038
     13          6           0        3.318254   -3.225611    0.812708
     14          6           0        2.662565   -2.189579    1.471967
     15          1           0        3.800113   -4.007908    1.390006
     16          1           0        2.640370   -2.159921    2.557022
     17          1           0        2.827274   -2.235211   -2.401932
     18          1           0        3.895184   -4.045378   -1.095232
     19          1           0        1.725309    2.726252    2.445571
     20          1           0        1.919987    2.642488   -2.513643
     21          1           0        2.151839    4.814639    1.187768
     22          1           0        2.249621    4.773008   -1.297097
     23          6           0       -1.948723   -1.088854   -0.529650
     24          1           0       -1.928477   -0.974258   -1.612648
     25          6           0       -1.398827   -2.344757    0.042530
     26          1           0       -1.839294   -3.219337   -0.439765
     27          1           0       -1.518023   -2.399597    1.126246
     28          6           0       -2.098427    0.135368    0.242960
     29          1           0       -1.915047    0.055031    1.313877
     30         35           0       -3.954953   -0.800473   -0.018005
     31          6           0       -2.054145    1.494145   -0.363439
     32          1           0       -0.980120    1.730232   -0.378964
     33          1           0       -2.382373    1.462907   -1.406771
     34          6           0       -2.786598    2.560476    0.443117
     35          1           0       -2.611542    3.540862   -0.005060
     36          1           0       -3.866662    2.383374    0.455595
     37          1           0       -2.425381    2.588146    1.475692
     38          1           0       -0.327411   -2.345320   -0.192683
 ---------------------------------------------------------------------
 Rotational constants (GHZ):           0.2907185           0.1785084           0.1310883
 Standard basis: 6-31+G(d,p) (6D, 7F)
 There are   493 symmetry adapted cartesian basis functions of A   symmetry.
 There are   493 symmetry adapted basis functions of A   symmetry.
   493 basis functions,   869 primitive gaussians,   493 cartesian basis functions
    93 alpha electrons       93 beta electrons
       nuclear repulsion energy      2267.4879622155 Hartrees.
 NAtoms=   38 NActive=   38 NUniq=   38 SFac= 1.00D+00 NAtFMM=   60 NAOKFM=F Big=F
 Integral buffers will be    131072 words long.
 Raffenetti 2 integral format.
 Two-electron integral symmetry is turned on.
 Nuclear repulsion after empirical dispersion term =     2267.4568768537 Hartrees.
 ------------------------------------------------------------------------------
 Polarizable Continuum Model (PCM)
 =================================
 Model                : PCM.
 Atomic radii         : SMD-Coulomb.
 Polarization charges : Total charges.
 Charge compensation  : None.
 Solution method      : Matrix inversion.
 Cavity type          : VdW (van der Waals Surface) (Alpha=1.000).
 Cavity algorithm     : GePol (No added spheres)
                        Default sphere list used, NSphG=   38.
                        Lebedev-Laikov grids with approx.  5.0 points / Ang**2.
                        Smoothing algorithm: York/Karplus (Gamma=1.0000).
                        Polarization charges: spherical gaussians, with
                                              point-specific exponents (IZeta= 3).
                        Self-potential: point-specific (ISelfS= 7).
                        Self-field    : sphere-specific E.n sum rule (ISelfD= 2).
 1st derivatives      : Analytical E(r).r(x)/FMM algorithm (CHGder, D1EAlg=3).
                        Cavity 1st derivative terms included.
 Solvent              : Dichloromethane, Eps=   8.930000 Eps(inf)=   2.028346
 ------------------------------------------------------------------------------
 ------------------------------------------------------------------------------
 Atomic radii for non-electrostatic terms: SMD-CDS.
 ------------------------------------------------------------------------------
 Nuclear repulsion after PCM non-electrostatic terms =     2267.4432645187 Hartrees.
 One-electron integrals computed using PRISM.
 NBasis=   493 RedAO= T EigKep=  1.09D-06  NBF=   493
 NBsUse=   492 1.00D-06 EigRej=  5.74D-07 NBFU=   492
 Initial guess from the checkpoint file:  "/home/ansgus3642/gaussian/scratch/Gau-174695.chk"
 B after Tr=     0.000000    0.000000    0.000000
         Rot=    0.999981    0.000715   -0.002136    0.005786 Ang=   0.71 deg.
 ExpMin= 3.50D-02 ExpMax= 5.74D+05 ExpMxC= 5.74D+03 IAcc=3 IRadAn=         5 AccDes= 0.00D+00
 Harris functional with IExCor= 4639 and IRadAn=       5 diagonalized for initial guess.
 HarFok:  IExCor= 4639 AccDes= 0.00D+00 IRadAn=         5 IDoV= 1 UseB2=F ITyADJ=14
 ICtDFT=  3500011 ScaDFX=  1.000000  1.000000  1.000000  1.000000
 FoFCou: FMM=F IPFlag=           0 FMFlag=      100000 FMFlg1=           0
         NFxFlg=           0 DoJE=T BraDBF=F KetDBF=T FulRan=T
         wScrn=  0.000000 ICntrl=       500 IOpCl=  0 I1Cent=   200000004 NGrid=           0
         NMat0=    1 NMatS0=      1 NMatT0=    0 NMatD0=    1 NMtDS0=    0 NMtDT0=    0
 Petite list used in FoFCou.
 Requested convergence on RMS density matrix=1.00D-08 within 128 cycles.
 Requested convergence on MAX density matrix=1.00D-06.
 Requested convergence on             energy=1.00D-06.
 No special actions if energy rises.
 Inv3:  Mode=1 IEnd=    24883200.
 Iteration    1 A*A^-1 deviation from unit magnitude is 4.22D-15 for   2176.
 Iteration    1 A*A^-1 deviation from orthogonality  is 1.99D-15 for   1612    478.
 Iteration    1 A^-1*A deviation from unit magnitude is 3.77D-15 for   2176.
 Iteration    1 A^-1*A deviation from orthogonality  is 2.60D-15 for   1622    475.
 Error on total polarization charges =  0.04422
 SCF Done:  E(RwB97XD) =  -4026.38821754     A.U. after   13 cycles
            NFock= 13  Conv=0.77D-08     -V/T= 2.0063
 SMD-CDS (non-electrostatic) energy       (kcal/mol) =      -8.54
 (included in total energy above)
 D1PCM: PCM CHGder 1st derivatives, ID1Alg=3 FixD1E=F DoIter=F DoCFld=F I1PDM=0.
 Calling FoFJK, ICntrl=      2127 FMM=F ISym2X=0 I1Cent= 0 IOpClX= 0 NMat=1 NMatS=1 NMatT=0.
 ***** Axes restored to original set *****
 -------------------------------------------------------------------
 Center     Atomic                   Forces (Hartrees/Bohr)
 Number     Number              X              Y              Z
 -------------------------------------------------------------------
      1        6          -0.000010183   -0.000004887   -0.000006042
      2        6          -0.000027082   -0.000009899   -0.000016168
      3        6           0.000013315    0.000003465    0.000003929
      4        6          -0.000011877   -0.000015394    0.000004847
      5        6           0.000079102   -0.000067169    0.000085814
      6        6          -0.000071346   -0.000083219   -0.000099383
      7       16           0.000202532    0.000200986    0.000076596
      8        6          -0.000051129    0.000049271   -0.000030937
      9        6          -0.000013766   -0.000007953   -0.000072918
     10       16           0.000172293   -0.000141065   -0.000061557
     11        6           0.000008310    0.000042455   -0.000003038
     12        6           0.000011800    0.000002754   -0.000002039
     13        6          -0.000004244   -0.000002360    0.000006136
     14        6          -0.000015700    0.000033946    0.000002664
     15        1           0.000009619    0.000012311    0.000006207
     16        1          -0.000005978   -0.000006081    0.000000798
     17        1           0.000004743   -0.000010290    0.000012510
     18        1           0.000007580    0.000011265    0.000006306
     19        1          -0.000018965    0.000014804    0.000010165
     20        1          -0.000011621   -0.000000015   -0.000003978
     21        1          -0.000012122    0.000012188    0.000001960
     22        1          -0.000006387    0.000002919   -0.000003832
     23        6           0.000046272    0.000047203   -0.000100210
     24        1          -0.000099938    0.000042374    0.000148045
     25        6          -0.000110318    0.000063735   -0.000005454
     26        1           0.000007884    0.000021355    0.000021007
     27        1           0.000029085    0.000018805    0.000005808
     28        6          -0.000054351    0.000031373   -0.000003578
     29        1          -0.000083483   -0.000036317   -0.000090520
     30       35          -0.000116342    0.000041941    0.000011239
     31        6          -0.000068731   -0.000003806    0.000126209
     32        1           0.000022668    0.000116687    0.000044726
     33        1           0.000047816   -0.000008922   -0.000014712
     34        6           0.000015583   -0.000014985    0.000000988
     35        1          -0.000008253    0.000001323   -0.000014369
     36        1          -0.000013942   -0.000030214   -0.000052137
     37        1          -0.000020841    0.000003141   -0.000008853
     38        1           0.000157996   -0.000331725    0.000013768
 -------------------------------------------------------------------
 Cartesian Forces:  Max     0.000331725 RMS     0.000065007

 GradGradGradGradGradGradGradGradGradGradGradGradGradGradGradGradGradGrad
 Berny optimization.
 Using GEDIIS/GDIIS optimizer.
 FormGI is forming the generalized inverse of G from B-inverse, IUseBI=4.
 Internal  Forces:  Max     0.000275212 RMS     0.000051454
 Search for a local minimum.
 Step number   5 out of a maximum of  228
 All quantities printed in internal units (Hartrees-Bohrs-Radians)
 Mixed Optimization -- En-DIIS/RFO-DIIS
 Swapping is turned off.
 Update second derivatives using D2CorX and points    2    3    4    5
 DE= -4.05D-05 DEPred=-4.12D-05 R= 9.82D-01
 TightC=F SS=  1.41D+00  RLast= 1.97D-01 DXNew= 7.1352D-01 5.9063D-01
 Trust test= 9.82D-01 RLast= 1.97D-01 DXMaxT set to 5.91D-01
 ITU=  1  1 -1  1  0
     Eigenvalues ---    0.00004   0.00034   0.00199   0.00247   0.00349
     Eigenvalues ---    0.00446   0.00514   0.00685   0.00834   0.01090
     Eigenvalues ---    0.01168   0.01306   0.01494   0.01586   0.01704
     Eigenvalues ---    0.01759   0.01827   0.01883   0.01985   0.02072
     Eigenvalues ---    0.02094   0.02121   0.02167   0.02340   0.02488
     Eigenvalues ---    0.02531   0.02580   0.02596   0.02800   0.02847
     Eigenvalues ---    0.03039   0.03355   0.03572   0.03823   0.04307
     Eigenvalues ---    0.04519   0.04612   0.05052   0.05660   0.07471
     Eigenvalues ---    0.07593   0.08648   0.09243   0.09609   0.09779
     Eigenvalues ---    0.10699   0.10994   0.11040   0.11572   0.11705
     Eigenvalues ---    0.11876   0.12294   0.12359   0.12464   0.12520
     Eigenvalues ---    0.12635   0.14044   0.14195   0.14361   0.15064
     Eigenvalues ---    0.15306   0.16194   0.16273   0.17228   0.17684
     Eigenvalues ---    0.18345   0.18928   0.19357   0.19370   0.20269
     Eigenvalues ---    0.21452   0.22515   0.24100   0.25560   0.26708
     Eigenvalues ---    0.29453   0.29628   0.31562   0.32461   0.33250
     Eigenvalues ---    0.33665   0.34312   0.34408   0.34676   0.34867
     Eigenvalues ---    0.35258   0.35267   0.35545   0.36191   0.36318
     Eigenvalues ---    0.36558   0.36583   0.36594   0.36715   0.36753
     Eigenvalues ---    0.36772   0.36955   0.36975   0.37268   0.41480
     Eigenvalues ---    0.42409   0.42588   0.46703   0.48111   0.48171
     Eigenvalues ---    0.48305   0.51525   0.51958
 Eigenvalue     1 is   4.32D-05 Eigenvector:
                          D99       D98       D33      D100       D34
   1                   -0.37483  -0.37420   0.37140  -0.37053   0.36927
                          D32       D87       D86       D88       D59
   1                    0.36344   0.16451   0.16387   0.16212  -0.15366
 En-DIIS/RFO-DIIS/Sim-DIIS IScMMF=       -3 using points:     5    4    3    2    1
 RFO step:  Lambda=-3.32556086D-05.
 DidBck=T Rises=F RFO-DIIS coefs:    0.73165   -0.02950    0.00365    0.55259   -0.25839
 Iteration  1 RMS(Cart)=  0.00942767 RMS(Int)=  0.00032878
 Iteration  2 RMS(Cart)=  0.00027706 RMS(Int)=  0.00010433
 Iteration  3 RMS(Cart)=  0.00000021 RMS(Int)=  0.00010433
 Variable       Old X    -DE/DX   Delta X   Delta X   Delta X     New X
                                 (Linear)    (Quad)   (Total)
    R1        2.63069  -0.00003   0.00005  -0.00017  -0.00011   2.63058
    R2        2.63873   0.00000  -0.00002   0.00015   0.00012   2.63885
    R3        2.05177   0.00002  -0.00001   0.00006   0.00005   2.05183
    R4        2.63433  -0.00002   0.00008  -0.00013  -0.00004   2.63429
    R5        2.05055   0.00001  -0.00001   0.00003   0.00002   2.05057
    R6        2.63071   0.00002  -0.00010   0.00007  -0.00003   2.63068
    R7        2.05060   0.00000   0.00001  -0.00003  -0.00001   2.05059
    R8        2.63898   0.00000  -0.00010   0.00021   0.00010   2.63908
    R9        2.05169   0.00000   0.00000   0.00001   0.00002   2.05171
   R10        2.64609  -0.00007  -0.00044   0.00029  -0.00018   2.64591
   R11        3.36246   0.00010  -0.00036   0.00025   0.00004   3.36250
   R12        4.89562   0.00013  -0.05124   0.03034  -0.02089   4.87473
   R13        3.36134  -0.00015  -0.00025  -0.00033  -0.00054   3.36080
   R14        3.36142   0.00003   0.00063  -0.00076  -0.00004   3.36138
   R15        2.64517   0.00004   0.00001  -0.00004  -0.00002   2.64515
   R16        2.63873  -0.00002  -0.00008   0.00012   0.00005   2.63878
   R17        3.36162  -0.00011  -0.00002  -0.00039  -0.00040   3.36122
   R18        2.63903  -0.00003  -0.00012   0.00011  -0.00001   2.63901
   R19        5.10114   0.00016   0.02714  -0.00867   0.01855   5.11969
   R20        2.63059  -0.00002   0.00003  -0.00007  -0.00004   2.63055
   R21        2.05160  -0.00001   0.00000  -0.00001  -0.00001   2.05159
   R22        2.63415   0.00000   0.00001  -0.00004  -0.00003   2.63413
   R23        2.05051   0.00000   0.00002  -0.00003  -0.00001   2.05050
   R24        2.63067   0.00001   0.00011  -0.00012  -0.00001   2.63065
   R25        2.05055   0.00000   0.00001  -0.00001   0.00000   2.05055
   R26        2.05165   0.00000  -0.00001   0.00000  -0.00001   2.05165
   R27        2.05835  -0.00014   0.00026  -0.00055  -0.00029   2.05806
   R28        2.80741   0.00018   0.00001   0.00042   0.00032   2.80773
   R29        2.75022  -0.00001  -0.00003   0.00049   0.00016   2.75038
   R30        3.95034   0.00011  -0.00116   0.00379   0.00268   3.95302
   R31        2.06276  -0.00003  -0.00002   0.00020   0.00018   2.06293
   R32        2.06288   0.00000  -0.00005  -0.00004  -0.00009   2.06279
   R33        2.07290   0.00028  -0.00048   0.00066   0.00018   2.07308
   R34        2.05880  -0.00010  -0.00060   0.00045  -0.00014   2.05866
   R35        3.95968  -0.00001  -0.00012  -0.00114  -0.00123   3.95845
   R36        2.81306  -0.00003  -0.00043   0.00078   0.00022   2.81329
   R37        2.07828   0.00015   0.00068  -0.00095  -0.00033   2.07795
   R38        2.06772   0.00000   0.00009  -0.00003   0.00006   2.06778
   R39        2.88088  -0.00004  -0.00037   0.00061   0.00024   2.88112
   R40        2.06375   0.00000  -0.00001   0.00002   0.00001   2.06376
   R41        2.06842   0.00002   0.00005  -0.00005   0.00000   2.06842
   R42        2.06789  -0.00001   0.00001  -0.00004  -0.00003   2.06786
    A1        2.09293   0.00000  -0.00009   0.00028   0.00018   2.09312
    A2        2.09880  -0.00001   0.00004  -0.00012  -0.00008   2.09872
    A3        2.09145   0.00001   0.00005  -0.00017  -0.00011   2.09133
    A4        2.09724  -0.00002   0.00013  -0.00025  -0.00011   2.09713
    A5        2.08724   0.00000   0.00003  -0.00002   0.00001   2.08725
    A6        2.09861   0.00001  -0.00017   0.00027   0.00010   2.09871
    A7        2.09702   0.00000  -0.00011   0.00001  -0.00010   2.09691
    A8        2.09869  -0.00001   0.00008  -0.00006   0.00002   2.09871
    A9        2.08736   0.00001   0.00003   0.00006   0.00009   2.08745
   A10        2.09289   0.00001  -0.00017   0.00045   0.00025   2.09315
   A11        2.09920  -0.00001   0.00025  -0.00038  -0.00012   2.09908
   A12        2.09107   0.00000  -0.00008  -0.00007  -0.00014   2.09093
   A13        2.09280  -0.00003   0.00042  -0.00067  -0.00020   2.09260
   A14        2.07795  -0.00002   0.00018  -0.00073  -0.00062   2.07733
   A15        1.76131  -0.00009   0.00560  -0.01554  -0.01023   1.75108
   A16        2.11119   0.00005  -0.00069   0.00138   0.00071   2.11190
   A17        1.39633   0.00001  -0.01144   0.01329   0.00205   1.39838
   A18        1.51311   0.00011   0.00426   0.00168   0.00604   1.51915
   A19        2.09273   0.00004  -0.00015   0.00014  -0.00003   2.09269
   A20        2.07711  -0.00008   0.00075  -0.00181  -0.00104   2.07607
   A21        2.11242   0.00005  -0.00056   0.00160   0.00104   2.11346
   A22        1.77173  -0.00003  -0.00055   0.00129   0.00064   1.77237
   A23        2.11292   0.00008  -0.00060   0.00173   0.00113   2.11405
   A24        2.07704  -0.00004   0.00068  -0.00151  -0.00082   2.07622
   A25        2.09252  -0.00004  -0.00005  -0.00021  -0.00027   2.09224
   A26        2.11115  -0.00001  -0.00102   0.00156   0.00056   2.11171
   A27        2.09296   0.00003   0.00025  -0.00018   0.00007   2.09303
   A28        1.36764   0.00009   0.00117   0.00623   0.00729   1.37493
   A29        2.07805  -0.00002   0.00074  -0.00131  -0.00059   2.07747
   A30        1.52090  -0.00002  -0.00176   0.00033  -0.00109   1.51981
   A31        1.78745  -0.00002  -0.00013  -0.00496  -0.00529   1.78216
   A32        1.76881  -0.00002  -0.00086   0.00120   0.00025   1.76906
   A33        2.09308   0.00000  -0.00018   0.00031   0.00014   2.09322
   A34        2.09150   0.00001   0.00000  -0.00002  -0.00002   2.09149
   A35        2.09859  -0.00001   0.00017  -0.00029  -0.00012   2.09847
   A36        2.09668  -0.00001  -0.00001  -0.00013  -0.00014   2.09654
   A37        2.08740   0.00000   0.00000   0.00004   0.00003   2.08743
   A38        2.09902   0.00001   0.00002   0.00009   0.00010   2.09913
   A39        2.09725   0.00001   0.00014  -0.00018  -0.00004   2.09721
   A40        2.09862  -0.00001  -0.00012   0.00018   0.00005   2.09868
   A41        2.08720   0.00000  -0.00001   0.00000  -0.00002   2.08718
   A42        2.09304   0.00001  -0.00015   0.00039   0.00024   2.09328
   A43        2.09195   0.00000   0.00017  -0.00020  -0.00002   2.09193
   A44        2.09816  -0.00001  -0.00002  -0.00019  -0.00021   2.09795
   A45        2.05443   0.00005   0.00007   0.00052   0.00068   2.05511
   A46        2.02779  -0.00005   0.00054  -0.00027   0.00023   2.02802
   A47        1.82005  -0.00007   0.00035  -0.00176  -0.00138   1.81867
   A48        2.14686   0.00001  -0.00119   0.00224   0.00097   2.14783
   A49        1.95799   0.00008   0.00084  -0.00319  -0.00244   1.95555
   A50        1.93670  -0.00001   0.00029  -0.00160  -0.00146   1.93524
   A51        1.96536  -0.00006   0.00015  -0.00103  -0.00088   1.96448
   A52        1.85395   0.00018  -0.00027   0.00522   0.00531   1.85926
   A53        1.93299   0.00002  -0.00010  -0.00063  -0.00070   1.93228
   A54        1.87442  -0.00008  -0.00091  -0.00213  -0.00298   1.87144
   A55        1.89600  -0.00004   0.00080   0.00039   0.00090   1.89690
   A56        2.02917   0.00000  -0.00089   0.00023  -0.00075   2.02842
   A57        2.15137  -0.00004   0.00206  -0.00082   0.00128   2.15264
   A58        1.81174  -0.00002  -0.00208   0.00161  -0.00043   1.81131
   A59        2.05186   0.00004  -0.00084   0.00064  -0.00015   2.05171
   A60        1.96415  -0.00003   0.00176  -0.00337  -0.00170   1.96246
   A61        1.80364   0.00003   0.00091   0.00123   0.00220   1.80584
   A62        1.93205   0.00000  -0.00003  -0.00036  -0.00033   1.93172
   A63        1.99177  -0.00002  -0.00003  -0.00011  -0.00028   1.99149
   A64        1.86045  -0.00005  -0.00156   0.00149  -0.00025   1.86019
   A65        1.90342   0.00006   0.00121  -0.00230  -0.00092   1.90249
   A66        1.96094  -0.00001  -0.00046   0.00019  -0.00024   1.96070
   A67        2.81197  -0.00004   0.01306  -0.02340  -0.01063   2.80134
   A68        1.91111   0.00001   0.00010  -0.00035  -0.00025   1.91086
   A69        1.94652  -0.00008  -0.00038   0.00037   0.00000   1.94652
   A70        1.93726   0.00004   0.00012   0.00011   0.00023   1.93749
   A71        1.88399   0.00002   0.00007  -0.00020  -0.00013   1.88386
   A72        1.88771   0.00000  -0.00002   0.00003   0.00002   1.88772
   A73        1.89553   0.00002   0.00012   0.00002   0.00013   1.89566
   A74        2.70686  -0.00018  -0.01499  -0.01059  -0.02534   2.68152
    D1       -0.02870  -0.00001   0.00037  -0.00098  -0.00062  -0.02932
    D2        3.12760  -0.00001   0.00029  -0.00079  -0.00050   3.12710
    D3        3.11798   0.00000   0.00003  -0.00001   0.00000   3.11799
    D4       -0.00890   0.00000  -0.00005   0.00018   0.00012  -0.00878
    D5        0.02886   0.00001   0.00036  -0.00028   0.00009   0.02895
    D6       -3.06680   0.00000  -0.00065   0.00144   0.00075  -3.06605
    D7       -3.11780  -0.00001   0.00071  -0.00125  -0.00053  -3.11833
    D8        0.06973  -0.00002  -0.00031   0.00047   0.00013   0.06986
    D9       -0.00114   0.00001  -0.00026   0.00092   0.00067  -0.00047
   D10       -3.12639   0.00000  -0.00045   0.00059   0.00016  -3.12624
   D11        3.12565   0.00001  -0.00017   0.00073   0.00055   3.12620
   D12        0.00040   0.00000  -0.00036   0.00040   0.00003   0.00043
   D13        0.03073   0.00000  -0.00061   0.00041  -0.00018   0.03055
   D14       -3.11901  -0.00001  -0.00065  -0.00015  -0.00078  -3.11979
   D15       -3.12709   0.00001  -0.00042   0.00074   0.00033  -3.12676
   D16        0.00635   0.00000  -0.00046   0.00018  -0.00027   0.00608
   D17       -0.03043   0.00000   0.00134  -0.00166  -0.00035  -0.03077
   D18        3.05801   0.00002  -0.00062  -0.00197  -0.00258   3.05543
   D19        1.44722  -0.00005  -0.00873   0.00499  -0.00372   1.44350
   D20        3.11928   0.00001   0.00138  -0.00110   0.00025   3.11953
   D21       -0.07547   0.00003  -0.00058  -0.00142  -0.00198  -0.07745
   D22       -1.68626  -0.00004  -0.00869   0.00555  -0.00312  -1.68938
   D23        0.00067   0.00000  -0.00122   0.00160   0.00039   0.00106
   D24        3.09538   0.00001  -0.00015  -0.00025  -0.00034   3.09504
   D25       -3.08673  -0.00002   0.00075   0.00199   0.00271  -3.08402
   D26        0.00797  -0.00001   0.00182   0.00014   0.00198   0.00996
   D27       -1.69086   0.00010  -0.00124   0.01211   0.01107  -1.67978
   D28        1.40385   0.00011  -0.00017   0.01027   0.01035   1.41420
   D29        2.44307   0.00004  -0.00210   0.00555   0.00334   2.44641
   D30       -0.75226   0.00005  -0.00405   0.00517   0.00105  -0.75121
   D31       -2.08334  -0.00001   0.00667  -0.01134  -0.00505  -2.08839
   D32        2.26892  -0.00002  -0.00037  -0.00297  -0.00320   2.26572
   D33       -1.94094  -0.00004  -0.00169  -0.00054  -0.00218  -1.94312
   D34        0.19254  -0.00001  -0.00140  -0.00191  -0.00327   0.18927
   D35       -2.44908  -0.00007   0.00213  -0.00712  -0.00488  -2.45396
   D36        0.73898  -0.00009   0.00109  -0.00534  -0.00418   0.73480
   D37       -0.74016   0.00006  -0.00172   0.00519   0.00334  -0.73682
   D38        2.44182   0.00003  -0.00264   0.00505   0.00225   2.44407
   D39       -0.00632  -0.00001  -0.00064  -0.00004  -0.00059  -0.00691
   D40       -3.09899  -0.00007  -0.00003  -0.00169  -0.00172  -3.10071
   D41       -1.39311  -0.00004   0.00044  -0.00398  -0.00383  -1.39694
   D42        3.09454   0.00003   0.00031   0.00007   0.00049   3.09503
   D43        0.00186  -0.00003   0.00092  -0.00157  -0.00063   0.00123
   D44        1.70774  -0.00001   0.00139  -0.00386  -0.00274   1.70500
   D45        3.06874   0.00005   0.00036   0.00109   0.00147   3.07021
   D46       -0.06492   0.00004   0.00035   0.00092   0.00128  -0.06364
   D47       -0.03295   0.00001  -0.00053   0.00090   0.00036  -0.03259
   D48        3.11657   0.00000  -0.00054   0.00073   0.00018   3.11675
   D49        0.75133  -0.00009   0.00321  -0.00515  -0.00193   0.74940
   D50       -2.43876  -0.00003   0.00259  -0.00349  -0.00080  -2.43956
   D51        2.05337   0.00000   0.00374   0.00211   0.00591   2.05928
   D52        0.02914   0.00004  -0.00074   0.00115   0.00038   0.02952
   D53       -3.11754   0.00004  -0.00104   0.00153   0.00045  -3.11709
   D54       -3.06447  -0.00002  -0.00010  -0.00054  -0.00075  -3.06522
   D55        0.07204  -0.00002  -0.00040  -0.00017  -0.00068   0.07136
   D56       -1.42973  -0.00006  -0.00204  -0.00333  -0.00519  -1.43491
   D57        1.70678  -0.00006  -0.00234  -0.00295  -0.00512   1.70167
   D58        1.40352  -0.00004  -0.03919   0.00541  -0.03390   1.36963
   D59       -0.73318  -0.00002  -0.03856   0.00507  -0.03340  -0.76659
   D60       -2.81267   0.00001  -0.03896   0.00666  -0.03223  -2.84490
   D61       -0.02911  -0.00001   0.00019  -0.00007   0.00014  -0.02897
   D62        3.12634   0.00000  -0.00017   0.00034   0.00018   3.12651
   D63        3.11759  -0.00002   0.00049  -0.00045   0.00006   3.11765
   D64       -0.01015  -0.00001   0.00013  -0.00004   0.00011  -0.01005
   D65       -0.00206  -0.00001   0.00020  -0.00060  -0.00040  -0.00247
   D66       -3.12715   0.00001   0.00002  -0.00006  -0.00005  -3.12720
   D67        3.12558  -0.00002   0.00056  -0.00101  -0.00044   3.12514
   D68        0.00050   0.00000   0.00038  -0.00047  -0.00009   0.00041
   D69        0.03314   0.00001  -0.00002   0.00018   0.00016   0.03329
   D70       -3.11642   0.00002  -0.00001   0.00036   0.00035  -3.11607
   D71       -3.12485  -0.00001   0.00016  -0.00036  -0.00020  -3.12505
   D72        0.00878   0.00000   0.00017  -0.00018  -0.00001   0.00877
   D73       -0.90000  -0.00004  -0.00901  -0.00631  -0.01530  -0.91529
   D74       -3.07799  -0.00001  -0.00921  -0.00346  -0.01258  -3.09058
   D75        1.13191  -0.00004  -0.01010  -0.00668  -0.01656   1.11534
   D76        2.60272  -0.00003  -0.00724  -0.01426  -0.02147   2.58126
   D77        0.42473  -0.00001  -0.00744  -0.01141  -0.01875   0.40598
   D78       -1.64856  -0.00004  -0.00833  -0.01463  -0.02273  -1.67129
   D79        1.21192  -0.00003  -0.00775  -0.01106  -0.01874   1.19318
   D80       -0.96608  -0.00001  -0.00795  -0.00821  -0.01602  -0.98210
   D81       -3.03936  -0.00004  -0.00884  -0.01142  -0.02001  -3.05937
   D82       -2.92954  -0.00008  -0.00194  -0.00010  -0.00188  -2.93142
   D83       -0.13382  -0.00009  -0.00108   0.00022  -0.00071  -0.13453
   D84       -0.14400  -0.00007  -0.00376   0.00788   0.00429  -0.13971
   D85        2.65172  -0.00007  -0.00290   0.00820   0.00546   2.65718
   D86        0.54403  -0.00005   0.03362   0.00507   0.03888   0.58291
   D87        2.61737  -0.00001   0.03336   0.00484   0.03841   2.65578
   D88       -1.57432  -0.00006   0.03316   0.00309   0.03638  -1.53795
   D89       -1.50445   0.00003   0.00750  -0.01464  -0.00687  -1.51132
   D90        0.48157  -0.00001   0.00616  -0.01244  -0.00617   0.47540
   D91        2.71427  -0.00004   0.00548  -0.01258  -0.00701   2.70726
   D92        1.28709   0.00003   0.00838  -0.01439  -0.00580   1.28130
   D93       -3.01007  -0.00002   0.00703  -0.01220  -0.00509  -3.01516
   D94       -0.77737  -0.00005   0.00635  -0.01234  -0.00594  -0.78331
   D95       -2.89239   0.00000   0.00634  -0.01455  -0.00795  -2.90034
   D96       -0.90637  -0.00004   0.00500  -0.01235  -0.00724  -0.91361
   D97        1.32633  -0.00007   0.00432  -0.01249  -0.00809   1.31824
   D98        0.80813  -0.00001  -0.00507   0.00945   0.00460   0.81272
   D99       -1.22911   0.00000  -0.00480   0.00868   0.00407  -1.22504
   D100       2.93312   0.00001  -0.00400   0.00888   0.00503   2.93815
   D101       3.02961   0.00004   0.00009  -0.00070  -0.00057   3.02904
   D102      -1.16950   0.00002   0.00000  -0.00094  -0.00091  -1.17040
   D103       0.94672   0.00002  -0.00002  -0.00059  -0.00058   0.94614
   D104       1.02300  -0.00002  -0.00182  -0.00066  -0.00254   1.02045
   D105       3.10707  -0.00004  -0.00191  -0.00090  -0.00288   3.10420
   D106      -1.05990  -0.00004  -0.00194  -0.00055  -0.00255  -1.06245
   D107      -1.03572   0.00001  -0.00038  -0.00113  -0.00148  -1.03720
   D108       1.04835  -0.00001  -0.00047  -0.00137  -0.00181   1.04654
   D109      -3.11862  -0.00001  -0.00050  -0.00101  -0.00149  -3.12010
         Item               Value     Threshold  Converged?
 Maximum Force            0.000275     0.000450     YES
 RMS     Force            0.000051     0.000300     YES
 Maximum Displacement     0.040805     0.001800     NO 
 RMS     Displacement     0.009366     0.001200     NO 
 Predicted change in Energy=-8.041371D-06
 GradGradGradGradGradGradGradGradGradGradGradGradGradGradGradGradGradGrad

                          Input orientation:                          
 ---------------------------------------------------------------------
 Center     Atomic      Atomic             Coordinates (Angstroms)
 Number     Number       Type             X           Y           Z
 ---------------------------------------------------------------------
      1          6           0        1.768814    2.743817    1.426158
      2          6           0        1.987190    3.923944    0.720895
      3          6           0        2.056260    3.905236   -0.671272
      4          6           0        1.907701    2.706059   -1.362529
      5          6           0        1.652563    1.525084   -0.662151
      6          6           0        1.583569    1.543986    0.736174
      7         16           0        1.191218    0.073509    1.656327
      8          6           0        2.151234   -1.151907    0.795671
      9          6           0        2.217774   -1.168158   -0.602405
     10         16           0        1.335380    0.031220   -1.575325
     11          6           0        2.939203   -2.170843   -1.253857
     12          6           0        3.561171   -3.171982   -0.513172
     13          6           0        3.494288   -3.156190    0.879053
     14          6           0        2.807956   -2.137944    1.534810
     15          1           0        3.989635   -3.928150    1.458841
     16          1           0        2.775436   -2.111832    2.619693
     17          1           0        3.008875   -2.169029   -2.337275
     18          1           0        4.108522   -3.956324   -1.025625
     19          1           0        1.736596    2.753182    2.511420
     20          1           0        1.981288    2.685956   -2.445562
     21          1           0        2.116982    4.855434    1.262148
     22          1           0        2.240621    4.821995   -1.221781
     23          6           0       -1.805486   -1.128980   -0.516984
     24          1           0       -1.775935   -1.014059   -1.599579
     25          6           0       -1.241918   -2.375885    0.061971
     26          1           0       -1.675814   -3.256945   -0.414665
     27          1           0       -1.360937   -2.425332    1.145917
     28          6           0       -1.990040    0.091659    0.253913
     29          1           0       -1.818203    0.013917    1.326858
     30         35           0       -3.824329   -0.879446   -0.029301
     31          6           0       -1.968025    1.452096   -0.350267
     32          1           0       -0.900630    1.716262   -0.347557
     33          1           0       -2.277660    1.414170   -1.399078
     34          6           0       -2.740593    2.498936    0.444551
     35          1           0       -2.581020    3.484036    0.000939
     36          1           0       -3.816144    2.295981    0.436851
     37          1           0       -2.399101    2.533456    1.483592
     38          1           0       -0.170614   -2.373201   -0.174184
 ---------------------------------------------------------------------
                    Distance matrix (angstroms):
                    1          2          3          4          5
     1  C    0.000000
     2  C    1.392043   0.000000
     3  C    2.414690   1.394004   0.000000
     4  C    2.792399   2.414585   1.392097   0.000000
     5  C    2.420714   2.789144   2.414162   1.396541   0.000000
     6  C    1.396420   2.413989   2.789236   2.420750   1.400153
     7  S    2.741740   4.041591   4.565976   4.069049   2.774030
     8  C    3.964900   5.079052   5.266463   4.427306   3.088721
     9  C    4.429467   5.266289   5.076431   3.960238   2.752559
    10  S    4.068777   4.566266   4.042892   2.743646   1.779359
    11  C    5.718931   6.477068   6.167473   4.985978   3.957958
    12  C    6.478443   7.372416   7.237180   6.164961   5.072219
    13  C    6.171440   7.240488   7.371239   6.473632   5.261329
    14  C    4.992316   6.171111   6.477026   5.715715   4.424855
    15  H    7.031946   8.136937   8.344894   7.503820   6.300657
    16  H    5.100504   6.376313   6.895851   6.310557   5.025783
    17  H    6.311674   6.893516   6.370222   5.092071   4.276925
    18  H    7.508487   8.345599   8.132741   7.024562   6.017448
    19  H    1.085781   2.153941   3.399844   3.878012   3.403944
    20  H    3.877977   3.399867   2.154152   1.085716   2.153193
    21  H    2.146403   1.085115   2.155151   3.398903   3.874254
    22  H    3.398972   2.155160   1.085126   2.146587   3.395383
    23  C    5.616936   6.438072   6.346669   5.404648   4.361562
    24  H    5.986815   6.627939   6.304517   5.240672   4.368136
    25  C    6.094002   7.109793   7.132187   6.146173   4.911204
    26  H    7.159834   8.140777   8.080288   7.021213   5.831563
    27  H    6.049296   7.190543   7.419939   6.580841   5.287350
    28  C    4.747324   5.542819   5.636655   4.963905   4.020253
    29  H    4.508758   5.489674   5.843487   5.325672   4.276213
    30  Br   6.821263   7.576879   7.608326   6.891263   6.014865
    31  C    4.334535   4.785514   4.723961   4.197422   3.634729
    32  H    3.365689   3.788793   3.693182   3.145884   2.579595
    33  H    5.111151   5.383511   5.051532   4.380360   4.000252
    34  C    4.621501   4.945598   5.121771   4.991500   4.633896
    35  H    4.636833   4.645470   4.704640   4.755303   4.711730
    36  H    5.689555   6.034039   6.188923   6.014011   5.631060
    37  H    4.173615   4.664194   5.135704   5.165146   4.694359
    38  H    5.701434   6.716496   6.680182   5.615197   4.331132
                    6          7          8          9         10
     6  C    0.000000
     7  S    1.778461   0.000000
     8  C    2.755653   1.778765   0.000000
     9  C    3.090264   2.774423   1.399753   0.000000
    10  S    2.773641   3.235142   2.772550   1.778680   0.000000
    11  C    4.426954   4.069611   2.420680   1.396505   2.743114
    12  C    5.264231   4.566904   2.789569   2.414123   4.042626
    13  C    5.075718   4.042183   2.414104   2.788634   4.565572
    14  C    3.961509   2.742104   1.396381   2.420018   4.067763
    15  H    6.021269   4.887066   3.395149   3.873730   5.650474
    16  H    4.281728   2.865927   2.153634   3.403443   4.925912
    17  H    5.026337   4.927647   3.403738   2.153452   2.867447
    18  H    6.303391   5.651822   3.874642   3.395279   4.888047
    19  H    2.153385   2.865181   4.285492   5.030342   4.926615
    20  H    3.403780   4.926924   5.026298   4.278708   2.867426
    21  H    3.395124   4.886637   6.025523   6.306376   5.651123
    22  H    3.874358   5.650918   6.305999   6.022133   4.888351
    23  C    4.494535   3.892235   4.168839   4.024357   3.511579
    24  H    4.825516   4.537369   4.602051   4.119200   3.282297
    25  C    4.878864   3.802848   3.681021   3.724173   3.888104
    26  H    5.915821   4.858066   4.532371   4.422477   4.607217
    27  H    4.959183   3.608077   3.752283   4.176637   4.550817
    28  C    3.887481   3.476708   4.357764   4.475055   3.795811
    29  H    3.776516   3.027989   4.171059   4.626928   4.285796
    30  Br   5.975310   5.376353   6.038391   6.076085   5.462792
    31  C    3.715187   3.988450   5.006226   4.944716   3.798965
    32  H    2.715768   3.330168   4.341341   4.255499   3.057207
    33  H    4.414209   4.813106   5.569271   5.245192   3.872682
    34  C    4.437945   4.776006   6.114075   6.255326   5.175236
    35  H    4.652759   5.348063   6.672166   6.710838   5.453872
    36  H    5.460036   5.612502   6.901180   7.034805   5.976302
    37  H    4.171252   4.355636   5.895819   6.274461   5.437325
    38  H    4.387512   3.345407   2.796990   2.709225   3.164246
                   11         12         13         14         15
    11  C    0.000000
    12  C    1.392027   0.000000
    13  C    2.414194   1.393920   0.000000
    14  C    2.791948   2.414704   1.392083   0.000000
    15  H    3.398569   2.155042   1.085102   2.146386   0.000000
    16  H    3.877459   3.399432   2.153430   1.085684   2.474039
    17  H    1.085657   2.153671   3.399247   3.877419   4.297313
    18  H    2.146472   1.085078   2.155295   3.399089   2.487469
    19  H    6.314237   6.898173   6.377678   5.101440   7.129117
    20  H    5.091783   6.367543   6.890058   6.308467   7.938780
    21  H    7.508322   8.347266   8.138173   7.032719   8.983144
    22  H    7.027719   8.133244   8.344857   7.507425   9.317180
    23  C    4.913302   5.742376   5.843467   5.148953   6.732211
    24  H    4.867258   5.858464   6.205448   5.665648   7.147563
    25  C    4.388077   4.902471   4.869101   4.315941   5.632932
    26  H    4.814794   5.238600   5.330460   5.015656   6.004819
    27  H    4.931013   5.247591   4.917172   4.196844   5.566418
    28  C    5.629363   6.485038   6.404465   5.443583   7.305288
    29  H    5.836624   6.517156   6.202634   5.106378   7.020562
    30  Br   6.993755   7.748255   7.718214   6.929463   8.518638
    31  C    6.166283   7.209760   7.251509   6.265133   8.228830
    32  H    5.538527   6.620425   6.675378   5.670258   7.683564
    33  H    6.331593   7.477270   7.706715   6.862121   8.717057
    34  C    7.546622   8.531634   8.428700   7.312710   9.361207
    35  H    8.001564   9.071571   9.042845   7.937284  10.011967
    36  H    8.273193   9.231790   9.130396   8.046360  10.035660
    37  H    7.623749   8.489048   8.213986   6.995573   9.086744
    38  H    3.298122   3.831342   3.892799   3.442076   4.732052
                   16         17         18         19         20
    16  H    0.000000
    17  H    4.962791   0.000000
    18  H    4.297396   2.474687   0.000000
    19  H    4.975869   7.025432   7.946961   0.000000
    20  H    7.021841   4.963722   7.117670   4.963473   0.000000
    21  H    7.128765   7.943198   9.319186   2.474842   4.297925
    22  H    7.944867   7.121022   8.976995   4.297769   2.475390
    23  C    5.638225   5.251022   6.574807   6.065373   5.710762
    24  H    6.302566   4.977203   6.604027   6.590165   5.340649
    25  C    4.769780   4.885530   5.684000   6.417060   6.503769
    26  H    5.507471   5.179410   5.858408   7.505207   7.267531
    27  H    4.402259   5.594066   6.080668   6.186785   7.084805
    28  C    5.758650   6.067463   7.430736   5.105669   5.457929
    29  H    5.224151   6.441413   7.511528   4.641481   5.983901
    30  Br   7.217537   7.326830   8.566794   7.111619   7.228803
    31  C    6.634958   6.467633   8.162815   4.858630   4.637860
    32  H    6.080488   5.859922   7.598001   4.025408   3.694237
    33  H    7.356425   6.454996   8.352545   5.761874   4.566313
    34  C    7.511126   7.911057   9.525869   4.937794   5.539304
    35  H    8.176994   8.286815  10.057970   5.047620   5.238029
    36  H    8.224509   8.614695  10.199534   5.945232   6.486186
    37  H    7.045939   8.121489   9.526939   4.267164   5.886367
    38  H    4.068571   3.850947   4.641362   6.093415   5.948521
                   21         22         23         24         25
    21  H    0.000000
    22  H    2.487229   0.000000
    23  C    7.373213   7.230617   0.000000
    24  H    7.602318   7.094715   1.089078   0.000000
    25  C    8.063164   8.098492   1.485789   2.213705   0.000000
    26  H    9.110856   9.014387   2.134366   2.538617   1.091657
    27  H    8.069634   8.432139   2.154853   3.114749   1.091582
    28  C    6.370065   6.515539   1.455438   2.168844   2.585595
    29  H    6.239404   6.788757   2.169361   3.102024   2.764633
    30  Br   8.357982   8.409046   2.091848   2.584533   2.986052
    31  C    5.556067   5.461544   2.591556   2.771209   3.917985
    32  H    4.642363   4.503033   2.990463   3.128637   4.126724
    33  H    6.183632   5.662117   2.732883   2.487615   4.191890
    34  C    5.460548   5.743323   3.867912   4.177340   5.114321
    35  H    5.053969   5.151058   4.706337   4.841764   6.011288
    36  H    6.514131   6.768767   4.084471   4.389290   5.347289
    37  H    5.082875   5.838105   4.215225   4.741218   5.240392
    38  H    7.716820   7.660441   2.082884   2.540880   1.097027
                   26         27         28         29         30
    26  H    0.000000
    27  H    1.796147   0.000000
    28  C    3.429122   2.743480   0.000000
    29  H    3.708330   2.488326   1.089395   0.000000
    30  Br   3.227557   3.136749   2.094724   2.581047   0.000000
    31  C    4.718538   4.200187   1.488727   2.214396   2.997494
    32  H    5.033706   4.426640   2.046440   2.558043   3.922626
    33  H    4.811507   4.696718   2.136385   3.098796   3.086932
    34  C    5.916263   5.161761   2.528766   2.793670   3.579453
    35  H    6.814172   6.141678   3.452749   3.792318   4.537257
    36  H    6.011745   5.368576   2.868302   3.160965   3.209470
    37  H    6.136389   5.077537   2.764384   2.590383   3.996001
    38  H    1.761948   1.778273   3.093398   3.265885   3.949927
                   31         32         33         34         35
    31  C    0.000000
    32  H    1.099601   0.000000
    33  H    1.094220   1.758740   0.000000
    34  C    1.524621   2.150692   2.188605   0.000000
    35  H    2.151253   2.463774   2.517224   1.092097   0.000000
    36  H    2.178816   3.074344   2.552481   1.094559   1.768340
    37  H    2.172143   2.503264   3.094727   1.094265   1.770581
    38  H    4.230199   4.157726   4.503797   5.543044   6.336240
                   36         37         38
    36  H    0.000000
    37  H    1.777660   0.000000
    38  H    5.955209   5.638232   0.000000
 Stoichiometry    C17H18BrS2(1+)
 Framework group  C1[X(C17H18BrS2)]
 Deg. of freedom   108
 Full point group                 C1      NOp   1
 Largest Abelian subgroup         C1      NOp   1
 Largest concise Abelian subgroup C1      NOp   1
                         Standard orientation:                         
 ---------------------------------------------------------------------
 Center     Atomic      Atomic             Coordinates (Angstroms)
 Number     Number       Type             X           Y           Z
 ---------------------------------------------------------------------
      1          6           0        1.714236    2.726587    1.360036
      2          6           0        1.938804    3.902074    0.648993
      3          6           0        1.989970    3.879074   -0.743882
      4          6           0        1.817253    2.680225   -1.430077
      5          6           0        1.555856    1.504351   -0.723450
      6          6           0        1.504848    1.527559    0.675581
      7         16           0        1.105325    0.064515    1.604454
      8          6           0        2.038518   -1.175272    0.734923
      9          6           0        2.087110   -1.195796   -0.663836
     10         16           0        1.207941    0.012472   -1.628642
     11          6           0        2.787271   -2.209285   -1.321744
     12          6           0        3.405659   -3.216543   -0.586376
     13          6           0        3.356644   -3.196487    0.806537
     14          6           0        2.691829   -2.167881    1.468265
     15          1           0        3.849339   -3.973347    1.382025
     16          1           0        2.673407   -2.138700    2.553401
     17          1           0        2.843216   -2.211017   -2.405957
     18          1           0        3.936340   -4.009124   -1.103665
     19          1           0        1.695905    2.739018    2.445591
     20          1           0        1.876838    2.656528   -2.513897
     21          1           0        2.087413    4.833134    1.186130
     22          1           0        2.179105    4.792033   -1.299068
     23          6           0       -1.933907   -1.104563   -0.527638
     24          1           0       -1.916611   -0.992680   -1.610816
     25          6           0       -1.379119   -2.357209    0.047391
     26          1           0       -1.830314   -3.233766   -0.421420
     27          1           0       -1.485010   -2.402468    1.132881
     28          6           0       -2.092964    0.120233    0.242346
     29          1           0       -1.908549    0.042906    1.313230
     30         35           0       -3.943029   -0.827841   -0.015113
     31          6           0       -2.061125    1.478792   -0.365610
     32          1           0       -0.990474    1.729186   -0.377089
     33          1           0       -2.384496    1.442296   -1.410318
     34          6           0       -2.810031    2.537442    0.436183
     35          1           0       -2.643445    3.519316   -0.011979
     36          1           0       -3.888113    2.348346    0.442616
     37          1           0       -2.454975    2.570098    1.470729
     38          1           0       -0.310950   -2.368909   -0.202300
 ---------------------------------------------------------------------
 Rotational constants (GHZ):           0.2907736           0.1788593           0.1312990
 Standard basis: 6-31+G(d,p) (6D, 7F)
 There are   493 symmetry adapted cartesian basis functions of A   symmetry.
 There are   493 symmetry adapted basis functions of A   symmetry.
   493 basis functions,   869 primitive gaussians,   493 cartesian basis functions
    93 alpha electrons       93 beta electrons
       nuclear repulsion energy      2268.3222255945 Hartrees.
 NAtoms=   38 NActive=   38 NUniq=   38 SFac= 1.00D+00 NAtFMM=   60 NAOKFM=F Big=F
 Integral buffers will be    131072 words long.
 Raffenetti 2 integral format.
 Two-electron integral symmetry is turned on.
 Nuclear repulsion after empirical dispersion term =     2268.2911035112 Hartrees.
 ------------------------------------------------------------------------------
 Polarizable Continuum Model (PCM)
 =================================
 Model                : PCM.
 Atomic radii         : SMD-Coulomb.
 Polarization charges : Total charges.
 Charge compensation  : None.
 Solution method      : Matrix inversion.
 Cavity type          : VdW (van der Waals Surface) (Alpha=1.000).
 Cavity algorithm     : GePol (No added spheres)
                        Default sphere list used, NSphG=   38.
                        Lebedev-Laikov grids with approx.  5.0 points / Ang**2.
                        Smoothing algorithm: York/Karplus (Gamma=1.0000).
                        Polarization charges: spherical gaussians, with
                                              point-specific exponents (IZeta= 3).
                        Self-potential: point-specific (ISelfS= 7).
                        Self-field    : sphere-specific E.n sum rule (ISelfD= 2).
 1st derivatives      : Analytical E(r).r(x)/FMM algorithm (CHGder, D1EAlg=3).
                        Cavity 1st derivative terms included.
 Solvent              : Dichloromethane, Eps=   8.930000 Eps(inf)=   2.028346
 ------------------------------------------------------------------------------
 ------------------------------------------------------------------------------
 Atomic radii for non-electrostatic terms: SMD-CDS.
 ------------------------------------------------------------------------------
 Nuclear repulsion after PCM non-electrostatic terms =     2268.2774954795 Hartrees.
 One-electron integrals computed using PRISM.
 NBasis=   493 RedAO= T EigKep=  1.09D-06  NBF=   493
 NBsUse=   492 1.00D-06 EigRej=  5.70D-07 NBFU=   492
 Initial guess from the checkpoint file:  "/home/ansgus3642/gaussian/scratch/Gau-174695.chk"
 B after Tr=     0.000000    0.000000    0.000000
         Rot=    0.999989    0.000020   -0.000473   -0.004572 Ang=   0.53 deg.
 ExpMin= 3.50D-02 ExpMax= 5.74D+05 ExpMxC= 5.74D+03 IAcc=3 IRadAn=         5 AccDes= 0.00D+00
 Harris functional with IExCor= 4639 and IRadAn=       5 diagonalized for initial guess.
 HarFok:  IExCor= 4639 AccDes= 0.00D+00 IRadAn=         5 IDoV= 1 UseB2=F ITyADJ=14
 ICtDFT=  3500011 ScaDFX=  1.000000  1.000000  1.000000  1.000000
 FoFCou: FMM=F IPFlag=           0 FMFlag=      100000 FMFlg1=           0
         NFxFlg=           0 DoJE=T BraDBF=F KetDBF=T FulRan=T
         wScrn=  0.000000 ICntrl=       500 IOpCl=  0 I1Cent=   200000004 NGrid=           0
         NMat0=    1 NMatS0=      1 NMatT0=    0 NMatD0=    1 NMtDS0=    0 NMtDT0=    0
 Petite list used in FoFCou.
 Requested convergence on RMS density matrix=1.00D-08 within 128 cycles.
 Requested convergence on MAX density matrix=1.00D-06.
 Requested convergence on             energy=1.00D-06.
 No special actions if energy rises.
 Inv3:  Mode=1 IEnd=    25073643.
 Iteration    1 A*A^-1 deviation from unit magnitude is 3.77D-15 for    754.
 Iteration    1 A*A^-1 deviation from orthogonality  is 2.48D-15 for   1341    665.
 Iteration    1 A^-1*A deviation from unit magnitude is 3.55D-15 for    750.
 Iteration    1 A^-1*A deviation from orthogonality  is 2.03D-15 for   1289   1065.
 Error on total polarization charges =  0.04428
 SCF Done:  E(RwB97XD) =  -4026.38822391     A.U. after   13 cycles
            NFock= 13  Conv=0.30D-08     -V/T= 2.0063
 SMD-CDS (non-electrostatic) energy       (kcal/mol) =      -8.54
 (included in total energy above)
 D1PCM: PCM CHGder 1st derivatives, ID1Alg=3 FixD1E=F DoIter=F DoCFld=F I1PDM=0.
 Calling FoFJK, ICntrl=      2127 FMM=F ISym2X=0 I1Cent= 0 IOpClX= 0 NMat=1 NMatS=1 NMatT=0.
 ***** Axes restored to original set *****
 -------------------------------------------------------------------
 Center     Atomic                   Forces (Hartrees/Bohr)
 Number     Number              X              Y              Z
 -------------------------------------------------------------------
      1        6          -0.000011641   -0.000017688   -0.000016847
      2        6          -0.000002120    0.000007601   -0.000005277
      3        6          -0.000003789   -0.000004183   -0.000009128
      4        6           0.000016353   -0.000024675   -0.000022789
      5        6           0.000055711    0.000007243   -0.000005401
      6        6          -0.000027592    0.000012072   -0.000005422
      7       16           0.000098570   -0.000002394   -0.000007604
      8        6           0.000032180    0.000014490    0.000017189
      9        6           0.000082921    0.000011997   -0.000042782
     10       16           0.000203004   -0.000077762   -0.000029893
     11        6           0.000001662   -0.000004934    0.000013177
     12        6           0.000017734    0.000002243    0.000006380
     13        6          -0.000008812    0.000010842    0.000003094
     14        6          -0.000006673    0.000016957   -0.000001609
     15        1           0.000000013    0.000002667    0.000007352
     16        1           0.000010174    0.000008197   -0.000006122
     17        1           0.000008210    0.000000432    0.000005996
     18        1           0.000001544   -0.000001114    0.000009140
     19        1          -0.000001464   -0.000003486   -0.000004438
     20        1          -0.000020388   -0.000007924   -0.000005864
     21        1          -0.000006164   -0.000000981   -0.000010801
     22        1          -0.000005553   -0.000002174   -0.000005159
     23        6          -0.000013198    0.000086258   -0.000069323
     24        1          -0.000093041    0.000001692    0.000059014
     25        6          -0.000096573   -0.000195759   -0.000050169
     26        1           0.000008303   -0.000020156    0.000016077
     27        1          -0.000025315   -0.000015239    0.000008873
     28        6          -0.000079563    0.000019443    0.000034452
     29        1          -0.000019907    0.000073893   -0.000053806
     30       35          -0.000126660   -0.000039004    0.000008949
     31        6          -0.000115578    0.000056853    0.000013673
     32        1           0.000140938   -0.000038992    0.000122443
     33        1          -0.000012892   -0.000006520    0.000013484
     34        6           0.000000173   -0.000007574   -0.000007141
     35        1          -0.000002060    0.000001383   -0.000003904
     36        1          -0.000017476   -0.000006704   -0.000016769
     37        1           0.000000794   -0.000002921   -0.000001619
     38        1           0.000018179    0.000145921    0.000042573
 -------------------------------------------------------------------
 Cartesian Forces:  Max     0.000203004 RMS     0.000048265

 GradGradGradGradGradGradGradGradGradGradGradGradGradGradGradGradGradGrad
 Berny optimization.
 Using GEDIIS/GDIIS optimizer.
 FormGI is forming the generalized inverse of G from B-inverse, IUseBI=4.
 Internal  Forces:  Max     0.000298761 RMS     0.000049462
 Search for a local minimum.
 Step number   6 out of a maximum of  228
 All quantities printed in internal units (Hartrees-Bohrs-Radians)
 Mixed Optimization -- En-DIIS/RFO-DIIS
 Swapping is turned off.
 Update second derivatives using D2CorX and points    2    3    4    5    6
 DE= -6.37D-06 DEPred=-8.04D-06 R= 7.92D-01
 TightC=F SS=  1.41D+00  RLast= 1.16D-01 DXNew= 9.9332D-01 3.4908D-01
 Trust test= 7.92D-01 RLast= 1.16D-01 DXMaxT set to 5.91D-01
 ITU=  1  1  1 -1  1  0
     Eigenvalues ---    0.00006   0.00035   0.00139   0.00246   0.00342
     Eigenvalues ---    0.00420   0.00615   0.00826   0.00869   0.01086
     Eigenvalues ---    0.01235   0.01324   0.01535   0.01577   0.01703
     Eigenvalues ---    0.01764   0.01827   0.01864   0.02036   0.02089
     Eigenvalues ---    0.02111   0.02146   0.02187   0.02335   0.02491
     Eigenvalues ---    0.02530   0.02577   0.02595   0.02801   0.02847
     Eigenvalues ---    0.03039   0.03353   0.03519   0.03814   0.04375
     Eigenvalues ---    0.04519   0.04616   0.05057   0.05675   0.07440
     Eigenvalues ---    0.07619   0.08642   0.09234   0.09630   0.09733
     Eigenvalues ---    0.10692   0.10993   0.11039   0.11571   0.11706
     Eigenvalues ---    0.11882   0.12294   0.12358   0.12465   0.12521
     Eigenvalues ---    0.12635   0.14053   0.14194   0.14344   0.15094
     Eigenvalues ---    0.15303   0.16192   0.16270   0.17237   0.17689
     Eigenvalues ---    0.18344   0.18926   0.19357   0.19370   0.20254
     Eigenvalues ---    0.21451   0.22588   0.24215   0.25550   0.26709
     Eigenvalues ---    0.29495   0.29611   0.31611   0.32482   0.33155
     Eigenvalues ---    0.33676   0.34276   0.34400   0.34675   0.34864
     Eigenvalues ---    0.35258   0.35269   0.35538   0.36184   0.36306
     Eigenvalues ---    0.36532   0.36571   0.36588   0.36715   0.36753
     Eigenvalues ---    0.36772   0.36955   0.36975   0.37267   0.41479
     Eigenvalues ---    0.42423   0.42598   0.46708   0.48111   0.48175
     Eigenvalues ---    0.48303   0.51525   0.51952
 Eigenvalue     1 is   5.54D-05 Eigenvector:
                          D99       D98       D33      D100       D34
   1                   -0.37699  -0.37623   0.37308  -0.37196   0.37174
                          D32       D87       D86       D88       D59
   1                    0.36572   0.15993   0.15920   0.15701  -0.14993
 En-DIIS/RFO-DIIS/Sim-DIIS IScMMF=       -3 using points:     6    5    4    3    2    1
 RFO step:  Lambda=-4.04158965D-05.
 DidBck=F Rises=F RFO-DIIS coefs:    1.18835    0.37162   -0.52764   -0.23029    0.28553
                  RFO-DIIS coefs:   -0.08757
 Iteration  1 RMS(Cart)=  0.02081285 RMS(Int)=  0.00032610
 Iteration  2 RMS(Cart)=  0.00022475 RMS(Int)=  0.00010707
 Iteration  3 RMS(Cart)=  0.00000042 RMS(Int)=  0.00010707
 Variable       Old X    -DE/DX   Delta X   Delta X   Delta X     New X
                                 (Linear)    (Quad)   (Total)
    R1        2.63058   0.00000  -0.00001  -0.00007  -0.00008   2.63050
    R2        2.63885  -0.00003   0.00000  -0.00001  -0.00001   2.63885
    R3        2.05183   0.00000   0.00000   0.00004   0.00004   2.05187
    R4        2.63429   0.00000   0.00006  -0.00010  -0.00003   2.63426
    R5        2.05057   0.00000  -0.00001  -0.00002  -0.00002   2.05055
    R6        2.63068   0.00000  -0.00005   0.00009   0.00004   2.63072
    R7        2.05059   0.00000   0.00000  -0.00002  -0.00002   2.05057
    R8        2.63908  -0.00002  -0.00007   0.00011   0.00004   2.63912
    R9        2.05171   0.00000   0.00000   0.00000  -0.00001   2.05170
   R10        2.64591  -0.00003  -0.00035   0.00033  -0.00003   2.64588
   R11        3.36250   0.00002  -0.00014  -0.00001  -0.00011   3.36239
   R12        4.87473   0.00020  -0.00437  -0.01537  -0.01990   4.85483
   R13        3.36080  -0.00003  -0.00046  -0.00006  -0.00047   3.36033
   R14        3.36138  -0.00003   0.00024  -0.00043  -0.00021   3.36116
   R15        2.64515   0.00001   0.00004  -0.00007  -0.00004   2.64511
   R16        2.63878  -0.00003  -0.00005   0.00009   0.00005   2.63882
   R17        3.36122  -0.00008  -0.00020   0.00017  -0.00003   3.36119
   R18        2.63901   0.00001  -0.00006   0.00009   0.00003   2.63904
   R19        5.11969   0.00021   0.05181  -0.01174   0.04026   5.15995
   R20        2.63055   0.00000   0.00002  -0.00007  -0.00005   2.63050
   R21        2.05159   0.00000  -0.00001  -0.00001  -0.00002   2.05158
   R22        2.63413  -0.00001   0.00000   0.00003   0.00003   2.63416
   R23        2.05050   0.00000   0.00000  -0.00001   0.00000   2.05050
   R24        2.63065  -0.00002   0.00002  -0.00010  -0.00008   2.63057
   R25        2.05055   0.00000   0.00000   0.00000   0.00001   2.05055
   R26        2.05165  -0.00001  -0.00002  -0.00002  -0.00004   2.05161
   R27        2.05806  -0.00006   0.00006  -0.00038  -0.00032   2.05774
   R28        2.80773   0.00014   0.00013   0.00005   0.00016   2.80790
   R29        2.75038  -0.00003  -0.00008   0.00043   0.00032   2.75070
   R30        3.95302   0.00007   0.00005   0.00109   0.00118   3.95420
   R31        2.06293   0.00001  -0.00002   0.00000  -0.00001   2.06292
   R32        2.06279   0.00001   0.00001  -0.00004  -0.00003   2.06276
   R33        2.07308   0.00025   0.00002   0.00057   0.00076   2.07384
   R34        2.05866  -0.00006  -0.00033   0.00032   0.00000   2.05866
   R35        3.95845   0.00009   0.00045  -0.00045  -0.00005   3.95841
   R36        2.81329  -0.00005  -0.00024   0.00021  -0.00012   2.81317
   R37        2.07795   0.00030   0.00044  -0.00002   0.00023   2.07817
   R38        2.06778  -0.00001   0.00007  -0.00007   0.00000   2.06778
   R39        2.88112  -0.00001  -0.00014   0.00026   0.00012   2.88124
   R40        2.06376   0.00000   0.00000   0.00002   0.00002   2.06378
   R41        2.06842   0.00002   0.00003  -0.00004  -0.00001   2.06841
   R42        2.06786   0.00000  -0.00005  -0.00001  -0.00006   2.06780
    A1        2.09312   0.00000  -0.00008   0.00020   0.00011   2.09323
    A2        2.09872   0.00001   0.00007   0.00008   0.00016   2.09887
    A3        2.09133  -0.00001   0.00001  -0.00028  -0.00027   2.09106
    A4        2.09713   0.00000   0.00005  -0.00021  -0.00016   2.09697
    A5        2.08725   0.00000   0.00002   0.00007   0.00009   2.08734
    A6        2.09871   0.00000  -0.00006   0.00014   0.00007   2.09879
    A7        2.09691   0.00000  -0.00004   0.00005   0.00001   2.09693
    A8        2.09871   0.00000   0.00000  -0.00007  -0.00008   2.09863
    A9        2.08745   0.00000   0.00005   0.00003   0.00007   2.08752
   A10        2.09315  -0.00001  -0.00012   0.00030   0.00018   2.09333
   A11        2.09908   0.00001   0.00013  -0.00020  -0.00007   2.09901
   A12        2.09093   0.00000  -0.00001  -0.00010  -0.00012   2.09081
   A13        2.09260   0.00001   0.00022  -0.00051  -0.00029   2.09230
   A14        2.07733  -0.00003   0.00006  -0.00033  -0.00023   2.07710
   A15        1.75108  -0.00006   0.00274  -0.01842  -0.01546   1.73562
   A16        2.11190   0.00002  -0.00039   0.00084   0.00042   2.11232
   A17        1.39838   0.00000  -0.00705   0.00125  -0.00599   1.39238
   A18        1.51915   0.00009   0.00253   0.01674   0.01919   1.53834
   A19        2.09269   0.00001  -0.00003   0.00014   0.00013   2.09282
   A20        2.07607   0.00001   0.00024  -0.00112  -0.00086   2.07521
   A21        2.11346  -0.00001  -0.00022   0.00090   0.00064   2.11410
   A22        1.77237   0.00005   0.00002   0.00041   0.00051   1.77288
   A23        2.11405   0.00001  -0.00020   0.00090   0.00071   2.11476
   A24        2.07622  -0.00002   0.00021  -0.00076  -0.00056   2.07566
   A25        2.09224   0.00001   0.00001  -0.00012  -0.00011   2.09213
   A26        2.11171   0.00000  -0.00065   0.00101   0.00030   2.11201
   A27        2.09303  -0.00002   0.00006  -0.00007  -0.00002   2.09302
   A28        1.37493   0.00004   0.00252  -0.00520  -0.00246   1.37247
   A29        2.07747   0.00002   0.00062  -0.00087  -0.00019   2.07728
   A30        1.51981  -0.00010  -0.00326  -0.01067  -0.01393   1.50589
   A31        1.78216   0.00008   0.00127   0.01803   0.01917   1.80133
   A32        1.76906   0.00004  -0.00008   0.00051   0.00051   1.76957
   A33        2.09322   0.00000  -0.00006   0.00014   0.00008   2.09330
   A34        2.09149   0.00000   0.00003  -0.00004  -0.00001   2.09147
   A35        2.09847   0.00000   0.00003  -0.00010  -0.00007   2.09840
   A36        2.09654   0.00000   0.00001  -0.00005  -0.00005   2.09649
   A37        2.08743   0.00001   0.00000   0.00005   0.00005   2.08748
   A38        2.09913   0.00000  -0.00001   0.00001  -0.00001   2.09912
   A39        2.09721   0.00000   0.00004  -0.00011  -0.00007   2.09714
   A40        2.09868   0.00000  -0.00004   0.00009   0.00006   2.09873
   A41        2.08718   0.00000  -0.00001   0.00001   0.00000   2.08718
   A42        2.09328   0.00000  -0.00006   0.00020   0.00015   2.09343
   A43        2.09193   0.00000   0.00007  -0.00014  -0.00007   2.09186
   A44        2.09795   0.00000  -0.00001  -0.00006  -0.00007   2.09788
   A45        2.05511   0.00003   0.00016  -0.00006   0.00008   2.05519
   A46        2.02802  -0.00004   0.00005  -0.00048  -0.00036   2.02766
   A47        1.81867  -0.00001   0.00017  -0.00175  -0.00157   1.81710
   A48        2.14783   0.00000  -0.00014   0.00082   0.00061   2.14844
   A49        1.95555   0.00001  -0.00053   0.00144   0.00098   1.95654
   A50        1.93524   0.00003  -0.00020   0.00022   0.00005   1.93529
   A51        1.96448  -0.00002  -0.00031   0.00006  -0.00023   1.96425
   A52        1.85926   0.00003   0.00103  -0.00113  -0.00020   1.85906
   A53        1.93228  -0.00001  -0.00010   0.00010  -0.00001   1.93227
   A54        1.87144   0.00003   0.00027   0.00028   0.00051   1.87194
   A55        1.89690  -0.00005  -0.00063   0.00044  -0.00008   1.89682
   A56        2.02842   0.00010  -0.00018   0.00079   0.00070   2.02912
   A57        2.15264  -0.00008   0.00095  -0.00157  -0.00075   2.15189
   A58        1.81131   0.00002  -0.00113   0.00060  -0.00055   1.81076
   A59        2.05171  -0.00004  -0.00060   0.00012  -0.00049   2.05122
   A60        1.96246   0.00006   0.00094   0.00068   0.00174   1.96420
   A61        1.80584   0.00000   0.00011  -0.00131  -0.00180   1.80405
   A62        1.93172   0.00000   0.00004   0.00013   0.00022   1.93193
   A63        1.99149  -0.00003   0.00025   0.00068   0.00120   1.99268
   A64        1.86019  -0.00004  -0.00058   0.00149   0.00105   1.86124
   A65        1.90249   0.00007   0.00062  -0.00149  -0.00062   1.90188
   A66        1.96070   0.00000  -0.00043   0.00038  -0.00019   1.96050
   A67        2.80134   0.00007   0.00106  -0.01282  -0.01258   2.78876
   A68        1.91086   0.00001  -0.00009  -0.00014  -0.00023   1.91063
   A69        1.94652  -0.00002  -0.00039   0.00011  -0.00029   1.94623
   A70        1.93749   0.00000   0.00030  -0.00005   0.00025   1.93774
   A71        1.88386   0.00000  -0.00001  -0.00004  -0.00004   1.88382
   A72        1.88772   0.00000   0.00006   0.00003   0.00008   1.88781
   A73        1.89566   0.00001   0.00015   0.00009   0.00023   1.89590
   A74        2.68152   0.00016  -0.00550   0.01406   0.00886   2.69038
    D1       -0.02932  -0.00001   0.00003  -0.00048  -0.00044  -0.02976
    D2        3.12710  -0.00001  -0.00012  -0.00044  -0.00055   3.12655
    D3        3.11799   0.00000   0.00012   0.00000   0.00013   3.11812
    D4       -0.00878   0.00000  -0.00003   0.00005   0.00002  -0.00876
    D5        0.02895   0.00001   0.00005   0.00002   0.00006   0.02901
    D6       -3.06605   0.00000   0.00036   0.00171   0.00209  -3.06396
    D7       -3.11833   0.00000  -0.00003  -0.00046  -0.00051  -3.11884
    D8        0.06986  -0.00001   0.00027   0.00123   0.00153   0.07138
    D9       -0.00047   0.00000   0.00009   0.00016   0.00025  -0.00022
   D10       -3.12624   0.00000  -0.00024   0.00018  -0.00007  -3.12631
   D11        3.12620   0.00000   0.00024   0.00012   0.00037   3.12657
   D12        0.00043   0.00000  -0.00009   0.00014   0.00004   0.00048
   D13        0.03055   0.00001  -0.00029   0.00063   0.00032   0.03087
   D14       -3.11979  -0.00001  -0.00069   0.00001  -0.00070  -3.12049
   D15       -3.12676   0.00001   0.00004   0.00061   0.00064  -3.12612
   D16        0.00608   0.00000  -0.00036  -0.00001  -0.00038   0.00570
   D17       -0.03077  -0.00001   0.00037  -0.00109  -0.00069  -0.03147
   D18        3.05543   0.00002  -0.00179  -0.00100  -0.00281   3.05262
   D19        1.44350  -0.00004  -0.00627  -0.01001  -0.01633   1.42718
   D20        3.11953   0.00001   0.00076  -0.00047   0.00032   3.11985
   D21       -0.07745   0.00004  -0.00139  -0.00039  -0.00180  -0.07925
   D22       -1.68938  -0.00003  -0.00588  -0.00940  -0.01532  -1.70469
   D23        0.00106   0.00000  -0.00025   0.00077   0.00050   0.00156
   D24        3.09504   0.00000  -0.00055  -0.00102  -0.00161   3.09342
   D25       -3.08402  -0.00003   0.00193   0.00072   0.00269  -3.08134
   D26        0.00996  -0.00002   0.00164  -0.00107   0.00057   0.01052
   D27       -1.67978   0.00007   0.00056   0.02136   0.02176  -1.65803
   D28        1.41420   0.00008   0.00026   0.01957   0.01964   1.43383
   D29        2.44641   0.00004   0.00001   0.00353   0.00360   2.45001
   D30       -0.75121   0.00007  -0.00215   0.00357   0.00143  -0.74978
   D31       -2.08839   0.00002   0.00452  -0.00829  -0.00345  -2.09185
   D32        2.26572  -0.00004  -0.05392   0.00327  -0.05067   2.21505
   D33       -1.94312  -0.00003  -0.05487   0.00470  -0.04994  -1.99306
   D34        0.18927  -0.00003  -0.05445   0.00136  -0.05306   0.13621
   D35       -2.45396  -0.00004  -0.00053  -0.00372  -0.00432  -2.45828
   D36        0.73480  -0.00005  -0.00023  -0.00199  -0.00225   0.73255
   D37       -0.73682   0.00005  -0.00088   0.00268   0.00183  -0.73499
   D38        2.44407   0.00004  -0.00142   0.00193   0.00051   2.44458
   D39       -0.00691   0.00000   0.00034  -0.00016   0.00016  -0.00675
   D40       -3.10071  -0.00002  -0.00048  -0.00165  -0.00218  -3.10289
   D41       -1.39694   0.00009   0.00236   0.01640   0.01870  -1.37824
   D42        3.09503   0.00000   0.00089   0.00059   0.00149   3.09652
   D43        0.00123  -0.00002   0.00007  -0.00090  -0.00085   0.00037
   D44        1.70500   0.00009   0.00291   0.01715   0.02002   1.72502
   D45        3.07021   0.00001   0.00046   0.00113   0.00161   3.07182
   D46       -0.06364   0.00000   0.00033   0.00078   0.00113  -0.06251
   D47       -0.03259   0.00001  -0.00007   0.00036   0.00029  -0.03230
   D48        3.11675   0.00000  -0.00020   0.00001  -0.00020   3.11655
   D49        0.74940  -0.00007   0.00090  -0.00278  -0.00188   0.74752
   D50       -2.43956  -0.00005   0.00170  -0.00128   0.00044  -2.43912
   D51        2.05928  -0.00009   0.00203  -0.01594  -0.01376   2.04551
   D52        0.02952   0.00002  -0.00003   0.00083   0.00084   0.03036
   D53       -3.11709   0.00003   0.00004   0.00107   0.00115  -3.11594
   D54       -3.06522   0.00000  -0.00080  -0.00068  -0.00147  -3.06669
   D55        0.07136   0.00001  -0.00073  -0.00044  -0.00116   0.07020
   D56       -1.43491  -0.00007  -0.00372  -0.00312  -0.00694  -1.44185
   D57        1.70167  -0.00005  -0.00365  -0.00289  -0.00663   1.69504
   D58        1.36963  -0.00001   0.01430   0.00678   0.02118   1.39080
   D59       -0.76659  -0.00003   0.01470   0.00192   0.01657  -0.75001
   D60       -2.84490  -0.00003   0.01468   0.00403   0.01878  -2.82612
   D61       -0.02897  -0.00001  -0.00001  -0.00022  -0.00026  -0.02923
   D62        3.12651   0.00000  -0.00003  -0.00010  -0.00014   3.12637
   D63        3.11765  -0.00002  -0.00008  -0.00046  -0.00057   3.11709
   D64       -0.01005  -0.00001  -0.00011  -0.00034  -0.00046  -0.01050
   D65       -0.00247  -0.00001   0.00001  -0.00032  -0.00031  -0.00278
   D66       -3.12720   0.00001   0.00005  -0.00013  -0.00007  -3.12727
   D67        3.12514  -0.00001   0.00003  -0.00044  -0.00043   3.12471
   D68        0.00041   0.00000   0.00007  -0.00025  -0.00018   0.00023
   D69        0.03329   0.00001   0.00003   0.00025   0.00030   0.03359
   D70       -3.11607   0.00001   0.00016   0.00060   0.00078  -3.11529
   D71       -3.12505   0.00000   0.00000   0.00006   0.00006  -3.12499
   D72        0.00877   0.00000   0.00013   0.00041   0.00054   0.00931
   D73       -0.91529  -0.00001  -0.00044   0.00383   0.00333  -0.91197
   D74       -3.09058   0.00001   0.00008   0.00348   0.00349  -3.08709
   D75        1.11534   0.00006   0.00036   0.00363   0.00385   1.11919
   D76        2.58126   0.00004  -0.00068   0.00301   0.00233   2.58359
   D77        0.40598   0.00005  -0.00016   0.00267   0.00249   0.40847
   D78       -1.67129   0.00011   0.00012   0.00282   0.00285  -1.66844
   D79        1.19318   0.00001  -0.00053   0.00261   0.00207   1.19525
   D80       -0.98210   0.00002  -0.00001   0.00227   0.00223  -0.97987
   D81       -3.05937   0.00008   0.00027   0.00241   0.00259  -3.05678
   D82       -2.93142   0.00000  -0.00104  -0.00146  -0.00256  -2.93398
   D83       -0.13453  -0.00008  -0.00061  -0.00359  -0.00442  -0.13894
   D84       -0.13971  -0.00004  -0.00078  -0.00058  -0.00150  -0.14121
   D85        2.65718  -0.00012  -0.00035  -0.00271  -0.00335   2.65383
   D86        0.58291  -0.00004  -0.01811  -0.00103  -0.01916   0.56375
   D87        2.65578   0.00002  -0.01767  -0.00122  -0.01895   2.63683
   D88       -1.53795   0.00000  -0.01799  -0.00070  -0.01872  -1.55667
   D89       -1.51132   0.00008  -0.00177  -0.00569  -0.00734  -1.51866
   D90        0.47540   0.00004  -0.00236  -0.00459  -0.00697   0.46843
   D91        2.70726   0.00002  -0.00271  -0.00340  -0.00606   2.70120
   D92        1.28130   0.00003  -0.00125  -0.00773  -0.00900   1.27230
   D93       -3.01516  -0.00001  -0.00184  -0.00664  -0.00863  -3.02379
   D94       -0.78331  -0.00004  -0.00220  -0.00545  -0.00772  -0.79102
   D95       -2.90034   0.00007  -0.00249  -0.00624  -0.00867  -2.90901
   D96       -0.91361   0.00002  -0.00308  -0.00514  -0.00830  -0.92191
   D97        1.31824   0.00000  -0.00344  -0.00395  -0.00739   1.31085
   D98        0.81272   0.00000   0.04974   0.00422   0.05383   0.86655
   D99       -1.22504   0.00002   0.04989   0.00404   0.05396  -1.17108
   D100       2.93815   0.00001   0.05040   0.00355   0.05393   2.99208
   D101       3.02904   0.00002  -0.00030  -0.00207  -0.00257   3.02647
   D102      -1.17040   0.00001  -0.00062  -0.00214  -0.00296  -1.17336
   D103       0.94614   0.00001  -0.00050  -0.00199  -0.00269   0.94346
   D104       1.02045  -0.00001  -0.00099   0.00013  -0.00064   1.01981
   D105       3.10420  -0.00001  -0.00131   0.00007  -0.00102   3.10317
   D106      -1.06245  -0.00001  -0.00119   0.00022  -0.00075  -1.06320
   D107      -1.03720   0.00000  -0.00042  -0.00098  -0.00142  -1.03862
   D108       1.04654  -0.00001  -0.00073  -0.00105  -0.00180   1.04474
   D109      -3.12010  -0.00001  -0.00061  -0.00090  -0.00153  -3.12163
         Item               Value     Threshold  Converged?
 Maximum Force            0.000299     0.000450     YES
 RMS     Force            0.000049     0.000300     YES
 Maximum Displacement     0.076540     0.001800     NO 
 RMS     Displacement     0.020904     0.001200     NO 
 Predicted change in Energy=-1.811391D-05
 GradGradGradGradGradGradGradGradGradGradGradGradGradGradGradGradGradGrad

                          Input orientation:                          
 ---------------------------------------------------------------------
 Center     Atomic      Atomic             Coordinates (Angstroms)
 Number     Number       Type             X           Y           Z
 ---------------------------------------------------------------------
      1          6           0        1.754329    2.726922    1.427092
      2          6           0        1.958956    3.909497    0.721888
      3          6           0        2.026507    3.891658   -0.670348
      4          6           0        1.889879    2.691025   -1.361579
      5          6           0        1.647809    1.507238   -0.661268
      6          6           0        1.580813    1.525317    0.737151
      7         16           0        1.202580    0.052189    1.658490
      8          6           0        2.168141   -1.166695    0.795001
      9          6           0        2.232309   -1.182454   -0.603173
     10         16           0        1.341268    0.011487   -1.574873
     11          6           0        2.960873   -2.179171   -1.255873
     12          6           0        3.591630   -3.175675   -0.516418
     13          6           0        3.526552   -3.160808    0.875917
     14          6           0        2.833557   -2.147900    1.532841
     15          1           0        4.028608   -3.929079    1.454841
     16          1           0        2.802955   -2.121959    2.617765
     17          1           0        3.029480   -2.176218   -2.339347
     18          1           0        4.144433   -3.955535   -1.029855
     19          1           0        1.723175    2.735523    2.512413
     20          1           0        1.961714    2.671999   -2.444745
     21          1           0        2.079135    4.842269    1.263128
     22          1           0        2.200117    4.810465   -1.220920
     23          6           0       -1.815420   -1.113798   -0.513139
     24          1           0       -1.781886   -0.998773   -1.595436
     25          6           0       -1.261519   -2.364456    0.067266
     26          1           0       -1.697033   -3.242635   -0.413178
     27          1           0       -1.387378   -2.414731    1.150387
     28          6           0       -1.996034    0.108013    0.257155
     29          1           0       -1.830592    0.029653    1.331059
     30         35           0       -3.835372   -0.850921   -0.034475
     31          6           0       -1.959365    1.467996   -0.347178
     32          1           0       -0.890344    1.725405   -0.329201
     33          1           0       -2.255191    1.431341   -1.400013
     34          6           0       -2.735835    2.520523    0.436371
     35          1           0       -2.562614    3.504294   -0.005086
     36          1           0       -3.812572    2.325280    0.412602
     37          1           0       -2.409452    2.552839    1.480294
     38          1           0       -0.188381   -2.366396   -0.162344
 ---------------------------------------------------------------------
                    Distance matrix (angstroms):
                    1          2          3          4          5
     1  C    0.000000
     2  C    1.392002   0.000000
     3  C    2.414529   1.393989   0.000000
     4  C    2.792195   2.414598   1.392116   0.000000
     5  C    2.420790   2.789405   2.414323   1.396562   0.000000
     6  C    1.396417   2.414029   2.789134   2.420551   1.400140
     7  S    2.740833   4.040811   4.565509   4.068987   2.774288
     8  C    3.966237   5.081027   5.268230   4.428349   3.088913
     9  C    4.430989   5.268631   5.078728   3.961853   2.753081
    10  S    4.068907   4.566304   4.042703   2.743427   1.779301
    11  C    5.720472   6.479757   6.170157   4.987686   3.958194
    12  C    6.480244   7.375546   7.240200   6.166719   5.072385
    13  C    6.173324   7.243638   7.374167   6.475263   5.261488
    14  C    4.993977   6.173705   6.479324   5.716939   4.424946
    15  H    7.033880   8.140267   8.347980   7.505476   6.300767
    16  H    5.101859   6.378490   6.897691   6.311394   5.025683
    17  H    6.312912   6.895877   6.372647   5.093602   4.277010
    18  H    7.510287   8.348871   8.135926   7.026366   6.017547
    19  H    1.085802   2.154016   3.399798   3.877833   3.403912
    20  H    3.877777   3.399850   2.154124   1.085712   2.153136
    21  H    2.146411   1.085103   2.155171   3.398935   3.874503
    22  H    3.398802   2.155089   1.085116   2.146639   3.395521
    23  C    5.590951   6.403491   6.311871   5.378268   4.345772
    24  H    5.959974   6.592041   6.267054   5.210677   4.349203
    25  C    6.071787   7.082547   7.105924   6.126238   4.897445
    26  H    7.136813   8.112190   8.051647   6.998123   5.814706
    27  H    6.031872   7.167805   7.398664   6.566516   5.279801
    28  C    4.721510   5.505380   5.599739   4.938884   4.009854
    29  H    4.487331   5.457560   5.813599   5.308023   4.272225
    30  Br   6.795726   7.537102   7.566903   6.861857   6.001588
    31  C    4.304004   4.738889   4.676083   4.164311   3.621036
    32  H    3.328948   3.740797   3.649254   3.118953   2.569064
    33  H    5.074180   5.329424   4.991845   4.332423   3.973024
    34  C    4.602792   4.904267   5.077868   4.965775   4.631187
    35  H    4.614264   4.597530   4.653242   4.725058   4.706004
    36  H    5.672821   5.992991   6.141757   5.983263   5.624781
    37  H    4.167757   4.636668   5.108369   5.155539   4.705416
    38  H    5.678232   6.691768   6.657855   5.597753   4.315734
                    6          7          8          9         10
     6  C    0.000000
     7  S    1.778211   0.000000
     8  C    2.755945   1.778652   0.000000
     9  C    3.090784   2.774853   1.399734   0.000000
    10  S    2.773900   3.236593   2.772749   1.778665   0.000000
    11  C    4.427182   4.069899   2.420664   1.396520   2.742966
    12  C    5.264423   4.566934   2.789648   2.414168   4.042581
    13  C    5.075916   4.041857   2.414189   2.788666   4.565665
    14  C    3.961693   2.741581   1.396406   2.419947   4.067895
    15  H    6.021397   4.886553   3.395216   3.873766   5.650578
    16  H    4.281701   2.865017   2.153598   3.403344   4.926087
    17  H    5.026414   4.928089   3.403700   2.153450   2.867147
    18  H    6.303507   5.651862   3.874720   3.395328   4.887949
    19  H    2.153235   2.863649   4.286585   5.031565   4.926676
    20  H    3.403591   4.927092   5.027340   4.280353   2.867046
    21  H    3.395165   4.885645   6.027829   6.309028   5.651120
    22  H    3.874245   5.650423   6.308043   6.024760   4.888056
    23  C    4.479125   3.896643   4.193183   4.049312   3.515427
    24  H    4.808299   4.538678   4.620075   4.139092   3.282551
    25  C    4.863942   3.800520   3.704969   3.748793   3.887959
    26  H    5.899229   4.853394   4.550691   4.440740   4.601100
    27  H    4.950243   3.612720   3.784919   4.206616   4.556215
    28  C    3.877240   3.492562   4.387997   4.503816   3.808311
    29  H    3.771926   3.050878   4.208144   4.660217   4.301798
    30  Br   5.964644   5.390983   6.068765   6.103285   5.469386
    31  C    3.702961   4.003138   5.028169   4.965939   3.810884
    32  H    2.698844   3.336300   4.356880   4.275706   3.077224
    33  H    4.392178   4.817954   5.579762   5.254001   3.870540
    34  C    4.440085   4.805971   6.145989   6.282925   5.192604
    35  H    4.651371   5.372262   6.696142   6.731612   5.468476
    36  H    5.462040   5.645435   6.936069   7.062336   5.988803
    37  H    4.186917   4.396792   5.937922   6.311829   5.464468
    38  H    4.368589   3.331631   2.812292   2.730529   3.160600
                   11         12         13         14         15
    11  C    0.000000
    12  C    1.392002   0.000000
    13  C    2.414153   1.393935   0.000000
    14  C    2.791795   2.414635   1.392039   0.000000
    15  H    3.398560   2.155094   1.085105   2.146353   0.000000
    16  H    3.877278   3.399328   2.153330   1.085665   2.473924
    17  H    1.085648   2.153601   3.399179   3.877245   4.297283
    18  H    2.146478   1.085076   2.155304   3.399022   2.487535
    19  H    6.315544   6.899798   6.379420   5.102973   7.130947
    20  H    5.093681   6.369487   6.891818   6.309733   7.940596
    21  H    7.511555   8.351159   8.142124   7.035934   8.987422
    22  H    7.031001   8.137018   8.348494   7.510213   9.321090
    23  C    4.949712   5.786841   5.886968   5.183472   6.778747
    24  H    4.899224   5.897275   6.241914   5.692883   7.186982
    25  C    4.428726   4.954978   4.920743   4.354819   5.688484
    26  H    4.851513   5.290094   5.380920   5.050909   6.061655
    27  H    4.975225   5.305450   4.977818   4.246618   5.631949
    28  C    5.664926   6.527098   6.447248   5.481010   7.350434
    29  H    5.876160   6.564129   6.251815   5.151382   7.072277
    30  Br   7.031714   7.797250   7.769319   6.972320   8.575273
    31  C    6.191631   7.239190   7.281282   6.291365   8.260237
    32  H    5.562041   6.644074   6.695995   5.686574   7.704030
    33  H    6.345383   7.496042   7.726334   6.878077   8.739017
    34  C    7.576496   8.566872   8.466889   7.349459   9.401720
    35  H    8.023412   9.097151   9.070705   7.964369  10.041445
    36  H    8.303821   9.270695   9.174669   8.089209  10.084016
    37  H    7.662827   8.533212   8.261184   7.041935   9.135892
    38  H    3.338961   3.881853   3.938249   3.471815   4.779149
                   16         17         18         19         20
    16  H    0.000000
    17  H    4.962581   0.000000
    18  H    4.297289   2.474643   0.000000
    19  H    4.977164   7.026465   7.948611   0.000000
    20  H    7.022729   4.965526   7.119718   4.963301   0.000000
    21  H    7.131580   7.946078   9.323336   2.475035   4.297928
    22  H    7.947164   7.124077   8.981070   4.297747   2.475403
    23  C    5.669950   5.285530   6.622863   6.040935   5.685957
    24  H    6.327193   5.008894   6.647072   6.565428   5.311349
    25  C    4.804560   4.923402   5.741038   6.395071   6.485777
    26  H    5.540074   5.214143   5.917029   7.483000   7.245453
    27  H    4.449472   5.634161   6.142350   6.168936   7.072215
    28  C    5.794441   6.100436   7.474901   5.081586   5.434893
    29  H    5.268283   6.477503   7.560196   4.620238   5.968272
    30  Br   7.260668   7.361728   8.620133   7.088488   7.199067
    31  C    6.660207   6.491349   8.193722   4.831665   4.606981
    32  H    6.093215   5.884587   7.623186   3.990688   3.675024
    33  H    7.372470   6.467192   8.373209   5.730215   4.518073
    34  C    7.549126   7.937433   9.561759   4.923306   5.512780
    35  H    8.205083   8.305932  10.083832   5.029592   5.207129
    36  H    8.270784   8.640045  10.239299   5.934813   6.451901
    37  H    7.093430   8.156937   9.571477   4.263478   5.875987
    38  H    4.091069   3.889747   4.695872   6.069428   5.934449
                   21         22         23         24         25
    21  H    0.000000
    22  H    2.487196   0.000000
    23  C    7.334673   7.191828   0.000000
    24  H    7.562847   7.052933   1.088909   0.000000
    25  C    8.032867   8.069811   1.485874   2.213696   0.000000
    26  H    9.079379   8.982909   2.134468   2.537686   1.091649
    27  H    8.043226   8.408132   2.154754   3.114501   1.091568
    28  C    6.327098   6.473442   1.455608   2.168624   2.586247
    29  H    6.200957   6.753916   2.169971   3.102323   2.766365
    30  Br   8.311292   8.359789   2.092470   2.583654   2.987619
    31  C    5.503480   5.407108   2.591124   2.770307   3.917454
    32  H    4.590007   4.456872   2.991767   3.133583   4.125763
    33  H    6.124797   5.594670   2.730874   2.483478   4.189077
    34  C    5.409063   5.688064   3.867431   4.174172   5.115943
    35  H    4.994435   5.086054   4.705655   4.839046   6.011681
    36  H    6.463037   6.707979   4.083243   4.382378   5.349837
    37  H    5.043418   5.800135   4.215552   4.740032   5.243490
    38  H    7.690153   7.637594   2.083102   2.542322   1.097428
                   26         27         28         29         30
    26  H    0.000000
    27  H    1.796120   0.000000
    28  C    3.430100   2.744551   0.000000
    29  H    3.710535   2.490802   1.089395   0.000000
    30  Br   3.230512   3.137208   2.094699   2.580549   0.000000
    31  C    4.718392   4.200648   1.488663   2.214022   2.999093
    32  H    5.033808   4.424585   2.045073   2.552666   3.923966
    33  H    4.809515   4.695733   2.136484   3.098994   3.093604
    34  C    5.917334   5.165742   2.529749   2.797207   3.577333
    35  H    6.814457   6.144197   3.453188   3.793978   4.537474
    36  H    6.013243   5.375276   2.870583   3.168866   3.207592
    37  H    6.138428   5.082344   2.764807   2.593032   3.989154
    38  H    1.762596   1.778537   3.092941   3.266215   3.951400
                   31         32         33         34         35
    31  C    0.000000
    32  H    1.099722   0.000000
    33  H    1.094220   1.759522   0.000000
    34  C    1.524686   2.150384   2.188526   0.000000
    35  H    2.151149   2.462922   2.517432   1.092106   0.000000
    36  H    2.178664   3.074010   2.551497   1.094554   1.768314
    37  H    2.172353   2.503319   3.094790   1.094233   1.770616
    38  H    4.227660   4.154928   4.497369   5.543461   6.334565
                   36         37         38
    36  H    0.000000
    37  H    1.777779   0.000000
    38  H    5.956269   5.641833   0.000000
 Stoichiometry    C17H18BrS2(1+)
 Framework group  C1[X(C17H18BrS2)]
 Deg. of freedom   108
 Full point group                 C1      NOp   1
 Largest Abelian subgroup         C1      NOp   1
 Largest concise Abelian subgroup C1      NOp   1
                         Standard orientation:                         
 ---------------------------------------------------------------------
 Center     Atomic      Atomic             Coordinates (Angstroms)
 Number     Number       Type             X           Y           Z
 ---------------------------------------------------------------------
      1          6           0        1.630516    2.753121    1.359690
      2          6           0        1.810355    3.936073    0.648386
      3          6           0        1.859330    3.914861   -0.744580
      4          6           0        1.728860    2.710471   -1.430446
      5          6           0        1.511535    1.525813   -0.723524
      6          6           0        1.463196    1.547291    0.675616
      7         16           0        1.116442    0.072241    1.606220
      8          6           0        2.085880   -1.136769    0.733244
      9          6           0        2.131365   -1.155962   -0.665620
     10         16           0        1.211982    0.023472   -1.628595
     11          6           0        2.863830   -2.145225   -1.325257
     12          6           0        3.517296   -3.131289   -0.591548
     13          6           0        3.470834   -3.113016    0.801492
     14          6           0        2.773779   -2.107095    1.464825
     15          1           0        3.990514   -3.873010    1.375771
     16          1           0        2.757495   -2.078243    2.549984
     17          1           0        2.917761   -2.144693   -2.409564
     18          1           0        4.073118   -3.905547   -1.110179
     19          1           0        1.613908    2.764629    2.445304
     20          1           0        1.786305    2.689069   -2.514427
     21          1           0        1.925803    4.871956    1.185267
     22          1           0        2.013641    4.834140   -1.300090
     23          6           0       -1.915328   -1.139017   -0.520996
     24          1           0       -1.897892   -1.026870   -1.603974
     25          6           0       -1.337578   -2.380685    0.055448
     26          1           0       -1.768189   -3.265844   -0.416531
     27          1           0       -1.448146   -2.429271    1.140314
     28          6           0       -2.101252    0.082715    0.248159
     29          1           0       -1.920332    0.009758    1.319946
     30         35           0       -3.931853   -0.900643   -0.015788
     31          6           0       -2.090266    1.441210   -0.360519
     32          1           0       -1.024504    1.712378   -0.357756
     33          1           0       -2.399780    1.397550   -1.409144
     34          6           0       -2.869581    2.486061    0.430442
     35          1           0       -2.715022    3.470625   -0.016144
     36          1           0       -3.943937    2.276935    0.421812
     37          1           0       -2.529579    2.525746    1.469754
     38          1           0       -0.267701   -2.369543   -0.188662
 ---------------------------------------------------------------------
 Rotational constants (GHZ):           0.2914905           0.1780903           0.1310271
 Standard basis: 6-31+G(d,p) (6D, 7F)
 There are   493 symmetry adapted cartesian basis functions of A   symmetry.
 There are   493 symmetry adapted basis functions of A   symmetry.
   493 basis functions,   869 primitive gaussians,   493 cartesian basis functions
    93 alpha electrons       93 beta electrons
       nuclear repulsion energy      2267.2617190228 Hartrees.
 NAtoms=   38 NActive=   38 NUniq=   38 SFac= 1.00D+00 NAtFMM=   60 NAOKFM=F Big=F
 Integral buffers will be    131072 words long.
 Raffenetti 2 integral format.
 Two-electron integral symmetry is turned on.
 Nuclear repulsion after empirical dispersion term =     2267.2306202749 Hartrees.
 ------------------------------------------------------------------------------
 Polarizable Continuum Model (PCM)
 =================================
 Model                : PCM.
 Atomic radii         : SMD-Coulomb.
 Polarization charges : Total charges.
 Charge compensation  : None.
 Solution method      : Matrix inversion.
 Cavity type          : VdW (van der Waals Surface) (Alpha=1.000).
 Cavity algorithm     : GePol (No added spheres)
                        Default sphere list used, NSphG=   38.
                        Lebedev-Laikov grids with approx.  5.0 points / Ang**2.
                        Smoothing algorithm: York/Karplus (Gamma=1.0000).
                        Polarization charges: spherical gaussians, with
                                              point-specific exponents (IZeta= 3).
                        Self-potential: point-specific (ISelfS= 7).
                        Self-field    : sphere-specific E.n sum rule (ISelfD= 2).
 1st derivatives      : Analytical E(r).r(x)/FMM algorithm (CHGder, D1EAlg=3).
                        Cavity 1st derivative terms included.
 Solvent              : Dichloromethane, Eps=   8.930000 Eps(inf)=   2.028346
 ------------------------------------------------------------------------------
 ------------------------------------------------------------------------------
 Atomic radii for non-electrostatic terms: SMD-CDS.
 ------------------------------------------------------------------------------
 Nuclear repulsion after PCM non-electrostatic terms =     2267.2170054521 Hartrees.
 One-electron integrals computed using PRISM.
 NBasis=   493 RedAO= T EigKep=  1.09D-06  NBF=   493
 NBsUse=   492 1.00D-06 EigRej=  5.73D-07 NBFU=   492
 Initial guess from the checkpoint file:  "/home/ansgus3642/gaussian/scratch/Gau-174695.chk"
 B after Tr=     0.000000    0.000000    0.000000
         Rot=    0.999931   -0.000043   -0.000352   -0.011773 Ang=  -1.35 deg.
 ExpMin= 3.50D-02 ExpMax= 5.74D+05 ExpMxC= 5.74D+03 IAcc=3 IRadAn=         5 AccDes= 0.00D+00
 Harris functional with IExCor= 4639 and IRadAn=       5 diagonalized for initial guess.
 HarFok:  IExCor= 4639 AccDes= 0.00D+00 IRadAn=         5 IDoV= 1 UseB2=F ITyADJ=14
 ICtDFT=  3500011 ScaDFX=  1.000000  1.000000  1.000000  1.000000
 FoFCou: FMM=F IPFlag=           0 FMFlag=      100000 FMFlg1=           0
         NFxFlg=           0 DoJE=T BraDBF=F KetDBF=T FulRan=T
         wScrn=  0.000000 ICntrl=       500 IOpCl=  0 I1Cent=   200000004 NGrid=           0
         NMat0=    1 NMatS0=      1 NMatT0=    0 NMatD0=    1 NMtDS0=    0 NMtDT0=    0
 Petite list used in FoFCou.
 Requested convergence on RMS density matrix=1.00D-08 within 128 cycles.
 Requested convergence on MAX density matrix=1.00D-06.
 Requested convergence on             energy=1.00D-06.
 No special actions if energy rises.
 Inv3:  Mode=1 IEnd=    24952368.
 Iteration    1 A*A^-1 deviation from unit magnitude is 3.00D-15 for   2347.
 Iteration    1 A*A^-1 deviation from orthogonality  is 1.96D-15 for   1524    107.
 Iteration    1 A^-1*A deviation from unit magnitude is 3.11D-15 for    190.
 Iteration    1 A^-1*A deviation from orthogonality  is 2.08D-15 for   1803   1631.
 Error on total polarization charges =  0.04438
 SCF Done:  E(RwB97XD) =  -4026.38822341     A.U. after   13 cycles
            NFock= 13  Conv=0.60D-08     -V/T= 2.0063
 SMD-CDS (non-electrostatic) energy       (kcal/mol) =      -8.54
 (included in total energy above)
 D1PCM: PCM CHGder 1st derivatives, ID1Alg=3 FixD1E=F DoIter=F DoCFld=F I1PDM=0.
 Calling FoFJK, ICntrl=      2127 FMM=F ISym2X=0 I1Cent= 0 IOpClX= 0 NMat=1 NMatS=1 NMatT=0.
 ***** Axes restored to original set *****
 -------------------------------------------------------------------
 Center     Atomic                   Forces (Hartrees/Bohr)
 Number     Number              X              Y              Z
 -------------------------------------------------------------------
      1        6           0.000048074   -0.000019475   -0.000028752
      2        6          -0.000016066    0.000024238   -0.000014688
      3        6           0.000022969   -0.000006611   -0.000021107
      4        6           0.000025834   -0.000039354   -0.000024473
      5        6           0.000065995    0.000093422    0.000001891
      6        6           0.000030383    0.000056256    0.000039854
      7       16          -0.000137785   -0.000022912    0.000009459
      8        6           0.000072791   -0.000037778    0.000034342
      9        6           0.000140059    0.000064418   -0.000019962
     10       16           0.000086565    0.000077827   -0.000077217
     11        6           0.000003427   -0.000055656    0.000015064
     12        6           0.000016151    0.000018348    0.000006061
     13        6          -0.000023223    0.000010487    0.000003187
     14        6           0.000032698   -0.000016747   -0.000002614
     15        1          -0.000007799   -0.000006933    0.000006801
     16        1           0.000018184    0.000044289   -0.000004432
     17        1          -0.000020633    0.000005456   -0.000011223
     18        1           0.000002471   -0.000015383    0.000006231
     19        1           0.000028821   -0.000005607   -0.000015227
     20        1           0.000015161   -0.000025171   -0.000013810
     21        1           0.000004279   -0.000017347   -0.000015112
     22        1          -0.000014950   -0.000012693   -0.000001708
     23        6          -0.000139631    0.000037287    0.000146293
     24        1           0.000003850   -0.000014964   -0.000114740
     25        6          -0.000050818   -0.000098971   -0.000052880
     26        1           0.000070926   -0.000042469    0.000015401
     27        1           0.000005597   -0.000040021    0.000035813
     28        6          -0.000057026   -0.000024559   -0.000069261
     29        1           0.000023745    0.000105085   -0.000077404
     30       35           0.000020302   -0.000049407    0.000041065
     31        6          -0.000146447    0.000010727    0.000041915
     32        1           0.000169765   -0.000046157    0.000002720
     33        1          -0.000043930   -0.000035804    0.000029441
     34        6          -0.000016354   -0.000040865    0.000034257
     35        1           0.000015657   -0.000005600    0.000007285
     36        1          -0.000006516    0.000017573    0.000009680
     37        1           0.000022148   -0.000007266    0.000015004
     38        1          -0.000264675    0.000122338    0.000062845
 -------------------------------------------------------------------
 Cartesian Forces:  Max     0.000264675 RMS     0.000057306

 GradGradGradGradGradGradGradGradGradGradGradGradGradGradGradGradGradGrad
 Berny optimization.
 Using GEDIIS/GDIIS optimizer.
 FormGI is forming the generalized inverse of G from B-inverse, IUseBI=4.
 Internal  Forces:  Max     0.000314950 RMS     0.000046268
 Search for a local minimum.
 Step number   7 out of a maximum of  228
 All quantities printed in internal units (Hartrees-Bohrs-Radians)
 Mixed Optimization -- En-DIIS/RFO-DIIS
 Swapping is turned off.
 Update second derivatives using D2CorX and points    2    3    4    5    6
                                                      7
 DE=  5.07D-07 DEPred=-1.81D-05 R=-2.80D-02
 Trust test=-2.80D-02 RLast= 1.59D-01 DXMaxT set to 2.95D-01
 ITU= -1  1  1  1 -1  1  0
     Eigenvalues ---    0.00009   0.00036   0.00182   0.00250   0.00386
     Eigenvalues ---    0.00421   0.00753   0.00803   0.00878   0.01093
     Eigenvalues ---    0.01163   0.01315   0.01517   0.01635   0.01709
     Eigenvalues ---    0.01773   0.01828   0.01861   0.02027   0.02084
     Eigenvalues ---    0.02101   0.02141   0.02187   0.02318   0.02498
     Eigenvalues ---    0.02527   0.02574   0.02592   0.02797   0.02848
     Eigenvalues ---    0.03032   0.03316   0.03448   0.03923   0.04477
     Eigenvalues ---    0.04520   0.04607   0.05065   0.05679   0.07429
     Eigenvalues ---    0.07603   0.08656   0.09238   0.09638   0.09716
     Eigenvalues ---    0.10859   0.11019   0.11049   0.11571   0.11703
     Eigenvalues ---    0.11885   0.12297   0.12356   0.12471   0.12524
     Eigenvalues ---    0.12642   0.14045   0.14193   0.14402   0.15078
     Eigenvalues ---    0.15303   0.16174   0.16269   0.17282   0.17690
     Eigenvalues ---    0.18339   0.18934   0.19358   0.19369   0.20263
     Eigenvalues ---    0.21462   0.22523   0.24265   0.25560   0.26714
     Eigenvalues ---    0.29532   0.29594   0.31724   0.32517   0.33180
     Eigenvalues ---    0.33678   0.34258   0.34398   0.34676   0.34864
     Eigenvalues ---    0.35259   0.35271   0.35525   0.36188   0.36457
     Eigenvalues ---    0.36558   0.36566   0.36587   0.36716   0.36754
     Eigenvalues ---    0.36772   0.36955   0.36975   0.37268   0.41480
     Eigenvalues ---    0.42429   0.42589   0.46709   0.48110   0.48171
     Eigenvalues ---    0.48302   0.51530   0.51952
 Eigenvalue     1 is   8.83D-05 Eigenvector:
                          D33       D99       D34       D98       D32
   1                    0.39055  -0.38552   0.38547  -0.38362   0.38024
                         D100       D87       D86       D88       D59
   1                   -0.37827   0.12977   0.12841   0.12572  -0.11717
 En-DIIS/RFO-DIIS/Sim-DIIS IScMMF=       -3 using points:     7    6    5    4    3    2    1
 RFO step:  Lambda=-2.62097369D-05.
 EnCoef did   100 forward-backward iterations
 EnCoef did   100 forward-backward iterations
 EnCoef did   100 forward-backward iterations
 EnCoef did     6 forward-backward iterations
 DidBck=T Rises=T En-DIIS coefs:    0.49856    0.15781    0.08154    0.26208    0.00000
                  En-DIIS coefs:    0.00000    0.00000
 Iteration  1 RMS(Cart)=  0.01355865 RMS(Int)=  0.00006302
 Iteration  2 RMS(Cart)=  0.00005810 RMS(Int)=  0.00005222
 Iteration  3 RMS(Cart)=  0.00000001 RMS(Int)=  0.00005222
 Variable       Old X    -DE/DX   Delta X   Delta X   Delta X     New X
                                 (Linear)    (Quad)   (Total)
    R1        2.63050   0.00000   0.00008  -0.00009  -0.00001   2.63049
    R2        2.63885  -0.00003  -0.00004  -0.00001  -0.00005   2.63879
    R3        2.05187  -0.00001  -0.00003   0.00003   0.00000   2.05187
    R4        2.63426   0.00000   0.00001   0.00003   0.00004   2.63429
    R5        2.05055  -0.00002   0.00000  -0.00002  -0.00002   2.05053
    R6        2.63072  -0.00001   0.00001   0.00002   0.00002   2.63074
    R7        2.05057  -0.00002   0.00001  -0.00003  -0.00002   2.05056
    R8        2.63912  -0.00004  -0.00002  -0.00002  -0.00004   2.63908
    R9        2.05170   0.00001   0.00000  -0.00001  -0.00001   2.05169
   R10        2.64588   0.00001   0.00012  -0.00022  -0.00010   2.64578
   R11        3.36239  -0.00002   0.00004   0.00026   0.00029   3.36268
   R12        4.85483   0.00014   0.02370   0.00512   0.02890   4.88373
   R13        3.36033   0.00003   0.00045  -0.00058  -0.00014   3.36019
   R14        3.36116   0.00003   0.00016   0.00032   0.00050   3.36166
   R15        2.64511   0.00003   0.00003   0.00006   0.00009   2.64520
   R16        2.63882  -0.00002  -0.00002  -0.00002  -0.00003   2.63879
   R17        3.36119   0.00003   0.00016  -0.00025  -0.00007   3.36112
   R18        2.63904   0.00003   0.00001  -0.00002  -0.00001   2.63903
   R19        5.15995   0.00025  -0.03273   0.10308   0.07027   5.23022
   R20        2.63050   0.00002   0.00002   0.00000   0.00002   2.63052
   R21        2.05158   0.00001   0.00001   0.00001   0.00002   2.05160
   R22        2.63416   0.00001   0.00000   0.00001   0.00002   2.63417
   R23        2.05050   0.00001   0.00001   0.00002   0.00003   2.05053
   R24        2.63057  -0.00002   0.00004  -0.00002   0.00003   2.63060
   R25        2.05055   0.00000   0.00000   0.00002   0.00002   2.05057
   R26        2.05161   0.00000   0.00003  -0.00005  -0.00001   2.05160
   R27        2.05774   0.00012   0.00019   0.00000   0.00019   2.05793
   R28        2.80790   0.00001  -0.00019   0.00039   0.00018   2.80807
   R29        2.75070  -0.00006  -0.00020  -0.00003  -0.00023   2.75047
   R30        3.95420  -0.00006  -0.00183   0.00037  -0.00147   3.95272
   R31        2.06292   0.00000  -0.00005  -0.00006  -0.00012   2.06280
   R32        2.06276   0.00003   0.00003   0.00005   0.00008   2.06285
   R33        2.07384  -0.00003  -0.00037   0.00057   0.00012   2.07395
   R34        2.05866  -0.00009   0.00005  -0.00031  -0.00026   2.05840
   R35        3.95841   0.00007   0.00038  -0.00019   0.00021   3.95862
   R36        2.81317  -0.00008   0.00001  -0.00046  -0.00044   2.81272
   R37        2.07817   0.00031   0.00004   0.00069   0.00082   2.07899
   R38        2.06778  -0.00001  -0.00003   0.00002  -0.00001   2.06776
   R39        2.88124   0.00000  -0.00017  -0.00013  -0.00030   2.88094
   R40        2.06378  -0.00001  -0.00001   0.00000  -0.00002   2.06376
   R41        2.06841   0.00001   0.00001   0.00003   0.00004   2.06844
   R42        2.06780   0.00002   0.00005  -0.00004   0.00001   2.06781
    A1        2.09323   0.00001  -0.00006   0.00004  -0.00002   2.09321
    A2        2.09887   0.00000  -0.00008   0.00017   0.00009   2.09897
    A3        2.09106  -0.00001   0.00014  -0.00022  -0.00007   2.09099
    A4        2.09697   0.00000   0.00008  -0.00011  -0.00003   2.09694
    A5        2.08734  -0.00001  -0.00003   0.00001  -0.00002   2.08731
    A6        2.09879   0.00001  -0.00005   0.00009   0.00005   2.09884
    A7        2.09693  -0.00001   0.00002   0.00000   0.00001   2.09694
    A8        2.09863   0.00000   0.00005  -0.00014  -0.00009   2.09854
    A9        2.08752   0.00001  -0.00008   0.00016   0.00008   2.08761
   A10        2.09333  -0.00001  -0.00010   0.00006  -0.00004   2.09329
   A11        2.09901   0.00002   0.00003   0.00007   0.00011   2.09911
   A12        2.09081  -0.00001   0.00007  -0.00014  -0.00007   2.09075
   A13        2.09230   0.00003   0.00013  -0.00010   0.00002   2.09233
   A14        2.07710  -0.00005   0.00016  -0.00003   0.00011   2.07721
   A15        1.73562   0.00012   0.00965  -0.00307   0.00643   1.74205
   A16        2.11232   0.00002  -0.00018   0.00003  -0.00013   2.11219
   A17        1.39238  -0.00005   0.00012  -0.00335  -0.00313   1.38925
   A18        1.53834  -0.00004  -0.00756   0.00452  -0.00297   1.53537
   A19        2.09282  -0.00002  -0.00005   0.00009   0.00004   2.09286
   A20        2.07521   0.00002   0.00058  -0.00031   0.00025   2.07546
   A21        2.11410   0.00000  -0.00048   0.00022  -0.00025   2.11385
   A22        1.77288  -0.00002  -0.00045  -0.00028  -0.00078   1.77210
   A23        2.11476  -0.00001  -0.00054   0.00036  -0.00018   2.11458
   A24        2.07566  -0.00001   0.00040  -0.00016   0.00025   2.07591
   A25        2.09213   0.00002   0.00011  -0.00012  -0.00002   2.09211
   A26        2.11201   0.00002  -0.00006  -0.00027  -0.00031   2.11170
   A27        2.09302  -0.00003  -0.00002   0.00000   0.00000   2.09302
   A28        1.37247  -0.00002  -0.00325   0.00668   0.00334   1.37581
   A29        2.07728   0.00001   0.00001   0.00038   0.00036   2.07764
   A30        1.50589   0.00002   0.00589  -0.01195  -0.00599   1.49989
   A31        1.80133   0.00002  -0.00428   0.00810   0.00384   1.80517
   A32        1.76957  -0.00002  -0.00035  -0.00038  -0.00079   1.76878
   A33        2.09330   0.00000  -0.00006   0.00008   0.00001   2.09331
   A34        2.09147  -0.00002  -0.00003  -0.00012  -0.00014   2.09133
   A35        2.09840   0.00002   0.00009   0.00004   0.00014   2.09854
   A36        2.09649   0.00000   0.00005  -0.00007  -0.00002   2.09648
   A37        2.08748   0.00001  -0.00004   0.00008   0.00004   2.08753
   A38        2.09912  -0.00001  -0.00001  -0.00001  -0.00003   2.09909
   A39        2.09714   0.00000   0.00004  -0.00003   0.00001   2.09715
   A40        2.09873   0.00000  -0.00004   0.00001  -0.00004   2.09870
   A41        2.08718   0.00000   0.00001   0.00001   0.00002   2.08721
   A42        2.09343   0.00000  -0.00012   0.00013   0.00001   2.09343
   A43        2.09186  -0.00003   0.00002  -0.00013  -0.00010   2.09176
   A44        2.09788   0.00002   0.00009   0.00001   0.00010   2.09798
   A45        2.05519   0.00000  -0.00030   0.00040   0.00013   2.05532
   A46        2.02766   0.00001  -0.00014  -0.00053  -0.00069   2.02697
   A47        1.81710   0.00005   0.00085  -0.00046   0.00038   1.81749
   A48        2.14844  -0.00003  -0.00054   0.00010  -0.00043   2.14801
   A49        1.95654  -0.00004   0.00109   0.00048   0.00153   1.95807
   A50        1.93529   0.00007   0.00057   0.00012   0.00069   1.93598
   A51        1.96425   0.00005   0.00060  -0.00030   0.00029   1.96453
   A52        1.85906  -0.00006  -0.00210   0.00171  -0.00036   1.85870
   A53        1.93227  -0.00004   0.00022   0.00004   0.00026   1.93253
   A54        1.87194   0.00003   0.00048  -0.00044   0.00006   1.87201
   A55        1.89682  -0.00006   0.00012  -0.00111  -0.00103   1.89578
   A56        2.02912   0.00005  -0.00008   0.00038   0.00027   2.02939
   A57        2.15189   0.00006  -0.00031   0.00067   0.00040   2.15229
   A58        1.81076   0.00001   0.00029  -0.00060  -0.00030   1.81046
   A59        2.05122  -0.00012   0.00049  -0.00143  -0.00093   2.05029
   A60        1.96420   0.00010  -0.00004   0.00188   0.00179   1.96599
   A61        1.80405   0.00002   0.00027  -0.00117  -0.00063   1.80342
   A62        1.93193  -0.00001  -0.00006   0.00021   0.00012   1.93205
   A63        1.99268  -0.00006  -0.00052   0.00034  -0.00030   1.99238
   A64        1.86124   0.00000  -0.00054  -0.00002  -0.00062   1.86062
   A65        1.90188   0.00001   0.00069   0.00064   0.00121   1.90309
   A66        1.96050   0.00005   0.00018  -0.00008   0.00016   1.96067
   A67        2.78876   0.00007   0.00904   0.00542   0.01489   2.80365
   A68        1.91063  -0.00001   0.00026  -0.00009   0.00017   1.91081
   A69        1.94623   0.00003   0.00013  -0.00063  -0.00050   1.94573
   A70        1.93774  -0.00003  -0.00022   0.00034   0.00012   1.93786
   A71        1.88382   0.00000   0.00007  -0.00004   0.00003   1.88385
   A72        1.88781   0.00001  -0.00006   0.00008   0.00003   1.88783
   A73        1.89590   0.00000  -0.00017   0.00033   0.00016   1.89606
   A74        2.69038   0.00016   0.00770  -0.00622   0.00139   2.69176
    D1       -0.02976  -0.00001   0.00044  -0.00087  -0.00044  -0.03019
    D2        3.12655   0.00000   0.00051  -0.00072  -0.00021   3.12634
    D3        3.11812  -0.00001  -0.00016  -0.00030  -0.00047   3.11765
    D4       -0.00876  -0.00001  -0.00009  -0.00015  -0.00025  -0.00901
    D5        0.02901   0.00001  -0.00010   0.00066   0.00057   0.02958
    D6       -3.06396   0.00001  -0.00138   0.00094  -0.00046  -3.06442
    D7       -3.11884   0.00001   0.00051   0.00009   0.00061  -3.11823
    D8        0.07138   0.00001  -0.00078   0.00037  -0.00043   0.07096
    D9       -0.00022   0.00000  -0.00040   0.00053   0.00013  -0.00009
   D10       -3.12631   0.00000   0.00003  -0.00004  -0.00001  -3.12632
   D11        3.12657   0.00000  -0.00047   0.00038  -0.00010   3.12647
   D12        0.00048  -0.00001  -0.00004  -0.00020  -0.00024   0.00024
   D13        0.03087   0.00001   0.00000   0.00003   0.00004   0.03092
   D14       -3.12049   0.00001   0.00077  -0.00059   0.00019  -3.12030
   D15       -3.12612   0.00001  -0.00042   0.00060   0.00018  -3.12594
   D16        0.00570   0.00001   0.00035  -0.00002   0.00033   0.00603
   D17       -0.03147  -0.00001   0.00034  -0.00024   0.00009  -0.03138
   D18        3.05262   0.00000   0.00259  -0.00234   0.00027   3.05289
   D19        1.42718   0.00000   0.00589  -0.00585   0.00006   1.42724
   D20        3.11985  -0.00001  -0.00042   0.00038  -0.00006   3.11979
   D21       -0.07925   0.00000   0.00183  -0.00172   0.00012  -0.07913
   D22       -1.70469  -0.00001   0.00513  -0.00523  -0.00009  -1.70478
   D23        0.00156   0.00000  -0.00030  -0.00011  -0.00040   0.00117
   D24        3.09342   0.00000   0.00105  -0.00040   0.00067   3.09410
   D25       -3.08134  -0.00001  -0.00260   0.00204  -0.00059  -3.08192
   D26        0.01052  -0.00001  -0.00126   0.00174   0.00048   0.01100
   D27       -1.65803  -0.00010  -0.01154   0.00532  -0.00610  -1.66413
   D28        1.43383  -0.00010  -0.01020   0.00503  -0.00503   1.42880
   D29        2.45001   0.00000  -0.00259   0.00068  -0.00196   2.44805
   D30       -0.74978   0.00001  -0.00031  -0.00145  -0.00177  -0.75155
   D31       -2.09185   0.00010   0.00426  -0.00031   0.00376  -2.08809
   D32        2.21505  -0.00006   0.04174  -0.04106   0.00067   2.21572
   D33       -1.99306  -0.00005   0.04084  -0.04111  -0.00033  -1.99339
   D34        0.13621   0.00000   0.04242  -0.04164   0.00072   0.13693
   D35       -2.45828   0.00002   0.00345  -0.00136   0.00214  -2.45614
   D36        0.73255   0.00002   0.00214  -0.00108   0.00108   0.73364
   D37       -0.73499  -0.00003  -0.00130  -0.00028  -0.00162  -0.73661
   D38        2.44458  -0.00002  -0.00030  -0.00268  -0.00301   2.44157
   D39       -0.00675   0.00004  -0.00019   0.00053   0.00036  -0.00639
   D40       -3.10289   0.00002   0.00155  -0.00253  -0.00096  -3.10385
   D41       -1.37824   0.00003  -0.00521   0.01055   0.00533  -1.37291
   D42        3.09652   0.00003  -0.00119   0.00295   0.00177   3.09828
   D43        0.00037   0.00001   0.00055  -0.00011   0.00045   0.00083
   D44        1.72502   0.00002  -0.00621   0.01297   0.00674   1.73177
   D45        3.07182  -0.00002  -0.00122   0.00214   0.00092   3.07274
   D46       -0.06251  -0.00002  -0.00091   0.00145   0.00054  -0.06197
   D47       -0.03230  -0.00001  -0.00022  -0.00023  -0.00045  -0.03275
   D48        3.11655  -0.00002   0.00009  -0.00092  -0.00083   3.11572
   D49        0.74752  -0.00003   0.00117  -0.00001   0.00117   0.74869
   D50       -2.43912  -0.00001  -0.00055   0.00301   0.00246  -2.43666
   D51        2.04551  -0.00004   0.00108   0.00033   0.00137   2.04688
   D52        0.03036  -0.00001  -0.00046   0.00021  -0.00027   0.03008
   D53       -3.11594   0.00000  -0.00076   0.00079   0.00001  -3.11593
   D54       -3.06669  -0.00003   0.00124  -0.00277  -0.00155  -3.06823
   D55        0.07020  -0.00002   0.00095  -0.00219  -0.00126   0.06894
   D56       -1.44185   0.00001   0.00572  -0.01209  -0.00631  -1.44816
   D57        1.69504   0.00001   0.00542  -0.01151  -0.00602   1.68901
   D58        1.39080   0.00000  -0.01258  -0.00742  -0.02003   1.37077
   D59       -0.75001  -0.00002  -0.01154  -0.00912  -0.02069  -0.77071
   D60       -2.82612  -0.00003  -0.01264  -0.00719  -0.01987  -2.84599
   D61       -0.02923   0.00000   0.00005   0.00003   0.00009  -0.02913
   D62        3.12637   0.00000  -0.00002   0.00012   0.00011   3.12647
   D63        3.11709   0.00000   0.00034  -0.00055  -0.00019   3.11690
   D64       -0.01050   0.00000   0.00027  -0.00046  -0.00018  -0.01068
   D65       -0.00278   0.00000   0.00028  -0.00038  -0.00009  -0.00287
   D66       -3.12727   0.00000   0.00005   0.00001   0.00006  -3.12721
   D67        3.12471   0.00000   0.00035  -0.00047  -0.00010   3.12461
   D68        0.00023   0.00000   0.00012  -0.00008   0.00005   0.00028
   D69        0.03359   0.00001  -0.00020   0.00048   0.00027   0.03386
   D70       -3.11529   0.00001  -0.00051   0.00117   0.00065  -3.11464
   D71       -3.12499   0.00001   0.00003   0.00009   0.00012  -3.12488
   D72        0.00931   0.00001  -0.00028   0.00078   0.00050   0.00981
   D73       -0.91197   0.00003   0.00241  -0.00041   0.00202  -0.90994
   D74       -3.08709  -0.00001   0.00123  -0.00033   0.00093  -3.08616
   D75        1.11919   0.00007   0.00208   0.00011   0.00226   1.12145
   D76        2.58359   0.00009   0.00563  -0.00022   0.00540   2.58899
   D77        0.40847   0.00004   0.00445  -0.00015   0.00431   0.41277
   D78       -1.66844   0.00012   0.00530   0.00029   0.00564  -1.66281
   D79        1.19525   0.00006   0.00427  -0.00032   0.00396   1.19921
   D80       -0.97987   0.00001   0.00309  -0.00024   0.00286  -0.97701
   D81       -3.05678   0.00009   0.00395   0.00020   0.00419  -3.05259
   D82       -2.93398   0.00006   0.00135  -0.00118   0.00020  -2.93378
   D83       -0.13894  -0.00002   0.00179  -0.00271  -0.00083  -0.13978
   D84       -0.14121   0.00000  -0.00185  -0.00118  -0.00298  -0.14419
   D85        2.65383  -0.00008  -0.00141  -0.00272  -0.00401   2.64982
   D86        0.56375   0.00000   0.00970   0.00628   0.01596   0.57971
   D87        2.63683   0.00006   0.00953   0.00708   0.01662   2.65345
   D88       -1.55667   0.00001   0.01012   0.00627   0.01640  -1.54027
   D89       -1.51866   0.00004   0.00768  -0.00409   0.00353  -1.51513
   D90        0.46843   0.00005   0.00717  -0.00464   0.00254   0.47097
   D91        2.70120   0.00005   0.00693  -0.00429   0.00262   2.70381
   D92        1.27230   0.00000   0.00802  -0.00531   0.00271   1.27501
   D93       -3.02379   0.00000   0.00751  -0.00585   0.00172  -3.02207
   D94       -0.79102   0.00001   0.00727  -0.00550   0.00180  -0.78922
   D95       -2.90901   0.00001   0.00878  -0.00566   0.00309  -2.90592
   D96       -0.92191   0.00001   0.00827  -0.00620   0.00210  -0.91981
   D97        1.31085   0.00002   0.00803  -0.00585   0.00218   1.31303
   D98        0.86655  -0.00002  -0.04267   0.03823  -0.00439   0.86217
   D99       -1.17108  -0.00002  -0.04250   0.03854  -0.00398  -1.17505
   D100       2.99208  -0.00008  -0.04278   0.03829  -0.00449   2.98759
   D101       3.02647  -0.00001   0.00154  -0.00395  -0.00232   3.02415
   D102      -1.17336   0.00001   0.00188  -0.00445  -0.00248  -1.17584
   D103       0.94346   0.00001   0.00159  -0.00421  -0.00254   0.94092
   D104       1.01981   0.00000   0.00105  -0.00311  -0.00215   1.01766
   D105       3.10317   0.00001   0.00139  -0.00361  -0.00232   3.10085
   D106      -1.06320   0.00002   0.00110  -0.00337  -0.00237  -1.06557
   D107      -1.03862  -0.00003   0.00117  -0.00344  -0.00227  -1.04089
   D108       1.04474  -0.00002   0.00150  -0.00394  -0.00243   1.04230
   D109      -3.12163  -0.00002   0.00121  -0.00371  -0.00249  -3.12412
         Item               Value     Threshold  Converged?
 Maximum Force            0.000315     0.000450     YES
 RMS     Force            0.000046     0.000300     YES
 Maximum Displacement     0.056924     0.001800     NO 
 RMS     Displacement     0.013556     0.001200     NO 
 Predicted change in Energy=-1.218141D-05
 GradGradGradGradGradGradGradGradGradGradGradGradGradGradGradGradGradGrad

                          Input orientation:                          
 ---------------------------------------------------------------------
 Center     Atomic      Atomic             Coordinates (Angstroms)
 Number     Number       Type             X           Y           Z
 ---------------------------------------------------------------------
      1          6           0        1.756690    2.728004    1.423201
      2          6           0        1.964127    3.910183    0.718167
      3          6           0        2.036773    3.891595   -0.673823
      4          6           0        1.902289    2.690642   -1.364944
      5          6           0        1.657224    1.507343   -0.664887
      6          6           0        1.584958    1.526206    0.733205
      7         16           0        1.203789    0.053303    1.653549
      8          6           0        2.175168   -1.164356    0.794322
      9          6           0        2.244065   -1.180950   -0.603664
     10         16           0        1.353903    0.010879   -1.578692
     11          6           0        2.977959   -2.175832   -1.253175
     12          6           0        3.609674   -3.169610   -0.510854
     13          6           0        3.540064   -3.153783    0.881260
     14          6           0        2.841662   -2.142580    1.535108
     15          1           0        4.042885   -3.919869    1.462428
     16          1           0        2.807934   -2.115401    2.619902
     17          1           0        3.050100   -2.173329   -2.336432
     18          1           0        4.166757   -3.948066   -1.021821
     19          1           0        1.721983    2.736986    2.508412
     20          1           0        1.978246    2.670898   -2.447810
     21          1           0        2.082707    4.843149    1.259403
     22          1           0        2.212571    4.810121   -1.224153
     23          6           0       -1.841560   -1.117655   -0.516870
     24          1           0       -1.812008   -0.999778   -1.599079
     25          6           0       -1.288690   -2.371359    0.058163
     26          1           0       -1.726466   -3.247513   -0.423779
     27          1           0       -1.411141   -2.424808    1.141568
     28          6           0       -2.011861    0.103437    0.256675
     29          1           0       -1.842247    0.022191    1.329573
     30         35           0       -3.857199   -0.846152   -0.028348
     31          6           0       -1.968974    1.464531   -0.344161
     32          1           0       -0.897376    1.713288   -0.332444
     33          1           0       -2.271190    1.432957   -1.395338
     34          6           0       -2.733220    2.520072    0.447002
     35          1           0       -2.553936    3.504262    0.008933
     36          1           0       -3.811575    2.333443    0.426738
     37          1           0       -2.402258    2.545351    1.489684
     38          1           0       -0.216000   -2.374072   -0.173810
 ---------------------------------------------------------------------
                    Distance matrix (angstroms):
                    1          2          3          4          5
     1  C    0.000000
     2  C    1.391995   0.000000
     3  C    2.414519   1.394008   0.000000
     4  C    2.792194   2.414633   1.392129   0.000000
     5  C    2.420747   2.789384   2.414289   1.396543   0.000000
     6  C    1.396390   2.413988   2.789073   2.420503   1.400085
     7  S    2.740946   4.040863   4.565415   4.068754   2.773983
     8  C    3.964981   5.079496   5.266616   4.426951   3.087966
     9  C    4.430083   5.267374   5.077263   3.960503   2.752281
    10  S    4.068952   4.566454   4.042902   2.743637   1.779452
    11  C    5.718574   6.477161   6.167264   4.985191   3.956792
    12  C    6.477343   7.371688   7.236103   6.163375   5.070472
    13  C    6.170052   7.239460   7.369906   6.471865   5.259444
    14  C    4.991220   6.170364   6.475993   5.714259   4.423212
    15  H    7.030109   8.135408   8.343082   7.501669   6.298530
    16  H    5.098605   6.374658   6.894005   6.308505   5.023768
    17  H    6.311166   6.893405   6.369804   5.091117   4.275689
    18  H    7.507095   8.344532   8.131311   7.022677   6.015534
    19  H    1.085803   2.154067   3.399829   3.877827   3.403827
    20  H    3.877767   3.399917   2.154195   1.085707   2.153075
    21  H    2.146382   1.085092   2.155210   3.398976   3.874471
    22  H    3.398753   2.155045   1.085108   2.146693   3.395516
    23  C    5.612519   6.425551   6.337088   5.407287   4.376530
    24  H    5.980480   6.613360   6.292436   5.241185   4.381090
    25  C    6.094355   7.104518   7.128751   6.150726   4.923976
    26  H    7.158946   8.133702   8.074116   7.022487   5.840903
    27  H    6.055241   7.190536   7.421638   6.590087   5.304711
    28  C    4.738260   5.523836   5.622046   4.964257   4.035147
    29  H    4.503613   5.475287   5.833753   5.329408   4.292999
    30  Br   6.811559   7.554325   7.589584   6.889637   6.029343
    31  C    4.312831   4.751740   4.695245   4.187126   3.640606
    32  H    3.340061   3.757436   3.670258   3.139968   2.584360
    33  H    5.083811   5.342420   5.012388   4.358970   3.996440
    34  C    4.599510   4.906221   5.088237   4.979978   4.640896
    35  H    4.602633   4.591369   4.657337   4.733651   4.709096
    36  H    5.670467   5.994145   6.151606   5.998829   5.637539
    37  H    4.163488   4.639323   5.118411   5.167120   4.711584
    38  H    5.698520   6.711217   6.677094   5.617586   4.337685
                    6          7          8          9         10
     6  C    0.000000
     7  S    1.778136   0.000000
     8  C    2.755215   1.778915   0.000000
     9  C    3.090362   2.774990   1.399782   0.000000
    10  S    2.773891   3.236004   2.772517   1.778630   0.000000
    11  C    4.426200   4.070106   2.420703   1.396515   2.743214
    12  C    5.262875   4.567285   2.789685   2.414181   4.042807
    13  C    5.074117   4.042278   2.414191   2.788670   4.565714
    14  C    3.960094   2.741999   1.396388   2.419958   4.067747
    15  H    6.019377   4.887032   3.395230   3.873779   5.650647
    16  H    4.279790   2.865378   2.153513   3.403311   4.925796
    17  H    5.025522   4.928155   3.403698   2.153368   2.867406
    18  H    6.301862   5.652234   3.874771   3.395369   4.888302
    19  H    2.153166   2.863821   4.285318   5.030687   4.926618
    20  H    3.403506   4.926737   5.025871   4.278816   2.867207
    21  H    3.395106   4.885742   6.026190   6.307680   5.651263
    22  H    3.874177   5.650321   6.306347   6.023199   4.888326
    23  C    4.504854   3.918675   4.225578   4.087037   3.551343
    24  H    4.833169   4.558904   4.653281   4.180360   3.323378
    25  C    4.889227   3.825793   3.741269   3.786218   3.916331
    26  H    5.923895   4.878224   4.587598   4.479750   4.630293
    27  H    4.975328   3.638821   3.817189   4.237163   4.580159
    28  C    3.897237   3.506305   4.407672   4.527996   3.834776
    29  H    3.789914   3.063374   4.223033   4.677916   4.321286
    30  Br   5.985408   5.408456   6.096514   6.137467   5.503967
    31  C    3.714156   4.006100   5.037966   4.981528   3.831278
    32  H    2.707875   3.333859   4.357862   4.280050   3.085384
    33  H    4.405595   4.824380   5.595601   5.277006   3.898362
    34  C    4.440309   4.800078   6.147187   6.290853   5.206157
    35  H    4.644105   5.360445   6.691580   6.734040   5.476813
    36  H    5.465173   5.644288   6.943400   7.076967   6.008180
    37  H    4.184352   4.386425   5.932813   6.313141   5.472406
    38  H    4.390705   3.353683   2.849276   2.767713   3.182181
                   11         12         13         14         15
    11  C    0.000000
    12  C    1.392013   0.000000
    13  C    2.414159   1.393944   0.000000
    14  C    2.791810   2.414662   1.392054   0.000000
    15  H    3.398563   2.155087   1.085114   2.146386   0.000000
    16  H    3.877278   3.399379   2.153398   1.085658   2.474056
    17  H    1.085660   2.153703   3.399250   3.877269   4.297367
    18  H    2.146528   1.085091   2.155308   3.399051   2.487496
    19  H    6.313699   6.896900   6.376064   5.100114   7.127018
    20  H    5.090911   6.365917   6.888316   6.307035   7.936681
    21  H    7.508703   8.346841   8.137432   7.032242   8.981870
    22  H    7.027816   8.132454   8.343786   7.506619   9.315605
    23  C    4.988952   5.824647   5.921356   5.214753   6.811513
    24  H    4.944344   5.940290   6.279848   5.725886   7.223540
    25  C    4.467900   4.995494   4.960498   4.392438   5.726738
    26  H    4.895713   5.337419   5.426624   5.091748   6.106983
    27  H    5.006095   5.337960   5.011347   4.280287   5.664323
    28  C    5.689729   6.550084   6.467106   5.498697   7.368906
    29  H    5.893749   6.580138   6.265546   5.164056   7.084649
    30  Br   7.070193   7.834888   7.802054   6.999989   8.607059
    31  C    6.208921   7.254266   7.292461   6.299613   8.270307
    32  H    5.566976   6.647408   6.697189   5.686464   7.704557
    33  H    6.371588   7.520007   7.745435   6.892985   8.757118
    34  C    7.586810   8.574513   8.469669   7.348715   9.403166
    35  H    8.028589   9.099496   9.067929   7.957921  10.037350
    36  H    8.321865   9.286421   9.184924   8.094988  10.093022
    37  H    7.665479   8.532658   8.255997   7.034021   9.129056
    38  H    3.377232   3.922023   3.978585   3.510453   4.817142
                   16         17         18         19         20
    16  H    0.000000
    17  H    4.962585   0.000000
    18  H    4.297349   2.474837   0.000000
    19  H    4.973668   7.024785   7.945401   0.000000
    20  H    7.019882   4.962642   7.115737   4.963283   0.000000
    21  H    7.127294   7.943352   9.318407   2.475090   4.298025
    22  H    7.943177   7.120899   8.975836   4.297745   2.475585
    23  C    5.696721   5.324809   6.660787   6.058830   5.715993
    24  H    6.355177   5.055789   6.691133   6.582095   5.344178
    25  C    4.838424   4.959677   5.780508   6.415844   6.509772
    26  H    5.577316   5.256205   5.964772   7.503583   7.269744
    27  H    4.481272   5.662367   6.173615   6.191030   7.094914
    28  C    5.808485   6.126281   7.498304   5.093868   5.461415
    29  H    5.278108   6.495765   7.576287   4.632872   5.990028
    30  Br   7.283420   7.402663   8.659834   7.099387   7.230204
    31  C    6.664866   6.511089   8.209911   4.835233   4.632624
    32  H    6.091349   5.891038   7.627033   3.997432   3.696078
    33  H    7.383123   6.496698   8.398934   5.734561   4.549494
    34  C    7.544103   7.951246   9.570995   4.913786   5.531781
    35  H    8.194352   8.315106  10.087981   5.011945   5.222141
    36  H    8.271643   8.661910  10.257167   5.925916   6.472938
    37  H    7.081391   8.162923   9.572047   4.252516   5.891387
    38  H    4.125035   3.922325   4.733407   6.088761   5.952942
                   21         22         23         24         25
    21  H    0.000000
    22  H    2.487169   0.000000
    23  C    7.354332   7.216284   0.000000
    24  H    7.581525   7.077622   1.089010   0.000000
    25  C    8.053472   8.091775   1.485969   2.213944   0.000000
    26  H    9.099544   9.004558   2.134996   2.537904   1.091587
    27  H    8.064990   8.430429   2.155070   3.114891   1.091612
    28  C    6.343171   6.495503   1.455486   2.168144   2.585923
    29  H    6.217058   6.774019   2.169931   3.101989   2.766223
    30  Br   8.325198   8.382451   2.091690   2.583331   2.988474
    31  C    5.513855   5.427032   2.591090   2.769888   3.916466
    32  H    4.605529   4.478537   2.989939   3.130758   4.121898
    33  H    6.134613   5.615928   2.731650   2.484061   4.189367
    34  C    5.408312   5.700696   3.867449   4.174257   5.115072
    35  H    4.985454   5.093659   4.705960   4.839683   6.010506
    36  H    6.460226   6.719354   4.084290   4.383214   5.351257
    37  H    5.044583   5.812981   4.214054   4.738860   5.240546
    38  H    7.708854   7.655965   2.082960   2.543092   1.097490
                   26         27         28         29         30
    26  H    0.000000
    27  H    1.796269   0.000000
    28  C    3.431229   2.745164   0.000000
    29  H    3.711955   2.491787   1.089256   0.000000
    30  Br   3.234644   3.137524   2.094810   2.580311   0.000000
    31  C    4.718952   4.200658   1.488429   2.213096   3.000731
    32  H    5.030435   4.422726   2.044691   2.552428   3.924762
    33  H    4.811180   4.696587   2.136358   3.098289   3.094903
    34  C    5.919193   5.165477   2.529171   2.795027   3.580607
    35  H    6.816040   6.143510   3.452655   3.791491   4.541584
    36  H    6.018149   5.377176   2.870682   3.167846   3.212321
    37  H    6.138021   5.079958   2.763270   2.589514   3.990434
    38  H    1.762637   1.777964   3.090063   3.262962   3.951459
                   31         32         33         34         35
    31  C    0.000000
    32  H    1.100154   0.000000
    33  H    1.094214   1.759458   0.000000
    34  C    1.524525   2.151455   2.188494   0.000000
    35  H    2.151129   2.463394   2.518377   1.092097   0.000000
    36  H    2.178181   3.074655   2.550220   1.094573   1.768342
    37  H    2.172302   2.505424   3.094827   1.094240   1.770633
    38  H    4.223365   4.146801   4.495488   5.538452   6.328835
                   36         37         38
    36  H    0.000000
    37  H    1.777903   0.000000
    38  H    5.953950   5.634506   0.000000
 Stoichiometry    C17H18BrS2(1+)
 Framework group  C1[X(C17H18BrS2)]
 Deg. of freedom   108
 Full point group                 C1      NOp   1
 Largest Abelian subgroup         C1      NOp   1
 Largest concise Abelian subgroup C1      NOp   1
                         Standard orientation:                         
 ---------------------------------------------------------------------
 Center     Atomic      Atomic             Coordinates (Angstroms)
 Number     Number       Type             X           Y           Z
 ---------------------------------------------------------------------
      1          6           0        1.640185    2.747717    1.359609
      2          6           0        1.827276    3.930188    0.649391
      3          6           0        1.883453    3.908925   -0.743322
      4          6           0        1.752797    2.704997   -1.429987
      5          6           0        1.528034    1.521017   -0.724293
      6          6           0        1.472307    1.542574    0.674517
      7         16           0        1.117003    0.068178    1.602786
      8          6           0        2.090233   -1.141777    0.734815
      9          6           0        2.142570   -1.161099   -0.663854
     10         16           0        1.228871    0.019355   -1.630915
     11          6           0        2.878611   -2.150157   -1.319797
     12          6           0        3.529121   -3.135732   -0.582790
     13          6           0        3.476008   -3.117199    0.810018
     14          6           0        2.775342   -2.111454    1.469834
     15          1           0        3.993422   -3.876780    1.386899
     16          1           0        2.754318   -2.081961    2.554888
     17          1           0        2.937763   -2.149581   -2.403844
     18          1           0        4.087854   -3.909811   -1.098584
     19          1           0        1.618369    2.759005    2.445134
     20          1           0        1.815993    2.683367   -2.513637
     21          1           0        1.942932    4.865618    1.186996
     22          1           0        2.043411    4.827819   -1.297854
     23          6           0       -1.942155   -1.138564   -0.528255
     24          1           0       -1.926735   -1.023045   -1.611012
     25          6           0       -1.369868   -2.385251    0.043026
     26          1           0       -1.804543   -3.266927   -0.431597
     27          1           0       -1.478810   -2.437275    1.127942
     28          6           0       -2.115464    0.082647    0.244433
     29          1           0       -1.932222    0.005731    1.315407
     30         35           0       -3.954436   -0.886093   -0.016248
     31          6           0       -2.093455    1.442629   -0.360039
     32          1           0       -1.024350    1.702147   -0.361742
     33          1           0       -2.407888    1.405455   -1.407442
     34          6           0       -2.858761    2.492385    0.437769
     35          1           0       -2.694635    3.477248   -0.004705
     36          1           0       -3.935350    2.294903    0.430862
     37          1           0       -2.515624    2.523532    1.476349
     38          1           0       -0.300055   -2.377775   -0.201778
 ---------------------------------------------------------------------
 Rotational constants (GHZ):           0.2917996           0.1764804           0.1302187
 Standard basis: 6-31+G(d,p) (6D, 7F)
 There are   493 symmetry adapted cartesian basis functions of A   symmetry.
 There are   493 symmetry adapted basis functions of A   symmetry.
   493 basis functions,   869 primitive gaussians,   493 cartesian basis functions
    93 alpha electrons       93 beta electrons
       nuclear repulsion energy      2263.7007327810 Hartrees.
 NAtoms=   38 NActive=   38 NUniq=   38 SFac= 1.00D+00 NAtFMM=   60 NAOKFM=F Big=F
 Integral buffers will be    131072 words long.
 Raffenetti 2 integral format.
 Two-electron integral symmetry is turned on.
 Nuclear repulsion after empirical dispersion term =     2263.6698150326 Hartrees.
 ------------------------------------------------------------------------------
 Polarizable Continuum Model (PCM)
 =================================
 Model                : PCM.
 Atomic radii         : SMD-Coulomb.
 Polarization charges : Total charges.
 Charge compensation  : None.
 Solution method      : Matrix inversion.
 Cavity type          : VdW (van der Waals Surface) (Alpha=1.000).
 Cavity algorithm     : GePol (No added spheres)
                        Default sphere list used, NSphG=   38.
                        Lebedev-Laikov grids with approx.  5.0 points / Ang**2.
                        Smoothing algorithm: York/Karplus (Gamma=1.0000).
                        Polarization charges: spherical gaussians, with
                                              point-specific exponents (IZeta= 3).
                        Self-potential: point-specific (ISelfS= 7).
                        Self-field    : sphere-specific E.n sum rule (ISelfD= 2).
 1st derivatives      : Analytical E(r).r(x)/FMM algorithm (CHGder, D1EAlg=3).
                        Cavity 1st derivative terms included.
 Solvent              : Dichloromethane, Eps=   8.930000 Eps(inf)=   2.028346
 ------------------------------------------------------------------------------
 ------------------------------------------------------------------------------
 Atomic radii for non-electrostatic terms: SMD-CDS.
 ------------------------------------------------------------------------------
 Nuclear repulsion after PCM non-electrostatic terms =     2263.6561661727 Hartrees.
 One-electron integrals computed using PRISM.
 NBasis=   493 RedAO= T EigKep=  1.09D-06  NBF=   493
 NBsUse=   492 1.00D-06 EigRej=  5.82D-07 NBFU=   492
 Initial guess from the checkpoint file:  "/home/ansgus3642/gaussian/scratch/Gau-174695.chk"
 B after Tr=     0.000000    0.000000    0.000000
         Rot=    0.999999   -0.000011    0.000538    0.001617 Ang=  -0.20 deg.
 ExpMin= 3.50D-02 ExpMax= 5.74D+05 ExpMxC= 5.74D+03 IAcc=3 IRadAn=         5 AccDes= 0.00D+00
 Harris functional with IExCor= 4639 and IRadAn=       5 diagonalized for initial guess.
 HarFok:  IExCor= 4639 AccDes= 0.00D+00 IRadAn=         5 IDoV= 1 UseB2=F ITyADJ=14
 ICtDFT=  3500011 ScaDFX=  1.000000  1.000000  1.000000  1.000000
 FoFCou: FMM=F IPFlag=           0 FMFlag=      100000 FMFlg1=           0
         NFxFlg=           0 DoJE=T BraDBF=F KetDBF=T FulRan=T
         wScrn=  0.000000 ICntrl=       500 IOpCl=  0 I1Cent=   200000004 NGrid=           0
         NMat0=    1 NMatS0=      1 NMatT0=    0 NMatD0=    1 NMtDS0=    0 NMtDT0=    0
 Petite list used in FoFCou.
 Requested convergence on RMS density matrix=1.00D-08 within 128 cycles.
 Requested convergence on MAX density matrix=1.00D-06.
 Requested convergence on             energy=1.00D-06.
 No special actions if energy rises.
 Inv3:  Mode=1 IEnd=    25143075.
 Iteration    1 A*A^-1 deviation from unit magnitude is 3.55D-15 for     83.
 Iteration    1 A*A^-1 deviation from orthogonality  is 2.08D-15 for   1093    345.
 Iteration    1 A^-1*A deviation from unit magnitude is 3.55D-15 for   2754.
 Iteration    1 A^-1*A deviation from orthogonality  is 2.57D-15 for   2387   1566.
 Error on total polarization charges =  0.04445
 SCF Done:  E(RwB97XD) =  -4026.38823153     A.U. after   12 cycles
            NFock= 12  Conv=0.93D-08     -V/T= 2.0063
 SMD-CDS (non-electrostatic) energy       (kcal/mol) =      -8.56
 (included in total energy above)
 D1PCM: PCM CHGder 1st derivatives, ID1Alg=3 FixD1E=F DoIter=F DoCFld=F I1PDM=0.
 Calling FoFJK, ICntrl=      2127 FMM=F ISym2X=0 I1Cent= 0 IOpClX= 0 NMat=1 NMatS=1 NMatT=0.
 ***** Axes restored to original set *****
 -------------------------------------------------------------------
 Center     Atomic                   Forces (Hartrees/Bohr)
 Number     Number              X              Y              Z
 -------------------------------------------------------------------
      1        6           0.000020232    0.000011950   -0.000007774
      2        6           0.000014654    0.000013212   -0.000007874
      3        6          -0.000000062   -0.000001607   -0.000018332
      4        6           0.000002089    0.000011580   -0.000014906
      5        6          -0.000085382    0.000035945   -0.000083261
      6        6           0.000026557    0.000068775    0.000070184
      7       16          -0.000242626   -0.000188473   -0.000013739
      8        6           0.000004813   -0.000041513    0.000005717
      9        6           0.000029998    0.000035909    0.000063244
     10       16          -0.000171830    0.000080094    0.000028460
     11        6           0.000001470   -0.000041324    0.000009642
     12        6          -0.000011053   -0.000002088    0.000014522
     13        6           0.000002630    0.000000159    0.000001281
     14        6           0.000023409   -0.000018100    0.000004715
     15        1          -0.000001658   -0.000001011    0.000007692
     16        1           0.000007771    0.000022284    0.000008917
     17        1          -0.000015375    0.000000496   -0.000007821
     18        1           0.000000123   -0.000010623    0.000007172
     19        1           0.000020756    0.000006056   -0.000018520
     20        1           0.000013513   -0.000011883   -0.000011024
     21        1           0.000008346   -0.000004165   -0.000016900
     22        1          -0.000001972   -0.000006392   -0.000015397
     23        6          -0.000088295   -0.000090814    0.000085856
     24        1           0.000144687   -0.000030824   -0.000122942
     25        6           0.000136348    0.000042240    0.000020596
     26        1          -0.000001783   -0.000036084   -0.000022385
     27        1          -0.000036868    0.000009235    0.000004628
     28        6           0.000085645    0.000006144    0.000021859
     29        1           0.000078318   -0.000006783    0.000059017
     30       35           0.000201119   -0.000005612    0.000055910
     31        6           0.000045092   -0.000005311   -0.000114019
     32        1          -0.000015180   -0.000085217    0.000013597
     33        1          -0.000039982   -0.000002104    0.000014548
     34        6          -0.000010652   -0.000000008   -0.000013355
     35        1           0.000002543   -0.000002514    0.000001398
     36        1          -0.000000151    0.000013537    0.000037910
     37        1           0.000012104    0.000003059    0.000002018
     38        1          -0.000159349    0.000231774   -0.000050636
 -------------------------------------------------------------------
 Cartesian Forces:  Max     0.000242626 RMS     0.000061200

 GradGradGradGradGradGradGradGradGradGradGradGradGradGradGradGradGradGrad
 Berny optimization.
 Using GEDIIS/GDIIS optimizer.
 FormGI is forming the generalized inverse of G from B-inverse, IUseBI=4.
 Internal  Forces:  Max     0.000328165 RMS     0.000053825
 Search for a local minimum.
 Step number   8 out of a maximum of  228
 All quantities printed in internal units (Hartrees-Bohrs-Radians)
 Mixed Optimization -- En-DIIS/RFO-DIIS
 Swapping is turned off.
 Update second derivatives using D2CorX and points    2    3    4    5    6
                                                      7    8
 DE= -8.12D-06 DEPred=-1.22D-05 R= 6.67D-01
 TightC=F SS=  1.41D+00  RLast= 9.36D-02 DXNew= 4.9666D-01 2.8073D-01
 Trust test= 6.67D-01 RLast= 9.36D-02 DXMaxT set to 2.95D-01
 ITU=  1 -1  1  1  1 -1  1  0
     Eigenvalues ---    0.00009   0.00037   0.00215   0.00265   0.00344
     Eigenvalues ---    0.00525   0.00653   0.00759   0.00885   0.01095
     Eigenvalues ---    0.01176   0.01343   0.01512   0.01624   0.01726
     Eigenvalues ---    0.01781   0.01835   0.01876   0.02026   0.02088
     Eigenvalues ---    0.02099   0.02140   0.02166   0.02303   0.02495
     Eigenvalues ---    0.02546   0.02572   0.02593   0.02801   0.02849
     Eigenvalues ---    0.03050   0.03355   0.03491   0.03940   0.04511
     Eigenvalues ---    0.04528   0.04695   0.05093   0.05762   0.07458
     Eigenvalues ---    0.07609   0.08657   0.09297   0.09611   0.09733
     Eigenvalues ---    0.10744   0.11001   0.11040   0.11571   0.11707
     Eigenvalues ---    0.11890   0.12297   0.12356   0.12468   0.12522
     Eigenvalues ---    0.12638   0.14050   0.14190   0.14279   0.15080
     Eigenvalues ---    0.15304   0.16177   0.16271   0.17299   0.17687
     Eigenvalues ---    0.18329   0.18917   0.19358   0.19370   0.20266
     Eigenvalues ---    0.21446   0.22559   0.24339   0.25564   0.26717
     Eigenvalues ---    0.29556   0.29581   0.31673   0.32547   0.33281
     Eigenvalues ---    0.33654   0.34345   0.34675   0.34721   0.34926
     Eigenvalues ---    0.35261   0.35285   0.35540   0.36199   0.36416
     Eigenvalues ---    0.36563   0.36587   0.36636   0.36717   0.36754
     Eigenvalues ---    0.36772   0.36955   0.36975   0.37274   0.41484
     Eigenvalues ---    0.42433   0.42600   0.46712   0.48112   0.48171
     Eigenvalues ---    0.48299   0.51526   0.51964
 Eigenvalue     1 is   9.13D-05 Eigenvector:
                          D33       D34       D99       D98       D32
   1                   -0.39248  -0.38805   0.38737   0.38582  -0.38243
                         D100       D87       D86       D88       D59
   1                    0.38045  -0.12428  -0.12321  -0.12074   0.11126
 En-DIIS/RFO-DIIS/Sim-DIIS IScMMF=       -3 using points:     8    7    6    5    4    3    2    1
 RFO step:  Lambda=-1.55453704D-05.
 DidBck=T Rises=F RFO-DIIS coefs:    0.36974    0.15462    0.14135    0.26856    0.01926
                  RFO-DIIS coefs:   -0.03801    0.11477   -0.03029
 Iteration  1 RMS(Cart)=  0.01287953 RMS(Int)=  0.00003977
 Iteration  2 RMS(Cart)=  0.00005285 RMS(Int)=  0.00002349
 Iteration  3 RMS(Cart)=  0.00000001 RMS(Int)=  0.00002349
 Variable       Old X    -DE/DX   Delta X   Delta X   Delta X     New X
                                 (Linear)    (Quad)   (Total)
    R1        2.63049   0.00004   0.00009   0.00000   0.00009   2.63058
    R2        2.63879   0.00002  -0.00001  -0.00001  -0.00003   2.63877
    R3        2.05187  -0.00001  -0.00004   0.00000  -0.00004   2.05183
[truncated: 703,300 more chars]
