# Supplementary material for: Enriching Alkene syn-Dihalogenation: Aryl Alkene, Bromine, Regio-Reversion, and Stereoconvergency
Source: Org Lett. 2026 Feb 25;28(9):3002–7. doi: 10.1021/acs.orglett.6c00241 (PMC12973299; doi:10.1021/acs.orglett.6c00241)
Supplement: Supplementary file 1 [file ol6c00241_si_001.zip › Fig 4b/alkyl-Br/E-alkyl-bromiranium_SM.log]

 Entering Gaussian System, Link 0=g16
 Input=E-alkyl-TT-Br_bromiranium_sm_fromIRCrvs.gjf
 Output=E-alkyl-TT-Br_bromiranium_sm_fromIRCrvs.log
 Initial command:
 /home/ansgus3642/gaussian/g16/l1.exe "/home/ansgus3642/gaussian/scratch/Gau-107177.inp" -scrdir="/home/ansgus3642/gaussian/scratch/"
 Entering Link 1 = /home/ansgus3642/gaussian/g16/l1.exe PID=    107179.
  
 Copyright (c) 1988-2019, Gaussian, Inc.  All Rights Reserved.
  
 This is part of the Gaussian(R) 16 program.  It is based on
 the Gaussian(R) 09 system (copyright 2009, Gaussian, Inc.),
 the Gaussian(R) 03 system (copyright 2003, Gaussian, Inc.),
 the Gaussian(R) 98 system (copyright 1998, Gaussian, Inc.),
 the Gaussian(R) 94 system (copyright 1995, Gaussian, Inc.),
 the Gaussian 92(TM) system (copyright 1992, Gaussian, Inc.),
 the Gaussian 90(TM) system (copyright 1990, Gaussian, Inc.),
 the Gaussian 88(TM) system (copyright 1988, Gaussian, Inc.),
 the Gaussian 86(TM) system (copyright 1986, Carnegie Mellon
 University), and the Gaussian 82(TM) system (copyright 1983,
 Carnegie Mellon University). Gaussian is a federally registered
 trademark of Gaussian, Inc.
  
 This software contains proprietary and confidential information,
 including trade secrets, belonging to Gaussian, Inc.
  
 This software is provided under written license and may be
 used, copied, transmitted, or stored only in accord with that
 written license.
  
 The following legend is applicable only to US Government
 contracts under FAR:
  
                    RESTRICTED RIGHTS LEGEND
  
 Use, reproduction and disclosure by the US Government is
 subject to restrictions as set forth in subparagraphs (a)
 and (c) of the Commercial Computer Software - Restricted
 Rights clause in FAR 52.227-19.
  
 Gaussian, Inc.
 340 Quinnipiac St., Bldg. 40, Wallingford CT 06492
  
  
 ---------------------------------------------------------------
 Warning -- This program may not be used in any manner that
 competes with the business of Gaussian, Inc. or will provide
 assistance to any competitor of Gaussian, Inc.  The licensee
 of this program is prohibited from giving any competitor of
 Gaussian, Inc. access to this program.  By using this program,
 the user acknowledges that Gaussian, Inc. is engaged in the
 business of creating and licensing software in the field of
 computational chemistry and represents and warrants to the
 licensee that it is not a competitor of Gaussian, Inc. and that
 it will not use this program in any manner prohibited above.
 ---------------------------------------------------------------
  

 Cite this work as:
 Gaussian 16, Revision C.01,
 M. J. Frisch, G. W. Trucks, H. B. Schlegel, G. E. Scuseria, 
 M. A. Robb, J. R. Cheeseman, G. Scalmani, V. Barone, 
 G. A. Petersson, H. Nakatsuji, X. Li, M. Caricato, A. V. Marenich, 
 J. Bloino, B. G. Janesko, R. Gomperts, B. Mennucci, H. P. Hratchian, 
 J. V. Ortiz, A. F. Izmaylov, J. L. Sonnenberg, D. Williams-Young, 
 F. Ding, F. Lipparini, F. Egidi, J. Goings, B. Peng, A. Petrone, 
 T. Henderson, D. Ranasinghe, V. G. Zakrzewski, J. Gao, N. Rega, 
 G. Zheng, W. Liang, M. Hada, M. Ehara, K. Toyota, R. Fukuda, 
 J. Hasegawa, M. Ishida, T. Nakajima, Y. Honda, O. Kitao, H. Nakai, 
 T. Vreven, K. Throssell, J. A. Montgomery, Jr., J. E. Peralta, 
 F. Ogliaro, M. J. Bearpark, J. J. Heyd, E. N. Brothers, K. N. Kudin, 
 V. N. Staroverov, T. A. Keith, R. Kobayashi, J. Normand, 
 K. Raghavachari, A. P. Rendell, J. C. Burant, S. S. Iyengar, 
 J. Tomasi, M. Cossi, J. M. Millam, M. Klene, C. Adamo, R. Cammi, 
 J. W. Ochterski, R. L. Martin, K. Morokuma, O. Farkas, 
 J. B. Foresman, and D. J. Fox, Gaussian, Inc., Wallingford CT, 2019.
 
 ******************************************
 Gaussian 16:  ES64L-G16RevC.01  3-Jul-2019
                 5-Feb-2026 
 ******************************************
 %mem=12GB
 %nprocshared=8
 Will use up to    8 processors via shared memory.
 ----------------------------------------------------------------------
 # opt=calcfc freq wb97xd/6-31+g(d,p) scrf=(smd,solvent=dichloromethane
 )
 ----------------------------------------------------------------------
 1/10=4,18=20,19=15,26=3,38=1/1,3;
 2/9=110,12=2,17=6,18=5,40=1/2;
 3/5=1,6=6,7=111,11=2,25=1,30=1,70=32201,71=2,72=9,74=-58,140=1/1,2,3;
 4//1;
 5/5=2,38=5,53=9/2;
 8/6=4,10=90,11=11/1;
 11/6=1,8=1,9=11,15=111,16=1/1,2,10;
 10/6=1,13=1/2;
 6/7=2,8=2,9=2,10=2,28=1/1;
 7/10=1,25=1/1,2,3,16;
 1/10=4,18=20,19=15,26=3/3(2);
 2/9=110/2;
 99//99;
 2/9=110/2;
 3/5=1,6=6,7=111,11=2,25=1,30=1,70=32205,71=1,72=9,74=-58/1,2,3;
 4/5=5,16=3,69=1/1;
 5/5=2,38=5,53=9/2;
 7//1,2,3,16;
 1/18=20,19=15,26=3/3(-5);
 2/9=110/2;
 6/7=2,8=2,9=2,10=2,19=2,28=1/1;
 99/9=1/99;
 -------------------
 Title Card Required
 -------------------
 Symbolic Z-matrix:
 Charge =  1 Multiplicity = 1
 C                     1.65185   2.89531   1.27442 
 C                     1.701     4.02147   0.45795 
 C                     1.56604   3.90132  -0.92515 
 C                     1.3208    2.65666  -1.49931 
 C                     1.21463   1.53877  -0.66706 
 C                     1.41871   1.63977   0.71196 
 S                     1.37031   0.21645   1.7623 
 C                     2.24431  -0.97207   0.77791 
 C                     2.07012  -1.06306  -0.60651 
 S                     0.83636  -0.05185  -1.39394 
 C                     2.78071  -1.98932  -1.37181 
 C                     3.63336  -2.88061  -0.72685 
 C                     3.77025  -2.83562   0.66001 
 C                     3.0981   -1.87487   1.41065 
 H                     4.42528  -3.53907   1.16317 
 H                     3.24378  -1.8208    2.48454 
 H                     2.64647  -2.03255  -2.44771 
 H                     4.17953  -3.61553  -1.30776 
 H                     1.81028   2.98728   2.34403 
 H                     1.19249   2.55971  -2.57259 
 H                     1.87646   4.99471   0.90417 
 H                     1.63765   4.77724  -1.56045 
 C                    -0.95143  -0.89722  -0.8116 
 H                    -1.33429  -0.97898  -1.83213 
 C                    -0.64543  -2.25442  -0.21101 
 H                    -1.54234  -2.86324  -0.32537 
 H                    -0.40642  -2.18518   0.85272 
 C                    -1.88556  -0.02531   0.04089 
 H                    -1.55888  -0.0188    1.08169 
 Br                   -3.65462  -0.98285   0.10867 
 C                    -2.13818   1.37624  -0.48785 
 H                    -1.16573   1.8542   -0.62779 
 H                    -2.60618   1.31254  -1.47629 
 C                    -2.95113   2.27017   0.44252 
 H                    -2.99923   3.28211   0.03103 
 H                    -3.97547   1.90859   0.5679 
 H                    -2.48312   2.33003   1.43132 
 H                     0.15495  -2.78843  -0.73343 
 

 GradGradGradGradGradGradGradGradGradGradGradGradGradGradGradGradGradGrad
 Berny optimization.
 Initialization pass.
                           ----------------------------
                           !    Initial Parameters    !
                           ! (Angstroms and Degrees)  !
 --------------------------                            --------------------------
 ! Name  Definition              Value          Derivative Info.                !
 --------------------------------------------------------------------------------
 ! R1    R(1,2)                  1.3919         calculate D2E/DX2 analytically  !
 ! R2    R(1,6)                  1.3954         calculate D2E/DX2 analytically  !
 ! R3    R(1,19)                 1.0852         calculate D2E/DX2 analytically  !
 ! R4    R(2,3)                  1.3949         calculate D2E/DX2 analytically  !
 ! R5    R(2,21)                 1.0849         calculate D2E/DX2 analytically  !
 ! R6    R(3,4)                  1.3925         calculate D2E/DX2 analytically  !
 ! R7    R(3,22)                 1.0844         calculate D2E/DX2 analytically  !
 ! R8    R(4,5)                  1.3977         calculate D2E/DX2 analytically  !
 ! R9    R(4,20)                 1.0853         calculate D2E/DX2 analytically  !
 ! R10   R(5,6)                  1.3977         calculate D2E/DX2 analytically  !
 ! R11   R(5,10)                 1.7893         calculate D2E/DX2 analytically  !
 ! R12   R(6,7)                  1.7696         calculate D2E/DX2 analytically  !
 ! R13   R(7,8)                  1.7735         calculate D2E/DX2 analytically  !
 ! R14   R(8,9)                  1.3983         calculate D2E/DX2 analytically  !
 ! R15   R(8,14)                 1.3944         calculate D2E/DX2 analytically  !
 ! R16   R(9,10)                 1.779          calculate D2E/DX2 analytically  !
 ! R17   R(9,11)                 1.3959         calculate D2E/DX2 analytically  !
 ! R18   R(10,23)                2.0615         calculate D2E/DX2 analytically  !
 ! R19   R(11,12)                1.3919         calculate D2E/DX2 analytically  !
 ! R20   R(11,17)                1.0851         calculate D2E/DX2 analytically  !
 ! R21   R(12,13)                1.3943         calculate D2E/DX2 analytically  !
 ! R22   R(12,18)                1.0844         calculate D2E/DX2 analytically  !
 ! R23   R(13,14)                1.3922         calculate D2E/DX2 analytically  !
 ! R24   R(13,15)                1.0849         calculate D2E/DX2 analytically  !
 ! R25   R(14,16)                1.0851         calculate D2E/DX2 analytically  !
 ! R26   R(23,24)                1.093          calculate D2E/DX2 analytically  !
 ! R27   R(23,25)                1.5154         calculate D2E/DX2 analytically  !
 ! R28   R(23,28)                1.5361         calculate D2E/DX2 analytically  !
 ! R29   R(25,26)                1.09           calculate D2E/DX2 analytically  !
 ! R30   R(25,27)                1.0924         calculate D2E/DX2 analytically  !
 ! R31   R(25,38)                1.0948         calculate D2E/DX2 analytically  !
 ! R32   R(28,29)                1.0909         calculate D2E/DX2 analytically  !
 ! R33   R(28,30)                2.0127         calculate D2E/DX2 analytically  !
 ! R34   R(28,31)                1.5191         calculate D2E/DX2 analytically  !
 ! R35   R(31,32)                1.0926         calculate D2E/DX2 analytically  !
 ! R36   R(31,33)                1.0955         calculate D2E/DX2 analytically  !
 ! R37   R(31,34)                1.525          calculate D2E/DX2 analytically  !
 ! R38   R(34,35)                1.0935         calculate D2E/DX2 analytically  !
 ! R39   R(34,36)                1.0935         calculate D2E/DX2 analytically  !
 ! R40   R(34,37)                1.0956         calculate D2E/DX2 analytically  !
 ! A1    A(2,1,6)              119.8323         calculate D2E/DX2 analytically  !
 ! A2    A(2,1,19)             120.2957         calculate D2E/DX2 analytically  !
 ! A3    A(6,1,19)             119.8642         calculate D2E/DX2 analytically  !
 ! A4    A(1,2,3)              120.5673         calculate D2E/DX2 analytically  !
 ! A5    A(1,2,21)             119.357          calculate D2E/DX2 analytically  !
 ! A6    A(3,2,21)             120.0489         calculate D2E/DX2 analytically  !
 ! A7    A(2,3,4)              120.1915         calculate D2E/DX2 analytically  !
 ! A8    A(2,3,22)             120.3273         calculate D2E/DX2 analytically  !
 ! A9    A(4,3,22)             119.476          calculate D2E/DX2 analytically  !
 ! A10   A(3,4,5)              118.866          calculate D2E/DX2 analytically  !
 ! A11   A(3,4,20)             120.5609         calculate D2E/DX2 analytically  !
 ! A12   A(5,4,20)             120.5595         calculate D2E/DX2 analytically  !
 ! A13   A(4,5,6)              121.2384         calculate D2E/DX2 analytically  !
 ! A14   A(4,5,10)             119.0234         calculate D2E/DX2 analytically  !
 ! A15   A(6,5,10)             119.7305         calculate D2E/DX2 analytically  !
 ! A16   A(1,6,5)              119.151          calculate D2E/DX2 analytically  !
 ! A17   A(1,6,7)              119.2774         calculate D2E/DX2 analytically  !
 ! A18   A(5,6,7)              121.568          calculate D2E/DX2 analytically  !
 ! A19   A(6,7,8)              101.3082         calculate D2E/DX2 analytically  !
 ! A20   A(7,8,9)              122.1237         calculate D2E/DX2 analytically  !
 ! A21   A(7,8,14)             118.931          calculate D2E/DX2 analytically  !
 ! A22   A(9,8,14)             118.9083         calculate D2E/DX2 analytically  !
 ! A23   A(8,9,10)             119.1859         calculate D2E/DX2 analytically  !
 ! A24   A(8,9,11)             121.5045         calculate D2E/DX2 analytically  !
 ! A25   A(10,9,11)            119.1792         calculate D2E/DX2 analytically  !
 ! A26   A(5,10,9)             100.3046         calculate D2E/DX2 analytically  !
 ! A27   A(5,10,23)            115.6654         calculate D2E/DX2 analytically  !
 ! A28   A(9,10,23)            104.0816         calculate D2E/DX2 analytically  !
 ! A29   A(9,11,12)            118.8616         calculate D2E/DX2 analytically  !
 ! A30   A(9,11,17)            120.4678         calculate D2E/DX2 analytically  !
 ! A31   A(12,11,17)           120.6443         calculate D2E/DX2 analytically  !
 ! A32   A(11,12,13)           120.0243         calculate D2E/DX2 analytically  !
 ! A33   A(11,12,18)           119.6233         calculate D2E/DX2 analytically  !
 ! A34   A(13,12,18)           120.3484         calculate D2E/DX2 analytically  !
 ! A35   A(12,13,14)           120.7396         calculate D2E/DX2 analytically  !
 ! A36   A(12,13,15)           119.9763         calculate D2E/DX2 analytically  !
 ! A37   A(14,13,15)           119.2671         calculate D2E/DX2 analytically  !
 ! A38   A(8,14,13)            119.8514         calculate D2E/DX2 analytically  !
 ! A39   A(8,14,16)            119.9361         calculate D2E/DX2 analytically  !
 ! A40   A(13,14,16)           120.2101         calculate D2E/DX2 analytically  !
 ! A41   A(10,23,24)            94.0536         calculate D2E/DX2 analytically  !
 ! A42   A(10,23,25)           107.704          calculate D2E/DX2 analytically  !
 ! A43   A(10,23,28)           116.8326         calculate D2E/DX2 analytically  !
 ! A44   A(24,23,25)           111.9485         calculate D2E/DX2 analytically  !
 ! A45   A(24,23,28)           110.3412         calculate D2E/DX2 analytically  !
 ! A46   A(25,23,28)           114.2812         calculate D2E/DX2 analytically  !
 ! A47   A(23,25,26)           107.0077         calculate D2E/DX2 analytically  !
 ! A48   A(23,25,27)           111.9213         calculate D2E/DX2 analytically  !
 ! A49   A(23,25,38)           113.2874         calculate D2E/DX2 analytically  !
 ! A50   A(26,25,27)           108.5161         calculate D2E/DX2 analytically  !
 ! A51   A(26,25,38)           106.2024         calculate D2E/DX2 analytically  !
 ! A52   A(27,25,38)           109.6085         calculate D2E/DX2 analytically  !
 ! A53   A(23,28,29)           110.5346         calculate D2E/DX2 analytically  !
 ! A54   A(23,28,30)           106.4489         calculate D2E/DX2 analytically  !
 ! A55   A(23,28,31)           115.5722         calculate D2E/DX2 analytically  !
 ! A56   A(29,28,30)           103.5283         calculate D2E/DX2 analytically  !
 ! A57   A(29,28,31)           112.1084         calculate D2E/DX2 analytically  !
 ! A58   A(30,28,31)           107.7272         calculate D2E/DX2 analytically  !
 ! A59   A(28,31,32)           107.4684         calculate D2E/DX2 analytically  !
 ! A60   A(28,31,33)           109.356          calculate D2E/DX2 analytically  !
 ! A61   A(28,31,34)           114.6533         calculate D2E/DX2 analytically  !
 ! A62   A(32,31,33)           106.8649         calculate D2E/DX2 analytically  !
 ! A63   A(32,31,34)           107.2288         calculate D2E/DX2 analytically  !
 ! A64   A(33,31,34)           110.9045         calculate D2E/DX2 analytically  !
 ! A65   A(31,34,35)           109.6548         calculate D2E/DX2 analytically  !
 ! A66   A(31,34,36)           112.0551         calculate D2E/DX2 analytically  !
 ! A67   A(31,34,37)           110.7883         calculate D2E/DX2 analytically  !
 ! A68   A(35,34,36)           107.9363         calculate D2E/DX2 analytically  !
 ! A69   A(35,34,37)           107.9297         calculate D2E/DX2 analytically  !
 ! A70   A(36,34,37)           108.3453         calculate D2E/DX2 analytically  !
 ! D1    D(6,1,2,3)             -2.2695         calculate D2E/DX2 analytically  !
 ! D2    D(6,1,2,21)           179.6129         calculate D2E/DX2 analytically  !
 ! D3    D(19,1,2,3)           176.7175         calculate D2E/DX2 analytically  !
 ! D4    D(19,1,2,21)           -1.4002         calculate D2E/DX2 analytically  !
 ! D5    D(2,1,6,5)             -1.1006         calculate D2E/DX2 analytically  !
 ! D6    D(2,1,6,7)            179.5801         calculate D2E/DX2 analytically  !
 ! D7    D(19,1,6,5)           179.9081         calculate D2E/DX2 analytically  !
 ! D8    D(19,1,6,7)             0.5888         calculate D2E/DX2 analytically  !
 ! D9    D(1,2,3,4)              2.8601         calculate D2E/DX2 analytically  !
 ! D10   D(1,2,3,22)          -177.9746         calculate D2E/DX2 analytically  !
 ! D11   D(21,2,3,4)          -179.0352         calculate D2E/DX2 analytically  !
 ! D12   D(21,2,3,22)            0.1301         calculate D2E/DX2 analytically  !
 ! D13   D(2,3,4,5)             -0.0508         calculate D2E/DX2 analytically  !
 ! D14   D(2,3,4,20)           178.6125         calculate D2E/DX2 analytically  !
 ! D15   D(22,3,4,5)          -179.2232         calculate D2E/DX2 analytically  !
 ! D16   D(22,3,4,20)           -0.5599         calculate D2E/DX2 analytically  !
 ! D17   D(3,4,5,6)             -3.3717         calculate D2E/DX2 analytically  !
 ! D18   D(3,4,5,10)           177.6403         calculate D2E/DX2 analytically  !
 ! D19   D(20,4,5,6)           177.965          calculate D2E/DX2 analytically  !
 ! D20   D(20,4,5,10)           -1.023          calculate D2E/DX2 analytically  !
 ! D21   D(4,5,6,1)              3.9541         calculate D2E/DX2 analytically  !
 ! D22   D(4,5,6,7)           -176.7428         calculate D2E/DX2 analytically  !
 ! D23   D(10,5,6,1)          -177.0649         calculate D2E/DX2 analytically  !
 ! D24   D(10,5,6,7)             2.2382         calculate D2E/DX2 analytically  !
 ! D25   D(4,5,10,9)           132.2744         calculate D2E/DX2 analytically  !
 ! D26   D(4,5,10,23)         -116.5194         calculate D2E/DX2 analytically  !
 ! D27   D(6,5,10,9)           -46.7292         calculate D2E/DX2 analytically  !
 ! D28   D(6,5,10,23)           64.477          calculate D2E/DX2 analytically  !
 ! D29   D(1,6,7,8)           -139.3023         calculate D2E/DX2 analytically  !
 ! D30   D(5,6,7,8)             41.3954         calculate D2E/DX2 analytically  !
 ! D31   D(6,7,8,9)            -39.9984         calculate D2E/DX2 analytically  !
 ! D32   D(6,7,8,14)           142.2403         calculate D2E/DX2 analytically  !
 ! D33   D(7,8,9,10)            -5.2232         calculate D2E/DX2 analytically  !
 ! D34   D(7,8,9,11)           178.9622         calculate D2E/DX2 analytically  !
 ! D35   D(14,8,9,10)          172.5387         calculate D2E/DX2 analytically  !
 ! D36   D(14,8,9,11)           -3.276          calculate D2E/DX2 analytically  !
 ! D37   D(7,8,14,13)          178.5411         calculate D2E/DX2 analytically  !
 ! D38   D(7,8,14,16)           -2.0275         calculate D2E/DX2 analytically  !
 ! D39   D(9,8,14,13)            0.7069         calculate D2E/DX2 analytically  !
 ! D40   D(9,8,14,16)         -179.8617         calculate D2E/DX2 analytically  !
 ! D41   D(8,9,10,5)            48.1017         calculate D2E/DX2 analytically  !
 ! D42   D(8,9,10,23)          -71.8626         calculate D2E/DX2 analytically  !
 ! D43   D(11,9,10,5)         -135.9852         calculate D2E/DX2 analytically  !
 ! D44   D(11,9,10,23)         104.0506         calculate D2E/DX2 analytically  !
 ! D45   D(8,9,11,12)            3.0338         calculate D2E/DX2 analytically  !
 ! D46   D(8,9,11,17)         -178.8193         calculate D2E/DX2 analytically  !
 ! D47   D(10,9,11,12)        -172.7812         calculate D2E/DX2 analytically  !
 ! D48   D(10,9,11,17)           5.3658         calculate D2E/DX2 analytically  !
 ! D49   D(5,10,23,24)         122.9655         calculate D2E/DX2 analytically  !
 ! D50   D(5,10,23,25)        -122.4546         calculate D2E/DX2 analytically  !
 ! D51   D(5,10,23,28)           7.7276         calculate D2E/DX2 analytically  !
 ! D52   D(9,10,23,24)        -128.0601         calculate D2E/DX2 analytically  !
 ! D53   D(9,10,23,25)         -13.4803         calculate D2E/DX2 analytically  !
 ! D54   D(9,10,23,28)         116.702          calculate D2E/DX2 analytically  !
 ! D55   D(9,11,12,13)          -0.2276         calculate D2E/DX2 analytically  !
 ! D56   D(9,11,12,18)         179.0471         calculate D2E/DX2 analytically  !
 ! D57   D(17,11,12,13)       -178.3712         calculate D2E/DX2 analytically  !
 ! D58   D(17,11,12,18)          0.9035         calculate D2E/DX2 analytically  !
 ! D59   D(11,12,13,14)         -2.2959         calculate D2E/DX2 analytically  !
 ! D60   D(11,12,13,15)        179.2113         calculate D2E/DX2 analytically  !
 ! D61   D(18,12,13,14)        178.4347         calculate D2E/DX2 analytically  !
 ! D62   D(18,12,13,15)         -0.0581         calculate D2E/DX2 analytically  !
 ! D63   D(12,13,14,8)           2.0473         calculate D2E/DX2 analytically  !
 ! D64   D(12,13,14,16)       -177.3824         calculate D2E/DX2 analytically  !
 ! D65   D(15,13,14,8)        -179.4493         calculate D2E/DX2 analytically  !
 ! D66   D(15,13,14,16)          1.1209         calculate D2E/DX2 analytically  !
 ! D67   D(10,23,25,26)       -154.7605         calculate D2E/DX2 analytically  !
 ! D68   D(10,23,25,27)         86.484          calculate D2E/DX2 analytically  !
 ! D69   D(10,23,25,38)        -38.0601         calculate D2E/DX2 analytically  !
 ! D70   D(24,23,25,26)        -52.7178         calculate D2E/DX2 analytically  !
 ! D71   D(24,23,25,27)       -171.4733         calculate D2E/DX2 analytically  !
 ! D72   D(24,23,25,38)         63.9826         calculate D2E/DX2 analytically  !
 ! D73   D(28,23,25,26)         73.6479         calculate D2E/DX2 analytically  !
 ! D74   D(28,23,25,27)        -45.1075         calculate D2E/DX2 analytically  !
 ! D75   D(28,23,25,38)       -169.6516         calculate D2E/DX2 analytically  !
 ! D76   D(10,23,28,29)        -79.5912         calculate D2E/DX2 analytically  !
 ! D77   D(10,23,28,30)        168.6287         calculate D2E/DX2 analytically  !
 ! D78   D(10,23,28,31)         49.0751         calculate D2E/DX2 analytically  !
 ! D79   D(24,23,28,29)        174.6243         calculate D2E/DX2 analytically  !
 ! D80   D(24,23,28,30)         62.8441         calculate D2E/DX2 analytically  !
 ! D81   D(24,23,28,31)        -56.7095         calculate D2E/DX2 analytically  !
 ! D82   D(25,23,28,29)         47.427          calculate D2E/DX2 analytically  !
 ! D83   D(25,23,28,30)        -64.3532         calculate D2E/DX2 analytically  !
 ! D84   D(25,23,28,31)        176.0932         calculate D2E/DX2 analytically  !
 ! D85   D(23,28,31,32)        -54.993          calculate D2E/DX2 analytically  !
 ! D86   D(23,28,31,33)         60.6595         calculate D2E/DX2 analytically  !
 ! D87   D(23,28,31,34)       -174.0764         calculate D2E/DX2 analytically  !
 ! D88   D(29,28,31,32)         72.8947         calculate D2E/DX2 analytically  !
 ! D89   D(29,28,31,33)       -171.4528         calculate D2E/DX2 analytically  !
 ! D90   D(29,28,31,34)        -46.1886         calculate D2E/DX2 analytically  !
 ! D91   D(30,28,31,32)       -173.8435         calculate D2E/DX2 analytically  !
 ! D92   D(30,28,31,33)        -58.191          calculate D2E/DX2 analytically  !
 ! D93   D(30,28,31,34)         67.0731         calculate D2E/DX2 analytically  !
 ! D94   D(28,31,34,35)        174.4037         calculate D2E/DX2 analytically  !
 ! D95   D(28,31,34,36)        -65.7594         calculate D2E/DX2 analytically  !
 ! D96   D(28,31,34,37)         55.3749         calculate D2E/DX2 analytically  !
 ! D97   D(32,31,34,35)         55.1861         calculate D2E/DX2 analytically  !
 ! D98   D(32,31,34,36)        175.023          calculate D2E/DX2 analytically  !
 ! D99   D(32,31,34,37)        -63.8426         calculate D2E/DX2 analytically  !
 ! D100  D(33,31,34,35)        -61.1471         calculate D2E/DX2 analytically  !
 ! D101  D(33,31,34,36)         58.6898         calculate D2E/DX2 analytically  !
 ! D102  D(33,31,34,37)        179.8241         calculate D2E/DX2 analytically  !
 --------------------------------------------------------------------------------
 Trust Radius=3.00D-01 FncErr=1.00D-07 GrdErr=1.00D-06 EigMax=2.50D+02 EigMin=1.00D-04
 Number of steps in this run=    222 maximum allowed number of steps=    228.
 GradGradGradGradGradGradGradGradGradGradGradGradGradGradGradGradGradGrad

                          Input orientation:                          
 ---------------------------------------------------------------------
 Center     Atomic      Atomic             Coordinates (Angstroms)
 Number     Number       Type             X           Y           Z
 ---------------------------------------------------------------------
      1          6           0        1.651846    2.895314    1.274420
      2          6           0        1.700998    4.021471    0.457946
      3          6           0        1.566036    3.901319   -0.925153
      4          6           0        1.320800    2.656660   -1.499309
      5          6           0        1.214630    1.538773   -0.667060
      6          6           0        1.418710    1.639770    0.711960
      7         16           0        1.370309    0.216448    1.762298
      8          6           0        2.244307   -0.972071    0.777909
      9          6           0        2.070120   -1.063060   -0.606508
     10         16           0        0.836364   -0.051850   -1.393943
     11          6           0        2.780710   -1.989324   -1.371809
     12          6           0        3.633359   -2.880607   -0.726854
     13          6           0        3.770252   -2.835622    0.660014
     14          6           0        3.098096   -1.874871    1.410645
     15          1           0        4.425284   -3.539073    1.163171
     16          1           0        3.243781   -1.820796    2.484538
     17          1           0        2.646472   -2.032554   -2.447713
     18          1           0        4.179528   -3.615530   -1.307762
     19          1           0        1.810284    2.987279    2.344033
     20          1           0        1.192493    2.559705   -2.572588
     21          1           0        1.876462    4.994709    0.904165
     22          1           0        1.637645    4.777237   -1.560452
     23          6           0       -0.951430   -0.897215   -0.811599
     24          1           0       -1.334285   -0.978978   -1.832125
     25          6           0       -0.645427   -2.254417   -0.211010
     26          1           0       -1.542341   -2.863242   -0.325366
     27          1           0       -0.406415   -2.185183    0.852717
     28          6           0       -1.885563   -0.025314    0.040887
     29          1           0       -1.558880   -0.018795    1.081686
     30         35           0       -3.654618   -0.982846    0.108670
     31          6           0       -2.138177    1.376237   -0.487850
     32          1           0       -1.165727    1.854195   -0.627785
     33          1           0       -2.606176    1.312538   -1.476288
     34          6           0       -2.951134    2.270166    0.442518
     35          1           0       -2.999230    3.282111    0.031033
     36          1           0       -3.975473    1.908586    0.567901
     37          1           0       -2.483119    2.330032    1.431319
     38          1           0        0.154946   -2.788426   -0.733432
 ---------------------------------------------------------------------
                    Distance matrix (angstroms):
                    1          2          3          4          5
     1  C    0.000000
     2  C    1.391860   0.000000
     3  C    2.420234   1.394853   0.000000
     4  C    2.803591   2.416217   1.392470   0.000000
     5  C    2.408465   2.768751   2.402441   1.397706   0.000000
     6  C    1.395387   2.411785   2.795791   2.435849   1.397693
     7  S    2.737446   4.035950   4.564973   4.073716   2.770300
     8  C    3.943881   5.033192   5.206765   4.382497   3.074493
     9  C    4.402450   5.207856   5.000069   3.898062   2.739537
    10  S    4.058442   4.557305   4.047188   2.753508   1.789281
    11  C    5.668911   6.375221   6.031137   4.871628   3.923869
    12  C    6.425944   7.264740   7.092790   6.050284   5.038328
    13  C    6.140746   7.165359   7.263449   6.389652   5.237142
    14  C    4.986468   6.134034   6.416193   5.671101   4.417835
    15  H    7.007544   8.067274   8.239893   7.423862   6.280332
    16  H    5.122532   6.373330   6.869019   6.294164   5.033560
    17  H    6.255193   6.781445   6.220641   4.964434   4.239726
    18  H    7.446337   8.220987   7.967418   6.895606   5.980632
    19  H    1.085188   2.153792   3.403337   3.888468   3.394062
    20  H    3.888844   3.402863   2.157198   1.085261   2.161904
    21  H    2.143595   1.084938   2.153664   3.398812   3.853604
    22  H    3.402695   2.156183   1.084419   2.144989   3.385962
    23  C    5.050920   5.730671   5.420005   4.273874   3.262935
    24  H    5.794630   6.281867   5.749066   4.514212   3.767415
    25  C    5.831269   6.733497   6.579791   5.444671   4.249245
    26  H    6.776659   7.650627   7.468670   6.328115   5.205322
    27  H    5.497792   6.566551   6.640549   5.653206   4.336514
    28  C    4.750256   5.423452   5.316504   4.454880   3.543833
    29  H    4.340269   5.228729   5.399981   4.702356   3.629943
    30  Br   6.675152   7.338106   7.223509   6.370744   5.538041
    31  C    4.447186   4.757211   4.504272   3.824533   3.361525
    32  H    3.555423   3.754199   3.426613   2.754328   2.401486
    33  H    5.310586   5.443466   4.940940   4.150703   3.912108
    34  C    4.719141   4.970879   4.993597   4.708449   4.372607
    35  H    4.829920   4.777138   4.705249   4.625559   4.613369
    36  H    5.756694   6.057945   6.075238   5.734412   5.347809
    37  H    4.176374   4.616845   4.941413   4.813010   4.324654
    38  H    6.211045   7.084092   6.839636   5.620920   4.455557
                    6          7          8          9         10
     6  C    0.000000
     7  S    1.769576   0.000000
     8  C    2.740013   1.773548   0.000000
     9  C    3.077009   2.781747   1.398296   0.000000
    10  S    2.763247   3.212310   2.747008   1.778975   0.000000
    11  C    4.400848   4.083784   2.437995   1.395919   2.744955
    12  C    5.235328   4.572638   2.799337   2.400349   4.033616
    13  C    5.055846   4.036073   2.411479   2.763422   4.536058
    14  C    3.957423   2.735420   1.394403   2.405136   4.037889
    15  H    6.005289   4.878090   3.390367   3.848273   5.619600
    16  H    4.295164   2.860401   2.152177   3.392080   4.895655
    17  H    4.997689   4.940728   3.419210   2.159198   2.882726
    18  H    6.270532   5.656946   3.883681   3.384740   4.887125
    19  H    2.152388   2.865222   4.279903   5.017814   4.915007
    20  H    3.418437   4.930893   4.980521   4.214276   2.887257
    21  H    3.391474   4.881021   5.979441   6.246295   5.641885
    22  H    3.880140   5.649153   6.236226   5.933474   4.897944
    23  C    3.791449   3.640833   3.569996   3.033040   2.061546
    24  H    4.572657   4.654433   4.429294   3.619279   2.400685
    25  C    4.503024   3.749975   3.312542   2.991646   2.906258
    26  H    5.488259   4.725078   4.374065   4.045933   3.834582
    27  H    4.240420   3.122806   2.916087   3.085729   3.338127
    28  C    3.760461   3.690855   4.300625   4.140467   3.077065
    29  H    3.428349   3.016408   3.932588   4.136439   3.444855
    30  Br   5.742885   5.424268   5.936776   5.769795   4.826336
    31  C    3.763036   4.326402   5.130581   4.865595   3.421744
    32  H    2.918940   3.850479   4.646729   4.356780   2.868514
    33  H    4.592953   5.244262   5.816187   5.316740   3.703973
    34  C    4.423295   4.963310   6.133286   6.117503   4.807233
    35  H    4.762262   5.611456   6.793421   6.707107   5.278033
    36  H    5.402798   5.733001   6.857693   6.838063   5.553910
    37  H    4.027184   4.407459   5.803394   6.033059   4.967337
    38  H    4.826508   4.090849   3.154160   2.580870   2.896455
                   11         12         13         14         15
    11  C    0.000000
    12  C    1.391892   0.000000
    13  C    2.413238   1.394334   0.000000
    14  C    2.802835   2.422171   1.392222   0.000000
    15  H    3.395949   2.152421   1.084932   2.142951   0.000000
    16  H    3.887705   3.404116   2.153121   1.085078   2.468691
    17  H    1.085107   2.157428   3.400848   3.887898   4.297936
    18  H    2.146006   1.084374   2.155900   3.404280   2.484301
    19  H    6.286158   6.869209   6.370524   5.115679   7.129231
    20  H    4.965679   6.241919   6.797361   6.258029   7.848689
    21  H    7.400976   8.232103   8.059785   6.995716   8.910051
    22  H    6.865022   7.957408   8.211827   7.430402   9.184229
    23  C    3.928792   4.996130   5.312000   4.721529   6.307788
    24  H    4.262144   5.432799   5.976134   5.564547   6.978432
    25  C    3.627140   4.355022   4.538139   4.097290   5.408403
    26  H    4.532940   5.191278   5.403275   5.052155   6.187490
    27  H    3.891612   4.392998   4.231401   3.562187   5.027396
    28  C    5.256153   6.261040   6.345817   5.489440   7.309775
    29  H    5.360472   6.198397   6.042514   5.024008   6.943286
    30  Br   6.679690   7.577216   7.672383   6.934695   8.539970
    31  C    6.025266   7.175547   7.346215   6.449228   8.364518
    32  H    5.558829   6.742358   6.929408   6.020076   7.972093
    33  H    6.319157   7.554860   7.901256   7.143716   8.941270
    34  C    7.368112   8.441175   8.443542   7.396742   9.416907
    35  H    7.947559   9.085413   9.145937   8.104022  10.145624
    36  H    8.037549   9.083341   9.083625   8.065987  10.030157
    37  H    7.363576   8.319842   8.147610   6.987961   9.068866
    38  H    2.817929   3.479640   3.874836   3.754168   4.732479
                   16         17         18         19         20
    16  H    0.000000
    17  H    4.972798   0.000000
    18  H    4.298631   2.481041   0.000000
    19  H    5.019187   6.989904   7.908604   0.000000
    20  H    6.997935   4.818557   6.975363   4.973696   0.000000
    21  H    7.128692   7.823709   9.183297   2.471310   4.299403
    22  H    7.904154   6.941053   8.772888   4.298692   2.477908
    23  C    5.414547   4.112270   5.827705   5.716150   4.432582
    24  H    6.348301   4.163580   6.134207   6.561997   4.410802
    25  C    4.751836   3.986059   5.131831   6.327254   5.668401
    26  H    5.647054   4.768706   5.854129   7.252198   6.475931
    27  H    4.014916   4.498472   5.267299   5.821696   6.066563
    28  C    5.958637   5.546304   7.175920   5.295232   4.794476
    29  H    5.317965   5.847809   7.181594   4.688418   5.250946
    30  Br   7.344033   6.880459   8.385174   7.115047   6.575203
    31  C    6.929761   6.193043   8.093416   5.119117   4.103668
    32  H    6.529615   5.740367   7.678021   4.355712   3.137069
    33  H    7.728384   6.302668   8.388089   6.074926   4.145743
    34  C    7.699532   7.628894   9.410167   5.176979   5.132674
    35  H    8.428199   8.140258  10.045118   5.344934   4.987109
    36  H    8.348618   8.275063  10.026864   6.147618   6.082310
    37  H    7.150946   7.771213   9.340403   4.438280   5.440050
    38  H    4.564268   3.117339   4.148640   6.750534   5.749913
                   21         22         23         24         25
    21  H    0.000000
    22  H    2.485692   0.000000
    23  C    6.756892   6.281998   0.000000
    24  H    7.313078   6.483840   1.093040   0.000000
    25  C    7.755860   7.515156   1.515369   2.174692   0.000000
    26  H    8.657214   8.367477   2.109706   2.421582   1.090046
    27  H    7.534257   7.647016   2.173902   3.086138   1.092445
    28  C    6.332354   6.167802   1.536082   2.172914   2.563258
    29  H    6.080157   6.340393   2.173740   3.076148   2.739245
    30  Br   8.182715   7.998286   2.856826   3.025003   3.282426
    31  C    5.581073   5.193660   2.584911   2.828490   3.935301
    32  H    4.632992   4.156072   2.765858   3.083134   4.162344
    33  H    6.270485   5.479164   2.839543   2.644877   4.262468
    34  C    5.562548   5.599481   3.950181   4.283122   5.120082
    35  H    5.240966   5.125313   4.729723   4.939664   6.020973
    36  H    6.624377   6.653280   4.349756   4.590645   5.387625
    37  H    5.136569   5.649797   4.218042   4.787425   5.204952
    38  H    8.137723   7.753813   2.192455   2.588250   1.094846
                   26         27         28         29         30
    26  H    0.000000
    27  H    1.771432   0.000000
    28  C    2.881975   2.740799   0.000000
    29  H    3.173476   2.464516   1.090884   0.000000
    30  Br   2.861117   3.542604   2.012714   2.503652   0.000000
    31  C    4.284227   4.180889   1.519119   2.178335   2.867177
    32  H    4.742099   4.368640   2.120811   2.566116   3.845224
    33  H    4.460214   4.743128   2.147313   3.067981   2.979951
    34  C    5.378310   5.147232   2.562416   2.754315   3.344911
    35  H    6.325734   6.106485   3.489901   3.751594   4.315718
    36  H    5.430322   5.438588   2.895762   3.133480   2.945203
    37  H    5.562472   5.003463   2.799648   2.548225   3.754593
    38  H    1.747255   1.787427   3.521084   3.728634   4.299073
                   31         32         33         34         35
    31  C    0.000000
    32  H    1.092559   0.000000
    33  H    1.095486   1.757340   0.000000
    34  C    1.524989   2.122795   2.172064   0.000000
    35  H    2.154764   2.415516   2.511120   1.093465   0.000000
    36  H    2.184871   3.054062   2.531592   1.093495   1.768572
    37  H    2.170696   2.490352   3.082956   1.095605   1.770205
    38  H    4.760582   4.827967   4.999354   6.051442   6.883651
                   36         37         38
    36  H    0.000000
    37  H    1.774888   0.000000
    38  H    6.388721   6.151760   0.000000
 Stoichiometry    C17H18BrS2(1+)
 Framework group  C1[X(C17H18BrS2)]
 Deg. of freedom   108
 Full point group                 C1      NOp   1
 Largest Abelian subgroup         C1      NOp   1
 Largest concise Abelian subgroup C1      NOp   1
                         Standard orientation:                         
 ---------------------------------------------------------------------
 Center     Atomic      Atomic             Coordinates (Angstroms)
 Number     Number       Type             X           Y           Z
 ---------------------------------------------------------------------
      1          6           0        1.418544    2.949764    1.227724
      2          6           0        1.394901    4.067392    0.398492
      3          6           0        1.246365    3.924125   -0.981010
      4          6           0        1.060247    2.661505   -1.537896
      5          6           0        1.026746    1.549252   -0.692111
      6          6           0        1.245265    1.677062    0.682465
      7         16           0        1.289117    0.265472    1.748715
      8          6           0        2.211442   -0.885658    0.763987
      9          6           0        2.022150   -1.001930   -0.616549
     10         16           0        0.724231   -0.067734   -1.395934
     11          6           0        2.770384   -1.897449   -1.382564
     12          6           0        3.679234   -2.734047   -0.741114
     13          6           0        3.833808   -2.665687    0.642938
     14          6           0        3.121872   -1.733836    1.393327
     15          1           0        4.533139   -3.327010    1.143603
     16          1           0        3.280148   -1.659555    2.464226
     17          1           0        2.622923   -1.960309   -2.455766
     18          1           0        4.255684   -3.445220   -1.322324
     19          1           0        1.587447    3.062514    2.293740
     20          1           0        0.921644    2.545351   -2.607984
     21          1           0        1.524125    5.053766    0.831455
     22          1           0        1.261299    4.795201   -1.626742
     23          6           0       -1.006628   -1.001215   -0.777295
     24          1           0       -1.399427   -1.115278   -1.790919
     25          6           0       -0.619084   -2.332940   -0.166836
     26          1           0       -1.483426   -2.990406   -0.260919
     27          1           0       -0.368594   -2.238623    0.892312
     28          6           0       -1.973846   -0.170988    0.079887
     29          1           0       -1.632774   -0.134841    1.115450
     30         35           0       -3.687484   -1.221425    0.184979
     31          6           0       -2.309424    1.208723   -0.460025
     32          1           0       -1.366330    1.736634   -0.619929
     33          1           0       -2.787738    1.108490   -1.440464
     34          6           0       -3.155702    2.068365    0.472938
     35          1           0       -3.264345    3.071420    0.051341
     36          1           0       -4.157095    1.653697    0.617829
     37          1           0       -2.677159    2.164777    1.453780
     38          1           0        0.201191   -2.829154   -0.695616
 ---------------------------------------------------------------------
 Rotational constants (GHZ):           0.3030634           0.1918668           0.1409348
 Standard basis: 6-31+G(d,p) (6D, 7F)
 There are   493 symmetry adapted cartesian basis functions of A   symmetry.
 There are   493 symmetry adapted basis functions of A   symmetry.
   493 basis functions,   869 primitive gaussians,   493 cartesian basis functions
    93 alpha electrons       93 beta electrons
       nuclear repulsion energy      2317.1745138683 Hartrees.
 NAtoms=   38 NActive=   38 NUniq=   38 SFac= 1.00D+00 NAtFMM=   60 NAOKFM=F Big=F
 Integral buffers will be    131072 words long.
 Raffenetti 2 integral format.
 Two-electron integral symmetry is turned on.
 Nuclear repulsion after empirical dispersion term =     2317.1411192789 Hartrees.
 Force inversion solution in PCM.
 ------------------------------------------------------------------------------
 Polarizable Continuum Model (PCM)
 =================================
 Model                : PCM.
 Atomic radii         : SMD-Coulomb.
 Polarization charges : Total charges.
 Charge compensation  : None.
 Solution method      : Matrix inversion.
 Cavity type          : VdW (van der Waals Surface) (Alpha=1.000).
 Cavity algorithm     : GePol (No added spheres)
                        Default sphere list used, NSphG=   38.
                        Lebedev-Laikov grids with approx.  5.0 points / Ang**2.
                        Smoothing algorithm: York/Karplus (Gamma=1.0000).
                        Polarization charges: spherical gaussians, with
                                              point-specific exponents (IZeta= 3).
                        Self-potential: point-specific (ISelfS= 7).
                        Self-field    : sphere-specific E.n sum rule (ISelfD= 2).
 1st derivatives      : Analytical E(r).r(x)/FMM algorithm (CHGder, D1EAlg=3).
                        Cavity 1st derivative terms included.
 2nd derivatives      : Analytical E(r).r(xy)/FMM algorithm (CHGder, D2EAlg=3).
                        Cavity 2nd derivative terms included.
 Solvent              : Dichloromethane, Eps=   8.930000 Eps(inf)=   2.028346
 ------------------------------------------------------------------------------
 ------------------------------------------------------------------------------
 Atomic radii for non-electrostatic terms: SMD-CDS.
 ------------------------------------------------------------------------------
 Nuclear repulsion after PCM non-electrostatic terms =     2317.1279353847 Hartrees.
 One-electron integrals computed using PRISM.
 NBasis=   493 RedAO= T EigKep=  1.01D-06  NBF=   493
 NBsUse=   492 1.00D-06 EigRej=  4.72D-07 NBFU=   492
 ExpMin= 3.50D-02 ExpMax= 5.74D+05 ExpMxC= 5.74D+03 IAcc=3 IRadAn=         5 AccDes= 0.00D+00
 Harris functional with IExCor= 4639 and IRadAn=       5 diagonalized for initial guess.
 HarFok:  IExCor= 4639 AccDes= 0.00D+00 IRadAn=         5 IDoV= 1 UseB2=F ITyADJ=14
 ICtDFT=  3500011 ScaDFX=  1.000000  1.000000  1.000000  1.000000
 FoFCou: FMM=F IPFlag=           0 FMFlag=      100000 FMFlg1=           0
         NFxFlg=           0 DoJE=T BraDBF=F KetDBF=T FulRan=T
         wScrn=  0.000000 ICntrl=       500 IOpCl=  0 I1Cent=   200000004 NGrid=           0
         NMat0=    1 NMatS0=      1 NMatT0=    0 NMatD0=    1 NMtDS0=    0 NMtDT0=    0
 Petite list used in FoFCou.
 Requested convergence on RMS density matrix=1.00D-08 within 128 cycles.
 Requested convergence on MAX density matrix=1.00D-06.
 Requested convergence on             energy=1.00D-06.
 No special actions if energy rises.
 Inv3:  Mode=1 IEnd=    23251968.
 Iteration    1 A*A^-1 deviation from unit magnitude is 3.55D-15 for    375.
 Iteration    1 A*A^-1 deviation from orthogonality  is 2.69D-15 for   1842    244.
 Iteration    1 A^-1*A deviation from unit magnitude is 3.11D-15 for    478.
 Iteration    1 A^-1*A deviation from orthogonality  is 2.18D-15 for   1266   1102.
 Error on total polarization charges =  0.04197
 SCF Done:  E(RwB97XD) =  -4026.40477153     A.U. after   17 cycles
            NFock= 17  Conv=0.81D-08     -V/T= 2.0063
 SMD-CDS (non-electrostatic) energy       (kcal/mol) =      -8.27
 (included in total energy above)
 DoSCS=F DFT=T ScalE2(SS,OS)=  1.000000  1.000000
 Range of M.O.s used for correlation:     1   492
 NBasis=   493 NAE=    93 NBE=    93 NFC=     0 NFV=     0
 NROrb=    492 NOA=    93 NOB=    93 NVA=   399 NVB=   399

 **** Warning!!: The largest alpha MO coefficient is  0.18885454D+03

 Symmetrizing basis deriv contribution to polar:
 IMax=3 JMax=2 DiffMx= 0.00D+00
 G2DrvN: will do    39 centers at a time, making    1 passes.
 Calling FoFCou, ICntrl=  3107 FMM=F I1Cent=   0 AccDes= 0.00D+00.
 NEqPCM:  Using equilibrium solvation (IEInf=0, Eps=   8.9300, EpsInf=   2.0283)
 G2PCM: DoFxE=T DoFxN=T DoGrad=T DoDP/DQ/DG/TGxP=FFFF NFrqRd=   0 IEInf=0 SqF1=F DoCFld=F IF1Alg=4.
 End of G2Drv F.D. properties file   721 does not exist.
 End of G2Drv F.D. properties file   722 does not exist.
 End of G2Drv F.D. properties file   788 does not exist.
          IDoAtm=11111111111111111111111111111111111111
 NEqPCM:  Using equilibrium solvation (IEInf=0, Eps=   8.9300, EpsInf=   2.0283)
          Differentiating once with respect to nuclear coordinates.
 CalDSu exits because no D1Ps are significant.
          There are   117 degrees of freedom in the 1st order CPHF.  IDoFFX=6 NUNeed=     0.
    111 vectors produced by pass  0 Test12= 3.71D-14 1.00D-09 XBig12= 2.53D-01 5.84D-02.
 AX will form   111 AO Fock derivatives at one time.
    111 vectors produced by pass  1 Test12= 3.71D-14 1.00D-09 XBig12= 1.70D-02 2.37D-02.
    111 vectors produced by pass  2 Test12= 3.71D-14 1.00D-09 XBig12= 6.13D-04 2.14D-03.
    111 vectors produced by pass  3 Test12= 3.71D-14 1.00D-09 XBig12= 7.27D-06 2.76D-04.
    111 vectors produced by pass  4 Test12= 3.71D-14 1.00D-09 XBig12= 7.32D-08 2.38D-05.
    111 vectors produced by pass  5 Test12= 3.71D-14 1.00D-09 XBig12= 5.72D-10 2.06D-06.
    110 vectors produced by pass  6 Test12= 3.71D-14 1.00D-09 XBig12= 3.57D-12 1.37D-07.
     54 vectors produced by pass  7 Test12= 3.71D-14 1.00D-09 XBig12= 2.20D-14 1.14D-08.
      1 vectors produced by pass  8 Test12= 3.71D-14 1.00D-09 XBig12= 1.42D-16 1.01D-09.
 InvSVY:  IOpt=1 It=  1 EMax= 5.00D-16
 Solved reduced A of dimension   831 with   117 vectors.
 End of Minotr F.D. properties file   721 does not exist.
 End of Minotr F.D. properties file   722 does not exist.
 End of Minotr F.D. properties file   788 does not exist.

 **********************************************************************

            Population analysis using the SCF Density.

 **********************************************************************

 Orbital symmetries:
       Occupied  (A) (A) (A) (A) (A) (A) (A) (A) (A) (A) (A) (A)
                 (A) (A) (A) (A) (A) (A) (A) (A) (A) (A) (A) (A)
                 (A) (A) (A) (A) (A) (A) (A) (A) (A) (A) (A) (A)
                 (A) (A) (A) (A) (A) (A) (A) (A) (A) (A) (A) (A)
                 (A) (A) (A) (A) (A) (A) (A) (A) (A) (A) (A) (A)
                 (A) (A) (A) (A) (A) (A) (A) (A) (A) (A) (A) (A)
                 (A) (A) (A) (A) (A) (A) (A) (A) (A) (A) (A) (A)
                 (A) (A) (A) (A) (A) (A) (A) (A) (A)
       Virtual   (A) (A) (A) (A) (A) (A) (A) (A) (A) (A) (A) (A)
                 (A) (A) (A) (A) (A) (A) (A) (A) (A) (A) (A) (A)
                 (A) (A) (A) (A) (A) (A) (A) (A) (A) (A) (A) (A)
                 (A) (A) (A) (A) (A) (A) (A) (A) (A) (A) (A) (A)
                 (A) (A) (A) (A) (A) (A) (A) (A) (A) (A) (A) (A)
                 (A) (A) (A) (A) (A) (A) (A) (A) (A) (A) (A) (A)
                 (A) (A) (A) (A) (A) (A) (A) (A) (A) (A) (A) (A)
                 (A) (A) (A) (A) (A) (A) (A) (A) (A) (A) (A) (A)
                 (A) (A) (A) (A) (A) (A) (A) (A) (A) (A) (A) (A)
                 (A) (A) (A) (A) (A) (A) (A) (A) (A) (A) (A) (A)
                 (A) (A) (A) (A) (A) (A) (A) (A) (A) (A) (A) (A)
                 (A) (A) (A) (A) (A) (A) (A) (A) (A) (A) (A) (A)
                 (A) (A) (A) (A) (A) (A) (A) (A) (A) (A) (A) (A)
                 (A) (A) (A) (A) (A) (A) (A) (A) (A) (A) (A) (A)
                 (A) (A) (A) (A) (A) (A) (A) (A) (A) (A) (A) (A)
                 (A) (A) (A) (A) (A) (A) (A) (A) (A) (A) (A) (A)
                 (A) (A) (A) (A) (A) (A) (A) (A) (A) (A) (A) (A)
                 (A) (A) (A) (A) (A) (A) (A) (A) (A) (A) (A) (A)
                 (A) (A) (A) (A) (A) (A) (A) (A) (A) (A) (A) (A)
                 (A) (A) (A) (A) (A) (A) (A) (A) (A) (A) (A) (A)
                 (A) (A) (A) (A) (A) (A) (A) (A) (A) (A) (A) (A)
                 (A) (A) (A) (A) (A) (A) (A) (A) (A) (A) (A) (A)
                 (A) (A) (A) (A) (A) (A) (A) (A) (A) (A) (A) (A)
                 (A) (A) (A) (A) (A) (A) (A) (A) (A) (A) (A) (A)
                 (A) (A) (A) (A) (A) (A) (A) (A) (A) (A) (A) (A)
                 (A) (A) (A) (A) (A) (A) (A) (A) (A) (A) (A) (A)
                 (A) (A) (A) (A) (A) (A) (A) (A) (A) (A) (A) (A)
                 (A) (A) (A) (A) (A) (A) (A) (A) (A) (A) (A) (A)
                 (A) (A) (A) (A) (A) (A) (A) (A) (A) (A) (A) (A)
                 (A) (A) (A) (A) (A) (A) (A) (A) (A) (A) (A) (A)
                 (A) (A) (A) (A) (A) (A) (A) (A) (A) (A) (A) (A)
                 (A) (A) (A) (A) (A) (A) (A) (A) (A) (A) (A) (A)
                 (A) (A) (A) (A) (A) (A) (A) (A) (A) (A) (A) (A)
                 (A) (A) (A)
 The electronic state is 1-A.
 Alpha  occ. eigenvalues -- -483.21523 -89.18115 -89.10397 -62.07640 -56.56901
 Alpha  occ. eigenvalues --  -56.56541 -56.56522 -10.41222 -10.39646 -10.39305
 Alpha  occ. eigenvalues --  -10.38978 -10.38866 -10.38812 -10.35461 -10.35325
 Alpha  occ. eigenvalues --  -10.34557 -10.34457 -10.34299 -10.34197 -10.33953
 Alpha  occ. eigenvalues --  -10.33839 -10.32311 -10.32166 -10.29729  -8.72549
 Alpha  occ. eigenvalues --   -8.19298  -8.12008  -6.66960  -6.65714  -6.65685
 Alpha  occ. eigenvalues --   -6.14156  -6.14068  -6.13517  -6.07068  -6.06661
 Alpha  occ. eigenvalues --   -6.06042  -2.77501  -2.77158  -2.77134  -2.76128
 Alpha  occ. eigenvalues --   -2.76127  -1.05061  -1.00808  -0.98469  -0.95750
 Alpha  occ. eigenvalues --   -0.94536  -0.89990  -0.89517  -0.89006  -0.86657
 Alpha  occ. eigenvalues --   -0.85674  -0.81978  -0.80003  -0.74894  -0.74777
 Alpha  occ. eigenvalues --   -0.73647  -0.72997  -0.70446  -0.68660  -0.65825
 Alpha  occ. eigenvalues --   -0.62431  -0.60691  -0.59171  -0.58721  -0.58602
 Alpha  occ. eigenvalues --   -0.58161  -0.56221  -0.55930  -0.55347  -0.54569
 Alpha  occ. eigenvalues --   -0.53744  -0.52595  -0.51583  -0.50847  -0.50074
 Alpha  occ. eigenvalues --   -0.49644  -0.48469  -0.48394  -0.46984  -0.46629
 Alpha  occ. eigenvalues --   -0.45950  -0.45462  -0.45224  -0.44567  -0.43446
 Alpha  occ. eigenvalues --   -0.43237  -0.41532  -0.38557  -0.38103  -0.37314
 Alpha  occ. eigenvalues --   -0.37148  -0.36698  -0.32888
 Alpha virt. eigenvalues --   -0.04175  -0.00173   0.01058   0.01725   0.02267
 Alpha virt. eigenvalues --    0.03057   0.05119   0.05520   0.05748   0.06033
 Alpha virt. eigenvalues --    0.06611   0.07162   0.07222   0.07653   0.07904
 Alpha virt. eigenvalues --    0.08475   0.08745   0.09153   0.09645   0.09971
 Alpha virt. eigenvalues --    0.10304   0.10645   0.10720   0.11262   0.11804
 Alpha virt. eigenvalues --    0.12203   0.12460   0.12902   0.13037   0.13483
 Alpha virt. eigenvalues --    0.13828   0.13956   0.14098   0.14780   0.15399
 Alpha virt. eigenvalues --    0.15649   0.15966   0.16508   0.16597   0.17095
 Alpha virt. eigenvalues --    0.17360   0.17693   0.17728   0.17881   0.18323
 Alpha virt. eigenvalues --    0.18758   0.19670   0.20038   0.20327   0.20709
 Alpha virt. eigenvalues --    0.20921   0.21180   0.21558   0.21763   0.22140
 Alpha virt. eigenvalues --    0.22496   0.22554   0.22853   0.23229   0.23785
 Alpha virt. eigenvalues --    0.24146   0.24399   0.24748   0.24928   0.25025
 Alpha virt. eigenvalues --    0.25336   0.25588   0.25780   0.26097   0.26442
 Alpha virt. eigenvalues --    0.26613   0.26668   0.27033   0.27212   0.27718
 Alpha virt. eigenvalues --    0.27980   0.28343   0.28450   0.28862   0.29076
 Alpha virt. eigenvalues --    0.29488   0.29824   0.29952   0.30353   0.30790
 Alpha virt. eigenvalues --    0.31269   0.31448   0.31575   0.31953   0.32457
 Alpha virt. eigenvalues --    0.32634   0.32912   0.33530   0.33825   0.34320
 Alpha virt. eigenvalues --    0.34596   0.35298   0.35380   0.35620   0.35739
 Alpha virt. eigenvalues --    0.36171   0.36508   0.37564   0.37668   0.38370
 Alpha virt. eigenvalues --    0.38716   0.39118   0.39788   0.40108   0.41382
 Alpha virt. eigenvalues --    0.41578   0.42116   0.42787   0.43243   0.43761
 Alpha virt. eigenvalues --    0.45722   0.46114   0.46546   0.48257   0.50526
 Alpha virt. eigenvalues --    0.51697   0.53596   0.55307   0.55701   0.56756
 Alpha virt. eigenvalues --    0.57879   0.58783   0.59727   0.60977   0.61754
 Alpha virt. eigenvalues --    0.63081   0.64212   0.64985   0.66704   0.67257
 Alpha virt. eigenvalues --    0.67726   0.69227   0.71556   0.71626   0.72448
 Alpha virt. eigenvalues --    0.72933   0.73531   0.73774   0.74413   0.74688
 Alpha virt. eigenvalues --    0.75416   0.76579   0.76872   0.76988   0.77468
 Alpha virt. eigenvalues --    0.77857   0.78391   0.79476   0.80196   0.80500
 Alpha virt. eigenvalues --    0.80723   0.81462   0.82171   0.82435   0.82552
 Alpha virt. eigenvalues --    0.83295   0.84242   0.84532   0.84695   0.85068
 Alpha virt. eigenvalues --    0.86514   0.87514   0.88821   0.90130   0.90173
 Alpha virt. eigenvalues --    0.91204   0.92455   0.93073   0.95638   0.96102
 Alpha virt. eigenvalues --    0.96761   0.97640   0.97791   0.98072   0.98581
 Alpha virt. eigenvalues --    0.99489   1.00515   1.01078   1.01502   1.01749
 Alpha virt. eigenvalues --    1.02979   1.03765   1.03872   1.04375   1.04929
 Alpha virt. eigenvalues --    1.05584   1.07149   1.08059   1.08869   1.09438
 Alpha virt. eigenvalues --    1.10021   1.10235   1.11318   1.12193   1.12920
 Alpha virt. eigenvalues --    1.14070   1.14600   1.15333   1.15673   1.17795
 Alpha virt. eigenvalues --    1.18391   1.19283   1.20044   1.20448   1.21564
 Alpha virt. eigenvalues --    1.23809   1.24686   1.25404   1.26416   1.26940
 Alpha virt. eigenvalues --    1.28720   1.28982   1.30552   1.31013   1.32032
 Alpha virt. eigenvalues --    1.32685   1.35302   1.36453   1.38077   1.38499
 Alpha virt. eigenvalues --    1.39217   1.40592   1.42664   1.44057   1.44500
 Alpha virt. eigenvalues --    1.45600   1.46117   1.46595   1.46815   1.48207
 Alpha virt. eigenvalues --    1.48910   1.49952   1.50792   1.52293   1.53173
 Alpha virt. eigenvalues --    1.54685   1.56461   1.57199   1.60088   1.61624
 Alpha virt. eigenvalues --    1.63708   1.64958   1.66358   1.68134   1.72540
 Alpha virt. eigenvalues --    1.73424   1.75617   1.79867   1.82336   1.83840
 Alpha virt. eigenvalues --    1.87536   1.87891   1.89044   1.90294   1.90447
 Alpha virt. eigenvalues --    1.92066   1.92131   1.93674   1.95986   1.97136
 Alpha virt. eigenvalues --    1.98872   2.00103   2.01139   2.01822   2.03720
 Alpha virt. eigenvalues --    2.04036   2.04581   2.06166   2.06303   2.06521
 Alpha virt. eigenvalues --    2.06908   2.07249   2.08581   2.10140   2.10723
 Alpha virt. eigenvalues --    2.11222   2.12569   2.13425   2.14221   2.15260
 Alpha virt. eigenvalues --    2.17675   2.18970   2.20236   2.20626   2.22071
 Alpha virt. eigenvalues --    2.22399   2.22959   2.23240   2.24317   2.24969
 Alpha virt. eigenvalues --    2.25432   2.26785   2.28620   2.34855   2.35174
 Alpha virt. eigenvalues --    2.35664   2.35874   2.38858   2.41587   2.44708
 Alpha virt. eigenvalues --    2.45476   2.45773   2.46078   2.46577   2.47055
 Alpha virt. eigenvalues --    2.48336   2.50207   2.52105   2.52941   2.53093
 Alpha virt. eigenvalues --    2.55460   2.56388   2.57735   2.58281   2.59854
 Alpha virt. eigenvalues --    2.60838   2.61415   2.62427   2.63102   2.63348
 Alpha virt. eigenvalues --    2.64240   2.64748   2.66170   2.68208   2.68943
 Alpha virt. eigenvalues --    2.69758   2.71087   2.73029   2.73679   2.76809
 Alpha virt. eigenvalues --    2.77384   2.78076   2.78208   2.81272   2.82124
 Alpha virt. eigenvalues --    2.83410   2.83595   2.86122   2.87237   2.88359
 Alpha virt. eigenvalues --    2.90013   2.91847   2.95897   2.96971   2.98311
 Alpha virt. eigenvalues --    2.98877   3.00969   3.03029   3.03664   3.08053
 Alpha virt. eigenvalues --    3.08563   3.24531   3.26128   3.35229   3.35329
 Alpha virt. eigenvalues --    3.35906   3.36394   3.37102   3.37410   3.41647
 Alpha virt. eigenvalues --    3.42883   3.43254   3.47617   3.51115   3.54983
 Alpha virt. eigenvalues --    3.55432   3.56454   3.58257   3.59048   3.61471
 Alpha virt. eigenvalues --    3.68842   3.87699   3.90694   4.01611   4.14442
 Alpha virt. eigenvalues --    4.38914   4.41347   4.42236   4.45149   4.45907
 Alpha virt. eigenvalues --    4.46517   4.51821   4.53006   4.54983   4.57178
 Alpha virt. eigenvalues --    4.58066   4.58929   4.64415   4.74645   4.83668
 Alpha virt. eigenvalues --    4.86048   4.88159   9.10661  81.18146
          Condensed to atoms (all electrons):
               1          2          3          4          5          6
     1  C   22.556987  -1.865465   1.837582  -2.674206   1.009007 -13.863529
     2  C   -1.865465   6.320595  -0.124989   1.501634  -1.749303   1.499968
     3  C    1.837582  -0.124989   7.477066  -2.699629   1.568817  -1.996014
     4  C   -2.674206   1.501634  -2.699629  23.555545 -14.002072  -2.590710
     5  C    1.009007  -1.749303   1.568817 -14.002072  25.474420  -1.528114
     6  C  -13.863529   1.499968  -1.996014  -2.590710  -1.528114  27.218155
     7  S    1.042054   0.326289  -0.259478   0.944985  -1.110735  -0.794034
     8  C    2.082356  -0.159219   0.178528  -2.152202   1.242294   1.784656
     9  C   -1.564355   0.104385  -0.128650  -0.673275   3.068116   1.821790
    10  S   -0.612821  -0.093180   0.038901   4.766220  -7.539170  -5.397952
    11  C   -2.021541   0.160364  -0.161770   2.090992  -0.284997  -2.347024
    12  C    0.101618  -0.003638   0.021200  -0.153626  -0.069329   0.190975
    13  C   -0.017567   0.016079  -0.008034   0.153607   0.180290  -0.223256
    14  C   -0.363179  -0.096946   0.087741  -1.536783  -1.458578   1.792741
    15  H    0.000272  -0.000001  -0.000001  -0.000030  -0.000303   0.000840
    16  H   -0.013933   0.000078  -0.000381   0.004227   0.016385  -0.008283
    17  H    0.002482  -0.000342   0.000466  -0.007114  -0.009353   0.007860
    18  H    0.000070   0.000002   0.000019   0.000383  -0.000274  -0.000007
    19  H    0.087781   0.062655  -0.018078   0.044554   0.005035   0.101497
    20  H    0.017303  -0.014023   0.053174   0.196710   0.027086  -0.010828
    21  H    0.039171   0.267657   0.038996  -0.029347   0.032116  -0.013319
    22  H   -0.006784   0.026463   0.282841  -0.013869   0.038317   0.008619
    23  C    0.486356   0.001374   0.046106  -0.786327   0.668147   1.268803
    24  H   -0.005484   0.000223   0.000377   0.024854   0.031949  -0.036788
    25  C    0.069419  -0.018277   0.034209   0.037653  -0.061480  -0.180394
    26  H    0.001224   0.000015  -0.000067   0.000135  -0.005289   0.006722
    27  H    0.000983  -0.000208  -0.000232   0.001800   0.006739  -0.012027
    28  C   -0.770692   0.068240  -0.149912  -0.260501   0.979545   0.147976
    29  H   -0.021578   0.000098  -0.002083   0.004448   0.029302  -0.013871
    30  Br  -0.020556   0.003267   0.001802  -0.024712   0.020471   0.028313
    31  C    0.257838  -0.007141   0.060839   0.251815  -0.726571   0.007331
    32  H    0.009809   0.000965   0.005468   0.135086  -0.050870  -0.074408
    33  H   -0.004855   0.000585  -0.003105  -0.020040   0.031195  -0.000982
    34  C    0.065222  -0.036344  -0.002543   0.095012   0.134468  -0.285782
    35  H   -0.006688   0.001061  -0.003170   0.005727   0.002763   0.001004
    36  H    0.000597   0.000185   0.000409   0.002821  -0.002425  -0.001327
    37  H    0.000664  -0.000818  -0.002521  -0.007387   0.015281   0.000235
    38  H   -0.003518  -0.000019   0.000404   0.008690   0.016437  -0.024228
               7          8          9         10         11         12
     1  C    1.042054   2.082356  -1.564355  -0.612821  -2.021541   0.101618
     2  C    0.326289  -0.159219   0.104385  -0.093180   0.160364  -0.003638
     3  C   -0.259478   0.178528  -0.128650   0.038901  -0.161770   0.021200
     4  C    0.944985  -2.152202  -0.673275   4.766220   2.090992  -0.153626
     5  C   -1.110735   1.242294   3.068116  -7.539170  -0.284997  -0.069329
     6  C   -0.794034   1.784656   1.821790  -5.397952  -2.347024   0.190975
     7  S   20.856192   0.926900  -0.681723  -4.767828  -0.320951   0.005814
     8  C    0.926900  28.304252  -1.992546  -5.944170  -4.385137  -1.059775
     9  C   -0.681723  -1.992546  24.218040  -8.214517 -11.922644   0.944800
    10  S   -4.767828  -5.944170  -8.214517  41.430861   5.689564  -0.515093
    11  C   -0.320951  -4.385137 -11.922644   5.689564  20.381042  -1.429523
    12  C    0.005814  -1.059775   0.944800  -0.515093  -1.429523   6.554393
    13  C    0.313458   2.152250  -1.673582  -0.201326   1.041614   0.022468
    14  C   -1.204352 -15.205759   1.520892   1.653513  -0.022652   1.042169
    15  H   -0.005246  -0.005290   0.027749   0.000781  -0.026549   0.039526
    16  H    0.039004   0.040208  -0.000958   0.005079   0.037902  -0.009453
    17  H   -0.003637  -0.015073   0.027981   0.064257   0.208592   0.046435
    18  H    0.000205   0.006412   0.032176   0.000112   0.002374   0.274487
    19  H    0.040638  -0.006359   0.013892   0.001541   0.004177  -0.000390
    20  H    0.000622   0.006676  -0.011632   0.064771  -0.004535   0.000182
    21  H   -0.004761   0.000123   0.000149   0.001027   0.000047   0.000002
    22  H    0.000283   0.000364  -0.000259  -0.003928   0.000212   0.000011
    23  C    0.858596   1.483577   0.656091  -5.769759  -1.031155   0.073030
    24  H    0.007715  -0.038060   0.021864  -0.146933   0.049424   0.003922
    25  C   -0.235226  -0.187781   0.000252   0.610390   0.031764  -0.024637
    26  H    0.003753   0.035375  -0.032239   0.028917  -0.008801  -0.006658
    27  H    0.012653  -0.055423   0.006133  -0.052003   0.033851   0.004270
    28  C   -0.176576  -0.462827   0.714461  -0.048687   0.218379   0.070649
    29  H    0.017195  -0.021357   0.034334  -0.058345   0.007838   0.000217
    30  Br  -0.040907   0.017506   0.004587  -0.022397   0.008126  -0.000243
    31  C    0.047355   0.060403  -0.302681   0.402188   0.004368  -0.017771
    32  H    0.033822  -0.025937   0.003058  -0.034402   0.006554  -0.000106
    33  H   -0.003598   0.001679   0.001490  -0.006845   0.000713   0.000049
    34  C   -0.023063  -0.048048   0.011233   0.187092   0.008955  -0.000032
    35  H   -0.000101  -0.000355   0.000461   0.000645   0.000049  -0.000002
    36  H    0.001157  -0.000518  -0.000122  -0.000226   0.000032  -0.000001
    37  H   -0.003720   0.000876  -0.000056  -0.001325  -0.000057   0.000007
    38  H   -0.000604  -0.048552   0.082202   0.023873   0.008541   0.011159
              13         14         15         16         17         18
     1  C   -0.017567  -0.363179   0.000272  -0.013933   0.002482   0.000070
     2  C    0.016079  -0.096946  -0.000001   0.000078  -0.000342   0.000002
     3  C   -0.008034   0.087741  -0.000001  -0.000381   0.000466   0.000019
     4  C    0.153607  -1.536783  -0.000030   0.004227  -0.007114   0.000383
     5  C    0.180290  -1.458578  -0.000303   0.016385  -0.009353  -0.000274
     6  C   -0.223256   1.792741   0.000840  -0.008283   0.007860  -0.000007
     7  S    0.313458  -1.204352  -0.005246   0.039004  -0.003637   0.000205
     8  C    2.152250 -15.205759  -0.005290   0.040208  -0.015073   0.006412
     9  C   -1.673582   1.520892   0.027749  -0.000958   0.027981   0.032176
    10  S   -0.201326   1.653513   0.000781   0.005079   0.064257   0.000112
    11  C    1.041614  -0.022652  -0.026549   0.037902   0.208592   0.002374
    12  C    0.022468   1.042169   0.039526  -0.009453   0.046435   0.274487
    13  C    6.213375  -2.152861   0.264070   0.076094  -0.009191   0.026751
    14  C   -2.152861  21.727585   0.035725   0.140916   0.014820  -0.009761
    15  H    0.264070   0.035725   0.461554  -0.003741  -0.000106  -0.003502
    16  H    0.076094   0.140916  -0.003741   0.460207   0.000008  -0.000108
    17  H   -0.009191   0.014820  -0.000106   0.000008   0.455634  -0.003570
    18  H    0.026751  -0.009761  -0.003502  -0.000108  -0.003570   0.461351
    19  H    0.000259  -0.010525   0.000000   0.000000   0.000000   0.000000
    20  H   -0.000237   0.002540   0.000000   0.000000   0.000000   0.000000
    21  H   -0.000003   0.000178   0.000000   0.000000   0.000000   0.000000
    22  H    0.000001   0.000079   0.000000   0.000000   0.000000   0.000000
    23  C    0.032535  -0.100363   0.000453  -0.001817  -0.008524  -0.000692
    24  H   -0.000111   0.000268   0.000000   0.000000   0.000010   0.000000
    25  C   -0.007026   0.063928  -0.000427   0.000988   0.006243   0.000069
    26  H    0.002258  -0.010369   0.000000   0.000000  -0.000001   0.000000
    27  H   -0.001694   0.033122  -0.000001  -0.000019   0.000003   0.000000
    28  C   -0.005331  -0.028697   0.000016  -0.000229   0.000742  -0.000055
    29  H   -0.000205   0.006511   0.000000   0.000000   0.000000   0.000000
    30  Br   0.000799   0.012890   0.000003  -0.000034   0.000007  -0.000001
    31  C   -0.000935   0.018168  -0.000003   0.000086   0.000264   0.000003
    32  H    0.000085  -0.006936   0.000000   0.000000   0.000000   0.000000
    33  H    0.000007   0.000441   0.000000   0.000000   0.000000   0.000000
    34  C   -0.000004  -0.013807   0.000000   0.000008   0.000031   0.000000
    35  H    0.000000  -0.000033   0.000000   0.000000   0.000000   0.000000
    36  H   -0.000001  -0.000088   0.000000   0.000000   0.000000   0.000000
    37  H    0.000008   0.000133   0.000000   0.000000   0.000000   0.000000
    38  H    0.000083  -0.046911  -0.000001   0.000001  -0.000257  -0.000012
              19         20         21         22         23         24
     1  C    0.087781   0.017303   0.039171  -0.006784   0.486356  -0.005484
     2  C    0.062655  -0.014023   0.267657   0.026463   0.001374   0.000223
     3  C   -0.018078   0.053174   0.038996   0.282841   0.046106   0.000377
     4  C    0.044554   0.196710  -0.029347  -0.013869  -0.786327   0.024854
     5  C    0.005035   0.027086   0.032116   0.038317   0.668147   0.031949
     6  C    0.101497  -0.010828  -0.013319   0.008619   1.268803  -0.036788
     7  S    0.040638   0.000622  -0.004761   0.000283   0.858596   0.007715
     8  C   -0.006359   0.006676   0.000123   0.000364   1.483577  -0.038060
     9  C    0.013892  -0.011632   0.000149  -0.000259   0.656091   0.021864
    10  S    0.001541   0.064771   0.001027  -0.003928  -5.769759  -0.146933
    11  C    0.004177  -0.004535   0.000047   0.000212  -1.031155   0.049424
    12  C   -0.000390   0.000182   0.000002   0.000011   0.073030   0.003922
    13  C    0.000259  -0.000237  -0.000003   0.000001   0.032535  -0.000111
    14  C   -0.010525   0.002540   0.000178   0.000079  -0.100363   0.000268
    15  H    0.000000   0.000000   0.000000   0.000000   0.000453   0.000000
    16  H    0.000000   0.000000   0.000000   0.000000  -0.001817   0.000000
    17  H    0.000000   0.000000   0.000000   0.000000  -0.008524   0.000010
    18  H    0.000000   0.000000   0.000000   0.000000  -0.000692   0.000000
    19  H    0.459513   0.000008  -0.003672  -0.000108  -0.000620   0.000000
    20  H    0.000008   0.456403  -0.000106  -0.003602  -0.005896   0.000004
    21  H   -0.003672  -0.000106   0.460316  -0.003468   0.000232   0.000000
    22  H   -0.000108  -0.003602  -0.003468   0.460044   0.000104   0.000000
    23  C   -0.000620  -0.005896   0.000232   0.000104  11.279390   0.343855
    24  H    0.000000   0.000004   0.000000   0.000000   0.343855   0.446128
    25  C   -0.000103  -0.000462  -0.000004   0.000012  -0.372433  -0.032607
    26  H    0.000000   0.000000   0.000000   0.000000  -0.005654  -0.003457
    27  H    0.000000   0.000000   0.000000   0.000000  -0.046016   0.003080
    28  C   -0.001266   0.000256  -0.000218   0.000876  -3.578886   0.073685
    29  H   -0.000001   0.000000   0.000000   0.000000  -0.058318   0.003123
    30  Br  -0.000038  -0.000144   0.000007   0.000006   0.079975  -0.000372
    31  C    0.001192   0.005555  -0.000345  -0.000653   1.106290  -0.027865
    32  H   -0.000004  -0.000170  -0.000002  -0.000015   0.014655   0.000019
    33  H    0.000000  -0.000015   0.000000   0.000000  -0.064566   0.001719
    34  C    0.000341   0.000478   0.000266  -0.000371  -0.350512   0.008369
    35  H    0.000000   0.000000   0.000000   0.000000  -0.011045   0.000001
    36  H    0.000000   0.000000   0.000000   0.000000   0.011129  -0.000002
    37  H   -0.000005   0.000000   0.000000   0.000000  -0.018879   0.000002
    38  H    0.000000   0.000000   0.000000   0.000000  -0.143766  -0.001263
              25         26         27         28         29         30
     1  C    0.069419   0.001224   0.000983  -0.770692  -0.021578  -0.020556
     2  C   -0.018277   0.000015  -0.000208   0.068240   0.000098   0.003267
     3  C    0.034209  -0.000067  -0.000232  -0.149912  -0.002083   0.001802
     4  C    0.037653   0.000135   0.001800  -0.260501   0.004448  -0.024712
     5  C   -0.061480  -0.005289   0.006739   0.979545   0.029302   0.020471
     6  C   -0.180394   0.006722  -0.012027   0.147976  -0.013871   0.028313
     7  S   -0.235226   0.003753   0.012653  -0.176576   0.017195  -0.040907
     8  C   -0.187781   0.035375  -0.055423  -0.462827  -0.021357   0.017506
     9  C    0.000252  -0.032239   0.006133   0.714461   0.034334   0.004587
    10  S    0.610390   0.028917  -0.052003  -0.048687  -0.058345  -0.022397
    11  C    0.031764  -0.008801   0.033851   0.218379   0.007838   0.008126
    12  C   -0.024637  -0.006658   0.004270   0.070649   0.000217  -0.000243
    13  C   -0.007026   0.002258  -0.001694  -0.005331  -0.000205   0.000799
    14  C    0.063928  -0.010369   0.033122  -0.028697   0.006511   0.012890
    15  H   -0.000427   0.000000  -0.000001   0.000016   0.000000   0.000003
    16  H    0.000988   0.000000  -0.000019  -0.000229   0.000000  -0.000034
    17  H    0.006243  -0.000001   0.000003   0.000742   0.000000   0.000007
    18  H    0.000069   0.000000   0.000000  -0.000055   0.000000  -0.000001
    19  H   -0.000103   0.000000   0.000000  -0.001266  -0.000001  -0.000038
    20  H   -0.000462   0.000000   0.000000   0.000256   0.000000  -0.000144
    21  H   -0.000004   0.000000   0.000000  -0.000218   0.000000   0.000007
    22  H    0.000012   0.000000   0.000000   0.000876   0.000000   0.000006
    23  C   -0.372433  -0.005654  -0.046016  -3.578886  -0.058318   0.079975
    24  H   -0.032607  -0.003457   0.003080   0.073685   0.003123  -0.000372
    25  C    5.905688   0.400741   0.405499  -0.477930  -0.026180  -0.073620
    26  H    0.400741   0.466058  -0.021145  -0.058561   0.000203  -0.001742
    27  H    0.405499  -0.021145   0.464129   0.017618   0.001675   0.003451
    28  C   -0.477930  -0.058561   0.017618  11.319218   0.511024   0.226831
    29  H   -0.026180   0.000203   0.001675   0.511024   0.478084  -0.021056
    30  Br  -0.073620  -0.001742   0.003451   0.226831  -0.021056  34.990941
    31  C    0.158573   0.011459  -0.003517  -2.433958  -0.116048  -0.098854
    32  H   -0.009611  -0.000003   0.000022  -0.072167  -0.002019   0.003977
    33  H    0.007474   0.000006  -0.000003   0.116665   0.003598  -0.001539
    34  C    0.010366  -0.000476   0.001684   0.344404   0.009243  -0.050024
    35  H   -0.000001   0.000000   0.000000   0.043927   0.000026   0.000345
    36  H   -0.001367   0.000000   0.000000  -0.041672  -0.000092   0.002735
    37  H    0.001704   0.000000   0.000001   0.070878   0.002783   0.002336
    38  H    0.417411  -0.018235  -0.020715   0.059713   0.000041  -0.002127
              31         32         33         34         35         36
     1  C    0.257838   0.009809  -0.004855   0.065222  -0.006688   0.000597
     2  C   -0.007141   0.000965   0.000585  -0.036344   0.001061   0.000185
     3  C    0.060839   0.005468  -0.003105  -0.002543  -0.003170   0.000409
     4  C    0.251815   0.135086  -0.020040   0.095012   0.005727   0.002821
     5  C   -0.726571  -0.050870   0.031195   0.134468   0.002763  -0.002425
     6  C    0.007331  -0.074408  -0.000982  -0.285782   0.001004  -0.001327
     7  S    0.047355   0.033822  -0.003598  -0.023063  -0.000101   0.001157
     8  C    0.060403  -0.025937   0.001679  -0.048048  -0.000355  -0.000518
     9  C   -0.302681   0.003058   0.001490   0.011233   0.000461  -0.000122
    10  S    0.402188  -0.034402  -0.006845   0.187092   0.000645  -0.000226
    11  C    0.004368   0.006554   0.000713   0.008955   0.000049   0.000032
    12  C   -0.017771  -0.000106   0.000049  -0.000032  -0.000002  -0.000001
    13  C   -0.000935   0.000085   0.000007  -0.000004   0.000000  -0.000001
    14  C    0.018168  -0.006936   0.000441  -0.013807  -0.000033  -0.000088
    15  H   -0.000003   0.000000   0.000000   0.000000   0.000000   0.000000
    16  H    0.000086   0.000000   0.000000   0.000008   0.000000   0.000000
    17  H    0.000264   0.000000   0.000000   0.000031   0.000000   0.000000
    18  H    0.000003   0.000000   0.000000   0.000000   0.000000   0.000000
    19  H    0.001192  -0.000004   0.000000   0.000341   0.000000   0.000000
    20  H    0.005555  -0.000170  -0.000015   0.000478   0.000000   0.000000
    21  H   -0.000345  -0.000002   0.000000   0.000266   0.000000   0.000000
    22  H   -0.000653  -0.000015   0.000000  -0.000371   0.000000   0.000000
    23  C    1.106290   0.014655  -0.064566  -0.350512  -0.011045   0.011129
    24  H   -0.027865   0.000019   0.001719   0.008369   0.000001  -0.000002
    25  C    0.158573  -0.009611   0.007474   0.010366  -0.000001  -0.001367
    26  H    0.011459  -0.000003   0.000006  -0.000476   0.000000   0.000000
    27  H   -0.003517   0.000022  -0.000003   0.001684   0.000000   0.000000
    28  C   -2.433958  -0.072167   0.116665   0.344404   0.043927  -0.041672
    29  H   -0.116048  -0.002019   0.003598   0.009243   0.000026  -0.000092
    30  Br  -0.098854   0.003977  -0.001539  -0.050024   0.000345   0.002735
    31  C    7.257538   0.357713   0.280225  -0.267038  -0.121548  -0.051846
    32  H    0.357713   0.561673  -0.031256   0.000577  -0.004034   0.004662
    33  H    0.280225  -0.031256   0.505026  -0.005656  -0.002668  -0.004144
    34  C   -0.267038   0.000577  -0.005656   5.588945   0.453626   0.442619
    35  H   -0.121548  -0.004034  -0.002668   0.453626   0.508091  -0.023280
    36  H   -0.051846   0.004662  -0.004144   0.442619  -0.023280   0.512424
    37  H   -0.136803  -0.004780   0.003851   0.437136  -0.023799  -0.027130
    38  H   -0.006338  -0.000005   0.000001   0.000175   0.000000   0.000000
              37         38
     1  C    0.000664  -0.003518
     2  C   -0.000818  -0.000019
     3  C   -0.002521   0.000404
     4  C   -0.007387   0.008690
     5  C    0.015281   0.016437
     6  C    0.000235  -0.024228
     7  S   -0.003720  -0.000604
     8  C    0.000876  -0.048552
     9  C   -0.000056   0.082202
    10  S   -0.001325   0.023873
    11  C   -0.000057   0.008541
    12  C    0.000007   0.011159
    13  C    0.000008   0.000083
    14  C    0.000133  -0.046911
    15  H    0.000000  -0.000001
    16  H    0.000000   0.000001
    17  H    0.000000  -0.000257
    18  H    0.000000  -0.000012
    19  H   -0.000005   0.000000
    20  H    0.000000   0.000000
    21  H    0.000000   0.000000
    22  H    0.000000   0.000000
    23  C   -0.018879  -0.143766
    24  H    0.000002  -0.001263
    25  C    0.001704   0.417411
    26  H    0.000000  -0.018235
    27  H    0.000001  -0.020715
    28  C    0.070878   0.059713
    29  H    0.002783   0.000041
    30  Br   0.002336  -0.002127
    31  C   -0.136803  -0.006338
    32  H   -0.004780  -0.000005
    33  H    0.003851   0.000001
    34  C    0.437136   0.000175
    35  H   -0.023799   0.000000
    36  H   -0.027130   0.000000
    37  H    0.520835   0.000000
    38  H    0.000000   0.484168
 Mulliken charges:
               1
     1  C    0.167952
     2  C   -0.192269
     3  C   -0.174290
     4  C   -0.195069
     5  C    0.000685
     6  C   -0.484607
     7  S    0.157851
     8  C   -0.510045
     9  C   -0.116895
    10  S    0.461178
    11  C   -0.028138
    12  C   -0.117107
    13  C   -0.194728
    14  C    0.114240
    15  H    0.214211
    16  H    0.217766
    17  H    0.221335
    18  H    0.213568
    19  H    0.218082
    20  H    0.219883
    21  H    0.214958
    22  H    0.214824
    23  C   -0.055470
    24  H    0.272350
    25  C   -0.452821
    26  H    0.215831
    27  H    0.216291
    28  C   -0.416937
    29  H    0.231410
    30  Br  -0.050007
    31  C    0.030713
    32  H    0.178580
    33  H    0.194546
    34  C   -0.716548
    35  H    0.179000
    36  H    0.175469
    37  H    0.170550
    38  H    0.203655
 Sum of Mulliken charges =   1.00000
 Mulliken charges with hydrogens summed into heavy atoms:
               1
     1  C    0.386035
     2  C    0.022689
     3  C    0.040534
     4  C    0.024814
     5  C    0.000685
     6  C   -0.484607
     7  S    0.157851
     8  C   -0.510045
     9  C   -0.116895
    10  S    0.461178
    11  C    0.193197
    12  C    0.096461
    13  C    0.019483
    14  C    0.332006
    23  C    0.216880
    25  C    0.182956
    28  C   -0.185527
    30  Br  -0.050007
    31  C    0.403839
    34  C   -0.191529
 APT charges:
               1
     1  C   -0.714552
     2  C   -0.475510
     3  C   -0.562680
     4  C   -0.843953
     5  C   -0.391818
     6  C   -0.327478
     7  S   -0.525713
     8  C   -0.563030
     9  C   -0.391941
    10  S    0.973717
    11  C   -0.701316
    12  C   -0.530432
    13  C   -0.445570
    14  C   -0.531314
    15  H    1.143477
    16  H    0.693653
    17  H    0.596284
    18  H    1.100539
    19  H    0.697497
    20  H    0.594776
    21  H    1.081029
    22  H    1.033687
    23  C   -0.253243
    24  H    0.613581
    25  C   -1.372277
    26  H    0.674245
    27  H    0.298893
    28  C   -1.038035
    29  H    0.343162
    30  Br   0.018979
    31  C   -0.104218
    32  H    0.207223
    33  H    0.564175
    34  C   -1.859749
    35  H    0.637689
    36  H    0.653457
    37  H    0.229096
    38  H    0.477673
 Sum of APT charges =   1.00000
 APT charges with hydrogens summed into heavy atoms:
               1
     1  C   -0.017055
     2  C    0.605519
     3  C    0.471007
     4  C   -0.249177
     5  C   -0.391818
     6  C   -0.327478
     7  S   -0.525713
     8  C   -0.563030
     9  C   -0.391941
    10  S    0.973717
    11  C   -0.105032
    12  C    0.570107
    13  C    0.697907
    14  C    0.162339
    23  C    0.360337
    25  C    0.078533
    28  C   -0.694873
    30  Br   0.018979
    31  C    0.667180
    34  C   -0.339509
 Electronic spatial extent (au):  <R**2>=           7594.7644
 Charge=              1.0000 electrons
 Dipole moment (field-independent basis, Debye):
    X=              6.5272    Y=              1.1750    Z=             -3.0494  Tot=              7.2996
 Quadrupole moment (field-independent basis, Debye-Ang):
   XX=           -127.9404   YY=           -101.9868   ZZ=           -125.3152
   XY=            -12.0567   XZ=              2.1078   YZ=              1.1501
 Traceless Quadrupole moment (field-independent basis, Debye-Ang):
   XX=             -9.5263   YY=             16.4273   ZZ=             -6.9010
   XY=            -12.0567   XZ=              2.1078   YZ=              1.1501
 Octapole moment (field-independent basis, Debye-Ang**2):
  XXX=            -40.6656  YYY=             41.2605  ZZZ=             -9.7829  XYY=             41.3777
  XXY=            -71.0550  XXZ=              5.0930  XZZ=             -8.2446  YZZ=             -6.6391
  YYZ=             -9.6257  XYZ=              1.2207
 Hexadecapole moment (field-independent basis, Debye-Ang**3):
 XXXX=          -4710.8571 YYYY=          -2889.8977 ZZZZ=           -998.7975 XXXY=           -195.6940
 XXXZ=             21.0479 YYYX=            155.5047 YYYZ=             -3.3492 ZZZX=            -12.7167
 ZZZY=            -11.5913 XXYY=          -1148.3537 XXZZ=           -920.4576 YYZZ=           -646.8932
 XXYZ=             -2.3455 YYXZ=              0.3675 ZZXY=             12.0923
 N-N= 2.317127935385D+03 E-N=-1.415578075180D+04  KE= 4.001111435098D+03
  Exact polarizability:       0.000       0.000       0.000       0.000       0.000       0.000
 Approx polarizability:     260.443      -9.936     306.054       3.792      -0.158     284.878
 D2PCM: PCM CHGder 2nd derivatives, FixD1E=F FixD2E=F DoIter=F DoCFld=F I1PDM=0
 Calling FoFJK, ICntrl=    100127 FMM=F ISym2X=0 I1Cent= 0 IOpClX= 0 NMat=1 NMatS=1 NMatT=0.
 ***** Axes restored to original set *****
 -------------------------------------------------------------------
 Center     Atomic                   Forces (Hartrees/Bohr)
 Number     Number              X              Y              Z
 -------------------------------------------------------------------
      1        6           0.000033035   -0.000390113   -0.000212807
      2        6           0.000296990   -0.000864894   -0.000952911
      3        6          -0.000728412   -0.001640843   -0.000807863
      4        6          -0.002530399   -0.001851406    0.000268011
      5        6          -0.002502631   -0.000953987    0.001059678
      6        6          -0.001364697   -0.000518278    0.000814448
      7       16           0.000060016   -0.000574257    0.004153975
      8        6          -0.000626661   -0.000141448    0.000782967
      9        6          -0.001615597   -0.000397828    0.001016852
     10       16          -0.006055499   -0.002743638    0.003211471
     11        6          -0.001661901    0.000210782    0.000458796
     12        6          -0.000495990    0.000807463   -0.000555249
     13        6           0.000275964    0.000604775   -0.000588043
     14        6           0.000359445    0.000133669   -0.000003744
     15        1           0.000072792    0.000064987   -0.000080499
     16        1           0.000161270    0.000067633   -0.000031345
     17        1          -0.000178487    0.000043311    0.000009968
     18        1          -0.000013067    0.000117817   -0.000069765
     19        1           0.000083833    0.000053158    0.000036727
     20        1          -0.000226751   -0.000057946   -0.000064826
     21        1           0.000136906   -0.000049852   -0.000141700
     22        1           0.000002660   -0.000104354   -0.000113462
     23        6           0.002071915    0.001504715   -0.001442360
     24        1           0.000041671    0.000262369    0.000089409
     25        6           0.005157357    0.000225918   -0.003423391
     26        1          -0.002133742   -0.000595471    0.000496664
     27        1           0.000473140    0.000303022   -0.000407791
     28        6           0.001597614    0.000822178   -0.000844558
     29        1           0.000187156    0.000061734   -0.000256269
     30       35           0.011659229    0.003567094   -0.002154047
     31        6          -0.000441330    0.000786911   -0.001048199
     32        1           0.000174738    0.000108477   -0.000309066
     33        1          -0.000117186   -0.000037834   -0.000081452
     34        6          -0.000087494   -0.000310220    0.000214684
     35        1          -0.000116367   -0.000010481    0.000027963
     36        1           0.000057209   -0.000020538    0.000109411
     37        1           0.000054725    0.000027587   -0.000001971
     38        1          -0.002061450    0.001489787    0.000840292
 -------------------------------------------------------------------
 Cartesian Forces:  Max     0.011659229 RMS     0.001697863
 FormGI is forming the generalized inverse of G from B-inverse, IUseBI=4.

 GradGradGradGradGradGradGradGradGradGradGradGradGradGradGradGradGradGrad
 Berny optimization.
 Internal  Forces:  Max     0.019980607 RMS     0.002500999
 Search for a local minimum.
 Step number   1 out of a maximum of  222
 All quantities printed in internal units (Hartrees-Bohrs-Radians)
 Mixed Optimization -- RFO/linear search
 Second derivative matrix not updated -- analytic derivatives used.
 ITU=  0
     Eigenvalues ---   -0.00059   0.00125   0.00151   0.00306   0.00379
     Eigenvalues ---    0.01020   0.01164   0.01435   0.01564   0.01784
     Eigenvalues ---    0.01789   0.01871   0.01914   0.01986   0.02215
     Eigenvalues ---    0.02262   0.02326   0.02410   0.02565   0.02631
     Eigenvalues ---    0.02792   0.02795   0.02878   0.02901   0.03052
     Eigenvalues ---    0.03174   0.03646   0.03844   0.04077   0.04241
     Eigenvalues ---    0.04526   0.04593   0.04607   0.05088   0.05638
     Eigenvalues ---    0.05860   0.07543   0.08860   0.09354   0.10148
     Eigenvalues ---    0.10862   0.10992   0.11022   0.11633   0.11723
     Eigenvalues ---    0.12243   0.12272   0.12293   0.12466   0.12483
     Eigenvalues ---    0.12516   0.13720   0.14050   0.14445   0.14756
     Eigenvalues ---    0.15072   0.15987   0.16037   0.16504   0.16949
     Eigenvalues ---    0.17621   0.17940   0.18571   0.19173   0.19312
     Eigenvalues ---    0.19461   0.19841   0.21327   0.22236   0.22538
     Eigenvalues ---    0.23928   0.24208   0.26180   0.26682   0.27293
     Eigenvalues ---    0.29652   0.30300   0.31809   0.32292   0.33160
     Eigenvalues ---    0.34157   0.34235   0.34739   0.34939   0.34988
     Eigenvalues ---    0.35048   0.35370   0.35615   0.35732   0.36536
     Eigenvalues ---    0.36728   0.36768   0.36839   0.36904   0.36960
     Eigenvalues ---    0.37110   0.37118   0.37437   0.39966   0.41848
     Eigenvalues ---    0.42461   0.42816   0.46742   0.47836   0.48078
     Eigenvalues ---    0.48239   0.51555   0.51980
 RFO step:  Lambda=-1.19428883D-02 EMin=-5.88632644D-04
 Linear search not attempted -- first point.
 Maximum step size (   0.300) exceeded in Quadratic search.
    -- Step size scaled by   0.728
 Iteration  1 RMS(Cart)=  0.21220390 RMS(Int)=  0.01753404
 Iteration  2 RMS(Cart)=  0.03862981 RMS(Int)=  0.00085050
 Iteration  3 RMS(Cart)=  0.00146156 RMS(Int)=  0.00033435
 Iteration  4 RMS(Cart)=  0.00000183 RMS(Int)=  0.00033435
 Iteration  5 RMS(Cart)=  0.00000000 RMS(Int)=  0.00033435
 Variable       Old X    -DE/DX   Delta X   Delta X   Delta X     New X
                                 (Linear)    (Quad)   (Total)
    R1        2.63023   0.00067   0.00000  -0.00111  -0.00104   2.62919
    R2        2.63690  -0.00081   0.00000   0.00225   0.00219   2.63909
    R3        2.05071   0.00006   0.00000   0.00031   0.00031   2.05102
    R4        2.63589   0.00002   0.00000   0.00046   0.00058   2.63647
    R5        2.05024  -0.00008   0.00000  -0.00005  -0.00005   2.05018
    R6        2.63139  -0.00279   0.00000  -0.00540  -0.00534   2.62604
    R7        2.04926  -0.00002   0.00000  -0.00026  -0.00026   2.04900
    R8        2.64128  -0.00351   0.00000   0.00049   0.00043   2.64171
    R9        2.05085   0.00009   0.00000  -0.00042  -0.00042   2.05042
   R10        2.64126   0.00124   0.00000  -0.00027  -0.00049   2.64076
   R11        3.38125  -0.00674   0.00000  -0.01148  -0.01165   3.36961
   R12        3.34401   0.00162   0.00000   0.00440   0.00447   3.34848
   R13        3.35152   0.00182   0.00000  -0.00548  -0.00522   3.34630
   R14        2.64240   0.00220   0.00000   0.00123   0.00125   2.64364
   R15        2.63504   0.00003   0.00000   0.00070   0.00065   2.63569
   R16        3.36178  -0.00284   0.00000   0.00165   0.00149   3.36326
   R17        2.63790  -0.00222   0.00000  -0.00282  -0.00286   2.63504
   R18        3.89576  -0.01998   0.00000  -0.21613  -0.21613   3.67963
   R19        2.63029  -0.00160   0.00000  -0.00152  -0.00147   2.62882
   R20        2.05056   0.00002   0.00000  -0.00011  -0.00011   2.05044
   R21        2.63491  -0.00003   0.00000  -0.00093  -0.00085   2.63406
   R22        2.04917  -0.00004   0.00000  -0.00040  -0.00040   2.04877
   R23        2.63092   0.00048   0.00000  -0.00041  -0.00038   2.63054
   R24        2.05022  -0.00004   0.00000  -0.00002  -0.00002   2.05021
   R25        2.05050  -0.00002   0.00000   0.00087   0.00087   2.05137
   R26        2.06555  -0.00012   0.00000   0.00360   0.00360   2.06915
   R27        2.86363  -0.00199   0.00000   0.01087   0.01087   2.87450
   R28        2.90277  -0.00738   0.00000   0.00294   0.00294   2.90571
   R29        2.05989   0.00204   0.00000   0.00031   0.00031   2.06020
   R30        2.06442  -0.00028   0.00000  -0.00091  -0.00091   2.06351
   R31        2.06896  -0.00264   0.00000  -0.00467  -0.00467   2.06429
   R32        2.06147  -0.00018   0.00000   0.00059   0.00059   2.06206
   R33        3.80348  -0.01202   0.00000  -0.06933  -0.06933   3.73415
   R34        2.87072   0.00095   0.00000   0.00973   0.00973   2.88045
   R35        2.06464   0.00024   0.00000  -0.00739  -0.00739   2.05725
   R36        2.07017   0.00012   0.00000   0.00198   0.00198   2.07215
   R37        2.88181   0.00012   0.00000   0.00134   0.00134   2.88316
   R38        2.06635  -0.00002   0.00000  -0.00002  -0.00002   2.06633
   R39        2.06641  -0.00004   0.00000  -0.00075  -0.00075   2.06566
   R40        2.07039   0.00004   0.00000  -0.00004  -0.00004   2.07035
    A1        2.09147  -0.00066   0.00000   0.00176   0.00159   2.09306
    A2        2.09956   0.00028   0.00000  -0.00301  -0.00293   2.09663
    A3        2.09203   0.00038   0.00000   0.00114   0.00121   2.09323
    A4        2.10430   0.00105   0.00000   0.00365   0.00367   2.10797
    A5        2.08317  -0.00042   0.00000  -0.00209  -0.00210   2.08107
    A6        2.09525  -0.00062   0.00000  -0.00156  -0.00157   2.09368
    A7        2.09774  -0.00031   0.00000  -0.00366  -0.00364   2.09410
    A8        2.10011   0.00030   0.00000   0.00065   0.00064   2.10075
    A9        2.08525   0.00001   0.00000   0.00302   0.00301   2.08826
   A10        2.07460  -0.00076   0.00000  -0.00038  -0.00058   2.07402
   A11        2.10418   0.00047   0.00000   0.00088   0.00093   2.10512
   A12        2.10416   0.00030   0.00000  -0.00079  -0.00074   2.10342
   A13        2.11601   0.00315   0.00000   0.00654   0.00670   2.12270
   A14        2.07735  -0.00568   0.00000  -0.01917  -0.01847   2.05888
   A15        2.08969   0.00252   0.00000   0.01297   0.01189   2.10158
   A16        2.07958  -0.00242   0.00000  -0.00870  -0.00864   2.07094
   A17        2.08178   0.00132   0.00000  -0.00880  -0.00820   2.07358
   A18        2.12176   0.00110   0.00000   0.01774   0.01685   2.13862
   A19        1.76816  -0.00243   0.00000   0.00667   0.00597   1.77414
   A20        2.13146   0.00077   0.00000   0.01287   0.01240   2.14386
   A21        2.07574   0.00076   0.00000  -0.00943  -0.00903   2.06671
   A22        2.07534  -0.00153   0.00000  -0.00333  -0.00326   2.07208
   A23        2.08019   0.00189   0.00000   0.01958   0.01850   2.09868
   A24        2.12065   0.00138   0.00000   0.00177   0.00183   2.12248
   A25        2.08007  -0.00321   0.00000  -0.01892  -0.01854   2.06153
   A26        1.75065   0.00019   0.00000   0.00406   0.00417   1.75482
   A27        2.01874  -0.00782   0.00000  -0.08644  -0.08608   1.93266
   A28        1.81657   0.00257   0.00000   0.03457   0.03452   1.85108
   A29        2.07453  -0.00003   0.00000   0.00109   0.00098   2.07551
   A30        2.10256  -0.00016   0.00000  -0.00022  -0.00019   2.10237
   A31        2.10564   0.00021   0.00000  -0.00056  -0.00054   2.10510
   A32        2.09482  -0.00005   0.00000  -0.00097  -0.00094   2.09388
   A33        2.08782  -0.00010   0.00000   0.00092   0.00090   2.08872
   A34        2.10048   0.00016   0.00000   0.00012   0.00009   2.10057
   A35        2.10730   0.00060   0.00000   0.00031   0.00033   2.10764
   A36        2.09398  -0.00038   0.00000   0.00129   0.00128   2.09526
   A37        2.08160  -0.00021   0.00000  -0.00155  -0.00156   2.08004
   A38        2.09180  -0.00030   0.00000   0.00151   0.00140   2.09320
   A39        2.09328   0.00021   0.00000  -0.00067  -0.00062   2.09266
   A40        2.09806   0.00009   0.00000  -0.00089  -0.00084   2.09722
   A41        1.64154   0.00337   0.00000   0.08971   0.09011   1.73166
   A42        1.87979   0.00230   0.00000   0.01120   0.01152   1.89131
   A43        2.03911  -0.01082   0.00000  -0.07968  -0.07928   1.95983
   A44        1.95387  -0.00283   0.00000  -0.04132  -0.04201   1.91186
   A45        1.92582   0.00016   0.00000  -0.01804  -0.01647   1.90935
   A46        1.99458   0.00674   0.00000   0.04091   0.04076   2.03535
   A47        1.86764  -0.00027   0.00000   0.01230   0.01229   1.87992
   A48        1.95340  -0.00027   0.00000   0.00587   0.00579   1.95919
   A49        1.97724  -0.00043   0.00000  -0.01625  -0.01625   1.96099
   A50        1.89396   0.00017   0.00000   0.00106   0.00096   1.89492
   A51        1.85358   0.00056   0.00000   0.00672   0.00679   1.86037
   A52        1.91303   0.00030   0.00000  -0.00839  -0.00845   1.90458
   A53        1.92919  -0.00017   0.00000   0.00209   0.00208   1.93128
   A54        1.85788  -0.00490   0.00000   0.02934   0.02912   1.88701
   A55        2.01712   0.00263   0.00000  -0.01614  -0.01612   2.00100
   A56        1.80691   0.00114   0.00000  -0.00699  -0.00698   1.79992
   A57        1.95666  -0.00080   0.00000   0.01844   0.01852   1.97518
   A58        1.88019   0.00177   0.00000  -0.02624  -0.02605   1.85415
   A59        1.87568   0.00047   0.00000   0.01705   0.01707   1.89275
   A60        1.90862   0.00026   0.00000  -0.00979  -0.00983   1.89879
   A61        2.00108  -0.00118   0.00000  -0.00498  -0.00503   1.99605
   A62        1.86514  -0.00023   0.00000   0.00341   0.00345   1.86859
   A63        1.87150   0.00029   0.00000  -0.00211  -0.00210   1.86939
   A64        1.93565   0.00044   0.00000  -0.00202  -0.00211   1.93354
   A65        1.91384   0.00015   0.00000   0.00115   0.00115   1.91498
   A66        1.95573   0.00006   0.00000  -0.00240  -0.00240   1.95333
   A67        1.93362  -0.00008   0.00000  -0.00010  -0.00010   1.93352
   A68        1.88384  -0.00007   0.00000  -0.00147  -0.00147   1.88237
   A69        1.88373  -0.00003   0.00000   0.00214   0.00213   1.88586
   A70        1.89098  -0.00003   0.00000   0.00081   0.00081   1.89180
    D1       -0.03961   0.00015   0.00000   0.00420   0.00423  -0.03538
    D2        3.13484   0.00002   0.00000   0.00425   0.00425   3.13908
    D3        3.08430   0.00011   0.00000  -0.00291  -0.00282   3.08148
    D4       -0.02444  -0.00001   0.00000  -0.00286  -0.00281  -0.02725
    D5       -0.01921   0.00053   0.00000  -0.01266  -0.01261  -0.03182
    D6        3.13426  -0.00035   0.00000  -0.03476  -0.03461   3.09966
    D7        3.13999   0.00057   0.00000  -0.00554  -0.00553   3.13446
    D8        0.01028  -0.00032   0.00000  -0.02764  -0.02752  -0.01725
    D9        0.04992  -0.00040   0.00000   0.00060   0.00058   0.05050
   D10       -3.10624  -0.00013   0.00000   0.00192   0.00191  -3.10434
   D11       -3.12475  -0.00027   0.00000   0.00054   0.00056  -3.12420
   D12        0.00227   0.00000   0.00000   0.00186   0.00188   0.00415
   D13       -0.00089   0.00009   0.00000   0.00321   0.00321   0.00232
   D14        3.11738   0.00027   0.00000  -0.01114  -0.01110   3.10627
   D15       -3.12803  -0.00018   0.00000   0.00192   0.00191  -3.12613
   D16       -0.00977   0.00000   0.00000  -0.01242  -0.01240  -0.02217
   D17       -0.05885   0.00042   0.00000  -0.01232  -0.01239  -0.07124
   D18        3.10041   0.00061   0.00000  -0.03565  -0.03541   3.06500
   D19        3.10608   0.00023   0.00000   0.00200   0.00188   3.10795
   D20       -0.01786   0.00043   0.00000  -0.02132  -0.02114  -0.03900
   D21        0.06901  -0.00074   0.00000   0.01691   0.01691   0.08593
   D22       -3.08474   0.00017   0.00000   0.03934   0.03959  -3.04515
   D23       -3.09037  -0.00102   0.00000   0.04007   0.04018  -3.05018
   D24        0.03906  -0.00011   0.00000   0.06250   0.06286   0.10192
   D25        2.30862   0.00209   0.00000   0.02925   0.02925   2.33787
   D26       -2.03365   0.00224   0.00000   0.03921   0.03956  -1.99409
   D27       -0.81558   0.00227   0.00000   0.00635   0.00657  -0.80901
   D28        1.12534   0.00242   0.00000   0.01631   0.01688   1.14222
   D29       -2.43128  -0.00136   0.00000  -0.05665  -0.05660  -2.48788
   D30        0.72249  -0.00224   0.00000  -0.07912  -0.07930   0.64318
   D31       -0.69810   0.00163   0.00000   0.02664   0.02701  -0.67110
   D32        2.48256   0.00181   0.00000   0.02337   0.02361   2.50617
   D33       -0.09116   0.00212   0.00000   0.03713   0.03749  -0.05367
   D34        3.12348   0.00122   0.00000  -0.00101  -0.00119   3.12229
   D35        3.01137   0.00199   0.00000   0.04026   0.04077   3.05214
   D36       -0.05718   0.00110   0.00000   0.00212   0.00210  -0.05508
   D37        3.11613  -0.00063   0.00000   0.00786   0.00799   3.12413
   D38       -0.03539  -0.00051   0.00000   0.00218   0.00225  -0.03314
   D39        0.01234  -0.00050   0.00000   0.00433   0.00437   0.01671
   D40       -3.13918  -0.00038   0.00000  -0.00136  -0.00137  -3.14055
   D41        0.83953  -0.00342   0.00000  -0.05776  -0.05789   0.78165
   D42       -1.25424   0.00412   0.00000   0.02262   0.02247  -1.23176
   D43       -2.37339  -0.00235   0.00000  -0.01969  -0.01974  -2.39313
   D44        1.81602   0.00519   0.00000   0.06069   0.06062   1.87664
   D45        0.05295  -0.00088   0.00000  -0.00463  -0.00466   0.04829
   D46       -3.12099  -0.00007   0.00000   0.00631   0.00622  -3.11476
   D47       -3.01560  -0.00199   0.00000  -0.04434  -0.04404  -3.05964
   D48        0.09365  -0.00118   0.00000  -0.03341  -0.03316   0.06049
   D49        2.14615   0.00014   0.00000  -0.02173  -0.02255   2.12360
   D50       -2.13724  -0.00109   0.00000  -0.02917  -0.02810  -2.16533
   D51        0.13487   0.00138   0.00000  -0.02864  -0.02673   0.10815
   D52       -2.23507  -0.00147   0.00000  -0.03356  -0.03582  -2.27089
   D53       -0.23528  -0.00270   0.00000  -0.04100  -0.04136  -0.27664
   D54        2.03683  -0.00023   0.00000  -0.04047  -0.04000   1.99684
   D55       -0.00397   0.00011   0.00000   0.00083   0.00088  -0.00310
   D56        3.12496   0.00045   0.00000   0.00705   0.00704   3.13201
   D57       -3.11316  -0.00069   0.00000  -0.01013  -0.01003  -3.12319
   D58        0.01577  -0.00035   0.00000  -0.00392  -0.00386   0.01191
   D59       -0.04007   0.00049   0.00000   0.00564   0.00561  -0.03446
   D60        3.12783   0.00018   0.00000   0.00349   0.00346   3.13129
   D61        3.11427   0.00015   0.00000  -0.00063  -0.00060   3.11367
   D62       -0.00101  -0.00016   0.00000  -0.00278  -0.00276  -0.00377
   D63        0.03573  -0.00033   0.00000  -0.00827  -0.00830   0.02744
   D64       -3.09591  -0.00045   0.00000  -0.00257  -0.00254  -3.09845
   D65       -3.13198  -0.00002   0.00000  -0.00609  -0.00612  -3.13810
   D66        0.01956  -0.00014   0.00000  -0.00039  -0.00036   0.01920
   D67       -2.70108  -0.00421   0.00000  -0.03790  -0.03761  -2.73869
   D68        1.50943  -0.00409   0.00000  -0.05025  -0.05001   1.45942
   D69       -0.66427  -0.00394   0.00000  -0.03094  -0.03072  -0.69499
   D70       -0.92010  -0.00038   0.00000   0.05399   0.05366  -0.86644
   D71       -2.99277  -0.00026   0.00000   0.04165   0.04125  -2.95152
   D72        1.11671  -0.00011   0.00000   0.06096   0.06054   1.17725
   D73        1.28540   0.00303   0.00000   0.02780   0.02797   1.31337
   D74       -0.78727   0.00315   0.00000   0.01545   0.01557  -0.77171
   D75       -2.96098   0.00330   0.00000   0.03477   0.03486  -2.92612
   D76       -1.38913  -0.00083   0.00000   0.25234   0.25282  -1.13631
   D77        2.94313   0.00048   0.00000   0.24421   0.24453  -3.09553
   D78        0.85652   0.00015   0.00000   0.26623   0.26676   1.12328
   D79        3.04777   0.00061   0.00000   0.19466   0.19427  -3.04114
   D80        1.09684   0.00191   0.00000   0.18653   0.18599   1.28283
   D81       -0.98977   0.00159   0.00000   0.20855   0.20821  -0.78155
   D82        0.82776  -0.00112   0.00000   0.23319   0.23320   1.06096
   D83       -1.12318   0.00019   0.00000   0.22506   0.22492  -0.89826
   D84        3.07341  -0.00014   0.00000   0.24708   0.24714  -2.96264
   D85       -0.95981  -0.00149   0.00000   0.05157   0.05168  -0.90813
   D86        1.05871  -0.00137   0.00000   0.05974   0.05981   1.11852
   D87       -3.03821  -0.00146   0.00000   0.04535   0.04547  -2.99274
   D88        1.27225  -0.00015   0.00000   0.05723   0.05726   1.32952
   D89       -2.99242  -0.00002   0.00000   0.06540   0.06540  -2.92702
   D90       -0.80614  -0.00012   0.00000   0.05101   0.05106  -0.75509
   D91       -3.03414   0.00183   0.00000   0.04327   0.04316  -2.99098
   D92       -1.01562   0.00195   0.00000   0.05145   0.05129  -0.96433
   D93        1.17065   0.00186   0.00000   0.03706   0.03695   1.20760
   D94        3.04392   0.00013   0.00000   0.01604   0.01604   3.05995
   D95       -1.14772   0.00018   0.00000   0.01342   0.01341  -1.13431
   D96        0.96647   0.00013   0.00000   0.01274   0.01273   0.97921
   D97        0.96318   0.00005   0.00000  -0.00090  -0.00090   0.96228
   D98        3.05473   0.00011   0.00000  -0.00353  -0.00352   3.05120
   D99       -1.11426   0.00005   0.00000  -0.00421  -0.00421  -1.11847
   D100      -1.06722  -0.00007   0.00000  -0.00268  -0.00268  -1.06990
   D101       1.02433  -0.00002   0.00000  -0.00531  -0.00530   1.01903
   D102       3.13852  -0.00008   0.00000  -0.00599  -0.00598   3.13254
         Item               Value     Threshold  Converged?
 Maximum Force            0.019981     0.000450     NO 
 RMS     Force            0.002501     0.000300     NO 
 Maximum Displacement     0.964930     0.001800     NO 
 RMS     Displacement     0.219967     0.001200     NO 
 Predicted change in Energy=-8.340860D-03
 GradGradGradGradGradGradGradGradGradGradGradGradGradGradGradGradGradGrad

                          Input orientation:                          
 ---------------------------------------------------------------------
 Center     Atomic      Atomic             Coordinates (Angstroms)
 Number     Number       Type             X           Y           Z
 ---------------------------------------------------------------------
      1          6           0        1.424263    2.775365    1.384880
      2          6           0        1.418343    3.916929    0.589558
      3          6           0        1.328844    3.818973   -0.799280
      4          6           0        1.183717    2.574197   -1.399761
      5          6           0        1.127394    1.436932   -0.588792
      6          6           0        1.297279    1.515405    0.796052
      7         16           0        1.373162    0.078249    1.829781
      8          6           0        2.258325   -1.057357    0.798973
      9          6           0        2.060528   -1.139444   -0.583493
     10         16           0        0.821486   -0.134977   -1.373034
     11          6           0        2.788226   -2.027845   -1.374416
     12          6           0        3.690665   -2.890643   -0.760919
     13          6           0        3.857900   -2.854787    0.622432
     14          6           0        3.160599   -1.934704    1.400213
     15          1           0        4.554317   -3.533666    1.103249
     16          1           0        3.328075   -1.888409    2.471757
     17          1           0        2.637307   -2.058517   -2.448479
     18          1           0        4.256355   -3.592586   -1.363151
     19          1           0        1.550421    2.860739    2.459489
     20          1           0        1.080336    2.488791   -2.476481
     21          1           0        1.515368    4.890236    1.058908
     22          1           0        1.359530    4.711102   -1.414774
     23          6           0       -0.896754   -0.861152   -0.814624
     24          1           0       -1.376013   -0.951276   -1.794978
     25          6           0       -0.664845   -2.247132   -0.232313
     26          1           0       -1.601770   -2.799477   -0.307435
     27          1           0       -0.366235   -2.209995    0.817371
     28          6           0       -1.692845    0.126705    0.054114
     29          1           0       -1.178096    0.309985    0.998650
     30         35           0       -3.365087   -0.761476    0.619289
     31          6           0       -2.110577    1.407164   -0.659547
     32          1           0       -1.228373    1.848179   -1.120396
     33          1           0       -2.802597    1.150016   -1.470331
     34          6           0       -2.717323    2.467733    0.254135
     35          1           0       -2.911579    3.379587   -0.317201
     36          1           0       -3.663702    2.137550    0.690267
     37          1           0       -2.029630    2.717979    1.069461
     38          1           0        0.078426   -2.815592   -0.795947
 ---------------------------------------------------------------------
                    Distance matrix (angstroms):
                    1          2          3          4          5
     1  C    0.000000
     2  C    1.391309   0.000000
     3  C    2.422556   1.395162   0.000000
     4  C    2.802241   2.411508   1.389643   0.000000
     5  C    2.403105   2.761077   2.399793   1.397933   0.000000
     6  C    1.396546   2.413424   2.802233   2.440397   1.397431
     7  S    2.734042   4.034310   4.572412   4.086024   2.784945
     8  C    3.965943   5.049054   5.215069   4.379201   3.070240
     9  C    4.427759   5.230235   5.016755   3.902079   2.740160
    10  S    4.054567   4.541580   4.027447   2.733414   1.783118
    11  C    5.704817   6.408909   6.053583   4.873796   3.921766
    12  C    6.468746   7.302758   7.113271   6.046271   5.032682
    13  C    6.180819   7.197823   7.277119   6.380783   5.228917
    14  C    5.019945   6.159077   6.426344   5.663754   4.411121
    15  H    7.048434   8.099974   8.251339   7.411612   6.270059
    16  H    5.153309   6.394662   6.875378   6.285044   5.026714
    17  H    6.287489   6.813332   6.243142   4.967371   4.237503
    18  H    7.491543   8.261973   7.988710   6.889969   5.973783
    19  H    1.085352   2.151656   3.403951   3.887208   3.390899
    20  H    3.887225   3.399180   2.155028   1.085038   2.161479
    21  H    2.141784   1.084911   2.152965   3.393978   3.845875
    22  H    3.404310   2.156737   1.084282   2.144178   3.384719
    23  C    4.842437   5.491945   5.182383   4.058617   3.070727
    24  H    5.642774   6.098677   5.573414   4.374629   3.664078
    25  C    5.674959   6.558261   6.410451   5.293896   4.112362
    26  H    6.565034   7.418611   7.254949   6.150487   5.047242
    27  H    5.327454   6.385594   6.468022   5.496046   4.184292
    28  C    4.301477   4.932746   4.846827   4.047046   3.175495
    29  H    3.605489   4.463059   4.672291   4.056747   3.017493
    30  Br   6.002770   6.691006   6.710130   5.991235   5.145371
    31  C    4.306593   4.506934   4.203090   3.572430   3.238880
    32  H    3.764646   3.769453   3.244457   2.534428   2.449768
    33  H    5.353535   5.451172   4.964116   4.233671   4.037853
    34  C    4.304179   4.395043   4.393973   4.238493   4.068775
    35  H    4.696988   4.456363   4.290297   4.311849   4.490098
    36  H    5.174619   5.385490   5.474618   5.296824   5.008139
    37  H    3.468741   3.681889   3.997966   4.055038   3.789154
    38  H    6.150291   7.002988   6.751371   5.534988   4.384884
                    6          7          8          9         10
     6  C    0.000000
     7  S    1.771940   0.000000
     8  C    2.746401   1.770784   0.000000
     9  C    3.087704   2.789110   1.398955   0.000000
    10  S    2.766780   3.256967   2.762771   1.779762   0.000000
    11  C    4.414575   4.087164   2.438496   1.394403   2.729655
    12  C    5.250306   4.571309   2.801036   2.399068   4.024993
    13  C    5.068086   4.029183   2.412584   2.761739   4.538618
    14  C    3.967395   2.726066   1.394749   2.403681   4.049860
    15  H    6.016293   4.867599   3.390615   3.846606   5.622907
    16  H    4.303262   2.846324   2.152491   3.391485   4.913240
    17  H    5.009548   4.946447   3.419341   2.157671   2.855484
    18  H    6.285687   5.655320   3.885137   3.383405   4.873755
    19  H    2.154304   2.858357   4.313921   5.051872   4.918728
    20  H    3.421114   4.943719   4.969047   4.208119   2.858104
    21  H    3.392071   4.875417   5.999452   6.273095   5.625707
    22  H    3.886401   5.656028   6.243687   5.950741   4.876035
    23  C    3.613321   3.609415   3.549186   2.979326   1.947177
    24  H    4.465921   4.664415   4.466347   3.648687   2.381887
    25  C    4.366251   3.716598   3.320247   2.962761   2.823406
    26  H    5.314167   4.658242   4.377152   4.030427   3.755959
    27  H    4.079992   3.047382   2.866570   2.999612   3.242569
    28  C    3.379320   3.543408   4.191487   4.012167   2.902945
    29  H    2.760719   2.693214   3.703848   3.884933   3.133880
    30  Br   5.191637   4.961999   5.634057   5.570174   4.678594
    31  C    3.707286   4.483214   5.223834   4.887648   3.388843
    32  H    3.187857   4.313257   4.927797   4.475603   2.863330
    33  H    4.698828   5.429217   5.969520   5.447760   3.846382
    34  C    4.161446   4.992431   6.122106   6.044932   4.684544
    35  H    4.735926   5.819569   6.903639   6.724166   5.234761
    36  H    5.000959   5.559606   6.729759   6.717735   5.434933
    37  H    3.548135   4.373244   5.719518   5.860150   4.715295
    38  H    4.772588   4.116443   3.222906   2.604484   2.840927
                   11         12         13         14         15
    11  C    0.000000
    12  C    1.391112   0.000000
    13  C    2.411521   1.393884   0.000000
    14  C    2.801054   2.421835   1.392022   0.000000
    15  H    3.394907   2.152788   1.084923   2.141802   0.000000
    16  H    3.886376   3.403842   2.152813   1.085540   2.466445
    17  H    1.085048   2.156352   3.399174   3.886077   4.297181
    18  H    2.145680   1.084164   2.155377   3.403738   2.485031
    19  H    6.334764   6.930373   6.431678   5.168270   7.193830
    20  H    4.952922   6.220553   6.772883   6.238875   7.820038
    21  H    7.443191   8.281653   8.103293   7.028733   8.955407
    22  H    6.888847   7.977985   8.224034   7.438732   9.193655
    23  C    3.905588   5.016585   5.352237   4.745538   6.366690
    24  H    4.321662   5.522830   6.071332   5.635355   7.087825
    25  C    3.643650   4.434411   4.642742   4.170944   5.538822
    26  H    4.583223   5.312610   5.538565   5.132646   6.358181
    27  H    3.845482   4.405986   4.277507   3.585253   5.103494
    28  C    5.173276   6.225018   6.326377   5.442178   7.316148
    29  H    5.179633   6.086455   5.959746   4.901444   6.902547
    30  Br   6.591040   7.498130   7.520206   6.676142   8.404535
    31  C    6.025661   7.220514   7.445160   6.572365   8.481748
    32  H    5.587590   6.839780   7.143214   6.318762   8.206604
    33  H    6.431586   7.680667   8.048622   7.301728   9.093095
    34  C    7.292014   8.414561   8.467492   7.432692   9.466495
    35  H    7.927535   9.116047   9.250740   8.250003  10.273770
    36  H    7.952409   9.026371   9.027875   7.978619   9.993452
    37  H    7.190767   8.217586   8.119025   6.978204   9.079238
    38  H    2.880658   3.613188   4.037048   3.885727   4.914893
                   16         17         18         19         20
    16  H    0.000000
    17  H    4.971400   0.000000
    18  H    4.297957   2.480449   0.000000
    19  H    5.070958   7.033388   7.973710   0.000000
    20  H    6.978343   4.806553   6.950522   4.972235   0.000000
    21  H    7.157659   7.864202   9.237839   2.466113   4.295948
    22  H    7.907834   6.966276   8.794629   4.297696   2.478677
    23  C    5.450205   4.073419   5.857998   5.528197   4.229985
    24  H    6.419633   4.214235   6.235910   6.418408   4.281607
    25  C    4.835709   3.981353   5.225634   6.184137   5.523668
    26  H    5.732131   4.806544   6.005097   7.044872   6.313813
    27  H    4.060583   4.439592   5.294768   5.664138   5.917822
    28  C    5.925818   5.457873   7.157845   4.876427   4.435526
    29  H    5.225759   5.661254   7.095169   4.010636   4.682333
    30  Br   7.035626   6.864564   8.368490   6.377225   6.317422
    31  C    7.088356   6.144397   8.125908   5.024357   3.827936
    32  H    6.901223   5.654162   7.729366   4.643549   2.753087
    33  H    7.896659   6.390931   8.504856   6.108913   4.228690
    34  C    7.774359   7.514194   9.379513   4.819925   4.677491
    35  H    8.629215   8.056392  10.054079   5.280971   4.625083
    36  H    8.262385   8.195207   9.988909   5.553397   5.714679
    37  H    7.203489   7.547921   9.233334   3.843088   4.722089
    38  H    4.700827   3.138773   4.287253   6.707113   5.653715
                   21         22         23         24         25
    21  H    0.000000
    22  H    2.485051   0.000000
    23  C    6.512060   6.041607   0.000000
    24  H    7.115337   6.300022   1.094945   0.000000
    25  C    7.573810   7.342570   1.521120   2.151029   0.000000
    26  H    8.409229   8.148883   2.124003   2.383191   1.090210
    27  H    7.349289   7.474110   2.182713   3.070569   1.091964
    28  C    5.830392   5.700116   1.537638   2.163693   2.602676
    29  H    5.313858   5.624411   2.176851   3.071532   2.884015
    30  Br   7.480238   7.510562   2.856346   3.133868   3.197453
    31  C    5.313412   4.850569   2.577338   2.718644   3.953042
    32  H    4.640215   3.870430   2.746624   2.883367   4.228218
    33  H    6.247489   5.477931   2.847277   2.560462   4.200391
    34  C    4.942858   4.943551   3.941852   4.205663   5.165196
    35  H    4.875817   4.606514   4.721316   4.826818   6.059290
    36  H    5.876728   6.023888   4.348898   4.577206   5.391636
    37  H    4.157622   4.650847   4.200401   4.700603   5.311270
    38  H    8.055128   7.659980   2.184298   2.566930   1.092374
                   26         27         28         29         30
    26  H    0.000000
    27  H    1.771786   0.000000
    28  C    2.949839   2.793318   0.000000
    29  H    3.399133   2.653730   1.091194   0.000000
    30  Br   2.849833   3.336249   1.976027   2.464725   0.000000
    31  C    4.251905   4.278768   1.524266   2.196118   2.812866
    32  H    4.732973   4.578974   2.135107   2.618955   3.795043
    33  H    4.288684   4.739105   2.145379   3.072543   2.887337
    34  C    5.413254   5.265548   2.563197   2.753071   3.313718
    35  H    6.316370   6.245756   3.493484   3.762829   4.269788
    36  H    5.442537   5.458076   2.886601   3.100537   2.915230
    37  H    5.702739   5.207242   2.803401   2.555105   3.754026
    38  H    1.749846   1.779681   3.537953   3.816891   4.252066
                   31         32         33         34         35
    31  C    0.000000
    32  H    1.088651   0.000000
    33  H    1.096535   1.757290   0.000000
    34  C    1.525701   2.118999   2.171966   0.000000
    35  H    2.156214   2.413197   2.512484   1.093452   0.000000
    36  H    2.183497   3.048453   2.526838   1.093099   1.767296
    37  H    2.171234   2.488783   3.083267   1.095583   1.771551
    38  H    4.758361   4.854251   4.947841   6.068971   6.895620
                   36         37         38
    36  H    0.000000
    37  H    1.775071   0.000000
    38  H    6.383257   6.208386   0.000000
 Stoichiometry    C17H18BrS2(1+)
 Framework group  C1[X(C17H18BrS2)]
 Deg. of freedom   108
 Full point group                 C1      NOp   1
 Largest Abelian subgroup         C1      NOp   1
 Largest concise Abelian subgroup C1      NOp   1
                         Standard orientation:                         
 ---------------------------------------------------------------------
 Center     Atomic      Atomic             Coordinates (Angstroms)
 Number     Number       Type             X           Y           Z
 ---------------------------------------------------------------------
      1          6           0        0.438550    2.944277    1.372417
      2          6           0        0.146126    4.058279    0.591885
      3          6           0        0.136524    3.971767   -0.800559
      4          6           0        0.361924    2.749424   -1.421991
      5          6           0        0.592820    1.622059   -0.628297
      6          6           0        0.685153    1.712064    0.763173
      7         16           0        1.117872    0.327687    1.781027
      8          6           0        2.318051   -0.496165    0.772804
      9          6           0        2.199820   -0.597381   -0.617467
     10         16           0        0.760580    0.045326   -1.443945
     11          6           0        3.172020   -1.232558   -1.389307
     12          6           0        4.255109   -1.827662   -0.750588
     13          6           0        4.356709   -1.779311    0.638748
     14          6           0        3.405431   -1.105013    1.399089
     15          1           0        5.195874   -2.251273    1.138859
     16          1           0        3.515459   -1.039319    2.477038
     17          1           0        3.073674   -1.278621   -2.468907
     18          1           0        5.013545   -2.332609   -1.338139
     19          1           0        0.497998    3.036087    2.452244
     20          1           0        0.324438    2.663901   -2.503004
     21          1           0       -0.045914    5.009522    1.076950
     22          1           0       -0.058301    4.851934   -1.403068
     23          6           0       -0.709291   -1.138489   -0.964820
     24          1           0       -1.109939   -1.334238   -1.964855
     25          6           0       -0.124793   -2.420248   -0.391008
     26          1           0       -0.869654   -3.207233   -0.510981
     27          1           0        0.114495   -2.326756    0.670305
     28          6           0       -1.777391   -0.428356   -0.116760
     29          1           0       -1.367087   -0.132474    0.850095
     30         35           0       -3.158618   -1.755371    0.368959
     31          6           0       -2.506594    0.703895   -0.830662
     32          1           0       -1.764536    1.381272   -1.249793
     33          1           0       -3.071540    0.285121   -1.672002
     34          6           0       -3.414483    1.534981    0.070890
     35          1           0       -3.832381    2.371169   -0.496375
     36          1           0       -4.247887    0.947036    0.464113
     37          1           0       -2.851951    1.945825    0.916506
     38          1           0        0.766010   -2.748926   -0.931121
 ---------------------------------------------------------------------
 Rotational constants (GHZ):           0.3113783           0.2043851           0.1518093
 Standard basis: 6-31+G(d,p) (6D, 7F)
 There are   493 symmetry adapted cartesian basis functions of A   symmetry.
 There are   493 symmetry adapted basis functions of A   symmetry.
   493 basis functions,   869 primitive gaussians,   493 cartesian basis functions
    93 alpha electrons       93 beta electrons
       nuclear repulsion energy      2356.1972717337 Hartrees.
 NAtoms=   38 NActive=   38 NUniq=   38 SFac= 1.00D+00 NAtFMM=   60 NAOKFM=F Big=F
 Integral buffers will be    131072 words long.
 Raffenetti 2 integral format.
 Two-electron integral symmetry is turned on.
 Nuclear repulsion after empirical dispersion term =     2356.1624651031 Hartrees.
 ------------------------------------------------------------------------------
 Polarizable Continuum Model (PCM)
 =================================
 Model                : PCM.
 Atomic radii         : SMD-Coulomb.
 Polarization charges : Total charges.
 Charge compensation  : None.
 Solution method      : Matrix inversion.
 Cavity type          : VdW (van der Waals Surface) (Alpha=1.000).
 Cavity algorithm     : GePol (No added spheres)
                        Default sphere list used, NSphG=   38.
                        Lebedev-Laikov grids with approx.  5.0 points / Ang**2.
                        Smoothing algorithm: York/Karplus (Gamma=1.0000).
                        Polarization charges: spherical gaussians, with
                                              point-specific exponents (IZeta= 3).
                        Self-potential: point-specific (ISelfS= 7).
                        Self-field    : sphere-specific E.n sum rule (ISelfD= 2).
 1st derivatives      : Analytical E(r).r(x)/FMM algorithm (CHGder, D1EAlg=3).
                        Cavity 1st derivative terms included.
 Solvent              : Dichloromethane, Eps=   8.930000 Eps(inf)=   2.028346
 ------------------------------------------------------------------------------
 ------------------------------------------------------------------------------
 Atomic radii for non-electrostatic terms: SMD-CDS.
 ------------------------------------------------------------------------------
 Nuclear repulsion after PCM non-electrostatic terms =     2356.1495590651 Hartrees.
 One-electron integrals computed using PRISM.
 NBasis=   493 RedAO= T EigKep=  1.34D-06  NBF=   493
 NBsUse=   491 1.00D-06 EigRej=  9.92D-07 NBFU=   491
 Initial guess from the checkpoint file:  "/home/ansgus3642/gaussian/scratch/Gau-107179.chk"
 B after Tr=     0.000000    0.000000    0.000000
         Rot=    0.994170   -0.005939    0.004247   -0.107577 Ang= -12.38 deg.
 ExpMin= 3.50D-02 ExpMax= 5.74D+05 ExpMxC= 5.74D+03 IAcc=3 IRadAn=         5 AccDes= 0.00D+00
 Harris functional with IExCor= 4639 and IRadAn=       5 diagonalized for initial guess.
 HarFok:  IExCor= 4639 AccDes= 0.00D+00 IRadAn=         5 IDoV= 1 UseB2=F ITyADJ=14
 ICtDFT=  3500011 ScaDFX=  1.000000  1.000000  1.000000  1.000000
 FoFCou: FMM=F IPFlag=           0 FMFlag=      100000 FMFlg1=           0
         NFxFlg=           0 DoJE=T BraDBF=F KetDBF=T FulRan=T
         wScrn=  0.000000 ICntrl=       500 IOpCl=  0 I1Cent=   200000004 NGrid=           0
         NMat0=    1 NMatS0=      1 NMatT0=    0 NMatD0=    1 NMtDS0=    0 NMtDT0=    0
 Petite list used in FoFCou.
 Requested convergence on RMS density matrix=1.00D-08 within 128 cycles.
 Requested convergence on MAX density matrix=1.00D-06.
 Requested convergence on             energy=1.00D-06.
 No special actions if energy rises.
 Inv3:  Mode=1 IEnd=    22935675.
 Iteration    1 A*A^-1 deviation from unit magnitude is 3.22D-15 for   2037.
 Iteration    1 A*A^-1 deviation from orthogonality  is 2.06D-15 for   1071    353.
 Iteration    1 A^-1*A deviation from unit magnitude is 3.33D-15 for    579.
 Iteration    1 A^-1*A deviation from orthogonality  is 2.77D-15 for   2063   1895.
 Error on total polarization charges =  0.04180
 SCF Done:  E(RwB97XD) =  -4026.41209420     A.U. after   18 cycles
            NFock= 18  Conv=0.98D-08     -V/T= 2.0063
 SMD-CDS (non-electrostatic) energy       (kcal/mol) =      -8.10
 (included in total energy above)
 D1PCM: PCM CHGder 1st derivatives, ID1Alg=3 FixD1E=F DoIter=F DoCFld=F I1PDM=0.
 Calling FoFJK, ICntrl=      2127 FMM=F ISym2X=0 I1Cent= 0 IOpClX= 0 NMat=1 NMatS=1 NMatT=0.
 ***** Axes restored to original set *****
 -------------------------------------------------------------------
 Center     Atomic                   Forces (Hartrees/Bohr)
 Number     Number              X              Y              Z
 -------------------------------------------------------------------
      1        6           0.000675324    0.000027365   -0.000259188
      2        6           0.000153542   -0.000356002   -0.000385761
      3        6          -0.000141420   -0.000491817   -0.000289935
      4        6          -0.001726732   -0.001435695    0.001386704
      5        6          -0.001051696   -0.000079861   -0.000541979
      6        6           0.000335759    0.000208916    0.000266801
      7       16           0.000506181    0.000393102    0.003521827
      8        6          -0.000317998   -0.000573242   -0.000201220
      9        6          -0.001582708   -0.000473022    0.001024495
     10       16           0.001721351    0.000807443    0.001068193
     11        6          -0.000512095    0.000069882    0.000015235
     12        6          -0.000119840    0.000275234   -0.000286200
     13        6           0.000058953    0.000257348   -0.000399024
     14        6           0.000391620    0.000450682    0.000045412
     15        1           0.000045480    0.000038688   -0.000177881
     16        1          -0.000010766    0.000060642   -0.000350198
     17        1          -0.000196531   -0.000198802   -0.000141238
     18        1          -0.000049494   -0.000039054   -0.000138327
     19        1           0.000090945   -0.000093607   -0.000134703
     20        1          -0.000118392   -0.000257552   -0.000102020
     21        1           0.000081185   -0.000034631    0.000004605
     22        1          -0.000025459   -0.000035265   -0.000028869
     23        6          -0.000302586    0.000097489    0.000483131
     24        1           0.001313278    0.001976388   -0.000551235
     25        6           0.000448229   -0.000422269   -0.000447394
     26        1          -0.001062639   -0.000128108    0.000459296
     27        1           0.000413770   -0.000054183   -0.000040727
     28        6          -0.001621465   -0.000502346    0.000410308
     29        1          -0.000514766    0.001500286   -0.002034301
     30       35           0.002674307   -0.002695682   -0.000051792
     31        6          -0.000782637    0.000756264   -0.000116560
     32        1           0.001023427    0.000410235   -0.002576550
     33        1           0.000697434    0.000323831    0.000362527
     34        6           0.000437753   -0.000348185   -0.000159814
     35        1           0.000090368    0.000059612    0.000144413
     36        1          -0.000111497    0.000065333    0.000418300
     37        1          -0.000135092    0.000141038   -0.000111032
     38        1          -0.000775092    0.000299544   -0.000085296
 -------------------------------------------------------------------
 Cartesian Forces:  Max     0.003521827 RMS     0.000819850

 GradGradGradGradGradGradGradGradGradGradGradGradGradGradGradGradGradGrad
 Berny optimization.
 Using GEDIIS/GDIIS optimizer.
 FormGI is forming the generalized inverse of G from B-inverse, IUseBI=4.
 Internal  Forces:  Max     0.004299223 RMS     0.001045208
 Search for a local minimum.
 Step number   2 out of a maximum of  222
 All quantities printed in internal units (Hartrees-Bohrs-Radians)
 Mixed Optimization -- RFO/linear search
 Update second derivatives using D2CorX and points    1    2
 DE= -7.32D-03 DEPred=-8.34D-03 R= 8.78D-01
 TightC=F SS=  1.41D+00  RLast= 8.05D-01 DXNew= 5.0454D-01 2.4141D+00
 Trust test= 8.78D-01 RLast= 8.05D-01 DXMaxT set to 5.05D-01
 ITU=  1  0
 Use linear search instead of GDIIS.
     Eigenvalues ---   -0.00078   0.00122   0.00151   0.00320   0.00433
     Eigenvalues ---    0.01004   0.01173   0.01450   0.01555   0.01784
     Eigenvalues ---    0.01787   0.01872   0.01927   0.02107   0.02211
     Eigenvalues ---    0.02271   0.02326   0.02408   0.02562   0.02630
     Eigenvalues ---    0.02791   0.02793   0.02873   0.02897   0.02950
     Eigenvalues ---    0.03185   0.03699   0.03845   0.04113   0.04340
     Eigenvalues ---    0.04525   0.04594   0.04607   0.05058   0.05563
     Eigenvalues ---    0.05849   0.07590   0.08925   0.09320   0.10146
     Eigenvalues ---    0.10910   0.10991   0.11021   0.11612   0.11720
     Eigenvalues ---    0.12218   0.12272   0.12293   0.12456   0.12474
     Eigenvalues ---    0.12514   0.12923   0.13961   0.14415   0.14624
     Eigenvalues ---    0.14920   0.15871   0.16061   0.16255   0.16727
     Eigenvalues ---    0.17640   0.18185   0.18566   0.19131   0.19382
     Eigenvalues ---    0.19769   0.20873   0.21290   0.22197   0.23072
     Eigenvalues ---    0.23635   0.24218   0.26139   0.27026   0.27295
     Eigenvalues ---    0.29707   0.30674   0.31781   0.32190   0.33336
     Eigenvalues ---    0.34157   0.34233   0.34740   0.34940   0.34977
     Eigenvalues ---    0.35049   0.35368   0.35637   0.35688   0.36536
     Eigenvalues ---    0.36722   0.36770   0.36839   0.36905   0.36963
     Eigenvalues ---    0.37111   0.37118   0.37429   0.39404   0.41847
     Eigenvalues ---    0.42379   0.42761   0.46742   0.47855   0.48077
     Eigenvalues ---    0.48122   0.51535   0.51957
 RFO step:  Lambda=-4.17432160D-03 EMin=-7.79622508D-04
 Quartic linear search produced a step of  0.39948.
 Iteration  1 RMS(Cart)=  0.23918290 RMS(Int)=  0.05904376
 Iteration  2 RMS(Cart)=  0.14020929 RMS(Int)=  0.01647648
 Iteration  3 RMS(Cart)=  0.04364260 RMS(Int)=  0.00088576
 Iteration  4 RMS(Cart)=  0.00142356 RMS(Int)=  0.00056616
 Iteration  5 RMS(Cart)=  0.00000137 RMS(Int)=  0.00056616
 Iteration  6 RMS(Cart)=  0.00000000 RMS(Int)=  0.00056616
 Variable       Old X    -DE/DX   Delta X   Delta X   Delta X     New X
                                 (Linear)    (Quad)   (Total)
    R1        2.62919   0.00000  -0.00042  -0.00312  -0.00345   2.62575
    R2        2.63909  -0.00035   0.00088   0.00277   0.00359   2.64268
    R3        2.05102  -0.00013   0.00012  -0.00001   0.00012   2.05113
    R4        2.63647  -0.00020   0.00023   0.00055   0.00093   2.63740
    R5        2.05018  -0.00002  -0.00002   0.00004   0.00002   2.05020
    R6        2.62604  -0.00092  -0.00213  -0.00252  -0.00460   2.62145
    R7        2.04900  -0.00001  -0.00010  -0.00025  -0.00036   2.04864
    R8        2.64171  -0.00254   0.00017   0.00217   0.00226   2.64397
    R9        2.05042   0.00013  -0.00017   0.00004  -0.00013   2.05030
   R10        2.64076   0.00168  -0.00020  -0.00177  -0.00214   2.63862
   R11        3.36961  -0.00210  -0.00465   0.00782   0.00299   3.37259
   R12        3.34848   0.00147   0.00178   0.00004   0.00200   3.35048
   R13        3.34630   0.00152  -0.00209  -0.00032  -0.00220   3.34410
   R14        2.64364   0.00090   0.00050  -0.00011   0.00025   2.64389
   R15        2.63569  -0.00004   0.00026   0.00118   0.00136   2.63706
   R16        3.36326  -0.00151   0.00059  -0.00449  -0.00409   3.35918
   R17        2.63504  -0.00051  -0.00114   0.00153   0.00030   2.63534
   R18        3.67963  -0.00326  -0.08634   0.00136  -0.08498   3.59466
   R19        2.62882  -0.00098  -0.00059  -0.00119  -0.00169   2.62713
   R20        2.05044   0.00017  -0.00004   0.00064   0.00059   2.05104
   R21        2.63406  -0.00023  -0.00034  -0.00019  -0.00037   2.63369
   R22        2.04877   0.00008  -0.00016   0.00002  -0.00014   2.04864
   R23        2.63054   0.00049  -0.00015  -0.00025  -0.00033   2.63021
   R24        2.05021  -0.00007  -0.00001  -0.00025  -0.00026   2.04995
   R25        2.05137  -0.00035   0.00035   0.00025   0.00060   2.05198
   R26        2.06915  -0.00024   0.00144   0.00011   0.00155   2.07069
   R27        2.87450   0.00008   0.00434  -0.00218   0.00216   2.87666
   R28        2.90571  -0.00318   0.00117  -0.00605  -0.00487   2.90084
   R29        2.06020   0.00095   0.00012   0.00019   0.00032   2.06051
   R30        2.06351   0.00007  -0.00036   0.00061   0.00025   2.06376
   R31        2.06429  -0.00064  -0.00187   0.00010  -0.00176   2.06253
   R32        2.06206  -0.00175   0.00023  -0.00038  -0.00015   2.06191
   R33        3.73415  -0.00107  -0.02770  -0.02278  -0.05048   3.68367
   R34        2.88045   0.00181   0.00389   0.00993   0.01381   2.89426
   R35        2.05725   0.00209  -0.00295   0.00608   0.00313   2.06038
   R36        2.07215  -0.00079   0.00079  -0.00006   0.00073   2.07288
   R37        2.88316   0.00001   0.00054  -0.00064  -0.00010   2.88306
   R38        2.06633  -0.00004  -0.00001  -0.00014  -0.00014   2.06618
   R39        2.06566   0.00024  -0.00030   0.00125   0.00095   2.06661
   R40        2.07035  -0.00013  -0.00002  -0.00104  -0.00106   2.06930
    A1        2.09306  -0.00007   0.00064   0.00288   0.00335   2.09641
    A2        2.09663   0.00012  -0.00117  -0.00008  -0.00119   2.09544
    A3        2.09323  -0.00005   0.00048  -0.00295  -0.00242   2.09082
    A4        2.10797   0.00024   0.00147  -0.00149   0.00003   2.10800
    A5        2.08107  -0.00015  -0.00084  -0.00059  -0.00146   2.07961
    A6        2.09368  -0.00010  -0.00063   0.00208   0.00143   2.09511
    A7        2.09410  -0.00015  -0.00145  -0.00162  -0.00306   2.09104
    A8        2.10075   0.00012   0.00026   0.00078   0.00102   2.10177
    A9        2.08826   0.00003   0.00120   0.00092   0.00210   2.09036
   A10        2.07402   0.00026  -0.00023   0.00494   0.00448   2.07850
   A11        2.10512   0.00015   0.00037  -0.00229  -0.00183   2.10329
   A12        2.10342  -0.00040  -0.00029  -0.00261  -0.00282   2.10061
   A13        2.12270   0.00073   0.00267  -0.00435  -0.00142   2.12128
   A14        2.05888  -0.00277  -0.00738  -0.00517  -0.01164   2.04725
   A15        2.10158   0.00204   0.00475   0.00966   0.01299   2.11458
   A16        2.07094  -0.00099  -0.00345  -0.00023  -0.00368   2.06725
   A17        2.07358  -0.00002  -0.00328  -0.01442  -0.01708   2.05651
   A18        2.13862   0.00101   0.00673   0.01441   0.01984   2.15846
   A19        1.77414  -0.00267   0.00239   0.00878   0.01000   1.78414
   A20        2.14386   0.00081   0.00495   0.01093   0.01494   2.15881
   A21        2.06671   0.00030  -0.00361  -0.00795  -0.01077   2.05594
   A22        2.07208  -0.00109  -0.00130  -0.00287  -0.00403   2.06805
   A23        2.09868   0.00239   0.00739   0.01500   0.02088   2.11956
   A24        2.12248   0.00072   0.00073   0.00021   0.00110   2.12358
   A25        2.06153  -0.00308  -0.00741  -0.01488  -0.02150   2.04002
   A26        1.75482  -0.00185   0.00167   0.01325   0.01432   1.76914
   A27        1.93266   0.00019  -0.03439  -0.02278  -0.05685   1.87582
   A28        1.85108   0.00237   0.01379  -0.00190   0.01219   1.86328
   A29        2.07551   0.00016   0.00039   0.00202   0.00221   2.07771
   A30        2.10237  -0.00007  -0.00007  -0.00006  -0.00004   2.10233
   A31        2.10510  -0.00009  -0.00021  -0.00199  -0.00212   2.10298
   A32        2.09388  -0.00028  -0.00037  -0.00194  -0.00227   2.09161
   A33        2.08872   0.00001   0.00036   0.00065   0.00098   2.08970
   A34        2.10057   0.00027   0.00004   0.00130   0.00131   2.10187
   A35        2.10764   0.00037   0.00013   0.00027   0.00044   2.10808
   A36        2.09526  -0.00035   0.00051   0.00063   0.00112   2.09638
   A37        2.08004  -0.00002  -0.00062  -0.00084  -0.00149   2.07855
   A38        2.09320   0.00012   0.00056   0.00232   0.00268   2.09588
   A39        2.09266  -0.00009  -0.00025   0.00009  -0.00006   2.09259
   A40        2.09722  -0.00004  -0.00034  -0.00235  -0.00259   2.09462
   A41        1.73166   0.00015   0.03600   0.03517   0.07027   1.80193
   A42        1.89131   0.00006   0.00460   0.01814   0.02466   1.91597
   A43        1.95983  -0.00071  -0.03167  -0.09632  -0.12727   1.83256
   A44        1.91186   0.00029  -0.01678  -0.00950  -0.02765   1.88421
   A45        1.90935  -0.00108  -0.00658  -0.00887  -0.01358   1.89577
   A46        2.03535   0.00113   0.01628   0.05789   0.07402   2.10937
   A47        1.87992  -0.00024   0.00491  -0.00161   0.00320   1.88312
   A48        1.95919   0.00019   0.00231   0.01505   0.01730   1.97649
   A49        1.96099  -0.00025  -0.00649  -0.01495  -0.02141   1.93959
   A50        1.89492  -0.00003   0.00038   0.00406   0.00426   1.89918
   A51        1.86037   0.00024   0.00271  -0.00022   0.00249   1.86286
   A52        1.90458   0.00009  -0.00337  -0.00249  -0.00581   1.89877
   A53        1.93128   0.00135   0.00083   0.00770   0.00779   1.93907
   A54        1.88701  -0.00371   0.01163   0.05577   0.06698   1.95399
   A55        2.00100  -0.00114  -0.00644  -0.06177  -0.06795   1.93305
   A56        1.79992  -0.00013  -0.00279  -0.00535  -0.00883   1.79109
   A57        1.97518  -0.00064   0.00740   0.01111   0.01807   1.99326
   A58        1.85415   0.00430  -0.01041   0.00201  -0.00685   1.84730
   A59        1.89275   0.00056   0.00682   0.00509   0.01191   1.90466
   A60        1.89879   0.00001  -0.00393  -0.00808  -0.01202   1.88677
   A61        1.99605  -0.00072  -0.00201  -0.00128  -0.00336   1.99269
   A62        1.86859  -0.00069   0.00138  -0.00936  -0.00793   1.86066
   A63        1.86939   0.00029  -0.00084   0.01068   0.00979   1.87918
   A64        1.93354   0.00054  -0.00084   0.00272   0.00178   1.93532
   A65        1.91498   0.00009   0.00046   0.00596   0.00641   1.92139
   A66        1.95333   0.00038  -0.00096  -0.00587  -0.00683   1.94649
   A67        1.93352   0.00006  -0.00004   0.00121   0.00116   1.93468
   A68        1.88237  -0.00010  -0.00059  -0.00138  -0.00196   1.88042
   A69        1.88586  -0.00019   0.00085   0.00090   0.00173   1.88759
   A70        1.89180  -0.00026   0.00033  -0.00074  -0.00042   1.89138
    D1       -0.03538  -0.00004   0.00169   0.00506   0.00685  -0.02853
    D2        3.13908  -0.00003   0.00170   0.00499   0.00671  -3.13739
    D3        3.08148  -0.00004  -0.00113  -0.00230  -0.00327   3.07820
    D4       -0.02725  -0.00003  -0.00112  -0.00237  -0.00341  -0.03066
    D5       -0.03182   0.00041  -0.00504  -0.00289  -0.00795  -0.03978
    D6        3.09966  -0.00028  -0.01383  -0.02991  -0.04335   3.05630
    D7        3.13446   0.00041  -0.00221   0.00442   0.00212   3.13658
    D8       -0.01725  -0.00028  -0.01099  -0.02260  -0.03328  -0.05053
    D9        0.05050  -0.00020   0.00023  -0.00546  -0.00525   0.04526
   D10       -3.10434   0.00001   0.00076   0.00179   0.00251  -3.10182
   D11       -3.12420  -0.00022   0.00022  -0.00544  -0.00516  -3.12936
   D12        0.00415   0.00000   0.00075   0.00181   0.00260   0.00675
   D13        0.00232   0.00016   0.00128   0.00351   0.00475   0.00706
   D14        3.10627   0.00032  -0.00444   0.00436  -0.00006   3.10621
   D15       -3.12613  -0.00005   0.00076  -0.00368  -0.00295  -3.12908
   D16       -0.02217   0.00010  -0.00495  -0.00283  -0.00776  -0.02993
   D17       -0.07124   0.00014  -0.00495  -0.00123  -0.00616  -0.07741
   D18        3.06500   0.00075  -0.01415   0.02695   0.01295   3.07794
   D19        3.10795  -0.00003   0.00075  -0.00209  -0.00138   3.10657
   D20       -0.03900   0.00059  -0.00845   0.02609   0.01773  -0.02127
   D21        0.08593  -0.00043   0.00676   0.00075   0.00748   0.09340
   D22       -3.04515   0.00030   0.01582   0.02901   0.04533  -2.99983
   D23       -3.05018  -0.00104   0.01605  -0.02807  -0.01229  -3.06248
   D24        0.10192  -0.00032   0.02511   0.00020   0.02556   0.12748
   D25        2.33787   0.00101   0.01168   0.01795   0.02977   2.36764
   D26       -1.99409   0.00286   0.01580   0.01419   0.03007  -1.96401
   D27       -0.80901   0.00162   0.00262   0.04573   0.04876  -0.76025
   D28        1.14222   0.00346   0.00674   0.04197   0.04906   1.19128
   D29       -2.48788  -0.00025  -0.02261  -0.01439  -0.03711  -2.52499
   D30        0.64318  -0.00098  -0.03168  -0.04261  -0.07467   0.56851
   D31       -0.67110   0.00110   0.01079   0.03799   0.04923  -0.62187
   D32        2.50617   0.00033   0.00943   0.03458   0.04426   2.55043
   D33       -0.05367   0.00031   0.01498   0.00776   0.02310  -0.03057
   D34        3.12229  -0.00046  -0.00048  -0.00373  -0.00448   3.11781
   D35        3.05214   0.00111   0.01629   0.01108   0.02797   3.08011
   D36       -0.05508   0.00034   0.00084  -0.00041   0.00039  -0.05469
   D37        3.12413   0.00046   0.00319   0.00332   0.00667   3.13080
   D38       -0.03314   0.00041   0.00090   0.00712   0.00810  -0.02504
   D39        0.01671  -0.00032   0.00175  -0.00024   0.00157   0.01828
   D40       -3.14055  -0.00037  -0.00055   0.00356   0.00300  -3.13755
   D41        0.78165  -0.00141  -0.02312  -0.04885  -0.07226   0.70939
   D42       -1.23176  -0.00168   0.00898  -0.02863  -0.01990  -1.25166
   D43       -2.39313  -0.00060  -0.00789  -0.03749  -0.04554  -2.43868
   D44        1.87664  -0.00087   0.02422  -0.01727   0.00682   1.88346
   D45        0.04829  -0.00009  -0.00186   0.00255   0.00067   0.04896
   D46       -3.11476   0.00002   0.00249   0.00069   0.00308  -3.11168
   D47       -3.05964  -0.00094  -0.01759  -0.00926  -0.02650  -3.08614
   D48        0.06049  -0.00083  -0.01325  -0.01113  -0.02409   0.03640
   D49        2.12360   0.00079  -0.00901   0.07968   0.06902   2.19262
   D50       -2.16533   0.00120  -0.01122   0.09051   0.08034  -2.08500
   D51        0.10815   0.00221  -0.01068   0.10726   0.09930   0.20744
   D52       -2.27089  -0.00009  -0.01431   0.08426   0.06689  -2.20400
   D53       -0.27664   0.00032  -0.01652   0.09510   0.07821  -0.19843
   D54        1.99684   0.00133  -0.01598   0.11184   0.09717   2.09401
   D55       -0.00310  -0.00015   0.00035  -0.00385  -0.00345  -0.00654
   D56        3.13201   0.00003   0.00281  -0.00250   0.00030   3.13231
   D57       -3.12319  -0.00026  -0.00401  -0.00201  -0.00588  -3.12907
   D58        0.01191  -0.00009  -0.00154  -0.00066  -0.00213   0.00978
   D59       -0.03446   0.00018   0.00224   0.00325   0.00546  -0.02900
   D60        3.13129   0.00020   0.00138   0.00075   0.00210   3.13338
   D61        3.11367   0.00000  -0.00024   0.00190   0.00168   3.11535
   D62       -0.00377   0.00003  -0.00110  -0.00060  -0.00168  -0.00545
   D63        0.02744   0.00005  -0.00331  -0.00114  -0.00449   0.02294
   D64       -3.09845   0.00010  -0.00101  -0.00497  -0.00594  -3.10439
   D65       -3.13810   0.00002  -0.00244   0.00135  -0.00113  -3.13923
   D66        0.01920   0.00007  -0.00014  -0.00247  -0.00258   0.01662
   D67       -2.73869  -0.00047  -0.01502  -0.05270  -0.06710  -2.80579
   D68        1.45942  -0.00040  -0.01998  -0.06568  -0.08514   1.37428
   D69       -0.69499  -0.00048  -0.01227  -0.06249  -0.07417  -0.76916
   D70       -0.86644  -0.00013   0.02143  -0.00779   0.01309  -0.85335
   D71       -2.95152  -0.00006   0.01648  -0.02077  -0.00496  -2.95648
   D72        1.17725  -0.00014   0.02419  -0.01757   0.00602   1.18327
   D73        1.31337  -0.00047   0.01117   0.01724   0.02849   1.34186
   D74       -0.77171  -0.00040   0.00622   0.00426   0.01044  -0.76126
   D75       -2.92612  -0.00047   0.01393   0.00745   0.02142  -2.90470
   D76       -1.13631   0.00052   0.10100   0.34812   0.45079  -0.68552
   D77       -3.09553   0.00199   0.09769   0.32036   0.41884  -2.67668
   D78        1.12328  -0.00015   0.10657   0.31714   0.42592   1.54920
   D79       -3.04114   0.00131   0.07761   0.36054   0.43735  -2.60379
   D80        1.28283   0.00278   0.07430   0.33278   0.40541   1.68824
   D81       -0.78155   0.00064   0.08318   0.32957   0.41249  -0.36907
   D82        1.06096   0.00095   0.09316   0.33594   0.42856   1.48951
   D83       -0.89826   0.00242   0.08985   0.30818   0.39661  -0.50165
   D84       -2.96264   0.00028   0.09873   0.30497   0.40369  -2.55895
   D85       -0.90813  -0.00014   0.02064   0.15964   0.18058  -0.72755
   D86        1.11852  -0.00065   0.02389   0.14696   0.17108   1.28960
   D87       -2.99274  -0.00045   0.01816   0.14329   0.16175  -2.83099
   D88        1.32952   0.00016   0.02288   0.12489   0.14784   1.47736
   D89       -2.92702  -0.00035   0.02612   0.11221   0.13834  -2.78868
   D90       -0.75509  -0.00015   0.02040   0.10854   0.12900  -0.62608
   D91       -2.99098   0.00220   0.01724   0.12514   0.14208  -2.84891
   D92       -0.96433   0.00169   0.02049   0.11246   0.13257  -0.83176
   D93        1.20760   0.00189   0.01476   0.10879   0.12324   1.33084
   D94        3.05995   0.00012   0.00641   0.01961   0.02603   3.08599
   D95       -1.13431   0.00030   0.00536   0.01808   0.02344  -1.11086
   D96        0.97921   0.00027   0.00509   0.01396   0.01905   0.99825
   D97        0.96228  -0.00034  -0.00036   0.00647   0.00612   0.96840
   D98        3.05120  -0.00016  -0.00141   0.00494   0.00353   3.05473
   D99       -1.11847  -0.00019  -0.00168   0.00082  -0.00086  -1.11933
   D100      -1.06990   0.00003  -0.00107   0.01005   0.00898  -1.06092
   D101       1.01903   0.00021  -0.00212   0.00852   0.00639   1.02542
   D102       3.13254   0.00018  -0.00239   0.00440   0.00200   3.13454
         Item               Value     Threshold  Converged?
 Maximum Force            0.004299     0.000450     NO 
 RMS     Force            0.001045     0.000300     NO 
 Maximum Displacement     2.088706     0.001800     NO 
 RMS     Displacement     0.355064     0.001200     NO 
 Predicted change in Energy=-6.156099D-03
 GradGradGradGradGradGradGradGradGradGradGradGradGradGradGradGradGradGrad

                          Input orientation:                          
 ---------------------------------------------------------------------
 Center     Atomic      Atomic             Coordinates (Angstroms)
 Number     Number       Type             X           Y           Z
 ---------------------------------------------------------------------
      1          6           0        1.386532    2.638367    1.652295
      2          6           0        1.330648    3.822552    0.927552
      3          6           0        1.210606    3.803993   -0.462804
      4          6           0        1.091731    2.592804   -1.128568
      5          6           0        1.086016    1.406532   -0.386757
      6          6           0        1.288285    1.408034    0.994815
      7         16           0        1.499161   -0.064854    1.958997
      8          6           0        2.325804   -1.141040    0.823198
      9          6           0        2.069483   -1.162655   -0.552036
     10         16           0        0.830652   -0.116761   -1.280915
     11          6           0        2.766342   -2.009420   -1.413538
     12          6           0        3.698110   -2.894178   -0.882768
     13          6           0        3.927526   -2.917683    0.491710
     14          6           0        3.258947   -2.040409    1.340612
     15          1           0        4.648031   -3.611554    0.911445
     16          1           0        3.472686   -2.045955    2.405212
     17          1           0        2.570922   -1.990230   -2.480988
     18          1           0        4.239886   -3.563489   -1.541369
     19          1           0        1.539087    2.665118    2.726601
     20          1           0        0.964886    2.566500   -2.205779
     21          1           0        1.412402    4.768172    1.453071
     22          1           0        1.204546    4.730479   -1.025697
     23          6           0       -0.857564   -0.814483   -0.750336
     24          1           0       -1.383353   -0.950356   -1.702061
     25          6           0       -0.671916   -2.186107   -0.116720
     26          1           0       -1.633820   -2.699045   -0.140329
     27          1           0       -0.322801   -2.139656    0.917025
     28          6           0       -1.532969    0.325765    0.024304
     29          1           0       -0.812957    0.856661    0.649017
     30         35           0       -2.818779   -0.340978    1.328902
     31          6           0       -2.328509    1.228797   -0.922994
     32          1           0       -1.748998    1.391662   -1.832064
     33          1           0       -3.237233    0.692300   -1.222370
     34          6           0       -2.671338    2.596800   -0.341067
     35          1           0       -3.187292    3.204589   -1.089301
     36          1           0       -3.328837    2.509655    0.528453
     37          1           0       -1.764270    3.128908   -0.035834
     38          1           0        0.023783   -2.796059   -0.695691
 ---------------------------------------------------------------------
                    Distance matrix (angstroms):
                    1          2          3          4          5
     1  C    0.000000
     2  C    1.389485   0.000000
     3  C    2.421421   1.395652   0.000000
     4  C    2.796817   2.407694   1.387211   0.000000
     5  C    2.401137   2.761232   2.401900   1.399127   0.000000
     6  C    1.398447   2.415826   2.805585   2.439481   1.396300
     7  S    2.722895   4.025444   4.573441   4.094167   2.799683
     8  C    3.981652   5.063444   5.229801   4.390207   3.080777
     9  C    4.446714   5.252366   5.041154   3.923246   2.755948
    10  S    4.062444   4.543732   4.023181   2.726373   1.784699
    11  C    5.736300   6.446225   6.092617   4.905710   3.942906
    12  C    6.509914   7.348237   7.157481   6.079522   5.056201
    13  C    6.218786   7.236331   7.312570   6.405661   5.248306
    14  C    5.049162   6.185731   6.450198   5.679818   4.425702
    15  H    7.088565   8.140714   8.288233   7.436598   6.289235
    16  H    5.182836   6.419593   6.896696   6.298780   5.040927
    17  H    6.317493   6.851632   6.284628   5.002124   4.257786
    18  H    7.536852   8.313413   8.038634   6.926848   5.998428
    19  H    1.085413   2.149343   3.402535   3.881712   3.388555
    20  H    3.881711   3.395469   2.151681   1.084972   2.160795
    21  H    2.139259   1.084921   2.154284   3.391153   3.846052
    22  H    3.403188   2.157641   1.084094   2.143120   3.386874
    23  C    4.767680   5.394967   5.068563   3.943654   2.973651
    24  H    5.639407   6.087801   5.555918   4.359922   3.658242
    25  C    5.535538   6.419092   6.288479   5.193484   4.008778
    26  H    6.389366   7.242904   7.105227   6.033979   4.930922
    27  H    5.127568   6.187239   6.291441   5.346169   4.032377
    28  C    4.064723   4.609087   4.456743   3.654809   2.862885
    29  H    3.003132   3.670032   3.744025   3.130788   2.231879
    30  Br   5.163886   5.891842   6.052020   5.471592   4.609197
    31  C    4.735033   4.851960   4.400994   3.687928   3.460942
    32  H    4.850421   4.796762   4.056288   3.163445   3.182207
    33  H    5.781876   5.940217   5.481136   4.728704   4.460814
    34  C    4.521231   4.373528   4.067140   3.844588   3.941641
    35  H    5.362539   4.986116   4.482554   4.322714   4.689108
    36  H    4.849154   4.857343   4.823324   4.721658   4.641704
    37  H    3.608042   3.314781   3.080249   3.104547   3.348709
    38  H    6.074793   6.938935   6.709954   5.510693   4.345751
                    6          7          8          9         10
     6  C    0.000000
     7  S    1.772996   0.000000
     8  C    2.757476   1.769619   0.000000
     9  C    3.100235   2.799236   1.399085   0.000000
    10  S    2.777295   3.308569   2.777034   1.777600   0.000000
    11  C    4.434389   4.094029   2.439497   1.394564   2.710470
    12  C    5.276513   4.573409   2.804824   2.399996   4.011843
    13  C    5.092203   4.023496   2.414924   2.760770   4.536297
    14  C    3.986834   2.716995   1.395471   2.401540   4.058256
    15  H    6.040787   4.857142   3.391750   3.845490   5.620713
    16  H    4.323293   2.831725   2.153364   3.390356   4.928454
    17  H    5.027381   4.956734   3.420359   2.158049   2.824642
    18  H    6.313494   5.657259   3.888849   3.384292   4.854961
    19  H    2.154588   2.836117   4.327667   5.067803   4.929595
    20  H    3.419127   4.955283   4.977213   4.226298   2.841351
    21  H    3.393514   4.860209   6.012473   6.294992   5.628115
    22  H    3.889489   5.656007   6.257025   5.975073   4.868333
    23  C    3.548210   3.668321   3.566017   2.954344   1.902210
    24  H    4.469093   4.743032   4.491230   3.645505   2.402928
    25  C    4.242139   3.677213   3.310882   2.958415   2.809850
    26  H    5.166753   4.600185   4.362841   4.030440   3.747365
    27  H    3.897146   2.951280   2.832163   2.972489   3.202108
    28  C    3.173747   3.617932   4.204745   3.940206   2.736079
    29  H    2.199729   2.812673   3.724644   3.718686   2.715444
    30  Br   4.476453   4.372399   5.230924   5.301715   4.492189
    31  C    4.097720   4.962909   5.507081   5.019859   3.452380
    32  H    4.149289   5.200397   5.483522   4.769047   3.038700
    33  H    5.090039   5.755676   6.204262   5.661399   4.147975
    34  C    4.344693   5.455984   6.348101   6.054204   4.528869
    35  H    5.253754   6.476436   7.275738   6.855301   5.216507
    36  H    4.769579   5.655451   6.737167   6.617792   5.241490
    37  H    3.652634   4.982916   5.974872   5.777685   4.337996
    38  H    4.704377   4.084555   3.216429   2.621742   2.858700
                   11         12         13         14         15
    11  C    0.000000
    12  C    1.390217   0.000000
    13  C    2.408995   1.393690   0.000000
    14  C    2.798028   2.421818   1.391848   0.000000
    15  H    3.393101   2.153179   1.084787   2.140616   0.000000
    16  H    3.883697   3.403103   2.151344   1.085859   2.462495
    17  H    1.085361   2.154526   3.396686   3.883365   4.295542
    18  H    2.145414   1.084092   2.155932   3.404090   2.487004
    19  H    6.363820   6.970989   6.470475   5.198160   7.235810
    20  H    4.981158   6.248189   6.791902   6.250057   7.839068
    21  H    7.482403   8.330199   8.143859   7.055435   8.999027
    22  H    6.929348   8.023321   8.259027   7.460892   9.230365
    23  C    3.873036   5.009674   5.372449   4.777093   6.395053
    24  H    4.292416   5.501904   6.073586   5.656591   7.091543
    25  C    3.678937   4.492807   4.696835   4.194845   5.602755
    26  H    4.632285   5.386907   5.601414   5.154236   6.434326
    27  H    3.871858   4.469483   4.341831   3.608073   5.184176
    28  C    5.099466   6.209267   6.368314   5.503990   7.382023
    29  H    5.027916   6.063405   6.061567   5.044970   7.060893
    30  Br   6.441914   7.340310   7.270002   6.310860   8.162364
    31  C    6.056747   7.302100   7.637581   6.857936   8.687133
    32  H    5.668406   6.995754   7.496219   6.850146   8.572106
    33  H    6.586255   7.815186   8.203890   7.499128   9.233294
    34  C    7.206651   8.426988   8.639909   7.713626   9.679133
    35  H    7.920655   9.200345   9.518531   8.658433  10.576156
    36  H    7.832278   8.976131   9.061576   8.047458  10.062123
    37  H    6.987627   8.175112   8.320824   7.338198   9.351405
    38  H    2.942063   3.680394   4.082146   3.896642   4.963022
                   16         17         18         19         20
    16  H    0.000000
    17  H    4.969028   0.000000
    18  H    4.297326   2.478602   0.000000
    19  H    5.102578   7.060874   8.019066   0.000000
    20  H    6.987491   4.839305   6.981677   4.966669   0.000000
    21  H    7.182177   7.905378   9.293972   2.461862   4.293578
    22  H    7.926894   7.010905   8.846983   4.296204   2.476456
    23  C    5.497733   4.016473   5.845234   5.471805   4.107393
    24  H    6.453770   4.162253   6.202830   6.420698   4.258666
    25  C    4.853607   4.017976   5.296471   6.042135   5.443396
    26  H    5.743057   4.864253   6.100048   6.860092   6.224573
    27  H    4.077891   4.465697   5.374859   5.461414   5.792922
    28  C    6.029126   5.336876   7.134667   4.713015   4.029074
    29  H    5.465907   5.417782   7.061639   3.622014   3.772815
    30  Br   6.606657   6.803247   8.273317   5.475507   5.938309
    31  C    7.446799   6.065798   8.154275   5.508254   3.779079
    32  H    7.552331   5.524491   7.778480   5.763213   2.980784
    33  H    8.104344   6.520333   8.609344   6.503816   4.705053
    34  C    8.175955   7.287070   9.335678   5.209888   4.086587
    35  H    9.172520   7.879083  10.058539   6.098426   4.346753
    36  H    8.398602   8.007050   9.922339   5.343474   5.090708
    37  H    7.756521   7.139905   9.116178   4.331088   3.531749
    38  H    4.698211   3.213185   4.368024   6.620626   5.650051
                   21         22         23         24         25
    21  H    0.000000
    22  H    2.487753   0.000000
    23  C    6.416680   5.922391   0.000000
    24  H    7.104413   6.279059   1.095764   0.000000
    25  C    7.427693   7.224023   1.522264   2.132260   0.000000
    26  H    8.220567   8.002375   2.127500   2.357892   1.090376
    27  H    7.142574   7.301076   2.195939   3.065749   1.092093
    28  C    5.518294   5.291313   1.535058   2.152024   2.659098
    29  H    4.571504   4.677761   2.180115   3.019641   3.140810
    30  Br   6.634887   6.888465   2.897206   3.408596   3.178576
    31  C    5.671620   4.975420   2.523585   2.499795   3.880199
    32  H    5.673393   4.530049   2.613784   2.373952   4.111319
    33  H    6.737197   6.006244   2.855877   2.522953   4.011052
    34  C    4.960919   4.477027   3.885116   4.011674   5.188855
    35  H    5.483214   4.649798   4.657839   4.570912   6.027656
    36  H    5.332463   5.281950   4.335018   4.553216   5.433752
    37  H    3.872372   3.515497   4.108888   4.422874   5.426709
    38  H    7.985176   7.625738   2.169425   2.529710   1.091442
                   26         27         28         29         30
    26  H    0.000000
    27  H    1.774735   0.000000
    28  C    3.030965   2.887864   0.000000
    29  H    3.733621   3.047950   1.091116   0.000000
    30  Br   3.020471   3.103996   1.949315   2.433085   0.000000
    31  C    4.064861   4.330706   1.531575   2.215084   2.788475
    32  H    4.428218   4.696993   2.151490   2.705210   3.760077
    33  H    3.904224   4.592483   2.143143   3.066955   2.784198
    34  C    5.400251   5.434375   2.566511   2.731652   3.382465
    35  H    6.177921   6.386831   3.502075   3.764569   4.307499
    36  H    5.518234   5.550076   2.872052   3.012736   3.004494
    37  H    5.830349   5.544686   2.813313   2.556780   3.874868
    38  H    1.750853   1.775342   3.561974   3.981299   4.266915
                   31         32         33         34         35
    31  C    0.000000
    32  H    1.090306   0.000000
    33  H    1.096921   1.753761   0.000000
    34  C    1.525649   2.127473   2.173489   0.000000
    35  H    2.160768   2.430450   2.516306   1.093376   0.000000
    36  H    2.178979   3.052514   2.525184   1.093601   1.766379
    37  H    2.171599   2.498940   3.084566   1.095024   1.772149
    38  H    4.667377   4.687335   4.804193   6.039235   6.817163
                   36         37         38
    36  H    0.000000
    37  H    1.774758   0.000000
    38  H    6.394466   6.223968   0.000000
 Stoichiometry    C17H18BrS2(1+)
 Framework group  C1[X(C17H18BrS2)]
 Deg. of freedom   108
 Full point group                 C1      NOp   1
 Largest Abelian subgroup         C1      NOp   1
 Largest concise Abelian subgroup C1      NOp   1
                         Standard orientation:                         
 ---------------------------------------------------------------------
 Center     Atomic      Atomic             Coordinates (Angstroms)
 Number     Number       Type             X           Y           Z
 ---------------------------------------------------------------------
      1          6           0       -0.311072    2.652324    1.588726
      2          6           0       -0.870959    3.723508    0.903336
      3          6           0       -0.863563    3.761149   -0.491788
      4          6           0       -0.340154    2.694389   -1.207623
      5          6           0        0.165517    1.590959   -0.511709
      6          6           0        0.238918    1.577824    0.882598
      7         16           0        1.054420    0.307179    1.812078
      8          6           0        2.376429   -0.157649    0.731440
      9          6           0        2.264820   -0.188178   -0.662852
     10         16           0        0.735342    0.203902   -1.479449
     11          6           0        3.343272   -0.534567   -1.476340
     12          6           0        4.541752   -0.914228   -0.882871
     13          6           0        4.651386   -0.935954    0.506331
     14          6           0        3.584081   -0.548432    1.311271
     15          1           0        5.582073   -1.238807    0.974159
     16          1           0        3.694520   -0.537139    2.391440
     17          1           0        3.242576   -0.525010   -2.556978
     18          1           0        5.384610   -1.194070   -1.504590
     19          1           0       -0.270342    2.662346    2.673328
     20          1           0       -0.358366    2.697118   -2.292439
     21          1           0       -1.289715    4.550695    1.466770
     22          1           0       -1.268938    4.616661   -1.020021
     23          6           0       -0.449656   -1.247333   -1.150663
     24          1           0       -0.774294   -1.538984   -2.155773
     25          6           0        0.320086   -2.414665   -0.548898
     26          1           0       -0.275743   -3.316960   -0.689519
     27          1           0        0.526564   -2.291401    0.516391
     28          6           0       -1.642869   -0.626190   -0.411184
     29          1           0       -1.312243    0.129976    0.302563
     30         35           0       -2.547978   -1.921955    0.729691
     31          6           0       -2.699722   -0.133100   -1.403982
     32          1           0       -2.202186    0.355566   -2.242093
     33          1           0       -3.217182   -1.009070   -1.814039
     34          6           0       -3.696002    0.860251   -0.813825
     35          1           0       -4.382006    1.210117   -1.590009
     36          1           0       -4.295008    0.404438   -0.020484
     37          1           0       -3.178335    1.731120   -0.398270
     38          1           0        1.263472   -2.576107   -1.073498
 ---------------------------------------------------------------------
 Rotational constants (GHZ):           0.3285291           0.2084581           0.1662223
 Standard basis: 6-31+G(d,p) (6D, 7F)
 There are   493 symmetry adapted cartesian basis functions of A   symmetry.
 There are   493 symmetry adapted basis functions of A   symmetry.
   493 basis functions,   869 primitive gaussians,   493 cartesian basis functions
    93 alpha electrons       93 beta electrons
       nuclear repulsion energy      2387.2577043228 Hartrees.
 NAtoms=   38 NActive=   38 NUniq=   38 SFac= 1.00D+00 NAtFMM=   60 NAOKFM=F Big=F
 Integral buffers will be    131072 words long.
 Raffenetti 2 integral format.
 Two-electron integral symmetry is turned on.
 Nuclear repulsion after empirical dispersion term =     2387.2223421533 Hartrees.
 ------------------------------------------------------------------------------
 Polarizable Continuum Model (PCM)
 =================================
 Model                : PCM.
 Atomic radii         : SMD-Coulomb.
 Polarization charges : Total charges.
 Charge compensation  : None.
 Solution method      : Matrix inversion.
 Cavity type          : VdW (van der Waals Surface) (Alpha=1.000).
 Cavity algorithm     : GePol (No added spheres)
                        Default sphere list used, NSphG=   38.
                        Lebedev-Laikov grids with approx.  5.0 points / Ang**2.
                        Smoothing algorithm: York/Karplus (Gamma=1.0000).
                        Polarization charges: spherical gaussians, with
                                              point-specific exponents (IZeta= 3).
                        Self-potential: point-specific (ISelfS= 7).
                        Self-field    : sphere-specific E.n sum rule (ISelfD= 2).
 1st derivatives      : Analytical E(r).r(x)/FMM algorithm (CHGder, D1EAlg=3).
                        Cavity 1st derivative terms included.
 Solvent              : Dichloromethane, Eps=   8.930000 Eps(inf)=   2.028346
 ------------------------------------------------------------------------------
 ------------------------------------------------------------------------------
 Atomic radii for non-electrostatic terms: SMD-CDS.
 ------------------------------------------------------------------------------
 Nuclear repulsion after PCM non-electrostatic terms =     2387.2095132913 Hartrees.
 One-electron integrals computed using PRISM.
 NBasis=   493 RedAO= T EigKep=  1.03D-06  NBF=   493
 NBsUse=   492 1.00D-06 EigRej=  3.79D-07 NBFU=   492
 Initial guess from the checkpoint file:  "/home/ansgus3642/gaussian/scratch/Gau-107179.chk"
 B after Tr=     0.000000    0.000000    0.000000
         Rot=    0.995203   -0.003273   -0.004637   -0.097669 Ang= -11.23 deg.
 ExpMin= 3.50D-02 ExpMax= 5.74D+05 ExpMxC= 5.74D+03 IAcc=3 IRadAn=         5 AccDes= 0.00D+00
 Harris functional with IExCor= 4639 and IRadAn=       5 diagonalized for initial guess.
 HarFok:  IExCor= 4639 AccDes= 0.00D+00 IRadAn=         5 IDoV= 1 UseB2=F ITyADJ=14
 ICtDFT=  3500011 ScaDFX=  1.000000  1.000000  1.000000  1.000000
 FoFCou: FMM=F IPFlag=           0 FMFlag=      100000 FMFlg1=           0
         NFxFlg=           0 DoJE=T BraDBF=F KetDBF=T FulRan=T
         wScrn=  0.000000 ICntrl=       500 IOpCl=  0 I1Cent=   200000004 NGrid=           0
         NMat0=    1 NMatS0=      1 NMatT0=    0 NMatD0=    1 NMtDS0=    0 NMtDT0=    0
 Petite list used in FoFCou.
 Requested convergence on RMS density matrix=1.00D-08 within 128 cycles.
 Requested convergence on MAX density matrix=1.00D-06.
 Requested convergence on             energy=1.00D-06.
 No special actions if energy rises.
 Inv3:  Mode=1 IEnd=    23018700.
 Iteration    1 A*A^-1 deviation from unit magnitude is 3.11D-15 for    541.
 Iteration    1 A*A^-1 deviation from orthogonality  is 2.33D-15 for   2686     10.
 Iteration    1 A^-1*A deviation from unit magnitude is 3.33D-15 for    541.
 Iteration    1 A^-1*A deviation from orthogonality  is 2.33D-15 for   1462   1238.
 Error on total polarization charges =  0.04285
 SCF Done:  E(RwB97XD) =  -4026.41036302     A.U. after   19 cycles
            NFock= 19  Conv=0.28D-08     -V/T= 2.0063
 SMD-CDS (non-electrostatic) energy       (kcal/mol) =      -8.05
 (included in total energy above)
 D1PCM: PCM CHGder 1st derivatives, ID1Alg=3 FixD1E=F DoIter=F DoCFld=F I1PDM=0.
 Calling FoFJK, ICntrl=      2127 FMM=F ISym2X=0 I1Cent= 0 IOpClX= 0 NMat=1 NMatS=1 NMatT=0.
 ***** Axes restored to original set *****
 -------------------------------------------------------------------
 Center     Atomic                   Forces (Hartrees/Bohr)
 Number     Number              X              Y              Z
 -------------------------------------------------------------------
      1        6           0.000483395   -0.002089392   -0.000220226
      2        6          -0.000816559    0.000936668   -0.001214439
      3        6           0.000539333    0.001028380    0.001760706
      4        6          -0.004450850   -0.003828452    0.000969640
      5        6           0.002630154    0.000583370   -0.007212751
      6        6           0.009574660    0.002382962    0.003653476
      7       16          -0.003942889    0.000685856    0.000969856
      8        6          -0.000651074   -0.000520396   -0.000560572
      9        6          -0.000137670    0.000557608   -0.000514968
     10       16           0.008672071    0.002947283   -0.004137909
     11        6          -0.000244986   -0.001044471    0.000072674
     12        6           0.000112308    0.000207404   -0.000148340
     13        6          -0.000462187    0.000062499    0.000089772
     14        6           0.000728501    0.000154365    0.000096918
     15        1           0.000190193    0.000014272   -0.000176847
     16        1           0.000087594    0.000244252   -0.000530471
     17        1          -0.000311096    0.000176270    0.000087341
     18        1          -0.000042508   -0.000111527   -0.000118828
     19        1           0.000257658   -0.000088359   -0.000096565
     20        1           0.000189837   -0.000232393   -0.000296924
     21        1          -0.000010869   -0.000010237   -0.000169694
     22        1          -0.000109384    0.000017636   -0.000077426
     23        6           0.000330598   -0.002474306    0.007402513
     24        1           0.005372517    0.002567760   -0.001414944
     25        6          -0.000909047    0.001160557    0.002209746
     26        1          -0.001573611    0.000084647    0.000754087
     27        1          -0.000575610    0.000353091   -0.000824079
     28        6          -0.013520697   -0.004077456   -0.000544661
     29        1          -0.009933886    0.000397722   -0.004490765
     30       35          -0.000225529   -0.006451962    0.007401924
     31        6           0.003454958    0.007401394    0.002452219
     32        1           0.004484378   -0.000611183   -0.004253148
     33        1           0.001927345    0.000810533   -0.000948382
     34        6          -0.001373101   -0.001470828    0.000702391
     35        1           0.000075321    0.000133574   -0.000055302
     36        1           0.000020087    0.000451672    0.000579696
     37        1           0.000438795    0.000135392    0.000003563
     38        1          -0.000278150   -0.000484208   -0.001199280
 -------------------------------------------------------------------
 Cartesian Forces:  Max     0.013520697 RMS     0.002944776

 GradGradGradGradGradGradGradGradGradGradGradGradGradGradGradGradGradGrad
 Berny optimization.
 Using GEDIIS/GDIIS optimizer.
 FormGI is forming the generalized inverse of G from B-inverse, IUseBI=4.
 Internal  Forces:  Max     0.019795319 RMS     0.003422624
 Search for a local minimum.
 Step number   3 out of a maximum of  222
 All quantities printed in internal units (Hartrees-Bohrs-Radians)
 Mixed Optimization -- RFO/linear search
 Update second derivatives using D2CorX and points    3    2
 DE=  1.73D-03 DEPred=-6.16D-03 R=-2.81D-01
 Trust test=-2.81D-01 RLast= 1.39D+00 DXMaxT set to 2.52D-01
 ITU= -1  1  0
 Use linear search instead of GDIIS.
     Eigenvalues ---   -0.02449   0.00146   0.00160   0.00321   0.00391
     Eigenvalues ---    0.00767   0.01073   0.01257   0.01505   0.01737
     Eigenvalues ---    0.01784   0.01820   0.01926   0.01994   0.02200
     Eigenvalues ---    0.02272   0.02326   0.02396   0.02459   0.02580
     Eigenvalues ---    0.02652   0.02792   0.02801   0.02885   0.02907
     Eigenvalues ---    0.03219   0.03697   0.03855   0.04060   0.04126
     Eigenvalues ---    0.04526   0.04604   0.04608   0.05165   0.05452
     Eigenvalues ---    0.05828   0.07557   0.08680   0.09402   0.10122
     Eigenvalues ---    0.10866   0.11005   0.11032   0.11088   0.11677
     Eigenvalues ---    0.11735   0.12257   0.12272   0.12293   0.12470
     Eigenvalues ---    0.12503   0.12525   0.13929   0.14370   0.14559
     Eigenvalues ---    0.14869   0.15733   0.16072   0.16116   0.16687
     Eigenvalues ---    0.17632   0.18117   0.18551   0.19186   0.19379
     Eigenvalues ---    0.19793   0.20952   0.21753   0.21990   0.23251
     Eigenvalues ---    0.23972   0.24320   0.26011   0.27266   0.28030
     Eigenvalues ---    0.29877   0.30404   0.31765   0.32348   0.33708
     Eigenvalues ---    0.34157   0.34271   0.34735   0.34948   0.34968
     Eigenvalues ---    0.35048   0.35336   0.35554   0.35780   0.36521
     Eigenvalues ---    0.36718   0.36767   0.36839   0.36906   0.36960
     Eigenvalues ---    0.37110   0.37118   0.37415   0.40634   0.41923
     Eigenvalues ---    0.42285   0.42834   0.46733   0.47786   0.47965
     Eigenvalues ---    0.48089   0.51526   0.51945
 RFO step:  Lambda=-2.83062636D-02 EMin=-2.44938760D-02
 Quartic linear search produced a step of -0.50677.
 Maximum step size (   0.252) exceeded in Quadratic search.
    -- Step size scaled by   0.657
 Iteration  1 RMS(Cart)=  0.16983897 RMS(Int)=  0.02210376
 Iteration  2 RMS(Cart)=  0.05851405 RMS(Int)=  0.00211643
 Iteration  3 RMS(Cart)=  0.00300086 RMS(Int)=  0.00036306
 Iteration  4 RMS(Cart)=  0.00000868 RMS(Int)=  0.00036304
 Iteration  5 RMS(Cart)=  0.00000000 RMS(Int)=  0.00036304
 Variable       Old X    -DE/DX   Delta X   Delta X   Delta X     New X
                                 (Linear)    (Quad)   (Total)
    R1        2.62575   0.00122   0.00175   0.00387   0.00564   2.63138
    R2        2.64268  -0.00151  -0.00182  -0.00498  -0.00682   2.63586
    R3        2.05113  -0.00008  -0.00006  -0.00066  -0.00072   2.05041
    R4        2.63740  -0.00078  -0.00047  -0.00496  -0.00539   2.63201
    R5        2.05020  -0.00010  -0.00001  -0.00017  -0.00018   2.05003
    R6        2.62145   0.00132   0.00233  -0.00665  -0.00430   2.61714
    R7        2.04864   0.00007   0.00018  -0.00024  -0.00006   2.04858
    R8        2.64397  -0.00341  -0.00114  -0.02078  -0.02195   2.62202
    R9        2.05030   0.00030   0.00006   0.00134   0.00140   2.05170
   R10        2.63862   0.00392   0.00108   0.01171   0.01248   2.65111
   R11        3.37259  -0.00225  -0.00151  -0.04379  -0.04551   3.32709
   R12        3.35048   0.00020  -0.00101   0.02025   0.01911   3.36959
   R13        3.34410   0.00052   0.00112   0.02758   0.02864   3.37274
   R14        2.64389  -0.00036  -0.00012   0.00264   0.00292   2.64680
   R15        2.63706   0.00031  -0.00069   0.00142   0.00079   2.63784
   R16        3.35918  -0.00105   0.00207  -0.02742  -0.02497   3.33420
   R17        2.63534   0.00010  -0.00015  -0.00355  -0.00365   2.63169
   R18        3.59466   0.01395   0.04306  -0.13620  -0.09314   3.50152
   R19        2.62713  -0.00058   0.00086  -0.00824  -0.00744   2.61968
   R20        2.05104  -0.00002  -0.00030   0.00200   0.00170   2.05273
   R21        2.63369  -0.00025   0.00019  -0.00252  -0.00244   2.63125
   R22        2.04864   0.00012   0.00007   0.00056   0.00063   2.04927
   R23        2.63021   0.00007   0.00017   0.00462   0.00473   2.63494
   R24        2.04995   0.00005   0.00013  -0.00055  -0.00042   2.04953
   R25        2.05198  -0.00051  -0.00031  -0.00235  -0.00265   2.04932
   R26        2.07069  -0.00168  -0.00078  -0.00132  -0.00210   2.06859
   R27        2.87666  -0.00098  -0.00110   0.00810   0.00701   2.88367
   R28        2.90084   0.00451   0.00247  -0.02973  -0.02726   2.87358
   R29        2.06051   0.00133  -0.00016   0.00937   0.00921   2.06972
   R30        2.06376  -0.00093  -0.00012   0.00207   0.00194   2.06570
   R31        2.06253   0.00072   0.00089  -0.01069  -0.00980   2.05273
   R32        2.06191  -0.00892   0.00008  -0.01624  -0.01617   2.04574
   R33        3.68367   0.00732   0.02558  -0.03751  -0.01193   3.67174
   R34        2.89426   0.00023  -0.00700   0.01346   0.00646   2.90072
   R35        2.06038   0.00582  -0.00159   0.01963   0.01805   2.07842
   R36        2.07288  -0.00173  -0.00037  -0.00761  -0.00798   2.06490
   R37        2.88306   0.00000   0.00005  -0.00225  -0.00220   2.88085
   R38        2.06618   0.00007   0.00007  -0.00007   0.00001   2.06619
   R39        2.06661   0.00042  -0.00048   0.00392   0.00344   2.07005
   R40        2.06930   0.00043   0.00053  -0.00067  -0.00013   2.06916
    A1        2.09641  -0.00020  -0.00170   0.00599   0.00417   2.10058
    A2        2.09544   0.00020   0.00060  -0.00214  -0.00149   2.09395
    A3        2.09082   0.00002   0.00123  -0.00369  -0.00241   2.08840
    A4        2.10800   0.00011  -0.00002   0.00533   0.00524   2.11324
    A5        2.07961   0.00012   0.00074  -0.00433  -0.00356   2.07605
    A6        2.09511  -0.00023  -0.00072  -0.00088  -0.00157   2.09354
    A7        2.09104   0.00022   0.00155  -0.00982  -0.00833   2.08271
    A8        2.10177  -0.00001  -0.00052   0.00490   0.00441   2.10618
    A9        2.09036  -0.00021  -0.00107   0.00498   0.00393   2.09430
   A10        2.07850  -0.00004  -0.00227   0.00659   0.00414   2.08264
   A11        2.10329   0.00026   0.00093   0.00260   0.00352   2.10681
   A12        2.10061  -0.00021   0.00143  -0.00849  -0.00707   2.09353
   A13        2.12128   0.00030   0.00072   0.01303   0.01361   2.13489
   A14        2.04725  -0.00243   0.00590  -0.05968  -0.05369   1.99356
   A15        2.11458   0.00213  -0.00658   0.04634   0.03977   2.15435
   A16        2.06725  -0.00036   0.00187  -0.01813  -0.01639   2.05086
   A17        2.05651   0.00089   0.00865   0.00118   0.01000   2.06650
   A18        2.15846  -0.00044  -0.01006   0.01663   0.00678   2.16524
   A19        1.78414  -0.00308  -0.00507  -0.03188  -0.03676   1.74738
   A20        2.15881   0.00063  -0.00757   0.01183   0.00434   2.16314
   A21        2.05594   0.00001   0.00546   0.00865   0.01344   2.06937
   A22        2.06805  -0.00058   0.00204  -0.01931  -0.01744   2.05060
   A23        2.11956   0.00213  -0.01058   0.04661   0.03681   2.15637
   A24        2.12358   0.00016  -0.00056   0.01337   0.01265   2.13623
   A25        2.04002  -0.00230   0.01090  -0.05980  -0.04951   1.99051
   A26        1.76914  -0.00365  -0.00726  -0.00914  -0.01751   1.75163
   A27        1.87582   0.01210   0.02881   0.02366   0.05213   1.92795
   A28        1.86328   0.00110  -0.00618   0.03922   0.03282   1.89609
   A29        2.07771   0.00040  -0.00112   0.00434   0.00335   2.08106
   A30        2.10233  -0.00056   0.00002  -0.00419  -0.00423   2.09810
   A31        2.10298   0.00016   0.00108  -0.00007   0.00094   2.10392
   A32        2.09161  -0.00036   0.00115  -0.01050  -0.00938   2.08223
   A33        2.08970   0.00010  -0.00050   0.00318   0.00270   2.09240
   A34        2.10187   0.00026  -0.00066   0.00733   0.00668   2.10856
   A35        2.10808   0.00008  -0.00022   0.00651   0.00625   2.11433
   A36        2.09638  -0.00026  -0.00057  -0.00542  -0.00597   2.09041
   A37        2.07855   0.00017   0.00076  -0.00110  -0.00033   2.07822
   A38        2.09588   0.00028  -0.00136   0.00642   0.00520   2.10108
   A39        2.09259  -0.00018   0.00003  -0.00071  -0.00075   2.09184
   A40        2.09462  -0.00011   0.00131  -0.00578  -0.00454   2.09009
   A41        1.80193  -0.00934  -0.03561  -0.02453  -0.05889   1.74303
   A42        1.91597  -0.00390  -0.01250   0.00367  -0.01021   1.90576
   A43        1.83256   0.01980   0.06450   0.00708   0.07168   1.90424
   A44        1.88421   0.00641   0.01401   0.01568   0.02972   1.91394
   A45        1.89577  -0.00149   0.00688  -0.03152  -0.02415   1.87161
   A46        2.10937  -0.01156  -0.03751   0.02157  -0.01661   2.09276
   A47        1.88312  -0.00056  -0.00162   0.00033  -0.00127   1.88185
   A48        1.97649  -0.00039  -0.00877   0.00215  -0.00662   1.96987
   A49        1.93959  -0.00016   0.01085  -0.00737   0.00347   1.94305
   A50        1.89918   0.00001  -0.00216  -0.00494  -0.00707   1.89211
   A51        1.86286   0.00038  -0.00126   0.00608   0.00483   1.86769
   A52        1.89877   0.00074   0.00294   0.00396   0.00688   1.90565
   A53        1.93907   0.00614  -0.00395   0.01955   0.01602   1.95509
   A54        1.95399  -0.00832  -0.03395  -0.07972  -0.11454   1.83945
   A55        1.93305   0.00100   0.03443   0.00892   0.04358   1.97663
   A56        1.79109  -0.00171   0.00448   0.01309   0.01802   1.80911
   A57        1.99326  -0.00888  -0.00916  -0.04078  -0.04953   1.94372
   A58        1.84730   0.01135   0.00347   0.07731   0.08217   1.92947
   A59        1.90466  -0.00157  -0.00603   0.00440  -0.00158   1.90308
   A60        1.88677   0.00099   0.00609   0.00754   0.01371   1.90048
   A61        1.99269  -0.00098   0.00170  -0.02223  -0.02045   1.97224
   A62        1.86066  -0.00039   0.00402  -0.02113  -0.01717   1.84349
   A63        1.87918   0.00194  -0.00496   0.01750   0.01249   1.89167
   A64        1.93532   0.00000  -0.00090   0.01350   0.01268   1.94799
   A65        1.92139   0.00004  -0.00325   0.00680   0.00352   1.92491
   A66        1.94649   0.00082   0.00346   0.00762   0.01105   1.95754
   A67        1.93468  -0.00043  -0.00059  -0.00128  -0.00186   1.93282
   A68        1.88042  -0.00018   0.00099  -0.00006   0.00086   1.88127
   A69        1.88759   0.00000  -0.00088  -0.00733  -0.00819   1.87940
   A70        1.89138  -0.00027   0.00021  -0.00633  -0.00611   1.88527
    D1       -0.02853   0.00013  -0.00347   0.00216  -0.00156  -0.03009
    D2       -3.13739  -0.00006  -0.00340  -0.00212  -0.00564   3.14016
    D3        3.07820   0.00052   0.00166   0.00753   0.00895   3.08715
    D4       -0.03066   0.00034   0.00173   0.00325   0.00487  -0.02579
    D5       -0.03978   0.00012   0.00403   0.02593   0.02988  -0.00990
    D6        3.05630   0.00206   0.02197   0.01872   0.04041   3.09671
    D7        3.13658  -0.00028  -0.00107   0.02054   0.01939  -3.12721
    D8       -0.05053   0.00166   0.01686   0.01333   0.02992  -0.02061
    D9        0.04526  -0.00002   0.00266  -0.01647  -0.01387   0.03139
   D10       -3.10182  -0.00013  -0.00127  -0.00491  -0.00610  -3.10793
   D11       -3.12936   0.00017   0.00262  -0.01222  -0.00979  -3.13914
   D12        0.00675   0.00007  -0.00132  -0.00066  -0.00202   0.00473
   D13        0.00706  -0.00019  -0.00240   0.00281   0.00053   0.00759
   D14        3.10621   0.00013   0.00003   0.02161   0.02183   3.12804
   D15       -3.12908  -0.00009   0.00150  -0.00867  -0.00719  -3.13627
   D16       -0.02993   0.00023   0.00393   0.01013   0.01411  -0.01582
   D17       -0.07741   0.00041   0.00312   0.02495   0.02828  -0.04912
   D18        3.07794   0.00021  -0.00656   0.05008   0.04342   3.12136
   D19        3.10657   0.00008   0.00070   0.00590   0.00688   3.11345
   D20       -0.02127  -0.00012  -0.00898   0.03103   0.02202   0.00075
   D21        0.09340  -0.00034  -0.00379  -0.03972  -0.04356   0.04984
   D22       -2.99983  -0.00243  -0.02297  -0.03156  -0.05478  -3.05461
   D23       -3.06248  -0.00016   0.00623  -0.06666  -0.06085  -3.12333
   D24        0.12748  -0.00226  -0.01295  -0.05849  -0.07207   0.05541
   D25        2.36764   0.00035  -0.01509   0.07036   0.05522   2.42286
   D26       -1.96401   0.00418  -0.01524   0.11789   0.10242  -1.86160
   D27       -0.76025   0.00016  -0.02471   0.09566   0.07078  -0.68947
   D28        1.19128   0.00399  -0.02486   0.14319   0.11798   1.30926
   D29       -2.52499   0.00074   0.01881  -0.00056   0.01742  -2.50758
   D30        0.56851   0.00279   0.03784  -0.00917   0.02805   0.59656
   D31       -0.62187  -0.00051  -0.02495   0.04044   0.01492  -0.60695
   D32        2.55043  -0.00254  -0.02243  -0.00494  -0.02835   2.52209
   D33       -0.03057  -0.00229  -0.01171   0.00794  -0.00353  -0.03410
   D34        3.11781  -0.00227   0.00227  -0.02617  -0.02381   3.09400
   D35        3.08011  -0.00023  -0.01417   0.05408   0.03981   3.11993
   D36       -0.05469  -0.00021  -0.00020   0.01997   0.01953  -0.03516
   D37        3.13080   0.00179  -0.00338   0.02842   0.02523  -3.12716
   D38       -0.02504   0.00129  -0.00411   0.02344   0.01940  -0.00564
   D39        0.01828  -0.00015  -0.00079  -0.01507  -0.01559   0.00269
   D40       -3.13755  -0.00065  -0.00152  -0.02005  -0.02142   3.12421
   D41        0.70939   0.00253   0.03662  -0.06699  -0.03049   0.67890
   D42       -1.25166  -0.00965   0.01008  -0.10263  -0.09220  -1.34386
   D43       -2.43868   0.00252   0.02308  -0.03419  -0.01154  -2.45022
   D44        1.88346  -0.00966  -0.00345  -0.06984  -0.07325   1.81021
   D45        0.04896   0.00041  -0.00034  -0.00954  -0.00988   0.03909
   D46       -3.11168   0.00005  -0.00156  -0.00439  -0.00607  -3.11775
   D47       -3.08614   0.00042   0.01343  -0.04255  -0.02868  -3.11482
   D48        0.03640   0.00005   0.01221  -0.03740  -0.02487   0.01153
   D49        2.19262   0.00040  -0.03498   0.00150  -0.03395   2.15867
   D50       -2.08500   0.00135  -0.04071   0.00861  -0.03291  -2.11791
   D51        0.20744  -0.00167  -0.05032   0.04327  -0.00779   0.19966
   D52       -2.20400   0.00183  -0.03390   0.01796  -0.01507  -2.21907
   D53       -0.19843   0.00278  -0.03963   0.02507  -0.01403  -0.21246
   D54        2.09401  -0.00025  -0.04924   0.05973   0.01109   2.10510
   D55       -0.00654  -0.00020   0.00175  -0.00501  -0.00325  -0.00979
   D56        3.13231  -0.00021  -0.00015   0.00155   0.00136   3.13366
   D57       -3.12907   0.00017   0.00298  -0.01012  -0.00701  -3.13609
   D58        0.00978   0.00016   0.00108  -0.00356  -0.00241   0.00737
   D59       -0.02900  -0.00016  -0.00277   0.00994   0.00710  -0.02190
   D60        3.13338   0.00029  -0.00106   0.01053   0.00946  -3.14034
   D61        3.11535  -0.00015  -0.00085   0.00333   0.00246   3.11782
   D62       -0.00545   0.00030   0.00085   0.00393   0.00482  -0.00063
   D63        0.02294   0.00034   0.00228   0.00029   0.00259   0.02554
   D64       -3.10439   0.00084   0.00301   0.00524   0.00838  -3.09600
   D65       -3.13923  -0.00011   0.00057  -0.00035   0.00019  -3.13905
   D66        0.01662   0.00039   0.00131   0.00460   0.00598   0.02260
   D67       -2.80579   0.00760   0.03400  -0.00392   0.02977  -2.77601
   D68        1.37428   0.00821   0.04315   0.00071   0.04357   1.41785
   D69       -0.76916   0.00763   0.03758  -0.00048   0.03679  -0.73237
   D70       -0.85335  -0.00196  -0.00663  -0.02273  -0.02923  -0.88258
   D71       -2.95648  -0.00135   0.00251  -0.01810  -0.01543  -2.97191
   D72        1.18327  -0.00192  -0.00305  -0.01929  -0.02221   1.16106
   D73        1.34186  -0.00748  -0.01444  -0.03472  -0.04900   1.29286
   D74       -0.76126  -0.00687  -0.00529  -0.03009  -0.03520  -0.79646
   D75       -2.90470  -0.00744  -0.01086  -0.03128  -0.04198  -2.94668
   D76       -0.68552  -0.00271  -0.22845  -0.01808  -0.24744  -0.93296
   D77       -2.67668   0.00065  -0.21226   0.00181  -0.21196  -2.88864
   D78        1.54920  -0.00891  -0.21584  -0.04989  -0.26597   1.28323
   D79       -2.60379  -0.00056  -0.22164   0.01927  -0.20190  -2.80569
   D80        1.68824   0.00280  -0.20545   0.03916  -0.16642   1.52182
   D81       -0.36907  -0.00676  -0.20904  -0.01254  -0.22042  -0.58949
   D82        1.48951   0.00141  -0.21718   0.00935  -0.20747   1.28205
   D83       -0.50165   0.00477  -0.20099   0.02924  -0.17199  -0.67363
   D84       -2.55895  -0.00479  -0.20458  -0.02246  -0.22599  -2.78494
   D85       -0.72755  -0.00150  -0.09151   0.00008  -0.09073  -0.81828
   D86        1.28960  -0.00226  -0.08670  -0.01851  -0.10451   1.18509
   D87       -2.83099  -0.00220  -0.08197  -0.01072  -0.09205  -2.92304
   D88        1.47736   0.00056  -0.07492   0.00143  -0.07348   1.40388
   D89       -2.78868  -0.00020  -0.07011  -0.01717  -0.08725  -2.87593
   D90       -0.62608  -0.00014  -0.06538  -0.00938  -0.07479  -0.70088
   D91       -2.84891   0.00098  -0.07200   0.04363  -0.02903  -2.87794
   D92       -0.83176   0.00022  -0.06719   0.02503  -0.04281  -0.87457
   D93        1.33084   0.00028  -0.06245   0.03282  -0.03035   1.30048
   D94        3.08599  -0.00073  -0.01319  -0.00206  -0.01530   3.07069
   D95       -1.11086  -0.00040  -0.01188   0.00725  -0.00462  -1.11549
   D96        0.99825  -0.00048  -0.00965   0.00349  -0.00618   0.99207
   D97        0.96840   0.00051  -0.00310  -0.00587  -0.00895   0.95944
   D98        3.05473   0.00083  -0.00179   0.00344   0.00172   3.05645
   D99       -1.11933   0.00075   0.00044  -0.00032   0.00016  -1.11918
   D100      -1.06092  -0.00015  -0.00455   0.00196  -0.00264  -1.06356
   D101       1.02542   0.00018  -0.00324   0.01127   0.00803   1.03345
   D102       3.13454   0.00010  -0.00101   0.00751   0.00647   3.14101
         Item               Value     Threshold  Converged?
 Maximum Force            0.019795     0.000450     NO 
 RMS     Force            0.003423     0.000300     NO 
 Maximum Displacement     1.068297     0.001800     NO 
 RMS     Displacement     0.217255     0.001200     NO 
 Predicted change in Energy=-1.112623D-02
 GradGradGradGradGradGradGradGradGradGradGradGradGradGradGradGradGradGrad

                          Input orientation:                          
 ---------------------------------------------------------------------
 Center     Atomic      Atomic             Coordinates (Angstroms)
 Number     Number       Type             X           Y           Z
 ---------------------------------------------------------------------
      1          6           0        1.547422    2.720515    1.577562
      2          6           0        1.430046    3.856677    0.781116
      3          6           0        1.173445    3.754421   -0.584017
      4          6           0        0.995986    2.502501   -1.149032
      5          6           0        1.068429    1.376192   -0.341957
      6          6           0        1.373580    1.451523    1.025285
      7         16           0        1.604084    0.030046    2.076834
      8          6           0        2.353426   -1.100158    0.916422
      9          6           0        2.027561   -1.153567   -0.444723
     10         16           0        0.791205   -0.140553   -1.191903
     11          6           0        2.672086   -2.010676   -1.333188
     12          6           0        3.641370   -2.878359   -0.854254
     13          6           0        3.957391   -2.865638    0.501749
     14          6           0        3.334760   -1.978516    1.378993
     15          1           0        4.715348   -3.540430    0.884427
     16          1           0        3.628387   -1.958683    2.422751
     17          1           0        2.406091   -2.007119   -2.386370
     18          1           0        4.144657   -3.555489   -1.535560
     19          1           0        1.797584    2.818867    2.628772
     20          1           0        0.782473    2.397452   -2.208347
     21          1           0        1.568418    4.832410    1.234601
     22          1           0        1.114164    4.641983   -1.203623
     23          6           0       -0.875529   -0.827693   -0.763929
     24          1           0       -1.306117   -0.913682   -1.766655
     25          6           0       -0.704533   -2.217595   -0.157692
     26          1           0       -1.657319   -2.747819   -0.260796
     27          1           0       -0.438334   -2.188914    0.902134
     28          6           0       -1.674231    0.230973   -0.019868
     29          1           0       -1.135202    0.620132    0.834497
     30         35           0       -3.171886   -0.717315    0.775771
     31          6           0       -2.174379    1.362614   -0.928412
     32          1           0       -1.346161    1.702257   -1.567456
     33          1           0       -2.927455    0.961550   -1.611066
     34          6           0       -2.703910    2.561607   -0.149914
     35          1           0       -2.980416    3.366922   -0.835837
     36          1           0       -3.588739    2.309992    0.444826
     37          1           0       -1.938818    2.951448    0.529484
     38          1           0        0.040554   -2.795103   -0.697401
 ---------------------------------------------------------------------
                    Distance matrix (angstroms):
                    1          2          3          4          5
     1  C    0.000000
     2  C    1.392468   0.000000
     3  C    2.425128   1.392798   0.000000
     4  C    2.790328   2.397430   1.384933   0.000000
     5  C    2.391901   2.746791   2.392822   1.387512   0.000000
     6  C    1.394837   2.418175   2.816602   2.444338   1.402905
     7  S    2.736989   4.043795   4.597450   4.109626   2.819500
     8  C    3.960340   5.043922   5.216379   4.368970   3.060563
     9  C    4.396439   5.192518   4.983700   3.863551   2.707429
    10  S    4.053087   4.503195   3.960613   2.651322   1.760619
    11  C    5.667584   6.359149   6.003626   4.817883   3.876226
    12  C    6.453351   7.274964   7.082193   6.003217   4.998368
    13  C    6.178222   7.187143   7.263224   6.349167   5.201064
    14  C    5.031391   6.167241   6.433604   5.651574   4.399090
    15  H    7.050931   8.094509   8.241132   7.381438   6.243173
    16  H    5.190343   6.430092   6.907022   6.292006   5.031738
    17  H    6.229013   6.735706   6.161432   4.884269   4.173220
    18  H    7.471639   8.226561   7.947850   6.838331   5.933746
    19  H    1.085033   2.150806   3.403942   3.874849   3.382041
    20  H    3.875903   3.389038   2.152365   1.085712   2.146662
    21  H    2.139665   1.084828   2.150682   3.381991   3.831575
    22  H    3.408041   2.157701   1.084063   2.143439   3.377862
    23  C    4.893164   5.444829   5.022592   3.839409   2.968863
    24  H    5.703846   6.060862   5.416461   4.165506   3.593294
    25  C    5.698012   6.506502   6.274833   5.114081   4.011565
    26  H    6.599439   7.364562   7.099072   5.949357   4.944063
    27  H    5.338719   6.328875   6.334802   5.317324   4.065474
    28  C    4.373631   4.839818   4.565327   3.683056   2.989557
    29  H    3.487151   4.130202   4.143163   3.466938   2.609916
    30  Br   5.893505   6.488390   6.381798   5.607427   4.859255
    31  C    4.687815   4.704755   4.128835   3.376275   3.295440
    32  H    4.393269   4.226658   3.395135   2.510203   2.727345
    33  H    5.769388   5.752574   5.066788   4.240447   4.213035
    34  C    4.591650   4.430983   4.079845   3.832879   3.958868
    35  H    5.171427   4.722984   4.179490   4.081310   4.538730
    36  H    5.275582   5.262463   5.081662   4.857689   4.814584
    37  H    3.647693   3.497428   3.401592   3.410578   3.504907
    38  H    6.153710   6.954342   6.647749   5.401984   4.310751
                    6          7          8          9         10
     6  C    0.000000
     7  S    1.783111   0.000000
     8  C    2.735512   1.784777   0.000000
     9  C    3.061880   2.817538   1.400627   0.000000
    10  S    2.791019   3.372612   2.793996   1.764384   0.000000
    11  C    4.385811   4.115024   2.447720   1.392631   2.656132
    12  C    5.236738   4.604414   2.820655   2.397291   3.966489
    13  C    5.058463   4.050177   2.421069   2.747952   4.507691
    14  C    3.966926   2.741631   1.395887   2.390659   4.056759
    15  H    6.008898   4.883656   3.396266   3.832487   5.591888
    16  H    4.320483   2.858759   2.152119   3.381311   4.941753
    17  H    4.966657   4.971262   3.425462   2.154491   2.742021
    18  H    6.269527   5.688581   3.905044   3.382492   4.798493
    19  H    2.149553   2.849491   4.312755   5.027871   4.936448
    20  H    3.420609   4.964114   4.946246   4.155761   2.733990
    21  H    3.392959   4.875790   5.992732   6.234008   5.587696
    22  H    3.900559   5.680790   6.245202   5.915963   4.793442
    23  C    3.668052   3.867057   3.650202   2.938710   1.852923
    24  H    4.535405   4.912463   4.541578   3.594225   2.307992
    25  C    4.379545   3.921060   3.428338   2.945994   2.760603
    26  H    5.336181   4.880348   4.492962   4.019180   3.695952
    27  H    4.068290   3.236537   2.996585   2.994429   3.176875
    28  C    3.445466   3.896649   4.344027   3.975011   2.755008
    29  H    2.649830   3.065173   3.890583   3.845188   2.897581
    30  Br   5.042556   5.006116   5.540345   5.358560   4.462116
    31  C    4.051278   5.008395   5.474457   4.921526   3.335210
    32  H    3.765921   4.978060   5.264041   4.560510   2.846984
    33  H    5.068464   5.916346   6.206976   5.512373   3.901123
    34  C    4.386263   5.470468   6.334213   6.022976   4.539079
    35  H    5.107819   6.374640   7.174614   6.757782   5.162779
    36  H    5.069369   5.901441   6.867376   6.658105   5.279011
    37  H    3.669819   4.845723   5.915115   5.790715   4.469526
    38  H    4.772676   4.257049   3.290387   2.589727   2.802614
                   11         12         13         14         15
    11  C    0.000000
    12  C    1.386278   0.000000
    13  C    2.397908   1.392399   0.000000
    14  C    2.792150   2.427163   1.394350   0.000000
    15  H    3.381255   2.148203   1.084567   2.142474   0.000000
    16  H    3.876119   3.403635   2.149665   1.084454   2.459644
    17  H    1.086259   2.152290   3.388926   3.878299   4.287403
    18  H    2.143797   1.084426   2.159071   3.411363   2.486413
    19  H    6.307643   6.927438   6.442250   5.190350   7.210877
    20  H    4.875257   6.151508   6.717502   6.207437   7.764741
    21  H    7.391850   8.253267   8.093467   7.037722   8.951550
    22  H    6.833870   7.941308   8.207107   7.445264   9.180434
    23  C    3.782734   4.961429   5.395580   4.862412   6.429147
    24  H    4.149383   5.400931   6.054775   5.706725   7.084213
    25  C    3.581363   4.450694   4.752721   4.328331   5.675475
    26  H    4.520746   5.333417   5.667480   5.310517   6.523086
    27  H    3.834468   4.494910   4.465497   3.808924   5.327978
    28  C    5.063622   6.214480   6.447965   5.650544   7.474487
    29  H    5.110327   6.156862   6.180276   5.199039   7.179255
    30  Br   6.346061   7.331272   7.450971   6.655145   8.377962
    31  C    5.918712   7.198215   7.584331   6.843821   8.648385
    32  H    5.476044   6.809271   7.298968   6.643845   8.380894
    33  H    6.345565   7.646380   8.155517   7.536563   9.214540
    34  C    7.155924   8.387605   8.616994   7.708165   9.661786
    35  H    7.817717   9.102304   9.421630   8.565082  10.483111
    36  H    7.812005   8.993391   9.150654   8.197488  10.167524
    37  H    7.025144   8.187788   8.282785   7.268895   9.303139
    38  H    2.818601   3.605192   4.096895   3.978696   4.991131
                   16         17         18         19         20
    16  H    0.000000
    17  H    4.962257   0.000000
    18  H    4.299366   2.478697   0.000000
    19  H    5.120475   6.986564   7.967611   0.000000
    20  H    6.965789   4.697667   6.869820   4.960420   0.000000
    21  H    7.195424   7.784105   9.201503   2.459794   4.289595
    22  H    7.939817   6.875939   8.746006   4.298612   2.481413
    23  C    5.631992   3.846089   5.765289   5.652729   3.903444
    24  H    6.556865   3.919201   6.061640   6.548638   3.939658
    25  C    5.049744   3.832400   5.215661   6.276219   5.264507
    26  H    5.980205   4.645213   5.995021   7.160583   6.018252
    27  H    4.347816   4.351788   5.367838   5.749650   5.674523
    28  C    6.235282   5.220959   7.105918   5.076020   3.939348
    29  H    5.644875   5.460511   7.136517   4.081065   4.011887
    30  Br   7.106142   6.540379   8.181032   6.374466   5.851810
    31  C    7.478864   5.870388   8.030354   5.527270   3.384095
    32  H    7.353255   5.339428   7.602236   5.360809   2.329188
    33  H    8.232770   6.153114   8.391907   6.614518   4.022701
    34  C    8.194487   7.210209   9.286644   5.296293   4.052031
    35  H    9.091575   7.765239   9.958717   5.927323   4.121042
    36  H    8.615142   7.911454   9.906119   5.834470   5.114144
    37  H    7.660784   7.208872   9.144031   4.287806   3.899751
    38  H    4.827784   3.011528   4.257271   6.757754   5.458574
                   21         22         23         24         25
    21  H    0.000000
    22  H    2.487477   0.000000
    23  C    6.481031   5.836914   0.000000
    24  H    7.091408   6.086064   1.094651   0.000000
    25  C    7.537066   7.173245   1.525972   2.156584   0.000000
    26  H    8.372662   7.948535   2.133359   2.398961   1.095248
    27  H    7.310033   7.314753   2.195410   3.082482   1.093122
    28  C    5.767295   5.351021   1.520632   2.120615   2.637195
    29  H    5.021249   5.038736   2.172231   3.024531   3.036875
    30  Br   7.313033   7.142149   2.766968   3.159681   3.034803
    31  C    5.543162   4.652367   2.551766   2.576443   3.946182
    32  H    5.113136   3.850657   2.695885   2.623818   4.214779
    33  H    6.579837   5.481449   2.851216   2.483836   4.142541
    34  C    5.032516   4.473919   3.899660   4.079867   5.180574
    35  H    5.208289   4.304258   4.693667   4.689699   6.068472
    36  H    5.795050   5.502077   4.320609   4.526930   5.401918
    37  H    4.041772   3.896443   4.133449   4.540022   5.358608
    38  H    8.015358   7.531211   2.171252   2.548837   1.086257
                   26         27         28         29         30
    26  H    0.000000
    27  H    1.775022   0.000000
    28  C    2.988568   2.869387   0.000000
    29  H    3.579855   2.894985   1.082560   0.000000
    30  Br   2.737030   3.107069   1.943004   2.437272   0.000000
    31  C    4.196275   4.356386   1.534995   2.176928   2.867989
    32  H    4.648371   4.697258   2.160401   2.642892   3.831229
    33  H    4.146793   4.736805   2.153189   3.051150   2.928366
    34  C    5.412731   5.367224   2.551276   2.683140   3.439073
    35  H    6.282620   6.352168   3.493723   3.706709   4.394875
    36  H    5.459830   5.511292   2.864193   3.004549   3.073740
    37  H    5.760679   5.367834   2.787970   2.484727   3.878264
    38  H    1.753748   1.776319   3.543540   3.923383   4.099660
                   31         32         33         34         35
    31  C    0.000000
    32  H    1.099855   0.000000
    33  H    1.092700   1.746723   0.000000
    34  C    1.524483   2.142753   2.178330   0.000000
    35  H    2.162294   2.444825   2.527766   1.093379   0.000000
    36  H    2.187172   3.073724   2.546033   1.095421   1.768404
    37  H    2.169180   2.511748   3.085296   1.094953   1.766818
    38  H    4.716556   4.786044   4.874044   6.043688   6.864108
                   36         37         38
    36  H    0.000000
    37  H    1.772250   0.000000
    38  H    6.366981   6.200484   0.000000
 Stoichiometry    C17H18BrS2(1+)
 Framework group  C1[X(C17H18BrS2)]
 Deg. of freedom   108
 Full point group                 C1      NOp   1
 Largest Abelian subgroup         C1      NOp   1
 Largest concise Abelian subgroup C1      NOp   1
                         Standard orientation:                         
 ---------------------------------------------------------------------
 Center     Atomic      Atomic             Coordinates (Angstroms)
 Number     Number       Type             X           Y           Z
 ---------------------------------------------------------------------
      1          6           0        0.377746    2.991221    1.364638
      2          6           0       -0.116309    4.012369    0.557090
      3          6           0       -0.323023    3.814819   -0.806043
      4          6           0       -0.067109    2.570539   -1.357689
      5          6           0        0.381325    1.543603   -0.539458
      6          6           0        0.642828    1.732232    0.825890
      7         16           0        1.339677    0.483493    1.891037
      8          6           0        2.426941   -0.339609    0.739608
      9          6           0        2.138534   -0.514536   -0.619796
     10         16           0        0.632836    0.013324   -1.372983
     11          6           0        3.034847   -1.113089   -1.501712
     12          6           0        4.240136   -1.597242   -1.017314
     13          6           0        4.533020   -1.463990    0.337395
     14          6           0        3.647179   -0.829915    1.207709
     15          1           0        5.474269   -1.839002    0.724306
     16          1           0        3.916645   -0.700884    2.250197
     17          1           0        2.783492   -1.210876   -2.553955
     18          1           0        4.942682   -2.071880   -1.693427
     19          1           0        0.579780    3.179554    2.413927
     20          1           0       -0.232384    2.388193   -2.415141
     21          1           0       -0.315709    4.982310    1.000154
     22          1           0       -0.678468    4.623508   -1.434432
     23          6           0       -0.703961   -1.191714   -0.932321
     24          1           0       -1.080003   -1.428826   -1.932636
     25          6           0       -0.073698   -2.435610   -0.312577
     26          1           0       -0.791393   -3.257537   -0.407010
     27          1           0        0.166960   -2.307341    0.745982
     28          6           0       -1.813438   -0.457078   -0.196322
     29          1           0       -1.437691    0.100404    0.652186
     30         35           0       -2.902963   -1.846855    0.614059
     31          6           0       -2.666224    0.429339   -1.114598
     32          1           0       -2.001260    1.021862   -1.759905
     33          1           0       -3.239452   -0.209796   -1.790549
     34          6           0       -3.569749    1.387324   -0.346515
     35          1           0       -4.101863    2.044527   -1.039635
     36          1           0       -4.317719    0.858057    0.253789
     37          1           0       -2.981419    2.019919    0.326252
     38          1           0        0.822764   -2.733302   -0.848944
 ---------------------------------------------------------------------
 Rotational constants (GHZ):           0.3150453           0.2061607           0.1563892
 Standard basis: 6-31+G(d,p) (6D, 7F)
 There are   493 symmetry adapted cartesian basis functions of A   symmetry.
 There are   493 symmetry adapted basis functions of A   symmetry.
   493 basis functions,   869 primitive gaussians,   493 cartesian basis functions
    93 alpha electrons       93 beta electrons
       nuclear repulsion energy      2367.6202737841 Hartrees.
 NAtoms=   38 NActive=   38 NUniq=   38 SFac= 1.00D+00 NAtFMM=   60 NAOKFM=F Big=F
 Integral buffers will be    131072 words long.
 Raffenetti 2 integral format.
 Two-electron integral symmetry is turned on.
 Nuclear repulsion after empirical dispersion term =     2367.5852737373 Hartrees.
 ------------------------------------------------------------------------------
 Polarizable Continuum Model (PCM)
 =================================
 Model                : PCM.
 Atomic radii         : SMD-Coulomb.
 Polarization charges : Total charges.
 Charge compensation  : None.
 Solution method      : Matrix inversion.
 Cavity type          : VdW (van der Waals Surface) (Alpha=1.000).
 Cavity algorithm     : GePol (No added spheres)
                        Default sphere list used, NSphG=   38.
                        Lebedev-Laikov grids with approx.  5.0 points / Ang**2.
                        Smoothing algorithm: York/Karplus (Gamma=1.0000).
                        Polarization charges: spherical gaussians, with
                                              point-specific exponents (IZeta= 3).
                        Self-potential: point-specific (ISelfS= 7).
                        Self-field    : sphere-specific E.n sum rule (ISelfD= 2).
 1st derivatives      : Analytical E(r).r(x)/FMM algorithm (CHGder, D1EAlg=3).
                        Cavity 1st derivative terms included.
 Solvent              : Dichloromethane, Eps=   8.930000 Eps(inf)=   2.028346
 ------------------------------------------------------------------------------
 ------------------------------------------------------------------------------
 Atomic radii for non-electrostatic terms: SMD-CDS.
 ------------------------------------------------------------------------------
 Nuclear repulsion after PCM non-electrostatic terms =     2367.5724058044 Hartrees.
 One-electron integrals computed using PRISM.
 NBasis=   493 RedAO= T EigKep=  1.10D-06  NBF=   493
 NBsUse=   492 1.00D-06 EigRej=  4.44D-07 NBFU=   492
 Lowest energy guess from the checkpoint file:  "/home/ansgus3642/gaussian/scratch/Gau-107179.chk"
 B after Tr=     0.000000    0.000000    0.000000
         Rot=    0.999103    0.015984   -0.022771   -0.031938 Ang=   4.86 deg.
 B after Tr=     0.000000    0.000000    0.000000
         Rot=    0.997488    0.021034   -0.017112    0.065445 Ang=   8.12 deg.
 Requested convergence on RMS density matrix=1.00D-08 within 128 cycles.
 Requested convergence on MAX density matrix=1.00D-06.
 Requested convergence on             energy=1.00D-06.
 No special actions if energy rises.
 Inv3:  Mode=1 IEnd=    23118528.
 Iteration    1 A*A^-1 deviation from unit magnitude is 3.44D-15 for   2350.
 Iteration    1 A*A^-1 deviation from orthogonality  is 2.66D-15 for   1333    610.
 Iteration    1 A^-1*A deviation from unit magnitude is 3.66D-15 for   2350.
 Iteration    1 A^-1*A deviation from orthogonality  is 2.48D-15 for   2716   1806.
 Error on total polarization charges =  0.04174
 SCF Done:  E(RwB97XD) =  -4026.41013545     A.U. after   17 cycles
            NFock= 17  Conv=0.51D-08     -V/T= 2.0062
 SMD-CDS (non-electrostatic) energy       (kcal/mol) =      -8.07
 (included in total energy above)
 D1PCM: PCM CHGder 1st derivatives, ID1Alg=3 FixD1E=F DoIter=F DoCFld=F I1PDM=0.
 Calling FoFJK, ICntrl=      2127 FMM=F ISym2X=0 I1Cent= 0 IOpClX= 0 NMat=1 NMatS=1 NMatT=0.
 ***** Axes restored to original set *****
 -------------------------------------------------------------------
 Center     Atomic                   Forces (Hartrees/Bohr)
 Number     Number              X              Y              Z
 -------------------------------------------------------------------
      1        6          -0.000078802    0.000022458    0.000734507
      2        6           0.000074160    0.001127793    0.001280893
      3        6           0.000296069    0.002954273    0.001284168
      4        6           0.000349282    0.006045040   -0.002171711
      5        6          -0.002098194   -0.000504075    0.004008131
      6        6           0.001622121   -0.000682162   -0.001161011
      7       16          -0.002356260   -0.000969012   -0.010162603
      8        6           0.000207262    0.000638972   -0.000183837
      9        6          -0.000292667   -0.002666828   -0.001401367
     10       16           0.015340522    0.004300092   -0.003165366
     11        6           0.001577565   -0.002041482   -0.000649584
     12        6           0.001292434   -0.001268411    0.000697406
     13        6           0.000179376   -0.000253867    0.001664365
     14        6          -0.000039029   -0.000407162   -0.000629495
     15        1           0.000253073    0.000128282    0.000438404
     16        1          -0.000039015    0.000080350    0.000589720
     17        1           0.000318776   -0.000176473    0.000499039
     18        1           0.000113645   -0.000030220    0.000489700
     19        1          -0.000013298    0.000313617    0.000224883
     20        1           0.001039656    0.001059048   -0.000199497
     21        1           0.000193993    0.000096375    0.000027080
     22        1          -0.000169851    0.000185926    0.000217508
     23        6           0.000235323   -0.005376389   -0.003328870
     24        1          -0.000194348   -0.003062705   -0.000473778
     25        6          -0.007775815   -0.000190053    0.001230727
     26        1           0.003527780    0.000915590    0.000476383
     27        1           0.000919705    0.000927824   -0.000756322
     28        6          -0.004875656   -0.001790733   -0.001798673
     29        1           0.003203763    0.002243662    0.003980054
     30       35          -0.012103680    0.004710307    0.006200543
     31        6           0.001472314   -0.001642741    0.003079594
     32        1          -0.002699942   -0.002279377    0.002408122
     33        1          -0.002073527   -0.000560226   -0.000191660
     34        6          -0.000451653    0.000847997   -0.000718834
     35        1          -0.000296197   -0.000216821   -0.000252971
     36        1           0.000729490   -0.000467591   -0.000697360
     37        1           0.000666047    0.000012610    0.000169493
     38        1           0.001945577   -0.002023888   -0.001757784
 -------------------------------------------------------------------
 Cartesian Forces:  Max     0.015340522 RMS     0.002855280

 GradGradGradGradGradGradGradGradGradGradGradGradGradGradGradGradGradGrad
 Berny optimization.
 Using GEDIIS/GDIIS optimizer.
 FormGI is forming the generalized inverse of G from B-inverse, IUseBI=4.
 Internal  Forces:  Max     0.020674075 RMS     0.003607613
 Search for a local minimum.
 Step number   4 out of a maximum of  222
 All quantities printed in internal units (Hartrees-Bohrs-Radians)
 Mixed Optimization -- RFO/linear search
 Iteration  1 RMS(Cart)=  0.17104215 RMS(Int)=  0.02264235
 Iteration  2 RMS(Cart)=  0.06480077 RMS(Int)=  0.00213117
 Iteration  3 RMS(Cart)=  0.00365418 RMS(Int)=  0.00000514
 Iteration  4 RMS(Cart)=  0.00001182 RMS(Int)=  0.00000000
 Iteration  5 RMS(Cart)=  0.00000000 RMS(Int)=  0.00000000
 Update second derivatives using D2CorX and points    3    2
 DE=  1.73D-03 DEPred=-1.11D-02 R=-1.56D-01
 Trust test=-1.56D-01 RLast= 1.39D+00 DXMaxT set to 1.26D-01
 ITU= -1 -1  1  0
 Use linear search instead of GDIIS.
 Energy rises -- skip Quadratic/GDIIS search.
 Quartic linear search produced a step of -0.50677.
 Iteration  1 RMS(Cart)=  0.16209609 RMS(Int)=  0.01490098
 Iteration  2 RMS(Cart)=  0.03046724 RMS(Int)=  0.00057729
 Iteration  3 RMS(Cart)=  0.00077952 RMS(Int)=  0.00031609
 Iteration  4 RMS(Cart)=  0.00000069 RMS(Int)=  0.00031609
 Variable       Old X    -DE/DX   Delta X   Delta X   Delta X     New X
                                 (Linear)    (Quad)   (Total)
    R1        2.62575   0.00122   0.00175   0.00000   0.00734   2.63309
    R2        2.64268  -0.00151  -0.00182   0.00000  -0.00863   2.63405
    R3        2.05113  -0.00008  -0.00006   0.00000  -0.00078   2.05036
    R4        2.63740  -0.00078  -0.00047   0.00000  -0.00592   2.63148
    R5        2.05020  -0.00010  -0.00001   0.00000  -0.00018   2.05002
    R6        2.62145   0.00132   0.00233   0.00000  -0.00199   2.61946
    R7        2.04864   0.00007   0.00018   0.00000   0.00012   2.04876
    R8        2.64397  -0.00341  -0.00114   0.00000  -0.02305   2.62092
    R9        2.05030   0.00030   0.00006   0.00000   0.00146   2.05176
   R10        2.63862   0.00392   0.00108   0.00000   0.01354   2.65216
   R11        3.37259  -0.00225  -0.00151   0.00000  -0.04678   3.32581
   R12        3.35048   0.00020  -0.00101   0.00000   0.01777   3.36825
   R13        3.34410   0.00052   0.00112   0.00000   0.02955   3.37364
   R14        2.64389  -0.00036  -0.00012   0.00000   0.00293   2.64682
   R15        2.63706   0.00031  -0.00069   0.00000   0.00011   2.63717
   R16        3.35918  -0.00105   0.00207   0.00000  -0.02260   3.33658
   R17        2.63534   0.00010  -0.00015   0.00000  -0.00377   2.63158
   R18        3.59466   0.01395   0.04306   0.00000  -0.05007   3.54458
   R19        2.62713  -0.00058   0.00086   0.00000  -0.00660   2.62053
   R20        2.05104  -0.00002  -0.00030   0.00000   0.00140   2.05243
   R21        2.63369  -0.00025   0.00019   0.00000  -0.00231   2.63138
   R22        2.04864   0.00012   0.00007   0.00000   0.00070   2.04934
   R23        2.63021   0.00007   0.00017   0.00000   0.00486   2.63507
   R24        2.04995   0.00005   0.00013   0.00000  -0.00029   2.04966
   R25        2.05198  -0.00051  -0.00031   0.00000  -0.00296   2.04902
   R26        2.07069  -0.00168  -0.00078   0.00000  -0.00289   2.06781
   R27        2.87666  -0.00098  -0.00110   0.00000   0.00591   2.88257
   R28        2.90084   0.00451   0.00247   0.00000  -0.02479   2.87605
   R29        2.06051   0.00133  -0.00016   0.00000   0.00905   2.06956
   R30        2.06376  -0.00093  -0.00012   0.00000   0.00182   2.06558
   R31        2.06253   0.00072   0.00089   0.00000  -0.00891   2.05362
   R32        2.06191  -0.00892   0.00008   0.00000  -0.01609   2.04582
   R33        3.68367   0.00732   0.02558   0.00000   0.01365   3.69733
   R34        2.89426   0.00023  -0.00700   0.00000  -0.00054   2.89372
   R35        2.06038   0.00582  -0.00159   0.00000   0.01646   2.07684
   R36        2.07288  -0.00173  -0.00037   0.00000  -0.00835   2.06453
   R37        2.88306   0.00000   0.00005   0.00000  -0.00215   2.88090
   R38        2.06618   0.00007   0.00007   0.00000   0.00008   2.06626
   R39        2.06661   0.00042  -0.00048   0.00000   0.00296   2.06956
   R40        2.06930   0.00043   0.00053   0.00000   0.00040   2.06970
    A1        2.09641  -0.00020  -0.00170   0.00000   0.00249   2.09890
    A2        2.09544   0.00020   0.00060   0.00000  -0.00091   2.09452
    A3        2.09082   0.00002   0.00123   0.00000  -0.00121   2.08960
    A4        2.10800   0.00011  -0.00002   0.00000   0.00518   2.11319
    A5        2.07961   0.00012   0.00074   0.00000  -0.00280   2.07681
    A6        2.09511  -0.00023  -0.00072   0.00000  -0.00228   2.09283
    A7        2.09104   0.00022   0.00155   0.00000  -0.00678   2.08426
    A8        2.10177  -0.00001  -0.00052   0.00000   0.00391   2.10568
    A9        2.09036  -0.00021  -0.00107   0.00000   0.00288   2.09325
   A10        2.07850  -0.00004  -0.00227   0.00000   0.00195   2.08045
   A11        2.10329   0.00026   0.00093   0.00000   0.00439   2.10768
   A12        2.10061  -0.00021   0.00143   0.00000  -0.00571   2.09490
   A13        2.12128   0.00030   0.00072   0.00000   0.01415   2.13543
   A14        2.04725  -0.00243   0.00590   0.00000  -0.04822   1.99903
   A15        2.11458   0.00213  -0.00658   0.00000   0.03397   2.14855
   A16        2.06725  -0.00036   0.00187   0.00000  -0.01451   2.05275
   A17        2.05651   0.00089   0.00865   0.00000   0.01849   2.07499
   A18        2.15846  -0.00044  -0.01006   0.00000  -0.00315   2.15531
   A19        1.78414  -0.00308  -0.00507   0.00000  -0.04196   1.74218
   A20        2.15881   0.00063  -0.00757   0.00000  -0.00294   2.15587
   A21        2.05594   0.00001   0.00546   0.00000   0.01869   2.07463
   A22        2.06805  -0.00058   0.00204   0.00000  -0.01539   2.05265
   A23        2.11956   0.00213  -0.01058   0.00000   0.02711   2.14667
   A24        2.12358   0.00016  -0.00056   0.00000   0.01194   2.13552
   A25        2.04002  -0.00230   0.01090   0.00000  -0.03903   2.00099
   A26        1.76914  -0.00365  -0.00726   0.00000  -0.02469   1.74445
   A27        1.87582   0.01210   0.02881   0.00000   0.08096   1.95677
   A28        1.86328   0.00110  -0.00618   0.00000   0.02630   1.88958
   A29        2.07771   0.00040  -0.00112   0.00000   0.00234   2.08006
   A30        2.10233  -0.00056   0.00002   0.00000  -0.00426   2.09807
   A31        2.10298   0.00016   0.00108   0.00000   0.00196   2.10495
   A32        2.09161  -0.00036   0.00115   0.00000  -0.00822   2.08339
   A33        2.08970   0.00010  -0.00050   0.00000   0.00221   2.09190
   A34        2.10187   0.00026  -0.00066   0.00000   0.00602   2.10789
   A35        2.10808   0.00008  -0.00022   0.00000   0.00601   2.11409
   A36        2.09638  -0.00026  -0.00057   0.00000  -0.00652   2.08985
   A37        2.07855   0.00017   0.00076   0.00000   0.00043   2.07898
   A38        2.09588   0.00028  -0.00136   0.00000   0.00390   2.09978
   A39        2.09259  -0.00018   0.00003   0.00000  -0.00075   2.09185
   A40        2.09462  -0.00011   0.00131   0.00000  -0.00325   2.09137
   A41        1.80193  -0.00934  -0.03561   0.00000  -0.09367   1.70826
   A42        1.91597  -0.00390  -0.01250   0.00000  -0.02292   1.89305
   A43        1.83256   0.01980   0.06450   0.00000   0.13688   1.96945
   A44        1.88421   0.00641   0.01401   0.00000   0.04297   1.92718
   A45        1.89577  -0.00149   0.00688   0.00000  -0.01606   1.87971
   A46        2.10937  -0.01156  -0.03751   0.00000  -0.05468   2.05469
   A47        1.88312  -0.00056  -0.00162   0.00000  -0.00292   1.88020
   A48        1.97649  -0.00039  -0.00877   0.00000  -0.01540   1.96109
   A49        1.93959  -0.00016   0.01085   0.00000   0.01431   1.95390
   A50        1.89918   0.00001  -0.00216   0.00000  -0.00927   1.88991
   A51        1.86286   0.00038  -0.00126   0.00000   0.00356   1.86642
   A52        1.89877   0.00074   0.00294   0.00000   0.00983   1.90860
   A53        1.93907   0.00614  -0.00395   0.00000   0.01226   1.95133
   A54        1.95399  -0.00832  -0.03395   0.00000  -0.14932   1.80467
   A55        1.93305   0.00100   0.03443   0.00000   0.07817   2.01122
   A56        1.79109  -0.00171   0.00448   0.00000   0.02217   1.81326
   A57        1.99326  -0.00888  -0.00916   0.00000  -0.05872   1.93453
   A58        1.84730   0.01135   0.00347   0.00000   0.08699   1.93429
   A59        1.90466  -0.00157  -0.00603   0.00000  -0.00766   1.89699
   A60        1.88677   0.00099   0.00609   0.00000   0.01980   1.90657
   A61        1.99269  -0.00098   0.00170   0.00000  -0.01878   1.97390
   A62        1.86066  -0.00039   0.00402   0.00000  -0.01311   1.84755
   A63        1.87918   0.00194  -0.00496   0.00000   0.00746   1.88665
   A64        1.93532   0.00000  -0.00090   0.00000   0.01182   1.94714
   A65        1.92139   0.00004  -0.00325   0.00000   0.00027   1.92166
   A66        1.94649   0.00082   0.00346   0.00000   0.01450   1.96100
   A67        1.93468  -0.00043  -0.00059   0.00000  -0.00245   1.93223
   A68        1.88042  -0.00018   0.00099   0.00000   0.00184   1.88226
   A69        1.88759   0.00000  -0.00088   0.00000  -0.00908   1.87852
   A70        1.89138  -0.00027   0.00021   0.00000  -0.00590   1.88548
    D1       -0.02853   0.00013  -0.00347   0.00000  -0.00510  -0.03363
    D2        3.14579  -0.00006  -0.00340   0.00000  -0.00909   3.13670
    D3        3.07820   0.00052   0.00166   0.00000   0.01060   3.08881
    D4       -0.03066   0.00034   0.00173   0.00000   0.00661  -0.02405
    D5       -0.03978   0.00012   0.00403   0.00000   0.03398  -0.00579
    D6        3.05630   0.00206   0.02197   0.00000   0.06245   3.11875
    D7       -3.14660  -0.00028  -0.00107   0.00000   0.01832  -3.12828
    D8       -0.05053   0.00166   0.01686   0.00000   0.04678  -0.00374
    D9        0.04526  -0.00002   0.00266   0.00000  -0.01126   0.03399
   D10       -3.10182  -0.00013  -0.00127   0.00000  -0.00734  -3.10916
   D11       -3.12936   0.00017   0.00262   0.00000  -0.00724  -3.13660
   D12        0.00675   0.00007  -0.00132   0.00000  -0.00331   0.00344
   D13        0.00706  -0.00019  -0.00240   0.00000  -0.00180   0.00526
   D14        3.10621   0.00013   0.00003   0.00000   0.02201   3.12822
   D15       -3.12908  -0.00009   0.00150   0.00000  -0.00570  -3.13478
   D16       -0.02993   0.00023   0.00393   0.00000   0.01811  -0.01182
   D17       -0.07741   0.00041   0.00312   0.00000   0.03141  -0.04600
   D18        3.07794   0.00021  -0.00656   0.00000   0.03720   3.11514
   D19        3.10657   0.00008   0.00070   0.00000   0.00752   3.11409
   D20       -0.02127  -0.00012  -0.00898   0.00000   0.01331  -0.00796
   D21        0.09340  -0.00034  -0.00379   0.00000  -0.04747   0.04593
   D22       -2.99983  -0.00243  -0.02297   0.00000  -0.07794  -3.07776
   D23       -3.06248  -0.00016   0.00623   0.00000  -0.05441  -3.11689
   D24        0.12748  -0.00226  -0.01295   0.00000  -0.08488   0.04261
   D25        2.36764   0.00035  -0.01509   0.00000   0.04006   2.40770
   D26       -1.96401   0.00418  -0.01524   0.00000   0.08699  -1.87702
   D27       -0.76025   0.00016  -0.02471   0.00000   0.04607  -0.71419
   D28        1.19128   0.00399  -0.02486   0.00000   0.09300   1.28428
   D29       -2.52499   0.00074   0.01881   0.00000   0.03588  -2.48911
   D30        0.56851   0.00279   0.03784   0.00000   0.06585   0.63436
   D31       -0.62187  -0.00051  -0.02495   0.00000  -0.01021  -0.63208
   D32        2.55043  -0.00254  -0.02243   0.00000  -0.05064   2.49979
   D33       -0.03057  -0.00229  -0.01171   0.00000  -0.01539  -0.04595
   D34        3.11781  -0.00227   0.00227   0.00000  -0.02107   3.09674
   D35        3.08011  -0.00023  -0.01417   0.00000   0.02513   3.10524
   D36       -0.05469  -0.00021  -0.00020   0.00000   0.01945  -0.03524
   D37       -3.15239   0.00179  -0.00338   0.00000   0.02171  -3.13068
   D38       -0.02504   0.00129  -0.00411   0.00000   0.01525  -0.00978
   D39        0.01828  -0.00015  -0.00079   0.00000  -0.01651   0.00177
   D40        3.14563  -0.00065  -0.00152   0.00000  -0.02297   3.12266
   D41        0.70939   0.00253   0.03662   0.00000   0.00637   0.71576
   D42       -1.25166  -0.00965   0.01008   0.00000  -0.08181  -1.33347
   D43       -2.43868   0.00252   0.02308   0.00000   0.01181  -2.42686
   D44        1.88346  -0.00966  -0.00345   0.00000  -0.07636   1.80709
   D45        0.04896   0.00041  -0.00034   0.00000  -0.01021   0.03875
   D46       -3.11168   0.00005  -0.00156   0.00000  -0.00754  -3.11922
   D47       -3.08614   0.00042   0.01343   0.00000  -0.01568  -3.10182
   D48        0.03640   0.00005   0.01221   0.00000  -0.01301   0.02340
   D49        2.19262   0.00040  -0.03498   0.00000  -0.07020   2.12242
   D50       -2.08500   0.00135  -0.04071   0.00000  -0.07427  -2.15927
   D51        0.20744  -0.00167  -0.05032   0.00000  -0.05787   0.14958
   D52       -2.20400   0.00183  -0.03390   0.00000  -0.04912  -2.25312
   D53       -0.19843   0.00278  -0.03963   0.00000  -0.05319  -0.25162
   D54        2.09401  -0.00025  -0.04924   0.00000  -0.03679   2.05722
   D55       -0.00654  -0.00020   0.00175   0.00000  -0.00158  -0.00812
   D56        3.13231  -0.00021  -0.00015   0.00000   0.00121   3.13352
   D57       -3.12907   0.00017   0.00298   0.00000  -0.00420  -3.13328
   D58        0.00978   0.00016   0.00108   0.00000  -0.00141   0.00837
   D59       -0.02900  -0.00016  -0.00277   0.00000   0.00440  -0.02461
   D60       -3.14980   0.00029  -0.00106   0.00000   0.00845  -3.14135
   D61        3.11535  -0.00015  -0.00085   0.00000   0.00158   3.11693
   D62       -0.00545   0.00030   0.00085   0.00000   0.00563   0.00019
   D63        0.02294   0.00034   0.00228   0.00000   0.00493   0.02787
   D64       -3.10439   0.00084   0.00301   0.00000   0.01136  -3.09303
   D65       -3.13923  -0.00011   0.00057   0.00000   0.00081  -3.13842
   D66        0.01662   0.00039   0.00131   0.00000   0.00725   0.02387
   D67       -2.80579   0.00760   0.03400   0.00000   0.06362  -2.74216
   D68        1.37428   0.00821   0.04315   0.00000   0.08654   1.46081
   D69       -0.76916   0.00763   0.03758   0.00000   0.07421  -0.69495
   D70       -0.85335  -0.00196  -0.00663   0.00000  -0.03583  -0.88919
   D71       -2.95648  -0.00135   0.00251   0.00000  -0.01292  -2.96939
   D72        1.18327  -0.00192  -0.00305   0.00000  -0.02524   1.15803
   D73        1.34186  -0.00748  -0.01444   0.00000  -0.06328   1.27858
   D74       -0.76126  -0.00687  -0.00529   0.00000  -0.04036  -0.80162
   D75       -2.90470  -0.00744  -0.01086   0.00000  -0.05269  -2.95739
   D76       -0.68552  -0.00271  -0.22845   0.00000  -0.47603  -1.16155
   D77       -2.67668   0.00065  -0.21226   0.00000  -0.42514  -3.10182
   D78        1.54920  -0.00891  -0.21584   0.00000  -0.48119   1.06801
   D79       -2.60379  -0.00056  -0.22164   0.00000  -0.42330  -3.02709
   D80        1.68824   0.00280  -0.20545   0.00000  -0.37242   1.31582
   D81       -0.36907  -0.00676  -0.20904   0.00000  -0.42847  -0.79753
   D82        1.48951   0.00141  -0.21718   0.00000  -0.42472   1.06480
   D83       -0.50165   0.00477  -0.20099   0.00000  -0.37383  -0.87548
   D84       -2.55895  -0.00479  -0.20458   0.00000  -0.42988  -2.98883
   D85       -0.72755  -0.00150  -0.09151   0.00000  -0.18156  -0.90910
   D86        1.28960  -0.00226  -0.08670   0.00000  -0.19053   1.09907
   D87       -2.83099  -0.00220  -0.08197   0.00000  -0.17338  -3.00437
   D88        1.47736   0.00056  -0.07492   0.00000  -0.14851   1.32885
   D89       -2.78868  -0.00020  -0.07011   0.00000  -0.15748  -2.94616
   D90       -0.62608  -0.00014  -0.06538   0.00000  -0.14033  -0.76641
   D91       -2.84891   0.00098  -0.07200   0.00000  -0.10156  -2.95046
   D92       -0.83176   0.00022  -0.06719   0.00000  -0.11053  -0.94229
   D93        1.33084   0.00028  -0.06245   0.00000  -0.09338   1.23746
   D94        3.08599  -0.00073  -0.01319   0.00000  -0.02849   3.05750
   D95       -1.11086  -0.00040  -0.01188   0.00000  -0.01650  -1.12737
   D96        0.99825  -0.00048  -0.00965   0.00000  -0.01584   0.98242
   D97        0.96840   0.00051  -0.00310   0.00000  -0.01207   0.95633
   D98        3.05473   0.00083  -0.00179   0.00000  -0.00009   3.05465
   D99       -1.11933   0.00075   0.00044   0.00000   0.00058  -1.11875
   D100      -1.06092  -0.00015  -0.00455   0.00000  -0.00718  -1.06809
   D101       1.02542   0.00018  -0.00324   0.00000   0.00481   1.03023
   D102       3.13454   0.00010  -0.00101   0.00000   0.00548   3.14001
         Item               Value     Threshold  Converged?
 Maximum Force            0.020674     0.000450     NO 
 RMS     Force            0.003608     0.000300     NO 
 Maximum Displacement     0.938629     0.001800     NO 
 RMS     Displacement     0.184664     0.001200     NO 
 Predicted change in Energy=-9.886383D-03
 GradGradGradGradGradGradGradGradGradGradGradGradGradGradGradGradGradGrad

                          Input orientation:                          
 ---------------------------------------------------------------------
 Center     Atomic      Atomic             Coordinates (Angstroms)
 Number     Number       Type             X           Y           Z
 ---------------------------------------------------------------------
      1          6           0        1.580463    2.787743    1.444709
      2          6           0        1.497439    3.902385    0.612744
      3          6           0        1.260606    3.764260   -0.752519
      4          6           0        1.064651    2.499567   -1.285047
      5          6           0        1.102606    1.397724   -0.443573
      6          6           0        1.386709    1.508411    0.926370
      7         16           0        1.536050    0.106011    2.016287
      8          6           0        2.316569   -1.057622    0.909996
      9          6           0        2.025505   -1.139358   -0.457624
     10         16           0        0.797276   -0.141410   -1.240596
     11          6           0        2.686675   -2.021068   -1.308916
     12          6           0        3.636862   -2.883651   -0.783471
     13          6           0        3.916219   -2.843193    0.580086
     14          6           0        3.278239   -1.930966    1.419863
     15          1           0        4.658471   -3.515013    0.997404
     16          1           0        3.544535   -1.887115    2.470031
     17          1           0        2.447530   -2.040819   -2.368176
     18          1           0        4.152991   -3.580039   -1.435172
     19          1           0        1.814239    2.912192    2.496892
     20          1           0        0.866101    2.367704   -2.344308
     21          1           0        1.647244    4.888771    1.038702
     22          1           0        1.227104    4.634376   -1.398409
     23          6           0       -0.889659   -0.838173   -0.808088
     24          1           0       -1.291850   -0.898646   -1.823932
     25          6           0       -0.700526   -2.235613   -0.226526
     26          1           0       -1.639971   -2.782388   -0.360183
     27          1           0       -0.465425   -2.213583    0.840720
     28          6           0       -1.751579    0.143176   -0.026840
     29          1           0       -1.344810    0.341012    0.956737
     30         35           0       -3.382755   -0.874696    0.335443
     31          6           0       -2.076087    1.450466   -0.755220
     32          1           0       -1.137708    1.895892   -1.114216
     33          1           0       -2.662418    1.228133   -1.649842
     34          6           0       -2.775803    2.472495    0.133589
     35          1           0       -2.907179    3.413590   -0.407376
     36          1           0       -3.764158    2.132667    0.460791
     37          1           0       -2.177300    2.683705    1.026185
     38          1           0        0.068584   -2.794154   -0.753292
 ---------------------------------------------------------------------
                    Distance matrix (angstroms):
                    1          2          3          4          5
     1  C    0.000000
     2  C    1.393371   0.000000
     3  C    2.425634   1.392519   0.000000
     4  C    2.792969   2.399336   1.386157   0.000000
     5  C    2.392929   2.746820   2.391840   1.386930   0.000000
     6  C    1.393882   2.416967   2.814857   2.444683   1.403464
     7  S    2.742328   4.047700   4.596187   4.104891   2.811994
     8  C    3.951532   5.035970   5.208604   4.363382   3.055255
     9  C    4.386235   5.181091   4.971669   3.853523   2.699764
    10  S    4.050208   4.503040   3.963224   2.654849   1.759945
    11  C    5.650736   6.339901   5.984418   4.802881   3.866036
    12  C    6.431040   7.250988   7.059906   5.987227   4.986799
    13  C    6.157172   7.166197   7.244760   6.336816   5.191308
    14  C    5.014906   6.152290   6.420723   5.643238   4.391578
    15  H    7.028439   8.072042   8.221650   7.368873   6.233424
    16  H    5.173313   6.415483   6.894867   6.284378   5.024169
    17  H    6.213286   6.716415   6.141505   4.868329   4.163712
    18  H    7.447165   8.199547   7.922792   6.820703   5.921676
    19  H    1.085002   2.151943   3.404585   3.877525   3.383249
    20  H    3.878581   3.390868   2.154018   1.085746   2.146995
    21  H    2.140939   1.084823   2.149997   3.383419   3.831603
    22  H    3.408553   2.157227   1.084158   2.143980   3.376851
    23  C    4.931924   5.494533   5.080267   3.897092   3.016824
    24  H    5.702952   6.063614   5.422697   4.170293   3.593344
    25  C    5.764551   6.573465   6.334128   5.163162   4.061962
    26  H    6.682454   7.448229   7.171183   6.005780   5.000202
    27  H    5.437253   6.427275   6.422787   5.392012   4.141216
    28  C    4.501299   5.009674   4.765723   3.881599   3.145461
    29  H    3.844715   4.569473   4.629079   3.935791   3.011205
    30  Br   6.267174   6.834742   6.653148   5.813008   5.088146
    31  C    4.471952   4.544592   4.060439   3.353440   3.194369
    32  H    3.838222   3.735291   3.061622   2.289977   2.391012
    33  H    5.478200   5.438321   4.756811   3.954828   3.957177
    34  C    4.560205   4.531531   4.329715   4.094184   4.065747
    35  H    4.894980   4.547552   4.196728   4.169074   4.488140
    36  H    5.473773   5.553322   5.420559   5.147811   5.004338
    37  H    3.782429   3.893562   4.018779   3.985718   3.817292
    38  H    6.186644   6.982214   6.665861   5.412799   4.328622
                    6          7          8          9         10
     6  C    0.000000
     7  S    1.782400   0.000000
     8  C    2.729365   1.785254   0.000000
     9  C    3.055189   2.812605   1.400637   0.000000
    10  S    2.786590   3.348775   2.787964   1.765642   0.000000
    11  C    4.375344   4.111615   2.447198   1.392572   2.666010
    12  C    5.222734   4.603275   2.818756   2.396916   3.973927
    13  C    5.045274   4.052861   2.419914   2.748580   4.510246
    14  C    3.956102   2.745946   1.395530   2.391849   4.054101
    15  H    5.995353   4.888706   3.395720   3.833191   5.594521
    16  H    4.309142   2.865737   2.151666   3.381976   4.935957
    17  H    4.957461   4.966206   3.424945   2.154286   2.757269
    18  H    6.254720   5.687523   3.903184   3.382118   4.808623
    19  H    2.149401   2.860598   4.304648   5.018850   4.932293
    20  H    3.421513   4.957709   4.942389   4.147683   2.742001
    21  H    3.392246   4.882912   5.985328   6.222573   5.587519
    22  H    3.898939   5.679937   6.238149   5.904110   4.797685
    23  C    3.700899   3.840918   3.644156   2.951563   1.875712
    24  H    4.531309   4.873771   4.529937   3.595773   2.297419
    25  C    4.438855   3.938996   3.432523   2.947275   2.767207
    26  H    5.406197   4.906890   4.499154   4.018054   3.700009
    27  H    4.158242   3.281521   3.013393   3.007389   3.196904
    28  C    3.552650   3.870950   4.343893   4.012086   2.837403
    29  H    2.970680   3.078511   3.919702   3.943468   3.106371
    30  Br   5.364344   5.289771   5.731132   5.472503   4.527060
    31  C    3.849942   4.747246   5.325306   4.859919   3.320523
    32  H    3.269069   4.489177   4.975210   4.432807   2.812603
    33  H    4.807375   5.685666   6.047129   5.385446   3.743343
    34  C    4.345626   5.266581   6.244741   6.037183   4.635491
    35  H    4.883242   6.046198   7.001054   6.712915   5.201468
    36  H    5.209403   5.883800   6.881495   6.713406   5.373344
    37  H    3.754123   4.627503   5.848580   5.872059   4.686969
    38  H    4.803206   4.270244   3.291734   2.579789   2.793834
                   11         12         13         14         15
    11  C    0.000000
    12  C    1.386722   0.000000
    13  C    2.399166   1.392467   0.000000
    14  C    2.793618   2.427117   1.394418   0.000000
    15  H    3.382154   2.147980   1.084636   2.143062   0.000000
    16  H    3.877410   3.403951   2.150379   1.084292   2.461612
    17  H    1.086100   2.153176   3.390148   3.879612   4.288198
    18  H    2.143925   1.084463   2.158765   3.411137   2.485390
    19  H    6.291452   6.904675   6.420041   5.172956   7.186591
    20  H    4.862905   6.139223   6.708856   6.202093   7.755996
    21  H    7.371404   8.227359   8.071050   7.022410   8.927081
    22  H    6.814197   7.918700   8.189006   7.433272   9.161153
    23  C    3.800030   4.967291   5.389211   4.850705   6.419270
    24  H    4.165781   5.414334   6.056777   5.698562   7.086017
    25  C    3.562405   4.420755   4.725898   4.316709   5.643910
    26  H    4.494393   5.294751   5.635517   5.299271   6.484609
    27  H    3.820174   4.462705   4.434314   3.798723   5.288911
    28  C    5.101545   6.226513   6.435113   5.629749   7.451185
    29  H    5.192829   6.184160   6.161125   5.171939   7.135123
    30  Br   6.391875   7.386670   7.563720   6.830850   8.489452
    31  C    5.919630   7.170994   7.491747   6.695810   8.548798
    32  H    5.477809   6.763871   7.132445   6.369222   8.205640
    33  H    6.267881   7.572206   8.051505   7.395567   9.115962
    34  C    7.218836   8.405449   8.557982   7.595814   9.584615
    35  H    7.851081   9.089618   9.310272   8.376304  10.354613
    36  H    7.873919   9.026999   9.152136   8.187080  10.155044
    37  H    7.158620   8.250745   8.238725   7.156332   9.227822
    38  H    2.785817   3.569528   4.072419   3.971093   4.965042
                   16         17         18         19         20
    16  H    0.000000
    17  H    4.963396   0.000000
    18  H    4.299631   2.479575   0.000000
    19  H    5.101764   6.971533   7.942289   0.000000
    20  H    6.960988   4.683649   6.856079   4.963129   0.000000
    21  H    7.180602   7.763151   9.171672   2.461924   4.290771
    22  H    7.928755   6.854788   8.720022   4.299304   2.482508
    23  C    5.613237   3.875186   5.774026   5.683239   3.964885
    24  H    6.542615   3.947623   6.081718   6.545211   3.949251
    25  C    5.041173   3.812462   5.179279   6.343575   5.303758
    26  H    5.974172   4.614068   5.945608   7.247254   6.061402
    27  H    4.340624   4.337299   5.326973   5.849217   5.736336
    28  C    6.197198   5.280550   7.121072   5.172207   4.143843
    29  H    5.582142   5.577635   7.163916   4.354611   4.460101
    30  Br   7.319072   6.531587   8.200087   6.783888   5.978880
    31  C    7.289245   5.937492   8.035529   5.277074   3.467419
    32  H    7.005810   5.470288   7.621046   4.773569   2.398121
    33  H    8.074924   6.108488   8.343525   6.330239   3.772447
    34  C    8.025698   7.342482   9.332865   5.181411   4.406179
    35  H    8.831849   7.891022   9.990656   5.565784   4.368435
    36  H    8.579783   8.000381   9.945397   5.989313   5.418774
    37  H    7.464348   7.431815   9.239338   4.259996   4.552183
    38  H    4.826466   2.972330   4.214849   6.795101   5.460050
                   21         22         23         24         25
    21  H    0.000000
    22  H    2.486110   0.000000
    23  C    6.530268   5.897284   0.000000
    24  H    7.094162   6.094302   1.094236   0.000000
    25  C    7.607212   7.230893   1.525393   2.165375   0.000000
    26  H    8.462230   8.019128   2.131562   2.410858   1.095164
    27  H    7.412557   7.400871   2.188674   3.084219   1.093056
    28  C    5.933637   5.560992   1.521940   2.127506   2.608298
    29  H    5.444375   5.531222   2.170771   3.044942   2.907612
    30  Br   7.681994   7.389650   2.743087   3.005888   3.059780
    31  C    5.376178   4.632714   2.578425   2.697313   3.969743
    32  H    4.620426   3.629379   2.762310   2.887369   4.248347
    33  H    6.261129   5.176301   2.849710   2.536129   4.227574
    34  C    5.120641   4.800417   3.924897   4.171162   5.157784
    35  H    5.001007   4.423207   4.723182   4.817810   6.067579
    36  H    6.100275   5.884544   4.324198   4.530024   5.379601
    37  H    4.414704   4.612346   4.174471   4.662663   5.286761
    38  H    8.045542   7.545952   2.178782   2.567100   1.086729
                   26         27         28         29         30
    26  H    0.000000
    27  H    1.773489   0.000000
    28  C    2.946607   2.821553   0.000000
    29  H    3.402503   2.704207   1.082600   0.000000
    30  Br   2.675907   3.249422   1.956540   2.452993   0.000000
    31  C    4.273559   4.308888   1.531291   2.167129   2.881547
    32  H    4.765201   4.600166   2.152031   2.597958   3.849404
    33  H    4.335077   4.782791   2.154274   3.052430   2.980291
    34  C    5.398863   5.272306   2.549608   2.696021   3.407760
    35  H    6.324412   6.259791   3.489388   3.707092   4.378054
    36  H    5.417003   5.469540   2.871643   3.051103   3.034042
    37  H    5.664708   5.191180   2.782875   2.487182   3.820009
    38  H    1.753235   1.778511   3.531094   3.840722   4.096511
                   31         32         33         34         35
    31  C    0.000000
    32  H    1.099016   0.000000
    33  H    1.092504   1.748582   0.000000
    34  C    1.524509   2.138420   2.177595   0.000000
    35  H    2.159992   2.435992   2.525837   1.093418   0.000000
    36  H    2.189444   3.071635   2.546916   1.095166   1.768867
    37  H    2.168992   2.506535   3.084664   1.095236   1.766508
    38  H    4.755672   4.856124   4.943780   6.051007   6.892815
                   36         37         38
    36  H    0.000000
    37  H    1.772408   0.000000
    38  H    6.359046   6.182028   0.000000
 Stoichiometry    C17H18BrS2(1+)
 Framework group  C1[X(C17H18BrS2)]
 Deg. of freedom   108
 Full point group                 C1      NOp   1
 Largest Abelian subgroup         C1      NOp   1
 Largest concise Abelian subgroup C1      NOp   1
                         Standard orientation:                         
 ---------------------------------------------------------------------
 Center     Atomic      Atomic             Coordinates (Angstroms)
 Number     Number       Type             X           Y           Z
 ---------------------------------------------------------------------
      1          6           0        0.803249    3.060276    1.227004
      2          6           0        0.435309    4.096224    0.370899
      3          6           0        0.189273    3.859928   -0.979190
      4          6           0        0.272994    2.566402   -1.470326
      5          6           0        0.594488    1.532848   -0.603158
      6          6           0        0.892997    1.753514    0.750323
      7         16           0        1.401073    0.461962    1.868671
      8          6           0        2.390632   -0.528243    0.760790
      9          6           0        2.078733   -0.722277   -0.590821
     10         16           0        0.626172   -0.061949   -1.346814
     11          6           0        2.895901   -1.456960   -1.446236
     12          6           0        4.037795   -2.058649   -0.939238
     13          6           0        4.347729   -1.907594    0.409868
     14          6           0        3.545636   -1.138292    1.252022
     15          1           0        5.239513   -2.375429    0.812716
     16          1           0        3.831120   -0.997829    2.288583
     17          1           0        2.630914   -1.568047   -2.493640
     18          1           0        4.678026   -2.639593   -1.593965
     19          1           0        1.038525    3.271696    2.264875
     20          1           0        0.073434    2.355643   -2.516558
     21          1           0        0.367438    5.104769    0.764690
     22          1           0       -0.067389    4.675951   -1.645245
     23          6           0       -0.837367   -1.113164   -0.825956
     24          1           0       -1.249916   -1.299907   -1.822090
     25          6           0       -0.309543   -2.408377   -0.217147
     26          1           0       -1.100924   -3.161181   -0.297066
     27          1           0       -0.048736   -2.295729    0.838345
     28          6           0       -1.875226   -0.330267   -0.034614
     29          1           0       -1.491165   -0.010007    0.925569
     30         35           0       -3.212656   -1.683347    0.422010
     31          6           0       -2.518922    0.840990   -0.782051
     32          1           0       -1.722348    1.477881   -1.191535
     33          1           0       -3.068767    0.458627   -1.645205
     34          6           0       -3.404744    1.704552    0.108851
     35          1           0       -3.769323    2.570695   -0.450113
     36          1           0       -4.275470    1.157736    0.485968
     37          1           0       -2.840562    2.078832    0.969755
     38          1           0        0.549084   -2.792647   -0.761276
 ---------------------------------------------------------------------
 Rotational constants (GHZ):           0.3106839           0.2027522           0.1501015
 Standard basis: 6-31+G(d,p) (6D, 7F)
 There are   493 symmetry adapted cartesian basis functions of A   symmetry.
 There are   493 symmetry adapted basis functions of A   symmetry.
   493 basis functions,   869 primitive gaussians,   493 cartesian basis functions
    93 alpha electrons       93 beta electrons
       nuclear repulsion energy      2353.9989330426 Hartrees.
 NAtoms=   38 NActive=   38 NUniq=   38 SFac= 1.00D+00 NAtFMM=   60 NAOKFM=F Big=F
 Integral buffers will be    131072 words long.
 Raffenetti 2 integral format.
 Two-electron integral symmetry is turned on.
 Nuclear repulsion after empirical dispersion term =     2353.9644409673 Hartrees.
 ------------------------------------------------------------------------------
 Polarizable Continuum Model (PCM)
 =================================
 Model                : PCM.
 Atomic radii         : SMD-Coulomb.
 Polarization charges : Total charges.
 Charge compensation  : None.
 Solution method      : Matrix inversion.
 Cavity type          : VdW (van der Waals Surface) (Alpha=1.000).
 Cavity algorithm     : GePol (No added spheres)
                        Default sphere list used, NSphG=   38.
                        Lebedev-Laikov grids with approx.  5.0 points / Ang**2.
                        Smoothing algorithm: York/Karplus (Gamma=1.0000).
                        Polarization charges: spherical gaussians, with
                                              point-specific exponents (IZeta= 3).
                        Self-potential: point-specific (ISelfS= 7).
                        Self-field    : sphere-specific E.n sum rule (ISelfD= 2).
 1st derivatives      : Analytical E(r).r(x)/FMM algorithm (CHGder, D1EAlg=3).
                        Cavity 1st derivative terms included.
 Solvent              : Dichloromethane, Eps=   8.930000 Eps(inf)=   2.028346
 ------------------------------------------------------------------------------
 ------------------------------------------------------------------------------
 Atomic radii for non-electrostatic terms: SMD-CDS.
 ------------------------------------------------------------------------------
 Nuclear repulsion after PCM non-electrostatic terms =     2353.9514502215 Hartrees.
 One-electron integrals computed using PRISM.
 NBasis=   493 RedAO= T EigKep=  1.08D-06  NBF=   493
 NBsUse=   492 1.00D-06 EigRej=  4.78D-07 NBFU=   492
 Lowest energy guess from the checkpoint file:  "/home/ansgus3642/gaussian/scratch/Gau-107179.chk"
 B after Tr=     0.000000    0.000000    0.000000
         Rot=    0.999416    0.017721   -0.021181    0.020116 Ang=   3.92 deg.
 B after Tr=     0.000000    0.000000    0.000000
         Rot=    0.998651    0.002997    0.001926    0.051812 Ang=   5.95 deg.
 Requested convergence on RMS density matrix=1.00D-08 within 128 cycles.
 Requested convergence on MAX density matrix=1.00D-06.
 Requested convergence on             energy=1.00D-06.
 No special actions if energy rises.
 Inv3:  Mode=1 IEnd=    23035323.
 Iteration    1 A*A^-1 deviation from unit magnitude is 2.89D-15 for    941.
 Iteration    1 A*A^-1 deviation from orthogonality  is 1.89D-15 for   1659    181.
 Iteration    1 A^-1*A deviation from unit magnitude is 3.00D-15 for    602.
 Iteration    1 A^-1*A deviation from orthogonality  is 2.66D-15 for   2538    378.
 Error on total polarization charges =  0.04156
 SCF Done:  E(RwB97XD) =  -4026.40752961     A.U. after   16 cycles
            NFock= 16  Conv=0.66D-08     -V/T= 2.0062
 SMD-CDS (non-electrostatic) energy       (kcal/mol) =      -8.15
 (included in total energy above)
 D1PCM: PCM CHGder 1st derivatives, ID1Alg=3 FixD1E=F DoIter=F DoCFld=F I1PDM=0.
 Calling FoFJK, ICntrl=      2127 FMM=F ISym2X=0 I1Cent= 0 IOpClX= 0 NMat=1 NMatS=1 NMatT=0.
 ***** Axes restored to original set *****
 -------------------------------------------------------------------
 Center     Atomic                   Forces (Hartrees/Bohr)
 Number     Number              X              Y              Z
 -------------------------------------------------------------------
      1        6          -0.000547651    0.001132183    0.000655452
      2        6           0.000338619    0.000685988    0.001821284
      3        6           0.000357473    0.002187833    0.000128312
      4        6           0.002900609    0.006905773   -0.002525900
      5        6           0.000170971   -0.000191612    0.006482163
      6        6          -0.001166840   -0.001665041   -0.002564477
      7       16          -0.000022154   -0.000719949   -0.009462445
      8        6           0.000074788    0.000601189   -0.000108759
      9        6          -0.000639207   -0.002975107   -0.000530771
     10       16           0.010990184    0.001761835   -0.000310616
     11        6           0.001845911   -0.001279085   -0.000528462
     12        6           0.001095266   -0.001156295    0.000704821
     13        6           0.000370259   -0.000084515    0.001391450
     14        6          -0.000178626   -0.000367667   -0.000568329
     15        1           0.000188736    0.000118809    0.000488726
     16        1          -0.000125801    0.000065822    0.000781011
     17        1           0.000167524   -0.000157222    0.000478785
     18        1           0.000085665   -0.000046370    0.000490487
     19        1           0.000023852    0.000184548    0.000286033
     20        1           0.000522179    0.000898227   -0.000101964
     21        1           0.000217907    0.000055609    0.000034882
     22        1          -0.000165543    0.000119632    0.000229409
     23        6           0.001762363   -0.002656953   -0.004277585
     24        1          -0.001561354   -0.002889218   -0.000404628
     25        6          -0.006706452   -0.001439995   -0.000150043
     26        1           0.003890880    0.000910973    0.000671664
     27        1           0.001165978    0.000967517   -0.000312439
     28        6           0.000198923   -0.000223379   -0.001147617
     29        1           0.004244627    0.000631221    0.005447945
     30       35          -0.010825061    0.006744957    0.002884892
     31        6          -0.000286233   -0.003342307    0.000079562
     32        1          -0.007650873   -0.003057335    0.003028553
     33        1          -0.002844803   -0.000695035   -0.000842537
     34        6          -0.000168673    0.001156768   -0.000081691
     35        1          -0.000245940   -0.000124952   -0.000341919
     36        1           0.000802599   -0.000323897   -0.000637334
     37        1           0.000407021   -0.000073824    0.000080056
     38        1           0.001312879   -0.001659127   -0.001267969
 -------------------------------------------------------------------
 Cartesian Forces:  Max     0.010990184 RMS     0.002642760

 GradGradGradGradGradGradGradGradGradGradGradGradGradGradGradGradGradGrad
 Berny optimization.
 Using GEDIIS/GDIIS optimizer.
 FormGI is forming the generalized inverse of G from B-inverse, IUseBI=4.
 Internal  Forces:  Max     0.017731201 RMS     0.003634115
 Search for a local minimum.
 Step number   5 out of a maximum of  222
 All quantities printed in internal units (Hartrees-Bohrs-Radians)
 Mixed Optimization -- RFO/linear search
 Update second derivatives using D2CorX and points    5    2
 ITU=  0 -1 -1  1  0
 Use linear search instead of GDIIS.
 Energy rises -- skip Quadratic/GDIIS search.
 Quartic linear search produced a step of -0.72792.
 Iteration  1 RMS(Cart)=  0.08993610 RMS(Int)=  0.00232664
 Iteration  2 RMS(Cart)=  0.00473711 RMS(Int)=  0.00005524
 Iteration  3 RMS(Cart)=  0.00000789 RMS(Int)=  0.00005513
 Iteration  4 RMS(Cart)=  0.00000000 RMS(Int)=  0.00005513
 Variable       Old X    -DE/DX   Delta X   Delta X   Delta X     New X
                                 (Linear)    (Quad)   (Total)
    R1        2.63309  -0.00109  -0.00284   0.00000  -0.00286   2.63023
    R2        2.63405   0.00196   0.00367   0.00000   0.00367   2.63773
    R3        2.05036   0.00031   0.00048   0.00000   0.00048   2.05084
    R4        2.63148   0.00042   0.00363   0.00000   0.00361   2.63509
    R5        2.05002   0.00010   0.00012   0.00000   0.00012   2.05014
    R6        2.61946   0.00325   0.00479   0.00000   0.00478   2.62424
    R7        2.04876  -0.00004   0.00017   0.00000   0.00017   2.04893
    R8        2.62092   0.00984   0.01513   0.00000   0.01515   2.63607
    R9        2.05176  -0.00011  -0.00097   0.00000  -0.00097   2.05079
   R10        2.65216  -0.00469  -0.00830   0.00000  -0.00824   2.64393
   R11        3.32581   0.01097   0.03188   0.00000   0.03198   3.35779
   R12        3.36825  -0.00422  -0.01439   0.00000  -0.01445   3.35380
   R13        3.37364  -0.00532  -0.01990   0.00000  -0.01994   3.35370
   R14        2.64682  -0.00331  -0.00231   0.00000  -0.00235   2.64447
   R15        2.63717  -0.00035  -0.00107   0.00000  -0.00108   2.63609
   R16        3.33658   0.00606   0.01942   0.00000   0.01942   3.35600
   R17        2.63158   0.00350   0.00252   0.00000   0.00252   2.63410
   R18        3.54458   0.01773   0.09831   0.00000   0.09831   3.64289
   R19        2.62053   0.00346   0.00604   0.00000   0.00604   2.62657
   R20        2.05243  -0.00050  -0.00145   0.00000  -0.00145   2.05098
   R21        2.63138   0.00042   0.00195   0.00000   0.00195   2.63333
   R22        2.04934  -0.00022  -0.00041   0.00000  -0.00041   2.04893
   R23        2.63507  -0.00190  -0.00330   0.00000  -0.00330   2.63177
   R24        2.04966   0.00024   0.00039   0.00000   0.00039   2.05006
   R25        2.04902   0.00072   0.00172   0.00000   0.00172   2.05073
   R26        2.06781   0.00111   0.00098   0.00000   0.00098   2.06878
   R27        2.88257   0.00067  -0.00588   0.00000  -0.00588   2.87670
   R28        2.87605   0.01409   0.02159   0.00000   0.02159   2.89764
   R29        2.06956  -0.00387  -0.00681   0.00000  -0.00681   2.06274
   R30        2.06558  -0.00004  -0.00150   0.00000  -0.00150   2.06407
   R31        2.05362   0.00240   0.00776   0.00000   0.00776   2.06139
   R32        2.04582   0.00666   0.01182   0.00000   0.01182   2.05764
   R33        3.69733   0.00605   0.02680   0.00000   0.02680   3.72413
   R34        2.89372  -0.00402  -0.00966   0.00000  -0.00966   2.88406
   R35        2.07684  -0.00876  -0.01426   0.00000  -0.01426   2.06258
   R36        2.06453   0.00235   0.00554   0.00000   0.00554   2.07008
   R37        2.88090  -0.00050   0.00164   0.00000   0.00164   2.88254
   R38        2.06626   0.00009   0.00005   0.00000   0.00005   2.06631
   R39        2.06956  -0.00081  -0.00284   0.00000  -0.00284   2.06672
   R40        2.06970   0.00028   0.00048   0.00000   0.00048   2.07017
    A1        2.09890   0.00096  -0.00425   0.00000  -0.00421   2.09469
    A2        2.09452  -0.00062   0.00153   0.00000   0.00151   2.09604
    A3        2.08960  -0.00033   0.00264   0.00000   0.00263   2.09223
    A4        2.11319  -0.00106  -0.00380   0.00000  -0.00380   2.10939
    A5        2.07681   0.00048   0.00310   0.00000   0.00310   2.07991
    A6        2.09283   0.00058   0.00062   0.00000   0.00062   2.09345
    A7        2.08426   0.00030   0.00716   0.00000   0.00717   2.09144
    A8        2.10568  -0.00038  -0.00359   0.00000  -0.00359   2.10209
    A9        2.09325   0.00008  -0.00363   0.00000  -0.00363   2.08962
   A10        2.08045   0.00061  -0.00468   0.00000  -0.00461   2.07584
   A11        2.10768  -0.00127  -0.00187   0.00000  -0.00188   2.10580
   A12        2.09490   0.00066   0.00620   0.00000   0.00619   2.10109
   A13        2.13543  -0.00466  -0.00927   0.00000  -0.00929   2.12614
   A14        1.99903   0.01075   0.04357   0.00000   0.04341   2.04243
   A15        2.14855  -0.00609  -0.03419   0.00000  -0.03394   2.11461
   A16        2.05275   0.00384   0.01324   0.00000   0.01327   2.06602
   A17        2.07499  -0.00223  -0.00103   0.00000  -0.00112   2.07387
   A18        2.15531  -0.00159  -0.01215   0.00000  -0.01208   2.14323
   A19        1.74218   0.00817   0.02326   0.00000   0.02328   1.76546
   A20        2.15587  -0.00170  -0.00874   0.00000  -0.00862   2.14725
   A21        2.07463  -0.00218  -0.00576   0.00000  -0.00574   2.06889
   A22        2.05265   0.00388   0.01414   0.00000   0.01416   2.06682
   A23        2.14667  -0.00529  -0.03493   0.00000  -0.03482   2.11186
   A24        2.13552  -0.00345  -0.00949   0.00000  -0.00950   2.12602
   A25        2.00099   0.00874   0.04406   0.00000   0.04405   2.04504
   A26        1.74445   0.00535   0.00755   0.00000   0.00785   1.75230
   A27        1.95677  -0.00006  -0.01755   0.00000  -0.01749   1.93928
   A28        1.88958  -0.00767  -0.02802   0.00000  -0.02807   1.86151
   A29        2.08006   0.00002  -0.00331   0.00000  -0.00330   2.07676
   A30        2.09807   0.00015   0.00313   0.00000   0.00313   2.10119
   A31        2.10495  -0.00018   0.00011   0.00000   0.00011   2.10506
   A32        2.08339   0.00059   0.00764   0.00000   0.00765   2.09103
   A33        2.09190   0.00015  -0.00232   0.00000  -0.00232   2.08958
   A34        2.10789  -0.00074  -0.00533   0.00000  -0.00533   2.10256
   A35        2.11409  -0.00131  -0.00470   0.00000  -0.00470   2.10939
   A36        2.08985   0.00112   0.00394   0.00000   0.00394   2.09379
   A37        2.07898   0.00019   0.00077   0.00000   0.00077   2.07975
   A38        2.09978   0.00026  -0.00479   0.00000  -0.00479   2.09499
   A39        2.09185  -0.00037   0.00059   0.00000   0.00059   2.09244
   A40        2.09137   0.00011   0.00426   0.00000   0.00426   2.09563
   A41        1.70826   0.00319   0.01704   0.00000   0.01704   1.72529
   A42        1.89305  -0.00540  -0.00127   0.00000  -0.00121   1.89184
   A43        1.96945   0.00361  -0.00700   0.00000  -0.00694   1.96251
   A44        1.92718  -0.00085  -0.01115   0.00000  -0.01118   1.91599
   A45        1.87971  -0.00012   0.02157   0.00000   0.02158   1.90129
   A46        2.05469   0.00015  -0.01408   0.00000  -0.01405   2.04064
   A47        1.88020   0.00198  -0.00020   0.00000  -0.00020   1.88000
   A48        1.96109  -0.00165  -0.00138   0.00000  -0.00138   1.95970
   A49        1.95390   0.00030   0.00516   0.00000   0.00516   1.95906
   A50        1.88991   0.00027   0.00365   0.00000   0.00365   1.89356
   A51        1.86642  -0.00102  -0.00440   0.00000  -0.00440   1.86202
   A52        1.90860   0.00018  -0.00292   0.00000  -0.00292   1.90568
   A53        1.95133  -0.00523  -0.01460   0.00000  -0.01459   1.93674
   A54        1.80467   0.01697   0.05993   0.00000   0.05995   1.86462
   A55        2.01122  -0.00008  -0.00744   0.00000  -0.00745   2.00377
   A56        1.81326  -0.00022  -0.00970   0.00000  -0.00980   1.80345
   A57        1.93453   0.00557   0.02959   0.00000   0.02955   1.96409
   A58        1.93429  -0.01710  -0.05833   0.00000  -0.05846   1.87583
   A59        1.89699   0.00022  -0.00309   0.00000  -0.00311   1.89388
   A60        1.90657  -0.00085  -0.00567   0.00000  -0.00568   1.90089
   A61        1.97390   0.00168   0.01612   0.00000   0.01610   1.99001
   A62        1.84755   0.00080   0.01531   0.00000   0.01533   1.86288
   A63        1.88665  -0.00112  -0.01256   0.00000  -0.01256   1.87409
   A64        1.94714  -0.00075  -0.00990   0.00000  -0.00990   1.93724
   A65        1.92166  -0.00007  -0.00486   0.00000  -0.00485   1.91681
   A66        1.96100  -0.00095  -0.00559   0.00000  -0.00558   1.95542
   A67        1.93223  -0.00016   0.00094   0.00000   0.00094   1.93317
   A68        1.88226   0.00036   0.00008   0.00000   0.00009   1.88235
   A69        1.87852   0.00032   0.00535   0.00000   0.00535   1.88386
   A70        1.88548   0.00057   0.00460   0.00000   0.00460   1.89008
    D1       -0.03363   0.00017  -0.00127   0.00000  -0.00125  -0.03487
    D2        3.13670   0.00020   0.00174   0.00000   0.00175   3.13844
    D3        3.08881   0.00007  -0.00534   0.00000  -0.00530   3.08351
    D4       -0.02405   0.00010  -0.00233   0.00000  -0.00231  -0.02636
    D5       -0.00579  -0.00053  -0.01895   0.00000  -0.01891  -0.02470
    D6        3.11875   0.00042  -0.01390   0.00000  -0.01386   3.10489
    D7       -3.12828  -0.00043  -0.01488   0.00000  -0.01485   3.14005
    D8       -0.00374   0.00052  -0.00983   0.00000  -0.00980  -0.01354
    D9        0.03399   0.00004   0.01202   0.00000   0.01202   0.04601
   D10       -3.10916  -0.00006   0.00351   0.00000   0.00351  -3.10565
   D11       -3.13660   0.00001   0.00903   0.00000   0.00904  -3.12755
   D12        0.00344  -0.00009   0.00052   0.00000   0.00053   0.00397
   D13        0.00526  -0.00005  -0.00214   0.00000  -0.00215   0.00312
   D14        3.12822   0.00009  -0.01598   0.00000  -0.01598   3.11224
   D15       -3.13478   0.00005   0.00630   0.00000   0.00630  -3.12848
   D16       -0.01182   0.00018  -0.00753   0.00000  -0.00753  -0.01935
   D17       -0.04600  -0.00013  -0.01838   0.00000  -0.01842  -0.06442
   D18        3.11514  -0.00017  -0.03650   0.00000  -0.03642   3.07872
   D19        3.11409  -0.00024  -0.00447   0.00000  -0.00453   3.10956
   D20       -0.00796  -0.00029  -0.02259   0.00000  -0.02253  -0.03049
   D21        0.04593   0.00042   0.02911   0.00000   0.02910   0.07503
   D22       -3.07776  -0.00057   0.02374   0.00000   0.02371  -3.05405
   D23       -3.11689   0.00066   0.04856   0.00000   0.04872  -3.06817
   D24        0.04261  -0.00033   0.04318   0.00000   0.04333   0.08593
   D25        2.40770  -0.00062  -0.05083   0.00000  -0.05085   2.35685
   D26       -1.87702  -0.00660  -0.08521   0.00000  -0.08520  -1.96222
   D27       -0.71419  -0.00069  -0.06902   0.00000  -0.06902  -0.78321
   D28        1.28428  -0.00667  -0.10341   0.00000  -0.10338   1.18090
   D29       -2.48911   0.00078   0.00090   0.00000   0.00102  -2.48810
   D30        0.63436   0.00184   0.00642   0.00000   0.00657   0.64093
   D31       -0.63208  -0.00199  -0.02840   0.00000  -0.02836  -0.66044
   D32        2.49979  -0.00116   0.00464   0.00000   0.00485   2.50464
   D33       -0.04595  -0.00008  -0.00562   0.00000  -0.00572  -0.05167
   D34        3.09674   0.00056   0.01860   0.00000   0.01870   3.11544
   D35        3.10524  -0.00087  -0.03865   0.00000  -0.03878   3.06646
   D36       -0.03524  -0.00023  -0.01444   0.00000  -0.01436  -0.04961
   D37       -3.13068  -0.00039  -0.02066   0.00000  -0.02074   3.13177
   D38       -0.00978  -0.00037  -0.01700   0.00000  -0.01703  -0.02681
   D39        0.00177   0.00036   0.01088   0.00000   0.01079   0.01256
   D40        3.12266   0.00038   0.01454   0.00000   0.01450   3.13717
   D41        0.71576   0.00093   0.04796   0.00000   0.04806   0.76382
   D42       -1.33347   0.00135   0.07403   0.00000   0.07405  -1.25942
   D43       -2.42686   0.00032   0.02455   0.00000   0.02471  -2.40216
   D44        1.80709   0.00074   0.05063   0.00000   0.05070   1.85779
   D45        0.03875  -0.00005   0.00695   0.00000   0.00694   0.04569
   D46       -3.11922  -0.00019   0.00324   0.00000   0.00329  -3.11593
   D47       -3.10182   0.00055   0.03071   0.00000   0.03051  -3.07131
   D48        0.02340   0.00041   0.02700   0.00000   0.02686   0.05025
   D49        2.12242   0.00082   0.00086   0.00000   0.00085   2.12327
   D50       -2.15927  -0.00039  -0.00441   0.00000  -0.00444  -2.16371
   D51        0.14958  -0.00188  -0.03016   0.00000  -0.03017   0.11940
   D52       -2.25312   0.00295  -0.01293   0.00000  -0.01291  -2.26603
   D53       -0.25162   0.00174  -0.01821   0.00000  -0.01820  -0.26983
   D54        2.05722   0.00025  -0.04396   0.00000  -0.04394   2.01328
   D55       -0.00812   0.00011   0.00366   0.00000   0.00364  -0.00449
   D56        3.13352  -0.00002  -0.00110   0.00000  -0.00109   3.13243
   D57       -3.13328   0.00024   0.00734   0.00000   0.00727  -3.12600
   D58        0.00837   0.00011   0.00258   0.00000   0.00254   0.01091
   D59       -0.02461  -0.00001  -0.00717   0.00000  -0.00714  -0.03175
   D60       -3.14135  -0.00008  -0.00768   0.00000  -0.00766   3.13417
   D61        3.11693   0.00012  -0.00237   0.00000  -0.00238   3.11455
   D62        0.00019   0.00005  -0.00288   0.00000  -0.00290  -0.00271
   D63        0.02787  -0.00021  -0.00032   0.00000  -0.00031   0.02756
   D64       -3.09303  -0.00022  -0.00394   0.00000  -0.00398  -3.09701
   D65       -3.13842  -0.00013   0.00023   0.00000   0.00025  -3.13817
   D66        0.02387  -0.00014  -0.00340   0.00000  -0.00342   0.02045
   D67       -2.74216  -0.00033   0.00253   0.00000   0.00252  -2.73964
   D68        1.46081  -0.00097  -0.00102   0.00000  -0.00103   1.45979
   D69       -0.69495  -0.00018  -0.00003   0.00000  -0.00004  -0.69499
   D70       -0.88919   0.00037   0.01656   0.00000   0.01657  -0.87261
   D71       -2.96939  -0.00027   0.01301   0.00000   0.01303  -2.95637
   D72        1.15803   0.00052   0.01399   0.00000   0.01401   1.17204
   D73        1.27858  -0.00043   0.02532   0.00000   0.02532   1.30390
   D74       -0.80162  -0.00107   0.02178   0.00000   0.02177  -0.77985
   D75       -2.95739  -0.00028   0.02276   0.00000   0.02275  -2.93463
   D76       -1.16155   0.00633   0.01837   0.00000   0.01838  -1.14317
   D77       -3.10182  -0.00012   0.00459   0.00000   0.00462  -3.09720
   D78        1.06801   0.00936   0.04023   0.00000   0.04021   1.10822
   D79       -3.02709   0.00097  -0.01023   0.00000  -0.01021  -3.03730
   D80        1.31582  -0.00548  -0.02402   0.00000  -0.02396   1.29186
   D81       -0.79753   0.00400   0.01163   0.00000   0.01162  -0.78591
   D82        1.06480   0.00212  -0.00279   0.00000  -0.00282   1.06197
   D83       -0.87548  -0.00433  -0.01658   0.00000  -0.01658  -0.89206
   D84       -2.98883   0.00515   0.01906   0.00000   0.01900  -2.96983
   D85       -0.90910   0.00415   0.00071   0.00000   0.00069  -0.90842
   D86        1.09907   0.00476   0.01416   0.00000   0.01414   1.11321
   D87       -3.00437   0.00435   0.00847   0.00000   0.00845  -2.99592
   D88        1.32885   0.00178   0.00048   0.00000   0.00045   1.32930
   D89       -2.94616   0.00239   0.01393   0.00000   0.01390  -2.93226
   D90       -0.76641   0.00198   0.00824   0.00000   0.00822  -0.75820
   D91       -2.95046  -0.00535  -0.02950   0.00000  -0.02945  -2.97991
   D92       -0.94229  -0.00474  -0.01605   0.00000  -0.01600  -0.95829
   D93        1.23746  -0.00515  -0.02174   0.00000  -0.02169   1.21577
   D94        3.05750   0.00058   0.00179   0.00000   0.00179   3.05929
   D95       -1.12737   0.00036  -0.00505   0.00000  -0.00505  -1.13242
   D96        0.98242   0.00033  -0.00234   0.00000  -0.00234   0.98008
   D97        0.95633   0.00002   0.00433   0.00000   0.00432   0.96065
   D98        3.05465  -0.00020  -0.00251   0.00000  -0.00252   3.05213
   D99       -1.11875  -0.00023   0.00021   0.00000   0.00020  -1.11856
   D100      -1.06809   0.00015  -0.00131   0.00000  -0.00130  -1.06939
   D101       1.03023  -0.00007  -0.00815   0.00000  -0.00815   1.02208
   D102       3.14001  -0.00010  -0.00544   0.00000  -0.00543   3.13458
         Item               Value     Threshold  Converged?
 Maximum Force            0.017731     0.000450     NO 
 RMS     Force            0.003634     0.000300     NO 
 Maximum Displacement     0.373944     0.001800     NO 
 RMS     Displacement     0.091550     0.001200     NO 
 Predicted change in Energy=-9.214468D-04
 GradGradGradGradGradGradGradGradGradGradGradGradGradGradGradGradGradGrad

                          Input orientation:                          
 ---------------------------------------------------------------------
 Center     Atomic      Atomic             Coordinates (Angstroms)
 Number     Number       Type             X           Y           Z
 ---------------------------------------------------------------------
      1          6           0        1.465014    2.776244    1.410624
      2          6           0        1.443506    3.911736    0.605967
      3          6           0        1.319219    3.804818   -0.778789
      4          6           0        1.160064    2.555389   -1.363642
      5          6           0        1.124138    1.426551   -0.544912
      6          6           0        1.319594    1.511681    0.837856
      7         16           0        1.408276    0.082263    1.886023
      8          6           0        2.268856   -1.060621    0.835888
      9          6           0        2.051477   -1.140626   -0.544202
     10         16           0        0.820218   -0.135189   -1.336024
     11          6           0        2.763999   -2.027096   -1.350093
     12          6           0        3.676619   -2.891714   -0.757272
     13          6           0        3.868633   -2.856549    0.622484
     14          6           0        3.184597   -1.938742    1.415746
     15          1           0        4.575232   -3.534972    1.088690
     16          1           0        3.374581   -1.894721    2.483280
     17          1           0        2.593606   -2.053232   -2.421650
     18          1           0        4.231074   -3.592062   -1.371829
     19          1           0        1.616356    2.870676    2.481119
     20          1           0        1.034897    2.458945   -2.437307
     21          1           0        1.554814    4.887961    1.065939
     22          1           0        1.336625    4.691883   -1.402013
     23          6           0       -0.893483   -0.852445   -0.821312
     24          1           0       -1.347616   -0.932679   -1.814191
     25          6           0       -0.677370   -2.242605   -0.239853
     26          1           0       -1.615475   -2.792357   -0.335927
     27          1           0       -0.400727   -2.211353    0.816332
     28          6           0       -1.711325    0.133246    0.021755
     29          1           0       -1.229877    0.318704    0.980619
     30         35           0       -3.378986   -0.790174    0.521714
     31          6           0       -2.099066    1.422488   -0.697084
     32          1           0       -1.198032    1.864455   -1.126166
     33          1           0       -2.759822    1.176617   -1.535495
     34          6           0       -2.733984    2.472058    0.209588
     35          1           0       -2.906843    3.393114   -0.353788
     36          1           0       -3.695176    2.139621    0.611696
     37          1           0       -2.073228    2.709826    1.050399
     38          1           0        0.075053   -2.808362   -0.790947
 ---------------------------------------------------------------------
                    Distance matrix (angstroms):
                    1          2          3          4          5
     1  C    0.000000
     2  C    1.391860   0.000000
     3  C    2.423376   1.394428   0.000000
     4  C    2.799700   2.408190   1.388689   0.000000
     5  C    2.400413   2.757292   2.397688   1.394949   0.000000
     6  C    1.395826   2.414413   2.805712   2.441592   1.399105
     7  S    2.736194   4.037901   4.578927   4.091244   2.792362
     8  C    3.962073   5.045632   5.213588   4.375258   3.066433
     9  C    4.416690   5.217171   5.004863   3.889296   2.729534
    10  S    4.054168   4.531823   4.010383   2.712096   1.776868
    11  C    5.690430   6.390587   6.035313   4.855096   3.907063
    12  C    6.458848   7.289180   7.099390   6.030891   5.020724
    13  C    6.174699   7.189659   7.268899   6.369467   5.219197
    14  C    5.018774   6.157535   6.425271   5.658705   4.406231
    15  H    7.043334   8.092848   8.243884   7.400662   6.260624
    16  H    5.158968   6.400648   6.881159   6.285409   5.026458
    17  H    6.267685   6.787491   6.216093   4.941033   4.217864
    18  H    7.479870   8.245556   7.971476   6.871849   5.960144
    19  H    1.085257   2.151715   3.404103   3.884559   3.388899
    20  H    3.884875   3.396923   2.154738   1.085231   2.157536
    21  H    2.141546   1.084887   2.152144   3.391104   3.842093
    22  H    3.405449   2.156858   1.084248   2.144121   3.382627
    23  C    4.869438   5.495094   5.156351   4.015533   3.056308
    24  H    5.662723   6.092281   5.534252   4.319499   3.645080
    25  C    5.701117   6.564255   6.391256   5.259259   4.098927
    26  H    6.599179   7.428956   7.234036   6.112135   5.034714
    27  H    5.358200   6.398255   6.457317   5.469020   4.172835
    28  C    4.359303   4.956940   4.827578   4.003870   3.167586
    29  H    3.672445   4.494132   4.663304   4.026182   3.015951
    30  Br   6.080611   6.735836   6.699133   5.945615   5.131246
    31  C    4.356346   4.521517   4.167354   3.514213   3.226797
    32  H    3.789258   3.764222   3.197222   2.468684   2.433535
    33  H    5.393298   5.452954   4.911071   4.158852   4.016077
    34  C    4.377968   4.436352   4.379680   4.200668   4.067857
    35  H    4.754662   4.485046   4.267285   4.273327   4.489176
    36  H    5.260336   5.435668   5.463560   5.258154   5.007195
    37  H    3.557152   3.742931   4.006699   4.038023   3.796705
    38  H    6.161715   6.998840   6.729209   5.502277   4.369852
                    6          7          8          9         10
     6  C    0.000000
     7  S    1.774754   0.000000
     8  C    2.741868   1.774701   0.000000
     9  C    3.079037   2.795560   1.399394   0.000000
    10  S    2.772600   3.282481   2.769870   1.775918   0.000000
    11  C    4.404131   4.093877   2.440851   1.393908   2.712526
    12  C    5.243079   4.580057   2.805861   2.398498   4.011534
    13  C    5.062155   4.035654   2.414577   2.758189   4.531489
    14  C    3.964545   2.731472   1.394960   2.400489   4.051584
    15  H    6.010891   4.873371   3.392004   3.842990   5.615861
    16  H    4.305109   2.851585   2.152266   3.388939   4.920143
    17  H    4.995607   4.951908   3.420861   2.156749   2.828848
    18  H    6.277548   5.664137   3.890052   3.383068   4.856459
    19  H    2.152963   2.858790   4.311338   5.043058   4.923377
    20  H    3.421266   4.947647   4.962238   4.192159   2.826384
    21  H    3.392141   4.877371   5.995700   6.259640   5.616146
    22  H    3.889857   5.662588   6.242480   5.938435   4.855065
    23  C    3.638631   3.674430   3.576316   2.971973   1.927733
    24  H    4.485784   4.724048   4.485327   3.634549   2.358843
    25  C    4.386796   3.778132   3.351798   2.958647   2.808124
    26  H    5.340143   4.726899   4.411358   4.027174   3.740766
    27  H    4.101335   3.110853   2.907102   3.001802   3.230139
    28  C    3.428202   3.634557   4.234379   4.012696   2.885191
    29  H    2.818400   2.799199   3.763591   3.901539   3.126619
    30  Br   5.241672   5.053747   5.663035   5.545171   4.638265
    31  C    3.748497   4.557421   5.253053   4.880566   3.369987
    32  H    3.212518   4.363752   4.942169   4.464135   2.848850
    33  H    4.731458   5.502494   5.993021   5.431471   3.818024
    34  C    4.212901   5.067531   6.156336   6.043204   4.671081
    35  H    4.777297   5.882069   6.931013   6.721308   5.225389
    36  H    5.058989   5.648173   6.772111   6.717152   5.418224
    37  H    3.604437   4.441084   5.754649   5.863610   4.707564
    38  H    4.781700   4.159251   3.242524   2.597783   2.828115
                   11         12         13         14         15
    11  C    0.000000
    12  C    1.389919   0.000000
    13  C    2.408167   1.393497   0.000000
    14  C    2.799031   2.423272   1.392673   0.000000
    15  H    3.391448   2.151480   1.084845   2.142144   0.000000
    16  H    3.883952   3.403880   2.152153   1.085200   2.465131
    17  H    1.085334   2.155486   3.396729   3.884326   4.294751
    18  H    2.145204   1.084245   2.156300   3.405753   2.485128
    19  H    6.323246   6.923654   6.428715   5.169613   7.192088
    20  H    4.929137   6.199255   6.756246   6.229518   7.803440
    21  H    7.424106   8.267375   8.094927   7.027264   8.948142
    22  H    6.869117   7.962550   8.215137   7.437739   9.185495
    23  C    3.877704   5.004852   5.364581   4.776527   6.383644
    24  H    4.280013   5.495255   6.070248   5.655582   7.090753
    25  C    3.622444   4.432413   4.667622   4.212853   5.570015
    26  H    4.560039   5.309770   5.567595   5.180513   6.395769
    27  H    3.839641   4.423106   4.322186   3.645294   5.156192
    28  C    5.155343   6.227937   6.358905   5.496035   7.356288
    29  H    5.185176   6.115615   6.017084   4.977247   6.968629
    30  Br   6.539870   7.472204   7.537110   6.723029   8.433562
    31  C    5.997953   7.209333   7.460887   6.609010   8.503625
    32  H    5.558058   6.820516   7.142601   6.335066   8.209140
    33  H    6.388329   7.654065   8.053553   7.331536   9.104309
    34  C    7.273432   8.414314   8.494650   7.479277   9.501677
    35  H    7.907575   9.110643   9.269221   8.286470  10.298571
    36  H    7.932912   9.029494   9.064934   8.038086  10.041324
    37  H    7.183284   8.228345   8.153119   7.027617   9.121458
    38  H    2.855425   3.602687   4.048624   3.910882   4.930782
                   16         17         18         19         20
    16  H    0.000000
    17  H    4.969244   0.000000
    18  H    4.298420   2.480206   0.000000
    19  H    5.079406   7.016910   7.965484   0.000000
    20  H    6.974289   4.773841   6.925711   4.969762   0.000000
    21  H    7.164160   7.837253   9.220405   2.464947   4.294551
    22  H    7.914045   6.936587   8.775106   4.298111   2.479695
    23  C    5.497548   4.020294   5.836921   5.573775   4.158773
    24  H    6.457006   4.142207   6.195949   6.457579   4.191392
    25  C    4.894362   3.936418   5.214904   6.229808   5.464910
    26  H    5.801236   4.755303   5.991223   7.102846   6.246315
    27  H    4.139073   4.413112   5.305467   5.715519   5.870168
    28  C    6.003181   5.411408   7.150671   4.961396   4.358624
    29  H    5.325248   5.640970   7.116887   4.106715   4.625155
    30  Br   7.118878   6.777209   8.327610   6.495732   6.228559
    31  C    7.146985   6.089000   8.103805   5.099273   3.731534
    32  H    6.933130   5.603844   7.701241   4.684630   2.656780
    33  H    7.950759   6.314775   8.464025   6.176889   4.105791
    34  C    7.845571   7.468927   9.369443   4.923841   4.605507
    35  H    8.687142   8.012095  10.038871   5.363671   4.555331
    36  H    8.352257   8.144322   9.980581   5.678165   5.636664
    37  H    7.275550   7.518058   9.237164   3.960539   4.678406
    38  H    4.737318   3.093949   4.268971   6.733016   5.601458
                   21         22         23         24         25
    21  H    0.000000
    22  H    2.485325   0.000000
    23  C    6.519826   6.004179   0.000000
    24  H    7.113305   6.245858   1.094752   0.000000
    25  C    7.585032   7.313954   1.522283   2.154919   0.000000
    26  H    8.426342   8.115743   2.126060   2.390693   1.091558
    27  H    7.367952   7.456146   2.184335   3.074289   1.092261
    28  C    5.862193   5.665535   1.533366   2.153875   2.604259
    29  H    5.351626   5.602550   2.175249   3.064439   2.890522
    30  Br   7.541868   7.482691   2.825831   3.098906   3.160422
    31  C    5.335597   4.794772   2.577630   2.712824   3.957674
    32  H    4.639512   3.807220   2.750860   2.884392   4.233743
    33  H    6.257605   5.399610   2.847872   2.553650   4.207895
    34  C    4.996370   4.908640   3.937323   4.196419   5.163303
    35  H    4.914934   4.559890   4.721966   4.824567   6.061753
    36  H    5.943241   5.990667   4.342286   4.564536   5.388524
    37  H    4.231691   4.644349   4.193432   4.690441   5.304691
    38  H    8.054261   7.630114   2.182796   2.566944   1.090838
                   26         27         28         29         30
    26  H    0.000000
    27  H    1.772252   0.000000
    28  C    2.948944   2.801100   0.000000
    29  H    3.400099   2.667521   1.088856   0.000000
    30  Br   2.802544   3.313091   1.970725   2.461477   0.000000
    31  C    4.257840   4.287141   1.526177   2.188268   2.831878
    32  H    4.741797   4.584889   2.139691   2.613218   3.810397
    33  H    4.301308   4.751291   2.147790   3.067178   2.912687
    34  C    5.409501   5.267500   2.559522   2.737473   3.340001
    35  H    6.318860   6.249787   3.492426   3.747646   4.299921
    36  H    5.435765   5.461341   2.882575   3.086995   2.948181
    37  H    5.692579   5.202889   2.797830   2.536450   3.772865
    38  H    1.750768   1.779363   3.536197   3.823589   4.210291
                   31         32         33         34         35
    31  C    0.000000
    32  H    1.091471   0.000000
    33  H    1.095438   1.754953   0.000000
    34  C    1.525376   2.124281   2.173511   0.000000
    35  H    2.157249   2.419380   2.516128   1.093443   0.000000
    36  H    2.185121   3.054768   2.532329   1.093661   1.767731
    37  H    2.170623   2.493603   3.083665   1.095489   1.770180
    38  H    4.757698   4.854724   4.946811   6.064206   6.895007
                   36         37         38
    36  H    0.000000
    37  H    1.774348   0.000000
    38  H    6.376878   6.201296   0.000000
 Stoichiometry    C17H18BrS2(1+)
 Framework group  C1[X(C17H18BrS2)]
 Deg. of freedom   108
 Full point group                 C1      NOp   1
 Largest Abelian subgroup         C1      NOp   1
 Largest concise Abelian subgroup C1      NOp   1
                         Standard orientation:                         
 ---------------------------------------------------------------------
 Center     Atomic      Atomic             Coordinates (Angstroms)
 Number     Number       Type             X           Y           Z
 ---------------------------------------------------------------------
      1          6           0        0.541723    2.981113    1.336226
      2          6           0        0.230607    4.073501    0.531757
      3          6           0        0.155860    3.942653   -0.854504
      4          6           0        0.339779    2.697762   -1.441768
      5          6           0        0.593578    1.596559   -0.623954
      6          6           0        0.742739    1.725212    0.761216
      7         16           0        1.193371    0.366210    1.809927
      8          6           0        2.338167   -0.504668    0.770418
      9          6           0        2.166476   -0.634184   -0.612351
     10         16           0        0.722959    0.012964   -1.419409
     11          6           0        3.097738   -1.297806   -1.409430
     12          6           0        4.199171   -1.892633   -0.805359
     13          6           0        4.358258   -1.813065    0.576739
     14          6           0        3.446337   -1.111644    1.361563
     15          1           0        5.213335   -2.282308    1.051652
     16          1           0        3.604923   -1.022917    2.431440
     17          1           0        2.953365   -1.364091   -2.483075
     18          1           0        4.926472   -2.419242   -1.413062
     19          1           0        0.649683    3.108232    2.408591
     20          1           0        0.257630    2.575633   -2.516971
     21          1           0        0.074287    5.042721    0.993446
     22          1           0       -0.054265    4.805067   -1.477148
     23          6           0       -0.746307   -1.133648   -0.926770
     24          1           0       -1.150961   -1.327396   -1.925368
     25          6           0       -0.177487   -2.419382   -0.343095
     26          1           0       -0.935654   -3.197184   -0.451276
     27          1           0        0.068183   -2.320022    0.716531
     28          6           0       -1.805814   -0.402310   -0.093823
     29          1           0       -1.402221   -0.099736    0.871148
     30         35           0       -3.176003   -1.735529    0.384578
     31          6           0       -2.511795    0.741238   -0.817083
     32          1           0       -1.754496    1.407233   -1.234523
     33          1           0       -3.073801    0.332560   -1.663910
     34          6           0       -3.412561    1.582298    0.081812
     35          1           0       -3.815883    2.426982   -0.483395
     36          1           0       -4.256501    1.006137    0.471554
     37          1           0       -2.848444    1.983154    0.931036
     38          1           0        0.704375   -2.764095   -0.884779
 ---------------------------------------------------------------------
 Rotational constants (GHZ):           0.3109252           0.2037972           0.1512865
 Standard basis: 6-31+G(d,p) (6D, 7F)
 There are   493 symmetry adapted cartesian basis functions of A   symmetry.
 There are   493 symmetry adapted basis functions of A   symmetry.
   493 basis functions,   869 primitive gaussians,   493 cartesian basis functions
    93 alpha electrons       93 beta electrons
       nuclear repulsion energy      2354.8759471422 Hartrees.
 NAtoms=   38 NActive=   38 NUniq=   38 SFac= 1.00D+00 NAtFMM=   60 NAOKFM=F Big=F
 Integral buffers will be    131072 words long.
 Raffenetti 2 integral format.
 Two-electron integral symmetry is turned on.
 Nuclear repulsion after empirical dispersion term =     2354.8412341076 Hartrees.
 ------------------------------------------------------------------------------
 Polarizable Continuum Model (PCM)
 =================================
 Model                : PCM.
 Atomic radii         : SMD-Coulomb.
 Polarization charges : Total charges.
 Charge compensation  : None.
 Solution method      : Matrix inversion.
 Cavity type          : VdW (van der Waals Surface) (Alpha=1.000).
 Cavity algorithm     : GePol (No added spheres)
                        Default sphere list used, NSphG=   38.
                        Lebedev-Laikov grids with approx.  5.0 points / Ang**2.
                        Smoothing algorithm: York/Karplus (Gamma=1.0000).
                        Polarization charges: spherical gaussians, with
                                              point-specific exponents (IZeta= 3).
                        Self-potential: point-specific (ISelfS= 7).
                        Self-field    : sphere-specific E.n sum rule (ISelfD= 2).
 1st derivatives      : Analytical E(r).r(x)/FMM algorithm (CHGder, D1EAlg=3).
                        Cavity 1st derivative terms included.
 Solvent              : Dichloromethane, Eps=   8.930000 Eps(inf)=   2.028346
 ------------------------------------------------------------------------------
 ------------------------------------------------------------------------------
 Atomic radii for non-electrostatic terms: SMD-CDS.
 ------------------------------------------------------------------------------
 Nuclear repulsion after PCM non-electrostatic terms =     2354.8282967157 Hartrees.
 One-electron integrals computed using PRISM.
 NBasis=   493 RedAO= T EigKep=  1.01D-06  NBF=   493
 NBsUse=   492 1.00D-06 EigRej=  4.33D-07 NBFU=   492
 Lowest energy guess from the checkpoint file:  "/home/ansgus3642/gaussian/scratch/Gau-107179.chk"
 B after Tr=     0.000000    0.000000    0.000000
         Rot=    0.999953    0.005158   -0.005879    0.005682 Ang=   1.11 deg.
 B after Tr=     0.000000    0.000000    0.000000
         Rot=    0.999699   -0.012570    0.015309   -0.014441 Ang=  -2.81 deg.
 Requested convergence on RMS density matrix=1.00D-08 within 128 cycles.
 Requested convergence on MAX density matrix=1.00D-06.
 Requested convergence on             energy=1.00D-06.
 No special actions if energy rises.
 Inv3:  Mode=1 IEnd=    22638027.
 Iteration    1 A*A^-1 deviation from unit magnitude is 3.55D-15 for    366.
 Iteration    1 A*A^-1 deviation from orthogonality  is 1.75D-15 for   1010    326.
 Iteration    1 A^-1*A deviation from unit magnitude is 3.11D-15 for    366.
 Iteration    1 A^-1*A deviation from orthogonality  is 2.33D-15 for   1310    611.
 Error on total polarization charges =  0.04152
 SCF Done:  E(RwB97XD) =  -4026.41286280     A.U. after   15 cycles
            NFock= 15  Conv=0.37D-08     -V/T= 2.0063
 SMD-CDS (non-electrostatic) energy       (kcal/mol) =      -8.12
 (included in total energy above)
 D1PCM: PCM CHGder 1st derivatives, ID1Alg=3 FixD1E=F DoIter=F DoCFld=F I1PDM=0.
 Calling FoFJK, ICntrl=      2127 FMM=F ISym2X=0 I1Cent= 0 IOpClX= 0 NMat=1 NMatS=1 NMatT=0.
 ***** Axes restored to original set *****
 -------------------------------------------------------------------
 Center     Atomic                   Forces (Hartrees/Bohr)
 Number     Number              X              Y              Z
 -------------------------------------------------------------------
      1        6           0.000336530    0.000262687   -0.000024411
      2        6           0.000104754   -0.000058523    0.000265505
      3        6           0.000002512    0.000211231   -0.000195980
      4        6          -0.000488770    0.000645334    0.000391563
      5        6          -0.000919636   -0.000211191    0.001190498
      6        6           0.000027120   -0.000374905   -0.000519424
      7       16           0.000025550   -0.000066987   -0.000211142
      8        6          -0.000190254   -0.000135377   -0.000138752
      9        6          -0.001431549   -0.001162614    0.000601144
     10       16           0.003622356    0.000904292    0.000678746
     11        6          -0.000067062   -0.000298942   -0.000231157
     12        6           0.000187394   -0.000087310    0.000047909
     13        6           0.000148204    0.000070048    0.000092899
     14        6           0.000173205    0.000264749   -0.000230693
     15        1           0.000066425    0.000064372    0.000021957
     16        1          -0.000064312    0.000003404   -0.000017653
     17        1          -0.000172884   -0.000135847   -0.000025948
     18        1          -0.000020144   -0.000032712    0.000006590
     19        1           0.000036865    0.000004497    0.000001790
     20        1          -0.000055185    0.000024982   -0.000035364
     21        1           0.000135221   -0.000010481    0.000013271
     22        1          -0.000086175    0.000018400    0.000039595
     23        6           0.000469687   -0.000421617   -0.001026327
     24        1           0.000528564    0.000701775   -0.000455177
     25        6          -0.001629088   -0.000524914   -0.000219303
     26        1           0.000246733    0.000161865    0.000525550
     27        1           0.000735017    0.000186414   -0.000113816
     28        6          -0.001044638   -0.000577591   -0.000183889
     29        1           0.001186943    0.001462633    0.000164788
     30       35          -0.000244625    0.000019783    0.000622772
     31        6          -0.000517489   -0.000344233    0.000025015
     32        1          -0.001015078   -0.000489132   -0.000857085
     33        1          -0.000280424    0.000012142    0.000149181
     34        6           0.000296249    0.000030167   -0.000119651
     35        1          -0.000013596   -0.000007335    0.000025129
     36        1           0.000094699   -0.000055559    0.000125524
     37        1          -0.000082204    0.000099095   -0.000056225
     38        1          -0.000100916   -0.000152601   -0.000327430
 -------------------------------------------------------------------
 Cartesian Forces:  Max     0.003622356 RMS     0.000571772

 GradGradGradGradGradGradGradGradGradGradGradGradGradGradGradGradGradGrad
 Berny optimization.
 Using GEDIIS/GDIIS optimizer.
 FormGI is forming the generalized inverse of G from B-inverse, IUseBI=4.
 Internal  Forces:  Max     0.002345851 RMS     0.000497390
 Search for a local minimum.
 Step number   6 out of a maximum of  222
 All quantities printed in internal units (Hartrees-Bohrs-Radians)
 Mixed Optimization -- En-DIIS/RFO-DIIS
 Update second derivatives using D2CorX and points    5    2    6
 ITU=  0  0 -1 -1  1  0
 Use linear search instead of GDIIS.
     Eigenvalues ---    0.00146   0.00159   0.00321   0.00395   0.00765
     Eigenvalues ---    0.01071   0.01258   0.01504   0.01710   0.01784
     Eigenvalues ---    0.01809   0.01925   0.01946   0.02201   0.02270
     Eigenvalues ---    0.02327   0.02347   0.02439   0.02578   0.02641
     Eigenvalues ---    0.02792   0.02798   0.02885   0.02905   0.03188
     Eigenvalues ---    0.03677   0.03853   0.04033   0.04123   0.04527
     Eigenvalues ---    0.04603   0.04612   0.04616   0.05346   0.05754
     Eigenvalues ---    0.06768   0.07628   0.09405   0.10024   0.10296
     Eigenvalues ---    0.10991   0.11016   0.11142   0.11636   0.11723
     Eigenvalues ---    0.12252   0.12272   0.12293   0.12469   0.12481
     Eigenvalues ---    0.12513   0.13826   0.14131   0.14456   0.14859
     Eigenvalues ---    0.15640   0.16079   0.16095   0.16595   0.17208
     Eigenvalues ---    0.17643   0.18195   0.18633   0.19252   0.19382
     Eigenvalues ---    0.19981   0.21293   0.22105   0.22689   0.23517
     Eigenvalues ---    0.24172   0.24823   0.26145   0.27274   0.28443
     Eigenvalues ---    0.29948   0.31385   0.32374   0.32999   0.34117
     Eigenvalues ---    0.34184   0.34427   0.34762   0.34965   0.35030
     Eigenvalues ---    0.35049   0.35389   0.35705   0.36529   0.36720
     Eigenvalues ---    0.36767   0.36839   0.36904   0.36958   0.37110
     Eigenvalues ---    0.37118   0.37428   0.40028   0.41656   0.42355
     Eigenvalues ---    0.43115   0.44507   0.46917   0.47871   0.48080
     Eigenvalues ---    0.48949   0.51573   0.52004
 RFO step:  Lambda=-2.83007681D-03 EMin= 1.45555345D-03
 Quartic linear search produced a step of -0.03187.
 Iteration  1 RMS(Cart)=  0.12632667 RMS(Int)=  0.00690441
 Iteration  2 RMS(Cart)=  0.01008670 RMS(Int)=  0.00007910
 Iteration  3 RMS(Cart)=  0.00007925 RMS(Int)=  0.00006801
 Iteration  4 RMS(Cart)=  0.00000002 RMS(Int)=  0.00006801
 Variable       Old X    -DE/DX   Delta X   Delta X   Delta X     New X
                                 (Linear)    (Quad)   (Total)
    R1        2.63023  -0.00019  -0.00003  -0.00032  -0.00034   2.62990
    R2        2.63773   0.00030   0.00004   0.00010   0.00014   2.63787
    R3        2.05084   0.00001   0.00001   0.00009   0.00010   2.05093
    R4        2.63509   0.00007   0.00004  -0.00050  -0.00043   2.63466
    R5        2.05014   0.00001   0.00000  -0.00003  -0.00003   2.05011
    R6        2.62424   0.00018   0.00006  -0.00001   0.00006   2.62430
    R7        2.04893  -0.00001   0.00000  -0.00008  -0.00008   2.04885
    R8        2.63607   0.00059   0.00018   0.00034   0.00050   2.63657
    R9        2.05079   0.00004  -0.00001   0.00021   0.00020   2.05098
   R10        2.64393  -0.00026  -0.00010   0.00083   0.00070   2.64463
   R11        3.35779   0.00087   0.00038   0.00167   0.00199   3.35978
   R12        3.35380  -0.00007  -0.00017  -0.00159  -0.00170   3.35210
   R13        3.35370  -0.00032  -0.00024  -0.00111  -0.00129   3.35240
   R14        2.64447  -0.00046  -0.00003  -0.00100  -0.00105   2.64342
   R15        2.63609  -0.00015  -0.00001   0.00025   0.00023   2.63633
   R16        3.35600   0.00005   0.00023  -0.00278  -0.00259   3.35340
   R17        2.63410   0.00045   0.00003   0.00095   0.00097   2.63507
   R18        3.64289   0.00072   0.00117   0.02033   0.02150   3.66439
   R19        2.62657   0.00028   0.00007  -0.00034  -0.00026   2.62631
   R20        2.05098   0.00005  -0.00002   0.00022   0.00020   2.05119
   R21        2.63333   0.00004   0.00002   0.00011   0.00016   2.63349
   R22        2.04893   0.00000   0.00000   0.00003   0.00003   2.04896
   R23        2.63177  -0.00008  -0.00004  -0.00033  -0.00035   2.63142
   R24        2.05006   0.00001   0.00000   0.00001   0.00001   2.05007
   R25        2.05073  -0.00002   0.00002  -0.00002   0.00001   2.05074
   R26        2.06878   0.00014   0.00001  -0.00082  -0.00081   2.06797
   R27        2.87670   0.00015  -0.00007  -0.00495  -0.00502   2.87167
   R28        2.89764   0.00087   0.00026   0.00094   0.00120   2.89884
   R29        2.06274  -0.00034  -0.00008   0.00031   0.00023   2.06297
   R30        2.06407   0.00008  -0.00002  -0.00048  -0.00050   2.06357
   R31        2.06139   0.00018   0.00009  -0.00031  -0.00021   2.06117
   R32        2.05764   0.00092   0.00014  -0.00154  -0.00140   2.05624
   R33        3.72413   0.00036   0.00032  -0.01244  -0.01212   3.71201
   R34        2.88406   0.00009  -0.00012   0.00364   0.00352   2.88758
   R35        2.06258  -0.00070  -0.00017   0.00389   0.00372   2.06630
   R36        2.07008   0.00006   0.00007   0.00014   0.00021   2.07029
   R37        2.88254  -0.00011   0.00002  -0.00099  -0.00097   2.88157
   R38        2.06631  -0.00001   0.00000  -0.00001  -0.00001   2.06629
   R39        2.06672  -0.00002  -0.00003   0.00049   0.00046   2.06718
   R40        2.07017  -0.00008   0.00001  -0.00013  -0.00013   2.07005
    A1        2.09469   0.00015  -0.00005   0.00092   0.00083   2.09552
    A2        2.09604  -0.00008   0.00002   0.00013   0.00016   2.09620
    A3        2.09223  -0.00007   0.00003  -0.00101  -0.00096   2.09127
    A4        2.10939  -0.00009  -0.00005  -0.00039  -0.00044   2.10895
    A5        2.07991   0.00002   0.00004   0.00011   0.00014   2.08005
    A6        2.09345   0.00006   0.00001   0.00038   0.00038   2.09383
    A7        2.09144  -0.00008   0.00008  -0.00043  -0.00036   2.09108
    A8        2.10209   0.00001  -0.00004   0.00045   0.00041   2.10250
    A9        2.08962   0.00007  -0.00004   0.00001  -0.00003   2.08959
   A10        2.07584   0.00025  -0.00006   0.00228   0.00216   2.07800
   A11        2.10580  -0.00014  -0.00002  -0.00241  -0.00241   2.10339
   A12        2.10109  -0.00011   0.00007   0.00027   0.00037   2.10145
   A13        2.12614  -0.00042  -0.00011  -0.00217  -0.00224   2.12390
   A14        2.04243   0.00091   0.00052  -0.00120  -0.00050   2.04194
   A15        2.11461  -0.00048  -0.00042   0.00337   0.00273   2.11734
   A16        2.06602   0.00020   0.00016   0.00080   0.00093   2.06696
   A17        2.07387  -0.00037  -0.00001  -0.00473  -0.00464   2.06923
   A18        2.14323   0.00016  -0.00015   0.00405   0.00377   2.14700
   A19        1.76546   0.00066   0.00028   0.00283   0.00306   1.76852
   A20        2.14725  -0.00005  -0.00011   0.00174   0.00155   2.14880
   A21        2.06889  -0.00011  -0.00007  -0.00121  -0.00119   2.06769
   A22        2.06682   0.00017   0.00017  -0.00051  -0.00035   2.06647
   A23        2.11186  -0.00001  -0.00042   0.00637   0.00577   2.11762
   A24        2.12602  -0.00012  -0.00011   0.00006  -0.00003   2.12599
   A25        2.04504   0.00014   0.00053  -0.00622  -0.00557   2.03947
   A26        1.75230   0.00084   0.00008   0.01391   0.01375   1.76605
   A27        1.93928  -0.00095  -0.00021  -0.01138  -0.01154   1.92773
   A28        1.86151  -0.00096  -0.00033  -0.00903  -0.00924   1.85227
   A29        2.07676  -0.00003  -0.00004   0.00064   0.00056   2.07732
   A30        2.10119   0.00000   0.00004  -0.00068  -0.00063   2.10057
   A31        2.10506   0.00003   0.00000   0.00010   0.00012   2.10517
   A32        2.09103  -0.00005   0.00009  -0.00043  -0.00034   2.09069
   A33        2.08958   0.00005  -0.00003   0.00018   0.00016   2.08974
   A34        2.10256   0.00001  -0.00006   0.00026   0.00020   2.10276
   A35        2.10939  -0.00009  -0.00006  -0.00023  -0.00028   2.10911
   A36        2.09379   0.00009   0.00005   0.00047   0.00052   2.09431
   A37        2.07975   0.00000   0.00001  -0.00020  -0.00020   2.07956
   A38        2.09499   0.00015  -0.00006   0.00101   0.00093   2.09592
   A39        2.09244  -0.00012   0.00001  -0.00066  -0.00064   2.09180
   A40        2.09563  -0.00002   0.00005  -0.00032  -0.00026   2.09537
   A41        1.72529   0.00109   0.00020   0.00668   0.00680   1.73209
   A42        1.89184  -0.00108  -0.00002  -0.00037  -0.00025   1.89159
   A43        1.96251  -0.00023  -0.00009  -0.02526  -0.02533   1.93718
   A44        1.91599   0.00000  -0.00013   0.00046   0.00029   1.91628
   A45        1.90129  -0.00069   0.00026  -0.00487  -0.00471   1.89658
   A46        2.04064   0.00093  -0.00017   0.02108   0.02087   2.06151
   A47        1.88000   0.00042   0.00000  -0.00125  -0.00126   1.87874
   A48        1.95970  -0.00028  -0.00002   0.00272   0.00270   1.96241
   A49        1.95906  -0.00014   0.00006  -0.00748  -0.00742   1.95164
   A50        1.89356   0.00004   0.00004   0.00109   0.00113   1.89469
   A51        1.86202  -0.00004  -0.00005   0.00398   0.00392   1.86594
   A52        1.90568   0.00003  -0.00003   0.00124   0.00121   1.90689
   A53        1.93674  -0.00029  -0.00017   0.00975   0.00910   1.94584
   A54        1.86462   0.00132   0.00071   0.02700   0.02775   1.89237
   A55        2.00377  -0.00064  -0.00009  -0.02793  -0.02808   1.97569
   A56        1.80345   0.00003  -0.00011  -0.00120  -0.00149   1.80196
   A57        1.96409   0.00078   0.00035  -0.01073  -0.01048   1.95360
   A58        1.87583  -0.00113  -0.00069   0.00854   0.00815   1.88398
   A59        1.89388   0.00039  -0.00004  -0.00345  -0.00350   1.89038
   A60        1.90089  -0.00023  -0.00007  -0.00211  -0.00218   1.89871
   A61        1.99001   0.00000   0.00019  -0.00062  -0.00043   1.98957
   A62        1.86288  -0.00026   0.00018  -0.00429  -0.00412   1.85876
   A63        1.87409  -0.00002  -0.00015   0.01015   0.01000   1.88409
   A64        1.93724   0.00011  -0.00012   0.00011  -0.00001   1.93723
   A65        1.91681   0.00001  -0.00006   0.00286   0.00281   1.91961
   A66        1.95542  -0.00002  -0.00007  -0.00284  -0.00290   1.95252
   A67        1.93317   0.00013   0.00001   0.00088   0.00089   1.93406
   A68        1.88235   0.00003   0.00000  -0.00047  -0.00047   1.88188
   A69        1.88386  -0.00008   0.00006   0.00045   0.00051   1.88438
   A70        1.89008  -0.00008   0.00005  -0.00085  -0.00080   1.88927
    D1       -0.03487   0.00005  -0.00002   0.00600   0.00598  -0.02889
    D2        3.13844   0.00000   0.00002   0.00275   0.00277   3.14121
    D3        3.08351   0.00010  -0.00006   0.00773   0.00767   3.09117
    D4       -0.02636   0.00006  -0.00003   0.00448   0.00445  -0.02191
    D5       -0.02470   0.00017  -0.00023   0.00528   0.00507  -0.01964
    D6        3.10489   0.00014  -0.00017   0.01644   0.01625   3.12114
    D7        3.14005   0.00012  -0.00018   0.00354   0.00337  -3.13976
    D8       -0.01354   0.00009  -0.00012   0.01469   0.01456   0.00102
    D9        0.04601  -0.00018   0.00014  -0.00985  -0.00971   0.03630
   D10       -3.10565  -0.00008   0.00004  -0.00589  -0.00585  -3.11150
   D11       -3.12755  -0.00014   0.00011  -0.00658  -0.00648  -3.13403
   D12        0.00397  -0.00004   0.00001  -0.00262  -0.00261   0.00136
   D13        0.00312   0.00006  -0.00003   0.00220   0.00217   0.00529
   D14        3.11224   0.00019  -0.00019   0.00693   0.00673   3.11897
   D15       -3.12848  -0.00004   0.00007  -0.00174  -0.00167  -3.13014
   D16       -0.01935   0.00009  -0.00009   0.00299   0.00289  -0.01646
   D17       -0.06442   0.00019  -0.00022   0.00949   0.00926  -0.05516
   D18        3.07872   0.00042  -0.00044   0.01329   0.01285   3.09157
   D19        3.10956   0.00007  -0.00005   0.00482   0.00476   3.11431
   D20       -0.03049   0.00030  -0.00027   0.00863   0.00835  -0.02214
   D21        0.07503  -0.00032   0.00035  -0.01324  -0.01288   0.06215
   D22       -3.05405  -0.00027   0.00028  -0.02481  -0.02454  -3.07859
   D23       -3.06817  -0.00056   0.00057  -0.01721  -0.01664  -3.08480
   D24        0.08593  -0.00051   0.00051  -0.02877  -0.02829   0.05764
   D25        2.35685   0.00085  -0.00060   0.03719   0.03663   2.39348
   D26       -1.96222  -0.00016  -0.00102   0.02978   0.02873  -1.93349
   D27       -0.78321   0.00108  -0.00082   0.04098   0.04021  -0.74300
   D28        1.18090   0.00008  -0.00123   0.03356   0.03232   1.21322
   D29       -2.48810  -0.00018   0.00001  -0.00675  -0.00675  -2.49485
   D30        0.64093  -0.00022   0.00007   0.00490   0.00496   0.64589
   D31       -0.66044   0.00019  -0.00034  -0.00049  -0.00076  -0.66120
   D32        2.50464   0.00007   0.00005  -0.00118  -0.00110   2.50354
   D33       -0.05167   0.00047  -0.00006   0.02027   0.02021  -0.03146
   D34        3.11544   0.00015   0.00022   0.01045   0.01062   3.12606
   D35        3.06646   0.00058  -0.00046   0.02095   0.02054   3.08700
   D36       -0.04961   0.00026  -0.00017   0.01114   0.01095  -0.03866
   D37        3.13177  -0.00001  -0.00024  -0.00481  -0.00502   3.12675
   D38       -0.02681   0.00002  -0.00020  -0.00266  -0.00284  -0.02965
   D39        0.01256  -0.00012   0.00013  -0.00550  -0.00537   0.00719
   D40        3.13717  -0.00009   0.00017  -0.00336  -0.00319   3.13398
   D41        0.76382  -0.00093   0.00057  -0.03552  -0.03507   0.72875
   D42       -1.25942   0.00010   0.00088  -0.02570  -0.02485  -1.28427
   D43       -2.40216  -0.00063   0.00029  -0.02606  -0.02587  -2.42802
   D44        1.85779   0.00040   0.00060  -0.01624  -0.01565   1.84214
   D45        0.04569  -0.00020   0.00008  -0.00722  -0.00713   0.03856
   D46       -3.11593  -0.00010   0.00004  -0.00436  -0.00432  -3.12025
   D47       -3.07131  -0.00051   0.00037  -0.01685  -0.01647  -3.08778
   D48        0.05025  -0.00041   0.00033  -0.01399  -0.01366   0.03660
   D49        2.12327   0.00067   0.00001   0.03735   0.03740   2.16067
   D50       -2.16371   0.00080  -0.00005   0.04064   0.04061  -2.12310
   D51        0.11940   0.00096  -0.00036   0.04854   0.04830   0.16771
   D52       -2.26603   0.00074  -0.00015   0.04385   0.04361  -2.22242
   D53       -0.26983   0.00087  -0.00022   0.04714   0.04682  -0.22301
   D54        2.01328   0.00103  -0.00052   0.05504   0.05451   2.06780
   D55       -0.00449  -0.00001   0.00004  -0.00231  -0.00227  -0.00676
   D56        3.13243   0.00006  -0.00001   0.00073   0.00071   3.13314
   D57       -3.12600  -0.00010   0.00009  -0.00517  -0.00508  -3.13108
   D58        0.01091  -0.00003   0.00003  -0.00214  -0.00210   0.00881
   D59       -0.03175   0.00014  -0.00009   0.00781   0.00772  -0.02403
   D60        3.13417   0.00009  -0.00009   0.00581   0.00571   3.13988
   D61        3.11455   0.00007  -0.00003   0.00475   0.00472   3.11928
   D62       -0.00271   0.00002  -0.00003   0.00275   0.00271   0.00000
   D63        0.02756  -0.00007   0.00000  -0.00379  -0.00379   0.02377
   D64       -3.09701  -0.00010  -0.00005  -0.00594  -0.00598  -3.10299
   D65       -3.13817  -0.00001   0.00000  -0.00179  -0.00179  -3.13996
   D66        0.02045  -0.00004  -0.00004  -0.00394  -0.00398   0.01647
   D67       -2.73964  -0.00075   0.00003  -0.09109  -0.09105  -2.83070
   D68        1.45979  -0.00090  -0.00001  -0.09325  -0.09325   1.36654
   D69       -0.69499  -0.00062   0.00000  -0.09126  -0.09125  -0.78624
   D70       -0.87261   0.00000   0.00020  -0.08334  -0.08317  -0.95579
   D71       -2.95637  -0.00015   0.00015  -0.08549  -0.08537  -3.04173
   D72        1.17204   0.00013   0.00017  -0.08351  -0.08337   1.08867
   D73        1.30390  -0.00021   0.00030  -0.07298  -0.07266   1.23124
   D74       -0.77985  -0.00036   0.00026  -0.07513  -0.07485  -0.85470
   D75       -2.93463  -0.00008   0.00027  -0.07315  -0.07285  -3.00749
   D76       -1.14317   0.00207   0.00022   0.15966   0.16007  -0.98310
   D77       -3.09720   0.00146   0.00005   0.14193   0.14193  -2.95527
   D78        1.10822   0.00235   0.00048   0.12923   0.12983   1.23804
   D79       -3.03730   0.00126  -0.00012   0.16702   0.16696  -2.87034
   D80        1.29186   0.00065  -0.00029   0.14929   0.14883   1.44068
   D81       -0.78591   0.00153   0.00014   0.13658   0.13672  -0.64919
   D82        1.06197   0.00113  -0.00003   0.15421   0.15424   1.21621
   D83       -0.89206   0.00052  -0.00020   0.13649   0.13610  -0.75596
   D84       -2.96983   0.00141   0.00023   0.12378   0.12400  -2.84583
   D85       -0.90842   0.00081   0.00001   0.07107   0.07096  -0.83746
   D86        1.11321   0.00059   0.00017   0.06298   0.06303   1.17624
   D87       -2.99592   0.00056   0.00010   0.06103   0.06102  -2.93490
   D88        1.32930   0.00054   0.00001   0.05017   0.05030   1.37961
   D89       -2.93226   0.00032   0.00017   0.04208   0.04238  -2.88988
   D90       -0.75820   0.00029   0.00010   0.04013   0.04037  -0.71783
   D91       -2.97991   0.00033  -0.00035   0.04815   0.04778  -2.93213
   D92       -0.95829   0.00011  -0.00019   0.04006   0.03986  -0.91843
   D93        1.21577   0.00008  -0.00026   0.03812   0.03784   1.25362
   D94        3.05929   0.00027   0.00002   0.01358   0.01361   3.07290
   D95       -1.13242   0.00031  -0.00006   0.01307   0.01302  -1.11940
   D96        0.98008   0.00028  -0.00003   0.01065   0.01063   0.99071
   D97        0.96065  -0.00021   0.00005   0.01122   0.01128   0.97193
   D98        3.05213  -0.00017  -0.00003   0.01072   0.01069   3.06281
   D99       -1.11856  -0.00020   0.00000   0.00830   0.00829  -1.11026
   D100      -1.06939   0.00005  -0.00002   0.01039   0.01038  -1.05902
   D101       1.02208   0.00008  -0.00010   0.00989   0.00979   1.03187
   D102       3.13458   0.00006  -0.00007   0.00746   0.00740  -3.14121
         Item               Value     Threshold  Converged?
 Maximum Force            0.002346     0.000450     NO 
 RMS     Force            0.000497     0.000300     NO 
 Maximum Displacement     0.669293     0.001800     NO 
 RMS     Displacement     0.130025     0.001200     NO 
 Predicted change in Energy=-1.831216D-03
 GradGradGradGradGradGradGradGradGradGradGradGradGradGradGradGradGradGrad

                          Input orientation:                          
 ---------------------------------------------------------------------
 Center     Atomic      Atomic             Coordinates (Angstroms)
 Number     Number       Type             X           Y           Z
 ---------------------------------------------------------------------
      1          6           0        1.516656    2.739528    1.507025
      2          6           0        1.460958    3.894883    0.733183
      3          6           0        1.286260    3.822065   -0.648112
      4          6           0        1.122444    2.585749   -1.259038
      5          6           0        1.129810    1.434243   -0.471259
      6          6           0        1.362659    1.488301    0.907651
      7         16           0        1.472084    0.040579    1.926811
      8          6           0        2.305410   -1.087893    0.840878
      9          6           0        2.058534   -1.147943   -0.534694
     10         16           0        0.837452   -0.111780   -1.299112
     11          6           0        2.742895   -2.033661   -1.366295
     12          6           0        3.662660   -2.911445   -0.805026
     13          6           0        3.892018   -2.888445    0.569359
     14          6           0        3.231533   -1.976148    1.388195
     15          1           0        4.608064   -3.573219    1.011244
     16          1           0        3.446360   -1.945367    2.451476
     17          1           0        2.546634   -2.046597   -2.433767
     18          1           0        4.195513   -3.610467   -1.439894
     19          1           0        1.699810    2.807704    2.574592
     20          1           0        0.964680    2.517156   -2.330652
     21          1           0        1.582120    4.859828    1.213957
     22          1           0        1.271595    4.724627   -1.248670
     23          6           0       -0.884772   -0.840162   -0.785741
     24          1           0       -1.335398   -0.941748   -1.777791
     25          6           0       -0.661735   -2.215243   -0.178564
     26          1           0       -1.618442   -2.740935   -0.189541
     27          1           0       -0.305783   -2.162855    0.852458
     28          6           0       -1.696076    0.182752    0.019611
     29          1           0       -1.149478    0.523577    0.896572
     30         35           0       -3.256732   -0.729292    0.788402
     31          6           0       -2.202499    1.349980   -0.826570
     32          1           0       -1.368890    1.727518   -1.425046
     33          1           0       -2.949096    0.974441   -1.534942
     34          6           0       -2.759274    2.511657   -0.010659
     35          1           0       -3.036889    3.335206   -0.674209
     36          1           0       -3.649904    2.222503    0.554847
     37          1           0       -2.010371    2.885026    0.696225
     38          1           0        0.034626   -2.811350   -0.769680
 ---------------------------------------------------------------------
                    Distance matrix (angstroms):
                    1          2          3          4          5
     1  C    0.000000
     2  C    1.391682   0.000000
     3  C    2.422722   1.394201   0.000000
     4  C    2.798242   2.407773   1.388720   0.000000
     5  C    2.401463   2.759545   2.399468   1.395212   0.000000
     6  C    1.395899   2.414899   2.805832   2.440623   1.399476
     7  S    2.731763   4.034914   4.578689   4.092649   2.794672
     8  C    3.964219   5.054973   5.231008   4.393712   3.076510
     9  C    4.424327   5.233994   5.030929   3.916809   2.744856
    10  S    4.057792   4.535673   4.012526   2.712838   1.777920
    11  C    5.704644   6.418629   6.076768   4.896562   3.928039
    12  C    6.471816   7.317081   7.142273   6.072723   5.041005
    13  C    6.180262   7.207664   7.300901   6.401592   5.234339
    14  C    5.019216   6.167089   6.445922   5.680406   4.416512
    15  H    7.046515   8.108893   8.275148   7.432134   6.274611
    16  H    5.154026   6.403348   6.894690   6.300755   5.032947
    17  H    6.284718   6.819783   6.262452   4.986676   4.239702
    18  H    7.495535   8.278305   8.020798   6.918783   5.982131
    19  H    1.085307   2.151695   3.403787   3.883212   3.389470
    20  H    3.883541   3.395807   2.153403   1.085334   2.158080
    21  H    2.141459   1.084870   2.152157   3.390935   3.844368
    22  H    3.405074   2.156867   1.084206   2.144097   3.383947
    23  C    4.882398   5.498202   5.144773   3.998724   3.054564
    24  H    5.698774   6.125161   5.553665   4.330512   3.664644
    25  C    5.668893   6.532285   6.361152   5.234524   4.076034
    26  H    6.537786   7.373479   7.191700   6.085215   5.006432
    27  H    5.270967   6.311243   6.372250   5.389572   4.092954
    28  C    4.367053   4.925035   4.752345   3.918341   3.129348
    29  H    3.520137   4.266940   4.381654   3.749778   2.809881
    30  Br   5.944272   6.606257   6.589173   5.861629   5.050682
    31  C    4.605283   4.725492   4.279544   3.573430   3.352258
    32  H    4.236458   4.166949   3.469953   2.640239   2.690580
    33  H    5.684368   5.755167   5.180123   4.387468   4.240320
    34  C    4.543003   4.502996   4.299984   4.078195   4.061767
    35  H    5.084033   4.746011   4.350556   4.266587   4.584346
    36  H    5.278949   5.380480   5.326483   5.118342   4.951758
    37  H    3.621945   3.615425   3.681448   3.705017   3.650826
    38  H    6.179972   7.019016   6.751560   5.527341   4.394718
                    6          7          8          9         10
     6  C    0.000000
     7  S    1.773854   0.000000
     8  C    2.744087   1.774016   0.000000
     9  C    3.084539   2.795624   1.398840   0.000000
    10  S    2.775950   3.291284   2.772590   1.774545   0.000000
    11  C    4.413626   4.094140   2.440796   1.394420   2.707186
    12  C    5.251765   4.579957   2.806505   2.399217   4.007998
    13  C    5.066360   4.034593   2.415167   2.758613   4.531162
    14  C    3.965605   2.730011   1.395083   2.399865   4.053284
    15  H    6.013516   4.871568   3.392357   3.843435   5.615766
    16  H    4.302939   2.849039   2.151988   3.388091   4.922942
    17  H    5.006233   4.952333   3.420614   2.156919   2.819976
    18  H    6.287564   5.664090   3.890731   3.383799   4.851516
    19  H    2.152484   2.851045   4.306762   5.044153   4.926726
    20  H    3.421043   4.951453   4.985232   4.225510   2.826936
    21  H    3.392518   4.872928   6.003143   6.275193   5.620225
    22  H    3.889964   5.662524   6.262618   5.967924   4.856116
    23  C    3.652432   3.699786   3.589502   2.969984   1.939109
    24  H    4.516221   4.750895   4.487123   3.620301   2.374712
    25  C    4.358241   3.751603   3.333786   2.943777   2.815625
    26  H    5.289350   4.665524   4.380745   4.022052   3.764972
    27  H    4.014683   3.028228   2.823828   2.923051   3.184830
    28  C    3.442228   3.700657   4.277956   4.021827   2.871330
    29  H    2.691031   2.857843   3.812636   3.890224   3.028629
    30  Br   5.125496   4.924467   5.573937   5.493442   4.636957
    31  C    3.966990   4.774746   5.389328   4.947849   3.406074
    32  H    3.600008   4.706574   5.153779   4.561604   2.875208
    33  H    4.982122   5.692334   6.124343   5.530042   3.946319
    34  C    4.345214   5.269195   6.271595   6.072772   4.634541
    35  H    5.026864   6.160415   7.099258   6.788330   5.223288
    36  H    5.078317   5.733919   6.819552   6.718129   5.387244
    37  H    3.656893   4.661836   5.867791   5.859691   4.590458
    38  H    4.802511   4.179815   3.274243   2.630275   2.865747
                   11         12         13         14         15
    11  C    0.000000
    12  C    1.389782   0.000000
    13  C    2.407882   1.393581   0.000000
    14  C    2.798087   2.422987   1.392486   0.000000
    15  H    3.391428   2.151876   1.084850   2.141860   0.000000
    16  H    3.883045   3.403660   2.151830   1.085203   2.464494
    17  H    1.085441   2.155521   3.396694   3.883483   4.295133
    18  H    2.145188   1.084261   2.156507   3.405633   2.485893
    19  H    6.329094   6.926996   6.424395   5.161295   7.184580
    20  H    4.980158   6.251107   6.797050   6.257654   7.844437
    21  H    7.451529   8.294433   8.110910   7.034308   8.961792
    22  H    6.917588   8.013964   8.254133   7.462895   9.224613
    23  C    3.862829   4.996972   5.371172   4.791705   6.392966
    24  H    4.241943   5.459539   6.051828   5.652461   7.073055
    25  C    3.610427   4.424652   4.663610   4.203503   5.570506
    26  H    4.572334   5.319580   5.564428   5.157170   6.395620
    27  H    3.772796   4.365338   4.269444   3.582524   5.114707
    28  C    5.151474   6.242606   6.400099   5.551144   7.404920
    29  H    5.177896   6.152356   6.096363   5.067898   7.067262
    30  Br   6.506890   7.428243   7.470914   6.634153   8.366158
    31  C    6.016416   7.249849   7.553543   6.745148   8.602280
    32  H    5.572854   6.871746   7.277494   6.541817   8.352084
    33  H    6.440177   7.703779   8.133315   7.446535   9.180139
    34  C    7.264402   8.442884   8.587037   7.614918   9.609770
    35  H    7.918941   9.160880   9.396278   8.470957  10.440901
    36  H    7.916665   9.037713   9.110575   8.104154  10.099145
    37  H    7.144299   8.248400   8.257557   7.182437   9.252667
    38  H    2.880186   3.629587   4.083925   3.946417   4.966737
                   16         17         18         19         20
    16  H    0.000000
    17  H    4.968436   0.000000
    18  H    4.298436   2.480378   0.000000
    19  H    5.065302   7.026023   7.971045   0.000000
    20  H    6.995827   4.831258   6.984232   4.968526   0.000000
    21  H    7.163625   7.869871   9.253034   2.465033   4.293436
    22  H    7.931551   6.991399   8.835138   4.298289   2.477461
    23  C    5.519036   3.993247   5.823384   5.592748   4.132651
    24  H    6.462133   4.089153   6.150383   6.497239   4.190470
    25  C    4.885324   3.925304   5.208691   6.195705   5.447229
    26  H    5.767159   4.781894   6.010120   7.031260   6.237338
    27  H    4.084451   4.353053   5.254724   5.629796   5.800755
    28  C    6.073508   5.384203   7.157477   4.995032   4.248859
    29  H    5.443817   5.599839   7.149708   4.018884   4.342694
    30  Br   7.012567   6.767328   8.294723   6.345717   6.171567
    31  C    7.315362   6.055913   8.118914   5.377814   3.695346
    32  H    7.190559   5.531075   7.710829   5.155659   2.624728
    33  H    8.081997   6.335425   8.489750   6.470043   4.281444
    34  C    8.027271   7.402823   9.375083   5.162809   4.387508
    35  H    8.926751   7.952080  10.056654   5.767953   4.407444
    36  H    8.445430   8.096549   9.977629   5.748153   5.450441
    37  H    7.495967   7.408377   9.234037   4.159288   4.260075
    38  H    4.771342   3.108732   4.289610   6.747649   5.629797
                   21         22         23         24         25
    21  H    0.000000
    22  H    2.485806   0.000000
    23  C    6.524893   5.985909   0.000000
    24  H    7.149878   6.259728   1.094325   0.000000
    25  C    7.551862   7.283179   1.519624   2.152472   0.000000
    26  H    8.365703   8.075189   2.122890   2.416552   1.091677
    27  H    7.280998   7.371585   2.183676   3.077242   1.091995
    28  C    5.835072   5.571736   1.534000   2.150637   2.619067
    29  H    5.134728   5.302120   2.181750   3.055153   2.982440
    30  Br   7.404987   7.375679   2.848932   3.212788   3.142783
    31  C    5.550326   4.861661   2.556324   2.628442   3.937598
    32  H    5.048183   3.998241   2.689993   2.692682   4.195134
    33  H    6.571499   5.653325   2.848775   2.516898   4.152814
    34  C    5.085400   4.762123   3.917806   4.132334   5.174113
    35  H    5.217747   4.563281   4.698696   4.733424   6.057599
    36  H    5.896098   5.808137   4.338553   4.561866   5.400058
    37  H    4.132054   4.235333   4.164159   4.606577   5.347599
    38  H    8.073198   7.651829   2.175117   2.527581   1.090725
                   26         27         28         29         30
    26  H    0.000000
    27  H    1.772854   0.000000
    28  C    2.932186   2.851038   0.000000
    29  H    3.472263   2.816147   1.088114   0.000000
    30  Br   2.772558   3.281358   1.964309   2.453956   0.000000
    31  C    4.181210   4.330898   1.528041   2.181975   2.836003
    32  H    4.642825   4.631654   2.140184   2.624409   3.807783
    33  H    4.169504   4.746515   2.147898   3.058457   2.897460
    34  C    5.378031   5.349360   2.560295   2.714217   3.374865
    35  H    6.258305   6.326004   3.495302   3.732952   4.325240
    36  H    5.414486   5.522959   2.874805   3.042244   2.987009
    37  H    5.708733   5.330209   2.803369   2.521451   3.824292
    38  H    1.753326   1.779819   3.547246   3.911552   4.194714
                   31         32         33         34         35
    31  C    0.000000
    32  H    1.093441   0.000000
    33  H    1.095549   1.753925   0.000000
    34  C    1.524861   2.132729   2.173132   0.000000
    35  H    2.158829   2.435290   2.514316   1.093435   0.000000
    36  H    2.182794   3.060720   2.532984   1.093905   1.767618
    37  H    2.170757   2.500222   3.083772   1.095421   1.770449
    38  H    4.724895   4.795903   4.880619   6.059406   6.871934
                   36         37         38
    36  H    0.000000
    37  H    1.773977   0.000000
    38  H    6.377288   6.227327   0.000000
 Stoichiometry    C17H18BrS2(1+)
 Framework group  C1[X(C17H18BrS2)]
 Deg. of freedom   108
 Full point group                 C1      NOp   1
 Largest Abelian subgroup         C1      NOp   1
 Largest concise Abelian subgroup C1      NOp   1
                         Standard orientation:                         
 ---------------------------------------------------------------------
 Center     Atomic      Atomic             Coordinates (Angstroms)
 Number     Number       Type             X           Y           Z
 ---------------------------------------------------------------------
      1          6           0        0.407551    2.946421    1.426826
      2          6           0        0.017118    4.042906    0.663897
      3          6           0       -0.087303    3.947636   -0.723120
      4          6           0        0.158764    2.734297   -1.352250
      5          6           0        0.501693    1.626178   -0.576951
      6          6           0        0.667258    1.721724    0.809409
      7         16           0        1.192747    0.359067    1.816178
      8          6           0        2.365931   -0.432473    0.746487
      9          6           0        2.188809   -0.538137   -0.637065
     10         16           0        0.728071    0.083020   -1.430424
     11          6           0        3.137819   -1.150417   -1.454928
     12          6           0        4.268773   -1.710476   -0.872886
     13          6           0        4.440808   -1.645437    0.508506
     14          6           0        3.506574   -1.000224    1.314684
     15          1           0        5.321567   -2.082889    0.966545
     16          1           0        3.671145   -0.925955    2.384762
     17          1           0        2.985454   -1.201876   -2.528389
     18          1           0        5.010250   -2.196387   -1.497164
     19          1           0        0.530282    3.046306    2.500536
     20          1           0        0.060397    2.641983   -2.429168
     21          1           0       -0.181411    4.987757    1.158654
     22          1           0       -0.365016    4.813085   -1.314201
     23          6           0       -0.695964   -1.154436   -0.982125
     24          1           0       -1.064528   -1.370664   -1.989573
     25          6           0       -0.073533   -2.404378   -0.382556
     26          1           0       -0.818601   -3.200811   -0.430789
     27          1           0        0.219295   -2.265097    0.660183
     28          6           0       -1.807496   -0.450653   -0.193238
     29          1           0       -1.418921    0.025085    0.704912
     30         35           0       -3.028117   -1.817694    0.513723
     31          6           0       -2.627771    0.518638   -1.043258
     32          1           0       -1.936408    1.148483   -1.609760
     33          1           0       -3.200296   -0.055630   -1.779912
     34          6           0       -3.540956    1.433113   -0.233917
     35          1           0       -4.042123    2.143109   -0.897496
     36          1           0       -4.313046    0.870231    0.298688
     37          1           0       -2.965522    2.006066    0.501303
     38          1           0        0.790038   -2.742605   -0.956602
 ---------------------------------------------------------------------
 Rotational constants (GHZ):           0.3104346           0.2044388           0.1533145
 Standard basis: 6-31+G(d,p) (6D, 7F)
 There are   493 symmetry adapted cartesian basis functions of A   symmetry.
 There are   493 symmetry adapted basis functions of A   symmetry.
   493 basis functions,   869 primitive gaussians,   493 cartesian basis functions
    93 alpha electrons       93 beta electrons
       nuclear repulsion energy      2355.3053018587 Hartrees.
 NAtoms=   38 NActive=   38 NUniq=   38 SFac= 1.00D+00 NAtFMM=   60 NAOKFM=F Big=F
 Integral buffers will be    131072 words long.
 Raffenetti 2 integral format.
 Two-electron integral symmetry is turned on.
 Nuclear repulsion after empirical dispersion term =     2355.2706639220 Hartrees.
 ------------------------------------------------------------------------------
 Polarizable Continuum Model (PCM)
 =================================
 Model                : PCM.
 Atomic radii         : SMD-Coulomb.
 Polarization charges : Total charges.
 Charge compensation  : None.
 Solution method      : Matrix inversion.
 Cavity type          : VdW (van der Waals Surface) (Alpha=1.000).
 Cavity algorithm     : GePol (No added spheres)
                        Default sphere list used, NSphG=   38.
                        Lebedev-Laikov grids with approx.  5.0 points / Ang**2.
                        Smoothing algorithm: York/Karplus (Gamma=1.0000).
                        Polarization charges: spherical gaussians, with
                                              point-specific exponents (IZeta= 3).
                        Self-potential: point-specific (ISelfS= 7).
                        Self-field    : sphere-specific E.n sum rule (ISelfD= 2).
 1st derivatives      : Analytical E(r).r(x)/FMM algorithm (CHGder, D1EAlg=3).
                        Cavity 1st derivative terms included.
 Solvent              : Dichloromethane, Eps=   8.930000 Eps(inf)=   2.028346
 ------------------------------------------------------------------------------
 ------------------------------------------------------------------------------
 Atomic radii for non-electrostatic terms: SMD-CDS.
 ------------------------------------------------------------------------------
 Nuclear repulsion after PCM non-electrostatic terms =     2355.2577062891 Hartrees.
 One-electron integrals computed using PRISM.
 NBasis=   493 RedAO= T EigKep=  1.03D-06  NBF=   493
 NBsUse=   492 1.00D-06 EigRej=  4.29D-07 NBFU=   492
 Initial guess from the checkpoint file:  "/home/ansgus3642/gaussian/scratch/Gau-107179.chk"
 B after Tr=     0.000000    0.000000    0.000000
         Rot=    0.999731   -0.002905   -0.003121   -0.022800 Ang=  -2.66 deg.
 ExpMin= 3.50D-02 ExpMax= 5.74D+05 ExpMxC= 5.74D+03 IAcc=3 IRadAn=         5 AccDes= 0.00D+00
 Harris functional with IExCor= 4639 and IRadAn=       5 diagonalized for initial guess.
 HarFok:  IExCor= 4639 AccDes= 0.00D+00 IRadAn=         5 IDoV= 1 UseB2=F ITyADJ=14
 ICtDFT=  3500011 ScaDFX=  1.000000  1.000000  1.000000  1.000000
 FoFCou: FMM=F IPFlag=           0 FMFlag=      100000 FMFlg1=           0
         NFxFlg=           0 DoJE=T BraDBF=F KetDBF=T FulRan=T
         wScrn=  0.000000 ICntrl=       500 IOpCl=  0 I1Cent=   200000004 NGrid=           0
         NMat0=    1 NMatS0=      1 NMatT0=    0 NMatD0=    1 NMtDS0=    0 NMtDT0=    0
 Petite list used in FoFCou.
 Requested convergence on RMS density matrix=1.00D-08 within 128 cycles.
 Requested convergence on MAX density matrix=1.00D-06.
 Requested convergence on             energy=1.00D-06.
 No special actions if energy rises.
 Inv3:  Mode=1 IEnd=    23085228.
 Iteration    1 A*A^-1 deviation from unit magnitude is 3.11D-15 for    383.
 Iteration    1 A*A^-1 deviation from orthogonality  is 2.05D-15 for   1197    561.
 Iteration    1 A^-1*A deviation from unit magnitude is 3.22D-15 for    383.
 Iteration    1 A^-1*A deviation from orthogonality  is 2.39D-15 for   1047   1015.
 Error on total polarization charges =  0.04157
 SCF Done:  E(RwB97XD) =  -4026.41502005     A.U. after   17 cycles
            NFock= 17  Conv=0.38D-08     -V/T= 2.0063
 SMD-CDS (non-electrostatic) energy       (kcal/mol) =      -8.13
 (included in total energy above)
 D1PCM: PCM CHGder 1st derivatives, ID1Alg=3 FixD1E=F DoIter=F DoCFld=F I1PDM=0.
 Calling FoFJK, ICntrl=      2127 FMM=F ISym2X=0 I1Cent= 0 IOpClX= 0 NMat=1 NMatS=1 NMatT=0.
 ***** Axes restored to original set *****
 -------------------------------------------------------------------
 Center     Atomic                   Forces (Hartrees/Bohr)
 Number     Number              X              Y              Z
 -------------------------------------------------------------------
      1        6           0.000437840    0.000018906    0.000009710
      2        6           0.000224084    0.000005549   -0.000007484
      3        6          -0.000142100    0.000248772    0.000229946
      4        6          -0.001197285    0.000104790    0.000148078
      5        6          -0.003139788   -0.000418834    0.000971376
      6        6           0.000392924    0.000114448   -0.000246208
      7       16          -0.000432780   -0.000081380    0.000069304
      8        6           0.000296072    0.000048612   -0.000149322
      9        6          -0.000287451   -0.000672395   -0.000282823
     10       16          -0.000483367    0.000872699    0.000906875
     11        6           0.000150492   -0.000019548    0.000014699
     12        6           0.000192193   -0.000146833    0.000100033
     13        6          -0.000013906   -0.000059509    0.000030382
     14        6           0.000017628    0.000220794   -0.000006712
     15        1           0.000028583    0.000020395   -0.000015586
     16        1           0.000032537   -0.000000065   -0.000086003
     17        1           0.000006105   -0.000162061    0.000039359
     18        1          -0.000024986   -0.000024750    0.000017980
     19        1           0.000108624    0.000091313   -0.000105128
     20        1           0.000222422   -0.000037393   -0.000117045
     21        1           0.000031967    0.000015569    0.000043203
     22        1          -0.000006176    0.000028848    0.000002451
     23        6           0.002381719   -0.000406117   -0.000457112
     24        1           0.000905187    0.000045393   -0.000598927
     25        6          -0.001636782   -0.000145705    0.000080499
     26        1           0.000507985   -0.000055876    0.000034145
     27        1          -0.000240521   -0.000182015   -0.000023658
     28        6          -0.000381646    0.000357078   -0.001572454
     29        1           0.001206212    0.000636487    0.000413929
     30       35          -0.000428590    0.000142127    0.001398863
     31        6          -0.000210461   -0.000259715    0.001331011
     32        1           0.000892338   -0.000158977   -0.001443668
     33        1           0.000205096    0.000169410    0.000026304
     34        6           0.000307640    0.000045315   -0.000448910
     35        1          -0.000018307   -0.000030920    0.000040542
     36        1           0.000161395   -0.000060178    0.000075103
     37        1           0.000072927    0.000125461    0.000034290
     38        1          -0.000137823   -0.000389697   -0.000457042
 -------------------------------------------------------------------
 Cartesian Forces:  Max     0.003139788 RMS     0.000584157

 GradGradGradGradGradGradGradGradGradGradGradGradGradGradGradGradGradGrad
 Berny optimization.
 Using GEDIIS/GDIIS optimizer.
 FormGI is forming the generalized inverse of G from B-inverse, IUseBI=4.
 Internal  Forces:  Max     0.007698133 RMS     0.001041641
 Search for a local minimum.
 Step number   7 out of a maximum of  222
 All quantities printed in internal units (Hartrees-Bohrs-Radians)
 Mixed Optimization -- RFO/linear search
 Update second derivatives using D2CorX and points    4    5    2    6    7
 DE= -2.16D-03 DEPred=-1.83D-03 R= 1.18D+00
 TightC=F SS=  1.41D+00  RLast= 5.53D-01 DXNew= 2.1213D-01 1.6601D+00
 Trust test= 1.18D+00 RLast= 5.53D-01 DXMaxT set to 2.12D-01
 ITU=  1  0  0 -1 -1  1  0
 Use linear search instead of GDIIS.
     Eigenvalues ---    0.00142   0.00183   0.00253   0.00320   0.00454
     Eigenvalues ---    0.01069   0.01248   0.01503   0.01694   0.01784
     Eigenvalues ---    0.01815   0.01921   0.01943   0.02202   0.02270
     Eigenvalues ---    0.02325   0.02340   0.02439   0.02577   0.02637
     Eigenvalues ---    0.02792   0.02798   0.02885   0.02904   0.03178
     Eigenvalues ---    0.03649   0.03811   0.03928   0.04132   0.04526
     Eigenvalues ---    0.04574   0.04607   0.04621   0.05728   0.05880
     Eigenvalues ---    0.06633   0.07629   0.09345   0.10063   0.10443
     Eigenvalues ---    0.10989   0.11017   0.11089   0.11646   0.11727
     Eigenvalues ---    0.12256   0.12272   0.12292   0.12468   0.12484
     Eigenvalues ---    0.12514   0.13831   0.14281   0.14542   0.14826
     Eigenvalues ---    0.15659   0.16087   0.16140   0.16608   0.17249
     Eigenvalues ---    0.17689   0.18179   0.18566   0.19325   0.19395
     Eigenvalues ---    0.20184   0.21317   0.21956   0.22978   0.23903
     Eigenvalues ---    0.24301   0.25113   0.27158   0.27804   0.28395
     Eigenvalues ---    0.29978   0.31455   0.32511   0.33153   0.34128
     Eigenvalues ---    0.34174   0.34591   0.34815   0.34970   0.35026
     Eigenvalues ---    0.35049   0.35411   0.35753   0.36534   0.36722
     Eigenvalues ---    0.36773   0.36840   0.36905   0.36960   0.37110
     Eigenvalues ---    0.37118   0.37441   0.39735   0.41862   0.42569
     Eigenvalues ---    0.43127   0.46757   0.47842   0.48069   0.48406
     Eigenvalues ---    0.51572   0.52017   0.56505
 RFO step:  Lambda=-3.21928128D-03 EMin= 1.41938669D-03
 Quartic linear search produced a step of  0.98425.
 Iteration  1 RMS(Cart)=  0.21758578 RMS(Int)=  0.02610849
 Iteration  2 RMS(Cart)=  0.06298775 RMS(Int)=  0.00197199
 Iteration  3 RMS(Cart)=  0.00271427 RMS(Int)=  0.00042559
 Iteration  4 RMS(Cart)=  0.00000673 RMS(Int)=  0.00042557
 Iteration  5 RMS(Cart)=  0.00000001 RMS(Int)=  0.00042557
 Variable       Old X    -DE/DX   Delta X   Delta X   Delta X     New X
                                 (Linear)    (Quad)   (Total)
    R1        2.62990  -0.00013  -0.00033   0.00010  -0.00011   2.62979
    R2        2.63787   0.00014   0.00013  -0.00047  -0.00038   2.63749
    R3        2.05093  -0.00008   0.00009  -0.00035  -0.00025   2.05068
    R4        2.63466  -0.00007  -0.00042  -0.00128  -0.00153   2.63313
    R5        2.05011   0.00004  -0.00003   0.00004   0.00001   2.05011
    R6        2.62430   0.00038   0.00006   0.00033   0.00044   2.62474
    R7        2.04885   0.00002  -0.00008   0.00004  -0.00004   2.04882
    R8        2.63657   0.00025   0.00049  -0.00081  -0.00045   2.63612
    R9        2.05098   0.00008   0.00019   0.00044   0.00064   2.05162
   R10        2.64463  -0.00028   0.00069   0.00249   0.00295   2.64757
   R11        3.35978   0.00003   0.00196  -0.00241  -0.00090   3.35889
   R12        3.35210  -0.00021  -0.00167   0.00059  -0.00072   3.35138
   R13        3.35240   0.00040  -0.00127   0.00083  -0.00010   3.35230
   R14        2.64342   0.00019  -0.00103   0.00066  -0.00042   2.64301
   R15        2.63633  -0.00008   0.00023  -0.00025  -0.00007   2.63626
   R16        3.35340   0.00046  -0.00255  -0.00093  -0.00376   3.34965
   R17        2.63507   0.00033   0.00095   0.00093   0.00180   2.63688
   R18        3.66439  -0.00355   0.02116  -0.03127  -0.01011   3.65427
   R19        2.62631   0.00025  -0.00025   0.00015  -0.00005   2.62625
   R20        2.05119  -0.00004   0.00020   0.00003   0.00023   2.05142
   R21        2.63349  -0.00007   0.00016  -0.00058  -0.00030   2.63318
   R22        2.04896  -0.00001   0.00003  -0.00005  -0.00002   2.04894
   R23        2.63142  -0.00003  -0.00035  -0.00001  -0.00028   2.63113
   R24        2.05007   0.00000   0.00001  -0.00003  -0.00002   2.05005
   R25        2.05074  -0.00008   0.00000  -0.00043  -0.00043   2.05031
   R26        2.06797   0.00017  -0.00080   0.00024  -0.00056   2.06742
   R27        2.87167   0.00033  -0.00495  -0.00135  -0.00630   2.86538
   R28        2.89884  -0.00042   0.00118   0.00417   0.00535   2.90419
   R29        2.06297  -0.00042   0.00022   0.00042   0.00065   2.06362
   R30        2.06357  -0.00011  -0.00049  -0.00106  -0.00155   2.06202
   R31        2.06117   0.00038  -0.00021   0.00246   0.00225   2.06343
   R32        2.05624   0.00113  -0.00138  -0.00078  -0.00216   2.05408
   R33        3.71201   0.00082  -0.01193  -0.00830  -0.02024   3.69177
   R34        2.88758  -0.00038   0.00347  -0.00072   0.00274   2.89032
   R35        2.06630   0.00142   0.00366   0.00682   0.01048   2.07679
   R36        2.07029  -0.00021   0.00021  -0.00093  -0.00072   2.06957
   R37        2.88157  -0.00031  -0.00096  -0.00367  -0.00463   2.87694
   R38        2.06629  -0.00004  -0.00001  -0.00013  -0.00014   2.06615
   R39        2.06718  -0.00008   0.00045   0.00038   0.00083   2.06801
   R40        2.07005   0.00011  -0.00013   0.00069   0.00056   2.07061
    A1        2.09552   0.00004   0.00082   0.00112   0.00173   2.09725
    A2        2.09620  -0.00012   0.00016  -0.00110  -0.00085   2.09535
    A3        2.09127   0.00008  -0.00094   0.00007  -0.00078   2.09048
    A4        2.10895  -0.00009  -0.00043  -0.00030  -0.00071   2.10825
    A5        2.08005   0.00001   0.00014  -0.00014  -0.00003   2.08002
    A6        2.09383   0.00009   0.00037   0.00055   0.00090   2.09473
    A7        2.09108   0.00002  -0.00035  -0.00035  -0.00077   2.09031
    A8        2.10250  -0.00003   0.00040   0.00062   0.00101   2.10351
    A9        2.08959   0.00001  -0.00003  -0.00022  -0.00026   2.08933
   A10        2.07800   0.00006   0.00213   0.00200   0.00376   2.08176
   A11        2.10339  -0.00001  -0.00237  -0.00281  -0.00504   2.09835
   A12        2.10145  -0.00004   0.00036   0.00105   0.00154   2.10299
   A13        2.12390  -0.00029  -0.00220  -0.00182  -0.00367   2.12023
   A14        2.04194   0.00018  -0.00049  -0.00376  -0.00307   2.03887
   A15        2.11734   0.00011   0.00268   0.00551   0.00653   2.12386
   A16        2.06696   0.00027   0.00092  -0.00001   0.00074   2.06770
   A17        2.06923   0.00005  -0.00457  -0.00358  -0.00758   2.06165
   A18        2.14700  -0.00032   0.00371   0.00361   0.00631   2.15330
   A19        1.76852   0.00078   0.00301   0.00201   0.00477   1.77329
   A20        2.14880   0.00018   0.00153   0.00305   0.00419   2.15299
   A21        2.06769  -0.00027  -0.00117  -0.00311  -0.00384   2.06386
   A22        2.06647   0.00008  -0.00035   0.00010  -0.00030   2.06616
   A23        2.11762  -0.00074   0.00568   0.00522   0.00983   2.12745
   A24        2.12599  -0.00020  -0.00003  -0.00122  -0.00107   2.12492
   A25        2.03947   0.00095  -0.00549  -0.00389  -0.00865   2.03082
   A26        1.76605   0.00119   0.01353   0.01689   0.02917   1.79522
   A27        1.92773  -0.00430  -0.01136  -0.03190  -0.04317   1.88456
   A28        1.85227   0.00178  -0.00909   0.01189   0.00378   1.85605
   A29        2.07732   0.00002   0.00055   0.00092   0.00126   2.07858
   A30        2.10057   0.00011  -0.00062   0.00107   0.00055   2.10112
   A31        2.10517  -0.00013   0.00011  -0.00197  -0.00176   2.10341
   A32        2.09069   0.00001  -0.00034  -0.00012  -0.00047   2.09022
   A33        2.08974   0.00001   0.00015  -0.00020  -0.00006   2.08968
   A34        2.10276  -0.00002   0.00019   0.00033   0.00052   2.10327
   A35        2.10911  -0.00001  -0.00028  -0.00037  -0.00061   2.10849
   A36        2.09431   0.00000   0.00051   0.00012   0.00062   2.09493
   A37        2.07956   0.00001  -0.00019   0.00023   0.00002   2.07958
   A38        2.09592   0.00012   0.00091   0.00084   0.00162   2.09753
   A39        2.09180  -0.00003  -0.00063  -0.00034  -0.00091   2.09089
   A40        2.09537  -0.00008  -0.00025  -0.00049  -0.00068   2.09469
   A41        1.73209   0.00069   0.00669  -0.00348   0.00235   1.73444
   A42        1.89159   0.00500  -0.00025   0.04093   0.04191   1.93350
   A43        1.93718  -0.00770  -0.02493  -0.05610  -0.08187   1.85531
   A44        1.91628  -0.00203   0.00028  -0.01687  -0.01669   1.89959
   A45        1.89658   0.00123  -0.00464  -0.00239  -0.00794   1.88864
   A46        2.06151   0.00244   0.02055   0.03140   0.05254   2.11405
   A47        1.87874   0.00027  -0.00124   0.00109  -0.00022   1.87852
   A48        1.96241   0.00028   0.00266   0.01126   0.01394   1.97634
   A49        1.95164  -0.00008  -0.00730  -0.00967  -0.01698   1.93466
   A50        1.89469  -0.00027   0.00111  -0.00060   0.00047   1.89516
   A51        1.86594  -0.00031   0.00386  -0.00627  -0.00249   1.86345
   A52        1.90689   0.00008   0.00119   0.00345   0.00470   1.91159
   A53        1.94584  -0.00009   0.00896  -0.00898  -0.00262   1.94322
   A54        1.89237   0.00244   0.02731   0.04141   0.06901   1.96138
   A55        1.97569  -0.00294  -0.02763  -0.01856  -0.04711   1.92858
   A56        1.80196  -0.00083  -0.00147  -0.01998  -0.02135   1.78061
   A57        1.95360   0.00104  -0.01032  -0.01726  -0.02881   1.92480
   A58        1.88398   0.00072   0.00802   0.02766   0.03661   1.92060
   A59        1.89038  -0.00021  -0.00344  -0.00277  -0.00628   1.88410
   A60        1.89871  -0.00018  -0.00214   0.00108  -0.00109   1.89763
   A61        1.98957   0.00040  -0.00043   0.00199   0.00156   1.99113
   A62        1.85876  -0.00020  -0.00406  -0.01083  -0.01495   1.84381
   A63        1.88409   0.00006   0.00984   0.00669   0.01654   1.90063
   A64        1.93723   0.00009  -0.00001   0.00276   0.00276   1.93999
   A65        1.91961   0.00004   0.00276   0.00277   0.00552   1.92513
   A66        1.95252  -0.00008  -0.00286  -0.00252  -0.00538   1.94714
   A67        1.93406   0.00006   0.00087   0.00039   0.00125   1.93530
   A68        1.88188   0.00005  -0.00046   0.00020  -0.00026   1.88163
   A69        1.88438  -0.00005   0.00050   0.00034   0.00083   1.88520
   A70        1.88927  -0.00002  -0.00079  -0.00114  -0.00193   1.88734
    D1       -0.02889  -0.00004   0.00589   0.00292   0.00882  -0.02008
    D2        3.14121  -0.00005   0.00272  -0.00171   0.00103  -3.14095
    D3        3.09117   0.00000   0.00755   0.00791   0.01544   3.10661
    D4       -0.02191  -0.00002   0.00438   0.00328   0.00765  -0.01426
    D5       -0.01964   0.00023   0.00499   0.00907   0.01412  -0.00552
    D6        3.12114   0.00002   0.01600   0.03291   0.04878  -3.11326
    D7       -3.13976   0.00019   0.00332   0.00412   0.00752  -3.13225
    D8        0.00102  -0.00001   0.01433   0.02795   0.04218   0.04319
    D9        0.03630  -0.00016  -0.00956  -0.01290  -0.02245   0.01385
   D10       -3.11150   0.00004  -0.00575  -0.00209  -0.00785  -3.11935
   D11       -3.13403  -0.00015  -0.00637  -0.00824  -0.01461   3.13455
   D12        0.00136   0.00005  -0.00257   0.00257  -0.00001   0.00135
   D13        0.00529   0.00015   0.00214   0.01047   0.01260   0.01789
   D14        3.11897   0.00035   0.00663   0.02046   0.02703  -3.13719
   D15       -3.13014  -0.00005  -0.00164  -0.00026  -0.00188  -3.13202
   D16       -0.01646   0.00016   0.00285   0.00973   0.01254  -0.00392
   D17       -0.05516   0.00006   0.00911   0.00180   0.01090  -0.04426
   D18        3.09157   0.00044   0.01265   0.01546   0.02807   3.11964
   D19        3.11431  -0.00014   0.00468  -0.00812  -0.00346   3.11085
   D20       -0.02214   0.00023   0.00822   0.00555   0.01371  -0.00843
   D21        0.06215  -0.00025  -0.01268  -0.01160  -0.02426   0.03789
   D22       -3.07859  -0.00004  -0.02415  -0.03657  -0.06086  -3.13945
   D23       -3.08480  -0.00064  -0.01637  -0.02588  -0.04230  -3.12710
   D24        0.05764  -0.00042  -0.02784  -0.05085  -0.07890  -0.02125
   D25        2.39348   0.00051   0.03605   0.04380   0.08005   2.47353
   D26       -1.93349   0.00152   0.02828   0.05373   0.08175  -1.85174
   D27       -0.74300   0.00089   0.03958   0.05744   0.09730  -0.64570
   D28        1.21322   0.00190   0.03181   0.06737   0.09899   1.31221
   D29       -2.49485  -0.00012  -0.00664  -0.00970  -0.01641  -2.51126
   D30        0.64589  -0.00033   0.00488   0.01530   0.02007   0.66597
   D31       -0.66120   0.00007  -0.00075   0.00636   0.00594  -0.65525
   D32        2.50354   0.00045  -0.00109   0.00442   0.00344   2.50698
   D33       -0.03146   0.00080   0.01989   0.01124   0.03109  -0.00037
   D34        3.12606   0.00060   0.01045   0.00338   0.01352   3.13958
   D35        3.08700   0.00042   0.02022   0.01314   0.03355   3.12056
   D36       -0.03866   0.00022   0.01078   0.00528   0.01598  -0.02268
   D37        3.12675  -0.00046  -0.00494  -0.00303  -0.00776   3.11899
   D38       -0.02965  -0.00034  -0.00279  -0.00283  -0.00547  -0.03512
   D39        0.00719  -0.00011  -0.00529  -0.00492  -0.01020  -0.00301
   D40        3.13398   0.00001  -0.00314  -0.00472  -0.00791   3.12607
   D41        0.72875  -0.00136  -0.03452  -0.03595  -0.07111   0.65764
   D42       -1.28427   0.00225  -0.02446  -0.01206  -0.03696  -1.32124
   D43       -2.42802  -0.00118  -0.02546  -0.02845  -0.05437  -2.48239
   D44        1.84214   0.00243  -0.01540  -0.00457  -0.02023   1.82191
   D45        0.03856  -0.00017  -0.00702  -0.00114  -0.00808   0.03048
   D46       -3.12025  -0.00008  -0.00425  -0.00027  -0.00449  -3.12474
   D47       -3.08778  -0.00035  -0.01621  -0.00874  -0.02489  -3.11267
   D48        0.03660  -0.00025  -0.01344  -0.00787  -0.02130   0.01529
   D49        2.16067  -0.00044   0.03681   0.03798   0.07545   2.23612
   D50       -2.12310  -0.00072   0.03997   0.03135   0.07225  -2.05085
   D51        0.16771   0.00053   0.04754   0.06207   0.10965   0.27736
   D52       -2.22242  -0.00006   0.04292   0.04948   0.09197  -2.13045
   D53       -0.22301  -0.00034   0.04608   0.04285   0.08878  -0.13423
   D54        2.06780   0.00091   0.05365   0.07356   0.12618   2.19397
   D55       -0.00676   0.00000  -0.00223  -0.00336  -0.00562  -0.01237
   D56        3.13314   0.00004   0.00070  -0.00055   0.00011   3.13325
   D57       -3.13108  -0.00009  -0.00500  -0.00425  -0.00923  -3.14032
   D58        0.00881  -0.00005  -0.00207  -0.00145  -0.00350   0.00531
   D59       -0.02403   0.00010   0.00760   0.00365   0.01122  -0.01281
   D60        3.13988   0.00003   0.00562   0.00409   0.00973  -3.13358
   D61        3.11928   0.00006   0.00465   0.00083   0.00545   3.12472
   D62        0.00000  -0.00002   0.00267   0.00127   0.00395   0.00396
   D63        0.02377  -0.00004  -0.00373   0.00059  -0.00312   0.02065
   D64       -3.10299  -0.00017  -0.00588   0.00039  -0.00542  -3.10840
   D65       -3.13996   0.00003  -0.00177   0.00015  -0.00163  -3.14159
   D66        0.01647  -0.00009  -0.00391  -0.00005  -0.00393   0.01254
   D67       -2.83070  -0.00209  -0.08962   0.04589  -0.04308  -2.87378
   D68        1.36654  -0.00210  -0.09178   0.03917  -0.05198   1.31456
   D69       -0.78624  -0.00235  -0.08981   0.03350  -0.05562  -0.84186
   D70       -0.95579   0.00019  -0.08186   0.05378  -0.02823  -0.98402
   D71       -3.04173   0.00018  -0.08402   0.04706  -0.03713  -3.07886
   D72        1.08867  -0.00007  -0.08206   0.04139  -0.04077   1.04790
   D73        1.23124   0.00207  -0.07151   0.06082  -0.01122   1.22003
   D74       -0.85470   0.00206  -0.07367   0.05410  -0.02012  -0.87482
   D75       -3.00749   0.00180  -0.07171   0.04843  -0.02376  -3.03124
   D76       -0.98310  -0.00060   0.15755   0.12088   0.27932  -0.70378
   D77       -2.95527  -0.00095   0.13970   0.12600   0.26627  -2.68900
   D78        1.23804  -0.00167   0.12778   0.07460   0.20343   1.44148
   D79       -2.87034   0.00166   0.16433   0.15319   0.31727  -2.55306
   D80        1.44068   0.00131   0.14648   0.15831   0.30422   1.74490
   D81       -0.64919   0.00058   0.13457   0.10690   0.24139  -0.40780
   D82        1.21621   0.00140   0.15181   0.15358   0.30490   1.52111
   D83       -0.75596   0.00106   0.13396   0.15869   0.29184  -0.46411
   D84       -2.84583   0.00033   0.12205   0.10729   0.22901  -2.61682
   D85       -0.83746   0.00168   0.06984   0.08426   0.15343  -0.68403
   D86        1.17624   0.00124   0.06204   0.07056   0.13198   1.30823
   D87       -2.93490   0.00150   0.06006   0.07644   0.13588  -2.79902
   D88        1.37961  -0.00001   0.04951   0.04210   0.09231   1.47192
   D89       -2.88988  -0.00045   0.04171   0.02840   0.07087  -2.81901
   D90       -0.71783  -0.00019   0.03973   0.03429   0.07476  -0.64307
   D91       -2.93213  -0.00004   0.04703   0.02505   0.07194  -2.86019
   D92       -0.91843  -0.00048   0.03923   0.01135   0.05049  -0.86794
   D93        1.25362  -0.00022   0.03725   0.01723   0.05439   1.30800
   D94        3.07290   0.00001   0.01339   0.01177   0.02519   3.09809
   D95       -1.11940   0.00005   0.01281   0.01224   0.02506  -1.09434
   D96        0.99071   0.00001   0.01046   0.00933   0.01980   1.01051
   D97        0.97193  -0.00002   0.01110   0.00928   0.02036   0.99229
   D98        3.06281   0.00002   0.01052   0.00974   0.02024   3.08305
   D99       -1.11026  -0.00002   0.00816   0.00684   0.01498  -1.09528
   D100      -1.05902   0.00014   0.01021   0.01687   0.02709  -1.03193
   D101       1.03187   0.00018   0.00963   0.01733   0.02696   1.05883
   D102      -3.14121   0.00014   0.00728   0.01443   0.02171  -3.11950
         Item               Value     Threshold  Converged?
 Maximum Force            0.007698     0.000450     NO 
 RMS     Force            0.001042     0.000300     NO 
 Maximum Displacement     1.537172     0.001800     NO 
 RMS     Displacement     0.267536     0.001200     NO 
 Predicted change in Energy=-2.921521D-03
 GradGradGradGradGradGradGradGradGradGradGradGradGradGradGradGradGradGrad

                          Input orientation:                          
 ---------------------------------------------------------------------
 Center     Atomic      Atomic             Coordinates (Angstroms)
 Number     Number       Type             X           Y           Z
 ---------------------------------------------------------------------
      1          6           0        1.575262    2.646652    1.700529
      2          6           0        1.403103    3.834972    0.997056
      3          6           0        1.097511    3.821335   -0.362343
      4          6           0        0.946033    2.608953   -1.022928
      5          6           0        1.081891    1.419927   -0.306187
      6          6           0        1.419314    1.419808    1.053609
      7         16           0        1.608083   -0.060514    2.011849
      8          6           0        2.389255   -1.143986    0.844459
      9          6           0        2.072004   -1.164364   -0.517550
     10         16           0        0.841035   -0.092365   -1.208560
     11          6           0        2.709880   -2.029683   -1.407162
     12          6           0        3.660061   -2.919403   -0.920365
     13          6           0        3.971073   -2.924502    0.437893
     14          6           0        3.352071   -2.037395    1.314523
     15          1           0        4.717474   -3.612037    0.821376
     16          1           0        3.626314   -2.031479    2.364251
     17          1           0        2.457300   -2.015993   -2.462844
     18          1           0        4.156410   -3.601754   -1.601270
     19          1           0        1.844994    2.671337    2.751356
     20          1           0        0.711966    2.589588   -2.082889
     21          1           0        1.528786    4.779543    1.515649
     22          1           0        0.984585    4.749798   -0.910673
     23          6           0       -0.871815   -0.827932   -0.694253
     24          1           0       -1.307526   -0.975875   -1.686810
     25          6           0       -0.699021   -2.179490   -0.028990
     26          1           0       -1.676236   -2.666551   -0.010810
     27          1           0       -0.325421   -2.111174    0.993955
     28          6           0       -1.637637    0.308117    0.001990
     29          1           0       -0.983026    0.889828    0.645890
     30         35           0       -2.967148   -0.358311    1.268810
     31          6           0       -2.307059    1.215023   -1.031810
     32          1           0       -1.614936    1.333443   -1.877220
     33          1           0       -3.183335    0.698503   -1.437691
     34          6           0       -2.678259    2.593038   -0.501697
     35          1           0       -3.110271    3.202808   -1.299809
     36          1           0       -3.414029    2.528536    0.305813
     37          1           0       -1.794706    3.114676   -0.117212
     38          1           0       -0.038545   -2.820301   -0.616713
 ---------------------------------------------------------------------
                    Distance matrix (angstroms):
                    1          2          3          4          5
     1  C    0.000000
     2  C    1.391625   0.000000
     3  C    2.421481   1.393390   0.000000
     4  C    2.795455   2.406734   1.388953   0.000000
     5  C    2.403161   2.762981   2.402116   1.394976   0.000000
     6  C    1.395697   2.415880   2.806387   2.439275   1.401035
     7  S    2.725206   4.030712   4.578889   4.095636   2.800335
     8  C    3.970438   5.077972   5.270616   4.433348   3.099490
     9  C    4.437394   5.266386   5.082413   3.970029   2.775528
    10  S    4.062524   4.539233   4.012345   2.709724   1.777446
    11  C    5.728282   6.471639   6.158393   4.977523   3.970176
    12  C    6.495878   7.375089   7.232952   6.159479   5.084678
    13  C    6.194507   7.252422   7.375911   6.473329   5.270208
    14  C    5.024574   6.195478   6.497664   5.730727   4.442239
    15  H    7.058158   8.153151   8.352266   7.505061   6.309479
    16  H    5.150946   6.420836   6.934305   6.339597   5.051488
    17  H    6.312838   6.878665   6.351026   5.074190   4.283511
    18  H    7.523748   8.344872   8.123673   7.015260   6.028863
    19  H    1.085174   2.151019   3.402403   3.880366   3.390712
    20  H    3.881082   3.393334   2.150844   1.085671   2.159079
    21  H    2.141394   1.084873   2.151979   3.390492   3.847834
    22  H    3.404483   2.156732   1.084187   2.144133   3.385693
    23  C    4.878104   5.456964   5.060049   3.901893   3.003403
    24  H    5.736483   6.139617   5.527354   4.286054   3.654490
    25  C    5.608498   6.453329   6.272843   5.159777   4.025455
    26  H    6.459957   7.264153   7.064695   5.977592   4.939009
    27  H    5.171920   6.192291   6.249716   5.288101   4.017409
    28  C    4.321632   4.761824   4.467267   3.608275   2.954137
    29  H    3.277733   3.806679   3.733485   3.075974   2.334811
    30  Br   5.463485   6.062720   6.054053   5.419382   4.694407
    31  C    4.958595   4.974509   4.339603   3.539171   3.471815
    32  H    4.970128   4.860830   3.980180   2.985850   3.122259
    33  H    6.023949   6.066370   5.406857   4.568756   4.471343
    34  C    4.790107   4.521745   3.972981   3.661615   3.943747
    35  H    5.591561   5.103505   4.355094   4.108884   4.662635
    36  H    5.181912   5.038785   4.740438   4.558745   4.670851
    37  H    3.857449   3.462138   2.987369   2.930483   3.344054
    38  H    6.153175   6.998233   6.742897   5.532739   4.396741
                    6          7          8          9         10
     6  C    0.000000
     7  S    1.773475   0.000000
     8  C    2.749104   1.773962   0.000000
     9  C    3.093944   2.798494   1.398618   0.000000
    10  S    2.781813   3.310651   2.778089   1.772558   0.000000
    11  C    4.429441   4.096489   2.440709   1.395375   2.699116
    12  C    5.267473   4.580583   2.807429   2.400905   4.002762
    13  C    5.075787   4.032801   2.416130   2.759968   4.530888
    14  C    3.969368   2.726870   1.395046   2.399426   4.056401
    15  H    6.020902   4.868147   3.392995   3.844781   5.615649
    16  H    4.301165   2.842912   2.151215   3.387114   4.927770
    17  H    5.024698   4.956607   3.421006   2.158216   2.808182
    18  H    6.305249   5.664714   3.891665   3.385273   4.843733
    19  H    2.151714   2.840072   4.299903   5.044788   4.932233
    20  H    3.421454   4.959128   5.032121   4.288606   2.823824
    21  H    3.393123   4.866073   6.023214   6.305475   5.624039
    22  H    3.890530   5.662949   6.307954   6.026138   4.853441
    23  C    3.654672   3.749908   3.619683   2.968246   1.933759
    24  H    4.548060   4.797784   4.483500   3.581050   2.371840
    25  C    4.314431   3.738691   3.372333   2.991280   2.849429
    26  H    5.235814   4.655032   4.424692   4.069724   3.794428
    27  H    3.938972   2.996623   2.885700   2.988101   3.207379
    28  C    3.418583   3.835377   4.362822   4.024868   2.787406
    29  H    2.493663   3.079422   3.943109   3.860895   2.780447
    30  Br   4.738045   4.644731   5.430323   5.406834   4.550862
    31  C    4.275134   5.120468   5.580383   5.010204   3.413356
    32  H    4.219466   5.239831   5.438634   4.656315   2.917504
    33  H    5.283109   5.952573   6.297359   5.651152   4.107740
    34  C    4.537130   5.633115   6.438725   6.056676   4.482909
    35  H    5.406921   6.624138   7.330572   6.822030   5.145805
    36  H    5.014945   5.902147   6.888806   6.664232   5.221878
    37  H    3.817502   5.117979   6.047027   5.781168   4.292236
    38  H    4.784753   4.151764   3.292305   2.684470   2.926701
                   11         12         13         14         15
    11  C    0.000000
    12  C    1.389754   0.000000
    13  C    2.407392   1.393420   0.000000
    14  C    2.796433   2.422296   1.392337   0.000000
    15  H    3.391262   2.152098   1.084840   2.141732   0.000000
    16  H    3.881161   3.402682   2.151093   1.084976   2.463587
    17  H    1.085564   2.154536   3.395759   3.881955   4.294397
    18  H    2.145119   1.084250   2.156666   3.405294   2.486787
    19  H    6.335684   6.930539   6.417611   5.148585   7.173337
    20  H    5.077985   6.355447   6.883408   6.318349   7.933411
    21  H    7.503558   8.351663   8.153443   7.059424   9.003798
    22  H    7.013167   8.122494   8.344617   7.524791   9.319590
    23  C    3.844604   4.996326   5.397308   4.831066   6.425615
    24  H    4.162723   5.389031   6.014575   5.643285   7.038535
    25  C    3.680001   4.510390   4.752137   4.270430   5.666899
    26  H    4.646871   5.419159   5.670976   5.237959   6.516594
    27  H    3.871054   4.494655   4.408012   3.692175   5.264330
    28  C    5.133412   6.271620   6.488256   5.667571   7.511753
    29  H    5.135769   6.206581   6.255835   5.273403   7.265899
    30  Br   6.494840   7.434485   7.444103   6.538650   8.357054
    31  C    5.986542   7.260332   7.662287   6.936084   8.722321
    32  H    5.498691   6.843088   7.395495   6.798598   8.475825
    33  H    6.494145   7.758153   8.235869   7.600747   9.279382
    34  C    7.156917   8.410504   8.691357   7.816933   9.744247
    35  H    7.827173   9.135799   9.524125   8.721027  10.593164
    36  H    7.823931   9.012563   9.181111   8.224678  10.202636
    37  H    6.958426   8.173717   8.368036   7.421793   9.409469
    38  H    2.967107   3.712373   4.147299   3.979811   5.031368
                   16         17         18         19         20
    16  H    0.000000
    17  H    4.966657   0.000000
    18  H    4.297921   2.478694   0.000000
    19  H    5.043751   7.038030   7.977448   0.000000
    20  H    7.044483   4.939831   7.101329   4.965921   0.000000
    21  H    7.177031   7.929052   9.320180   2.464040   4.290988
    22  H    7.980575   7.096059   8.960236   4.297763   2.472837
    23  C    5.571009   3.952520   5.813761   5.612322   4.014487
    24  H    6.470562   3.982209   6.062768   6.552698   4.116764
    25  C    4.945507   3.989078   5.298124   6.142708   5.380844
    26  H    5.844764   4.849929   6.117510   6.965749   6.133841
    27  H    4.183333   4.438700   5.389233   5.538192   5.713170
    28  C    6.226007   5.314640   7.171368   5.027180   3.882327
    29  H    5.721260   5.472099   7.185948   3.950248   3.634339
    30  Br   6.890081   6.789535   8.336808   5.876514   5.784451
    31  C    7.568218   5.931816   8.080969   5.802822   3.479757
    32  H    7.535481   5.305165   7.598734   5.931677   2.652295
    33  H    8.263104   6.343200   8.508280   6.835517   4.377882
    34  C    8.327512   7.173787   9.289629   5.572101   3.740829
    35  H    9.284647   7.719221   9.959799   6.422542   3.949525
    36  H    8.636974   7.924059   9.926176   5.801585   4.767961
    37  H    7.875787   7.064369   9.095529   4.655389   3.228469
    38  H    4.789528   3.206923   4.379232   6.711907   5.655072
                   21         22         23         24         25
    21  H    0.000000
    22  H    2.486781   0.000000
    23  C    6.487706   5.882528   0.000000
    24  H    7.171140   6.216068   1.094029   0.000000
    25  C    7.468412   7.185188   1.516292   2.137132   0.000000
    26  H    8.249034   7.930445   2.120072   2.409005   1.092019
    27  H    7.154875   7.239936   2.189819   3.072448   1.091175
    28  C    5.684281   5.238085   1.536829   2.147010   2.658975
    29  H    4.711217   4.603668   2.181525   3.004602   3.155445
    30  Br   6.831683   6.816093   2.909395   3.445492   3.185181
    31  C    5.823149   4.831587   2.519431   2.495621   3.887692
    32  H    5.768029   4.400364   2.573554   2.337458   4.073764
    33  H    6.897912   5.836292   2.868070   2.526710   4.054515
    34  C    5.152642   4.270282   3.873416   4.002567   5.188242
    35  H    5.650995   4.394593   4.650187   4.567390   6.033095
    36  H    5.564364   5.075594   4.327685   4.548494   5.445077
    37  H    4.060002   3.320793   4.090093   4.408355   5.407079
    38  H    8.047430   7.644581   2.160992   2.481396   1.091918
                   26         27         28         29         30
    26  H    0.000000
    27  H    1.772765   0.000000
    28  C    2.974946   2.925556   0.000000
    29  H    3.682339   3.091862   1.086973   0.000000
    30  Br   2.938001   3.182263   1.953601   2.425411   0.000000
    31  C    4.062880   4.369691   1.529493   2.161827   2.864254
    32  H    4.414431   4.666036   2.140851   2.638597   3.819426
    33  H    3.953597   4.687735   2.148084   3.036326   2.913545
    34  C    5.376643   5.468312   2.560753   2.663024   3.453782
    35  H    6.177973   6.423017   3.498938   3.696051   4.393160
    36  H    5.487176   5.616044   2.859744   2.951404   3.075865
    37  H    5.783420   5.541029   2.813477   2.488192   3.918841
    38  H    1.752937   1.783090   3.567476   4.031286   4.265361
                   31         32         33         34         35
    31  C    0.000000
    32  H    1.098989   0.000000
    33  H    1.095167   1.748202   0.000000
    34  C    1.522411   2.146928   2.172659   0.000000
    35  H    2.160616   2.462510   2.509162   1.093360   0.000000
    36  H    2.177139   3.070931   2.538119   1.094345   1.767748
    37  H    2.169719   2.510526   3.083805   1.095720   1.771162
    38  H    4.647827   4.618168   4.790166   6.023749   6.795584
                   36         37         38
    36  H    0.000000
    37  H    1.773335   0.000000
    38  H    6.391791   6.209473   0.000000
 Stoichiometry    C17H18BrS2(1+)
 Framework group  C1[X(C17H18BrS2)]
 Deg. of freedom   108
 Full point group                 C1      NOp   1
 Largest Abelian subgroup         C1      NOp   1
 Largest concise Abelian subgroup C1      NOp   1
                         Standard orientation:                         
 ---------------------------------------------------------------------
 Center     Atomic      Atomic             Coordinates (Angstroms)
 Number     Number       Type             X           Y           Z
 ---------------------------------------------------------------------
      1          6           0        0.005999    2.828304    1.526467
      2          6           0       -0.637501    3.840209    0.820370
      3          6           0       -0.834523    3.736161   -0.555091
      4          6           0       -0.399343    2.603041   -1.230256
      5          6           0        0.211282    1.574057   -0.513118
      6          6           0        0.442867    1.679809    0.864592
      7         16           0        1.217240    0.405313    1.824395
      8          6           0        2.456620   -0.184447    0.700536
      9          6           0        2.252280   -0.299604   -0.678274
     10         16           0        0.711709    0.140206   -1.436674
     11          6           0        3.252424   -0.765798   -1.532352
     12          6           0        4.471549   -1.159628   -0.993791
     13          6           0        4.681773   -1.069953    0.380758
     14          6           0        3.689558   -0.575478    1.223139
     15          1           0        5.634351   -1.369158    0.804963
     16          1           0        3.877996   -0.482379    2.287562
     17          1           0        3.075012   -0.831564   -2.601300
     18          1           0        5.253194   -1.530836   -1.647117
     19          1           0        0.182036    2.936207    2.591817
     20          1           0       -0.545332    2.515940   -2.302535
     21          1           0       -0.969892    4.726286    1.350779
     22          1           0       -1.318048    4.536274   -1.104168
     23          6           0       -0.522890   -1.291805   -1.031047
     24          1           0       -0.795997   -1.585354   -2.048958
     25          6           0        0.195399   -2.448601   -0.363944
     26          1           0       -0.464855   -3.317314   -0.407627
     27          1           0        0.446562   -2.254838    0.680103
     28          6           0       -1.747352   -0.633190   -0.376247
     29          1           0       -1.452143    0.157011    0.309278
     30         35           0       -2.708403   -1.857832    0.804089
     31          6           0       -2.694355   -0.082679   -1.443707
     32          1           0       -2.083276    0.355828   -2.245000
     33          1           0       -3.229207   -0.919814   -1.904717
     34          6           0       -3.663991    0.972378   -0.929513
     35          1           0       -4.279187    1.353769   -1.748970
     36          1           0       -4.336038    0.564156   -0.168397
     37          1           0       -3.123779    1.817994   -0.489390
     38          1           0        1.100761   -2.713060   -0.914095
 ---------------------------------------------------------------------
 Rotational constants (GHZ):           0.3231980           0.2021398           0.1609896
 Standard basis: 6-31+G(d,p) (6D, 7F)
 There are   493 symmetry adapted cartesian basis functions of A   symmetry.
 There are   493 symmetry adapted basis functions of A   symmetry.
   493 basis functions,   869 primitive gaussians,   493 cartesian basis functions
    93 alpha electrons       93 beta electrons
       nuclear repulsion energy      2366.6034875437 Hartrees.
 NAtoms=   38 NActive=   38 NUniq=   38 SFac= 1.00D+00 NAtFMM=   60 NAOKFM=F Big=F
 Integral buffers will be    131072 words long.
 Raffenetti 2 integral format.
 Two-electron integral symmetry is turned on.
 Nuclear repulsion after empirical dispersion term =     2366.5683074753 Hartrees.
 ------------------------------------------------------------------------------
 Polarizable Continuum Model (PCM)
 =================================
 Model                : PCM.
 Atomic radii         : SMD-Coulomb.
 Polarization charges : Total charges.
 Charge compensation  : None.
 Solution method      : Matrix inversion.
 Cavity type          : VdW (van der Waals Surface) (Alpha=1.000).
 Cavity algorithm     : GePol (No added spheres)
                        Default sphere list used, NSphG=   38.
                        Lebedev-Laikov grids with approx.  5.0 points / Ang**2.
                        Smoothing algorithm: York/Karplus (Gamma=1.0000).
                        Polarization charges: spherical gaussians, with
                                              point-specific exponents (IZeta= 3).
                        Self-potential: point-specific (ISelfS= 7).
                        Self-field    : sphere-specific E.n sum rule (ISelfD= 2).
 1st derivatives      : Analytical E(r).r(x)/FMM algorithm (CHGder, D1EAlg=3).
                        Cavity 1st derivative terms included.
 Solvent              : Dichloromethane, Eps=   8.930000 Eps(inf)=   2.028346
 ------------------------------------------------------------------------------
 ------------------------------------------------------------------------------
 Atomic radii for non-electrostatic terms: SMD-CDS.
 ------------------------------------------------------------------------------
 Nuclear repulsion after PCM non-electrostatic terms =     2366.5553866190 Hartrees.
 One-electron integrals computed using PRISM.
 NBasis=   493 RedAO= T EigKep=  1.05D-06  NBF=   493
 NBsUse=   492 1.00D-06 EigRej=  3.63D-07 NBFU=   492
 Initial guess from the checkpoint file:  "/home/ansgus3642/gaussian/scratch/Gau-107179.chk"
 B after Tr=     0.000000    0.000000    0.000000
         Rot=    0.998068    0.010601   -0.006831   -0.060838 Ang=   7.12 deg.
 ExpMin= 3.50D-02 ExpMax= 5.74D+05 ExpMxC= 5.74D+03 IAcc=3 IRadAn=         5 AccDes= 0.00D+00
 Harris functional with IExCor= 4639 and IRadAn=       5 diagonalized for initial guess.
 HarFok:  IExCor= 4639 AccDes= 0.00D+00 IRadAn=         5 IDoV= 1 UseB2=F ITyADJ=14
 ICtDFT=  3500011 ScaDFX=  1.000000  1.000000  1.000000  1.000000
 FoFCou: FMM=F IPFlag=           0 FMFlag=      100000 FMFlg1=           0
         NFxFlg=           0 DoJE=T BraDBF=F KetDBF=T FulRan=T
         wScrn=  0.000000 ICntrl=       500 IOpCl=  0 I1Cent=   200000004 NGrid=           0
         NMat0=    1 NMatS0=      1 NMatT0=    0 NMatD0=    1 NMtDS0=    0 NMtDT0=    0
 Petite list used in FoFCou.
 Requested convergence on RMS density matrix=1.00D-08 within 128 cycles.
 Requested convergence on MAX density matrix=1.00D-06.
 Requested convergence on             energy=1.00D-06.
 No special actions if energy rises.
 Inv3:  Mode=1 IEnd=    23402547.
 Iteration    1 A*A^-1 deviation from unit magnitude is 3.89D-15 for    733.
 Iteration    1 A*A^-1 deviation from orthogonality  is 2.33D-15 for   1376    998.
 Iteration    1 A^-1*A deviation from unit magnitude is 3.44D-15 for    733.
 Iteration    1 A^-1*A deviation from orthogonality  is 1.73D-15 for   1630    823.
 Error on total polarization charges =  0.04291
 SCF Done:  E(RwB97XD) =  -4026.41539772     A.U. after   19 cycles
            NFock= 19  Conv=0.23D-08     -V/T= 2.0063
 SMD-CDS (non-electrostatic) energy       (kcal/mol) =      -8.11
 (included in total energy above)
 D1PCM: PCM CHGder 1st derivatives, ID1Alg=3 FixD1E=F DoIter=F DoCFld=F I1PDM=0.
 Calling FoFJK, ICntrl=      2127 FMM=F ISym2X=0 I1Cent= 0 IOpClX= 0 NMat=1 NMatS=1 NMatT=0.
 ***** Axes restored to original set *****
 -------------------------------------------------------------------
 Center     Atomic                   Forces (Hartrees/Bohr)
 Number     Number              X              Y              Z
 -------------------------------------------------------------------
      1        6           0.000112320   -0.000452161   -0.000217777
      2        6          -0.000617149    0.000444490   -0.000041223
      3        6           0.000826586    0.000210111    0.000453831
      4        6           0.000285979   -0.000104121   -0.001573270
      5        6           0.002472464   -0.000183204   -0.000624245
      6        6          -0.000583044    0.000066159    0.000516766
      7       16          -0.000836851    0.000145939   -0.001421549
      8        6          -0.000124412    0.000229563    0.000163213
      9        6           0.001110209    0.000262629   -0.000860320
     10       16          -0.001319469   -0.001143190   -0.000371627
     11        6           0.000009041   -0.000152694    0.000135601
     12        6          -0.000026167   -0.000060437   -0.000036249
     13        6          -0.000269244    0.000035267    0.000148755
     14        6           0.000067377   -0.000515482    0.000054226
     15        1           0.000013800   -0.000047037   -0.000037877
     16        1           0.000045897    0.000070625    0.000200111
     17        1           0.000107060    0.000318795   -0.000012767
     18        1          -0.000022485   -0.000023322    0.000005190
     19        1           0.000068776   -0.000048666    0.000065578
     20        1           0.000051509   -0.000377810    0.000127231
     21        1          -0.000014512    0.000011105   -0.000009341
     22        1          -0.000197555   -0.000060571    0.000059360
     23        6           0.001564635    0.000556295    0.001103334
     24        1           0.001095713   -0.000402590   -0.000202379
     25        6          -0.000455876    0.001309170    0.001065680
     26        1          -0.000630169    0.000161514    0.000177833
     27        1          -0.000005752    0.000163831   -0.000025427
     28        6          -0.001662132    0.000196468   -0.001941892
     29        1          -0.000577452   -0.000138483    0.000715693
     30       35           0.000010239   -0.002115045    0.000124803
     31        6           0.000489177    0.001424079    0.000476692
     32        1           0.000376026    0.000527449    0.001114274
     33        1          -0.000193049    0.000066677   -0.000357518
     34        6          -0.000672311    0.000063039    0.000863887
     35        1          -0.000118461   -0.000032304   -0.000042445
     36        1          -0.000124920    0.000011356    0.000032800
     37        1          -0.000396053   -0.000209629   -0.000016831
     38        1           0.000140254   -0.000207815    0.000187880
 -------------------------------------------------------------------
 Cartesian Forces:  Max     0.002472464 RMS     0.000642533

 GradGradGradGradGradGradGradGradGradGradGradGradGradGradGradGradGradGrad
 Berny optimization.
 Using GEDIIS/GDIIS optimizer.
 FormGI is forming the generalized inverse of G from B-inverse, IUseBI=4.
 Internal  Forces:  Max     0.009695584 RMS     0.001432410
 Search for a local minimum.
 Step number   8 out of a maximum of  222
 All quantities printed in internal units (Hartrees-Bohrs-Radians)
 Mixed Optimization -- RFO/linear search
 Update second derivatives using D2CorX and points    7    8
 DE= -3.78D-04 DEPred=-2.92D-03 R= 1.29D-01
 Trust test= 1.29D-01 RLast= 9.63D-01 DXMaxT set to 2.12D-01
 ITU=  0  1  0  0 -1 -1  1  0
 Use linear search instead of GDIIS.
     Eigenvalues ---    0.00151   0.00202   0.00319   0.00419   0.00867
     Eigenvalues ---    0.01077   0.01284   0.01508   0.01696   0.01784
     Eigenvalues ---    0.01815   0.01921   0.01943   0.02206   0.02272
     Eigenvalues ---    0.02329   0.02336   0.02439   0.02577   0.02637
     Eigenvalues ---    0.02792   0.02798   0.02886   0.02904   0.03171
     Eigenvalues ---    0.03652   0.03800   0.03925   0.04131   0.04526
     Eigenvalues ---    0.04579   0.04607   0.04620   0.05732   0.05865
     Eigenvalues ---    0.06648   0.07626   0.09329   0.10110   0.10391
     Eigenvalues ---    0.10999   0.11016   0.11127   0.11649   0.11729
     Eigenvalues ---    0.12251   0.12271   0.12291   0.12467   0.12484
     Eigenvalues ---    0.12515   0.13817   0.14261   0.14512   0.14852
     Eigenvalues ---    0.15664   0.16106   0.16157   0.16659   0.17299
     Eigenvalues ---    0.17686   0.18240   0.18582   0.19354   0.19411
     Eigenvalues ---    0.20403   0.21311   0.22009   0.23014   0.23941
     Eigenvalues ---    0.24255   0.25089   0.27149   0.27767   0.28521
     Eigenvalues ---    0.29962   0.31438   0.32480   0.33217   0.34143
     Eigenvalues ---    0.34174   0.34629   0.34850   0.34980   0.35033
     Eigenvalues ---    0.35049   0.35440   0.35774   0.36545   0.36722
     Eigenvalues ---    0.36773   0.36840   0.36906   0.36961   0.37111
     Eigenvalues ---    0.37118   0.37458   0.39809   0.41874   0.42563
     Eigenvalues ---    0.43123   0.46757   0.47847   0.48067   0.48454
     Eigenvalues ---    0.51571   0.52022   0.56925
 RFO step:  Lambda=-5.31853034D-04 EMin= 1.50609586D-03
 Quartic linear search produced a step of -0.39759.
 Iteration  1 RMS(Cart)=  0.13171167 RMS(Int)=  0.00448556
 Iteration  2 RMS(Cart)=  0.00906104 RMS(Int)=  0.00010610
 Iteration  3 RMS(Cart)=  0.00004694 RMS(Int)=  0.00010321
 Iteration  4 RMS(Cart)=  0.00000001 RMS(Int)=  0.00010321
 Variable       Old X    -DE/DX   Delta X   Delta X   Delta X     New X
                                 (Linear)    (Quad)   (Total)
    R1        2.62979   0.00052   0.00004   0.00091   0.00091   2.63070
    R2        2.63749  -0.00023   0.00015  -0.00080  -0.00064   2.63684
    R3        2.05068   0.00007   0.00010  -0.00004   0.00006   2.05074
    R4        2.63313   0.00006   0.00061  -0.00025   0.00031   2.63343
    R5        2.05011   0.00000   0.00000   0.00004   0.00003   2.05015
    R6        2.62474   0.00048  -0.00017   0.00177   0.00158   2.62632
    R7        2.04882  -0.00006   0.00001  -0.00002   0.00000   2.04881
    R8        2.63612   0.00009   0.00018   0.00067   0.00088   2.63701
    R9        2.05162  -0.00012  -0.00025  -0.00015  -0.00040   2.05122
   R10        2.64757  -0.00095  -0.00117  -0.00059  -0.00169   2.64589
   R11        3.35889  -0.00127   0.00036  -0.00320  -0.00271   3.35618
   R12        3.35138  -0.00046   0.00028  -0.00101  -0.00084   3.35054
   R13        3.35230  -0.00031   0.00004   0.00013   0.00006   3.35236
   R14        2.64301  -0.00033   0.00017  -0.00063  -0.00045   2.64255
   R15        2.63626   0.00026   0.00003  -0.00011  -0.00007   2.63619
   R16        3.34965   0.00010   0.00149   0.00155   0.00313   3.35278
   R17        2.63688  -0.00020  -0.00072  -0.00008  -0.00078   2.63610
   R18        3.65427   0.00138   0.00402  -0.02400  -0.01998   3.63430
   R19        2.62625   0.00009   0.00002   0.00051   0.00052   2.62678
   R20        2.05142  -0.00002  -0.00009  -0.00013  -0.00023   2.05119
   R21        2.63318   0.00017   0.00012   0.00023   0.00031   2.63349
   R22        2.04894   0.00000   0.00001   0.00000   0.00001   2.04894
   R23        2.63113  -0.00009   0.00011  -0.00010  -0.00001   2.63112
   R24        2.05005   0.00003   0.00001   0.00008   0.00009   2.05014
   R25        2.05031   0.00021   0.00017  -0.00005   0.00012   2.05043
   R26        2.06742  -0.00020   0.00022  -0.00072  -0.00050   2.06692
   R27        2.86538  -0.00075   0.00250   0.00169   0.00419   2.86957
   R28        2.90419   0.00168  -0.00213   0.00619   0.00406   2.90825
   R29        2.06362   0.00049  -0.00026  -0.00148  -0.00174   2.06188
   R30        2.06202  -0.00001   0.00062   0.00005   0.00067   2.06269
   R31        2.06343   0.00010  -0.00090   0.00151   0.00062   2.06404
   R32        2.05408   0.00000   0.00086   0.00139   0.00224   2.05632
   R33        3.69177   0.00080   0.00805   0.01063   0.01868   3.71045
   R34        2.89032  -0.00001  -0.00109  -0.00232  -0.00342   2.88691
   R35        2.07679  -0.00056  -0.00417   0.00285  -0.00132   2.07547
   R36        2.06957   0.00026   0.00029   0.00012   0.00040   2.06997
   R37        2.87694   0.00044   0.00184  -0.00048   0.00136   2.87830
   R38        2.06615   0.00006   0.00006  -0.00010  -0.00005   2.06610
   R39        2.06801   0.00010  -0.00033   0.00013  -0.00020   2.06782
   R40        2.07061  -0.00043  -0.00022  -0.00046  -0.00069   2.06992
    A1        2.09725  -0.00006  -0.00069  -0.00040  -0.00104   2.09621
    A2        2.09535   0.00007   0.00034   0.00015   0.00046   2.09582
    A3        2.09048  -0.00002   0.00031   0.00031   0.00060   2.09108
    A4        2.10825  -0.00006   0.00028  -0.00016   0.00011   2.10836
    A5        2.08002   0.00006   0.00001   0.00010   0.00012   2.08014
    A6        2.09473   0.00000  -0.00036   0.00005  -0.00030   2.09443
    A7        2.09031   0.00003   0.00031   0.00088   0.00120   2.09151
    A8        2.10351   0.00002  -0.00040  -0.00038  -0.00079   2.10273
    A9        2.08933  -0.00004   0.00010  -0.00049  -0.00039   2.08894
   A10        2.08176  -0.00058  -0.00150  -0.00181  -0.00320   2.07857
   A11        2.09835   0.00068   0.00201   0.00228   0.00424   2.10259
   A12        2.10299  -0.00010  -0.00061  -0.00041  -0.00106   2.10193
   A13        2.12023   0.00074   0.00146   0.00091   0.00226   2.12249
   A14        2.03887  -0.00072   0.00122   0.00111   0.00198   2.04085
   A15        2.12386  -0.00002  -0.00259  -0.00210  -0.00419   2.11967
   A16        2.06770  -0.00007  -0.00029   0.00066   0.00042   2.06812
   A17        2.06165   0.00083   0.00301   0.00231   0.00518   2.06684
   A18        2.15330  -0.00077  -0.00251  -0.00331  -0.00551   2.14779
   A19        1.77329   0.00049  -0.00190   0.00272   0.00088   1.77417
   A20        2.15299  -0.00042  -0.00166  -0.00188  -0.00346   2.14953
   A21        2.06386   0.00026   0.00153   0.00090   0.00230   2.06616
   A22        2.06616   0.00016   0.00012   0.00089   0.00103   2.06719
   A23        2.12745  -0.00088  -0.00391  -0.00441  -0.00802   2.11943
   A24        2.12492   0.00012   0.00043   0.00033   0.00069   2.12561
   A25        2.03082   0.00076   0.00344   0.00408   0.00731   2.03812
   A26        1.79522   0.00029  -0.01160   0.00945  -0.00185   1.79337
   A27        1.88456   0.00318   0.01717  -0.00640   0.01075   1.89531
   A28        1.85605  -0.00236  -0.00150   0.00597   0.00415   1.86020
   A29        2.07858  -0.00011  -0.00050  -0.00101  -0.00145   2.07713
   A30        2.10112  -0.00010  -0.00022   0.00035   0.00010   2.10122
   A31        2.10341   0.00021   0.00070   0.00067   0.00134   2.10475
   A32        2.09022   0.00002   0.00019   0.00054   0.00073   2.09095
   A33        2.08968   0.00000   0.00002  -0.00024  -0.00021   2.08947
   A34        2.10327  -0.00003  -0.00021  -0.00031  -0.00051   2.10276
   A35        2.10849   0.00004   0.00024   0.00015   0.00038   2.10888
   A36        2.09493  -0.00006  -0.00025  -0.00066  -0.00090   2.09402
   A37        2.07958   0.00002  -0.00001   0.00049   0.00049   2.08007
   A38        2.09753  -0.00023  -0.00064  -0.00090  -0.00150   2.09603
   A39        2.09089   0.00005   0.00036  -0.00025   0.00009   2.09098
   A40        2.09469   0.00018   0.00027   0.00115   0.00140   2.09609
   A41        1.73444  -0.00294  -0.00093  -0.00730  -0.00834   1.72610
   A42        1.93350  -0.00223  -0.01666   0.00142  -0.01527   1.91823
   A43        1.85531   0.00970   0.03255   0.01377   0.04645   1.90176
   A44        1.89959   0.00274   0.00664  -0.00141   0.00524   1.90483
   A45        1.88864   0.00158   0.00316   0.00983   0.01308   1.90172
   A46        2.11405  -0.00791  -0.02089  -0.01474  -0.03573   2.07832
   A47        1.87852  -0.00045   0.00009  -0.00010   0.00000   1.87851
   A48        1.97634  -0.00032  -0.00554  -0.00021  -0.00575   1.97059
   A49        1.93466   0.00057   0.00675   0.00111   0.00786   1.94251
   A50        1.89516   0.00016  -0.00019  -0.00177  -0.00195   1.89321
   A51        1.86345   0.00016   0.00099   0.00196   0.00296   1.86641
   A52        1.91159  -0.00011  -0.00187  -0.00090  -0.00278   1.90880
   A53        1.94322  -0.00023   0.00104  -0.00037   0.00124   1.94446
   A54        1.96138  -0.00608  -0.02744   0.00016  -0.02729   1.93410
   A55        1.92858   0.00728   0.01873   0.00775   0.02681   1.95539
   A56        1.78061   0.00140   0.00849  -0.00196   0.00637   1.78698
   A57        1.92480  -0.00312   0.01145  -0.01003   0.00167   1.92647
   A58        1.92060   0.00009  -0.01456   0.00334  -0.01127   1.90933
   A59        1.88410  -0.00023   0.00250  -0.00404  -0.00152   1.88258
   A60        1.89763   0.00060   0.00043   0.00265   0.00308   1.90071
   A61        1.99113  -0.00047  -0.00062  -0.00027  -0.00089   1.99024
   A62        1.84381   0.00017   0.00594  -0.00223   0.00373   1.84754
   A63        1.90063   0.00061  -0.00658   0.00769   0.00111   1.90174
   A64        1.93999  -0.00063  -0.00110  -0.00398  -0.00508   1.93491
   A65        1.92513  -0.00008  -0.00220   0.00019  -0.00201   1.92313
   A66        1.94714  -0.00002   0.00214  -0.00173   0.00040   1.94754
   A67        1.93530   0.00012  -0.00050   0.00148   0.00098   1.93629
   A68        1.88163  -0.00003   0.00010   0.00003   0.00013   1.88175
   A69        1.88520   0.00006  -0.00033   0.00080   0.00047   1.88568
   A70        1.88734  -0.00005   0.00077  -0.00073   0.00003   1.88738
    D1       -0.02008  -0.00008  -0.00351  -0.00374  -0.00725  -0.02733
    D2       -3.14095  -0.00005  -0.00041  -0.00333  -0.00374   3.13850
    D3        3.10661   0.00003  -0.00614   0.00048  -0.00565   3.10096
    D4       -0.01426   0.00005  -0.00304   0.00090  -0.00214  -0.01639
    D5       -0.00552  -0.00001  -0.00561   0.00898   0.00336  -0.00216
    D6       -3.11326   0.00039  -0.01940   0.01970   0.00034  -3.11292
    D7       -3.13225  -0.00011  -0.00299   0.00477   0.00176  -3.13048
    D8        0.04319   0.00028  -0.01677   0.01549  -0.00125   0.04194
    D9        0.01385   0.00018   0.00893  -0.00343   0.00549   0.01934
   D10       -3.11935  -0.00010   0.00312  -0.00373  -0.00061  -3.11996
   D11        3.13455   0.00015   0.00581  -0.00385   0.00195   3.13650
   D12        0.00135  -0.00013   0.00000  -0.00415  -0.00415  -0.00280
   D13        0.01789  -0.00021  -0.00501   0.00505   0.00004   0.01793
   D14       -3.13719  -0.00022  -0.01075   0.00962  -0.00111  -3.13830
   D15       -3.13202   0.00007   0.00075   0.00535   0.00609  -3.12594
   D16       -0.00392   0.00006  -0.00499   0.00991   0.00494   0.00102
   D17       -0.04426   0.00010  -0.00433   0.00037  -0.00396  -0.04822
   D18        3.11964  -0.00031  -0.01116   0.00446  -0.00669   3.11295
   D19        3.11085   0.00011   0.00138  -0.00423  -0.00285   3.10800
   D20       -0.00843  -0.00031  -0.00545  -0.00014  -0.00558  -0.01401
   D21        0.03789   0.00001   0.00964  -0.00734   0.00230   0.04019
   D22       -3.13945  -0.00037   0.02420  -0.01854   0.00569  -3.13376
   D23       -3.12710   0.00044   0.01682  -0.01158   0.00524  -3.12186
   D24       -0.02125   0.00005   0.03137  -0.02278   0.00863  -0.01263
   D25        2.47353  -0.00077  -0.03183   0.01161  -0.02030   2.45323
   D26       -1.85174  -0.00208  -0.03250   0.02005  -0.01237  -1.86412
   D27       -0.64570  -0.00120  -0.03868   0.01567  -0.02311  -0.66881
   D28        1.31221  -0.00250  -0.03936   0.02411  -0.01519   1.29702
   D29       -2.51126   0.00045   0.00652   0.00520   0.01173  -2.49952
   D30        0.66597   0.00085  -0.00798   0.01640   0.00843   0.67440
   D31       -0.65525  -0.00037  -0.00236  -0.00662  -0.00905  -0.66431
   D32        2.50698  -0.00042  -0.00137  -0.00137  -0.00276   2.50422
   D33       -0.00037  -0.00080  -0.01236   0.00510  -0.00721  -0.00758
   D34        3.13958  -0.00032  -0.00537   0.00764   0.00235  -3.14125
   D35        3.12056  -0.00074  -0.01334  -0.00015  -0.01350   3.10706
   D36       -0.02268  -0.00026  -0.00635   0.00239  -0.00393  -0.02661
   D37        3.11899   0.00016   0.00309  -0.00788  -0.00486   3.11413
   D38       -0.03512   0.00009   0.00217  -0.00779  -0.00566  -0.04078
   D39       -0.00301   0.00011   0.00406  -0.00287   0.00119  -0.00182
   D40        3.12607   0.00004   0.00314  -0.00277   0.00038   3.12646
   D41        0.65764   0.00143   0.02827  -0.00673   0.02172   0.67936
   D42       -1.32124  -0.00132   0.01470  -0.00584   0.00901  -1.31223
   D43       -2.48239   0.00098   0.02162  -0.00914   0.01262  -2.46978
   D44        1.82191  -0.00178   0.00804  -0.00825  -0.00010   1.82181
   D45        0.03048   0.00021   0.00321  -0.00003   0.00315   0.03363
   D46       -3.12474   0.00010   0.00179   0.00128   0.00304  -3.12170
   D47       -3.11267   0.00066   0.00990   0.00237   0.01228  -3.10039
   D48        0.01529   0.00055   0.00847   0.00368   0.01217   0.02746
   D49        2.23612  -0.00014  -0.03000  -0.03719  -0.06749   2.16863
   D50       -2.05085   0.00072  -0.02873  -0.04187  -0.07086  -2.12170
   D51        0.27736  -0.00362  -0.04360  -0.04914  -0.09272   0.18464
   D52       -2.13045   0.00049  -0.03657  -0.02651  -0.06302  -2.19347
   D53       -0.13423   0.00135  -0.03530  -0.03119  -0.06639  -0.20062
   D54        2.19397  -0.00299  -0.05017  -0.03846  -0.08825   2.10572
   D55       -0.01237  -0.00001   0.00223  -0.00190   0.00035  -0.01203
   D56        3.13325  -0.00009  -0.00004  -0.00153  -0.00156   3.13169
   D57       -3.14032   0.00011   0.00367  -0.00321   0.00047  -3.13985
   D58        0.00531   0.00002   0.00139  -0.00283  -0.00144   0.00387
   D59       -0.01281  -0.00014  -0.00446   0.00144  -0.00302  -0.01583
   D60       -3.13358  -0.00004  -0.00387   0.00254  -0.00134  -3.13491
   D61        3.12472  -0.00005  -0.00217   0.00106  -0.00110   3.12363
   D62        0.00396   0.00005  -0.00157   0.00216   0.00058   0.00454
   D63        0.02065   0.00008   0.00124   0.00100   0.00222   0.02287
   D64       -3.10840   0.00015   0.00215   0.00091   0.00304  -3.10536
   D65       -3.14159  -0.00002   0.00065  -0.00011   0.00054  -3.14105
   D66        0.01254   0.00005   0.00156  -0.00019   0.00136   0.01390
   D67       -2.87378   0.00246   0.01713  -0.02550  -0.00845  -2.88223
   D68        1.31456   0.00276   0.02067  -0.02310  -0.00251   1.31206
   D69       -0.84186   0.00270   0.02211  -0.02260  -0.00058  -0.84244
   D70       -0.98402  -0.00067   0.01123  -0.03411  -0.02293  -1.00695
   D71       -3.07886  -0.00036   0.01476  -0.03171  -0.01698  -3.09584
   D72        1.04790  -0.00042   0.01621  -0.03121  -0.01505   1.03284
   D73        1.22003  -0.00248   0.00446  -0.03401  -0.02942   1.19060
   D74       -0.87482  -0.00217   0.00800  -0.03160  -0.02347  -0.89829
   D75       -3.03124  -0.00223   0.00945  -0.03111  -0.02154  -3.05279
   D76       -0.70378  -0.00104  -0.11106   0.03922  -0.07181  -0.77559
   D77       -2.68900   0.00107  -0.10587   0.04179  -0.06406  -2.75306
   D78        1.44148  -0.00005  -0.08088   0.03161  -0.04923   1.39225
   D79       -2.55306  -0.00249  -0.12615   0.03766  -0.08859  -2.64165
   D80        1.74490  -0.00038  -0.12096   0.04023  -0.08083   1.66407
   D81       -0.40780  -0.00151  -0.09597   0.03005  -0.06600  -0.47380
   D82        1.52111  -0.00126  -0.12123   0.04256  -0.07860   1.44250
   D83       -0.46411   0.00085  -0.11603   0.04513  -0.07085  -0.53496
   D84       -2.61682  -0.00028  -0.09105   0.03495  -0.05602  -2.67284
   D85       -0.68403  -0.00247  -0.06100   0.00982  -0.05101  -0.73505
   D86        1.30823  -0.00208  -0.05248   0.00646  -0.04586   1.26236
   D87       -2.79902  -0.00277  -0.05402   0.00311  -0.05076  -2.84978
   D88        1.47192   0.00010  -0.03670   0.00776  -0.02912   1.44280
   D89       -2.81901   0.00049  -0.02818   0.00440  -0.02397  -2.84298
   D90       -0.64307  -0.00020  -0.02973   0.00105  -0.02887  -0.67194
   D91       -2.86019   0.00013  -0.02860   0.00181  -0.02674  -2.88694
   D92       -0.86794   0.00052  -0.02008  -0.00155  -0.02159  -0.88953
   D93        1.30800  -0.00017  -0.02162  -0.00490  -0.02649   1.28151
   D94        3.09809   0.00001  -0.01001   0.02753   0.01751   3.11560
   D95       -1.09434  -0.00010  -0.00996   0.02657   0.01659  -1.07775
   D96        1.01051  -0.00009  -0.00787   0.02547   0.01759   1.02810
   D97        0.99229   0.00018  -0.00810   0.02733   0.01924   1.01153
   D98        3.08305   0.00008  -0.00805   0.02636   0.01833   3.10137
   D99       -1.09528   0.00008  -0.00596   0.02527   0.01932  -1.07596
   D100      -1.03193  -0.00004  -0.01077   0.02772   0.01695  -1.01498
   D101       1.05883  -0.00015  -0.01072   0.02675   0.01603   1.07486
   D102      -3.11950  -0.00014  -0.00863   0.02565   0.01702  -3.10248
         Item               Value     Threshold  Converged?
 Maximum Force            0.009696     0.000450     NO 
 RMS     Force            0.001432     0.000300     NO 
 Maximum Displacement     0.727389     0.001800     NO 
 RMS     Displacement     0.136207     0.001200     NO
[truncated: 980,331 more chars]
