# Supplementary material for: Enriching Alkene syn-Dihalogenation: Aryl Alkene, Bromine, Regio-Reversion, and Stereoconvergency
Source: Org Lett. 2026 Feb 25;28(9):3002–7. doi: 10.1021/acs.orglett.6c00241 (PMC12973299; doi:10.1021/acs.orglett.6c00241)
Supplement: Supplementary file 1 [file ol6c00241_si_001.zip › Fig 4b/alkyl-Br/E-alkyl-bromiranium_TS.log]

 Entering Gaussian System, Link 0=g16
 Input=E-alkyl-TT-Br_bromiranium_TS.gjf
 Output=E-alkyl-TT-Br_bromiranium_TS.log
 Initial command:
 /home/ansgus3642/gaussian/g16/l1.exe "/home/ansgus3642/gaussian/scratch/Gau-80050.inp" -scrdir="/home/ansgus3642/gaussian/scratch/"
 Entering Link 1 = /home/ansgus3642/gaussian/g16/l1.exe PID=     80052.
  
 Copyright (c) 1988-2019, Gaussian, Inc.  All Rights Reserved.
  
 This is part of the Gaussian(R) 16 program.  It is based on
 the Gaussian(R) 09 system (copyright 2009, Gaussian, Inc.),
 the Gaussian(R) 03 system (copyright 2003, Gaussian, Inc.),
 the Gaussian(R) 98 system (copyright 1998, Gaussian, Inc.),
 the Gaussian(R) 94 system (copyright 1995, Gaussian, Inc.),
 the Gaussian 92(TM) system (copyright 1992, Gaussian, Inc.),
 the Gaussian 90(TM) system (copyright 1990, Gaussian, Inc.),
 the Gaussian 88(TM) system (copyright 1988, Gaussian, Inc.),
 the Gaussian 86(TM) system (copyright 1986, Carnegie Mellon
 University), and the Gaussian 82(TM) system (copyright 1983,
 Carnegie Mellon University). Gaussian is a federally registered
 trademark of Gaussian, Inc.
  
 This software contains proprietary and confidential information,
 including trade secrets, belonging to Gaussian, Inc.
  
 This software is provided under written license and may be
 used, copied, transmitted, or stored only in accord with that
 written license.
  
 The following legend is applicable only to US Government
 contracts under FAR:
  
                    RESTRICTED RIGHTS LEGEND
  
 Use, reproduction and disclosure by the US Government is
 subject to restrictions as set forth in subparagraphs (a)
 and (c) of the Commercial Computer Software - Restricted
 Rights clause in FAR 52.227-19.
  
 Gaussian, Inc.
 340 Quinnipiac St., Bldg. 40, Wallingford CT 06492
  
  
 ---------------------------------------------------------------
 Warning -- This program may not be used in any manner that
 competes with the business of Gaussian, Inc. or will provide
 assistance to any competitor of Gaussian, Inc.  The licensee
 of this program is prohibited from giving any competitor of
 Gaussian, Inc. access to this program.  By using this program,
 the user acknowledges that Gaussian, Inc. is engaged in the
 business of creating and licensing software in the field of
 computational chemistry and represents and warrants to the
 licensee that it is not a competitor of Gaussian, Inc. and that
 it will not use this program in any manner prohibited above.
 ---------------------------------------------------------------
  

 Cite this work as:
 Gaussian 16, Revision C.01,
 M. J. Frisch, G. W. Trucks, H. B. Schlegel, G. E. Scuseria, 
 M. A. Robb, J. R. Cheeseman, G. Scalmani, V. Barone, 
 G. A. Petersson, H. Nakatsuji, X. Li, M. Caricato, A. V. Marenich, 
 J. Bloino, B. G. Janesko, R. Gomperts, B. Mennucci, H. P. Hratchian, 
 J. V. Ortiz, A. F. Izmaylov, J. L. Sonnenberg, D. Williams-Young, 
 F. Ding, F. Lipparini, F. Egidi, J. Goings, B. Peng, A. Petrone, 
 T. Henderson, D. Ranasinghe, V. G. Zakrzewski, J. Gao, N. Rega, 
 G. Zheng, W. Liang, M. Hada, M. Ehara, K. Toyota, R. Fukuda, 
 J. Hasegawa, M. Ishida, T. Nakajima, Y. Honda, O. Kitao, H. Nakai, 
 T. Vreven, K. Throssell, J. A. Montgomery, Jr., J. E. Peralta, 
 F. Ogliaro, M. J. Bearpark, J. J. Heyd, E. N. Brothers, K. N. Kudin, 
 V. N. Staroverov, T. A. Keith, R. Kobayashi, J. Normand, 
 K. Raghavachari, A. P. Rendell, J. C. Burant, S. S. Iyengar, 
 J. Tomasi, M. Cossi, J. M. Millam, M. Klene, C. Adamo, R. Cammi, 
 J. W. Ochterski, R. L. Martin, K. Morokuma, O. Farkas, 
 J. B. Foresman, and D. J. Fox, Gaussian, Inc., Wallingford CT, 2019.
 
 ******************************************
 Gaussian 16:  ES64L-G16RevC.01  3-Jul-2019
                 5-Feb-2026 
 ******************************************
 %mem=24GB
 %nprocshared=16
 Will use up to   16 processors via shared memory.
 ----------------------------------------------------------------------
 # opt=(calcfc,ts,noeigen) freq wb97xd/6-31+g(d,p) scrf=(smd,solvent=di
 chloromethane)
 ----------------------------------------------------------------------
 1/5=1,10=4,11=1,18=20,26=3,38=1/1,3;
 2/9=110,12=2,17=6,18=5,40=1/2;
 3/5=1,6=6,7=111,11=2,25=1,30=1,70=32201,71=2,72=9,74=-58,140=1/1,2,3;
 4//1;
 5/5=2,38=5,53=9/2;
 8/6=4,10=90,11=11/1;
 11/6=1,8=1,9=11,15=111,16=1/1,2,10;
 10/6=1,13=1/2;
 6/7=2,8=2,9=2,10=2,28=1/1;
 7/10=1,25=1/1,2,3,16;
 1/5=1,10=4,11=1,18=20,26=3/3(2);
 2/9=110/2;
 99//99;
 2/9=110/2;
 3/5=1,6=6,7=111,11=2,25=1,30=1,70=32205,71=1,72=9,74=-58/1,2,3;
 4/5=5,16=3,69=1/1;
 5/5=2,38=5,53=9/2;
 7//1,2,3,16;
 1/5=1,11=1,18=20,26=3/3(-5);
 2/9=110/2;
 6/7=2,8=2,9=2,10=2,19=2,28=1/1;
 99/9=1/99;
 -------------------
 Title Card Required
 -------------------
 Symbolic Z-matrix:
 Charge =  1 Multiplicity = 1
 C                     1.81045   2.99525   0.78637 
 C                     1.71541   4.00921  -0.16379 
 C                     1.3379    3.72376  -1.47448 
 C                     1.03763   2.41635  -1.84092 
 C                     1.10057   1.40924  -0.87761 
 C                     1.49333   1.68202   0.43907 
 S                     1.50343   0.44261   1.70934 
 C                     2.14244  -0.96059   0.83248 
 C                     1.80029  -1.23419  -0.49523 
 S                     0.637    -0.22666  -1.38001 
 C                     2.34037  -2.33052  -1.16916 
 C                     3.20041  -3.18865  -0.49396 
 C                     3.52668  -2.93817   0.83776 
 C                     3.01918  -1.82089   1.49481 
 H                     4.20216  -3.60321   1.36556 
 H                     3.30987  -1.61234   2.51943 
 H                     2.081    -2.51645  -2.20647 
 H                     3.6154   -4.04798  -1.00897 
 H                     2.12813   3.2241    1.79851 
 H                     0.74778   2.18307  -2.86076 
 H                     1.95609   5.02781   0.12165 
 H                     1.28009   4.51536  -2.21346 
 C                    -1.32768  -0.78745  -0.73995 
 H                    -1.76786  -0.45304  -1.67678 
 C                    -1.0627   -2.27704  -0.62568 
 H                    -2.00165  -2.82623  -0.61395 
 H                    -0.51561  -2.50903   0.29129 
 C                    -1.69854   0.00591   0.43118 
 H                    -1.41984  -0.41908   1.39432 
 Br                   -3.72022  -0.94831   0.0111 
 C                    -1.93149   1.48183   0.3796 
 H                    -0.94395   1.95448   0.3656 
 H                    -2.41655   1.7511   -0.56347 
 C                    -2.69477   2.01835   1.58706 
 H                    -2.75356   3.10795   1.53033 
 H                    -3.71286   1.62122   1.62273 
 H                    -2.18541   1.75332   2.51933 
 H                    -0.49946  -2.6419   -1.48788 
 

 GradGradGradGradGradGradGradGradGradGradGradGradGradGradGradGradGradGrad
 Berny optimization.
 Initialization pass.
                           ----------------------------
                           !    Initial Parameters    !
                           ! (Angstroms and Degrees)  !
 --------------------------                            --------------------------
 ! Name  Definition              Value          Derivative Info.                !
 --------------------------------------------------------------------------------
 ! R1    R(1,2)                  1.3928         calculate D2E/DX2 analytically  !
 ! R2    R(1,6)                  1.3949         calculate D2E/DX2 analytically  !
 ! R3    R(1,19)                 1.0852         calculate D2E/DX2 analytically  !
 ! R4    R(2,3)                  1.3935         calculate D2E/DX2 analytically  !
 ! R5    R(2,21)                 1.0849         calculate D2E/DX2 analytically  !
 ! R6    R(3,4)                  1.3906         calculate D2E/DX2 analytically  !
 ! R7    R(3,22)                 1.0845         calculate D2E/DX2 analytically  !
 ! R8    R(4,5)                  1.3951         calculate D2E/DX2 analytically  !
 ! R9    R(4,20)                 1.0856         calculate D2E/DX2 analytically  !
 ! R10   R(5,6)                  1.4008         calculate D2E/DX2 analytically  !
 ! R11   R(5,10)                 1.773          calculate D2E/DX2 analytically  !
 ! R12   R(6,7)                  1.7748         calculate D2E/DX2 analytically  !
 ! R13   R(7,8)                  1.7737         calculate D2E/DX2 analytically  !
 ! R14   R(8,9)                  1.3981         calculate D2E/DX2 analytically  !
 ! R15   R(8,14)                 1.3955         calculate D2E/DX2 analytically  !
 ! R16   R(9,10)                 1.7752         calculate D2E/DX2 analytically  !
 ! R17   R(9,11)                 1.3956         calculate D2E/DX2 analytically  !
 ! R18   R(10,23)                2.1411         calculate D2E/DX2 analytically  !
 ! R19   R(11,12)                1.3899         calculate D2E/DX2 analytically  !
 ! R20   R(11,17)                1.0853         calculate D2E/DX2 analytically  !
 ! R21   R(12,13)                1.3938         calculate D2E/DX2 analytically  !
 ! R22   R(12,18)                1.0844         calculate D2E/DX2 analytically  !
 ! R23   R(13,14)                1.392          calculate D2E/DX2 analytically  !
 ! R24   R(13,15)                1.085          calculate D2E/DX2 analytically  !
 ! R25   R(14,16)                1.0853         calculate D2E/DX2 analytically  !
 ! R26   R(23,24)                1.0878         calculate D2E/DX2 analytically  !
 ! R27   R(23,25)                1.5173         calculate D2E/DX2 analytically  !
 ! R28   R(23,28)                1.4624         calculate D2E/DX2 analytically  !
 ! R29   R(25,26)                1.0878         calculate D2E/DX2 analytically  !
 ! R30   R(25,27)                1.0927         calculate D2E/DX2 analytically  !
 ! R31   R(25,38)                1.0926         calculate D2E/DX2 analytically  !
 ! R32   R(28,29)                1.089          calculate D2E/DX2 analytically  !
 ! R33   R(28,30)                2.2747         calculate D2E/DX2 analytically  !
 ! R34   R(28,31)                1.4951         calculate D2E/DX2 analytically  !
 ! R35   R(31,32)                1.0949         calculate D2E/DX2 analytically  !
 ! R36   R(31,33)                1.0942         calculate D2E/DX2 analytically  !
 ! R37   R(31,34)                1.5259         calculate D2E/DX2 analytically  !
 ! R38   R(34,35)                1.0927         calculate D2E/DX2 analytically  !
 ! R39   R(34,36)                1.0934         calculate D2E/DX2 analytically  !
 ! R40   R(34,37)                1.0949         calculate D2E/DX2 analytically  !
 ! A1    A(2,1,6)              120.0006         calculate D2E/DX2 analytically  !
 ! A2    A(2,1,19)             120.1785         calculate D2E/DX2 analytically  !
 ! A3    A(6,1,19)             119.8207         calculate D2E/DX2 analytically  !
 ! A4    A(1,2,3)              120.7303         calculate D2E/DX2 analytically  !
 ! A5    A(1,2,21)             119.2681         calculate D2E/DX2 analytically  !
 ! A6    A(3,2,21)             119.9929         calculate D2E/DX2 analytically  !
 ! A7    A(2,3,4)              119.9291         calculate D2E/DX2 analytically  !
 ! A8    A(2,3,22)             120.387          calculate D2E/DX2 analytically  !
 ! A9    A(4,3,22)             119.6835         calculate D2E/DX2 analytically  !
 ! A10   A(3,4,5)              119.1456         calculate D2E/DX2 analytically  !
 ! A11   A(3,4,20)             120.4798         calculate D2E/DX2 analytically  !
 ! A12   A(5,4,20)             120.3715         calculate D2E/DX2 analytically  !
 ! A13   A(4,5,6)              121.4064         calculate D2E/DX2 analytically  !
 ! A14   A(4,5,10)             117.2992         calculate D2E/DX2 analytically  !
 ! A15   A(6,5,10)             121.2867         calculate D2E/DX2 analytically  !
 ! A16   A(1,6,5)              118.7564         calculate D2E/DX2 analytically  !
 ! A17   A(1,6,7)              118.5525         calculate D2E/DX2 analytically  !
 ! A18   A(5,6,7)              122.5715         calculate D2E/DX2 analytically  !
 ! A19   A(6,7,8)              101.5768         calculate D2E/DX2 analytically  !
 ! A20   A(7,8,9)              122.4189         calculate D2E/DX2 analytically  !
 ! A21   A(7,8,14)             118.6462         calculate D2E/DX2 analytically  !
 ! A22   A(9,8,14)             118.9349         calculate D2E/DX2 analytically  !
 ! A23   A(8,9,10)             121.5085         calculate D2E/DX2 analytically  !
 ! A24   A(8,9,11)             121.1704         calculate D2E/DX2 analytically  !
 ! A25   A(10,9,11)            117.3072         calculate D2E/DX2 analytically  !
 ! A26   A(5,10,9)             102.1875         calculate D2E/DX2 analytically  !
 ! A27   A(5,10,23)            113.3834         calculate D2E/DX2 analytically  !
 ! A28   A(9,10,23)            107.6785         calculate D2E/DX2 analytically  !
 ! A29   A(9,11,12)            119.3312         calculate D2E/DX2 analytically  !
 ! A30   A(9,11,17)            120.2409         calculate D2E/DX2 analytically  !
 ! A31   A(12,11,17)           120.4238         calculate D2E/DX2 analytically  !
 ! A32   A(11,12,13)           119.8696         calculate D2E/DX2 analytically  !
 ! A33   A(11,12,18)           119.6917         calculate D2E/DX2 analytically  !
 ! A34   A(13,12,18)           120.4384         calculate D2E/DX2 analytically  !
 ! A35   A(12,13,14)           120.6574         calculate D2E/DX2 analytically  !
 ! A36   A(12,13,15)           120.0256         calculate D2E/DX2 analytically  !
 ! A37   A(14,13,15)           119.2991         calculate D2E/DX2 analytically  !
 ! A38   A(8,14,13)            119.99           calculate D2E/DX2 analytically  !
 ! A39   A(8,14,16)            119.8606         calculate D2E/DX2 analytically  !
 ! A40   A(13,14,16)           120.1476         calculate D2E/DX2 analytically  !
 ! A41   A(10,23,24)            91.9107         calculate D2E/DX2 analytically  !
 ! A42   A(10,23,25)            96.8572         calculate D2E/DX2 analytically  !
 ! A43   A(10,23,28)           109.2702         calculate D2E/DX2 analytically  !
 ! A44   A(24,23,25)           115.9347         calculate D2E/DX2 analytically  !
 ! A45   A(24,23,28)           114.8549         calculate D2E/DX2 analytically  !
 ! A46   A(25,23,28)           121.1038         calculate D2E/DX2 analytically  !
 ! A47   A(23,25,26)           110.2251         calculate D2E/DX2 analytically  !
 ! A48   A(23,25,27)           111.0436         calculate D2E/DX2 analytically  !
 ! A49   A(23,25,38)           111.0045         calculate D2E/DX2 analytically  !
 ! A50   A(26,25,27)           108.4164         calculate D2E/DX2 analytically  !
 ! A51   A(26,25,38)           106.5518         calculate D2E/DX2 analytically  !
 ! A52   A(27,25,38)           109.4648         calculate D2E/DX2 analytically  !
 ! A53   A(23,28,29)           115.5734         calculate D2E/DX2 analytically  !
 ! A54   A(23,28,30)            81.3678         calculate D2E/DX2 analytically  !
 ! A55   A(23,28,31)           123.1921         calculate D2E/DX2 analytically  !
 ! A56   A(29,28,30)           103.1251         calculate D2E/DX2 analytically  !
 ! A57   A(29,28,31)           117.1064         calculate D2E/DX2 analytically  !
 ! A58   A(30,28,31)           105.6209         calculate D2E/DX2 analytically  !
 ! A59   A(28,31,32)           106.622          calculate D2E/DX2 analytically  !
 ! A60   A(28,31,33)           109.984          calculate D2E/DX2 analytically  !
 ! A61   A(28,31,34)           113.4369         calculate D2E/DX2 analytically  !
 ! A62   A(32,31,33)           106.4149         calculate D2E/DX2 analytically  !
 ! A63   A(32,31,34)           108.0287         calculate D2E/DX2 analytically  !
 ! A64   A(33,31,34)           111.9474         calculate D2E/DX2 analytically  !
 ! A65   A(31,34,35)           109.6607         calculate D2E/DX2 analytically  !
 ! A66   A(31,34,36)           111.338          calculate D2E/DX2 analytically  !
 ! A67   A(31,34,37)           110.8518         calculate D2E/DX2 analytically  !
 ! A68   A(35,34,36)           108.2875         calculate D2E/DX2 analytically  !
 ! A69   A(35,34,37)           108.0969         calculate D2E/DX2 analytically  !
 ! A70   A(36,34,37)           108.5107         calculate D2E/DX2 analytically  !
 ! D1    D(6,1,2,3)             -1.639          calculate D2E/DX2 analytically  !
 ! D2    D(6,1,2,21)           179.4373         calculate D2E/DX2 analytically  !
 ! D3    D(19,1,2,3)           178.54           calculate D2E/DX2 analytically  !
 ! D4    D(19,1,2,21)           -0.3837         calculate D2E/DX2 analytically  !
 ! D5    D(2,1,6,5)              0.9016         calculate D2E/DX2 analytically  !
 ! D6    D(2,1,6,7)           -175.226          calculate D2E/DX2 analytically  !
 ! D7    D(19,1,6,5)          -179.2768         calculate D2E/DX2 analytically  !
 ! D8    D(19,1,6,7)             4.5956         calculate D2E/DX2 analytically  !
 ! D9    D(1,2,3,4)              0.6898         calculate D2E/DX2 analytically  !
 ! D10   D(1,2,3,22)          -179.0799         calculate D2E/DX2 analytically  !
 ! D11   D(21,2,3,4)           179.6058         calculate D2E/DX2 analytically  !
 ! D12   D(21,2,3,22)           -0.164          calculate D2E/DX2 analytically  !
 ! D13   D(2,3,4,5)              0.9676         calculate D2E/DX2 analytically  !
 ! D14   D(2,3,4,20)          -179.6679         calculate D2E/DX2 analytically  !
 ! D15   D(22,3,4,5)          -179.261          calculate D2E/DX2 analytically  !
 ! D16   D(22,3,4,20)            0.1035         calculate D2E/DX2 analytically  !
 ! D17   D(3,4,5,6)             -1.7104         calculate D2E/DX2 analytically  !
 ! D18   D(3,4,5,10)           177.291          calculate D2E/DX2 analytically  !
 ! D19   D(20,4,5,6)           178.9243         calculate D2E/DX2 analytically  !
 ! D20   D(20,4,5,10)           -2.0743         calculate D2E/DX2 analytically  !
 ! D21   D(4,5,6,1)              0.7731         calculate D2E/DX2 analytically  !
 ! D22   D(4,5,6,7)            176.7366         calculate D2E/DX2 analytically  !
 ! D23   D(10,5,6,1)          -178.1885         calculate D2E/DX2 analytically  !
 ! D24   D(10,5,6,7)            -2.225          calculate D2E/DX2 analytically  !
 ! D25   D(4,5,10,9)           142.2345         calculate D2E/DX2 analytically  !
 ! D26   D(4,5,10,23)         -102.1796         calculate D2E/DX2 analytically  !
 ! D27   D(6,5,10,9)           -38.7629         calculate D2E/DX2 analytically  !
 ! D28   D(6,5,10,23)           76.823          calculate D2E/DX2 analytically  !
 ! D29   D(1,6,7,8)           -143.3111         calculate D2E/DX2 analytically  !
 ! D30   D(5,6,7,8)             40.7176         calculate D2E/DX2 analytically  !
 ! D31   D(6,7,8,9)            -37.9615         calculate D2E/DX2 analytically  !
 ! D32   D(6,7,8,14)           142.0097         calculate D2E/DX2 analytically  !
 ! D33   D(7,8,9,10)            -2.743          calculate D2E/DX2 analytically  !
 ! D34   D(7,8,9,11)           178.6489         calculate D2E/DX2 analytically  !
 ! D35   D(14,8,9,10)          177.286          calculate D2E/DX2 analytically  !
 ! D36   D(14,8,9,11)           -1.3221         calculate D2E/DX2 analytically  !
 ! D37   D(7,8,14,13)          179.3394         calculate D2E/DX2 analytically  !
 ! D38   D(7,8,14,16)           -1.1422         calculate D2E/DX2 analytically  !
 ! D39   D(9,8,14,13)           -0.6884         calculate D2E/DX2 analytically  !
 ! D40   D(9,8,14,16)          178.8299         calculate D2E/DX2 analytically  !
 ! D41   D(8,9,10,5)            41.5175         calculate D2E/DX2 analytically  !
 ! D42   D(8,9,10,23)          -78.152          calculate D2E/DX2 analytically  !
 ! D43   D(11,9,10,5)         -139.8228         calculate D2E/DX2 analytically  !
 ! D44   D(11,9,10,23)         100.5077         calculate D2E/DX2 analytically  !
 ! D45   D(8,9,11,12)            2.0668         calculate D2E/DX2 analytically  !
 ! D46   D(8,9,11,17)         -178.6646         calculate D2E/DX2 analytically  !
 ! D47   D(10,9,11,12)        -176.5978         calculate D2E/DX2 analytically  !
 ! D48   D(10,9,11,17)           2.6709         calculate D2E/DX2 analytically  !
 ! D49   D(5,10,23,24)          93.3095         calculate D2E/DX2 analytically  !
 ! D50   D(5,10,23,25)        -150.2829         calculate D2E/DX2 analytically  !
 ! D51   D(5,10,23,28)         -23.8958         calculate D2E/DX2 analytically  !
 ! D52   D(9,10,23,24)        -154.4053         calculate D2E/DX2 analytically  !
 ! D53   D(9,10,23,25)         -37.9977         calculate D2E/DX2 analytically  !
 ! D54   D(9,10,23,28)          88.3894         calculate D2E/DX2 analytically  !
 ! D55   D(9,11,12,13)          -0.7925         calculate D2E/DX2 analytically  !
 ! D56   D(9,11,12,18)         179.3768         calculate D2E/DX2 analytically  !
 ! D57   D(17,11,12,13)        179.9403         calculate D2E/DX2 analytically  !
 ! D58   D(17,11,12,18)          0.1095         calculate D2E/DX2 analytically  !
 ! D59   D(11,12,13,14)         -1.2027         calculate D2E/DX2 analytically  !
 ! D60   D(11,12,13,15)       -179.6544         calculate D2E/DX2 analytically  !
 ! D61   D(18,12,13,14)        178.6268         calculate D2E/DX2 analytically  !
 ! D62   D(18,12,13,15)          0.1751         calculate D2E/DX2 analytically  !
 ! D63   D(12,13,14,8)           1.9525         calculate D2E/DX2 analytically  !
 ! D64   D(12,13,14,16)       -177.5645         calculate D2E/DX2 analytically  !
 ! D65   D(15,13,14,8)        -179.5846         calculate D2E/DX2 analytically  !
 ! D66   D(15,13,14,16)          0.8984         calculate D2E/DX2 analytically  !
 ! D67   D(10,23,25,26)       -162.0362         calculate D2E/DX2 analytically  !
 ! D68   D(10,23,25,27)         77.7993         calculate D2E/DX2 analytically  !
 ! D69   D(10,23,25,38)        -44.2179         calculate D2E/DX2 analytically  !
 ! D70   D(24,23,25,26)        -66.5374         calculate D2E/DX2 analytically  !
 ! D71   D(24,23,25,27)        173.2982         calculate D2E/DX2 analytically  !
 ! D72   D(24,23,25,38)         51.281          calculate D2E/DX2 analytically  !
 ! D73   D(28,23,25,26)         80.5271         calculate D2E/DX2 analytically  !
 ! D74   D(28,23,25,27)        -39.6374         calculate D2E/DX2 analytically  !
 ! D75   D(28,23,25,38)       -161.6546         calculate D2E/DX2 analytically  !
 ! D76   D(10,23,28,29)        -89.2805         calculate D2E/DX2 analytically  !
 ! D77   D(10,23,28,30)        170.2346         calculate D2E/DX2 analytically  !
 ! D78   D(10,23,28,31)         67.1644         calculate D2E/DX2 analytically  !
 ! D79   D(24,23,28,29)        169.1313         calculate D2E/DX2 analytically  !
 ! D80   D(24,23,28,30)         68.6464         calculate D2E/DX2 analytically  !
 ! D81   D(24,23,28,31)        -34.4238         calculate D2E/DX2 analytically  !
 ! D82   D(25,23,28,29)         21.7369         calculate D2E/DX2 analytically  !
 ! D83   D(25,23,28,30)        -78.748          calculate D2E/DX2 analytically  !
 ! D84   D(25,23,28,31)        178.1817         calculate D2E/DX2 analytically  !
 ! D85   D(23,28,31,32)        -78.3897         calculate D2E/DX2 analytically  !
 ! D86   D(23,28,31,33)         36.5947         calculate D2E/DX2 analytically  !
 ! D87   D(23,28,31,34)        162.8303         calculate D2E/DX2 analytically  !
 ! D88   D(29,28,31,32)         77.7216         calculate D2E/DX2 analytically  !
 ! D89   D(29,28,31,33)       -167.294          calculate D2E/DX2 analytically  !
 ! D90   D(29,28,31,34)        -41.0584         calculate D2E/DX2 analytically  !
 ! D91   D(30,28,31,32)       -168.1993         calculate D2E/DX2 analytically  !
 ! D92   D(30,28,31,33)        -53.2149         calculate D2E/DX2 analytically  !
 ! D93   D(30,28,31,34)         73.0207         calculate D2E/DX2 analytically  !
 ! D94   D(28,31,34,35)        175.0417         calculate D2E/DX2 analytically  !
 ! D95   D(28,31,34,36)        -65.1366         calculate D2E/DX2 analytically  !
 ! D96   D(28,31,34,37)         55.7629         calculate D2E/DX2 analytically  !
 ! D97   D(32,31,34,35)         57.0742         calculate D2E/DX2 analytically  !
 ! D98   D(32,31,34,36)        176.896          calculate D2E/DX2 analytically  !
 ! D99   D(32,31,34,37)        -62.2046         calculate D2E/DX2 analytically  !
 ! D100  D(33,31,34,35)        -59.7693         calculate D2E/DX2 analytically  !
 ! D101  D(33,31,34,36)         60.0524         calculate D2E/DX2 analytically  !
 ! D102  D(33,31,34,37)       -179.0481         calculate D2E/DX2 analytically  !
 --------------------------------------------------------------------------------
 Trust Radius=3.00D-01 FncErr=1.00D-07 GrdErr=1.00D-06 EigMax=2.50D+02 EigMin=1.00D-04
 Number of steps in this run=    222 maximum allowed number of steps=    228.
 Search for a saddle point of order  1.
 GradGradGradGradGradGradGradGradGradGradGradGradGradGradGradGradGradGrad

                          Input orientation:                          
 ---------------------------------------------------------------------
 Center     Atomic      Atomic             Coordinates (Angstroms)
 Number     Number       Type             X           Y           Z
 ---------------------------------------------------------------------
      1          6           0        1.810454    2.995245    0.786369
      2          6           0        1.715412    4.009207   -0.163787
      3          6           0        1.337902    3.723759   -1.474483
      4          6           0        1.037626    2.416352   -1.840918
      5          6           0        1.100567    1.409236   -0.877613
      6          6           0        1.493333    1.682016    0.439074
      7         16           0        1.503434    0.442612    1.709341
      8          6           0        2.142439   -0.960586    0.832484
      9          6           0        1.800286   -1.234188   -0.495230
     10         16           0        0.636999   -0.226664   -1.380010
     11          6           0        2.340365   -2.330515   -1.169156
     12          6           0        3.200406   -3.188651   -0.493959
     13          6           0        3.526679   -2.938169    0.837762
     14          6           0        3.019183   -1.820887    1.494808
     15          1           0        4.202160   -3.603208    1.365558
     16          1           0        3.309865   -1.612341    2.519426
     17          1           0        2.081004   -2.516451   -2.206471
     18          1           0        3.615396   -4.047975   -1.008975
     19          1           0        2.128127    3.224096    1.798512
     20          1           0        0.747777    2.183074   -2.860757
     21          1           0        1.956091    5.027808    0.121650
     22          1           0        1.280085    4.515359   -2.213456
     23          6           0       -1.327684   -0.787445   -0.739954
     24          1           0       -1.767857   -0.453040   -1.676781
     25          6           0       -1.062702   -2.277041   -0.625684
     26          1           0       -2.001650   -2.826233   -0.613949
     27          1           0       -0.515611   -2.509032    0.291292
     28          6           0       -1.698540    0.005912    0.431180
     29          1           0       -1.419839   -0.419081    1.394322
     30         35           0       -3.720215   -0.948311    0.011097
     31          6           0       -1.931486    1.481828    0.379599
     32          1           0       -0.943945    1.954476    0.365601
     33          1           0       -2.416547    1.751101   -0.563473
     34          6           0       -2.694765    2.018352    1.587064
     35          1           0       -2.753556    3.107954    1.530328
     36          1           0       -3.712862    1.621223    1.622730
     37          1           0       -2.185406    1.753320    2.519329
     38          1           0       -0.499462   -2.641896   -1.487880
 ---------------------------------------------------------------------
                    Distance matrix (angstroms):
                    1          2          3          4          5
     1  C    0.000000
     2  C    1.392820   0.000000
     3  C    2.421877   1.393527   0.000000
     4  C    2.799110   2.410259   1.390595   0.000000
     5  C    2.405868   2.765399   2.401999   1.395063   0.000000
     6  C    1.394901   2.414245   2.802601   2.438295   1.400835
     7  S    2.731680   4.034122   4.574938   4.088639   2.790877
     8  C    3.970005   5.086625   5.283225   4.446504   3.102577
     9  C    4.419355   5.254546   5.074837   3.964715   2.761071
    10  S    4.055970   4.537045   4.013232   2.712650   1.772982
    11  C    5.698123   6.449295   6.144297   4.968012   3.950675
    12  C    6.466203   7.356859   7.225771   6.156945   5.069229
    13  C    6.176850   7.249126   7.383665   6.483950   5.265782
    14  C    5.015779   6.200061   6.510491   5.745244   4.443328
    15  H    7.042393   8.153016   8.363866   7.518701   6.306845
    16  H    5.146025   6.429908   6.950821   6.356574   5.054780
    17  H    6.277665   6.847659   6.326787   5.055177   4.258889
    18  H    7.489194   8.321206   8.111937   7.008891   6.010222
    19  H    1.085229   2.153451   3.403912   3.884211   3.392822
    20  H    3.884641   3.397753   2.154928   1.085589   2.157811
    21  H    2.143449   1.084873   2.151823   3.393369   3.850261
    22  H    3.404554   2.155654   1.084460   2.145554   3.385957
    23  C    5.146486   5.709665   5.291110   4.131722   3.277310
    24  H    5.546358   5.859519   5.208869   4.016352   3.512065
    25  C    6.168137   6.888264   6.518662   5.283570   4.281570
    26  H    7.098073   7.793743   7.402400   6.182827   5.256659
    27  H    5.996061   6.904491   6.738038   5.587331   4.396725
    28  C    4.623344   5.294849   5.164680   4.296423   3.393708
    29  H    4.739412   5.645107   5.744415   4.954351   3.854462
    30  Br   6.836738   7.358914   7.044128   6.114570   5.439464
    31  C    4.056847   4.470210   4.376388   3.823566   3.283169
    32  H    2.974384   3.402110   3.423901   3.001446   2.454159
    33  H    4.608417   4.725662   4.337880   3.742424   3.547625
    34  C    4.678935   5.145740   5.342648   5.083326   4.566202
    35  H    4.625621   4.863533   5.113525   5.120222   4.851607
    36  H    5.752778   6.193567   6.286780   5.932641   5.428237
    37  H    4.529064   5.244475   5.678632   5.462536   4.738695
    38  H    6.502713   7.134147   6.625530   5.298410   4.398203
                    6          7          8          9         10
     6  C    0.000000
     7  S    1.774768   0.000000
     8  C    2.749446   1.773745   0.000000
     9  C    3.077562   2.785662   1.398124   0.000000
    10  S    2.772262   3.277610   2.774909   1.775155   0.000000
    11  C    4.405028   4.083679   2.433607   1.395634   2.715162
    12  C    5.244811   4.573873   2.800539   2.404218   4.016156
    13  C    5.063552   4.035201   2.413914   2.767824   4.541038
    14  C    3.963978   2.732572   1.395518   2.406279   4.059671
    15  H    6.010799   4.875445   3.392649   3.852763   5.625795
    16  H    4.298888   2.853465   2.152543   3.392636   4.926450
    17  H    4.997138   4.941986   3.414636   2.156698   2.830426
    18  H    6.279554   5.658180   3.884912   3.387618   4.859108
    19  H    2.151522   2.852165   4.294762   5.024443   4.922825
    20  H    3.419912   4.948335   5.046554   4.287327   2.830498
    21  H    3.392525   4.873365   6.033314   6.294236   5.621785
    22  H    3.887058   5.659107   6.325139   6.023305   4.857466
    23  C    3.930201   3.940471   3.813698   3.169174   2.141057
    24  H    4.435163   4.792636   4.673802   3.838997   2.433650
    25  C    4.831269   4.408391   3.759287   3.049797   2.768038
    26  H    5.800696   5.326222   4.769306   4.123520   3.782470
    27  H    4.650008   3.847026   3.123428   2.758119   3.054663
    28  C    3.605196   3.475204   3.980990   3.825947   2.964666
    29  H    3.716676   3.063866   3.646740   3.821519   3.458977
    30  Br   5.855157   5.666146   5.919927   5.551038   4.630472
    31  C    3.431180   3.827122   4.771515   4.697679   3.551378
    32  H    2.453560   3.175064   4.270987   4.294114   3.209971
    33  H    4.036959   4.716363   5.485098   5.167039   3.728596
    34  C    4.355590   4.485843   5.730794   5.926251   4.994425
    35  H    4.610879   5.025739   6.403965   6.610186   5.575447
    36  H    5.339401   5.348492   6.447851   6.560025   5.599324
    37  H    4.226780   3.997696   5.379682   5.822243   5.204916
    38  H    5.136205   4.873192   3.897503   2.873297   2.671428
                   11         12         13         14         15
    11  C    0.000000
    12  C    1.389949   0.000000
    13  C    2.409212   1.393799   0.000000
    14  C    2.795929   2.420499   1.391970   0.000000
    15  H    3.392757   2.152480   1.084952   2.143084   0.000000
    16  H    3.880894   3.402532   2.152399   1.085279   2.468026
    17  H    1.085294   2.153511   3.396348   3.881167   4.294151
    18  H    2.145001   1.084387   2.156381   3.403575   2.486064
    19  H    6.301254   6.894094   6.391596   5.132063   7.148506
    20  H    5.076449   6.361804   6.901338   6.337345   7.954594
    21  H    7.480559   8.332916   8.150850   7.065434   9.004808
    22  H    7.005765   8.123797   8.361351   7.544779   9.341252
    23  C    4.002482   5.131267   5.538921   4.995740   6.552929
    24  H    4.545336   5.793641   6.366389   5.903028   7.404086
    25  C    3.446605   4.361476   4.862220   4.622375   5.782952
    26  H    4.405347   5.216046   5.716854   5.537720   6.558155
    27  H    3.212690   3.858404   4.101572   3.796941   4.960709
    28  C    4.932821   5.921215   6.011309   5.169662   6.979761
    29  H    4.936004   5.708133   5.578853   4.656187   6.461143
    30  Br   6.327252   7.291721   7.560449   6.955737   8.464459
    31  C    5.931384   6.993768   7.038313   6.054811   8.028158
    32  H    5.612782   6.660799   6.644350   5.588815   7.640037
    33  H    6.297194   7.480384   7.699003   6.822227   8.729093
    34  C    7.201523   8.136128   7.989676   6.884582   8.900482
    35  H    7.925414   8.899137   8.745090   7.590735   9.666893
    36  H    7.749350   8.683809   8.591576   7.562071   9.487275
    37  H    7.124972   7.906324   7.580610   6.396276   8.415734
    38  H    2.874571   3.869863   4.658991   4.685226   5.583142
                   16         17         18         19         20
    16  H    0.000000
    17  H    4.966046   0.000000
    18  H    4.298288   2.476675   0.000000
    19  H    5.030641   6.999714   7.935803   0.000000
    20  H    7.065114   4.928602   7.104809   4.969696   0.000000
    21  H    7.188436   7.896303   9.295238   2.468773   4.295030
    22  H    8.004304   7.077279   8.957407   4.299119   2.478286
    23  C    5.728078   4.093811   5.927687   5.871874   4.198729
    24  H    6.688452   4.399087   6.507606   6.385741   3.831359
    25  C    5.427051   3.526910   5.016744   6.805926   5.307166
    26  H    6.285202   4.393194   5.761936   7.712426   6.140086
    27  H    4.516957   3.602955   4.596113   6.490749   5.792014
    28  C    5.662476   5.253996   6.837102   5.183598   4.643420
    29  H    5.005979   5.442479   6.655697   5.101389   5.438333
    30  Br   7.493642   6.405530   8.028677   7.403171   6.165717
    31  C    6.451705   6.226883   7.954543   4.639964   4.262640
    32  H    5.954498   5.979553   7.662015   3.619778   3.650146
    33  H    7.321803   6.414001   8.379266   5.329423   3.934090
    34  C    7.078617   7.600218   9.130053   4.975823   5.626841
    35  H    7.747553   8.304852   9.910546   4.890423   5.691780
    36  H    7.783232   8.084059   9.631669   6.059476   6.349380
    37  H    6.444042   7.665924   8.930468   4.614036   6.142766
    38  H    5.624007   2.681588   4.374753   7.219034   5.169210
                   21         22         23         24         25
    21  H    0.000000
    22  H    2.484413   0.000000
    23  C    6.733699   6.090271   0.000000
    24  H    6.865991   5.853457   1.087761   0.000000
    25  C    7.939297   7.358422   1.517290   2.220141   0.000000
    26  H    8.825575   8.199218   2.150991   2.610808   1.087829
    27  H    7.933602   7.670747   2.164900   3.109427   1.092691
    28  C    6.218647   6.016761   1.462363   2.158458   2.594827
    29  H    6.533391   6.682391   2.167791   3.090945   2.767668
    30  Br   8.242977   7.733261   2.512799   2.627913   3.038649
    31  C    5.268184   5.122542   2.601456   2.828283   3.986788
    32  H    4.232622   4.260982   2.981214   3.262865   4.347699
    33  H    5.506920   4.901903   2.767848   2.553134   4.250023
    34  C    5.730159   6.039737   3.893125   4.197573   5.100028
    35  H    5.277404   5.680402   4.728787   4.892630   6.041982
    36  H    6.781968   6.929781   4.131952   4.355730   5.222564
    37  H    5.798546   6.483652   4.220675   4.759171   5.234060
    38  H    8.212471   7.410772   2.164332   2.536848   1.092584
                   26         27         28         29         30
    26  H    0.000000
    27  H    1.768725   0.000000
    28  C    3.034010   2.782774   0.000000
    29  H    3.188422   2.530257   1.089007   0.000000
    30  Br   2.621209   3.575450   2.274683   2.735896   0.000000
    31  C    4.421702   4.235500   1.495076   2.214701   3.039888
    32  H    4.993339   4.484629   2.090602   2.630307   4.032310
    33  H    4.596376   4.742670   2.133203   3.088054   3.052295
    34  C    5.366085   5.188925   2.525559   2.757474   3.512308
    35  H    6.354358   6.172045   3.455988   3.773231   4.437993
    36  H    5.264109   5.390190   2.843680   3.077818   3.033137
    37  H    5.551892   5.091170   2.766015   2.563408   3.993204
    38  H    1.747657   1.784199   3.483025   3.754343   3.935532
                   31         32         33         34         35
    31  C    0.000000
    32  H    1.094911   0.000000
    33  H    1.094156   1.753025   0.000000
    34  C    1.525918   2.135749   2.184866   0.000000
    35  H    2.155055   2.441678   2.517663   1.092661   0.000000
    36  H    2.176719   3.059139   2.544953   1.093392   1.771772
    37  H    2.171780   2.494040   3.091456   1.094900   1.770862
    38  H    4.747975   4.975901   4.881410   5.999379   6.873958
                   36         37         38
    36  H    0.000000
    37  H    1.776080   0.000000
    38  H    6.178674   6.182075   0.000000
 Stoichiometry    C17H18BrS2(1+)
 Framework group  C1[X(C17H18BrS2)]
 Deg. of freedom   108
 Full point group                 C1      NOp   1
 Largest Abelian subgroup         C1      NOp   1
 Largest concise Abelian subgroup C1      NOp   1
                         Standard orientation:                         
 ---------------------------------------------------------------------
 Center     Atomic      Atomic             Coordinates (Angstroms)
 Number     Number       Type             X           Y           Z
 ---------------------------------------------------------------------
      1          6           0        1.810454    2.995245    0.786369
      2          6           0        1.715412    4.009207   -0.163787
      3          6           0        1.337902    3.723759   -1.474483
      4          6           0        1.037626    2.416352   -1.840918
      5          6           0        1.100567    1.409236   -0.877613
      6          6           0        1.493333    1.682016    0.439074
      7         16           0        1.503434    0.442612    1.709341
      8          6           0        2.142439   -0.960586    0.832484
      9          6           0        1.800286   -1.234188   -0.495230
     10         16           0        0.636999   -0.226664   -1.380010
     11          6           0        2.340365   -2.330515   -1.169156
     12          6           0        3.200406   -3.188651   -0.493959
     13          6           0        3.526679   -2.938169    0.837762
     14          6           0        3.019183   -1.820887    1.494808
     15          1           0        4.202160   -3.603208    1.365558
     16          1           0        3.309865   -1.612341    2.519426
     17          1           0        2.081004   -2.516451   -2.206471
     18          1           0        3.615396   -4.047975   -1.008975
     19          1           0        2.128127    3.224096    1.798512
     20          1           0        0.747777    2.183074   -2.860757
     21          1           0        1.956091    5.027808    0.121650
     22          1           0        1.280085    4.515359   -2.213456
     23          6           0       -1.327684   -0.787445   -0.739954
     24          1           0       -1.767857   -0.453040   -1.676781
     25          6           0       -1.062702   -2.277041   -0.625684
     26          1           0       -2.001650   -2.826233   -0.613949
     27          1           0       -0.515611   -2.509032    0.291292
     28          6           0       -1.698540    0.005912    0.431180
     29          1           0       -1.419839   -0.419081    1.394322
     30         35           0       -3.720215   -0.948311    0.011097
     31          6           0       -1.931486    1.481828    0.379599
     32          1           0       -0.943945    1.954476    0.365601
     33          1           0       -2.416547    1.751101   -0.563473
     34          6           0       -2.694765    2.018352    1.587064
     35          1           0       -2.753556    3.107954    1.530328
     36          1           0       -3.712862    1.621223    1.622730
     37          1           0       -2.185406    1.753320    2.519329
     38          1           0       -0.499462   -2.641896   -1.487880
 ---------------------------------------------------------------------
 Rotational constants (GHZ):           0.2939237           0.1964212           0.1448414
 Standard basis: 6-31+G(d,p) (6D, 7F)
 There are   493 symmetry adapted cartesian basis functions of A   symmetry.
 There are   493 symmetry adapted basis functions of A   symmetry.
   493 basis functions,   869 primitive gaussians,   493 cartesian basis functions
    93 alpha electrons       93 beta electrons
       nuclear repulsion energy      2320.4264920961 Hartrees.
 NAtoms=   38 NActive=   38 NUniq=   38 SFac= 1.00D+00 NAtFMM=   60 NAOKFM=F Big=F
 Integral buffers will be    131072 words long.
 Raffenetti 2 integral format.
 Two-electron integral symmetry is turned on.
 Nuclear repulsion after empirical dispersion term =     2320.3930928153 Hartrees.
 Force inversion solution in PCM.
 ------------------------------------------------------------------------------
 Polarizable Continuum Model (PCM)
 =================================
 Model                : PCM.
 Atomic radii         : SMD-Coulomb.
 Polarization charges : Total charges.
 Charge compensation  : None.
 Solution method      : Matrix inversion.
 Cavity type          : VdW (van der Waals Surface) (Alpha=1.000).
 Cavity algorithm     : GePol (No added spheres)
                        Default sphere list used, NSphG=   38.
                        Lebedev-Laikov grids with approx.  5.0 points / Ang**2.
                        Smoothing algorithm: York/Karplus (Gamma=1.0000).
                        Polarization charges: spherical gaussians, with
                                              point-specific exponents (IZeta= 3).
                        Self-potential: point-specific (ISelfS= 7).
                        Self-field    : sphere-specific E.n sum rule (ISelfD= 2).
 1st derivatives      : Analytical E(r).r(x)/FMM algorithm (CHGder, D1EAlg=3).
                        Cavity 1st derivative terms included.
 2nd derivatives      : Analytical E(r).r(xy)/FMM algorithm (CHGder, D2EAlg=3).
                        Cavity 2nd derivative terms included.
 Solvent              : Dichloromethane, Eps=   8.930000 Eps(inf)=   2.028346
 ------------------------------------------------------------------------------
 ------------------------------------------------------------------------------
 Atomic radii for non-electrostatic terms: SMD-CDS.
 ------------------------------------------------------------------------------
 Nuclear repulsion after PCM non-electrostatic terms =     2320.3800297603 Hartrees.
 One-electron integrals computed using PRISM.
 NBasis=   493 RedAO= T EigKep=  1.02D-06  NBF=   493
 NBsUse=   492 1.00D-06 EigRej=  4.69D-07 NBFU=   492
 ExpMin= 3.50D-02 ExpMax= 5.74D+05 ExpMxC= 5.74D+03 IAcc=3 IRadAn=         5 AccDes= 0.00D+00
 Harris functional with IExCor= 4639 and IRadAn=       5 diagonalized for initial guess.
 HarFok:  IExCor= 4639 AccDes= 0.00D+00 IRadAn=         5 IDoV= 1 UseB2=F ITyADJ=14
 ICtDFT=  3500011 ScaDFX=  1.000000  1.000000  1.000000  1.000000
 FoFCou: FMM=F IPFlag=           0 FMFlag=      100000 FMFlg1=           0
         NFxFlg=           0 DoJE=T BraDBF=F KetDBF=T FulRan=T
         wScrn=  0.000000 ICntrl=       500 IOpCl=  0 I1Cent=   200000004 NGrid=           0
         NMat0=    1 NMatS0=      1 NMatT0=    0 NMatD0=    1 NMtDS0=    0 NMtDT0=    0
 Petite list used in FoFCou.
 Requested convergence on RMS density matrix=1.00D-08 within 128 cycles.
 Requested convergence on MAX density matrix=1.00D-06.
 Requested convergence on             energy=1.00D-06.
 No special actions if energy rises.
 Inv3:  Mode=1 IEnd=    23520000.
 Iteration    1 A*A^-1 deviation from unit magnitude is 2.89D-15 for    128.
 Iteration    1 A*A^-1 deviation from orthogonality  is 2.52D-15 for   1455    109.
 Iteration    1 A^-1*A deviation from unit magnitude is 3.33D-15 for    128.
 Iteration    1 A^-1*A deviation from orthogonality  is 6.04D-15 for   1707   1652.
 Error on total polarization charges =  0.04253
 SCF Done:  E(RwB97XD) =  -4026.37796528     A.U. after   18 cycles
            NFock= 18  Conv=0.58D-08     -V/T= 2.0063
 SMD-CDS (non-electrostatic) energy       (kcal/mol) =      -8.20
 (included in total energy above)
 DoSCS=F DFT=T ScalE2(SS,OS)=  1.000000  1.000000
 Range of M.O.s used for correlation:     1   492
 NBasis=   493 NAE=    93 NBE=    93 NFC=     0 NFV=     0
 NROrb=    492 NOA=    93 NOB=    93 NVA=   399 NVB=   399

 **** Warning!!: The largest alpha MO coefficient is  0.17177923D+03

 Symmetrizing basis deriv contribution to polar:
 IMax=3 JMax=2 DiffMx= 0.00D+00
 G2DrvN: will do    39 centers at a time, making    1 passes.
 Calling FoFCou, ICntrl=  3107 FMM=F I1Cent=   0 AccDes= 0.00D+00.
 NEqPCM:  Using equilibrium solvation (IEInf=0, Eps=   8.9300, EpsInf=   2.0283)
 G2PCM: DoFxE=T DoFxN=T DoGrad=T DoDP/DQ/DG/TGxP=FFFF NFrqRd=   0 IEInf=0 SqF1=F DoCFld=F IF1Alg=4.
 End of G2Drv F.D. properties file   721 does not exist.
 End of G2Drv F.D. properties file   722 does not exist.
 End of G2Drv F.D. properties file   788 does not exist.
          IDoAtm=11111111111111111111111111111111111111
 NEqPCM:  Using equilibrium solvation (IEInf=0, Eps=   8.9300, EpsInf=   2.0283)
          Differentiating once with respect to nuclear coordinates.
 CalDSu exits because no D1Ps are significant.
          There are   117 degrees of freedom in the 1st order CPHF.  IDoFFX=6 NUNeed=     0.
    111 vectors produced by pass  0 Test12= 3.71D-14 1.00D-09 XBig12= 2.75D-01 6.12D-02.
 AX will form   111 AO Fock derivatives at one time.
    111 vectors produced by pass  1 Test12= 3.71D-14 1.00D-09 XBig12= 1.83D-02 2.37D-02.
    111 vectors produced by pass  2 Test12= 3.71D-14 1.00D-09 XBig12= 6.71D-04 2.78D-03.
    111 vectors produced by pass  3 Test12= 3.71D-14 1.00D-09 XBig12= 7.86D-06 2.78D-04.
    111 vectors produced by pass  4 Test12= 3.71D-14 1.00D-09 XBig12= 7.90D-08 2.63D-05.
    111 vectors produced by pass  5 Test12= 3.71D-14 1.00D-09 XBig12= 6.16D-10 2.19D-06.
    110 vectors produced by pass  6 Test12= 3.71D-14 1.00D-09 XBig12= 4.05D-12 1.74D-07.
     55 vectors produced by pass  7 Test12= 3.71D-14 1.00D-09 XBig12= 2.67D-14 1.26D-08.
 InvSVY:  IOpt=1 It=  1 EMax= 6.66D-16
 Solved reduced A of dimension   831 with   117 vectors.
 End of Minotr F.D. properties file   721 does not exist.
 End of Minotr F.D. properties file   722 does not exist.
 End of Minotr F.D. properties file   788 does not exist.

 **********************************************************************

            Population analysis using the SCF Density.

 **********************************************************************

 Orbital symmetries:
       Occupied  (A) (A) (A) (A) (A) (A) (A) (A) (A) (A) (A) (A)
                 (A) (A) (A) (A) (A) (A) (A) (A) (A) (A) (A) (A)
                 (A) (A) (A) (A) (A) (A) (A) (A) (A) (A) (A) (A)
                 (A) (A) (A) (A) (A) (A) (A) (A) (A) (A) (A) (A)
                 (A) (A) (A) (A) (A) (A) (A) (A) (A) (A) (A) (A)
                 (A) (A) (A) (A) (A) (A) (A) (A) (A) (A) (A) (A)
                 (A) (A) (A) (A) (A) (A) (A) (A) (A) (A) (A) (A)
                 (A) (A) (A) (A) (A) (A) (A) (A) (A)
       Virtual   (A) (A) (A) (A) (A) (A) (A) (A) (A) (A) (A) (A)
                 (A) (A) (A) (A) (A) (A) (A) (A) (A) (A) (A) (A)
                 (A) (A) (A) (A) (A) (A) (A) (A) (A) (A) (A) (A)
                 (A) (A) (A) (A) (A) (A) (A) (A) (A) (A) (A) (A)
                 (A) (A) (A) (A) (A) (A) (A) (A) (A) (A) (A) (A)
                 (A) (A) (A) (A) (A) (A) (A) (A) (A) (A) (A) (A)
                 (A) (A) (A) (A) (A) (A) (A) (A) (A) (A) (A) (A)
                 (A) (A) (A) (A) (A) (A) (A) (A) (A) (A) (A) (A)
                 (A) (A) (A) (A) (A) (A) (A) (A) (A) (A) (A) (A)
                 (A) (A) (A) (A) (A) (A) (A) (A) (A) (A) (A) (A)
                 (A) (A) (A) (A) (A) (A) (A) (A) (A) (A) (A) (A)
                 (A) (A) (A) (A) (A) (A) (A) (A) (A) (A) (A) (A)
                 (A) (A) (A) (A) (A) (A) (A) (A) (A) (A) (A) (A)
                 (A) (A) (A) (A) (A) (A) (A) (A) (A) (A) (A) (A)
                 (A) (A) (A) (A) (A) (A) (A) (A) (A) (A) (A) (A)
                 (A) (A) (A) (A) (A) (A) (A) (A) (A) (A) (A) (A)
                 (A) (A) (A) (A) (A) (A) (A) (A) (A) (A) (A) (A)
                 (A) (A) (A) (A) (A) (A) (A) (A) (A) (A) (A) (A)
                 (A) (A) (A) (A) (A) (A) (A) (A) (A) (A) (A) (A)
                 (A) (A) (A) (A) (A) (A) (A) (A) (A) (A) (A) (A)
                 (A) (A) (A) (A) (A) (A) (A) (A) (A) (A) (A) (A)
                 (A) (A) (A) (A) (A) (A) (A) (A) (A) (A) (A) (A)
                 (A) (A) (A) (A) (A) (A) (A) (A) (A) (A) (A) (A)
                 (A) (A) (A) (A) (A) (A) (A) (A) (A) (A) (A) (A)
                 (A) (A) (A) (A) (A) (A) (A) (A) (A) (A) (A) (A)
                 (A) (A) (A) (A) (A) (A) (A) (A) (A) (A) (A) (A)
                 (A) (A) (A) (A) (A) (A) (A) (A) (A) (A) (A) (A)
                 (A) (A) (A) (A) (A) (A) (A) (A) (A) (A) (A) (A)
                 (A) (A) (A) (A) (A) (A) (A) (A) (A) (A) (A) (A)
                 (A) (A) (A) (A) (A) (A) (A) (A) (A) (A) (A) (A)
                 (A) (A) (A) (A) (A) (A) (A) (A) (A) (A) (A) (A)
                 (A) (A) (A) (A) (A) (A) (A) (A) (A) (A) (A) (A)
                 (A) (A) (A) (A) (A) (A) (A) (A) (A) (A) (A) (A)
                 (A) (A) (A)
 The electronic state is 1-A.
 Alpha  occ. eigenvalues -- -483.20797 -89.16140 -89.10371 -62.06900 -56.56165
 Alpha  occ. eigenvalues --  -56.55850 -56.55812 -10.42267 -10.41975 -10.38853
 Alpha  occ. eigenvalues --  -10.38708 -10.38677 -10.38603 -10.35118 -10.34963
 Alpha  occ. eigenvalues --  -10.34417 -10.34284 -10.34105 -10.33962 -10.33769
 Alpha  occ. eigenvalues --  -10.33612 -10.33269 -10.32691 -10.30254  -8.71792
 Alpha  occ. eigenvalues --   -8.17501  -8.11966  -6.66121  -6.65035  -6.64956
 Alpha  occ. eigenvalues --   -6.12400  -6.12202  -6.11709  -6.07025  -6.06618
 Alpha  occ. eigenvalues --   -6.06003  -2.76661  -2.76395  -2.76331  -2.75455
 Alpha  occ. eigenvalues --   -2.75452  -1.04602  -1.00624  -0.99359  -0.95641
 Alpha  occ. eigenvalues --   -0.94362  -0.90425  -0.89489  -0.88938  -0.85905
 Alpha  occ. eigenvalues --   -0.84804  -0.81895  -0.81256  -0.74904  -0.74635
 Alpha  occ. eigenvalues --   -0.73851  -0.73391  -0.71442  -0.68736  -0.65638
 Alpha  occ. eigenvalues --   -0.62393  -0.60472  -0.59643  -0.58786  -0.58611
 Alpha  occ. eigenvalues --   -0.58243  -0.57147  -0.55985  -0.55770  -0.54646
 Alpha  occ. eigenvalues --   -0.53800  -0.52628  -0.51683  -0.50565  -0.50163
 Alpha  occ. eigenvalues --   -0.49652  -0.48850  -0.48179  -0.46819  -0.46608
 Alpha  occ. eigenvalues --   -0.46182  -0.45734  -0.45504  -0.45069  -0.43951
 Alpha  occ. eigenvalues --   -0.41755  -0.41588  -0.38743  -0.37890  -0.37183
 Alpha  occ. eigenvalues --   -0.36796  -0.35088  -0.32454
 Alpha virt. eigenvalues --   -0.05602  -0.01231   0.00175   0.01446   0.02285
 Alpha virt. eigenvalues --    0.03838   0.04924   0.05181   0.05681   0.06207
 Alpha virt. eigenvalues --    0.06850   0.07001   0.07506   0.07598   0.08073
 Alpha virt. eigenvalues --    0.08542   0.08780   0.08867   0.09705   0.09898
 Alpha virt. eigenvalues --    0.10282   0.10691   0.10877   0.10956   0.11226
 Alpha virt. eigenvalues --    0.12381   0.12542   0.12718   0.13100   0.13321
 Alpha virt. eigenvalues --    0.13453   0.14007   0.14140   0.15187   0.15568
 Alpha virt. eigenvalues --    0.15747   0.15909   0.16253   0.16537   0.16692
 Alpha virt. eigenvalues --    0.17545   0.17710   0.18126   0.18230   0.18752
 Alpha virt. eigenvalues --    0.19007   0.19199   0.19983   0.20292   0.20866
 Alpha virt. eigenvalues --    0.21021   0.21298   0.21715   0.22003   0.22422
 Alpha virt. eigenvalues --    0.22627   0.22869   0.23054   0.23223   0.23632
 Alpha virt. eigenvalues --    0.23876   0.24246   0.24519   0.24872   0.25058
 Alpha virt. eigenvalues --    0.25178   0.25307   0.25756   0.25856   0.26065
 Alpha virt. eigenvalues --    0.26610   0.26735   0.26976   0.27549   0.27714
 Alpha virt. eigenvalues --    0.28285   0.28408   0.28838   0.29036   0.29449
 Alpha virt. eigenvalues --    0.29478   0.29810   0.30114   0.30516   0.30859
 Alpha virt. eigenvalues --    0.31443   0.31646   0.32203   0.32316   0.32569
 Alpha virt. eigenvalues --    0.32896   0.33069   0.33388   0.34113   0.34187
 Alpha virt. eigenvalues --    0.34444   0.35049   0.35481   0.35796   0.36474
 Alpha virt. eigenvalues --    0.36745   0.37152   0.37681   0.38011   0.38527
 Alpha virt. eigenvalues --    0.39081   0.39319   0.40108   0.40778   0.41342
 Alpha virt. eigenvalues --    0.41601   0.42299   0.42515   0.43544   0.43855
 Alpha virt. eigenvalues --    0.45419   0.45475   0.46810   0.47895   0.49226
 Alpha virt. eigenvalues --    0.51146   0.54064   0.54766   0.57254   0.57994
 Alpha virt. eigenvalues --    0.58308   0.58525   0.59190   0.60134   0.61256
 Alpha virt. eigenvalues --    0.63192   0.63897   0.65773   0.66726   0.67567
 Alpha virt. eigenvalues --    0.68508   0.69970   0.70597   0.71697   0.72086
 Alpha virt. eigenvalues --    0.72492   0.73738   0.73893   0.74329   0.74764
 Alpha virt. eigenvalues --    0.75752   0.76394   0.76981   0.77153   0.77484
 Alpha virt. eigenvalues --    0.78192   0.78788   0.79021   0.80090   0.80783
 Alpha virt. eigenvalues --    0.81300   0.81478   0.82196   0.82435   0.83074
 Alpha virt. eigenvalues --    0.83312   0.83960   0.84709   0.85747   0.85784
 Alpha virt. eigenvalues --    0.87103   0.87774   0.88552   0.89685   0.90232
 Alpha virt. eigenvalues --    0.90351   0.92084   0.92681   0.94606   0.96386
 Alpha virt. eigenvalues --    0.96850   0.97556   0.97853   0.98074   0.98341
 Alpha virt. eigenvalues --    1.00073   1.00233   1.00850   1.01813   1.02031
 Alpha virt. eigenvalues --    1.02668   1.03322   1.03943   1.04439   1.05466
 Alpha virt. eigenvalues --    1.06299   1.07229   1.08141   1.08761   1.09367
 Alpha virt. eigenvalues --    1.09624   1.11136   1.11477   1.12036   1.12926
 Alpha virt. eigenvalues --    1.14332   1.14987   1.15800   1.17282   1.17938
 Alpha virt. eigenvalues --    1.19055   1.19537   1.21176   1.21488   1.22559
 Alpha virt. eigenvalues --    1.23752   1.24006   1.25366   1.26404   1.26883
 Alpha virt. eigenvalues --    1.27647   1.27880   1.30356   1.30736   1.31491
 Alpha virt. eigenvalues --    1.32703   1.34955   1.36296   1.36775   1.39776
 Alpha virt. eigenvalues --    1.40438   1.40722   1.41881   1.43001   1.43795
 Alpha virt. eigenvalues --    1.45118   1.45816   1.46257   1.46939   1.47297
 Alpha virt. eigenvalues --    1.48656   1.50492   1.51109   1.53172   1.53301
 Alpha virt. eigenvalues --    1.54975   1.55647   1.57387   1.59034   1.60606
 Alpha virt. eigenvalues --    1.62402   1.63440   1.65021   1.68539   1.71406
 Alpha virt. eigenvalues --    1.73206   1.73803   1.79367   1.82043   1.83218
 Alpha virt. eigenvalues --    1.86198   1.86568   1.88027   1.90163   1.91253
 Alpha virt. eigenvalues --    1.92340   1.93835   1.94544   1.95266   1.98479
 Alpha virt. eigenvalues --    1.98719   2.00057   2.00841   2.02491   2.03847
 Alpha virt. eigenvalues --    2.04497   2.04958   2.06030   2.06230   2.06667
 Alpha virt. eigenvalues --    2.07017   2.07281   2.08168   2.10484   2.11402
 Alpha virt. eigenvalues --    2.11876   2.13003   2.13548   2.14834   2.16206
 Alpha virt. eigenvalues --    2.18208   2.19616   2.20296   2.20736   2.21413
 Alpha virt. eigenvalues --    2.21599   2.22462   2.22679   2.24278   2.25277
 Alpha virt. eigenvalues --    2.25880   2.27725   2.29792   2.34492   2.35268
 Alpha virt. eigenvalues --    2.35614   2.36549   2.37227   2.40089   2.44516
 Alpha virt. eigenvalues --    2.45565   2.45872   2.46050   2.46432   2.47964
 Alpha virt. eigenvalues --    2.48675   2.50510   2.52994   2.53011   2.54609
 Alpha virt. eigenvalues --    2.56019   2.56494   2.56801   2.58766   2.60089
 Alpha virt. eigenvalues --    2.61245   2.62463   2.62802   2.63202   2.63830
 Alpha virt. eigenvalues --    2.64523   2.64716   2.65727   2.66458   2.69230
 Alpha virt. eigenvalues --    2.69978   2.71346   2.74296   2.74853   2.76947
 Alpha virt. eigenvalues --    2.78161   2.78341   2.78965   2.79967   2.82158
 Alpha virt. eigenvalues --    2.82420   2.82865   2.85487   2.87272   2.87885
 Alpha virt. eigenvalues --    2.88749   2.92702   2.95095   2.97431   2.98143
 Alpha virt. eigenvalues --    3.00630   3.01231   3.03110   3.05361   3.08459
 Alpha virt. eigenvalues --    3.09178   3.25553   3.26345   3.35238   3.35416
 Alpha virt. eigenvalues --    3.36200   3.36418   3.36799   3.36996   3.41884
 Alpha virt. eigenvalues --    3.43172   3.44910   3.46418   3.51703   3.55180
 Alpha virt. eigenvalues --    3.55576   3.56230   3.56502   3.58666   3.60157
 Alpha virt. eigenvalues --    3.67602   3.88059   3.91045   4.03227   4.15054
 Alpha virt. eigenvalues --    4.39903   4.40149   4.42509   4.44689   4.46227
 Alpha virt. eigenvalues --    4.49852   4.51385   4.52818   4.54049   4.56950
 Alpha virt. eigenvalues --    4.57810   4.60877   4.66878   4.76501   4.80355
 Alpha virt. eigenvalues --    4.87069   4.87790   9.09668  80.88828
          Condensed to atoms (all electrons):
               1          2          3          4          5          6
     1  C   21.398663  -1.481475   1.318547  -1.932682   0.720059 -13.386694
     2  C   -1.481475   6.621254  -0.127267   1.269204  -2.012117   1.177680
     3  C    1.318547  -0.127267   7.348557  -1.786226   1.042235  -1.902078
     4  C   -1.932682   1.269204  -1.786226  23.050794 -13.769676  -5.036987
     5  C    0.720059  -2.012117   1.042235 -13.769676  26.816890  -1.113563
     6  C  -13.386694   1.177680  -1.902078  -5.036987  -1.113563  30.597906
     7  S    1.962396   0.361639  -0.226648  -0.632380  -2.110662   0.439238
     8  C    2.602760  -0.229319   0.160732  -3.658574   1.701340   3.203214
     9  C   -2.461908   0.162321  -0.283029  -0.237896   3.218223   1.804082
    10  S   -1.367805   0.037364   0.140095   8.554712  -7.785595  -9.375055
    11  C   -1.969939   0.147901  -0.039997   2.956311  -0.727120  -3.317546
    12  C    0.047426   0.002198   0.018083  -0.142617  -0.129510   0.192241
    13  C   -0.003512   0.018618  -0.004490   0.143430   0.019078  -0.179862
    14  C    0.221227  -0.141770   0.109317  -2.182490  -0.868039   2.151924
    15  H    0.000062  -0.000005   0.000004   0.000073   0.000128   0.000513
    16  H   -0.010938   0.000176  -0.000360   0.003643   0.014244  -0.007192
    17  H    0.002343  -0.000257  -0.000085  -0.006564  -0.011312   0.005058
    18  H    0.000062   0.000001   0.000016   0.000200  -0.000069   0.000042
    19  H    0.181151   0.057754  -0.008733   0.031733   0.006664   0.019228
    20  H    0.017571  -0.009735   0.050051   0.196387   0.022261  -0.017483
    21  H    0.024173   0.267187   0.040231  -0.024728   0.034146  -0.005831
    22  H   -0.016766   0.043910   0.265139   0.004115   0.012464   0.024704
    23  C    0.741724  -0.095157  -0.041318  -2.357190   2.208000   2.549682
    24  H   -0.006953   0.001602   0.002316   0.047255  -0.024241  -0.039996
    25  C   -0.087452  -0.014430   0.029318   0.359667  -0.125368  -0.546822
    26  H    0.000331   0.000011  -0.000087   0.000354  -0.010670   0.001029
    27  H   -0.001879   0.000119  -0.000014   0.013402  -0.005685  -0.016799
    28  C   -1.017700   0.165329  -0.004711   1.554904  -1.053666  -0.982501
    29  H   -0.013183  -0.001207  -0.000038  -0.003373   0.017294  -0.003386
    30  Br   0.000691   0.001011   0.001696  -0.033322   0.042905   0.032631
    31  C    0.626206  -0.100644   0.027189  -0.490177   0.284550  -0.044225
    32  H    0.120892  -0.006775   0.036960   0.036288   0.032199  -0.213953
    33  H   -0.021256   0.001837  -0.008331  -0.024220   0.039981   0.031926
    34  C   -0.062545   0.013601   0.021064   0.026185  -0.064955   0.002527
    35  H   -0.009443   0.002073  -0.001666   0.004595  -0.005543   0.011290
    36  H    0.002807  -0.000304   0.000698   0.001330   0.003815  -0.009557
    37  H    0.001918  -0.000788  -0.000147  -0.003784  -0.004350   0.010404
    38  H    0.000336  -0.000126  -0.000086  -0.012501   0.036945   0.005988
               7          8          9         10         11         12
     1  C    1.962396   2.602760  -2.461908  -1.367805  -1.969939   0.047426
     2  C    0.361639  -0.229319   0.162321   0.037364   0.147901   0.002198
     3  C   -0.226648   0.160732  -0.283029   0.140095  -0.039997   0.018083
     4  C   -0.632380  -3.658574  -0.237896   8.554712   2.956311  -0.142617
     5  C   -2.110662   1.701340   3.218223  -7.785595  -0.727120  -0.129510
     6  C    0.439238   3.203214   1.804082  -9.375055  -3.317546   0.192241
     7  S   21.625153   0.508783  -2.069938  -5.951417  -0.939602   0.143677
     8  C    0.508783  27.833074   0.438373  -8.861383  -7.185169  -1.103253
     9  C   -2.069938   0.438373  23.864803  -7.007656 -10.948184   0.505790
    10  S   -5.951417  -8.861383  -7.007656  47.914832   8.440289  -0.713232
    11  C   -0.939602  -7.185169 -10.948184   8.440289  23.296389  -1.850945
    12  C    0.143677  -1.103253   0.505790  -0.713232  -1.850945   7.290120
    13  C    0.464291   0.958556  -1.712132  -0.102733   1.133391   0.054094
    14  C    1.676248 -11.200071  -0.667302  -2.680686  -2.109656   1.445338
    15  H   -0.005419  -0.000539   0.028671   0.001962  -0.022102   0.037120
    16  H    0.040767   0.107251   0.007872   0.005349   0.040598  -0.015693
    17  H   -0.004995  -0.041352   0.063045   0.082005   0.167341   0.067522
    18  H   -0.000128   0.011761   0.049952  -0.002216  -0.028685   0.279498
    19  H    0.033181  -0.010061   0.015825   0.004911   0.003669  -0.000305
    20  H   -0.001250   0.009407  -0.012639   0.077305  -0.005990   0.000381
    21  H   -0.006038   0.000719  -0.000163   0.001832  -0.000028   0.000001
    22  H    0.000993  -0.000198   0.000819  -0.003302   0.000232   0.000017
    23  C    1.580368   3.046138   1.598256 -11.873781  -2.493063   0.087436
    24  H    0.004990  -0.030026   0.047805  -0.122714   0.033014   0.002040
    25  C   -0.299518  -0.879289  -0.453160   1.527806   0.869194  -0.093313
    26  H   -0.000055   0.008145  -0.016269   0.050004   0.000255  -0.003134
    27  H    0.004217  -0.056648   0.048486  -0.035760   0.059092   0.004646
    28  C   -1.042049  -1.232947   0.208439   5.876555   0.733345   0.095977
    29  H    0.016237  -0.011704   0.026631  -0.082703   0.004749  -0.000303
    30  Br  -0.009459   0.047168   0.043332  -0.087572  -0.061725   0.003823
    31  C    0.214596   0.214686  -0.209262  -1.128746  -0.108173  -0.013427
    32  H   -0.003836  -0.010111  -0.025127   0.052867   0.002205  -0.000267
    33  H    0.001904   0.003005   0.010297  -0.059133  -0.001069  -0.000109
    34  C   -0.042276  -0.014911  -0.011781   0.286865   0.002929   0.001868
    35  H    0.002630  -0.001127   0.000814  -0.002080   0.000027  -0.000001
    36  H   -0.001749  -0.000580  -0.000468   0.008102   0.000180  -0.000003
    37  H    0.005857   0.002446  -0.002603  -0.010578  -0.000682  -0.000008
    38  H   -0.004119  -0.013883   0.061622   0.026159  -0.083970  -0.001193
              13         14         15         16         17         18
     1  C   -0.003512   0.221227   0.000062  -0.010938   0.002343   0.000062
     2  C    0.018618  -0.141770  -0.000005   0.000176  -0.000257   0.000001
     3  C   -0.004490   0.109317   0.000004  -0.000360  -0.000085   0.000016
     4  C    0.143430  -2.182490   0.000073   0.003643  -0.006564   0.000200
     5  C    0.019078  -0.868039   0.000128   0.014244  -0.011312  -0.000069
     6  C   -0.179862   2.151924   0.000513  -0.007192   0.005058   0.000042
     7  S    0.464291   1.676248  -0.005419   0.040767  -0.004995  -0.000128
     8  C    0.958556 -11.200071  -0.000539   0.107251  -0.041352   0.011761
     9  C   -1.712132  -0.667302   0.028671   0.007872   0.063045   0.049952
    10  S   -0.102733  -2.680686   0.001962   0.005349   0.082005  -0.002216
    11  C    1.133391  -2.109656  -0.022102   0.040598   0.167341  -0.028685
    12  C    0.054094   1.445338   0.037120  -0.015693   0.067522   0.279498
    13  C    6.350579  -1.273731   0.258127   0.064765  -0.012429   0.029007
    14  C   -1.273731  21.094430   0.032769   0.076941   0.019605  -0.007492
    15  H    0.258127   0.032769   0.463942  -0.003747  -0.000111  -0.003532
    16  H    0.064765   0.076941  -0.003747   0.462655   0.000008  -0.000109
    17  H   -0.012429   0.019605  -0.000111   0.000008   0.463138  -0.003679
    18  H    0.029007  -0.007492  -0.003532  -0.000109  -0.003679   0.463965
    19  H    0.000189  -0.007786   0.000000   0.000000   0.000000   0.000000
    20  H   -0.000301   0.002803   0.000000   0.000000   0.000001   0.000000
    21  H   -0.000003   0.000109   0.000000   0.000000   0.000000   0.000000
    22  H   -0.000002   0.000038   0.000000   0.000000   0.000000   0.000000
    23  C    0.019197   1.125370  -0.000069  -0.001870  -0.011507  -0.000167
    24  H   -0.000100  -0.000158   0.000000   0.000000   0.000003   0.000000
    25  C   -0.006571  -0.066687  -0.000134   0.000458   0.007839  -0.000515
    26  H    0.000785  -0.003872   0.000000   0.000000  -0.000002   0.000000
    27  H    0.002041  -0.026283  -0.000001  -0.000002   0.000023  -0.000003
    28  C   -0.008391  -1.043538   0.000161   0.000414  -0.001458   0.000305
    29  H    0.000069   0.017760   0.000000   0.000000   0.000001   0.000000
    30  Br  -0.001664   0.005402   0.000003  -0.000028  -0.000029  -0.000001
    31  C   -0.005973   0.272109  -0.000019   0.000048   0.000390  -0.000012
    32  H    0.000299  -0.002461   0.000000   0.000000   0.000000   0.000000
    33  H   -0.000001   0.000663   0.000000   0.000000   0.000000   0.000000
    34  C   -0.001178  -0.033692   0.000000   0.000011  -0.000013   0.000001
    35  H   -0.000001  -0.000188   0.000000   0.000000   0.000000   0.000000
    36  H    0.000003  -0.000200   0.000000   0.000000   0.000000   0.000000
    37  H    0.000056   0.001332   0.000000   0.000000   0.000000   0.000000
    38  H   -0.005279   0.011688   0.000000   0.000000   0.000227  -0.000006
              19         20         21         22         23         24
     1  C    0.181151   0.017571   0.024173  -0.016766   0.741724  -0.006953
     2  C    0.057754  -0.009735   0.267187   0.043910  -0.095157   0.001602
     3  C   -0.008733   0.050051   0.040231   0.265139  -0.041318   0.002316
     4  C    0.031733   0.196387  -0.024728   0.004115  -2.357190   0.047255
     5  C    0.006664   0.022261   0.034146   0.012464   2.208000  -0.024241
     6  C    0.019228  -0.017483  -0.005831   0.024704   2.549682  -0.039996
     7  S    0.033181  -0.001250  -0.006038   0.000993   1.580368   0.004990
     8  C   -0.010061   0.009407   0.000719  -0.000198   3.046138  -0.030026
     9  C    0.015825  -0.012639  -0.000163   0.000819   1.598256   0.047805
    10  S    0.004911   0.077305   0.001832  -0.003302 -11.873781  -0.122714
    11  C    0.003669  -0.005990  -0.000028   0.000232  -2.493063   0.033014
    12  C   -0.000305   0.000381   0.000001   0.000017   0.087436   0.002040
    13  C    0.000189  -0.000301  -0.000003  -0.000002   0.019197  -0.000100
    14  C   -0.007786   0.002803   0.000109   0.000038   1.125370  -0.000158
    15  H    0.000000   0.000000   0.000000   0.000000  -0.000069   0.000000
    16  H    0.000000   0.000000   0.000000   0.000000  -0.001870   0.000000
    17  H    0.000000   0.000001   0.000000   0.000000  -0.011507   0.000003
    18  H    0.000000   0.000000   0.000000   0.000000  -0.000167   0.000000
    19  H    0.460590   0.000008  -0.003789  -0.000108   0.000065   0.000000
    20  H    0.000008   0.461562  -0.000110  -0.003623  -0.007322   0.000016
    21  H   -0.003789  -0.000110   0.462975  -0.003512   0.000029   0.000000
    22  H   -0.000108  -0.003623  -0.003512   0.462840  -0.001210   0.000000
    23  C    0.000065  -0.007322   0.000029  -0.001210  18.912908   0.377944
    24  H    0.000000   0.000016   0.000000   0.000000   0.377944   0.425088
    25  C    0.000102   0.000637   0.000012  -0.000035  -1.662236   0.008296
    26  H    0.000000   0.000000   0.000000   0.000000  -0.131965  -0.001095
    27  H    0.000000   0.000000   0.000000   0.000000  -0.027800   0.002428
    28  C   -0.004187  -0.005142   0.000957   0.001703 -10.258827   0.026488
    29  H    0.000001   0.000000   0.000000   0.000000   0.131978   0.002096
    30  Br  -0.000041  -0.000277   0.000007   0.000003   0.085923  -0.018768
    31  C    0.003222   0.008253  -0.000775  -0.000749   2.923542  -0.025385
    32  H    0.000009   0.000021  -0.000007  -0.000001  -0.144318   0.000259
    33  H    0.000000  -0.000006   0.000000   0.000000   0.087177   0.000852
    34  C    0.000219   0.001779  -0.000462  -0.000009  -0.558123   0.002329
    35  H   -0.000001   0.000000   0.000000   0.000000  -0.011950  -0.000001
    36  H    0.000000   0.000000   0.000000   0.000000  -0.025498   0.000006
    37  H   -0.000001   0.000000   0.000000   0.000000   0.017321  -0.000001
    38  H    0.000000   0.000001   0.000000   0.000000  -0.115098  -0.002547
              25         26         27         28         29         30
     1  C   -0.087452   0.000331  -0.001879  -1.017700  -0.013183   0.000691
     2  C   -0.014430   0.000011   0.000119   0.165329  -0.001207   0.001011
     3  C    0.029318  -0.000087  -0.000014  -0.004711  -0.000038   0.001696
     4  C    0.359667   0.000354   0.013402   1.554904  -0.003373  -0.033322
     5  C   -0.125368  -0.010670  -0.005685  -1.053666   0.017294   0.042905
     6  C   -0.546822   0.001029  -0.016799  -0.982501  -0.003386   0.032631
     7  S   -0.299518  -0.000055   0.004217  -1.042049   0.016237  -0.009459
     8  C   -0.879289   0.008145  -0.056648  -1.232947  -0.011704   0.047168
     9  C   -0.453160  -0.016269   0.048486   0.208439   0.026631   0.043332
    10  S    1.527806   0.050004  -0.035760   5.876555  -0.082703  -0.087572
    11  C    0.869194   0.000255   0.059092   0.733345   0.004749  -0.061725
    12  C   -0.093313  -0.003134   0.004646   0.095977  -0.000303   0.003823
    13  C   -0.006571   0.000785   0.002041  -0.008391   0.000069  -0.001664
    14  C   -0.066687  -0.003872  -0.026283  -1.043538   0.017760   0.005402
    15  H   -0.000134   0.000000  -0.000001   0.000161   0.000000   0.000003
    16  H    0.000458   0.000000  -0.000002   0.000414   0.000000  -0.000028
    17  H    0.007839  -0.000002   0.000023  -0.001458   0.000001  -0.000029
    18  H   -0.000515   0.000000  -0.000003   0.000305   0.000000  -0.000001
    19  H    0.000102   0.000000   0.000000  -0.004187   0.000001  -0.000041
    20  H    0.000637   0.000000   0.000000  -0.005142   0.000000  -0.000277
    21  H    0.000012   0.000000   0.000000   0.000957   0.000000   0.000007
    22  H   -0.000035   0.000000   0.000000   0.001703   0.000000   0.000003
    23  C   -1.662236  -0.131965  -0.027800 -10.258827   0.131978   0.085923
    24  H    0.008296  -0.001095   0.002428   0.026488   0.002096  -0.018768
    25  C    6.549043   0.423118   0.405693   0.327379   0.008541  -0.184867
    26  H    0.423118   0.451726  -0.017805   0.049629   0.000104  -0.008750
    27  H    0.405693  -0.017805   0.448126  -0.010111   0.000560   0.004950
    28  C    0.327379   0.049629  -0.010111  17.440845   0.230792   0.419431
    29  H    0.008541   0.000104   0.000560   0.230792   0.423026  -0.013620
    30  Br  -0.184867  -0.008750   0.004950   0.419431  -0.013620  35.177407
    31  C    0.041596   0.002019  -0.003912  -4.512908   0.004722  -0.229817
    32  H   -0.003200   0.000000   0.000014   0.134154  -0.001067   0.002009
    33  H    0.015534  -0.000002  -0.000006  -0.066011   0.002996   0.000671
    34  C   -0.018563   0.001217   0.000455   0.660150  -0.025200  -0.034528
    35  H    0.000177   0.000000   0.000000   0.053449   0.000026   0.000587
    36  H   -0.001765   0.000000   0.000001   0.019578  -0.000250  -0.000353
    37  H    0.002429   0.000000  -0.000001   0.008234   0.002154   0.002812
    38  H    0.414876  -0.017743  -0.023442   0.033207   0.000010  -0.000667
              31         32         33         34         35         36
     1  C    0.626206   0.120892  -0.021256  -0.062545  -0.009443   0.002807
     2  C   -0.100644  -0.006775   0.001837   0.013601   0.002073  -0.000304
     3  C    0.027189   0.036960  -0.008331   0.021064  -0.001666   0.000698
     4  C   -0.490177   0.036288  -0.024220   0.026185   0.004595   0.001330
     5  C    0.284550   0.032199   0.039981  -0.064955  -0.005543   0.003815
     6  C   -0.044225  -0.213953   0.031926   0.002527   0.011290  -0.009557
     7  S    0.214596  -0.003836   0.001904  -0.042276   0.002630  -0.001749
     8  C    0.214686  -0.010111   0.003005  -0.014911  -0.001127  -0.000580
     9  C   -0.209262  -0.025127   0.010297  -0.011781   0.000814  -0.000468
    10  S   -1.128746   0.052867  -0.059133   0.286865  -0.002080   0.008102
    11  C   -0.108173   0.002205  -0.001069   0.002929   0.000027   0.000180
    12  C   -0.013427  -0.000267  -0.000109   0.001868  -0.000001  -0.000003
    13  C   -0.005973   0.000299  -0.000001  -0.001178  -0.000001   0.000003
    14  C    0.272109  -0.002461   0.000663  -0.033692  -0.000188  -0.000200
    15  H   -0.000019   0.000000   0.000000   0.000000   0.000000   0.000000
    16  H    0.000048   0.000000   0.000000   0.000011   0.000000   0.000000
    17  H    0.000390   0.000000   0.000000  -0.000013   0.000000   0.000000
    18  H   -0.000012   0.000000   0.000000   0.000001   0.000000   0.000000
    19  H    0.003222   0.000009   0.000000   0.000219  -0.000001   0.000000
    20  H    0.008253   0.000021  -0.000006   0.001779   0.000000   0.000000
    21  H   -0.000775  -0.000007   0.000000  -0.000462   0.000000   0.000000
    22  H   -0.000749  -0.000001   0.000000  -0.000009   0.000000   0.000000
    23  C    2.923542  -0.144318   0.087177  -0.558123  -0.011950  -0.025498
    24  H   -0.025385   0.000259   0.000852   0.002329  -0.000001   0.000006
    25  C    0.041596  -0.003200   0.015534  -0.018563   0.000177  -0.001765
    26  H    0.002019   0.000000  -0.000002   0.001217   0.000000   0.000000
    27  H   -0.003912   0.000014  -0.000006   0.000455   0.000000   0.000001
    28  C   -4.512908   0.134154  -0.066011   0.660150   0.053449   0.019578
    29  H    0.004722  -0.001067   0.002996  -0.025200   0.000026  -0.000250
    30  Br  -0.229817   0.002009   0.000671  -0.034528   0.000587  -0.000353
    31  C    8.098335   0.277063   0.361216  -0.411086  -0.123301  -0.090782
    32  H    0.277063   0.513318  -0.025033   0.009097  -0.004322   0.004154
    33  H    0.361216  -0.025033   0.489566  -0.044106  -0.002528  -0.003889
    34  C   -0.411086   0.009097  -0.044106   5.668664   0.447040   0.457366
    35  H   -0.123301  -0.004322  -0.002528   0.447040   0.500979  -0.023088
    36  H   -0.090782   0.004154  -0.003889   0.457366  -0.023088   0.505965
    37  H   -0.068828  -0.004117   0.003626   0.397005  -0.022719  -0.026208
    38  H   -0.001865   0.000002   0.000000   0.000129   0.000000   0.000000
              37         38
     1  C    0.001918   0.000336
     2  C   -0.000788  -0.000126
     3  C   -0.000147  -0.000086
     4  C   -0.003784  -0.012501
     5  C   -0.004350   0.036945
     6  C    0.010404   0.005988
     7  S    0.005857  -0.004119
     8  C    0.002446  -0.013883
     9  C   -0.002603   0.061622
    10  S   -0.010578   0.026159
    11  C   -0.000682  -0.083970
    12  C   -0.000008  -0.001193
    13  C    0.000056  -0.005279
    14  C    0.001332   0.011688
    15  H    0.000000   0.000000
    16  H    0.000000   0.000000
    17  H    0.000000   0.000227
    18  H    0.000000  -0.000006
    19  H   -0.000001   0.000000
    20  H    0.000000   0.000001
    21  H    0.000000   0.000000
    22  H    0.000000   0.000000
    23  C    0.017321  -0.115098
    24  H   -0.000001  -0.002547
    25  C    0.002429   0.414876
    26  H    0.000000  -0.017743
    27  H   -0.000001  -0.023442
    28  C    0.008234   0.033207
    29  H    0.002154   0.000010
    30  Br   0.002812  -0.000667
    31  C   -0.068828  -0.001865
    32  H   -0.004117   0.000002
    33  H    0.003626   0.000000
    34  C    0.397005   0.000129
    35  H   -0.022719   0.000000
    36  H   -0.026208   0.000000
    37  H    0.511543   0.000000
    38  H    0.000000   0.498055
 Mulliken charges:
               1
     1  C   -0.139215
     2  C   -0.131416
     3  C   -0.176937
     4  C    0.080806
     5  C   -0.451278
     6  C   -0.061774
     7  S    0.264374
     8  C   -0.316411
     9  C   -0.085937
    10  S    0.165135
    11  C    0.002533
    12  C   -0.211985
    13  C   -0.198220
    14  C    0.051027
    15  H    0.212142
    16  H    0.214739
    17  H    0.215247
    18  H    0.211804
    19  H    0.216489
    20  H    0.215433
    21  H    0.213068
    22  H    0.212539
    23  C    0.325415
    24  H    0.287158
    25  C   -0.547793
    26  H    0.222724
    27  H    0.231899
    28  C   -0.797280
    29  H    0.266287
    30  Br  -0.186974
    31  C    0.210322
    32  H    0.222785
    33  H    0.204447
    34  C   -0.677074
    35  H    0.184272
    36  H    0.180689
    37  H    0.177679
    38  H    0.193281
 Sum of Mulliken charges =   1.00000
 Mulliken charges with hydrogens summed into heavy atoms:
               1
     1  C    0.077274
     2  C    0.081652
     3  C    0.035602
     4  C    0.296239
     5  C   -0.451278
     6  C   -0.061774
     7  S    0.264374
     8  C   -0.316411
     9  C   -0.085937
    10  S    0.165135
    11  C    0.217780
    12  C   -0.000181
    13  C    0.013922
    14  C    0.265766
    23  C    0.612573
    25  C    0.100111
    28  C   -0.530994
    30  Br  -0.186974
    31  C    0.637555
    34  C   -0.134433
 APT charges:
               1
     1  C   -0.996486
     2  C   -0.477749
     3  C   -0.513998
     4  C   -0.430515
     5  C   -0.774459
     6  C    0.038453
     7  S   -0.487952
     8  C   -0.466433
     9  C   -0.606520
    10  S    0.782382
    11  C   -0.538656
    12  C   -0.589389
    13  C   -0.396040
    14  C   -0.642207
    15  H    1.140996
    16  H    0.719916
    17  H    0.563386
    18  H    1.067936
    19  H    0.721823
    20  H    0.559954
    21  H    1.089472
    22  H    1.011423
    23  C   -0.086158
    24  H    0.612841
    25  C   -1.370340
    26  H    0.723424
    27  H    0.295158
    28  C   -1.263341
    29  H    0.442151
    30  Br  -0.136226
    31  C    0.012723
    32  H    0.254514
    33  H    0.525315
    34  C   -1.822089
    35  H    0.655757
    36  H    0.611667
    37  H    0.288374
    38  H    0.480893
 Sum of APT charges =   1.00000
 APT charges with hydrogens summed into heavy atoms:
               1
     1  C   -0.274663
     2  C    0.611722
     3  C    0.497425
     4  C    0.129439
     5  C   -0.774459
     6  C    0.038453
     7  S   -0.487952
     8  C   -0.466433
     9  C   -0.606520
    10  S    0.782382
    11  C    0.024730
    12  C    0.478547
    13  C    0.744957
    14  C    0.077709
    23  C    0.526683
    25  C    0.129135
    28  C   -0.821190
    30  Br  -0.136226
    31  C    0.792552
    34  C   -0.266291
 Electronic spatial extent (au):  <R**2>=           7504.0798
 Charge=              1.0000 electrons
 Dipole moment (field-independent basis, Debye):
    X=              5.3700    Y=              0.8617    Z=             -2.3795  Tot=              5.9365
 Quadrupole moment (field-independent basis, Debye-Ang):
   XX=           -134.7696   YY=            -99.9423   ZZ=           -125.5410
   XY=            -10.0601   XZ=              3.9873   YZ=              0.2616
 Traceless Quadrupole moment (field-independent basis, Debye-Ang):
   XX=            -14.6853   YY=             20.1420   ZZ=             -5.4567
   XY=            -10.0601   XZ=              3.9873   YZ=              0.2616
 Octapole moment (field-independent basis, Debye-Ang**2):
  XXX=            -49.1107  YYY=             24.0648  ZZZ=            -15.9196  XYY=             46.8737
  XXY=            -48.1390  XXZ=             17.2083  XZZ=            -18.4139  YZZ=             -4.4822
  YYZ=            -22.0100  XYZ=             -8.0953
 Hexadecapole moment (field-independent basis, Debye-Ang**3):
 XXXX=          -4613.3024 YYYY=          -2940.8847 ZZZZ=          -1129.7578 XXXY=           -136.6156
 XXXZ=            102.0312 YYYX=             96.4125 YYYZ=             -8.1025 ZZZX=             21.1656
 ZZZY=            -32.9232 XXYY=          -1089.0849 XXZZ=           -906.2604 YYZZ=           -679.4896
 XXYZ=             -0.5661 YYXZ=              5.6649 ZZXY=              3.9985
 N-N= 2.320380029760D+03 E-N=-1.416240234878D+04  KE= 4.001275162491D+03
  Exact polarizability:       0.000       0.000       0.000       0.000       0.000       0.000
 Approx polarizability:     302.991       6.197     316.195      17.617       2.904     282.995
 D2PCM: PCM CHGder 2nd derivatives, FixD1E=F FixD2E=F DoIter=F DoCFld=F I1PDM=0
 Calling FoFJK, ICntrl=    100127 FMM=F ISym2X=0 I1Cent= 0 IOpClX= 0 NMat=1 NMatS=1 NMatT=0.
 ***** Axes restored to original set *****
 -------------------------------------------------------------------
 Center     Atomic                   Forces (Hartrees/Bohr)
 Number     Number              X              Y              Z
 -------------------------------------------------------------------
      1        6           0.000002294   -0.000003271    0.000005422
      2        6           0.000005530   -0.000001546    0.000005897
      3        6           0.000006123    0.000000840    0.000005824
      4        6           0.000006579    0.000000143    0.000002638
      5        6           0.000003754   -0.000000110    0.000004320
      6        6           0.000000991   -0.000001170    0.000002423
      7       16          -0.000002678   -0.000003685    0.000001562
      8        6          -0.000004139   -0.000002427    0.000001724
      9        6          -0.000000693   -0.000001570    0.000002085
     10       16           0.000000115    0.000002192   -0.000000200
     11        6           0.000000050   -0.000001625    0.000000592
     12        6          -0.000003159   -0.000002883    0.000002843
     13        6          -0.000006075   -0.000004530    0.000001026
     14        6          -0.000004775   -0.000006298    0.000001749
     15        1          -0.000006832   -0.000006622    0.000002664
     16        1          -0.000006606   -0.000006484    0.000003217
     17        1           0.000000514    0.000000425   -0.000000153
     18        1          -0.000003754   -0.000003508    0.000000908
     19        1           0.000000735   -0.000004079    0.000006582
     20        1           0.000007715    0.000003090    0.000003000
     21        1           0.000006069   -0.000001923    0.000008133
     22        1           0.000009583    0.000001341    0.000006279
     23        6           0.040350030   -0.001438275   -0.018015188
     24        1           0.000002056    0.000005135   -0.000004062
     25        6          -0.000003600    0.000000613   -0.000006381
     26        1          -0.000001108    0.000004250   -0.000008635
     27        1          -0.000002303    0.000000749   -0.000004099
     28        6          -0.045795191   -0.016684763   -0.003200117
     29        1          -0.000005598   -0.000001607   -0.000005021
     30       35           0.005437157    0.018138908    0.021193666
     31        6           0.000007018    0.000002013    0.000003676
     32        1           0.000001466    0.000001974   -0.000000489
     33        1           0.000002716    0.000003483   -0.000002659
     34        6          -0.000000460    0.000003454   -0.000004308
     35        1           0.000001164    0.000002686   -0.000001591
     36        1          -0.000001510    0.000003110   -0.000005833
     37        1          -0.000002180   -0.000000058   -0.000002662
     38        1          -0.000000997    0.000002028   -0.000004831
 -------------------------------------------------------------------
 Cartesian Forces:  Max     0.045795191 RMS     0.006720170
 FormGI is forming the generalized inverse of G from B-inverse, IUseBI=4.

 GradGradGradGradGradGradGradGradGradGradGradGradGradGradGradGradGradGrad
 Berny optimization.
 Internal  Forces:  Max     0.039699065 RMS     0.004798536
 Search for a saddle point.
 Step number   1 out of a maximum of  222
 All quantities printed in internal units (Hartrees-Bohrs-Radians)
 Swapping is turned off.
 Second derivative matrix not updated -- analytic derivatives used.
 ITU=  0
     Eigenvalues ---   -0.00559   0.00100   0.00233   0.00329   0.00578
     Eigenvalues ---    0.00850   0.01152   0.01305   0.01444   0.01475
     Eigenvalues ---    0.01776   0.01799   0.01821   0.01918   0.02019
     Eigenvalues ---    0.02259   0.02283   0.02354   0.02451   0.02586
     Eigenvalues ---    0.02595   0.02782   0.02816   0.02881   0.02942
     Eigenvalues ---    0.03066   0.03408   0.03776   0.03849   0.04379
     Eigenvalues ---    0.04485   0.04563   0.04605   0.04941   0.05194
     Eigenvalues ---    0.06375   0.06529   0.07312   0.08608   0.08987
     Eigenvalues ---    0.10391   0.11070   0.11101   0.11663   0.11835
     Eigenvalues ---    0.11883   0.12343   0.12367   0.12517   0.12547
     Eigenvalues ---    0.12570   0.12628   0.14383   0.14742   0.14791
     Eigenvalues ---    0.15597   0.16176   0.16571   0.16756   0.16832
     Eigenvalues ---    0.17751   0.17863   0.18487   0.18811   0.19364
     Eigenvalues ---    0.19499   0.20732   0.21557   0.21829   0.22969
     Eigenvalues ---    0.24738   0.25028   0.27238   0.28471   0.29478
     Eigenvalues ---    0.30271   0.31446   0.32751   0.34272   0.34434
     Eigenvalues ---    0.34702   0.34973   0.35072   0.35161   0.35301
     Eigenvalues ---    0.36089   0.36441   0.36616   0.36678   0.36723
     Eigenvalues ---    0.36743   0.36845   0.36876   0.36954   0.37102
     Eigenvalues ---    0.37131   0.37647   0.41840   0.42836   0.43024
     Eigenvalues ---    0.44816   0.46923   0.48098   0.48133   0.48283
     Eigenvalues ---    0.50580   0.51808   0.52129
 Eigenvectors required to have negative eigenvalues:
                          R18       D82       D81       R33       D83
   1                    0.53143  -0.29595   0.25676   0.24007  -0.20558
                          D73       D74       D75       D72       D71
   1                    0.18927   0.18583   0.18469  -0.18295  -0.18181
 RFO step:  Lambda0=2.119786674D-02 Lambda=-2.39029176D-02.
 Linear search not attempted -- option 19 set.
 Maximum step size (   0.300) exceeded in Quadratic search.
    -- Step size scaled by   0.406
 Iteration  1 RMS(Cart)=  0.03341706 RMS(Int)=  0.00449415
 Iteration  2 RMS(Cart)=  0.01337978 RMS(Int)=  0.00057875
 Iteration  3 RMS(Cart)=  0.00000828 RMS(Int)=  0.00057874
 Iteration  4 RMS(Cart)=  0.00000000 RMS(Int)=  0.00057874
 Variable       Old X    -DE/DX   Delta X   Delta X   Delta X     New X
                                 (Linear)    (Quad)   (Total)
    R1        2.63205   0.00000   0.00000  -0.00023  -0.00023   2.63182
    R2        2.63598   0.00000   0.00000   0.00072   0.00072   2.63670
    R3        2.05079   0.00000   0.00000  -0.00004  -0.00004   2.05075
    R4        2.63338   0.00000   0.00000   0.00023   0.00024   2.63362
    R5        2.05011   0.00000   0.00000   0.00006   0.00006   2.05017
    R6        2.62784   0.00000   0.00000   0.00031   0.00031   2.62816
    R7        2.04933   0.00000   0.00000   0.00023   0.00023   2.04957
    R8        2.63629   0.00000   0.00000   0.00052   0.00052   2.63680
    R9        2.05147   0.00000   0.00000   0.00000   0.00000   2.05146
   R10        2.64719   0.00000   0.00000  -0.00022  -0.00021   2.64698
   R11        3.35045   0.00000   0.00000   0.00103   0.00102   3.35147
   R12        3.35383   0.00000   0.00000   0.00199   0.00201   3.35584
   R13        3.35189   0.00000   0.00000   0.00213   0.00213   3.35403
   R14        2.64207   0.00000   0.00000   0.00102   0.00101   2.64308
   R15        2.63715   0.00000   0.00000  -0.00010  -0.00011   2.63704
   R16        3.35456   0.00000   0.00000  -0.00104  -0.00105   3.35351
   R17        2.63737   0.00000   0.00000   0.00039   0.00038   2.63775
   R18        4.04601   0.00000   0.00000   0.26228   0.26228   4.30829
   R19        2.62662   0.00000   0.00000   0.00085   0.00085   2.62747
   R20        2.05091   0.00000   0.00000   0.00006   0.00006   2.05097
   R21        2.63390   0.00000   0.00000  -0.00018  -0.00017   2.63373
   R22        2.04920   0.00000   0.00000   0.00020   0.00020   2.04939
   R23        2.63044   0.00000   0.00000   0.00031   0.00031   2.63076
   R24        2.05026   0.00000   0.00000   0.00005   0.00005   2.05031
   R25        2.05088   0.00000   0.00000   0.00009   0.00009   2.05097
   R26        2.05557   0.00000   0.00000  -0.00239  -0.00239   2.05318
   R27        2.86726   0.00000   0.00000  -0.02071  -0.02071   2.84655
   R28        2.76346   0.02544   0.00000  -0.00601  -0.00601   2.75746
   R29        2.05570   0.00000   0.00000   0.00496   0.00496   2.06066
   R30        2.06489   0.00000   0.00000  -0.00058  -0.00058   2.06431
   R31        2.06469   0.00000   0.00000  -0.00093  -0.00093   2.06376
   R32        2.05792   0.00000   0.00000  -0.00102  -0.00102   2.05690
   R33        4.29853  -0.01636   0.00000  -0.08407  -0.08407   4.21446
   R34        2.82528   0.00000   0.00000   0.00093   0.00093   2.82622
   R35        2.06908   0.00000   0.00000   0.00105   0.00105   2.07013
   R36        2.06765   0.00000   0.00000  -0.00045  -0.00045   2.06720
   R37        2.88357   0.00000   0.00000  -0.00049  -0.00049   2.88307
   R38        2.06483   0.00000   0.00000  -0.00025  -0.00025   2.06458
   R39        2.06621   0.00000   0.00000  -0.00002  -0.00002   2.06619
   R40        2.06906   0.00000   0.00000  -0.00006  -0.00006   2.06900
    A1        2.09440   0.00000   0.00000  -0.00042  -0.00042   2.09398
    A2        2.09751   0.00000   0.00000   0.00022   0.00023   2.09774
    A3        2.09127   0.00000   0.00000   0.00019   0.00019   2.09145
    A4        2.10714   0.00000   0.00000  -0.00143  -0.00144   2.10571
    A5        2.08162   0.00000   0.00000   0.00100   0.00100   2.08262
    A6        2.09427   0.00000   0.00000   0.00045   0.00045   2.09472
    A7        2.09316   0.00000   0.00000   0.00082   0.00082   2.09398
    A8        2.10115   0.00000   0.00000  -0.00046  -0.00046   2.10069
    A9        2.08887   0.00000   0.00000  -0.00036  -0.00036   2.08851
   A10        2.07948   0.00000   0.00000   0.00178   0.00177   2.08126
   A11        2.10277   0.00000   0.00000  -0.00061  -0.00061   2.10216
   A12        2.10088   0.00000   0.00000  -0.00115  -0.00115   2.09973
   A13        2.11894   0.00000   0.00000  -0.00371  -0.00372   2.11522
   A14        2.04726   0.00000   0.00000   0.00547   0.00547   2.05272
   A15        2.11685   0.00000   0.00000  -0.00197  -0.00205   2.11480
   A16        2.07269   0.00000   0.00000   0.00303   0.00304   2.07573
   A17        2.06913   0.00000   0.00000   0.00253   0.00254   2.07168
   A18        2.13928   0.00000   0.00000  -0.00549  -0.00552   2.13376
   A19        1.77285   0.00000   0.00000  -0.00091  -0.00096   1.77189
   A20        2.13661   0.00000   0.00000  -0.00433  -0.00437   2.13225
   A21        2.07077   0.00000   0.00000   0.00165   0.00169   2.07245
   A22        2.07581   0.00000   0.00000   0.00268   0.00268   2.07848
   A23        2.12072   0.00000   0.00000  -0.00321  -0.00326   2.11747
   A24        2.11482   0.00000   0.00000  -0.00345  -0.00345   2.11137
   A25        2.04740   0.00000   0.00000   0.00658   0.00662   2.05402
   A26        1.78351   0.00000   0.00000  -0.00207  -0.00208   1.78143
   A27        1.97891   0.00000   0.00000   0.01256   0.01256   1.99147
   A28        1.87934   0.00000   0.00000  -0.00618  -0.00617   1.87318
   A29        2.08272   0.00000   0.00000   0.00160   0.00159   2.08431
   A30        2.09860   0.00000   0.00000  -0.00117  -0.00117   2.09743
   A31        2.10179   0.00000   0.00000  -0.00038  -0.00038   2.10141
   A32        2.09212   0.00000   0.00000   0.00073   0.00073   2.09285
   A33        2.08901   0.00000   0.00000  -0.00023  -0.00023   2.08879
   A34        2.10205   0.00000   0.00000  -0.00051  -0.00051   2.10154
   A35        2.10587   0.00000   0.00000  -0.00120  -0.00120   2.10467
   A36        2.09484   0.00000   0.00000   0.00047   0.00047   2.09531
   A37        2.08216   0.00000   0.00000   0.00075   0.00075   2.08291
   A38        2.09422   0.00000   0.00000  -0.00022  -0.00023   2.09399
   A39        2.09196   0.00000   0.00000  -0.00006  -0.00005   2.09191
   A40        2.09697   0.00000   0.00000   0.00030   0.00031   2.09728
   A41        1.60414   0.00000   0.00000  -0.06299  -0.06168   1.54246
   A42        1.69048   0.00000   0.00000  -0.03553  -0.03474   1.65574
   A43        1.90713   0.00000   0.00000  -0.05675  -0.05615   1.85098
   A44        2.02344   0.00000   0.00000   0.03691   0.03262   2.05606
   A45        2.00460   0.00000   0.00000   0.02968   0.02447   2.02906
   A46        2.11366   0.00000   0.00000   0.02058   0.01614   2.12980
   A47        1.92379   0.00000   0.00000  -0.00482  -0.00483   1.91896
   A48        1.93808   0.00000   0.00000   0.00202   0.00201   1.94009
   A49        1.93739   0.00000   0.00000  -0.00049  -0.00050   1.93689
   A50        1.89222   0.00000   0.00000  -0.00115  -0.00115   1.89107
   A51        1.85968   0.00000   0.00000  -0.00228  -0.00229   1.85739
   A52        1.91052   0.00000   0.00000   0.00659   0.00658   1.91710
   A53        2.01714   0.00119   0.00000   0.00763   0.00747   2.02460
   A54        1.42014   0.03970   0.00000  -0.00125  -0.00123   1.41890
   A55        2.15011  -0.01095   0.00000  -0.00435  -0.00449   2.14561
   A56        1.79987  -0.00646   0.00000  -0.02745  -0.02738   1.77249
   A57        2.04389   0.00621   0.00000   0.00825   0.00810   2.05200
   A58        1.84343  -0.02368   0.00000  -0.00093  -0.00094   1.84249
   A59        1.86091   0.00000   0.00000  -0.00965  -0.00965   1.85125
   A60        1.91958   0.00000   0.00000   0.00211   0.00208   1.92167
   A61        1.97985   0.00000   0.00000   0.00383   0.00381   1.98366
   A62        1.85729   0.00000   0.00000  -0.00021  -0.00021   1.85708
   A63        1.88546   0.00000   0.00000  -0.00112  -0.00111   1.88435
   A64        1.95385   0.00000   0.00000   0.00397   0.00395   1.95780
   A65        1.91394   0.00000   0.00000  -0.00091  -0.00091   1.91303
   A66        1.94321   0.00000   0.00000   0.00153   0.00153   1.94474
   A67        1.93473   0.00000   0.00000  -0.00016  -0.00016   1.93457
   A68        1.88997   0.00000   0.00000  -0.00086  -0.00086   1.88911
   A69        1.88665   0.00000   0.00000   0.00031   0.00031   1.88696
   A70        1.89387   0.00000   0.00000   0.00005   0.00005   1.89392
    D1       -0.02861   0.00000   0.00000  -0.00059  -0.00058  -0.02919
    D2        3.13177   0.00000   0.00000  -0.00163  -0.00163   3.13015
    D3        3.11611   0.00000   0.00000   0.00153   0.00153   3.11764
    D4       -0.00670   0.00000   0.00000   0.00049   0.00048  -0.00621
    D5        0.01574   0.00000   0.00000   0.00441   0.00441   0.02015
    D6       -3.05827   0.00000   0.00000   0.00358   0.00357  -3.05471
    D7       -3.12897   0.00000   0.00000   0.00230   0.00231  -3.12666
    D8        0.08021   0.00000   0.00000   0.00147   0.00146   0.08167
    D9        0.01204   0.00000   0.00000  -0.00133  -0.00133   0.01071
   D10       -3.12553   0.00000   0.00000  -0.00118  -0.00119  -3.12672
   D11        3.13471   0.00000   0.00000  -0.00027  -0.00027   3.13444
   D12       -0.00286   0.00000   0.00000  -0.00013  -0.00013  -0.00299
   D13        0.01689   0.00000   0.00000  -0.00058  -0.00059   0.01630
   D14       -3.13580   0.00000   0.00000   0.00083   0.00081  -3.13498
   D15       -3.12870   0.00000   0.00000  -0.00073  -0.00073  -3.12943
   D16        0.00181   0.00000   0.00000   0.00068   0.00067   0.00248
   D17       -0.02985   0.00000   0.00000   0.00459   0.00458  -0.02527
   D18        3.09431   0.00000   0.00000  -0.00924  -0.00926   3.08505
   D19        3.12282   0.00000   0.00000   0.00318   0.00317   3.12599
   D20       -0.03620   0.00000   0.00000  -0.01065  -0.01066  -0.04687
   D21        0.01349   0.00000   0.00000  -0.00648  -0.00647   0.00702
   D22        3.08464   0.00000   0.00000  -0.00527  -0.00525   3.07939
   D23       -3.10998   0.00000   0.00000   0.00782   0.00779  -3.10219
   D24       -0.03883   0.00000   0.00000   0.00903   0.00901  -0.02982
   D25        2.48246   0.00000   0.00000  -0.00340  -0.00338   2.47908
   D26       -1.78337   0.00000   0.00000  -0.00629  -0.00627  -1.78964
   D27       -0.67654   0.00000   0.00000  -0.01723  -0.01724  -0.69378
   D28        1.34082   0.00000   0.00000  -0.02011  -0.02012   1.32070
   D29       -2.50125   0.00000   0.00000   0.00822   0.00822  -2.49303
   D30        0.71066   0.00000   0.00000   0.00699   0.00698   0.71763
   D31       -0.66255   0.00000   0.00000  -0.01626  -0.01625  -0.67881
   D32        2.47854   0.00000   0.00000  -0.01378  -0.01380   2.46474
   D33       -0.04787   0.00000   0.00000   0.00745   0.00744  -0.04043
   D34        3.11801   0.00000   0.00000   0.01139   0.01137   3.12938
   D35        3.09422   0.00000   0.00000   0.00497   0.00498   3.09920
   D36       -0.02308   0.00000   0.00000   0.00891   0.00891  -0.01417
   D37        3.13006   0.00000   0.00000  -0.00891  -0.00890   3.12116
   D38       -0.01994   0.00000   0.00000  -0.00522  -0.00521  -0.02515
   D39       -0.01202   0.00000   0.00000  -0.00652  -0.00653  -0.01854
   D40        3.12117   0.00000   0.00000  -0.00283  -0.00284   3.11833
   D41        0.72462   0.00000   0.00000   0.00820   0.00817   0.73279
   D42       -1.36401   0.00000   0.00000  -0.00237  -0.00239  -1.36640
   D43       -2.44037   0.00000   0.00000   0.00427   0.00424  -2.43613
   D44        1.75419   0.00000   0.00000  -0.00630  -0.00632   1.74787
   D45        0.03607   0.00000   0.00000  -0.00511  -0.00511   0.03097
   D46       -3.11829   0.00000   0.00000  -0.00088  -0.00087  -3.11916
   D47       -3.08221   0.00000   0.00000  -0.00120  -0.00119  -3.08340
   D48        0.04662   0.00000   0.00000   0.00304   0.00305   0.04966
   D49        1.62856   0.00000   0.00000   0.00378   0.00425   1.63280
   D50       -2.62293   0.00000   0.00000   0.02818   0.02800  -2.59493
   D51       -0.41706   0.00000   0.00000   0.00985   0.00964  -0.40742
   D52       -2.69488   0.00000   0.00000   0.00413   0.00454  -2.69034
   D53       -0.66318   0.00000   0.00000   0.02853   0.02830  -0.63489
   D54        1.54269   0.00000   0.00000   0.01020   0.00994   1.55262
   D55       -0.01383   0.00000   0.00000  -0.00113  -0.00112  -0.01496
   D56        3.13071   0.00000   0.00000   0.00125   0.00125   3.13196
   D57        3.14055   0.00000   0.00000  -0.00537  -0.00536   3.13519
   D58        0.00191   0.00000   0.00000  -0.00299  -0.00299  -0.00108
   D59       -0.02099   0.00000   0.00000   0.00337   0.00337  -0.01762
   D60       -3.13556   0.00000   0.00000   0.00237   0.00236  -3.13320
   D61        3.11763   0.00000   0.00000   0.00098   0.00098   3.11861
   D62        0.00306   0.00000   0.00000  -0.00003  -0.00003   0.00303
   D63        0.03408   0.00000   0.00000   0.00049   0.00048   0.03456
   D64       -3.09909   0.00000   0.00000  -0.00321  -0.00321  -3.10230
   D65       -3.13434   0.00000   0.00000   0.00148   0.00148  -3.13286
   D66        0.01568   0.00000   0.00000  -0.00222  -0.00222   0.01346
   D67       -2.82807   0.00000   0.00000  -0.00815  -0.00797  -2.83604
   D68        1.35785   0.00000   0.00000  -0.00484  -0.00465   1.35320
   D69       -0.77175   0.00000   0.00000  -0.01430  -0.01412  -0.78587
   D70       -1.16130   0.00000   0.00000  -0.09057  -0.09119  -1.25249
   D71        3.02462   0.00000   0.00000  -0.08726  -0.08787   2.93675
   D72        0.89502   0.00000   0.00000  -0.09672  -0.09734   0.79768
   D73        1.40546   0.00000   0.00000   0.07999   0.08042   1.48589
   D74       -0.69180   0.00000   0.00000   0.08330   0.08374  -0.60806
   D75       -2.82140   0.00000   0.00000   0.07383   0.07427  -2.74713
   D76       -1.55824   0.00630   0.00000  -0.02287  -0.02299  -1.58123
   D77        2.97116  -0.00465   0.00000   0.00868   0.00860   2.97976
   D78        1.17224  -0.00166   0.00000   0.01058   0.01048   1.18271
   D79        2.95190   0.00630   0.00000   0.06965   0.06997   3.02187
   D80        1.19811  -0.00465   0.00000   0.10120   0.10157   1.29967
   D81       -0.60081  -0.00166   0.00000   0.10310   0.10344  -0.49737
   D82        0.37938   0.00630   0.00000  -0.10145  -0.10171   0.27767
   D83       -1.37441  -0.00465   0.00000  -0.06989  -0.07012  -1.44453
   D84        3.10986  -0.00166   0.00000  -0.06800  -0.06824   3.04161
   D85       -1.36816   0.01315   0.00000  -0.02798  -0.02799  -1.39615
   D86        0.63870   0.01315   0.00000  -0.03239  -0.03241   0.60629
   D87        2.84192   0.01315   0.00000  -0.02246  -0.02247   2.81946
   D88        1.35650   0.00390   0.00000   0.00575   0.00577   1.36226
   D89       -2.91983   0.00390   0.00000   0.00134   0.00135  -2.91848
   D90       -0.71660   0.00390   0.00000   0.01127   0.01129  -0.70531
   D91       -2.93563  -0.01705   0.00000  -0.02463  -0.02463  -2.96026
   D92       -0.92878  -0.01705   0.00000  -0.02904  -0.02905  -0.95782
   D93        1.27445  -0.01705   0.00000  -0.01911  -0.01911   1.25534
   D94        3.05505   0.00000   0.00000  -0.00796  -0.00797   3.04708
   D95       -1.13685   0.00000   0.00000  -0.00866  -0.00867  -1.14552
   D96        0.97325   0.00000   0.00000  -0.00767  -0.00768   0.96557
   D97        0.99613   0.00000   0.00000   0.00249   0.00249   0.99862
   D98        3.08742   0.00000   0.00000   0.00179   0.00179   3.08921
   D99       -1.08568   0.00000   0.00000   0.00278   0.00278  -1.08289
   D100      -1.04317   0.00000   0.00000   0.00118   0.00119  -1.04198
   D101       1.04811   0.00000   0.00000   0.00048   0.00049   1.04860
   D102      -3.12498   0.00000   0.00000   0.00148   0.00148  -3.12350
         Item               Value     Threshold  Converged?
 Maximum Force            0.039699     0.000450     NO 
 RMS     Force            0.004799     0.000300     NO 
 Maximum Displacement     0.211076     0.001800     NO 
 RMS     Displacement     0.037557     0.001200     NO 
 Predicted change in Energy=-1.901359D-04
 GradGradGradGradGradGradGradGradGradGradGradGradGradGradGradGradGradGrad

                          Input orientation:                          
 ---------------------------------------------------------------------
 Center     Atomic      Atomic             Coordinates (Angstroms)
 Number     Number       Type             X           Y           Z
 ---------------------------------------------------------------------
      1          6           0        1.811965    2.992960    0.802750
      2          6           0        1.728192    4.014766   -0.139858
      3          6           0        1.366202    3.738352   -1.456986
      4          6           0        1.072122    2.433401   -1.837556
      5          6           0        1.125445    1.416591   -0.883504
      6          6           0        1.498276    1.682623    0.440221
      7         16           0        1.486619    0.429321    1.698265
      8          6           0        2.150404   -0.962065    0.818712
      9          6           0        1.818679   -1.227906   -0.513778
     10         16           0        0.657440   -0.215830   -1.394932
     11          6           0        2.366828   -2.321483   -1.186074
     12          6           0        3.226575   -3.178841   -0.508590
     13          6           0        3.547042   -2.930827    0.824908
     14          6           0        3.030151   -1.818015    1.482568
     15          1           0        4.223822   -3.593968    1.353481
     16          1           0        3.313052   -1.611436    2.509812
     17          1           0        2.116556   -2.503720   -2.226307
     18          1           0        3.647752   -4.034848   -1.024328
     19          1           0        2.116096    3.213295    1.820902
     20          1           0        0.795269    2.208570   -2.862888
     21          1           0        1.964193    5.031457    0.156207
     22          1           0        1.315790    4.535682   -2.190503
     23          6           0       -1.430970   -0.838446   -0.725150
     24          1           0       -1.809279   -0.483934   -1.679966
     25          6           0       -1.094797   -2.301620   -0.602088
     26          1           0       -2.010452   -2.893526   -0.584489
     27          1           0       -0.537817   -2.502372    0.315941
     28          6           0       -1.743487   -0.015672    0.438718
     29          1           0       -1.464430   -0.430868    1.405414
     30         35           0       -3.752758   -0.930432    0.122794
     31          6           0       -1.957777    1.462148    0.355893
     32          1           0       -0.959472    1.911775    0.320318
     33          1           0       -2.446056    1.718914   -0.588727
     34          6           0       -2.692647    2.042585    1.560337
     35          1           0       -2.728400    3.131436    1.478219
     36          1           0       -3.718877    1.670015    1.619665
     37          1           0       -2.176063    1.788213    2.491559
     38          1           0       -0.521723   -2.645081   -1.465969
 ---------------------------------------------------------------------
                    Distance matrix (angstroms):
                    1          2          3          4          5
     1  C    0.000000
     2  C    1.392700   0.000000
     3  C    2.420892   1.393652   0.000000
     4  C    2.798515   2.411083   1.390760   0.000000
     5  C    2.408257   2.768903   2.403627   1.395336   0.000000
     6  C    1.395282   2.414175   2.800510   2.435886   1.400722
     7  S    2.734967   4.036394   4.573817   4.085361   2.787594
     8  C    3.969511   5.085859   5.280880   4.443832   3.099368
     9  C    4.421425   5.256768   5.075243   3.964203   2.758737
    10  S    4.056978   4.540888   4.017679   2.717775   1.773523
    11  C    5.701456   6.453718   6.147865   4.970877   3.950415
    12  C    6.466209   7.357248   7.225511   6.156710   5.066883
    13  C    6.172701   7.244325   7.378418   6.479883   5.261449
    14  C    5.009153   6.192633   6.502532   5.738610   4.437215
    15  H    7.036191   8.145616   8.356293   7.512996   6.301566
    16  H    5.134958   6.417685   6.938728   6.346817   5.046698
    17  H    6.283427   6.855272   6.333905   5.061337   4.260782
    18  H    7.489887   8.322456   8.112663   7.009526   6.008331
    19  H    1.085208   2.153463   3.403318   3.883610   3.394605
    20  H    3.884049   3.398173   2.154706   1.085588   2.157361
    21  H    2.143983   1.084902   2.152233   3.394227   3.853798
    22  H    3.403784   2.155591   1.084585   2.145584   3.387212
    23  C    5.246978   5.820355   5.413579   4.267072   3.412554
    24  H    5.600542   5.926544   5.287825   4.103431   3.585937
    25  C    6.201242   6.933949   6.577889   5.351854   4.339788
    26  H    7.154440   7.867633   7.492986   6.280811   5.338573
    27  H    5.996426   6.914885   6.761301   5.620614   4.423050
    28  C    4.671790   5.350862   5.230349   4.371159   3.468489
    29  H    4.777087   5.687210   5.795533   5.015474   3.919145
    30  Br   6.842623   7.386798   7.106124   6.199824   5.506180
    31  C    4.093168   4.510875   4.417745   3.864562   3.323317
    32  H    3.013729   3.443525   3.450210   3.009300   2.457900
    33  H    4.657267   4.785056   4.400603   3.801005   3.596374
    34  C    4.665692   5.130690   5.334240   5.086443   4.576248
    35  H    4.592423   4.822826   5.074400   5.091717   4.834309
    36  H    5.745237   6.185818   6.292998   5.957248   5.458712
    37  H    4.495315   5.208176   5.651698   5.450524   4.735937
    38  H    6.510045   7.153617   6.656767   5.335672   4.421493
                    6          7          8          9         10
     6  C    0.000000
     7  S    1.775832   0.000000
     8  C    2.750072   1.774874   0.000000
     9  C    3.079602   2.783846   1.398658   0.000000
    10  S    2.771085   3.266746   2.772369   1.774600   0.000000
    11  C    4.408183   4.081801   2.431877   1.395837   2.720185
    12  C    5.246055   4.573455   2.798923   2.405898   4.020633
    13  C    5.062543   4.037163   2.413848   2.771148   4.544084
    14  C    3.960757   2.734874   1.395461   2.408587   4.059158
    15  H    6.008748   4.878320   3.392927   3.856115   5.628914
    16  H    4.292720   2.856424   2.152499   3.394457   4.924126
    17  H    5.001810   4.939820   3.413208   2.156198   2.838070
    18  H    6.281291   5.657898   3.883407   3.388966   4.864587
    19  H    2.151962   2.856886   4.294088   5.026276   4.922211
    20  H    3.417801   4.944472   5.044154   4.286613   2.837535
    21  H    3.392998   4.877057   6.032901   6.296799   5.625625
    22  H    3.885094   5.658083   6.322750   6.023557   4.862429
    23  C    4.036627   3.999062   3.901926   3.279722   2.279850
    24  H    4.486544   4.807225   4.706494   3.882726   2.497564
    25  C    4.866685   4.406060   3.787401   3.106284   2.837156
    26  H    5.856820   5.336832   4.797107   4.176306   3.865814
    27  H    4.655674   3.821515   3.138766   2.804598   3.095803
    28  C    3.659677   3.495434   4.025225   3.881467   3.027670
    29  H    3.765112   3.087778   3.700461   3.885533   3.520016
    30  Br   5.873856   5.637562   5.944125   5.615570   4.718474
    31  C    3.464105   3.838302   4.792511   4.717450   3.566561
    32  H    2.471318   3.174865   4.263646   4.274510   3.175404
    33  H    4.076494   4.728564   5.504178   5.184335   3.744982
    34  C    4.352938   4.481953   5.747440   5.945597   5.005710
    35  H    4.587079   5.011610   6.402689   6.606651   5.560854
    36  H    5.348826   5.351887   6.482116   6.604094   5.638827
    37  H    4.209502   3.986369   5.392658   5.838406   5.210541
    38  H    5.142273   4.847449   3.897765   2.896987   2.701246
                   11         12         13         14         15
    11  C    0.000000
    12  C    1.390400   0.000000
    13  C    2.410032   1.393710   0.000000
    14  C    2.795555   2.419739   1.392136   0.000000
    15  H    3.393668   2.152705   1.084978   2.143717   0.000000
    16  H    3.880603   3.402203   2.152776   1.085328   2.469217
    17  H    1.085326   2.153714   3.396856   3.880799   4.294659
    18  H    2.145354   1.084492   2.156080   3.402985   2.486003
    19  H    6.303851   6.893410   6.386693   5.124847   7.141416
    20  H    5.079654   6.362245   6.898224   6.331751   7.949980
    21  H    7.485290   8.333340   8.145584   7.057675   8.996519
    22  H    7.009584   8.123656   8.355833   7.536574   9.333149
    23  C    4.103062   5.216998   5.617948   5.072984   6.624974
    24  H    4.589159   5.830477   6.399363   5.933083   7.434542
    25  C    3.510596   4.410500   4.896824   4.647027   5.812239
    26  H    4.455302   5.245342   5.733544   5.553118   6.566012
    27  H    3.275016   3.912557   4.138683   3.815725   4.994125
    28  C    4.985118   5.966954   6.052848   5.208232   7.017818
    29  H    4.996876   5.763705   5.630420   4.704401   6.508772
    30  Br   6.410733   7.359693   7.601423   6.974571   8.499109
    31  C    5.949431   7.011677   7.058416   6.075219   8.048084
    32  H    5.590525   6.642624   6.634310   5.583838   7.631983
    33  H    6.312328   7.494876   7.715937   6.840247   8.745637
    34  C    7.223998   8.159714   8.013076   6.903672   8.924744
    35  H    7.924275   8.901052   8.749801   7.593286   9.673676
    36  H    7.800003   8.733853   8.636722   7.598324   9.532410
    37  H    7.145099   7.928494   7.602697   6.413081   8.439290
    38  H    2.920066   3.905280   4.678100   4.689746   5.600883
                   16         17         18         19         20
    16  H    0.000000
    17  H    4.965742   0.000000
    18  H    4.298266   2.476624   0.000000
    19  H    5.018499   7.004582   7.935797   0.000000
    20  H    7.056740   4.935252   7.106140   4.969098   0.000000
    21  H    7.175438   7.904333   9.296554   2.469817   4.295347
    22  H    7.991813   7.084891   8.958347   4.298903   2.477598
    23  C    5.793810   4.196612   6.008320   5.956565   4.337092
    24  H    6.712955   4.448618   6.543549   6.429163   3.928428
    25  C    5.439615   3.604403   5.066965   6.826053   5.387520
    26  H    6.289527   4.458666   5.788898   7.752907   6.252563
    27  H    4.520623   3.675421   4.654438   6.478967   5.837383
    28  C    5.692493   5.309677   6.881841   5.218528   4.721560
    29  H    5.043587   5.505413   6.710195   5.125692   5.503750
    30  Br   7.489146   6.514780   8.106839   7.382242   6.281097
    31  C    6.470543   6.244682   7.971444   4.670033   4.300809
    32  H    5.954944   5.953474   7.641787   3.661259   3.646917
    33  H    7.338903   6.428821   8.392260   5.371472   3.989706
    34  C    7.093785   7.624696   9.155126   4.956053   5.635426
    35  H    7.749720   8.303740   9.913308   4.857290   5.666845
    36  H    7.810782   8.140261   9.685215   6.038967   6.384421
    37  H    6.456651   7.688012   8.954681   4.572009   6.138046
    38  H    5.619676   2.749293   4.417128   7.216798   5.219557
                   21         22         23         24         25
    21  H    0.000000
    22  H    2.484606   0.000000
    23  C    6.838105   6.210732   0.000000
    24  H    6.930379   5.934917   1.086494   0.000000
    25  C    7.981632   7.421771   1.506331   2.230759   0.000000
    26  H    8.896729   8.296764   2.139845   2.654557   1.090452
    27  H    7.940034   7.697552   2.156441   3.110361   1.092385
    28  C    6.268988   6.081677   1.459183   2.170811   2.594153
    29  H    6.569092   6.732522   2.169457   3.105045   2.768827
    30  Br   8.260071   7.805122   2.473494   2.688199   3.077396
    31  C    5.306759   5.162072   2.595941   2.820285   3.978493
    32  H    4.278687   4.285548   2.979771   3.234615   4.315303
    33  H    5.565803   4.965012   2.754833   2.539454   4.241553
    34  C    5.708861   6.029254   3.887881   4.202761   5.108945
    35  H    5.232420   5.637987   4.722089   4.887721   6.042717
    36  H    6.763009   6.933780   4.126143   4.378770   5.253177
    37  H    5.754496   6.454713   4.219208   4.764326   5.240850
    38  H    8.230460   7.447466   2.153943   2.524707   1.092094
                   26         27         28         29         30
    26  H    0.000000
    27  H    1.769867   0.000000
    28  C    3.065986   2.766295   0.000000
    29  H    3.212871   2.517279   1.088467   0.000000
    30  Br   2.718385   3.583873   2.230195   2.670417   0.000000
    31  C    4.456342   4.211330   1.495570   2.219998   3.000122
    32  H    5.001415   4.434242   2.084167   2.630664   3.989939
    33  H    4.632966   4.720070   2.134956   3.092208   3.038548
    34  C    5.425021   5.181548   2.528904   2.765951   3.468313
    35  H    6.408618   6.155431   3.457587   3.780599   4.402870
    36  H    5.348170   5.406261   2.852778   3.089037   3.000683
    37  H    5.604300   5.081956   2.766817   2.571080   3.935486
    38  H    1.747868   1.787688   3.469053   3.746502   3.987953
                   31         32         33         34         35
    31  C    0.000000
    32  H    1.095465   0.000000
    33  H    1.093916   1.753137   0.000000
    34  C    1.525656   2.135100   2.187246   0.000000
    35  H    2.154066   2.440781   2.519365   1.092529   0.000000
    36  H    2.177568   3.059586   2.549404   1.093379   1.771102
    37  H    2.171414   2.491916   3.092872   1.094869   1.770927
    38  H    4.717070   4.913999   4.849439   5.987123   6.848782
                   36         37         38
    36  H    0.000000
    37  H    1.776076   0.000000
    38  H    6.193786   6.168708   0.000000
 Stoichiometry    C17H18BrS2(1+)
 Framework group  C1[X(C17H18BrS2)]
 Deg. of freedom   108
 Full point group                 C1      NOp   1
 Largest Abelian subgroup         C1      NOp   1
 Largest concise Abelian subgroup C1      NOp   1
                         Standard orientation:                         
 ---------------------------------------------------------------------
 Center     Atomic      Atomic             Coordinates (Angstroms)
 Number     Number       Type             X           Y           Z
 ---------------------------------------------------------------------
      1          6           0        1.811131    2.980099    0.836858
      2          6           0        1.749055    4.007159   -0.101710
      3          6           0        1.411974    3.738930   -1.427114
      4          6           0        1.121205    2.436995   -1.820345
      5          6           0        1.152629    1.414970   -0.870903
      6          6           0        1.500387    1.672747    0.461252
      7         16           0        1.460149    0.412838    1.712088
      8          6           0        2.136525   -0.976052    0.838202
      9          6           0        1.830037   -1.233727   -0.501914
     10         16           0        0.689476   -0.213160   -1.400117
     11          6           0        2.387706   -2.325532   -1.169244
     12          6           0        3.231307   -3.189308   -0.479722
     13          6           0        3.526464   -2.949427    0.861086
     14          6           0        3.000393   -1.838415    1.514496
     15          1           0        4.190664   -3.617595    1.399199
     16          1           0        3.263839   -1.638221    2.548158
     17          1           0        2.157215   -2.501423   -2.215125
     18          1           0        3.659733   -4.043956   -0.991729
     19          1           0        2.096023    3.194027    1.861917
     20          1           0        0.863711    2.218519   -2.852075
     21          1           0        1.982484    5.021481    0.204354
     22          1           0        1.378451    4.540300   -2.157187
     23          6           0       -1.413600   -0.832409   -0.774562
     24          1           0       -1.772052   -0.471591   -1.734662
     25          6           0       -1.084582   -2.297318   -0.652815
     26          1           0       -2.002297   -2.886278   -0.656262
     27          1           0       -0.546283   -2.504774    0.274816
     28          6           0       -1.746151   -0.014787    0.387384
     29          1           0       -1.487358   -0.436022    1.357099
     30         35           0       -3.751788   -0.921211    0.027411
     31          6           0       -1.954049    1.464151    0.308323
     32          1           0       -0.953804    1.910658    0.294647
     33          1           0       -2.422961    1.727536   -0.644254
     34          6           0       -2.710438    2.040622    1.501295
     35          1           0       -2.741093    3.130006    1.424338
     36          1           0       -3.738819    1.671139    1.538588
     37          1           0       -2.212957    1.779610    2.441041
     38          1           0       -0.495850   -2.638087   -1.507180
 ---------------------------------------------------------------------
 Rotational constants (GHZ):           0.2940477           0.1937556           0.1432558
 Standard basis: 6-31+G(d,p) (6D, 7F)
 There are   493 symmetry adapted cartesian basis functions of A   symmetry.
 There are   493 symmetry adapted basis functions of A   symmetry.
   493 basis functions,   869 primitive gaussians,   493 cartesian basis functions
    93 alpha electrons       93 beta electrons
       nuclear repulsion energy      2313.4521763850 Hartrees.
 NAtoms=   38 NActive=   38 NUniq=   38 SFac= 1.00D+00 NAtFMM=   60 NAOKFM=F Big=F
 Integral buffers will be    131072 words long.
 Raffenetti 2 integral format.
 Two-electron integral symmetry is turned on.
 Nuclear repulsion after empirical dispersion term =     2313.4191097921 Hartrees.
 ------------------------------------------------------------------------------
 Polarizable Continuum Model (PCM)
 =================================
 Model                : PCM.
 Atomic radii         : SMD-Coulomb.
 Polarization charges : Total charges.
 Charge compensation  : None.
 Solution method      : Matrix inversion.
 Cavity type          : VdW (van der Waals Surface) (Alpha=1.000).
 Cavity algorithm     : GePol (No added spheres)
                        Default sphere list used, NSphG=   38.
                        Lebedev-Laikov grids with approx.  5.0 points / Ang**2.
                        Smoothing algorithm: York/Karplus (Gamma=1.0000).
                        Polarization charges: spherical gaussians, with
                                              point-specific exponents (IZeta= 3).
                        Self-potential: point-specific (ISelfS= 7).
                        Self-field    : sphere-specific E.n sum rule (ISelfD= 2).
 1st derivatives      : Analytical E(r).r(x)/FMM algorithm (CHGder, D1EAlg=3).
                        Cavity 1st derivative terms included.
 Solvent              : Dichloromethane, Eps=   8.930000 Eps(inf)=   2.028346
 ------------------------------------------------------------------------------
 ------------------------------------------------------------------------------
 Atomic radii for non-electrostatic terms: SMD-CDS.
 ------------------------------------------------------------------------------
 Nuclear repulsion after PCM non-electrostatic terms =     2313.4059769197 Hartrees.
 One-electron integrals computed using PRISM.
 NBasis=   493 RedAO= T EigKep=  1.02D-06  NBF=   493
 NBsUse=   492 1.00D-06 EigRej=  4.83D-07 NBFU=   492
 Initial guess from the checkpoint file:  "/home/ansgus3642/gaussian/scratch/Gau-80052.chk"
 B after Tr=     0.000000    0.000000    0.000000
         Rot=    0.999985   -0.001705    0.004513    0.002405 Ang=  -0.62 deg.
 ExpMin= 3.50D-02 ExpMax= 5.74D+05 ExpMxC= 5.74D+03 IAcc=3 IRadAn=         5 AccDes= 0.00D+00
 Harris functional with IExCor= 4639 and IRadAn=       5 diagonalized for initial guess.
 HarFok:  IExCor= 4639 AccDes= 0.00D+00 IRadAn=         5 IDoV= 1 UseB2=F ITyADJ=14
 ICtDFT=  3500011 ScaDFX=  1.000000  1.000000  1.000000  1.000000
 FoFCou: FMM=F IPFlag=           0 FMFlag=      100000 FMFlg1=           0
         NFxFlg=           0 DoJE=T BraDBF=F KetDBF=T FulRan=T
         wScrn=  0.000000 ICntrl=       500 IOpCl=  0 I1Cent=   200000004 NGrid=           0
         NMat0=    1 NMatS0=      1 NMatT0=    0 NMatD0=    1 NMtDS0=    0 NMtDT0=    0
 Petite list used in FoFCou.
 Requested convergence on RMS density matrix=1.00D-08 within 128 cycles.
 Requested convergence on MAX density matrix=1.00D-06.
 Requested convergence on             energy=1.00D-06.
 No special actions if energy rises.
 Inv3:  Mode=1 IEnd=    23907987.
 Iteration    1 A*A^-1 deviation from unit magnitude is 3.55D-15 for    128.
 Iteration    1 A*A^-1 deviation from orthogonality  is 2.00D-15 for   1427   1288.
 Iteration    1 A^-1*A deviation from unit magnitude is 3.55D-15 for    128.
 Iteration    1 A^-1*A deviation from orthogonality  is 2.27D-15 for   1229      2.
 Error on total polarization charges =  0.04270
 SCF Done:  E(RwB97XD) =  -4026.37853027     A.U. after   17 cycles
            NFock= 17  Conv=0.89D-08     -V/T= 2.0063
 SMD-CDS (non-electrostatic) energy       (kcal/mol) =      -8.24
 (included in total energy above)
 D1PCM: PCM CHGder 1st derivatives, ID1Alg=3 FixD1E=F DoIter=F DoCFld=F I1PDM=0.
 Calling FoFJK, ICntrl=      2127 FMM=F ISym2X=0 I1Cent= 0 IOpClX= 0 NMat=1 NMatS=1 NMatT=0.
 ***** Axes restored to original set *****
 -------------------------------------------------------------------
 Center     Atomic                   Forces (Hartrees/Bohr)
 Number     Number              X              Y              Z
 -------------------------------------------------------------------
      1        6          -0.000010520   -0.000126556   -0.000077094
      2        6          -0.000009456    0.000022255    0.000005925
      3        6           0.000008905    0.000016109    0.000023861
      4        6           0.000209931   -0.000072721    0.000096843
      5        6          -0.000024600    0.000147403    0.000133724
      6        6          -0.000178317   -0.000062065   -0.000010208
      7       16           0.000071827    0.000151309   -0.000065527
      8        6           0.000009946    0.000000904   -0.000130812
      9        6          -0.000190410   -0.000264666    0.000272476
     10       16           0.000297398    0.000319861   -0.000539532
     11        6          -0.000074147    0.000030931    0.000069705
     12        6           0.000000164   -0.000029167    0.000016080
     13        6          -0.000004662    0.000004956    0.000010296
     14        6          -0.000040813   -0.000069903   -0.000000209
     15        1          -0.000010738   -0.000011264    0.000018907
     16        1           0.000017370    0.000008678   -0.000005279
     17        1           0.000029825    0.000006508   -0.000000147
     18        1          -0.000008192   -0.000010599    0.000006092
     19        1           0.000037962    0.000006163   -0.000014067
     20        1           0.000003583   -0.000008183    0.000005950
     21        1           0.000015628    0.000005222    0.000018283
     22        1           0.000014209    0.000017349    0.000015263
     23        6           0.034828059    0.000523838   -0.012280035
     24        1          -0.001870657   -0.000442024    0.000288518
     25        6          -0.001929566   -0.000943268   -0.000130480
     26        1           0.000176571    0.000003058   -0.000098385
     27        1           0.000099440    0.000044433    0.000008063
     28        6          -0.044631469   -0.014708137   -0.002462259
     29        1           0.002620949    0.000664503   -0.000588240
     30       35           0.008077122    0.013870048    0.015202387
     31        6           0.002983414    0.000805755    0.000444225
     32        1          -0.000139692    0.000327624   -0.000176507
     33        1          -0.000296421   -0.000169723    0.000070709
     34        6           0.000010138   -0.000072644   -0.000115505
     35        1           0.000020044    0.000006547    0.000022751
     36        1          -0.000019337    0.000087185    0.000072366
     37        1           0.000036498    0.000036625   -0.000020964
     38        1          -0.000129986   -0.000116345   -0.000087172
 -------------------------------------------------------------------
 Cartesian Forces:  Max     0.044631469 RMS     0.005992884

 GradGradGradGradGradGradGradGradGradGradGradGradGradGradGradGradGradGrad
 Berny optimization.
 FormGI is forming the generalized inverse of G from B-inverse, IUseBI=4.
 Internal  Forces:  Max     0.027327149 RMS     0.003384944
 Search for a saddle point.
 Step number   2 out of a maximum of  222
 All quantities printed in internal units (Hartrees-Bohrs-Radians)
 Swapping is turned off.
 Update second derivatives using D2CorX and points    1    2
 ITU=  0  0
     Eigenvalues ---   -0.00996   0.00100   0.00232   0.00327   0.00581
     Eigenvalues ---    0.00800   0.01144   0.01304   0.01436   0.01474
     Eigenvalues ---    0.01776   0.01800   0.01821   0.01918   0.02018
     Eigenvalues ---    0.02259   0.02283   0.02355   0.02451   0.02586
     Eigenvalues ---    0.02595   0.02782   0.02816   0.02881   0.02942
     Eigenvalues ---    0.03066   0.03408   0.03776   0.03868   0.04378
     Eigenvalues ---    0.04489   0.04564   0.04606   0.04950   0.05135
     Eigenvalues ---    0.06371   0.06490   0.07310   0.08591   0.08984
     Eigenvalues ---    0.10387   0.11070   0.11101   0.11660   0.11835
     Eigenvalues ---    0.11883   0.12343   0.12367   0.12517   0.12547
     Eigenvalues ---    0.12570   0.12628   0.14376   0.14729   0.14791
     Eigenvalues ---    0.15596   0.16175   0.16571   0.16733   0.16826
     Eigenvalues ---    0.17745   0.17863   0.18485   0.18808   0.19364
     Eigenvalues ---    0.19497   0.20731   0.21551   0.21828   0.22966
     Eigenvalues ---    0.24737   0.25026   0.27237   0.28459   0.29469
     Eigenvalues ---    0.30270   0.31433   0.32740   0.34272   0.34434
     Eigenvalues ---    0.34702   0.34973   0.35072   0.35161   0.35300
     Eigenvalues ---    0.36087   0.36437   0.36615   0.36678   0.36723
     Eigenvalues ---    0.36743   0.36845   0.36876   0.36954   0.37102
     Eigenvalues ---    0.37131   0.37647   0.41839   0.42836   0.43023
     Eigenvalues ---    0.44577   0.46913   0.48080   0.48132   0.48280
     Eigenvalues ---    0.50504   0.51807   0.52129
 Eigenvectors required to have negative eigenvalues:
                          R18       D82       D81       D73       D83
   1                    0.59428  -0.27484   0.24389   0.20898  -0.20317
                          D75       D74       R33       D71       D72
   1                    0.20098   0.19912   0.18458  -0.17380  -0.17195
 RFO step:  Lambda0=1.343637509D-02 Lambda=-1.87362344D-02.
 Linear search not attempted -- option 19 set.
 Maximum step size (   0.300) exceeded in Quadratic search.
    -- Step size scaled by   0.386
 Iteration  1 RMS(Cart)=  0.03989740 RMS(Int)=  0.00374449
 Iteration  2 RMS(Cart)=  0.01128402 RMS(Int)=  0.00035395
 Iteration  3 RMS(Cart)=  0.00000453 RMS(Int)=  0.00035394
 Iteration  4 RMS(Cart)=  0.00000000 RMS(Int)=  0.00035394
 Variable       Old X    -DE/DX   Delta X   Delta X   Delta X     New X
                                 (Linear)    (Quad)   (Total)
    R1        2.63182  -0.00006   0.00000  -0.00034  -0.00034   2.63148
    R2        2.63670  -0.00010   0.00000   0.00056   0.00056   2.63726
    R3        2.05075   0.00000   0.00000  -0.00003  -0.00003   2.05071
    R4        2.63362  -0.00005   0.00000   0.00008   0.00009   2.63371
    R5        2.05017   0.00001   0.00000   0.00009   0.00009   2.05026
    R6        2.62816   0.00006   0.00000   0.00042   0.00042   2.62858
    R7        2.04957   0.00000   0.00000   0.00024   0.00024   2.04981
    R8        2.63680  -0.00008   0.00000   0.00025   0.00025   2.63705
    R9        2.05146  -0.00001   0.00000   0.00000   0.00000   2.05147
   R10        2.64698  -0.00008   0.00000  -0.00045  -0.00045   2.64653
   R11        3.35147   0.00015   0.00000   0.00235   0.00232   3.35380
   R12        3.35584  -0.00010   0.00000   0.00096   0.00100   3.35683
   R13        3.35403  -0.00002   0.00000   0.00234   0.00236   3.35638
   R14        2.64308  -0.00013   0.00000   0.00060   0.00058   2.64366
   R15        2.63704   0.00002   0.00000   0.00008   0.00008   2.63712
   R16        3.35351   0.00013   0.00000   0.00096   0.00094   3.35445
   R17        2.63775  -0.00004   0.00000   0.00002   0.00002   2.63777
   R18        4.30829   0.00023   0.00000   0.25288   0.25288   4.56117
   R19        2.62747   0.00004   0.00000   0.00090   0.00090   2.62838
   R20        2.05097  -0.00001   0.00000   0.00003   0.00003   2.05100
   R21        2.63373  -0.00002   0.00000  -0.00023  -0.00022   2.63351
   R22        2.04939   0.00000   0.00000   0.00020   0.00020   2.04959
   R23        2.63076  -0.00004   0.00000   0.00011   0.00012   2.63087
   R24        2.05031   0.00001   0.00000   0.00008   0.00008   2.05039
   R25        2.05097   0.00000   0.00000   0.00010   0.00010   2.05108
   R26        2.05318   0.00025   0.00000  -0.00086  -0.00086   2.05231
   R27        2.84655   0.00057   0.00000  -0.01572  -0.01572   2.83084
   R28        2.75746   0.01710   0.00000  -0.00472  -0.00472   2.75273
   R29        2.06066  -0.00015   0.00000   0.00336   0.00336   2.06401
   R30        2.06431   0.00005   0.00000  -0.00032  -0.00032   2.06398
   R31        2.06376   0.00004   0.00000  -0.00057  -0.00057   2.06319
   R32        2.05690  -0.00010   0.00000  -0.00109  -0.00109   2.05581
   R33        4.21446  -0.01512   0.00000  -0.13317  -0.13317   4.08128
   R34        2.82622   0.00059   0.00000   0.00516   0.00516   2.83138
   R35        2.07013   0.00001   0.00000  -0.00026  -0.00026   2.06987
   R36        2.06720   0.00003   0.00000   0.00003   0.00003   2.06724
   R37        2.88307  -0.00003   0.00000  -0.00058  -0.00058   2.88249
   R38        2.06458   0.00000   0.00000  -0.00020  -0.00020   2.06439
   R39        2.06619   0.00000   0.00000   0.00033   0.00033   2.06652
   R40        2.06900  -0.00001   0.00000   0.00002   0.00002   2.06902
    A1        2.09398   0.00005   0.00000   0.00009   0.00008   2.09406
    A2        2.09774  -0.00004   0.00000  -0.00019  -0.00019   2.09755
    A3        2.09145  -0.00001   0.00000   0.00010   0.00010   2.09156
    A4        2.10571  -0.00006   0.00000  -0.00183  -0.00183   2.10387
    A5        2.08262   0.00001   0.00000   0.00100   0.00100   2.08362
    A6        2.09472   0.00005   0.00000   0.00084   0.00084   2.09556
    A7        2.09398  -0.00001   0.00000   0.00069   0.00069   2.09467
    A8        2.10069  -0.00002   0.00000  -0.00052  -0.00052   2.10017
    A9        2.08851   0.00004   0.00000  -0.00017  -0.00017   2.08834
   A10        2.08126   0.00003   0.00000   0.00214   0.00212   2.08338
   A11        2.10216  -0.00001   0.00000  -0.00077  -0.00076   2.10139
   A12        2.09973  -0.00002   0.00000  -0.00136  -0.00135   2.09838
   A13        2.11522  -0.00005   0.00000  -0.00396  -0.00395   2.11128
   A14        2.05272   0.00021   0.00000   0.00515   0.00519   2.05792
   A15        2.11480  -0.00016   0.00000  -0.00144  -0.00153   2.11327
   A16        2.07573   0.00004   0.00000   0.00287   0.00287   2.07859
   A17        2.07168  -0.00013   0.00000   0.00142   0.00144   2.07312
   A18        2.13376   0.00009   0.00000  -0.00414  -0.00416   2.12960
   A19        1.77189   0.00014   0.00000  -0.00089  -0.00089   1.77100
   A20        2.13225  -0.00003   0.00000  -0.00318  -0.00321   2.12904
   A21        2.07245  -0.00001   0.00000   0.00061   0.00064   2.07310
   A22        2.07848   0.00004   0.00000   0.00256   0.00255   2.08104
   A23        2.11747  -0.00003   0.00000  -0.00280  -0.00287   2.11460
   A24        2.11137  -0.00003   0.00000  -0.00365  -0.00364   2.10773
   A25        2.05402   0.00006   0.00000   0.00634   0.00638   2.06040
   A26        1.78143   0.00016   0.00000  -0.00294  -0.00289   1.77854
   A27        1.99147   0.00028   0.00000   0.01693   0.01689   2.00836
   A28        1.87318  -0.00079   0.00000  -0.01885  -0.01877   1.85441
   A29        2.08431   0.00002   0.00000   0.00197   0.00195   2.08626
   A30        2.09743   0.00000   0.00000  -0.00111  -0.00110   2.09633
   A31        2.10141  -0.00002   0.00000  -0.00084  -0.00083   2.10058
   A32        2.09285  -0.00001   0.00000   0.00056   0.00056   2.09341
   A33        2.08879   0.00001   0.00000  -0.00019  -0.00019   2.08860
   A34        2.10154   0.00000   0.00000  -0.00038  -0.00038   2.10115
   A35        2.10467  -0.00004   0.00000  -0.00149  -0.00149   2.10318
   A36        2.09531   0.00003   0.00000   0.00079   0.00079   2.09610
   A37        2.08291   0.00001   0.00000   0.00072   0.00072   2.08364
   A38        2.09399   0.00001   0.00000   0.00009   0.00008   2.09407
   A39        2.09191   0.00000   0.00000  -0.00023  -0.00023   2.09168
   A40        2.09728  -0.00001   0.00000   0.00015   0.00015   2.09743
   A41        1.54246   0.00060   0.00000  -0.04301  -0.04262   1.49984
   A42        1.65574   0.00002   0.00000  -0.03254  -0.03194   1.62380
   A43        1.85098   0.00040   0.00000  -0.04626  -0.04581   1.80517
   A44        2.05606  -0.00026   0.00000   0.01744   0.01476   2.07083
   A45        2.02906  -0.00049   0.00000   0.01153   0.00841   2.03748
   A46        2.12980   0.00033   0.00000   0.01897   0.01611   2.14591
   A47        1.91896   0.00012   0.00000  -0.00153  -0.00154   1.91743
   A48        1.94009  -0.00006   0.00000   0.00261   0.00261   1.94270
   A49        1.93689   0.00007   0.00000  -0.00226  -0.00227   1.93462
   A50        1.89107   0.00003   0.00000   0.00085   0.00085   1.89192
   A51        1.85739  -0.00016   0.00000  -0.00452  -0.00453   1.85286
   A52        1.91710   0.00001   0.00000   0.00462   0.00462   1.92172
   A53        2.02460   0.00049   0.00000  -0.00015  -0.00021   2.02439
   A54        1.41890   0.02733   0.00000   0.00612   0.00628   1.42518
   A55        2.14561  -0.00741   0.00000  -0.01389  -0.01393   2.13168
   A56        1.77249  -0.00448   0.00000  -0.00650  -0.00659   1.76591
   A57        2.05200   0.00417   0.00000   0.00715   0.00703   2.05902
   A58        1.84249  -0.01501   0.00000   0.01606   0.01615   1.85864
   A59        1.85125   0.00031   0.00000  -0.00431  -0.00431   1.84694
   A60        1.92167  -0.00020   0.00000  -0.00087  -0.00088   1.92079
   A61        1.98366   0.00007   0.00000   0.00229   0.00229   1.98594
   A62        1.85708   0.00002   0.00000   0.00071   0.00070   1.85778
   A63        1.88435  -0.00021   0.00000   0.00032   0.00032   1.88466
   A64        1.95780   0.00003   0.00000   0.00146   0.00146   1.95926
   A65        1.91303  -0.00001   0.00000  -0.00026  -0.00026   1.91277
   A66        1.94474   0.00017   0.00000   0.00334   0.00334   1.94808
   A67        1.93457  -0.00006   0.00000  -0.00075  -0.00075   1.93382
   A68        1.88911  -0.00006   0.00000  -0.00189  -0.00189   1.88722
   A69        1.88696  -0.00001   0.00000  -0.00008  -0.00008   1.88688
   A70        1.89392  -0.00003   0.00000  -0.00048  -0.00048   1.89344
    D1       -0.02919  -0.00001   0.00000  -0.00131  -0.00131  -0.03050
    D2        3.13015  -0.00001   0.00000  -0.00145  -0.00145   3.12870
    D3        3.11764   0.00000   0.00000  -0.00034  -0.00034   3.11730
    D4       -0.00621   0.00000   0.00000  -0.00047  -0.00048  -0.00669
    D5        0.02015   0.00003   0.00000   0.00358   0.00358   0.02372
    D6       -3.05471   0.00005   0.00000   0.00124   0.00123  -3.05347
    D7       -3.12666   0.00002   0.00000   0.00260   0.00261  -3.12405
    D8        0.08167   0.00004   0.00000   0.00027   0.00026   0.08193
    D9        0.01071  -0.00001   0.00000  -0.00048  -0.00048   0.01023
   D10       -3.12672   0.00001   0.00000  -0.00021  -0.00022  -3.12694
   D11        3.13444  -0.00001   0.00000  -0.00034  -0.00034   3.13410
   D12       -0.00299   0.00000   0.00000  -0.00008  -0.00008  -0.00307
   D13        0.01630   0.00002   0.00000   0.00004   0.00004   0.01633
   D14       -3.13498   0.00002   0.00000   0.00063   0.00062  -3.13436
   D15       -3.12943   0.00000   0.00000  -0.00023  -0.00023  -3.12965
   D16        0.00248   0.00001   0.00000   0.00037   0.00036   0.00284
   D17       -0.02527   0.00000   0.00000   0.00231   0.00231  -0.02297
   D18        3.08505   0.00005   0.00000  -0.00674  -0.00675   3.07830
   D19        3.12599  -0.00001   0.00000   0.00172   0.00172   3.12771
   D20       -0.04687   0.00004   0.00000  -0.00734  -0.00735  -0.05421
   D21        0.00702  -0.00002   0.00000  -0.00410  -0.00410   0.00293
   D22        3.07939  -0.00005   0.00000  -0.00144  -0.00144   3.07795
   D23       -3.10219  -0.00007   0.00000   0.00516   0.00514  -3.09705
   D24       -0.02982  -0.00010   0.00000   0.00782   0.00780  -0.02203
   D25        2.47908   0.00013   0.00000  -0.00568  -0.00567   2.47340
   D26       -1.78964  -0.00058   0.00000  -0.02215  -0.02214  -1.81178
   D27       -0.69378   0.00018   0.00000  -0.01478  -0.01479  -0.70857
   D28        1.32070  -0.00053   0.00000  -0.03125  -0.03126   1.28944
   D29       -2.49303  -0.00004   0.00000   0.00798   0.00798  -2.48506
   D30        0.71763  -0.00002   0.00000   0.00527   0.00527   0.72290
   D31       -0.67881   0.00011   0.00000  -0.01196  -0.01195  -0.69076
   D32        2.46474   0.00010   0.00000  -0.00922  -0.00923   2.45551
   D33       -0.04043  -0.00002   0.00000   0.00389   0.00389  -0.03655
   D34        3.12938  -0.00003   0.00000   0.00883   0.00880   3.13818
   D35        3.09920   0.00000   0.00000   0.00114   0.00115   3.10035
   D36       -0.01417  -0.00002   0.00000   0.00607   0.00606  -0.00811
   D37        3.12116   0.00001   0.00000  -0.00779  -0.00778   3.11339
   D38       -0.02515   0.00000   0.00000  -0.00542  -0.00542  -0.03057
   D39       -0.01854   0.00000   0.00000  -0.00513  -0.00512  -0.02367
   D40        3.11833  -0.00001   0.00000  -0.00276  -0.00276   3.11557
   D41        0.73279  -0.00009   0.00000   0.00806   0.00806   0.74085
   D42       -1.36640  -0.00015   0.00000  -0.00158  -0.00164  -1.36804
   D43       -2.43613  -0.00008   0.00000   0.00313   0.00313  -2.43300
   D44        1.74787  -0.00014   0.00000  -0.00651  -0.00658   1.74129
   D45        0.03097   0.00003   0.00000  -0.00263  -0.00262   0.02834
   D46       -3.11916   0.00003   0.00000   0.00063   0.00064  -3.11852
   D47       -3.08340   0.00002   0.00000   0.00227   0.00228  -3.08112
   D48        0.04966   0.00001   0.00000   0.00553   0.00554   0.05520
   D49        1.63280   0.00011   0.00000   0.01054   0.01080   1.64361
   D50       -2.59493  -0.00009   0.00000   0.02413   0.02403  -2.57090
   D51       -0.40742   0.00040   0.00000   0.01701   0.01708  -0.39034
   D52       -2.69034  -0.00003   0.00000   0.00426   0.00437  -2.68597
   D53       -0.63489  -0.00023   0.00000   0.01785   0.01760  -0.61729
   D54        1.55262   0.00026   0.00000   0.01073   0.01065   1.56327
   D55       -0.01496  -0.00002   0.00000  -0.00179  -0.00178  -0.01674
   D56        3.13196  -0.00001   0.00000   0.00061   0.00061   3.13257
   D57        3.13519  -0.00001   0.00000  -0.00506  -0.00505   3.13014
   D58       -0.00108  -0.00001   0.00000  -0.00266  -0.00266  -0.00374
   D59       -0.01762  -0.00001   0.00000   0.00265   0.00264  -0.01498
   D60       -3.13320   0.00000   0.00000   0.00188   0.00188  -3.13132
   D61        3.11861  -0.00001   0.00000   0.00023   0.00023   3.11884
   D62        0.00303   0.00000   0.00000  -0.00053  -0.00053   0.00249
   D63        0.03456   0.00001   0.00000   0.00082   0.00082   0.03537
   D64       -3.10230   0.00002   0.00000  -0.00155  -0.00155  -3.10385
   D65       -3.13286   0.00001   0.00000   0.00158   0.00158  -3.13129
   D66        0.01346   0.00001   0.00000  -0.00079  -0.00079   0.01268
   D67       -2.83604   0.00000   0.00000   0.00242   0.00245  -2.83359
   D68        1.35320  -0.00007   0.00000   0.00069   0.00072   1.35392
   D69       -0.78587  -0.00008   0.00000  -0.00547  -0.00544  -0.79131
   D70       -1.25249   0.00067   0.00000  -0.06195  -0.06225  -1.31473
   D71        2.93675   0.00060   0.00000  -0.06369  -0.06398   2.87277
   D72        0.79768   0.00059   0.00000  -0.06985  -0.07013   0.72755
   D73        1.48589  -0.00062   0.00000   0.07586   0.07611   1.56200
   D74       -0.60806  -0.00069   0.00000   0.07412   0.07438  -0.53368
   D75       -2.74713  -0.00070   0.00000   0.06796   0.06822  -2.67891
   D76       -1.58123   0.00539   0.00000   0.01458   0.01463  -1.56660
   D77        2.97976  -0.00241   0.00000   0.01895   0.01900   2.99876
   D78        1.18271  -0.00179   0.00000  -0.00416  -0.00404   1.17867
   D79        3.02187   0.00465   0.00000   0.08522   0.08524   3.10711
   D80        1.29967  -0.00315   0.00000   0.08958   0.08961   1.38929
   D81       -0.49737  -0.00253   0.00000   0.06648   0.06657  -0.43080
   D82        0.27767   0.00587   0.00000  -0.05184  -0.05199   0.22568
   D83       -1.44453  -0.00193   0.00000  -0.04748  -0.04762  -1.49215
   D84        3.04161  -0.00131   0.00000  -0.07058  -0.07066   2.97095
   D85       -1.39615   0.01002   0.00000   0.00696   0.00694  -1.38922
   D86        0.60629   0.01011   0.00000   0.00505   0.00503   0.61132
   D87        2.81946   0.01004   0.00000   0.00810   0.00808   2.82754
   D88        1.36226   0.00194   0.00000  -0.01362  -0.01366   1.34860
   D89       -2.91848   0.00203   0.00000  -0.01552  -0.01556  -2.93404
   D90       -0.70531   0.00196   0.00000  -0.01248  -0.01252  -0.71783
   D91       -2.96026  -0.01166   0.00000  -0.00709  -0.00703  -2.96729
   D92       -0.95782  -0.01158   0.00000  -0.00899  -0.00893  -0.96675
   D93        1.25534  -0.01164   0.00000  -0.00595  -0.00589   1.24946
   D94        3.04708   0.00013   0.00000  -0.00254  -0.00254   3.04454
   D95       -1.14552   0.00015   0.00000  -0.00296  -0.00296  -1.14847
   D96        0.96557   0.00019   0.00000  -0.00181  -0.00181   0.96376
   D97        0.99862  -0.00015   0.00000   0.00125   0.00125   0.99987
   D98        3.08921  -0.00013   0.00000   0.00084   0.00084   3.09004
   D99       -1.08289  -0.00009   0.00000   0.00198   0.00198  -1.08091
   D100      -1.04198  -0.00006   0.00000  -0.00065  -0.00065  -1.04263
   D101       1.04860  -0.00004   0.00000  -0.00106  -0.00106   1.04754
   D102      -3.12350   0.00000   0.00000   0.00009   0.00009  -3.12341
         Item               Value     Threshold  Converged?
 Maximum Force            0.027327     0.000450     NO 
 RMS     Force            0.003385     0.000300     NO 
 Maximum Displacement     0.253073     0.001800     NO 
 RMS     Displacement     0.042133     0.001200     NO 
 Predicted change in Energy=-1.712429D-03
 GradGradGradGradGradGradGradGradGradGradGradGradGradGradGradGradGradGrad

                          Input orientation:                          
 ---------------------------------------------------------------------
 Center     Atomic      Atomic             Coordinates (Angstroms)
 Number     Number       Type             X           Y           Z
 ---------------------------------------------------------------------
      1          6           0        1.813968    2.998583    0.817666
      2          6           0        1.748394    4.028447   -0.117319
      3          6           0        1.405016    3.762040   -1.441524
      4          6           0        1.112448    2.460703   -1.836196
      5          6           0        1.147593    1.434636   -0.891063
      6          6           0        1.499159    1.692536    0.439818
      7         16           0        1.461306    0.427249    1.686040
      8          6           0        2.144705   -0.955889    0.805979
      9          6           0        1.827423   -1.212854   -0.532082
     10         16           0        0.672700   -0.193388   -1.414282
     11          6           0        2.382638   -2.305307   -1.200418
     12          6           0        3.234682   -3.166408   -0.516994
     13          6           0        3.543696   -2.923119    0.819952
     14          6           0        3.019763   -1.812287    1.475516
     15          1           0        4.215620   -3.587862    1.352775
     16          1           0        3.291728   -1.608638    2.506350
     17          1           0        2.145882   -2.482468   -2.244700
     18          1           0        3.660649   -4.020693   -1.031873
     19          1           0        2.103867    3.209308    1.841967
     20          1           0        0.850786    2.245097   -2.867483
     21          1           0        1.983527    5.042084    0.189874
     22          1           0        1.368205    4.564879   -2.170011
     23          6           0       -1.525640   -0.894632   -0.706220
     24          1           0       -1.868370   -0.527444   -1.669126
     25          6           0       -1.116941   -2.331071   -0.589381
     26          1           0       -2.003379   -2.969002   -0.573999
     27          1           0       -0.548411   -2.508753    0.326114
     28          6           0       -1.793804   -0.050558    0.450308
     29          1           0       -1.475107   -0.445231    1.412685
     30         35           0       -3.749004   -0.947281    0.256714
     31          6           0       -1.990770    1.429707    0.328142
     32          1           0       -0.986412    1.858766    0.244999
     33          1           0       -2.505879    1.663565   -0.608162
     34          6           0       -2.674092    2.061240    1.536830
     35          1           0       -2.694109    3.147258    1.420394
     36          1           0       -3.704542    1.711596    1.645365
     37          1           0       -2.129444    1.827640    2.457453
     38          1           0       -0.534389   -2.641235   -1.459117
 ---------------------------------------------------------------------
                    Distance matrix (angstroms):
                    1          2          3          4          5
     1  C    0.000000
     2  C    1.392522   0.000000
     3  C    2.419514   1.393700   0.000000
     4  C    2.797218   2.411801   1.390985   0.000000
     5  C    2.410341   2.772633   2.405427   1.395466   0.000000
     6  C    1.395576   2.414332   2.798420   2.433078   1.400485
     7  S    2.736824   4.037716   4.572270   4.082007   2.784727
     8  C    3.968296   5.084599   5.277998   4.440692   3.096578
     9  C    4.422466   5.258280   5.074946   3.963196   2.756853
    10  S    4.058666   4.545671   4.022740   2.723159   1.774752
    11  C    5.703271   6.456919   6.150331   4.973173   3.950723
    12  C    6.465823   7.357631   7.225360   6.156992   5.066111
    13  C    6.169160   7.240571   7.374251   6.477008   5.259175
    14  C    5.003117   6.186088   6.495356   5.732690   4.432633
    15  H    7.031041   8.139812   8.350368   7.508951   6.298658
    16  H    5.124639   6.406423   6.927451   6.337705   5.039966
    17  H    6.287303   6.861177   6.339388   5.066537   4.262935
    18  H    7.490078   8.323568   8.113361   7.010618   6.007986
    19  H    1.085191   2.153172   3.402237   3.882294   3.396082
    20  H    3.882755   3.398446   2.154447   1.085590   2.156659
    21  H    2.144474   1.084949   2.152823   3.395182   3.857576
    22  H    3.402676   2.155423   1.084712   2.145787   3.388628
    23  C    5.350919   5.941617   5.551037   4.415272   3.550469
    24  H    5.672443   6.020401   5.400604   4.224004   3.681192
    25  C    6.243014   6.991170   6.649242   5.430085   4.404507
    26  H    7.219484   7.952902   7.594516   6.386174   5.424130
    27  H    6.012754   6.943121   6.801710   5.668292   4.461868
    28  C    4.737956   5.432095   5.324226   4.469993   3.557653
    29  H    4.799158   5.722383   5.843179   5.069036   3.964809
    30  Br   6.843330   7.424228   7.185098   6.295105   5.564852
    31  C    4.144519   4.575285   4.483621   3.921387   3.366869
    32  H    3.077216   3.509695   3.490808   3.016441   2.454486
    33  H    4.740921   4.892079   4.515882   3.903304   3.671552
    34  C    4.640958   5.115124   5.329393   5.086724   4.570839
    35  H    4.550619   4.782979   5.036998   5.056343   4.799435
    36  H    5.726725   6.181373   6.311956   5.990478   5.482097
    37  H    4.428375   5.148848   5.606811   5.417200   4.701700
    38  H    6.519668   7.176084   6.690555   5.374387   4.445725
                    6          7          8          9         10
     6  C    0.000000
     7  S    1.776359   0.000000
     8  C    2.750447   1.776122   0.000000
     9  C    3.081175   2.782812   1.398966   0.000000
    10  S    2.770818   3.258693   2.770878   1.775097   0.000000
    11  C    4.410630   4.080116   2.429644   1.395848   2.725771
    12  C    5.247558   4.573028   2.797267   2.407692   4.025882
    13  C    5.062500   4.038740   2.413994   2.774635   4.548170
    14  C    3.958370   2.736536   1.395501   2.410694   4.059614
    15  H    6.007932   4.880412   3.393369   3.859642   5.633057
    16  H    4.287378   2.858004   2.152442   3.396013   4.922763
    17  H    5.005552   4.938199   3.411317   2.155550   2.846005
    18  H    6.283224   5.657592   3.881857   3.390350   4.870558
    19  H    2.152275   2.859555   4.292296   5.026733   4.922371
    20  H    3.415253   4.940838   5.041316   4.285480   2.844244
    21  H    3.393605   4.879338   6.031687   6.298399   5.630431
    22  H    3.883132   5.656658   6.319680   6.022947   4.867850
    23  C    4.142011   4.048719   3.970130   3.372628   2.413668
    24  H    4.551507   4.822377   4.734394   3.927027   2.575573
    25  C    4.908427   4.408314   3.804799   3.150075   2.907398
    26  H    5.918238   5.352227   4.812854   4.214363   3.946074
    27  H    4.675073   3.808998   3.145557   2.839092   3.143406
    28  C    3.725868   3.514410   4.056843   3.928015   3.095276
    29  H    3.789826   3.075462   3.705658   3.908717   3.559247
    30  Br   5.877532   5.574911   5.919254   5.638197   4.786653
    31  C    3.501594   3.842608   4.798078   4.722468   3.572751
    32  H    2.498730   3.180749   4.247456   4.237496   3.117243
    33  H    4.139980   4.746619   5.521708   5.201641   3.768483
    34  C    4.330751   4.449013   5.732191   5.938327   4.999342
    35  H    4.545464   4.973580   6.373966   6.577764   5.525460
    36  H    5.341556   5.323269   6.483343   6.625430   5.670154
    37  H    4.154018   3.930606   5.361320   5.817105   5.189113
    38  H    5.150034   4.826013   3.892119   2.911670   2.729657
                   11         12         13         14         15
    11  C    0.000000
    12  C    1.390878   0.000000
    13  C    2.410735   1.393594   0.000000
    14  C    2.794569   2.418663   1.392199   0.000000
    15  H    3.394637   2.153113   1.085018   2.144249   0.000000
    16  H    3.879680   3.401545   2.152971   1.085383   2.470149
    17  H    1.085341   2.153655   3.397080   3.879796   4.295060
    18  H    2.145756   1.084597   2.155830   3.402175   2.486339
    19  H    6.304348   6.891531   6.381559   5.117575   7.134447
    20  H    5.082505   6.363344   6.896333   6.326806   7.947081
    21  H    7.488415   8.333331   8.140983   7.050466   8.989469
    22  H    7.012036   8.123362   8.351214   7.528995   9.326574
    23  C    4.184361   5.278015   5.669404   5.124720   6.667460
    24  H    4.631583   5.859410   6.420689   5.952600   7.450703
    25  C    3.552617   4.431665   4.904925   4.652446   5.812719
    26  H    4.479960   5.242090   5.719725   5.547113   6.539985
    27  H    3.311002   3.931302   4.142574   3.812880   4.991442
    28  C    5.025083   5.994153   6.072656   5.227348   7.031368
    29  H    5.017010   5.771532   5.628468   4.698579   6.501084
    30  Br   6.447054   7.368516   7.576586   6.931805   8.462225
    31  C    5.950926   7.010269   7.058278   6.077206   8.046437
    32  H    5.547904   6.606864   6.612026   5.571377   7.612757
    33  H    6.324580   7.502732   7.724930   6.852443   8.752217
    34  C    7.220096   8.152307   8.001165   6.886796   8.911473
    35  H    7.897625   8.875045   8.724691   7.566271   9.649392
    36  H    7.828650   8.753488   8.642850   7.593608   9.534088
    37  H    7.128825   7.909595   7.578630   6.381818   8.414737
    38  H    2.947680   3.920370   4.680213   4.683078   5.600484
                   16         17         18         19         20
    16  H    0.000000
    17  H    4.964778   0.000000
    18  H    4.298039   2.476208   0.000000
    19  H    5.006499   7.007063   7.934447   0.000000
    20  H    7.048940   4.941154   7.108088   4.967780   0.000000
    21  H    7.163070   7.910271   9.297276   2.470418   4.295773
    22  H    7.980014   7.090519   8.958946   4.298225   2.477010
    23  C    5.834163   4.285816   6.064314   6.042260   4.491810
    24  H    6.725340   4.501958   6.571068   6.486120   4.064093
    25  C    5.435239   3.661832   5.086844   6.854259   5.477501
    26  H    6.275134   4.499369   5.779007   7.802428   6.371276
    27  H    4.506696   3.724109   4.674000   6.482948   5.895414
    28  C    5.702417   5.357086   6.907234   5.268328   4.824067
    29  H    5.027160   5.535193   6.718317   5.133127   5.564843
    30  Br   7.420928   6.585100   8.124609   7.351623   6.411705
    31  C    6.471547   6.247921   7.968377   4.714308   4.353311
    32  H    5.953074   5.903912   7.602212   3.731500   3.634845
    33  H    7.349813   6.442571   8.397403   5.444466   4.087775
    34  C    7.070996   7.627411   9.149704   4.923420   5.644160
    35  H    7.721923   8.279628   9.888179   4.816860   5.636139
    36  H    7.791858   8.182312   9.709417   6.001617   6.434395
    37  H    6.418684   7.678911   8.938880   4.495414   6.116452
    38  H    5.606278   2.797534   4.436641   7.217091   5.270527
                   21         22         23         24         25
    21  H    0.000000
    22  H    2.485035   0.000000
    23  C    6.954267   6.350062   0.000000
    24  H    7.022295   6.054590   1.086038   0.000000
    25  C    8.036390   7.498565   1.498014   2.232391   0.000000
    26  H    8.980892   8.406795   2.132775   2.679316   1.092229
    27  H    7.965200   7.742114   2.150832   3.106262   1.092213
    28  C    6.345948   6.177915   1.456684   2.173702   2.596120
    29  H    6.600609   6.783903   2.166627   3.107889   2.773616
    30  Br   8.290891   7.903084   2.423502   2.724318   3.091684
    31  C    5.372469   5.229989   2.586271   2.799017   3.968486
    32  H    4.353974   4.324298   2.962564   3.183665   4.274105
    33  H    5.675034   5.085816   2.741323   2.516462   4.229257
    34  C    5.691497   6.029017   3.884249   4.198645   5.122294
    35  H    5.194691   5.603843   4.714306   4.871387   6.044729
    36  H    6.750166   6.959245   4.131584   4.401213   5.294613
    37  H    5.691318   6.414005   4.217128   4.758491   5.253879
    38  H    8.251816   7.486877   2.144774   2.508331   1.091791
                   26         27         28         29         30
    26  H    0.000000
    27  H    1.771713   0.000000
    28  C    3.100071   2.758469   0.000000
    29  H    3.255058   2.509488   1.087890   0.000000
    30  Br   2.797257   3.561855   2.159722   2.599794   0.000000
    31  C    4.490284   4.194267   1.498301   2.226552   2.957458
    32  H    5.001232   4.390177   2.083159   2.628824   3.937760
    33  H    4.659865   4.702424   2.136733   3.097310   3.018259
    34  C    5.496252   5.183550   2.532811   2.781254   3.441705
    35  H    6.470189   6.147515   3.460874   3.793679   4.385454
    36  H    5.452296   5.432581   2.860816   3.110695   2.999992
    37  H    5.675682   5.083953   2.769280   2.585660   3.894408
    38  H    1.746081   1.790194   3.455956   3.735590   4.018371
                   31         32         33         34         35
    31  C    0.000000
    32  H    1.095326   0.000000
    33  H    1.093934   1.753501   0.000000
    34  C    1.525349   2.134967   2.188020   0.000000
    35  H    2.153528   2.440899   2.520281   1.092426   0.000000
    36  H    2.179806   3.061195   2.552936   1.093553   1.769948
    37  H    2.170610   2.490470   3.092995   1.094878   1.770800
    38  H    4.678451   4.833048   4.810634   5.972211   6.816350
                   36         37         38
    36  H    0.000000
    37  H    1.775919   0.000000
    38  H    6.215691   6.152606   0.000000
 Stoichiometry    C17H18BrS2(1+)
 Framework group  C1[X(C17H18BrS2)]
 Deg. of freedom   108
 Full point group                 C1      NOp   1
 Largest Abelian subgroup         C1      NOp   1
 Largest concise Abelian subgroup C1      NOp   1
                         Standard orientation:                         
 ---------------------------------------------------------------------
 Center     Atomic      Atomic             Coordinates (Angstroms)
 Number     Number       Type             X           Y           Z
 ---------------------------------------------------------------------
      1          6           0        1.867446    2.935129    0.894098
      2          6           0        1.869806    3.977436   -0.029323
      3          6           0        1.575634    3.736452   -1.370140
      4          6           0        1.264449    2.448576   -1.793669
      5          6           0        1.231373    1.410795   -0.861338
      6          6           0        1.533207    1.642967    0.486382
      7         16           0        1.407912    0.364546    1.713328
      8          6           0        2.089762   -1.026628    0.844808
      9          6           0        1.822498   -1.258739   -0.508632
     10         16           0        0.734575   -0.196998   -1.425202
     11          6           0        2.375336   -2.358289   -1.167229
     12          6           0        3.173728   -3.250919   -0.459893
     13          6           0        3.432406   -3.032234    0.891908
     14          6           0        2.911855   -1.915036    1.539299
     15          1           0        4.062672   -3.721774    1.443780
     16          1           0        3.145407   -1.731307    2.583212
     17          1           0        2.178244   -2.516367   -2.222753
     18          1           0        3.597518   -4.110617   -0.967509
     19          1           0        2.119380    3.125508    1.932329
     20          1           0        1.040878    2.252613   -2.837757
     21          1           0        2.119440    4.980390    0.300651
     22          1           0        1.591747    4.548588   -2.089012
     23          6           0       -1.510189   -0.844844   -0.819296
     24          1           0       -1.801631   -0.456826   -1.790884
     25          6           0       -1.146368   -2.293434   -0.704113
     26          1           0       -2.049831   -2.906467   -0.734288
     27          1           0       -0.622206   -2.497785    0.232062
     28          6           0       -1.803829   -0.007373    0.335842
     29          1           0       -1.537122   -0.422185    1.305534
     30         35           0       -3.772943   -0.846718    0.048632
     31          6           0       -1.954758    1.479165    0.224801
     32          1           0       -0.936388    1.880929    0.189514
     33          1           0       -2.423144    1.738418   -0.729187
     34          6           0       -2.671069    2.115183    1.411844
     35          1           0       -2.656333    3.202641    1.308825
     36          1           0       -3.714396    1.793226    1.472437
     37          1           0       -2.172510    1.855547    2.351411
     38          1           0       -0.536236   -2.609432   -1.552578
 ---------------------------------------------------------------------
 Rotational constants (GHZ):           0.2930967           0.1928777           0.1424982
 Standard basis: 6-31+G(d,p) (6D, 7F)
 There are   493 symmetry adapted cartesian basis functions of A   symmetry.
 There are   493 symmetry adapted basis functions of A   symmetry.
   493 basis functions,   869 primitive gaussians,   493 cartesian basis functions
    93 alpha electrons       93 beta electrons
       nuclear repulsion energy      2310.1369811259 Hartrees.
 NAtoms=   38 NActive=   38 NUniq=   38 SFac= 1.00D+00 NAtFMM=   60 NAOKFM=F Big=F
 Integral buffers will be    131072 words long.
 Raffenetti 2 integral format.
 Two-electron integral symmetry is turned on.
 Nuclear repulsion after empirical dispersion term =     2310.1041928837 Hartrees.
 ------------------------------------------------------------------------------
 Polarizable Continuum Model (PCM)
 =================================
 Model                : PCM.
 Atomic radii         : SMD-Coulomb.
 Polarization charges : Total charges.
 Charge compensation  : None.
 Solution method      : Matrix inversion.
 Cavity type          : VdW (van der Waals Surface) (Alpha=1.000).
 Cavity algorithm     : GePol (No added spheres)
                        Default sphere list used, NSphG=   38.
                        Lebedev-Laikov grids with approx.  5.0 points / Ang**2.
                        Smoothing algorithm: York/Karplus (Gamma=1.0000).
                        Polarization charges: spherical gaussians, with
                                              point-specific exponents (IZeta= 3).
                        Self-potential: point-specific (ISelfS= 7).
                        Self-field    : sphere-specific E.n sum rule (ISelfD= 2).
 1st derivatives      : Analytical E(r).r(x)/FMM algorithm (CHGder, D1EAlg=3).
                        Cavity 1st derivative terms included.
 Solvent              : Dichloromethane, Eps=   8.930000 Eps(inf)=   2.028346
 ------------------------------------------------------------------------------
 ------------------------------------------------------------------------------
 Atomic radii for non-electrostatic terms: SMD-CDS.
 ------------------------------------------------------------------------------
 Nuclear repulsion after PCM non-electrostatic terms =     2310.0910066693 Hartrees.
 One-electron integrals computed using PRISM.
 NBasis=   493 RedAO= T EigKep=  1.02D-06  NBF=   493
 NBsUse=   492 1.00D-06 EigRej=  4.95D-07 NBFU=   492
 Initial guess from the checkpoint file:  "/home/ansgus3642/gaussian/scratch/Gau-80052.chk"
 B after Tr=     0.000000    0.000000    0.000000
         Rot=    0.999918   -0.002394    0.005199    0.011426 Ang=  -1.46 deg.
 ExpMin= 3.50D-02 ExpMax= 5.74D+05 ExpMxC= 5.74D+03 IAcc=3 IRadAn=         5 AccDes= 0.00D+00
 Harris functional with IExCor= 4639 and IRadAn=       5 diagonalized for initial guess.
 HarFok:  IExCor= 4639 AccDes= 0.00D+00 IRadAn=         5 IDoV= 1 UseB2=F ITyADJ=14
 ICtDFT=  3500011 ScaDFX=  1.000000  1.000000  1.000000  1.000000
 FoFCou: FMM=F IPFlag=           0 FMFlag=      100000 FMFlg1=           0
         NFxFlg=           0 DoJE=T BraDBF=F KetDBF=T FulRan=T
         wScrn=  0.000000 ICntrl=       500 IOpCl=  0 I1Cent=   200000004 NGrid=           0
         NMat0=    1 NMatS0=      1 NMatT0=    0 NMatD0=    1 NMtDS0=    0 NMtDT0=    0
 Petite list used in FoFCou.
 Requested convergence on RMS density matrix=1.00D-08 within 128 cycles.
 Requested convergence on MAX density matrix=1.00D-06.
 Requested convergence on             energy=1.00D-06.
 No special actions if energy rises.
 Inv3:  Mode=1 IEnd=    24470208.
 Iteration    1 A*A^-1 deviation from unit magnitude is 3.33D-15 for    541.
 Iteration    1 A*A^-1 deviation from orthogonality  is 1.71D-15 for   1835    235.
 Iteration    1 A^-1*A deviation from unit magnitude is 3.11D-15 for   1276.
 Iteration    1 A^-1*A deviation from orthogonality  is 1.68D-14 for   1859   1787.
 Error on total polarization charges =  0.04297
 SCF Done:  E(RwB97XD) =  -4026.38039827     A.U. after   18 cycles
            NFock= 18  Conv=0.33D-08     -V/T= 2.0063
 SMD-CDS (non-electrostatic) energy       (kcal/mol) =      -8.27
 (included in total energy above)
 D1PCM: PCM CHGder 1st derivatives, ID1Alg=3 FixD1E=F DoIter=F DoCFld=F I1PDM=0.
 Calling FoFJK, ICntrl=      2127 FMM=F ISym2X=0 I1Cent= 0 IOpClX= 0 NMat=1 NMatS=1 NMatT=0.
 ***** Axes restored to original set *****
 -------------------------------------------------------------------
 Center     Atomic                   Forces (Hartrees/Bohr)
 Number     Number              X              Y              Z
 -------------------------------------------------------------------
      1        6           0.000086443   -0.000134788   -0.000085412
      2        6          -0.000005409   -0.000008305   -0.000080666
      3        6          -0.000063124    0.000045517    0.000039311
      4        6           0.000147100   -0.000120361    0.000203623
      5        6           0.000128638    0.000190364    0.000036086
      6        6          -0.000289236    0.000161164    0.000201935
      7       16           0.000094000    0.000120549   -0.000303574
      8        6           0.000047753    0.000037410   -0.000155581
      9        6          -0.000178230   -0.000368036    0.000382665
     10       16           0.001617576    0.001177536   -0.001482873
     11        6          -0.000145953    0.000094128    0.000077560
     12        6           0.000002425   -0.000007480    0.000023022
     13        6           0.000026722   -0.000023678    0.000018227
     14        6          -0.000067440   -0.000084319    0.000017109
     15        1          -0.000014826   -0.000004711    0.000007448
     16        1           0.000049343   -0.000003492   -0.000046876
     17        1          -0.000017789    0.000014512   -0.000040099
     18        1          -0.000028777   -0.000036137    0.000005363
     19        1           0.000023743   -0.000034753    0.000099960
     20        1           0.000155994   -0.000062039    0.000062362
     21        1           0.000021042    0.000017644    0.000022828
     22        1          -0.000004803    0.000012418    0.000005464
     23        6           0.027094382    0.000683443   -0.008549634
     24        1          -0.002625781   -0.000648037    0.000062593
     25        6          -0.002252963   -0.001739193    0.000174547
     26        1           0.000309653   -0.000075995   -0.000146458
     27        1           0.000142584    0.000010249    0.000140143
     28        6          -0.037791364   -0.011949003   -0.000444583
     29        1           0.003999006    0.001659514   -0.000698381
     30       35           0.006426448    0.009999628    0.009863042
     31        6           0.004188204    0.001187076    0.001401188
     32        1          -0.000249175    0.000326908   -0.000515706
     33        1          -0.000541886   -0.000291430    0.000060245
     34        6          -0.000098000   -0.000223499   -0.000201950
     35        1           0.000027614    0.000016169   -0.000003797
     36        1          -0.000099735    0.000081647    0.000078573
     37        1           0.000056503    0.000075638   -0.000030756
     38        1          -0.000170683   -0.000096258   -0.000196945
 -------------------------------------------------------------------
 Cartesian Forces:  Max     0.037791364 RMS     0.004849747

 GradGradGradGradGradGradGradGradGradGradGradGradGradGradGradGradGradGrad
 Berny optimization.
 FormGI is forming the generalized inverse of G from B-inverse, IUseBI=4.
 Internal  Forces:  Max     0.018493931 RMS     0.002365192
 Search for a saddle point.
 Step number   3 out of a maximum of  222
 All quantities printed in internal units (Hartrees-Bohrs-Radians)
 Swapping is turned off.
 Update second derivatives using D2CorX and points    2    3
 ITU=  0  0  0
     Eigenvalues ---   -0.01813   0.00106   0.00233   0.00329   0.00598
     Eigenvalues ---    0.01011   0.01132   0.01313   0.01437   0.01481
     Eigenvalues ---    0.01782   0.01802   0.01822   0.01919   0.02038
     Eigenvalues ---    0.02260   0.02286   0.02367   0.02451   0.02587
     Eigenvalues ---    0.02595   0.02782   0.02817   0.02881   0.02943
     Eigenvalues ---    0.03068   0.03409   0.03773   0.04029   0.04377
     Eigenvalues ---    0.04497   0.04564   0.04608   0.05017   0.05118
     Eigenvalues ---    0.06366   0.06399   0.07304   0.08576   0.08980
     Eigenvalues ---    0.10386   0.11070   0.11101   0.11659   0.11835
     Eigenvalues ---    0.11883   0.12343   0.12367   0.12516   0.12547
     Eigenvalues ---    0.12570   0.12628   0.14360   0.14701   0.14796
     Eigenvalues ---    0.15595   0.16174   0.16570   0.16692   0.16817
     Eigenvalues ---    0.17741   0.17862   0.18481   0.18803   0.19363
     Eigenvalues ---    0.19494   0.20730   0.21539   0.21824   0.22961
     Eigenvalues ---    0.24736   0.25024   0.27236   0.28458   0.29460
     Eigenvalues ---    0.30271   0.31419   0.32720   0.34272   0.34434
     Eigenvalues ---    0.34702   0.34972   0.35073   0.35160   0.35299
     Eigenvalues ---    0.36084   0.36432   0.36614   0.36677   0.36723
     Eigenvalues ---    0.36743   0.36845   0.36876   0.36954   0.37102
     Eigenvalues ---    0.37131   0.37646   0.41838   0.42835   0.43023
     Eigenvalues ---    0.44475   0.46903   0.48058   0.48132   0.48278
     Eigenvalues ---    0.50360   0.51806   0.52129
 Eigenvectors required to have negative eigenvalues:
                          R18       D82       D81       D83       D73
   1                    0.63359  -0.25302   0.21801  -0.20533   0.20083
                          R33       D75       D74       D71       A54
   1                    0.19876   0.18993   0.18811  -0.16611  -0.16450
 RFO step:  Lambda0=5.899846761D-03 Lambda=-1.22631063D-02.
 Linear search not attempted -- option 19 set.
 Maximum step size (   0.300) exceeded in Quadratic search.
    -- Step size scaled by   0.480
 Iteration  1 RMS(Cart)=  0.05549555 RMS(Int)=  0.00353867
 Iteration  2 RMS(Cart)=  0.01062845 RMS(Int)=  0.00020627
 Iteration  3 RMS(Cart)=  0.00000718 RMS(Int)=  0.00020625
 Iteration  4 RMS(Cart)=  0.00000000 RMS(Int)=  0.00020625
 Variable       Old X    -DE/DX   Delta X   Delta X   Delta X     New X
                                 (Linear)    (Quad)   (Total)
    R1        2.63148  -0.00002   0.00000  -0.00014  -0.00014   2.63135
    R2        2.63726  -0.00017   0.00000   0.00036   0.00036   2.63761
    R3        2.05071   0.00010   0.00000   0.00025   0.00025   2.05096
    R4        2.63371  -0.00001   0.00000   0.00005   0.00006   2.63377
    R5        2.05026   0.00003   0.00000   0.00015   0.00015   2.05041
    R6        2.62858   0.00010   0.00000   0.00043   0.00043   2.62901
    R7        2.04981   0.00000   0.00000   0.00022   0.00022   2.05003
    R8        2.63705  -0.00027   0.00000  -0.00044  -0.00045   2.63660
    R9        2.05147  -0.00009   0.00000  -0.00032  -0.00032   2.05115
   R10        2.64653   0.00013   0.00000  -0.00001  -0.00001   2.64652
   R11        3.35380   0.00036   0.00000   0.00298   0.00293   3.35672
   R12        3.35683  -0.00010   0.00000   0.00025   0.00031   3.35714
   R13        3.35638  -0.00012   0.00000   0.00179   0.00181   3.35819
   R14        2.64366  -0.00036   0.00000   0.00000  -0.00002   2.64364
   R15        2.63712   0.00007   0.00000   0.00022   0.00022   2.63733
   R16        3.35445   0.00005   0.00000   0.00083   0.00080   3.35525
   R17        2.63777  -0.00014   0.00000  -0.00059  -0.00060   2.63717
   R18        4.56117   0.00199   0.00000   0.24981   0.24981   4.81098
   R19        2.62838   0.00003   0.00000   0.00095   0.00095   2.62933
   R20        2.05100   0.00004   0.00000   0.00020   0.00020   2.05120
   R21        2.63351  -0.00002   0.00000  -0.00017  -0.00016   2.63335
   R22        2.04959   0.00002   0.00000   0.00023   0.00023   2.04982
   R23        2.63087   0.00000   0.00000   0.00019   0.00019   2.63106
   R24        2.05039   0.00000   0.00000   0.00004   0.00004   2.05043
   R25        2.05108  -0.00003   0.00000   0.00000   0.00000   2.05108
   R26        2.05231   0.00056   0.00000   0.00077   0.00077   2.05309
   R27        2.83084   0.00126   0.00000  -0.01242  -0.01242   2.81842
   R28        2.75273   0.01249   0.00000   0.00200   0.00200   2.75474
   R29        2.06401  -0.00021   0.00000   0.00289   0.00289   2.06690
   R30        2.06398   0.00018   0.00000   0.00009   0.00009   2.06407
   R31        2.06319   0.00009   0.00000  -0.00019  -0.00019   2.06299
   R32        2.05581  -0.00005   0.00000  -0.00057  -0.00057   2.05524
   R33        4.08128  -0.01085   0.00000  -0.14324  -0.14324   3.93804
   R34        2.83138   0.00070   0.00000   0.00751   0.00751   2.83888
   R35        2.06987  -0.00006   0.00000  -0.00075  -0.00075   2.06911
   R36        2.06724   0.00014   0.00000   0.00087   0.00087   2.06811
   R37        2.88249  -0.00010   0.00000  -0.00125  -0.00125   2.88125
   R38        2.06439   0.00002   0.00000  -0.00004  -0.00004   2.06435
   R39        2.06652   0.00007   0.00000   0.00076   0.00076   2.06727
   R40        2.06902  -0.00002   0.00000   0.00005   0.00005   2.06907
    A1        2.09406  -0.00004   0.00000  -0.00031  -0.00032   2.09374
    A2        2.09755   0.00008   0.00000   0.00068   0.00068   2.09823
    A3        2.09156  -0.00004   0.00000  -0.00037  -0.00036   2.09119
    A4        2.10387  -0.00004   0.00000  -0.00162  -0.00161   2.10226
    A5        2.08362  -0.00001   0.00000   0.00084   0.00083   2.08446
    A6        2.09556   0.00005   0.00000   0.00077   0.00076   2.09632
    A7        2.09467   0.00001   0.00000   0.00071   0.00071   2.09538
    A8        2.10017  -0.00003   0.00000  -0.00043  -0.00043   2.09974
    A9        2.08834   0.00001   0.00000  -0.00029  -0.00029   2.08805
   A10        2.08338   0.00005   0.00000   0.00201   0.00199   2.08537
   A11        2.10139   0.00003   0.00000  -0.00038  -0.00037   2.10102
   A12        2.09838  -0.00008   0.00000  -0.00160  -0.00159   2.09679
   A13        2.11128  -0.00012   0.00000  -0.00378  -0.00375   2.10753
   A14        2.05792   0.00044   0.00000   0.00539   0.00548   2.06340
   A15        2.11327  -0.00032   0.00000  -0.00182  -0.00195   2.11132
   A16        2.07859   0.00013   0.00000   0.00296   0.00294   2.08154
   A17        2.07312  -0.00015   0.00000   0.00171   0.00174   2.07485
   A18        2.12960   0.00002   0.00000  -0.00433  -0.00436   2.12525
   A19        1.77100   0.00036   0.00000   0.00023   0.00027   1.77127
   A20        2.12904  -0.00019   0.00000  -0.00310  -0.00314   2.12590
   A21        2.07310   0.00018   0.00000   0.00115   0.00117   2.07427
   A22        2.08104   0.00001   0.00000   0.00192   0.00191   2.08295
   A23        2.11460   0.00012   0.00000  -0.00300  -0.00310   2.11150
   A24        2.10773   0.00007   0.00000  -0.00263  -0.00261   2.10512
   A25        2.06040  -0.00019   0.00000   0.00532   0.00536   2.06575
   A26        1.77854   0.00026   0.00000  -0.00267  -0.00257   1.77597
   A27        2.00836   0.00083   0.00000   0.01866   0.01847   2.02684
   A28        1.85441  -0.00150   0.00000  -0.03490  -0.03473   1.81969
   A29        2.08626   0.00002   0.00000   0.00157   0.00155   2.08782
   A30        2.09633  -0.00003   0.00000  -0.00112  -0.00111   2.09521
   A31        2.10058   0.00001   0.00000  -0.00045  -0.00044   2.10014
   A32        2.09341  -0.00004   0.00000   0.00036   0.00036   2.09376
   A33        2.08860   0.00002   0.00000   0.00004   0.00004   2.08863
   A34        2.10115   0.00002   0.00000  -0.00040  -0.00040   2.10076
   A35        2.10318  -0.00006   0.00000  -0.00132  -0.00132   2.10186
   A36        2.09610   0.00003   0.00000   0.00082   0.00082   2.09692
   A37        2.08364   0.00003   0.00000   0.00053   0.00053   2.08417
   A38        2.09407   0.00000   0.00000   0.00008   0.00008   2.09415
   A39        2.09168   0.00004   0.00000   0.00019   0.00019   2.09187
   A40        2.09743  -0.00003   0.00000  -0.00027  -0.00026   2.09717
   A41        1.49984   0.00077   0.00000  -0.02854  -0.02862   1.47122
   A42        1.62380  -0.00041   0.00000  -0.02377  -0.02331   1.60049
   A43        1.80517   0.00099   0.00000  -0.03437  -0.03407   1.77110
   A44        2.07083  -0.00020   0.00000   0.00611   0.00479   2.07562
   A45        2.03748  -0.00082   0.00000  -0.00119  -0.00276   2.03471
   A46        2.14591   0.00066   0.00000   0.01728   0.01584   2.16175
   A47        1.91743   0.00032   0.00000  -0.00174  -0.00176   1.91567
   A48        1.94270  -0.00004   0.00000   0.00504   0.00505   1.94774
   A49        1.93462  -0.00009   0.00000  -0.00462  -0.00463   1.92999
   A50        1.89192  -0.00004   0.00000   0.00135   0.00135   1.89327
   A51        1.85286  -0.00023   0.00000  -0.00529  -0.00532   1.84754
   A52        1.92172   0.00009   0.00000   0.00488   0.00488   1.92660
   A53        2.02439   0.00045   0.00000  -0.00282  -0.00353   2.02086
   A54        1.42518   0.01849   0.00000   0.01593   0.01631   1.44149
   A55        2.13168  -0.00502   0.00000  -0.01944  -0.02003   2.11165
   A56        1.76591  -0.00237   0.00000   0.01793   0.01781   1.78372
   A57        2.05902   0.00217   0.00000  -0.00071  -0.00150   2.05752
   A58        1.85864  -0.00950   0.00000   0.02238   0.02262   1.88126
   A59        1.84694   0.00034   0.00000  -0.00156  -0.00157   1.84537
   A60        1.92079  -0.00038   0.00000  -0.00377  -0.00377   1.91702
   A61        1.98594   0.00021   0.00000   0.00231   0.00231   1.98825
   A62        1.85778   0.00000   0.00000   0.00038   0.00038   1.85816
   A63        1.88466  -0.00012   0.00000   0.00463   0.00463   1.88929
   A64        1.95926  -0.00004   0.00000  -0.00184  -0.00184   1.95742
   A65        1.91277  -0.00008   0.00000  -0.00051  -0.00051   1.91226
   A66        1.94808   0.00021   0.00000   0.00367   0.00367   1.95175
   A67        1.93382  -0.00004   0.00000  -0.00023  -0.00023   1.93359
   A68        1.88722  -0.00006   0.00000  -0.00243  -0.00243   1.88479
   A69        1.88688  -0.00001   0.00000  -0.00049  -0.00049   1.88639
   A70        1.89344  -0.00002   0.00000  -0.00019  -0.00019   1.89325
    D1       -0.03050   0.00000   0.00000  -0.00167  -0.00167  -0.03217
    D2        3.12870   0.00000   0.00000  -0.00084  -0.00084   3.12786
    D3        3.11730   0.00002   0.00000  -0.00092  -0.00092   3.11638
    D4       -0.00669   0.00002   0.00000  -0.00009  -0.00009  -0.00678
    D5        0.02372   0.00004   0.00000   0.00362   0.00362   0.02735
    D6       -3.05347   0.00005   0.00000  -0.00203  -0.00203  -3.05550
    D7       -3.12405   0.00002   0.00000   0.00288   0.00288  -3.12117
    D8        0.08193   0.00003   0.00000  -0.00277  -0.00277   0.07916
    D9        0.01023  -0.00003   0.00000  -0.00032  -0.00032   0.00991
   D10       -3.12694   0.00003   0.00000   0.00102   0.00102  -3.12592
   D11        3.13410  -0.00004   0.00000  -0.00116  -0.00115   3.13295
   D12       -0.00307   0.00002   0.00000   0.00019   0.00019  -0.00288
   D13        0.01633   0.00003   0.00000   0.00042   0.00041   0.01674
   D14       -3.13436   0.00013   0.00000   0.00407   0.00406  -3.13030
   D15       -3.12965  -0.00003   0.00000  -0.00092  -0.00092  -3.13057
   D16        0.00284   0.00007   0.00000   0.00273   0.00273   0.00557
   D17       -0.02297   0.00001   0.00000   0.00158   0.00159  -0.02138
   D18        3.07830   0.00010   0.00000  -0.00418  -0.00419   3.07410
   D19        3.12771  -0.00009   0.00000  -0.00206  -0.00206   3.12565
   D20       -0.05421   0.00000   0.00000  -0.00783  -0.00784  -0.06205
   D21        0.00293  -0.00004   0.00000  -0.00359  -0.00359  -0.00067
   D22        3.07795  -0.00006   0.00000   0.00249   0.00247   3.08043
   D23       -3.09705  -0.00015   0.00000   0.00219   0.00218  -3.09488
   D24       -0.02203  -0.00017   0.00000   0.00828   0.00824  -0.01378
   D25        2.47340   0.00022   0.00000  -0.00891  -0.00892   2.46448
   D26       -1.81178  -0.00105   0.00000  -0.04379  -0.04381  -1.85559
   D27       -0.70857   0.00031   0.00000  -0.01473  -0.01476  -0.72332
   D28        1.28944  -0.00095   0.00000  -0.04961  -0.04965   1.23979
   D29       -2.48506   0.00000   0.00000   0.01010   0.01009  -2.47497
   D30        0.72290   0.00000   0.00000   0.00399   0.00400   0.72690
   D31       -0.69076   0.00015   0.00000  -0.00997  -0.00996  -0.70072
   D32        2.45551   0.00015   0.00000  -0.00256  -0.00259   2.45291
   D33       -0.03655  -0.00012   0.00000   0.00172   0.00171  -0.03484
   D34        3.13818  -0.00004   0.00000   0.01265   0.01259  -3.13242
   D35        3.10035  -0.00012   0.00000  -0.00572  -0.00570   3.09465
   D36       -0.00811  -0.00004   0.00000   0.00521   0.00518  -0.00293
   D37        3.11339  -0.00002   0.00000  -0.01192  -0.01189   3.10149
   D38       -0.03057  -0.00001   0.00000  -0.00902  -0.00900  -0.03956
   D39       -0.02367  -0.00002   0.00000  -0.00471  -0.00470  -0.02836
   D40        3.11557  -0.00001   0.00000  -0.00180  -0.00180   3.11377
   D41        0.74085  -0.00004   0.00000   0.00893   0.00896   0.74981
   D42       -1.36804  -0.00046   0.00000   0.00386   0.00369  -1.36436
   D43       -2.43300  -0.00011   0.00000  -0.00186  -0.00182  -2.43482
   D44        1.74129  -0.00053   0.00000  -0.00692  -0.00710   1.73420
   D45        0.02834   0.00007   0.00000  -0.00174  -0.00173   0.02662
   D46       -3.11852  -0.00001   0.00000  -0.00159  -0.00158  -3.12010
   D47       -3.08112   0.00014   0.00000   0.00900   0.00903  -3.07210
   D48        0.05520   0.00006   0.00000   0.00916   0.00917   0.06437
   D49        1.64361   0.00037   0.00000   0.03911   0.03932   1.68293
   D50       -2.57090   0.00021   0.00000   0.04585   0.04586  -2.52503
   D51       -0.39034   0.00100   0.00000   0.04831   0.04846  -0.34188
   D52       -2.68597   0.00016   0.00000   0.02354   0.02351  -2.66246
   D53       -0.61729   0.00000   0.00000   0.03029   0.03005  -0.58724
   D54        1.56327   0.00079   0.00000   0.03274   0.03264   1.59592
   D55       -0.01674  -0.00004   0.00000  -0.00224  -0.00224  -0.01898
   D56        3.13257  -0.00007   0.00000  -0.00158  -0.00159   3.13098
   D57        3.13014   0.00004   0.00000  -0.00240  -0.00239   3.12775
   D58       -0.00374   0.00001   0.00000  -0.00174  -0.00173  -0.00547
   D59       -0.01498  -0.00001   0.00000   0.00270   0.00269  -0.01229
   D60       -3.13132  -0.00001   0.00000   0.00089   0.00088  -3.13044
   D61        3.11884   0.00002   0.00000   0.00204   0.00203   3.12087
   D62        0.00249   0.00002   0.00000   0.00023   0.00023   0.00272
   D63        0.03537   0.00004   0.00000   0.00078   0.00078   0.03615
   D64       -3.10385   0.00002   0.00000  -0.00214  -0.00213  -3.10598
   D65       -3.13129   0.00004   0.00000   0.00258   0.00258  -3.12871
   D66        0.01268   0.00003   0.00000  -0.00034  -0.00033   0.01234
   D67       -2.83359   0.00021   0.00000   0.00124   0.00121  -2.83238
   D68        1.35392   0.00008   0.00000  -0.00254  -0.00257   1.35135
   D69       -0.79131   0.00006   0.00000  -0.00909  -0.00911  -0.80041
   D70       -1.31473   0.00086   0.00000  -0.04407  -0.04422  -1.35895
   D71        2.87277   0.00073   0.00000  -0.04786  -0.04800   2.82477
   D72        0.72755   0.00071   0.00000  -0.05440  -0.05454   0.67301
   D73        1.56200  -0.00089   0.00000   0.05522   0.05537   1.61737
   D74       -0.53368  -0.00102   0.00000   0.05143   0.05159  -0.48209
   D75       -2.67891  -0.00103   0.00000   0.04489   0.04506  -2.63385
   D76       -1.56660   0.00465   0.00000   0.03930   0.03936  -1.52724
   D77        2.99876  -0.00139   0.00000   0.01158   0.01167   3.01043
   D78        1.17867  -0.00142   0.00000  -0.02442  -0.02416   1.15451
   D79        3.10711   0.00348   0.00000   0.09005   0.08989  -3.08619
   D80        1.38929  -0.00256   0.00000   0.06233   0.06219   1.45148
   D81       -0.43080  -0.00260   0.00000   0.02634   0.02636  -0.40444
   D82        0.22568   0.00511   0.00000  -0.00844  -0.00855   0.21712
   D83       -1.49215  -0.00093   0.00000  -0.03616  -0.03625  -1.52840
   D84        2.97095  -0.00097   0.00000  -0.07215  -0.07208   2.89887
   D85       -1.38922   0.00748   0.00000   0.03678   0.03667  -1.35255
   D86        0.61132   0.00748   0.00000   0.03460   0.03449   0.64581
   D87        2.82754   0.00729   0.00000   0.03082   0.03071   2.85825
   D88        1.34860   0.00088   0.00000  -0.02870  -0.02870   1.31990
   D89       -2.93404   0.00088   0.00000  -0.03088  -0.03088  -2.96492
   D90       -0.71783   0.00069   0.00000  -0.03465  -0.03465  -0.75248
   D91       -2.96729  -0.00756   0.00000   0.00910   0.00921  -2.95808
   D92       -0.96675  -0.00756   0.00000   0.00692   0.00703  -0.95972
   D93        1.24946  -0.00775   0.00000   0.00315   0.00326   1.25272
   D94        3.04454   0.00025   0.00000   0.00269   0.00270   3.04723
   D95       -1.14847   0.00025   0.00000   0.00166   0.00166  -1.14682
   D96        0.96376   0.00035   0.00000   0.00376   0.00377   0.96752
   D97        0.99987  -0.00022   0.00000   0.00020   0.00020   1.00007
   D98        3.09004  -0.00021   0.00000  -0.00083  -0.00084   3.08921
   D99       -1.08091  -0.00012   0.00000   0.00127   0.00127  -1.07964
   D100      -1.04263  -0.00012   0.00000  -0.00210  -0.00210  -1.04473
   D101       1.04754  -0.00012   0.00000  -0.00314  -0.00314   1.04440
   D102      -3.12341  -0.00003   0.00000  -0.00103  -0.00103  -3.12444
         Item               Value     Threshold  Converged?
 Maximum Force            0.018494     0.000450     NO 
 RMS     Force            0.002365     0.000300     NO 
 Maximum Displacement     0.285142     0.001800     NO 
 RMS     Displacement     0.057005     0.001200     NO 
 Predicted change in Energy=-2.709475D-03
 GradGradGradGradGradGradGradGradGradGradGradGradGradGradGradGradGradGrad

                          Input orientation:                          
 ---------------------------------------------------------------------
 Center     Atomic      Atomic             Coordinates (Angstroms)
 Number     Number       Type             X           Y           Z
 ---------------------------------------------------------------------
      1          6           0        1.818397    3.004356    0.844198
      2          6           0        1.775052    4.046413   -0.078382
      3          6           0        1.451290    3.797088   -1.410863
      4          6           0        1.156923    2.502259   -1.825883
      5          6           0        1.169214    1.463237   -0.894783
      6          6           0        1.498914    1.705750    0.444554
      7         16           0        1.434456    0.421989    1.670864
      8          6           0        2.135482   -0.949535    0.784585
      9          6           0        1.834180   -1.189828   -0.560240
     10         16           0        0.687033   -0.157641   -1.438379
     11          6           0        2.390485   -2.280935   -1.229209
     12          6           0        3.227406   -3.154929   -0.542444
     13          6           0        3.523479   -2.924822    0.799665
     14          6           0        2.998553   -1.815636    1.457432
     15          1           0        4.184042   -3.598711    1.335240
     16          1           0        3.258454   -1.622498    2.493390
     17          1           0        2.166178   -2.447339   -2.278109
     18          1           0        3.652315   -4.008821   -1.059102
     19          1           0        2.093750    3.199173    1.875776
     20          1           0        0.914342    2.300496   -2.864433
     21          1           0        2.012620    5.054653    0.244582
     22          1           0        1.432396    4.608478   -2.130687
     23          6           0       -1.600769   -0.964681   -0.666337
     24          1           0       -1.934155   -0.607018   -1.636541
     25          6           0       -1.113323   -2.368876   -0.543724
     26          1           0       -1.964829   -3.054779   -0.515846
     27          1           0       -0.523730   -2.511918    0.364542
     28          6           0       -1.848381   -0.088577    0.472149
     29          1           0       -1.462010   -0.434448    1.428147
     30         35           0       -3.729292   -0.983414    0.407605
     31          6           0       -2.036808    1.389885    0.283816
     32          1           0       -1.033084    1.800086    0.131693
     33          1           0       -2.592375    1.578769   -0.639963
     34          6           0       -2.662285    2.091234    1.484469
     35          1           0       -2.678167    3.169630    1.310795
     36          1           0       -3.690957    1.761695    1.657592
     37          1           0       -2.079842    1.901723    2.392030
     38          1           0       -0.531492   -2.651291   -1.423212
 ---------------------------------------------------------------------
                    Distance matrix (angstroms):
                    1          2          3          4          5
     1  C    0.000000
     2  C    1.392450   0.000000
     3  C    2.418365   1.393732   0.000000
     4  C    2.796244   2.412520   1.391214   0.000000
     5  C    2.412579   2.776030   2.406816   1.395229   0.000000
     6  C    1.395766   2.414211   2.796164   2.430281   1.400477
     7  S    2.738505   4.038852   4.570407   4.078209   2.781564
     8  C    3.967033   5.082728   5.274329   4.437004   3.094418
     9  C    4.423106   5.258697   5.073410   3.961316   2.755513
    10  S    4.060587   4.550544   4.027993   2.728740   1.776301
    11  C    5.706189   6.460533   6.152840   4.975604   3.952489
    12  C    6.468761   7.360978   7.227674   6.159373   5.068309
    13  C    6.169638   7.240585   7.373227   6.476673   5.260112
    14  C    5.000115   6.182176   6.490286   5.728523   4.430622
    15  H    7.031208   8.139378   8.349063   7.508527   6.299644
    16  H    5.118728   6.399300   6.919606   6.331363   5.036506
    17  H    6.292117   6.867357   6.344766   5.071649   4.266162
    18  H    7.494695   8.329029   8.117910   7.014919   6.011341
    19  H    1.085323   2.153629   3.401801   3.881444   3.397680
    20  H    3.881582   3.398694   2.154290   1.085422   2.155338
    21  H    2.144989   1.085031   2.153383   3.396139   3.861055
    22  H    3.401785   2.155292   1.084830   2.145915   3.389581
    23  C    5.452124   6.070660   5.704719   4.579201   3.690498
    24  H    5.768686   6.151463   5.559525   4.388418   3.803559
    25  C    6.276379   7.050900   6.734113   5.525025   4.474183
    26  H    7.271563   8.037724   7.708373   6.507088   5.511651
    27  H    6.012064   6.963640   6.845168   5.724030   4.500425
    28  C    4.811436   5.525441   5.434331   4.585328   3.658212
    29  H    4.788261   5.729426   5.869685   5.106052   3.990057
    30  Br   6.846151   7.472158   7.280004   6.404177   5.628293
    31  C    4.217008   4.660323   4.564361   3.985991   3.416586
    32  H    3.176299   3.602186   3.541132   3.020146   2.453006
    33  H    4.867232   5.047678   4.676158   4.039366   3.771980
    34  C    4.617386   5.094624   5.311722   5.070870   4.553636
    35  H    4.523729   4.746549   4.985333   4.999205   4.751704
    36  H    5.706032   6.173395   6.324630   6.015395   5.497723
    37  H    4.336802   5.055971   5.524789   5.350521   4.642388
    38  H    6.530656   7.210267   6.746345   5.438011   4.483413
                    6          7          8          9         10
     6  C    0.000000
     7  S    1.776524   0.000000
     8  C    2.751614   1.777078   0.000000
     9  C    3.083243   2.781287   1.398956   0.000000
    10  S    2.770707   3.249924   2.768875   1.775523   0.000000
    11  C    4.414752   4.078015   2.427554   1.395532   2.730179
    12  C    5.252432   4.572498   2.795901   2.408945   4.029879
    13  C    5.066277   4.040315   2.414233   2.777279   4.550995
    14  C    3.959167   2.738416   1.395616   2.412136   4.059285
    15  H    6.011701   4.882509   3.393811   3.862307   5.635867
    16  H    4.286134   2.860672   2.152663   3.397119   4.921058
    17  H    5.010617   4.935874   3.409465   2.154677   2.852320
    18  H    6.289232   5.657181   3.880618   3.391342   4.875278
    19  H    2.152333   2.861715   4.290014   5.026418   4.922467
    20  H    3.412453   4.936419   5.036787   4.282262   2.850919
    21  H    3.393970   4.881612   6.029674   6.298660   5.635384
    22  H    3.880994   5.654952   6.315430   6.020638   4.873474
    23  C    4.239494   4.074058   4.008113   3.443954   2.545859
    24  H    4.633121   4.831700   4.747748   3.962126   2.666802
    25  C    4.939944   4.380012   3.785983   3.174619   2.988520
    26  H    5.965108   5.331487   4.789125   4.232314   4.034457
    27  H    4.678271   3.761486   3.112697   2.857077   3.202982
    28  C    3.797994   3.531942   4.087791   3.979930   3.175408
    29  H    3.783514   3.030167   3.690723   3.922901   3.593325
    30  Br   5.879380   5.498661   5.876975   5.650801   4.857313
    31  C    3.553440   3.861399   4.809539   4.727780   3.574928
    32  H    2.552997   3.218222   4.245762   4.199947   3.042471
    33  H    4.234494   4.784708   5.547458   5.221673   3.795670
    34  C    4.306460   4.427687   5.723171   5.929958   4.981808
    35  H    4.510136   4.959118   6.357330   6.547284   5.472958
    36  H    5.330042   5.297626   6.485392   6.645104   5.695234
    37  H    4.079039   3.880719   5.336900   5.795959   5.154475
    38  H    5.157025   4.783650   3.857861   2.911529   2.775486
                   11         12         13         14         15
    11  C    0.000000
    12  C    1.391383   0.000000
    13  C    2.411347   1.393508   0.000000
    14  C    2.793615   2.417763   1.392299   0.000000
    15  H    3.395553   2.153553   1.085039   2.144684   0.000000
    16  H    3.878743   3.400822   2.152902   1.085384   2.470515
    17  H    1.085448   2.153932   3.397492   3.878938   4.295780
    18  H    2.146332   1.084720   2.155613   3.401530   2.486725
    19  H    6.305598   6.892573   6.380083   5.112924   7.132512
    20  H    5.083548   6.364240   6.894720   6.321788   7.945366
    21  H    7.491708   8.336207   8.140198   7.045846   8.988065
    22  H    7.013886   8.124965   8.349263   7.523077   9.324278
    23  C    4.240219   5.303188   5.678841   5.136952   6.663967
    24  H    4.655151   5.859233   6.410389   5.946851   7.430615
    25  C    3.571316   4.411327   4.859394   4.606325   5.753701
    26  H    4.480679   5.193268   5.645262   5.483107   6.444454
    27  H    3.329572   3.912430   4.091421   3.753092   4.928133
    28  C    5.066462   6.016272   6.083456   5.238921   7.032503
    29  H    5.031180   5.768437   5.608213   4.669600   6.472951
    30  Br   6.466405   7.349402   7.518342   6.859930   8.385770
    31  C    5.946856   7.003570   7.056883   6.083388   8.043045
    32  H    5.497964   6.569505   6.597970   5.575404   7.603548
    33  H    6.330357   7.502483   7.730365   6.868736   8.753717
    34  C    7.211823   8.143651   7.993338   6.878187   8.903367
    35  H    7.864573   8.849312   8.709995   7.556424   9.638514
    36  H    7.852414   8.767958   8.645668   7.588604   9.531709
    37  H    7.112792   7.896058   7.564943   6.362572   8.402845
    38  H    2.951737   3.893420   4.632364   4.632240   5.544630
                   16         17         18         19         20
    16  H    0.000000
    17  H    4.963933   0.000000
    18  H    4.297658   2.476450   0.000000
    19  H    4.998649   7.010215   7.937116   0.000000
    20  H    7.042088   4.944978   7.110780   4.966709   0.000000
    21  H    7.154969   7.916277   9.302406   2.471878   4.296227
    22  H    7.971300   7.095402   8.962933   4.298287   2.476599
    23  C    5.833407   4.357289   6.084073   6.119598   4.671059
    24  H    6.711983   4.539947   6.566152   6.561057   4.251505
    25  C    5.375274   3.710711   5.066196   6.866037   5.594654
    26  H    6.195935   4.532082   5.723428   7.829676   6.518010
    27  H    4.430347   3.771390   4.659060   6.461547   5.971069
    28  C    5.702464   5.407806   6.926089   5.321641   4.947028
    29  H    4.982869   5.563435   6.717058   5.103626   5.617225
    30  Br   7.320350   6.641739   8.111254   7.318291   6.561527
    31  C    6.480468   6.241222   7.957109   4.782193   4.410213
    32  H    5.975700   5.838068   7.557404   3.844003   3.608276
    33  H    7.368732   6.444912   8.390053   5.560073   4.214999
    34  C    7.061507   7.620347   9.140821   4.899032   5.634625
    35  H    7.720524   8.240040   9.860101   4.805337   5.576204
    36  H    7.774679   8.216553   9.726404   5.964627   6.476712
    37  H    6.397484   7.665065   8.927623   4.400995   6.062554
    38  H    5.546339   2.837229   4.413582   7.211321   5.356095
                   21         22         23         24         25
    21  H    0.000000
    22  H    2.485485   0.000000
    23  C    7.079458   6.511874   0.000000
    24  H    7.153333   6.227298   1.086446   0.000000
    25  C    8.093314   7.594906   1.491443   2.229834   0.000000
    26  H    9.064283   8.536648   2.126899   2.692291   1.093756
    27  H    7.981257   7.794398   2.148643   3.101979   1.092258
    28  C    6.435210   6.292899   1.457744   2.173180   2.602321
    29  H    6.603341   6.817183   2.165009   3.105643   2.784218
    30  Br   8.333930   8.022170   2.384180   2.746402   3.109313
    31  C    5.461678   5.312677   2.576219   2.772352   3.958021
    32  H    4.458841   4.368526   2.933096   3.119732   4.224082
    33  H    5.836965   5.253586   2.730040   2.490801   4.216724
    34  C    5.672205   6.014339   3.884765   4.189444   5.138621
    35  H    5.166585   5.550748   4.707692   4.848033   6.046737
    36  H    6.735797   6.978823   4.147608   4.421365   5.343370
    37  H    5.594707   6.333822   4.218931   4.748093   5.271700
    38  H    8.284662   7.553915   2.135619   2.488378   1.091689
                   26         27         28         29         30
    26  H    0.000000
    27  H    1.773851   0.000000
    28  C    3.128586   2.763849   0.000000
    29  H    3.301223   2.515453   1.087586   0.000000
    30  Br   2.873438   3.551592   2.083921   2.546260   0.000000
    31  C    4.516601   4.185689   1.502273   2.228919   2.917598
    32  H    4.985696   4.348222   2.085105   2.618762   3.885040
    33  H    4.677498   4.692765   2.137840   3.099653   2.992451
    34  C    5.564994   5.197755   2.537480   2.796945   3.428061
    35  H    6.526005   6.149552   3.465225   3.805547   4.378173
    36  H    5.558936   5.474219   2.867728   3.137498   3.016548
    37  H    5.747685   5.100236   2.775033   2.601630   3.870742
    38  H    1.743723   1.793195   3.448782   3.729679   4.044704
                   31         32         33         34         35
    31  C    0.000000
    32  H    1.094928   0.000000
    33  H    1.094395   1.753802   0.000000
    34  C    1.524689   2.137537   2.186486   0.000000
    35  H    2.152561   2.443815   2.518662   1.092407   0.000000
    36  H    2.182134   3.064984   2.553254   1.093953   1.768698
    37  H    2.169883   2.493021   3.091920   1.094907   1.770495
    38  H    4.637999   4.741738   4.770129   5.957049   6.779833
                   36         37         38
    36  H    0.000000
    37  H    1.776147   0.000000
    38  H    6.240835   6.138680   0.000000
 Stoichiometry    C17H18BrS2(1+)
 Framework group  C1[X(C17H18BrS2)]
 Deg. of freedom   108
 Full point group                 C1      NOp   1
 Largest Abelian subgroup         C1      NOp   1
 Largest concise Abelian subgroup C1      NOp   1
                         Standard orientation:                         
 ---------------------------------------------------------------------
 Center     Atomic      Atomic             Coordinates (Angstroms)
 Number     Number       Type             X           Y           Z
 ---------------------------------------------------------------------
      1          6           0        1.948294    2.870914    0.965820
      2          6           0        2.033417    3.928455    0.064001
      3          6           0        1.787646    3.721740   -1.292228
      4          6           0        1.443002    2.455009   -1.752761
      5          6           0        1.326559    1.402323   -0.844490
      6          6           0        1.577346    1.601754    0.518840
      7         16           0        1.348931    0.304912    1.711343
      8          6           0        2.023187   -1.093625    0.846774
      9          6           0        1.801192   -1.292546   -0.520057
     10         16           0        0.783594   -0.175804   -1.452722
     11          6           0        2.333712   -2.405640   -1.171940
     12          6           0        3.065441   -3.341813   -0.447992
     13          6           0        3.281788   -3.152681    0.915565
     14          6           0        2.782405   -2.023349    1.558777
     15          1           0        3.860759   -3.875576    1.480831
     16          1           0        2.981591   -1.863854    2.613739
     17          1           0        2.172516   -2.540498   -2.236846
     18          1           0        3.471307   -4.212364   -0.952007
     19          1           0        2.163272    3.031178    2.017498
     20          1           0        1.260706    2.285856   -2.809310
     21          1           0        2.310112    4.914290    0.422973
     22          1           0        1.868820    4.544270   -1.994873
     23          6           0       -1.597663   -0.849033   -0.854576
     24          1           0       -1.840438   -0.455322   -1.837641
     25          6           0       -1.207779   -2.283036   -0.727973
     26          1           0       -2.100028   -2.914105   -0.772074
     27          1           0       -0.692328   -2.477774    0.215115
     28          6           0       -1.868574    0.022388    0.282196
     29          1           0       -1.571330   -0.362675    1.254933
     30         35           0       -3.792347   -0.750602    0.071700
     31          6           0       -1.951589    1.512664    0.111873
     32          1           0       -0.916275    1.861012    0.036725
     33          1           0       -2.429248    1.751247   -0.843438
     34          6           0       -2.613854    2.232579    1.281405
     35          1           0       -2.550864    3.312498    1.129216
     36          1           0       -3.670461    1.965957    1.377462
     37          1           0       -2.108352    1.991934    2.222352
     38          1           0       -0.585203   -2.587361   -1.571520
 ---------------------------------------------------------------------
 Rotational constants (GHZ):           0.2916724           0.1927441           0.1418196
 Standard basis: 6-31+G(d,p) (6D, 7F)
 There are   493 symmetry adapted cartesian basis functions of A   symmetry.
 There are   493 symmetry adapted basis functions of A   symmetry.
   493 basis functions,   869 primitive gaussians,   493 cartesian basis functions
    93 alpha electrons       93 beta electrons
       nuclear repulsion energy      2307.7157282295 Hartrees.
 NAtoms=   38 NActive=   38 NUniq=   38 SFac= 1.00D+00 NAtFMM=   60 NAOKFM=F Big=F
 Integral buffers will be    131072 words long.
 Raffenetti 2 integral format.
 Two-electron integral symmetry is turned on.
 Nuclear repulsion after empirical dispersion term =     2307.6831359571 Hartrees.
 ------------------------------------------------------------------------------
 Polarizable Continuum Model (PCM)
 =================================
 Model                : PCM.
 Atomic radii         : SMD-Coulomb.
 Polarization charges : Total charges.
 Charge compensation  : None.
 Solution method      : Matrix inversion.
 Cavity type          : VdW (van der Waals Surface) (Alpha=1.000).
 Cavity algorithm     : GePol (No added spheres)
                        Default sphere list used, NSphG=   38.
                        Lebedev-Laikov grids with approx.  5.0 points / Ang**2.
                        Smoothing algorithm: York/Karplus (Gamma=1.0000).
                        Polarization charges: spherical gaussians, with
                                              point-specific exponents (IZeta= 3).
                        Self-potential: point-specific (ISelfS= 7).
                        Self-field    : sphere-specific E.n sum rule (ISelfD= 2).
 1st derivatives      : Analytical E(r).r(x)/FMM algorithm (CHGder, D1EAlg=3).
                        Cavity 1st derivative terms included.
 Solvent              : Dichloromethane, Eps=   8.930000 Eps(inf)=   2.028346
 ------------------------------------------------------------------------------
 ------------------------------------------------------------------------------
 Atomic radii for non-electrostatic terms: SMD-CDS.
 ------------------------------------------------------------------------------
 Nuclear repulsion after PCM non-electrostatic terms =     2307.6699038288 Hartrees.
 One-electron integrals computed using PRISM.
 NBasis=   493 RedAO= T EigKep=  1.01D-06  NBF=   493
 NBsUse=   492 1.00D-06 EigRej=  4.97D-07 NBFU=   492
 Initial guess from the checkpoint file:  "/home/ansgus3642/gaussian/scratch/Gau-80052.chk"
 B after Tr=     0.000000    0.000000    0.000000
         Rot=    0.999851   -0.002711    0.006116    0.015904 Ang=  -1.98 deg.
 ExpMin= 3.50D-02 ExpMax= 5.74D+05 ExpMxC= 5.74D+03 IAcc=3 IRadAn=         5 AccDes= 0.00D+00
 Harris functional with IExCor= 4639 and IRadAn=       5 diagonalized for initial guess.
 HarFok:  IExCor= 4639 AccDes= 0.00D+00 IRadAn=         5 IDoV= 1 UseB2=F ITyADJ=14
 ICtDFT=  3500011 ScaDFX=  1.000000  1.000000  1.000000  1.000000
 FoFCou: FMM=F IPFlag=           0 FMFlag=      100000 FMFlg1=           0
         NFxFlg=           0 DoJE=T BraDBF=F KetDBF=T FulRan=T
         wScrn=  0.000000 ICntrl=       500 IOpCl=  0 I1Cent=   200000004 NGrid=           0
         NMat0=    1 NMatS0=      1 NMatT0=    0 NMatD0=    1 NMtDS0=    0 NMtDT0=    0
 Petite list used in FoFCou.
 Requested convergence on RMS density matrix=1.00D-08 within 128 cycles.
 Requested convergence on MAX density matrix=1.00D-06.
 Requested convergence on             energy=1.00D-06.
 No special actions if energy rises.
 Inv3:  Mode=1 IEnd=    24418827.
 Iteration    1 A*A^-1 deviation from unit magnitude is 4.22D-15 for    528.
 Iteration    1 A*A^-1 deviation from orthogonality  is 1.79D-15 for   1487     95.
 Iteration    1 A^-1*A deviation from unit magnitude is 4.22D-15 for    528.
 Iteration    1 A^-1*A deviation from orthogonality  is 2.06D-15 for   1617    309.
 Error on total polarization charges =  0.04308
 SCF Done:  E(RwB97XD) =  -4026.38267846     A.U. after   18 cycles
            NFock= 18  Conv=0.33D-08     -V/T= 2.0063
 SMD-CDS (non-electrostatic) energy       (kcal/mol) =      -8.30
 (included in total energy above)
 D1PCM: PCM CHGder 1st derivatives, ID1Alg=3 FixD1E=F DoIter=F DoCFld=F I1PDM=0.
 Calling FoFJK, ICntrl=      2127 FMM=F ISym2X=0 I1Cent= 0 IOpClX= 0 NMat=1 NMatS=1 NMatT=0.
 ***** Axes restored to original set *****
 -------------------------------------------------------------------
 Center     Atomic                   Forces (Hartrees/Bohr)
 Number     Number              X              Y              Z
 -------------------------------------------------------------------
      1        6           0.000083676   -0.000255429   -0.000093840
      2        6          -0.000001301   -0.000044542   -0.000078297
      3        6          -0.000004765    0.000241015    0.000043645
      4        6           0.000177294   -0.000016330    0.000003138
      5        6           0.000148440    0.000016379    0.000522824
      6        6          -0.000503141    0.000189164   -0.000149971
      7       16          -0.000000847    0.000349663   -0.000157122
      8        6           0.000030411   -0.000068230    0.000011341
      9        6          -0.000070546   -0.000199478    0.000390294
     10       16           0.002003263    0.001228766   -0.001755919
     11        6           0.000077659    0.000038948   -0.000037428
     12        6          -0.000050331   -0.000017831    0.000022992
     13        6           0.000075037    0.000046774   -0.000017752
     14        6          -0.000107992   -0.000062997    0.000068184
     15        1          -0.000025678   -0.000022801   -0.000021288
     16        1           0.000038724    0.000016917   -0.000020259
     17        1          -0.000034268    0.000016359   -0.000034972
     18        1          -0.000029009   -0.000015672   -0.000013525
     19        1          -0.000034059    0.000060715    0.000077700
     20        1          -0.000017585   -0.000127425   -0.000076130
     21        1           0.000018392   -0.000019225    0.000040650
     22        1          -0.000040776   -0.000031593   -0.000007721
     23        6           0.020149909    0.001311876   -0.005637287
     24        1          -0.002812026   -0.001173063   -0.000199541
     25        6          -0.002333427   -0.001602064    0.000564868
     26        1           0.000414161   -0.000189622   -0.000268526
     27        1           0.000058884    0.000212217    0.000277020
     28        6          -0.025550506   -0.008394191    0.000728726
     29        1           0.004270532    0.001884792   -0.000567301
     30       35           0.000992257    0.005459457    0.005650137
     31        6           0.004292825    0.001212137    0.001033360
     32        1          -0.000192097    0.000423518   -0.000177659
     33        1          -0.000644781   -0.000167725    0.000257046
     34        6          -0.000017413   -0.000403110   -0.000117362
     35        1          -0.000014721    0.000047627   -0.000048280
     36        1          -0.000046299    0.000102684    0.000056116
     37        1           0.000008279    0.000060035   -0.000010615
     38        1          -0.000308177   -0.000107715   -0.000257249
 -------------------------------------------------------------------
 Cartesian Forces:  Max     0.025550506 RMS     0.003374509

 GradGradGradGradGradGradGradGradGradGradGradGradGradGradGradGradGradGrad
 Berny optimization.
 FormGI is forming the generalized inverse of G from B-inverse, IUseBI=4.
 Internal  Forces:  Max     0.011791725 RMS     0.001506376
 Search for a saddle point.
 Step number   4 out of a maximum of  222
 All quantities printed in internal units (Hartrees-Bohrs-Radians)
 Swapping is turned off.
 Update second derivatives using D2CorX and points    3    4
 ITU=  0  0  0  0
     Eigenvalues ---   -0.02114   0.00106   0.00234   0.00338   0.00594
     Eigenvalues ---    0.01121   0.01217   0.01391   0.01456   0.01517
     Eigenvalues ---    0.01792   0.01806   0.01824   0.01919   0.02075
     Eigenvalues ---    0.02262   0.02288   0.02383   0.02452   0.02588
     Eigenvalues ---    0.02595   0.02782   0.02818   0.02881   0.02943
     Eigenvalues ---    0.03072   0.03409   0.03775   0.04272   0.04374
     Eigenvalues ---    0.04515   0.04564   0.04613   0.05067   0.05315
     Eigenvalues ---    0.06270   0.06416   0.07313   0.08556   0.09018
     Eigenvalues ---    0.10378   0.11070   0.11101   0.11674   0.11835
     Eigenvalues ---    0.11883   0.12343   0.12367   0.12515   0.12547
     Eigenvalues ---    0.12569   0.12628   0.14344   0.14674   0.14794
     Eigenvalues ---    0.15593   0.16175   0.16569   0.16673   0.16809
     Eigenvalues ---    0.17743   0.17862   0.18476   0.18798   0.19363
     Eigenvalues ---    0.19491   0.20729   0.21527   0.21821   0.22955
     Eigenvalues ---    0.24735   0.25020   0.27236   0.28443   0.29453
     Eigenvalues ---    0.30267   0.31407   0.32702   0.34272   0.34434
     Eigenvalues ---    0.34702   0.34972   0.35073   0.35160   0.35298
     Eigenvalues ---    0.36082   0.36432   0.36617   0.36677   0.36723
     Eigenvalues ---    0.36743   0.36845   0.36877   0.36954   0.37102
     Eigenvalues ---    0.37131   0.37645   0.41836   0.42834   0.43024
     Eigenvalues ---    0.44452   0.46899   0.48046   0.48132   0.48278
     Eigenvalues ---    0.50250   0.51805   0.52128
 Eigenvectors required to have negative eigenvalues:
                          R18       R33       D82       D83       D81
   1                    0.64501   0.24758  -0.23803  -0.20630   0.20065
                          D73       D74       D75       A54       D72
   1                    0.19702   0.18351   0.18324  -0.16000  -0.15884
 RFO step:  Lambda0=2.075677908D-03 Lambda=-5.20329915D-03.
 Linear search not attempted -- option 19 set.
 Maximum step size (   0.300) exceeded in Quadratic search.
    -- Step size scaled by   0.784
 Iteration  1 RMS(Cart)=  0.06914101 RMS(Int)=  0.00483174
 Iteration  2 RMS(Cart)=  0.01433101 RMS(Int)=  0.00027169
 Iteration  3 RMS(Cart)=  0.00001280 RMS(Int)=  0.00027165
 Iteration  4 RMS(Cart)=  0.00000001 RMS(Int)=  0.00027165
 Variable       Old X    -DE/DX   Delta X   Delta X   Delta X     New X
                                 (Linear)    (Quad)   (Total)
    R1        2.63135  -0.00005   0.00000  -0.00029  -0.00028   2.63107
    R2        2.63761  -0.00024   0.00000  -0.00013  -0.00013   2.63748
    R3        2.05096   0.00009   0.00000   0.00030   0.00030   2.05126
    R4        2.63377   0.00001   0.00000   0.00021   0.00022   2.63399
    R5        2.05041   0.00000   0.00000   0.00009   0.00009   2.05050
    R6        2.62901   0.00021   0.00000   0.00081   0.00081   2.62983
    R7        2.05003  -0.00003   0.00000   0.00005   0.00005   2.05009
    R8        2.63660   0.00002   0.00000   0.00052   0.00051   2.63711
    R9        2.05115   0.00008   0.00000   0.00030   0.00030   2.05145
   R10        2.64652  -0.00020   0.00000  -0.00099  -0.00098   2.64554
   R11        3.35672   0.00022   0.00000   0.00206   0.00201   3.35873
   R12        3.35714  -0.00008   0.00000   0.00016   0.00024   3.35738
   R13        3.35819   0.00014   0.00000   0.00260   0.00259   3.36079
   R14        2.64364  -0.00019   0.00000   0.00032   0.00030   2.64395
   R15        2.63733   0.00007   0.00000   0.00010   0.00010   2.63744
   R16        3.35525  -0.00002   0.00000  -0.00015  -0.00016   3.35509
   R17        2.63717  -0.00006   0.00000  -0.00055  -0.00055   2.63662
   R18        4.81098   0.00229   0.00000   0.26961   0.26961   5.08059
   R19        2.62933  -0.00009   0.00000   0.00062   0.00062   2.62996
   R20        2.05120   0.00005   0.00000   0.00026   0.00026   2.05146
   R21        2.63335   0.00002   0.00000  -0.00011  -0.00011   2.63324
   R22        2.04982   0.00002   0.00000   0.00023   0.00023   2.05005
   R23        2.63106   0.00013   0.00000   0.00057   0.00057   2.63163
   R24        2.05043  -0.00001   0.00000  -0.00001  -0.00001   2.05042
   R25        2.05108  -0.00002   0.00000   0.00001   0.00001   2.05108
   R26        2.05309   0.00067   0.00000   0.00229   0.00229   2.05538
   R27        2.81842   0.00083   0.00000  -0.01544  -0.01544   2.80298
   R28        2.75474   0.00837   0.00000   0.00530   0.00530   2.76004
   R29        2.06690  -0.00021   0.00000   0.00322   0.00322   2.07012
   R30        2.06407   0.00021   0.00000   0.00037   0.00037   2.06443
   R31        2.06299   0.00007   0.00000   0.00016   0.00016   2.06315
   R32        2.05524   0.00041   0.00000   0.00229   0.00229   2.05753
   R33        3.93804  -0.00342   0.00000  -0.08330  -0.08330   3.85474
   R34        2.83888   0.00079   0.00000   0.00664   0.00664   2.84553
   R35        2.06911   0.00002   0.00000  -0.00074  -0.00074   2.06837
   R36        2.06811   0.00008   0.00000   0.00078   0.00078   2.06889
   R37        2.88125  -0.00014   0.00000  -0.00072  -0.00072   2.88053
   R38        2.06435   0.00007   0.00000   0.00032   0.00032   2.06467
   R39        2.06727   0.00001   0.00000   0.00073   0.00073   2.06800
   R40        2.06907  -0.00001   0.00000   0.00009   0.00009   2.06916
    A1        2.09374   0.00000   0.00000  -0.00045  -0.00045   2.09329
    A2        2.09823  -0.00002   0.00000  -0.00022  -0.00022   2.09801
    A3        2.09119   0.00002   0.00000   0.00066   0.00066   2.09185
    A4        2.10226   0.00001   0.00000  -0.00109  -0.00108   2.10118
    A5        2.08446  -0.00009   0.00000  -0.00019  -0.00020   2.08426
    A6        2.09632   0.00008   0.00000   0.00127   0.00127   2.09759
    A7        2.09538  -0.00007   0.00000   0.00031   0.00031   2.09569
    A8        2.09974   0.00005   0.00000   0.00017   0.00017   2.09991
    A9        2.08805   0.00003   0.00000  -0.00048  -0.00048   2.08757
   A10        2.08537  -0.00003   0.00000   0.00149   0.00146   2.08683
   A11        2.10102   0.00012   0.00000   0.00080   0.00081   2.10183
   A12        2.09679  -0.00009   0.00000  -0.00227  -0.00226   2.09453
   A13        2.10753  -0.00004   0.00000  -0.00327  -0.00324   2.10429
   A14        2.06340   0.00031   0.00000   0.00554   0.00564   2.06903
   A15        2.11132  -0.00026   0.00000  -0.00245  -0.00259   2.10873
   A16        2.08154   0.00015   0.00000   0.00302   0.00299   2.08453
   A17        2.07485  -0.00018   0.00000   0.00145   0.00146   2.07631
   A18        2.12525   0.00003   0.00000  -0.00398  -0.00400   2.12124
   A19        1.77127   0.00035   0.00000   0.00049   0.00051   1.77178
   A20        2.12590  -0.00022   0.00000  -0.00371  -0.00375   2.12215
   A21        2.07427   0.00032   0.00000   0.00238   0.00238   2.07665
   A22        2.08295  -0.00010   0.00000   0.00124   0.00124   2.08419
   A23        2.11150  -0.00001   0.00000  -0.00336  -0.00345   2.10806
   A24        2.10512   0.00019   0.00000  -0.00146  -0.00147   2.10365
   A25        2.06575  -0.00019   0.00000   0.00414   0.00410   2.06986
   A26        1.77597   0.00037   0.00000  -0.00319  -0.00314   1.77283
   A27        2.02684   0.00039   0.00000   0.01499   0.01449   2.04132
   A28        1.81969  -0.00141   0.00000  -0.04996  -0.04977   1.76992
   A29        2.08782  -0.00004   0.00000   0.00088   0.00088   2.08870
   A30        2.09521  -0.00002   0.00000  -0.00122  -0.00122   2.09400
   A31        2.10014   0.00006   0.00000   0.00033   0.00033   2.10047
   A32        2.09376  -0.00004   0.00000   0.00017   0.00017   2.09393
   A33        2.08863  -0.00002   0.00000  -0.00013  -0.00013   2.08850
   A34        2.10076   0.00006   0.00000  -0.00004  -0.00004   2.10072
   A35        2.10186   0.00003   0.00000  -0.00055  -0.00056   2.10131
   A36        2.09692  -0.00007   0.00000  -0.00008  -0.00007   2.09685
   A37        2.08417   0.00003   0.00000   0.00070   0.00070   2.08486
   A38        2.09415  -0.00005   0.00000  -0.00033  -0.00033   2.09381
   A39        2.09187   0.00005   0.00000   0.00061   0.00061   2.09248
   A40        2.09717   0.00000   0.00000  -0.00028  -0.00028   2.09689
   A41        1.47122   0.00062   0.00000  -0.01976  -0.01979   1.45143
   A42        1.60049   0.00018   0.00000  -0.01447  -0.01436   1.58613
   A43        1.77110   0.00063   0.00000  -0.02936  -0.02921   1.74189
   A44        2.07562  -0.00019   0.00000  -0.00062  -0.00128   2.07434
   A45        2.03471  -0.00006   0.00000   0.00232   0.00147   2.03619
   A46        2.16175   0.00001   0.00000   0.00841   0.00760   2.16935
   A47        1.91567   0.00057   0.00000  -0.00306  -0.00309   1.91258
   A48        1.94774  -0.00037   0.00000   0.00506   0.00506   1.95280
   A49        1.92999  -0.00014   0.00000  -0.00589  -0.00592   1.92407
   A50        1.89327   0.00001   0.00000   0.00317   0.00318   1.89645
   A51        1.84754  -0.00037   0.00000  -0.00912  -0.00918   1.83836
   A52        1.92660   0.00031   0.00000   0.00920   0.00921   1.93581
   A53        2.02086  -0.00021   0.00000  -0.01393  -0.01606   2.00480
   A54        1.44149   0.01179   0.00000   0.02385   0.02432   1.46582
   A55        2.11165  -0.00238   0.00000  -0.01599  -0.01779   2.09387
   A56        1.78372  -0.00083   0.00000   0.04938   0.04964   1.83336
   A57        2.05752   0.00044   0.00000  -0.01585  -0.01791   2.03961
   A58        1.88126  -0.00567   0.00000   0.02578   0.02609   1.90735
   A59        1.84537   0.00049   0.00000   0.00130   0.00130   1.84667
   A60        1.91702  -0.00010   0.00000  -0.00078  -0.00081   1.91622
   A61        1.98825  -0.00013   0.00000  -0.00192  -0.00193   1.98632
   A62        1.85816   0.00007   0.00000   0.00503   0.00504   1.86320
   A63        1.88929  -0.00020   0.00000   0.00331   0.00331   1.89261
   A64        1.95742  -0.00008   0.00000  -0.00586  -0.00587   1.95155
   A65        1.91226  -0.00010   0.00000  -0.00076  -0.00076   1.91150
   A66        1.95175   0.00019   0.00000   0.00309   0.00308   1.95483
   A67        1.93359   0.00002   0.00000   0.00101   0.00100   1.93459
   A68        1.88479  -0.00007   0.00000  -0.00307  -0.00306   1.88173
   A69        1.88639  -0.00001   0.00000  -0.00024  -0.00024   1.88614
   A70        1.89325  -0.00004   0.00000  -0.00022  -0.00023   1.89303
    D1       -0.03217   0.00003   0.00000  -0.00037  -0.00036  -0.03253
    D2        3.12786   0.00000   0.00000   0.00003   0.00003   3.12789
    D3        3.11638   0.00007   0.00000   0.00114   0.00115   3.11754
    D4       -0.00678   0.00004   0.00000   0.00154   0.00155  -0.00523
    D5        0.02735   0.00004   0.00000   0.00393   0.00394   0.03129
    D6       -3.05550   0.00006   0.00000  -0.00514  -0.00513  -3.06064
    D7       -3.12117   0.00000   0.00000   0.00242   0.00242  -3.11875
    D8        0.07916   0.00002   0.00000  -0.00666  -0.00665   0.07251
    D9        0.00991  -0.00005   0.00000  -0.00121  -0.00122   0.00869
   D10       -3.12592  -0.00001   0.00000  -0.00050  -0.00051  -3.12643
   D11        3.13295  -0.00003   0.00000  -0.00163  -0.00163   3.13132
   D12       -0.00288   0.00001   0.00000  -0.00092  -0.00092  -0.00381
   D13        0.01674   0.00000   0.00000  -0.00071  -0.00072   0.01602
   D14       -3.13030   0.00007   0.00000   0.00231   0.00230  -3.12800
   D15       -3.13057  -0.00003   0.00000  -0.00141  -0.00142  -3.13199
   D16        0.00557   0.00004   0.00000   0.00161   0.00160   0.00718
   D17       -0.02138   0.00007   0.00000   0.00433   0.00434  -0.01704
   D18        3.07410   0.00013   0.00000  -0.00019  -0.00021   3.07390
   D19        3.12565  -0.00001   0.00000   0.00130   0.00131   3.12696
   D20       -0.06205   0.00006   0.00000  -0.00321  -0.00323  -0.06528
   D21       -0.00067  -0.00009   0.00000  -0.00593  -0.00594  -0.00660
   D22        3.08043  -0.00011   0.00000   0.00362   0.00358   3.08400
   D23       -3.09488  -0.00017   0.00000  -0.00150  -0.00151  -3.09638
   D24       -0.01378  -0.00019   0.00000   0.00805   0.00801  -0.00578
   D25        2.46448   0.00019   0.00000  -0.01188  -0.01189   2.45260
   D26       -1.85559  -0.00110   0.00000  -0.06705  -0.06714  -1.92273
   D27       -0.72332   0.00026   0.00000  -0.01642  -0.01646  -0.73978
   D28        1.23979  -0.00104   0.00000  -0.07160  -0.07172   1.16807
   D29       -2.47497  -0.00002   0.00000   0.01336   0.01335  -2.46162
   D30        0.72690  -0.00001   0.00000   0.00379   0.00382   0.73072
   D31       -0.70072   0.00021   0.00000  -0.00592  -0.00591  -0.70663
   D32        2.45291   0.00024   0.00000   0.00313   0.00308   2.45600
   D33       -0.03484  -0.00013   0.00000  -0.00470  -0.00474  -0.03958
   D34       -3.13242  -0.00001   0.00000   0.01346   0.01335  -3.11907
   D35        3.09465  -0.00015   0.00000  -0.01380  -0.01376   3.08089
   D36       -0.00293  -0.00004   0.00000   0.00437   0.00434   0.00141
   D37        3.10149  -0.00004   0.00000  -0.01316  -0.01311   3.08838
   D38       -0.03956  -0.00001   0.00000  -0.01038  -0.01035  -0.04991
   D39       -0.02836  -0.00001   0.00000  -0.00430  -0.00428  -0.03264
   D40        3.11377   0.00002   0.00000  -0.00152  -0.00152   3.11225
   D41        0.74981  -0.00006   0.00000   0.01410   0.01418   0.76399
   D42       -1.36436  -0.00008   0.00000   0.01870   0.01837  -1.34598
   D43       -2.43482  -0.00016   0.00000  -0.00380  -0.00371  -2.43853
   D44        1.73420  -0.00018   0.00000   0.00080   0.00049   1.73468
   D45        0.02662   0.00007   0.00000  -0.00069  -0.00067   0.02595
   D46       -3.12010  -0.00003   0.00000  -0.00290  -0.00290  -3.12300
   D47       -3.07210   0.00018   0.00000   0.01718   0.01722  -3.05487
   D48        0.06437   0.00007   0.00000   0.01497   0.01500   0.07937
   D49        1.68293   0.00043   0.00000   0.07169   0.07188   1.75480
   D50       -2.52503   0.00021   0.00000   0.07290   0.07290  -2.45213
   D51       -0.34188   0.00038   0.00000   0.07247   0.07256  -0.26932
   D52       -2.66246   0.00017   0.00000   0.04361   0.04362  -2.61884
   D53       -0.58724  -0.00005   0.00000   0.04482   0.04464  -0.54259
   D54        1.59592   0.00013   0.00000   0.04439   0.04430   1.64021
   D55       -0.01898  -0.00005   0.00000  -0.00306  -0.00306  -0.02204
   D56        3.13098  -0.00008   0.00000  -0.00307  -0.00308   3.12791
   D57        3.12775   0.00005   0.00000  -0.00083  -0.00082   3.12693
   D58       -0.00547   0.00002   0.00000  -0.00084  -0.00083  -0.00630
   D59       -0.01229   0.00001   0.00000   0.00310   0.00309  -0.00920
   D60       -3.13044  -0.00003   0.00000  -0.00044  -0.00044  -3.13088
   D61        3.12087   0.00004   0.00000   0.00311   0.00310   3.12398
   D62        0.00272   0.00000   0.00000  -0.00043  -0.00042   0.00230
   D63        0.03615   0.00002   0.00000   0.00058   0.00059   0.03674
   D64       -3.10598   0.00000   0.00000  -0.00220  -0.00218  -3.10816
   D65       -3.12871   0.00006   0.00000   0.00409   0.00408  -3.12463
   D66        0.01234   0.00003   0.00000   0.00130   0.00131   0.01366
   D67       -2.83238   0.00013   0.00000  -0.00125  -0.00130  -2.83368
   D68        1.35135  -0.00002   0.00000  -0.00646  -0.00650   1.34485
   D69       -0.80041  -0.00006   0.00000  -0.01766  -0.01768  -0.81809
   D70       -1.35895   0.00095   0.00000  -0.03181  -0.03180  -1.39075
   D71        2.82477   0.00080   0.00000  -0.03702  -0.03700   2.78778
   D72        0.67301   0.00076   0.00000  -0.04822  -0.04818   0.62483
   D73        1.61737  -0.00077   0.00000   0.04304   0.04304   1.66041
   D74       -0.48209  -0.00092   0.00000   0.03783   0.03784  -0.44425
   D75       -2.63385  -0.00096   0.00000   0.02663   0.02666  -2.60719
   D76       -1.52724   0.00340   0.00000   0.06467   0.06447  -1.46277
   D77        3.01043  -0.00121   0.00000  -0.00202  -0.00196   3.00846
   D78        1.15451  -0.00142   0.00000  -0.04548  -0.04527   1.10924
   D79       -3.08619   0.00239   0.00000   0.10128   0.10110  -2.98509
   D80        1.45148  -0.00222   0.00000   0.03459   0.03467   1.48614
   D81       -0.40444  -0.00243   0.00000  -0.00887  -0.00864  -0.41308
   D82        0.21712   0.00408   0.00000   0.02830   0.02801   0.24514
   D83       -1.52840  -0.00052   0.00000  -0.03839  -0.03842  -1.56682
   D84        2.89887  -0.00074   0.00000  -0.08185  -0.08173   2.81714
   D85       -1.35255   0.00512   0.00000   0.05190   0.05160  -1.30095
   D86        0.64581   0.00541   0.00000   0.05807   0.05777   0.70358
   D87        2.85825   0.00512   0.00000   0.04805   0.04776   2.90600
   D88        1.31990   0.00002   0.00000  -0.05999  -0.05978   1.26012
   D89       -2.96492   0.00030   0.00000  -0.05383  -0.05361  -3.01853
   D90       -0.75248   0.00001   0.00000  -0.06384  -0.06363  -0.81611
   D91       -2.95808  -0.00493   0.00000   0.01260   0.01268  -2.94540
   D92       -0.95972  -0.00464   0.00000   0.01877   0.01885  -0.94088
   D93        1.25272  -0.00493   0.00000   0.00875   0.00883   1.26155
   D94        3.04723   0.00023   0.00000   0.00344   0.00344   3.05067
   D95       -1.14682   0.00020   0.00000   0.00107   0.00106  -1.14575
   D96        0.96752   0.00029   0.00000   0.00361   0.00360   0.97112
   D97        1.00007  -0.00017   0.00000   0.00076   0.00076   1.00083
   D98        3.08921  -0.00020   0.00000  -0.00161  -0.00162   3.08759
   D99       -1.07964  -0.00011   0.00000   0.00092   0.00092  -1.07872
   D100      -1.04473  -0.00008   0.00000  -0.00408  -0.00408  -1.04881
   D101       1.04440  -0.00011   0.00000  -0.00646  -0.00645   1.03795
   D102      -3.12444  -0.00003   0.00000  -0.00392  -0.00391  -3.12836
         Item               Value     Threshold  Converged?
 Maximum Force            0.011792     0.000450     NO 
 RMS     Force            0.001506     0.000300     NO 
 Maximum Displacement     0.288483     0.001800     NO 
 RMS     Displacement     0.070340     0.001200     NO 
 Predicted change in Energy=-1.755809D-03
 GradGradGradGradGradGradGradGradGradGradGradGradGradGradGradGradGradGrad

                          Input orientation:                          
 ---------------------------------------------------------------------
 Center     Atomic      Atomic             Coordinates (Angstroms)
 Number     Number       Type             X           Y           Z
 ---------------------------------------------------------------------
      1          6           0        1.813122    3.011096    0.874135
      2          6           0        1.802764    4.068150   -0.031976
      3          6           0        1.506803    3.842537   -1.375223
      4          6           0        1.208997    2.557036   -1.817345
      5          6           0        1.190185    1.501910   -0.904234
      6          6           0        1.487850    1.723228    0.445692
      7         16           0        1.387666    0.416926    1.645700
      8          6           0        2.112195   -0.940610    0.754049
      9          6           0        1.839923   -1.155849   -0.601335
     10         16           0        0.704841   -0.108927   -1.477530
     11          6           0        2.399373   -2.243545   -1.272627
     12          6           0        3.209765   -3.138074   -0.579845
     13          6           0        3.479960   -2.930031    0.771233
     14          6           0        2.952405   -1.824204    1.433171
     15          1           0        4.119484   -3.620246    1.311524
     16          1           0        3.190704   -1.649280    2.477528
     17          1           0        2.195950   -2.392272   -2.328562
     18          1           0        3.634298   -3.990802   -1.098986
     19          1           0        2.065832    3.186555    1.915106
     20          1           0        0.990014    2.372767   -2.864519
     21          1           0        2.044550    5.068154    0.312877
     22          1           0        1.512828    4.664789   -2.082885
     23          6           0       -1.661097   -1.048640   -0.612966
     24          1           0       -2.000648   -0.726455   -1.594752
     25          6           0       -1.091675   -2.410109   -0.463782
     26          1           0       -1.903495   -3.143404   -0.406718
     27          1           0       -0.477218   -2.498292    0.435171
     28          6           0       -1.902228   -0.131226    0.497627
     29          1           0       -1.419537   -0.408297    1.433427
     30         35           0       -3.733026   -1.028554    0.560263
     31          6           0       -2.078610    1.340558    0.232783
     32          1           0       -1.078709    1.725018    0.008299
     33          1           0       -2.682156    1.485193   -0.669115
     34          6           0       -2.638315    2.116551    1.419411
     35          1           0       -2.650614    3.183571    1.184807
     36          1           0       -3.662286    1.814902    1.660382
     37          1           0       -2.015783    1.971460    2.308412
     38          1           0       -0.520647   -2.680369   -1.354209
 ---------------------------------------------------------------------
                    Distance matrix (angstroms):
                    1          2          3          4          5
     1  C    0.000000
     2  C    1.392303   0.000000
     3  C    2.417590   1.393847   0.000000
     4  C    2.795569   2.413207   1.391644   0.000000
     5  C    2.414185   2.778790   2.408446   1.395499   0.000000
     6  C    1.395697   2.413709   2.794201   2.427824   1.399959
     7  S    2.739716   4.039596   4.568915   4.074883   2.778192
     8  C    3.964826   5.079494   5.270560   4.434114   3.092881
     9  C    4.420539   5.255066   5.068899   3.957558   2.752743
    10  S    4.061177   4.554452   4.033321   2.734412   1.777364
    11  C    5.706446   6.460081   6.152040   4.975871   3.953009
    12  C    6.471242   7.362709   7.229222   6.161880   5.070837
    13  C    6.171381   7.241041   7.373487   6.478111   5.262354
    14  C    4.999061   6.179657   6.487588   5.727180   4.430792
    15  H    7.034580   8.141475   8.350919   7.511296   6.302925
    16  H    5.117393   6.396327   6.916594   6.329787   5.036704
    17  H    6.292871   6.867748   6.344811   5.072581   4.266724
    18  H    7.499098   8.333051   8.121807   7.019424   6.015107
    19  H    1.085480   2.153495   3.401337   3.880934   3.399038
    20  H    3.881045   3.399734   2.155295   1.085580   2.154340
    21  H    2.144774   1.085077   2.154296   3.397308   3.863857
    22  H    3.401301   2.155521   1.084859   2.146031   3.390740
    23  C    5.546452   6.206240   5.877094   4.763283   3.836659
    24  H    5.882987   6.316364   5.764208   4.597030   3.952701
    25  C    6.294230   7.108591   6.832159   5.638950   4.550250
    26  H    7.302856   8.116852   7.833997   6.646239   5.603331
    27  H    5.982617   6.966685   6.886216   5.785628   4.536062
    28  C    4.880550   5.625140   5.560562   4.718640   3.767674
    29  H    4.738686   5.706944   5.875507   5.125418   3.990514
    30  Br   6.868555   7.547987   7.411440   6.552333   5.725907
    31  C    4.283411   4.751307   4.658408   4.060936   3.464659
    32  H    3.281212   3.714132   3.617028   3.042832   2.455682
    33  H    4.991746   5.214607   4.858296   4.196231   3.879509
    34  C    4.573055   5.063442   5.288762   5.047021   4.520456
    35  H    4.477857   4.700598   4.926673   4.929712   4.684423
    36  H    5.659431   6.148819   6.328166   6.031148   5.497426
    37  H    4.218828   4.945182   5.429430   5.269153   4.562872
    38  H    6.542536   7.258722   6.830761   5.535032   4.541022
                    6          7          8          9         10
     6  C    0.000000
     7  S    1.776649   0.000000
     8  C    2.753348   1.778451   0.000000
     9  C    3.083717   2.779807   1.399116   0.000000
    10  S    2.769238   3.239959   2.766277   1.775436   0.000000
    11  C    4.418006   4.076553   2.426422   1.395241   2.733133
    12  C    5.258230   4.572869   2.795136   2.409595   4.031900
    13  C    5.072209   4.042835   2.414306   2.778738   4.551577
    14  C    3.962866   2.741576   1.395671   2.413199   4.057819
    15  H    6.018960   4.886028   3.394177   3.863765   5.636308
    16  H    4.289742   2.865675   2.153085   3.398158   4.918809
    17  H    5.013505   4.933526   3.408347   2.153790   2.856803
    18  H    6.296302   5.657626   3.879975   3.391813   4.877906
    19  H    2.152804   2.864146   4.287621   5.023941   4.921633
    20  H    3.409874   4.932090   5.033070   4.277322   2.857248
    21  H    3.393535   4.882810   6.025318   6.294114   5.639374
    22  H    3.879060   5.653526   6.310938   6.015132   4.879310
    23  C    4.326648   4.067482   4.014739   3.502680   2.688530
    24  H    4.725884   4.825818   4.741119   3.990144   2.777545
    25  C    4.956367   4.311516   3.729252   3.191607   3.090403
    26  H    5.992657   5.264989   4.724981   4.242809   4.142234
    27  H    4.656483   3.666288   3.038604   2.871522   3.280968
    28  C    3.864496   3.527314   4.103224   4.032526   3.270864
    29  H    3.737904   2.933674   3.635663   3.914482   3.616114
    30  Br   5.902794   5.430384   5.849093   5.694144   4.969203
    31  C    3.593244   3.855450   4.799822   4.720456   3.574042
    32  H    2.603563   3.236540   4.224167   4.146018   2.958394
    33  H    4.323009   4.802397   5.558392   5.237261   3.829687
    34  C    4.257707   4.375895   5.688259   5.903104   4.951941
    35  H    4.450369   4.916752   6.314965   6.495060   5.402561
    36  H    5.292238   5.239902   6.462114   6.649439   5.711341
    37  H    3.975776   3.799898   5.285490   5.754404   5.105210
    38  H    5.163852   4.715331   3.795177   2.909170   2.851200
                   11         12         13         14         15
    11  C    0.000000
    12  C    1.391713   0.000000
    13  C    2.411700   1.393449   0.000000
    14  C    2.793391   2.417587   1.392599   0.000000
    15  H    3.395868   2.153452   1.085035   2.145377   0.000000
    16  H    3.878532   3.400647   2.153006   1.085387   2.471215
    17  H    1.085587   2.154542   3.398028   3.878861   4.296292
    18  H    2.146648   1.084841   2.155638   3.401610   2.486619
    19  H    6.305463   6.894512   6.381287   5.111357   7.135428
    20  H    5.082396   6.365250   6.894795   6.319469   7.946642
    21  H    7.490037   8.336478   8.138886   7.041580   8.988379
    22  H    7.011958   8.125479   8.348467   7.519445   9.325153
    23  C    4.283732   5.300201   5.646779   5.106131   6.613012
    24  H    4.665353   5.830468   6.363231   5.908139   7.367258
    25  C    3.587393   4.364148   4.763972   4.505141   5.636694
    26  H    4.480426   5.116193   5.514951   5.357728   6.281402
    27  H    3.355033   3.877296   3.994821   3.634930   4.812114
    28  C    5.108763   6.027815   6.072571   5.225790   7.006904
    29  H    5.027418   5.738936   5.550020   4.595505   6.404079
    30  Br   6.514753   7.345221   7.462392   6.788962   8.303202
    31  C    5.929956   6.977494   7.030332   6.063642   8.011843
    32  H    5.430222   6.510499   6.559956   5.556718   7.569112
    33  H    6.331639   7.489814   7.716248   6.864400   8.732167
    34  C    7.185806   8.112223   7.957476   6.840021   8.865119
    35  H    7.809926   8.798935   8.667821   7.518864   9.599074
    36  H    7.862394   8.762174   8.620711   7.553069   9.498341
    37  H    7.076984   7.858482   7.522681   6.313161   8.360770
    38  H    2.953640   3.837331   4.537036   4.534821   5.433260
                   16         17         18         19         20
    16  H    0.000000
    17  H    4.963877   0.000000
    18  H    4.297784   2.477095   0.000000
    19  H    4.996695   7.010632   7.940988   0.000000
    20  H    7.039700   4.944404   7.113674   4.966332   0.000000
    21  H    7.150057   7.915686   9.305125   2.471438   4.298023
    22  H    7.967441   7.094303   8.965933   4.298246   2.477429
    23  C    5.783761   4.430059   6.077313   6.182073   4.878924
    24  H    6.662223   4.574370   6.531031   6.645826   4.490161
    25  C    5.250613   3.779708   5.023633   6.852124   5.742201
    26  H    6.041701   4.589459   5.644862   7.823989   6.696366
    27  H    4.283187   3.846464   4.635277   6.401155   6.063657
    28  C    5.671195   5.467607   6.935317   5.363060   5.093041
    29  H    4.887178   5.582156   6.692436   5.030187   5.657968
    30  Br   7.211050   6.734819   8.112058   7.295854   6.753164
    31  C    6.460935   6.226265   7.926811   4.838834   4.480535
    32  H    5.975857   5.756422   7.490602   3.957289   3.598927
    33  H    7.363204   6.448598   8.370717   5.667118   4.369488
    34  C    7.019870   7.599139   9.109762   4.849704   5.619829
    35  H    7.690812   8.180647   9.807521   4.772653   5.505327
    36  H    7.722161   8.242021   9.724220   5.895563   6.513819
    37  H    6.343964   7.634290   8.892826   4.276766   5.996256
    38  H    5.433183   2.900390   4.364166   7.197158   5.486102
                   21         22         23         24         25
    21  H    0.000000
    22  H    2.486987   0.000000
    23  C    7.211392   6.699085   0.000000
    24  H    7.319847   6.453550   1.087659   0.000000
    25  C    8.146381   7.710974   1.483272   2.222615   0.000000
    26  H    9.139724   8.686120   2.118804   2.694904   1.095459
    27  H    7.976551   7.849243   2.145146   3.095292   1.092451
    28  C    6.530294   6.428329   1.460551   2.177621   2.602809
    29  H    6.576249   6.833698   2.157803   3.099803   2.777435
    30  Br   8.403060   8.180426   2.381126   2.781454   3.151841
    31  C    5.558942   5.413988   2.568633   2.760164   3.940399
    32  H    4.585201   4.442001   2.901435   3.070743   4.162008
    33  H    6.011961   5.450365   2.732402   2.492517   4.212502
    34  C    5.644962   5.999299   3.886380   4.192193   5.140931
    35  H    5.133856   5.496006   4.703483   4.841147   6.036340
    36  H    6.705773   6.993977   4.168063   4.451453   5.382457
    37  H    5.482515   6.244086   4.216783   4.744857   5.266611
    38  H    8.330607   7.656196   2.124289   2.462934   1.091775
                   26         27         28         29         30
    26  H    0.000000
    27  H    1.777418   0.000000
    28  C    3.145005   2.763612   0.000000
    29  H    3.331839   2.500511   1.088798   0.000000
    30  Br   2.958855   3.574362   2.039839   2.549384   0.000000
    31  C    4.532719   4.164394   1.505789   2.221355   2.908096
    32  H    4.955204   4.287232   2.088843   2.588086   3.864223
    33  H    4.700965   4.685013   2.140650   3.098418   2.989083
    34  C    5.616212   5.189975   2.538506   2.803654   3.439217
    35  H    6.566715   6.129369   3.467013   3.805113   4.393594
    36  H    5.652525   5.499949   2.870056   3.166078   3.049673
    37  H    5.791923   5.084771   2.777252   2.604680   3.873633
    38  H    1.739083   1.799144   3.440376   3.706916   4.088162
                   31         32         33         34         35
    31  C    0.000000
    32  H    1.094534   0.000000
    33  H    1.094809   1.757114   0.000000
    34  C    1.524310   2.139370   2.182309   0.000000
    35  H    2.151799   2.445902   2.514461   1.092576   0.000000
    36  H    2.184278   3.067952   2.548709   1.094338   1.767175
    37  H    2.170305   2.495869   3.089689   1.094953   1.770512
    38  H    4.594958   4.644921   4.742718   5.931941   6.735663
                   36         37         38
    36  H    0.000000
    37  H    1.776352   0.000000
    38  H    6.258204   6.106532   0.000000
 Stoichiometry    C17H18BrS2(1+)
 Framework group  C1[X(C17H18BrS2)]
 Deg. of freedom   108
 Full point group                 C1      NOp   1
 Largest Abelian subgroup         C1      NOp   1
 Largest concise Abelian subgroup C1      NOp   1
                         Standard orientation:                         
 ---------------------------------------------------------------------
 Center     Atomic      Atomic             Coordinates (Angstroms)
 Number     Number       Type             X           Y           Z
 ---------------------------------------------------------------------
      1          6           0        2.058293    2.775709    1.048853
      2          6           0        2.254869    3.842722    0.176300
      3          6           0        2.070734    3.675206   -1.195137
      4          6           0        1.678138    2.439322   -1.700244
      5          6           0        1.452234    1.377391   -0.823496
      6          6           0        1.636916    1.540333    0.554629
      7         16           0        1.274285    0.233070    1.701819
      8          6           0        1.929382   -1.181846    0.846397
      9          6           0        1.771026   -1.341517   -0.534528
     10         16           0        0.851272   -0.158293   -1.486477
     11          6           0        2.270795   -2.473560   -1.179051
     12          6           0        2.904524   -3.465607   -0.436693
     13          6           0        3.060459   -3.312776    0.939544
     14          6           0        2.595164   -2.166154    1.578361
     15          1           0        3.562943   -4.079939    1.519435
     16          1           0        2.746375   -2.037320    2.645414
     17          1           0        2.158117   -2.580100   -2.253505
     18          1           0        3.281715   -4.351640   -0.936245
     19          1           0        2.224150    2.903508    2.113947
     20          1           0        1.545277    2.299074   -2.768495
     21          1           0        2.570188    4.802972    0.571124
     22          1           0        2.237852    4.503666   -1.875317
     23          6           0       -1.678128   -0.840123   -0.881963
     24          1           0       -1.880762   -0.464761   -1.882485
     25          6           0       -1.280269   -2.259484   -0.716983
     26          1           0       -2.169764   -2.897462   -0.759565
     27          1           0       -0.771698   -2.431927    0.234368
     28          6           0       -1.925574    0.079257    0.225611
     29          1           0       -1.571836   -0.266626    1.195516
     30         35           0       -3.841411   -0.606907    0.085289
     31          6           0       -1.911076    1.565907   -0.013268
     32          1           0       -0.857494    1.839023   -0.128927
     33          1           0       -2.402328    1.793255   -0.964894
     34          6           0       -2.496739    2.379387    1.135109
     35          1           0       -2.367704    3.444892    0.930735
     36          1           0       -3.566613    2.190969    1.267186
     37          1           0       -1.985481    2.149668    2.075729
     38          1           0       -0.656965   -2.576936   -1.555249
 ---------------------------------------------------------------------
 Rotational constants (GHZ):           0.2904384           0.1917895           0.1406834
 Standard basis: 6-31+G(d,p) (6D, 7F)
 There are   493 symmetry adapted cartesian basis functions of A   symmetry.
 There are   493 symmetry adapted basis functions of A   symmetry.
   493 basis functions,   869 primitive gaussians,   493 cartesian basis functions
    93 alpha electrons       93 beta electrons
       nuclear repulsion energy      2302.8294521554 Hartrees.
 NAtoms=   38 NActive=   38 NUniq=   38 SFac= 1.00D+00 NAtFMM=   60 NAOKFM=F Big=F
 Integral buffers will be    131072 words long.
 Raffenetti 2 integral format.
 Two-electron integral symmetry is turned on.
 Nuclear repulsion after empirical dispersion term =     2302.7968898018 Hartrees.
 ------------------------------------------------------------------------------
 Polarizable Continuum Model (PCM)
 =================================
 Model                : PCM.
 Atomic radii         : SMD-Coulomb.
 Polarization charges : Total charges.
 Charge compensation  : None.
 Solution method      : Matrix inversion.
 Cavity type          : VdW (van der Waals Surface) (Alpha=1.000).
 Cavity algorithm     : GePol (No added spheres)
                        Default sphere list used, NSphG=   38.
                        Lebedev-Laikov grids with approx.  5.0 points / Ang**2.
                        Smoothing algorithm: York/Karplus (Gamma=1.0000).
                        Polarization charges: spherical gaussians, with
                                              point-specific exponents (IZeta= 3).
                        Self-potential: point-specific (ISelfS= 7).
                        Self-field    : sphere-specific E.n sum rule (ISelfD= 2).
 1st derivatives      : Analytical E(r).r(x)/FMM algorithm (CHGder, D1EAlg=3).
                        Cavity 1st derivative terms included.
 Solvent              : Dichloromethane, Eps=   8.930000 Eps(inf)=   2.028346
 ------------------------------------------------------------------------------
 ------------------------------------------------------------------------------
 Atomic radii for non-electrostatic terms: SMD-CDS.
 ------------------------------------------------------------------------------
 Nuclear repulsion after PCM non-electrostatic terms =     2302.7836065100 Hartrees.
 One-electron integrals computed using PRISM.
 NBasis=   493 RedAO= T EigKep=  1.57D-06  NBF=   493
 NBsUse=   491 1.00D-06 EigRej=  1.00D-06 NBFU=   491
 Initial guess from the checkpoint file:  "/home/ansgus3642/gaussian/scratch/Gau-80052.chk"
 B after Tr=     0.000000    0.000000    0.000000
         Rot=    0.999704   -0.002954    0.007758    0.022889 Ang=  -2.79 deg.
 ExpMin= 3.50D-02 ExpMax= 5.74D+05 ExpMxC= 5.74D+03 IAcc=3 IRadAn=         5 AccDes= 0.00D+00
 Harris functional with IExCor= 4639 and IRadAn=       5 diagonalized for initial guess.
 HarFok:  IExCor= 4639 AccDes= 0.00D+00 IRadAn=         5 IDoV= 1 UseB2=F ITyADJ=14
 ICtDFT=  3500011 ScaDFX=  1.000000  1.000000  1.000000  1.000000
 FoFCou: FMM=F IPFlag=           0 FMFlag=      100000 FMFlg1=           0
         NFxFlg=           0 DoJE=T BraDBF=F KetDBF=T FulRan=T
         wScrn=  0.000000 ICntrl=       500 IOpCl=  0 I1Cent=   200000004 NGrid=           0
         NMat0=    1 NMatS0=      1 NMatT0=    0 NMatD0=    1 NMtDS0=    0 NMtDT0=    0
 Petite list used in FoFCou.
 Requested convergence on RMS density matrix=1.00D-08 within 128 cycles.
 Requested convergence on MAX density matrix=1.00D-06.
 Requested convergence on             energy=1.00D-06.
 No special actions if energy rises.
 Inv3:  Mode=1 IEnd=    24470208.
 Iteration    1 A*A^-1 deviation from unit magnitude is 3.55D-15 for   1247.
 Iteration    1 A*A^-1 deviation from orthogonality  is 2.67D-15 for    755    531.
 Iteration    1 A^-1*A deviation from unit magnitude is 3.55D-15 for   1247.
 Iteration    1 A^-1*A deviation from orthogonality  is 2.12D-15 for   2483   1446.
 Error on total polarization charges =  0.04360
 SCF Done:  E(RwB97XD) =  -4026.38399302     A.U. after   17 cycles
            NFock= 17  Conv=0.82D-08     -V/T= 2.0063
 SMD-CDS (non-electrostatic) energy       (kcal/mol) =      -8.34
 (included in total energy above)
 D1PCM: PCM CHGder 1st derivatives, ID1Alg=3 FixD1E=F DoIter=F DoCFld=F I1PDM=0.
 Calling FoFJK, ICntrl=      2127 FMM=F ISym2X=0 I1Cent= 0 IOpClX= 0 NMat=1 NMatS=1 NMatT=0.
 ***** Axes restored to original set *****
 -------------------------------------------------------------------
 Center     Atomic                   Forces (Hartrees/Bohr)
 Number     Number              X              Y              Z
 -------------------------------------------------------------------
      1        6          -0.000101262   -0.000004319    0.000040379
      2        6           0.000114150    0.000003127   -0.000093749
      3        6          -0.000128036    0.000045498   -0.000030882
      4        6           0.000270221   -0.000157606   -0.000054691
      5        6          -0.000411767    0.000286097    0.000388548
      6        6          -0.000245722   -0.000030695    0.000061480
      7       16           0.000771630   -0.000095515    0.000108328
      8        6           0.000112187    0.000042874    0.000076489
      9        6          -0.000427248   -0.000217117    0.000531344
     10       16           0.001194025    0.000585683   -0.001508212
     11        6           0.000153655   -0.000006761   -0.000262192
     12        6           0.000009811    0.000032300    0.000010303
     13        6           0.000024348    0.000041251   -0.000005069
     14        6           0.000012506    0.000006457    0.000038815
     15        1           0.000033326    0.000024016    0.000014736
     16        1          -0.000080086   -0.000032907    0.000096623
     17        1          -0.000029732    0.000013161   -0.000021636
     18        1           0.000014090    0.000026671   -0.000000175
     19        1           0.000036612   -0.000093216    0.000041180
     20        1           0.000062374   -0.000008709    0.000054141
     21        1          -0.000036383   -0.000030856   -0.000081990
     22        1          -0.000031292   -0.000034390    0.000001620
     23        6           0.014035903    0.002244601   -0.003831834
     24        1          -0.003248290   -0.001279179   -0.000156709
     25        6          -0.002424433   -0.000974077    0.001009669
     26        1           0.000311116   -0.000110970   -0.000020888
     27        1          -0.000632488   -0.000009152   -0.000126130
     28        6          -0.010924344   -0.004642982   -0.000040377
     29        1           0.000400555    0.000958247   -0.000488456
     30       35           0.000085231    0.002550917    0.003316450
     31        6           0.001599399    0.001067209    0.000941937
     32        1          -0.000281239    0.000149893   -0.000018041
     33        1          -0.000251099   -0.000043733    0.000238094
     34        6          -0.000124689   -0.000187185    0.000047304
     35        1           0.000051138    0.000022439    0.000010287
     36        1           0.000084881   -0.000062965   -0.000004124
     37        1           0.000012722    0.000017472   -0.000036573
     38        1          -0.000011768   -0.000095583   -0.000245997
 -------------------------------------------------------------------
 Cartesian Forces:  Max     0.014035903 RMS     0.001891697

 GradGradGradGradGradGradGradGradGradGradGradGradGradGradGradGradGradGrad
 Berny optimization.
 FormGI is forming the generalized inverse of G from B-inverse, IUseBI=4.
 Internal  Forces:  Max     0.005832702 RMS     0.000800278
 Search for a saddle point.
 Step number   5 out of a maximum of  222
 All quantities printed in internal units (Hartrees-Bohrs-Radians)
 Swapping is turned off.
 Update second derivatives using D2CorX and points    4    5
 ITU=  0  0  0  0  0
     Eigenvalues ---   -0.01574   0.00115   0.00234   0.00339   0.00570
     Eigenvalues ---    0.01106   0.01268   0.01386   0.01463   0.01606
     Eigenvalues ---    0.01787   0.01801   0.01822   0.01920   0.02057
     Eigenvalues ---    0.02265   0.02286   0.02391   0.02453   0.02588
     Eigenvalues ---    0.02595   0.02782   0.02818   0.02882   0.02943
     Eigenvalues ---    0.03084   0.03411   0.03774   0.04191   0.04366
     Eigenvalues ---    0.04503   0.04564   0.04607   0.05038   0.05310
     Eigenvalues ---    0.06163   0.06404   0.07309   0.08535   0.09025
     Eigenvalues ---    0.10340   0.11070   0.11100   0.11608   0.11833
     Eigenvalues ---    0.11884   0.12342   0.12367   0.12511   0.12546
     Eigenvalues ---    0.12569   0.12628   0.14317   0.14643   0.14785
     Eigenvalues ---    0.15590   0.16174   0.16567   0.16622   0.16791
     Eigenvalues ---    0.17713   0.17861   0.18471   0.18795   0.19362
     Eigenvalues ---    0.19489   0.20726   0.21521   0.21815   0.22947
     Eigenvalues ---    0.24733   0.25016   0.27234   0.28421   0.29445
     Eigenvalues ---    0.30261   0.31392   0.32685   0.34271   0.34433
     Eigenvalues ---    0.34701   0.34972   0.35073   0.35161   0.35295
     Eigenvalues ---    0.36080   0.36435   0.36617   0.36677   0.36723
     Eigenvalues ---    0.36743   0.36845   0.36877   0.36954   0.37102
     Eigenvalues ---    0.37131   0.37643   0.41833   0.42833   0.43024
     Eigenvalues ---    0.44396   0.46894   0.48030   0.48131   0.48277
     Eigenvalues ---    0.50153   0.51804   0.52128
 Eigenvectors required to have negative eigenvalues:
                          R18       R33       D82       D81       D73
   1                    0.62755   0.28964  -0.27052   0.21215   0.20059
                          D83       D75       D74       A54       D86
   1                   -0.20013   0.19098   0.19084  -0.16117  -0.15350
 RFO step:  Lambda0=1.279743479D-03 Lambda=-1.26110648D-03.
 Linear search not attempted -- option 19 set.
 Iteration  1 RMS(Cart)=  0.04756675 RMS(Int)=  0.00527950
 Iteration  2 RMS(Cart)=  0.01576273 RMS(Int)=  0.00010035
 Iteration  3 RMS(Cart)=  0.00000766 RMS(Int)=  0.00010030
 Iteration  4 RMS(Cart)=  0.00000000 RMS(Int)=  0.00010030
 Variable       Old X    -DE/DX   Delta X   Delta X   Delta X     New X
                                 (Linear)    (Quad)   (Total)
    R1        2.63107   0.00016   0.00000  -0.00030  -0.00031   2.63076
    R2        2.63748  -0.00005   0.00000   0.00089   0.00089   2.63838
    R3        2.05126   0.00003   0.00000   0.00029   0.00029   2.05155
    R4        2.63399  -0.00003   0.00000   0.00027   0.00027   2.63425
    R5        2.05050  -0.00006   0.00000  -0.00020  -0.00020   2.05030
    R6        2.62983  -0.00013   0.00000  -0.00045  -0.00046   2.62937
    R7        2.05009  -0.00003   0.00000  -0.00001  -0.00001   2.05008
    R8        2.63711  -0.00017   0.00000   0.00053   0.00053   2.63764
    R9        2.05145  -0.00006   0.00000  -0.00023  -0.00023   2.05122
   R10        2.64554   0.00014   0.00000  -0.00063  -0.00061   2.64493
   R11        3.35873   0.00007   0.00000   0.00059   0.00061   3.35934
   R12        3.35738   0.00010   0.00000  -0.00015  -0.00015   3.35723
   R13        3.36079  -0.00019   0.00000  -0.00040  -0.00044   3.36035
   R14        2.64395   0.00024   0.00000   0.00074   0.00074   2.64469
   R15        2.63744  -0.00003   0.00000   0.00047   0.00047   2.63791
   R16        3.35509   0.00043   0.00000   0.00150   0.00153   3.35662
   R17        2.63662   0.00014   0.00000   0.00095   0.00095   2.63758
   R18        5.08059   0.00146   0.00000   0.27724   0.27724   5.35783
   R19        2.62996   0.00007   0.00000   0.00056   0.00056   2.63051
   R20        2.05146   0.00002   0.00000   0.00029   0.00029   2.05175
   R21        2.63324   0.00007   0.00000   0.00011   0.00011   2.63334
   R22        2.05005  -0.00002   0.00000   0.00012   0.00012   2.05017
   R23        2.63163  -0.00005   0.00000  -0.00023  -0.00023   2.63140
   R24        2.05042   0.00002   0.00000   0.00007   0.00007   2.05049
   R25        2.05108   0.00008   0.00000   0.00039   0.00039   2.05148
   R26        2.05538   0.00078   0.00000   0.00337   0.00337   2.05875
   R27        2.80298   0.00008   0.00000  -0.01668  -0.01668   2.78629
   R28        2.76004   0.00443   0.00000  -0.00310  -0.00310   2.75695
   R29        2.07012  -0.00016   0.00000   0.00221   0.00221   2.07233
   R30        2.06443  -0.00046   0.00000  -0.00196  -0.00196   2.06248
   R31        2.06315   0.00022   0.00000   0.00110   0.00110   2.06426
   R32        2.05753  -0.00049   0.00000  -0.00086  -0.00086   2.05667
   R33        3.85474  -0.00110   0.00000   0.00039   0.00039   3.85513
   R34        2.84553   0.00065   0.00000   0.00138   0.00138   2.84691
   R35        2.06837  -0.00020   0.00000   0.00076   0.00076   2.06913
   R36        2.06889  -0.00006   0.00000   0.00006   0.00006   2.06895
   R37        2.88053  -0.00012   0.00000  -0.00066  -0.00066   2.87987
   R38        2.06467   0.00003   0.00000   0.00002   0.00002   2.06469
   R39        2.06800  -0.00007   0.00000  -0.00008  -0.00008   2.06791
   R40        2.06916  -0.00003   0.00000  -0.00020  -0.00020   2.06896
    A1        2.09329  -0.00002   0.00000   0.00031   0.00032   2.09361
    A2        2.09801   0.00011   0.00000   0.00102   0.00102   2.09903
    A3        2.09185  -0.00009   0.00000  -0.00132  -0.00132   2.09053
    A4        2.10118   0.00005   0.00000  -0.00106  -0.00106   2.10012
    A5        2.08426   0.00005   0.00000   0.00124   0.00124   2.08550
    A6        2.09759  -0.00010   0.00000  -0.00019  -0.00019   2.09740
    A7        2.09569  -0.00005   0.00000  -0.00026  -0.00027   2.09542
    A8        2.09991   0.00005   0.00000   0.00041   0.00042   2.10032
    A9        2.08757  -0.00001   0.00000  -0.00017  -0.00017   2.08740
   A10        2.08683   0.00003   0.00000   0.00230   0.00230   2.08913
   A11        2.10183   0.00000   0.00000  -0.00024  -0.00025   2.10158
   A12        2.09453  -0.00003   0.00000  -0.00205  -0.00206   2.09247
   A13        2.10429   0.00013   0.00000  -0.00292  -0.00292   2.10137
   A14        2.06903  -0.00034   0.00000   0.00015   0.00013   2.06916
   A15        2.10873   0.00022   0.00000   0.00257   0.00259   2.11132
   A16        2.08453  -0.00015   0.00000   0.00150   0.00148   2.08601
   A17        2.07631  -0.00004   0.00000  -0.00090  -0.00094   2.07538
   A18        2.12124   0.00020   0.00000   0.00001  -0.00002   2.12122
   A19        1.77178  -0.00010   0.00000   0.00391   0.00381   1.77559
   A20        2.12215   0.00005   0.00000   0.00005   0.00003   2.12218
   A21        2.07665  -0.00017   0.00000  -0.00237  -0.00238   2.07427
   A22        2.08419   0.00012   0.00000   0.00222   0.00223   2.08643
   A23        2.10806   0.00032   0.00000   0.00208   0.00214   2.11020
   A24        2.10365  -0.00011   0.00000  -0.00315  -0.00317   2.10048
   A25        2.06986  -0.00020   0.00000   0.00125   0.00120   2.07106
   A26        1.77283  -0.00033   0.00000   0.00004  -0.00012   1.77271
   A27        2.04132  -0.00001   0.00000  -0.00253  -0.00281   2.03851
   A28        1.76992   0.00021   0.00000  -0.03558  -0.03566   1.73425
   A29        2.08870  -0.00006   0.00000   0.00134   0.00135   2.09005
   A30        2.09400   0.00001   0.00000  -0.00133  -0.00133   2.09266
   A31        2.10047   0.00006   0.00000   0.00000   0.00000   2.10046
   A32        2.09393   0.00008   0.00000   0.00071   0.00071   2.09464
   A33        2.08850  -0.00003   0.00000  -0.00016  -0.00016   2.08834
   A34        2.10072  -0.00005   0.00000  -0.00057  -0.00057   2.10015
   A35        2.10131   0.00002   0.00000  -0.00110  -0.00111   2.10020
   A36        2.09685   0.00002   0.00000   0.00075   0.00075   2.09760
   A37        2.08486  -0.00004   0.00000   0.00037   0.00037   2.08524
   A38        2.09381  -0.00005   0.00000   0.00000   0.00000   2.09381
   A39        2.09248   0.00000   0.00000  -0.00023  -0.00023   2.09225
   A40        2.09689   0.00005   0.00000   0.00022   0.00022   2.09711
   A41        1.45143   0.00050   0.00000  -0.01405  -0.01402   1.43741
   A42        1.58613   0.00040   0.00000  -0.00937  -0.00940   1.57673
   A43        1.74189   0.00088   0.00000  -0.03868  -0.03860   1.70329
   A44        2.07434   0.00007   0.00000   0.00001  -0.00054   2.07380
   A45        2.03619   0.00021   0.00000   0.00257   0.00171   2.03790
   A46        2.16935  -0.00043   0.00000   0.00289   0.00203   2.17138
   A47        1.91258   0.00037   0.00000  -0.00064  -0.00065   1.91193
   A48        1.95280  -0.00017   0.00000   0.00237   0.00237   1.95517
   A49        1.92407   0.00000   0.00000  -0.00186  -0.00188   1.92220
   A50        1.89645  -0.00022   0.00000  -0.00043  -0.00043   1.89602
   A51        1.83836  -0.00019   0.00000  -0.00950  -0.00952   1.82884
   A52        1.93581   0.00022   0.00000   0.00929   0.00928   1.94509
   A53        2.00480  -0.00051   0.00000  -0.00193  -0.00196   2.00284
   A54        1.46582   0.00583   0.00000  -0.00296  -0.00306   1.46276
   A55        2.09387  -0.00011   0.00000   0.01103   0.01099   2.10485
   A56        1.83336  -0.00082   0.00000   0.00579   0.00584   1.83920
   A57        2.03961  -0.00033   0.00000  -0.01614  -0.01611   2.02349
   A58        1.90735  -0.00281   0.00000   0.01187   0.01186   1.91921
   A59        1.84667   0.00036   0.00000  -0.00329  -0.00328   1.84339
   A60        1.91622   0.00009   0.00000   0.00200   0.00200   1.91822
   A61        1.98632  -0.00044   0.00000  -0.00459  -0.00460   1.98173
   A62        1.86320  -0.00002   0.00000   0.00279   0.00279   1.86599
   A63        1.89261  -0.00002   0.00000   0.00404   0.00403   1.89664
   A64        1.95155   0.00007   0.00000  -0.00057  -0.00058   1.95097
   A65        1.91150   0.00000   0.00000  -0.00056  -0.00056   1.91094
   A66        1.95483  -0.00005   0.00000  -0.00025  -0.00025   1.95459
   A67        1.93459  -0.00002   0.00000   0.00024   0.00024   1.93484
   A68        1.88173   0.00006   0.00000   0.00014   0.00014   1.88187
   A69        1.88614  -0.00001   0.00000  -0.00017  -0.00017   1.88597
   A70        1.89303   0.00003   0.00000   0.00060   0.00060   1.89363
    D1       -0.03253  -0.00003   0.00000  -0.00219  -0.00219  -0.03472
    D2        3.12789   0.00000   0.00000  -0.00164  -0.00163   3.12625
    D3        3.11754  -0.00010   0.00000  -0.00437  -0.00436   3.11317
    D4       -0.00523  -0.00007   0.00000  -0.00381  -0.00381  -0.00904
    D5        0.03129  -0.00001   0.00000   0.00341   0.00341   0.03470
    D6       -3.06064  -0.00022   0.00000  -0.01029  -0.01028  -3.07092
    D7       -3.11875   0.00006   0.00000   0.00559   0.00559  -3.11316
    D8        0.07251  -0.00015   0.00000  -0.00811  -0.00810   0.06441
    D9        0.00869  -0.00001   0.00000  -0.00179  -0.00179   0.00690
   D10       -3.12643   0.00004   0.00000   0.00126   0.00126  -3.12518
   D11        3.13132  -0.00005   0.00000  -0.00234  -0.00233   3.12898
   D12       -0.00381   0.00000   0.00000   0.00071   0.00071  -0.00310
   D13        0.01602   0.00010   0.00000   0.00457   0.00456   0.02059
   D14       -3.12800   0.00006   0.00000   0.00591   0.00591  -3.12208
   D15       -3.13199   0.00005   0.00000   0.00154   0.00154  -3.13045
   D16        0.00718   0.00001   0.00000   0.00289   0.00289   0.01007
   D17       -0.01704  -0.00014   0.00000  -0.00335  -0.00335  -0.02039
   D18        3.07390   0.00004   0.00000  -0.00752  -0.00753   3.06637
   D19        3.12696  -0.00011   0.00000  -0.00470  -0.00469   3.12227
   D20       -0.06528   0.00008   0.00000  -0.00886  -0.00887  -0.07415
   D21       -0.00660   0.00010   0.00000  -0.00063  -0.00064  -0.00724
   D22        3.08400   0.00031   0.00000   0.01341   0.01340   3.09740
   D23       -3.09638  -0.00007   0.00000   0.00371   0.00372  -3.09266
   D24       -0.00578   0.00013   0.00000   0.01775   0.01776   0.01198
   D25        2.45260   0.00007   0.00000  -0.00097  -0.00096   2.45163
   D26       -1.92273   0.00011   0.00000  -0.04428  -0.04433  -1.96706
   D27       -0.73978   0.00025   0.00000  -0.00532  -0.00533  -0.74512
   D28        1.16807   0.00029   0.00000  -0.04862  -0.04870   1.11937
   D29       -2.46162  -0.00003   0.00000  -0.00115  -0.00114  -2.46276
   D30        0.73072  -0.00023   0.00000  -0.01520  -0.01516   0.71556
   D31       -0.70663   0.00024   0.00000   0.00010   0.00011  -0.70652
   D32        2.45600   0.00015   0.00000   0.00585   0.00583   2.46182
   D33       -0.03958   0.00001   0.00000   0.00994   0.00991  -0.02967
   D34       -3.11907  -0.00019   0.00000   0.00647   0.00644  -3.11263
   D35        3.08089   0.00009   0.00000   0.00411   0.00409   3.08498
   D36        0.00141  -0.00011   0.00000   0.00063   0.00062   0.00203
   D37        3.08838   0.00015   0.00000  -0.00546  -0.00544   3.08295
   D38       -0.04991   0.00014   0.00000  -0.00226  -0.00224  -0.05215
   D39       -0.03264   0.00007   0.00000   0.00019   0.00019  -0.03245
   D40        3.11225   0.00006   0.00000   0.00339   0.00339   3.11563
   D41        0.76399  -0.00026   0.00000  -0.00994  -0.00991   0.75409
   D42       -1.34598  -0.00020   0.00000   0.00558   0.00547  -1.34052
   D43       -2.43853  -0.00006   0.00000  -0.00668  -0.00665  -2.44518
   D44        1.73468   0.00000   0.00000   0.00883   0.00872   1.74341
   D45        0.02595   0.00008   0.00000   0.00010   0.00011   0.02606
   D46       -3.12300   0.00008   0.00000   0.00270   0.00270  -3.12030
   D47       -3.05487  -0.00013   0.00000  -0.00333  -0.00332  -3.05820
   D48        0.07937  -0.00013   0.00000  -0.00074  -0.00073   0.07863
   D49        1.75480   0.00029   0.00000   0.06270   0.06277   1.81757
   D50       -2.45213   0.00029   0.00000   0.06460   0.06435  -2.38778
   D51       -0.26932   0.00005   0.00000   0.06007   0.05997  -0.20935
   D52       -2.61884   0.00002   0.00000   0.04004   0.04029  -2.57856
   D53       -0.54259   0.00001   0.00000   0.04194   0.04187  -0.50072
   D54        1.64021  -0.00022   0.00000   0.03740   0.03749   1.67771
   D55       -0.02204  -0.00001   0.00000  -0.00168  -0.00169  -0.02373
   D56        3.12791   0.00000   0.00000   0.00058   0.00057   3.12848
   D57        3.12693  -0.00002   0.00000  -0.00429  -0.00428   3.12265
   D58       -0.00630  -0.00001   0.00000  -0.00202  -0.00202  -0.00832
   D59       -0.00920  -0.00003   0.00000   0.00249   0.00249  -0.00671
   D60       -3.13088   0.00000   0.00000   0.00141   0.00141  -3.12947
   D61        3.12398  -0.00004   0.00000   0.00022   0.00021   3.12419
   D62        0.00230  -0.00001   0.00000  -0.00087  -0.00087   0.00143
   D63        0.03674   0.00000   0.00000  -0.00179  -0.00178   0.03496
   D64       -3.10816   0.00001   0.00000  -0.00500  -0.00498  -3.11314
   D65       -3.12463  -0.00003   0.00000  -0.00070  -0.00070  -3.12534
   D66        0.01366  -0.00002   0.00000  -0.00391  -0.00391   0.00975
   D67       -2.83368   0.00020   0.00000   0.04658   0.04656  -2.78712
   D68        1.34485   0.00034   0.00000   0.04601   0.04600   1.39085
   D69       -0.81809   0.00018   0.00000   0.03367   0.03365  -0.78444
   D70       -1.39075   0.00098   0.00000   0.02533   0.02535  -1.36540
   D71        2.78778   0.00112   0.00000   0.02476   0.02479   2.81257
   D72        0.62483   0.00096   0.00000   0.01241   0.01244   0.63727
   D73        1.66041  -0.00108   0.00000   0.09994   0.09992   1.76033
   D74       -0.44425  -0.00095   0.00000   0.09937   0.09936  -0.34488
   D75       -2.60719  -0.00110   0.00000   0.08702   0.08702  -2.52018
   D76       -1.46277   0.00132   0.00000   0.00097   0.00096  -1.46180
   D77        3.00846  -0.00041   0.00000  -0.00406  -0.00409   3.00438
   D78        1.10924  -0.00048   0.00000  -0.01704  -0.01707   1.09217
   D79       -2.98509   0.00029   0.00000   0.03558   0.03563  -2.94945
   D80        1.48614  -0.00144   0.00000   0.03054   0.03058   1.51673
   D81       -0.41308  -0.00151   0.00000   0.01756   0.01760  -0.39548
   D82        0.24514   0.00233   0.00000  -0.03742  -0.03743   0.20770
   D83       -1.56682   0.00060   0.00000  -0.04246  -0.04249  -1.60931
   D84        2.81714   0.00052   0.00000  -0.05544  -0.05547   2.76167
   D85       -1.30095   0.00242   0.00000   0.00471   0.00473  -1.29622
   D86        0.70358   0.00263   0.00000   0.00719   0.00720   0.71079
   D87        2.90600   0.00245   0.00000   0.00451   0.00452   2.91053
   D88        1.26012   0.00052   0.00000  -0.00896  -0.00893   1.25119
   D89       -3.01853   0.00073   0.00000  -0.00649  -0.00646  -3.02499
   D90       -0.81611   0.00056   0.00000  -0.00916  -0.00914  -0.82525
   D91       -2.94540  -0.00295   0.00000  -0.00319  -0.00322  -2.94863
   D92       -0.94088  -0.00274   0.00000  -0.00071  -0.00075  -0.94162
   D93        1.26155  -0.00291   0.00000  -0.00338  -0.00343   1.25812
   D94        3.05067   0.00010   0.00000  -0.00066  -0.00066   3.05001
   D95       -1.14575   0.00014   0.00000  -0.00102  -0.00102  -1.14677
   D96        0.97112   0.00013   0.00000  -0.00024  -0.00025   0.97088
   D97        1.00083  -0.00007   0.00000   0.00352   0.00352   1.00435
   D98        3.08759  -0.00003   0.00000   0.00316   0.00316   3.09075
   D99       -1.07872  -0.00004   0.00000   0.00393   0.00394  -1.07478
   D100      -1.04881  -0.00007   0.00000  -0.00209  -0.00209  -1.05090
   D101       1.03795  -0.00003   0.00000  -0.00245  -0.00245   1.03551
   D102      -3.12836  -0.00005   0.00000  -0.00167  -0.00167  -3.13003
         Item               Value     Threshold  Converged?
 Maximum Force            0.005833     0.000450     NO 
 RMS     Force            0.000800     0.000300     NO 
 Maximum Displacement     0.197745     0.001800     NO 
 RMS     Displacement     0.051361     0.001200     NO 
 Predicted change in Energy= 1.251267D-05
 GradGradGradGradGradGradGradGradGradGradGradGradGradGradGradGradGradGrad

                          Input orientation:                          
 ---------------------------------------------------------------------
 Center     Atomic      Atomic             Coordinates (Angstroms)
 Number     Number       Type             X           Y           Z
 ---------------------------------------------------------------------
      1          6           0        1.810429    3.013634    0.897111
      2          6           0        1.815822    4.082511    0.005187
      3          6           0        1.544699    3.873113   -1.346051
      4          6           0        1.258626    2.592623   -1.809204
      5          6           0        1.220334    1.524899   -0.911042
      6          6           0        1.491691    1.731215    0.446449
      7         16           0        1.386776    0.407496    1.626682
      8          6           0        2.118604   -0.939430    0.725413
      9          6           0        1.856298   -1.139842   -0.634606
     10         16           0        0.738451   -0.076273   -1.514542
     11          6           0        2.417442   -2.225693   -1.308511
     12          6           0        3.216860   -3.130458   -0.615678
     13          6           0        3.477642   -2.934981    0.739180
     14          6           0        2.948617   -1.832479    1.405219
     15          1           0        4.109592   -3.632353    1.279264
     16          1           0        3.175189   -1.668683    2.454197
     17          1           0        2.225115   -2.363117   -2.368209
     18          1           0        3.642243   -3.980672   -1.138367
     19          1           0        2.047576    3.173673    1.944369
     20          1           0        1.064467    2.420144   -2.863136
     21          1           0        2.050615    5.078314    0.366319
     22          1           0        1.563804    4.703512   -2.043893
     23          6           0       -1.725223   -1.111156   -0.566961
     24          1           0       -2.062137   -0.823484   -1.562261
     25          6           0       -1.107055   -2.436829   -0.381375
     26          1           0       -1.889145   -3.204788   -0.347140
     27          1           0       -0.524272   -2.491294    0.539813
     28          6           0       -1.940881   -0.144729    0.504458
     29          1           0       -1.430994   -0.377305    1.437417
     30         35           0       -3.766997   -1.042855    0.647472
     31          6           0       -2.110806    1.319556    0.193669
     32          1           0       -1.111150    1.684023   -0.064659
     33          1           0       -2.734517    1.441474   -0.697848
     34          6           0       -2.638443    2.134046    1.368689
     35          1           0       -2.647771    3.193724    1.102723
     36          1           0       -3.659170    1.847852    1.640143
     37          1           0       -1.997615    2.010399    2.247747
     38          1           0       -0.501252   -2.694569   -1.253051
 ---------------------------------------------------------------------
                    Distance matrix (angstroms):
                    1          2          3          4          5
     1  C    0.000000
     2  C    1.392141   0.000000
     3  C    2.416835   1.393987   0.000000
     4  C    2.793900   2.412933   1.391403   0.000000
     5  C    2.415359   2.781269   2.410094   1.395778   0.000000
     6  C    1.396169   2.414201   2.793491   2.425760   1.399636
     7  S    2.739291   4.039686   4.568653   4.073883   2.777830
     8  C    3.968774   5.082351   5.270759   4.431619   3.091568
     9  C    4.427147   5.261554   5.072767   3.958307   2.753491
    10  S    4.063586   4.556949   4.034361   2.735035   1.777688
    11  C    5.716973   6.471568   6.161049   4.980936   3.957018
    12  C    6.482009   7.373961   7.237373   6.165455   5.074022
    13  C    6.179851   7.248833   7.377980   6.478634   5.263953
    14  C    5.003844   6.183075   6.488008   5.724519   4.429900
    15  H    7.042822   8.148852   8.354817   7.511123   6.304166
    16  H    5.119686   6.397012   6.914614   6.325230   5.034407
    17  H    6.304263   6.880890   6.355969   5.079956   4.271954
    18  H    7.511260   8.346164   8.131713   7.024234   6.019022
    19  H    1.085634   2.154095   3.401319   3.879352   3.399435
    20  H    3.879194   3.399306   2.154830   1.085459   2.153237
    21  H    2.145305   1.084973   2.154222   3.396881   3.866235
    22  H    3.400885   2.155895   1.084855   2.145708   3.391888
    23  C    5.626565   6.311936   6.011848   4.915741   3.967807
    24  H    5.980698   6.447034   5.925710   4.770560   4.088228
    25  C    6.312985   7.155029   6.912146   5.738513   4.625211
    26  H    7.341920   8.182643   7.930057   6.756928   5.688303
    27  H    5.990219   6.998341   6.952899   5.877315   4.612856
    28  C    4.919528   5.677293   5.631759   4.804475   3.845073
    29  H    4.721993   5.699391   5.887996   5.157042   4.020346
    30  Br   6.901094   7.605904   7.506996   6.671495   5.822010
    31  C    4.329066   4.804982   4.717426   4.121320   3.515544
    32  H    3.350894   3.784810   3.672549   3.079745   2.485458
    33  H    5.066765   5.308005   4.964345   4.301796   3.961472
    34  C    4.559443   5.049369   5.281368   5.049400   4.523096
    35  H    4.466571   4.681687   4.902537   4.909234   4.669311
    36  H    5.641600   6.135334   6.332400   6.052884   5.515651
    37  H    4.163159   4.885184   5.378947   5.234591   4.535290
    38  H    6.523086   7.271919   6.879608   5.600079   4.569983
                    6          7          8          9         10
     6  C    0.000000
     7  S    1.776567   0.000000
     8  C    2.757388   1.778220   0.000000
     9  C    3.089432   2.779951   1.399508   0.000000
    10  S    2.771257   3.243709   2.768982   1.776246   0.000000
    11  C    4.426514   4.075699   2.425001   1.395745   2.735227
    12  C    5.266895   4.571050   2.793796   2.411231   4.034664
    13  C    5.079673   4.041229   2.414414   2.781827   4.555726
    14  C    3.967592   2.739686   1.395920   2.415325   4.061293
    15  H    6.026181   4.884138   3.394498   3.866891   5.640537
    16  H    4.292380   2.862468   2.153340   3.399978   4.921824
    17  H    5.022327   4.933382   3.407158   2.153557   2.858071
    18  H    6.305725   5.655850   3.878699   3.393182   4.880353
    19  H    2.152547   2.861699   4.290515   5.029326   4.923416
    20  H    3.407418   4.930832   5.027487   4.273973   2.856061
    21  H    3.394390   4.883210   6.028831   6.301196   5.641735
    22  H    3.878344   5.653337   6.310282   6.018009   4.879320
    23  C    4.410738   4.099135   4.058908   3.582275   2.835240
    24  H    4.815713   4.855890   4.767127   4.039153   2.898948
    25  C    4.981101   4.282717   3.724522   3.244651   3.203465
    26  H    6.035227   5.260820   4.726973   4.286605   4.249082
    27  H    4.680001   3.638182   3.070428   2.978724   3.412796
    28  C    3.912171   3.554946   4.142438   4.087332   3.355573
    29  H    3.737641   2.931136   3.663684   3.959928   3.675755
    30  Br   5.948922   5.442770   5.887026   5.768412   5.089956
    31  C    3.634742   3.888246   4.824281   4.740527   3.603414
    32  H    2.652968   3.275635   4.235331   4.135795   2.936294
    33  H    4.387960   4.843305   5.589916   5.267141   3.877119
    34  C    4.250977   4.387473   5.699961   5.910518   4.960035
    35  H    4.439006   4.931041   6.320099   6.487275   5.386043
    36  H    5.288655   5.247511   6.479841   6.672419   5.743985
    37  H    3.936733   3.795934   5.287934   5.751923   5.098536
    38  H    5.142731   4.634686   3.722699   2.890967   2.908731
                   11         12         13         14         15
    11  C    0.000000
    12  C    1.392008   0.000000
    13  C    2.412499   1.393505   0.000000
    14  C    2.793045   2.416760   1.392475   0.000000
    15  H    3.396858   2.153991   1.085072   2.145525   0.000000
    16  H    3.878455   3.400390   2.153200   1.085596   2.471756
    17  H    1.085741   2.154933   3.398781   3.878633   4.297240
    18  H    2.146866   1.084905   2.155399   3.400835   2.486902
    19  H    6.314364   6.903849   6.388523   5.115087   7.142568
    20  H    5.082440   6.363414   6.890388   6.312977   7.941347
    21  H    7.502542   8.349154   8.147903   7.045905   8.997142
    22  H    7.020212   8.132864   8.351936   7.518860   9.327972
    23  C    4.353592   5.338926   5.665875   5.123922   6.618916
    24  H    4.700767   5.838318   6.359575   5.910301   7.352160
    25  C    3.650512   4.385460   4.745865   4.472765   5.603607
    26  H    4.519907   5.113602   5.482270   5.325217   6.229997
    27  H    3.484327   3.967337   4.031367   3.639220   4.829234
    28  C    5.158706   6.063956   6.099261   5.250434   7.026526
    29  H    5.076133   5.779065   5.578884   4.615144   6.427943
    30  Br   6.593350   7.397830   7.488213   6.804201   8.315367
    31  C    5.943936   6.988683   7.044815   6.082840   8.024543
    32  H    5.411470   6.497269   6.560362   5.568485   7.571402
    33  H    6.353244   7.505211   7.733648   6.887646   8.746115
    34  C    7.192823   8.120177   7.968551   6.851999   8.876673
    35  H    7.800033   8.794434   8.672593   7.528198   9.606688
    36  H    7.887556   8.783625   8.638362   7.567223   9.514018
    37  H    7.077018   7.862465   7.530670   6.320029   8.371176
    38  H    2.956636   3.797447   4.456274   4.439730   5.343403
                   16         17         18         19         20
    16  H    0.000000
    17  H    4.963917   0.000000
    18  H    4.297667   2.477346   0.000000
    19  H    4.997985   7.020392   7.951785   0.000000
    20  H    7.031905   4.946882   7.112679   4.964516   0.000000
    21  H    7.151634   7.929879   9.320009   2.473440   4.297411
    22  H    7.964562   7.104911   8.975240   4.298916   2.476745
    23  C    5.783794   4.518525   6.113126   6.237031   5.052214
    24  H    6.654012   4.626073   6.533565   6.720377   4.689248
    25  C    5.193084   3.880245   5.050972   6.843867   5.870675
    26  H    5.987870   4.660501   5.641302   7.837957   6.833295
    27  H    4.245888   4.004017   4.732270   6.378012   6.182748
    28  C    5.683141   5.525304   6.970265   5.384508   5.191472
    29  H    4.890646   5.638561   6.734734   4.996689   5.705068
    30  Br   7.200685   6.836873   8.168037   7.298651   6.903606
    31  C    6.479298   6.239032   7.935006   4.877996   4.542874
    32  H    5.996496   5.728555   7.472373   4.028995   3.620311
    33  H    7.384652   6.470159   8.381932   5.731513   4.480908
    34  C    7.031173   7.605463   9.117133   4.834357   5.630429
    35  H    7.705605   8.165223   9.800954   4.770226   5.487000
    36  H    7.728982   8.271877   9.746919   5.866626   6.551319
    37  H    6.351076   7.633226   8.897566   4.220049   5.972048
    38  H    5.320935   2.964205   4.340019   7.152363   5.586066
                   21         22         23         24         25
    21  H    0.000000
    22  H    2.487284   0.000000
    23  C    7.310096   6.841739   0.000000
    24  H    7.447507   6.627752   1.089444   0.000000
    25  C    8.185799   7.802687   1.474443   2.215752   0.000000
    26  H    9.200028   8.794489   2.111513   2.679003   1.096631
    27  H    7.997444   7.924698   2.138226   3.092787   1.091416
    28  C    6.575052   6.502488   1.458913   2.178701   2.594935
    29  H    6.559926   6.848579   2.154678   3.097657   2.766691
    30  Br   8.449400   8.287437   2.376626   2.799570   3.174426
    31  C    5.610303   5.473628   2.575965   2.770971   3.930474
    32  H    4.658724   4.493335   2.905584   3.071608   4.133007
    33  H    6.103814   5.561321   2.748040   2.515817   4.217822
    34  C    5.626786   5.992224   3.887422   4.203519   5.128428
    35  H    5.115545   5.469737   4.708602   4.856239   6.023245
    36  H    6.682825   7.000455   4.167395   4.465639   5.381293
    37  H    5.416644   6.193120   4.211993   4.748812   5.242443
    38  H    8.339790   7.721495   2.115661   2.456203   1.092358
                   26         27         28         29         30
    26  H    0.000000
    27  H    1.777256   0.000000
    28  C    3.176768   2.741240   0.000000
    29  H    3.374790   2.469167   1.088342   0.000000
    30  Br   3.031425   3.553144   2.040045   2.554188   0.000000
    31  C    4.561941   4.142401   1.506518   2.210971   2.920598
    32  H    4.958381   4.259470   2.087267   2.570526   3.872534
    33  H    4.735546   4.677996   2.142764   3.092973   3.007955
    34  C    5.657620   5.152720   2.535016   2.787390   3.447678
    35  H    6.604436   6.094714   3.464518   3.787455   4.405510
    36  H    5.710644   5.465024   2.865777   3.155501   3.058301
    37  H    5.826095   5.035178   2.772517   2.584342   3.874784
    38  H    1.734141   1.804498   3.415121   3.670524   4.123741
                   31         32         33         34         35
    31  C    0.000000
    32  H    1.094935   0.000000
    33  H    1.094843   1.759284   0.000000
    34  C    1.523963   2.142342   2.181619   0.000000
    35  H    2.151096   2.450139   2.513953   1.092585   0.000000
    36  H    2.183761   3.070113   2.546827   1.094293   1.767235
    37  H    2.170095   2.497912   3.089212   1.094848   1.770322
    38  H    4.560358   4.577807   4.733135   5.895475   6.695461
                   36         37         38
    36  H    0.000000
    37  H    1.776617   0.000000
    38  H    6.243124   6.052389   0.000000
 Stoichiometry    C17H18BrS2(1+)
 Framework group  C1[X(C17H18BrS2)]
 Deg. of freedom   108
 Full point group                 C1      NOp   1
 Largest Abelian subgroup         C1      NOp   1
 Largest concise Abelian subgroup C1      NOp   1
                         Standard orientation:                         
 ---------------------------------------------------------------------
 Center     Atomic      Atomic             Coordinates (Angstroms)
 Number     Number       Type             X           Y           Z
 ---------------------------------------------------------------------
      1          6           0        2.094446    2.735042    1.099829
      2          6           0        2.342382    3.808071    0.248247
      3          6           0        2.205547    3.658382   -1.130908
      4          6           0        1.811524    2.434801   -1.663445
      5          6           0        1.530617    1.367176   -0.809359
      6          6           0        1.666554    1.513677    0.575936
      7         16           0        1.253966    0.196616    1.694557
      8          6           0        1.904629   -1.220677    0.840165
      9          6           0        1.778664   -1.362486   -0.546430
     10         16           0        0.918487   -0.145979   -1.513516
     11          6           0        2.268684   -2.502095   -1.186176
     12          6           0        2.857713   -3.515970   -0.435983
     13          6           0        2.982138   -3.378765    0.945158
     14          6           0        2.526822   -2.226786    1.581254
     15          1           0        3.450978   -4.162427    1.531199
     16          1           0        2.649060   -2.111489    2.653766
     17          1           0        2.184838   -2.595624   -2.264626
     18          1           0        3.227042   -4.406501   -0.933545
     19          1           0        2.226809    2.845242    2.171714
     20          1           0        1.720651    2.306680   -2.737478
     21          1           0        2.660826    4.757968    0.664726
     22          1           0        2.413424    4.490109   -1.795686
     23          6           0       -1.752125   -0.860270   -0.884070
     24          1           0       -1.930646   -0.514383   -1.901607
     25          6           0       -1.337161   -2.259033   -0.671350
     26          1           0       -2.210963   -2.916965   -0.750051
     27          1           0       -0.877631   -2.405202    0.307760
     28          6           0       -1.963741    0.108738    0.185822
     29          1           0       -1.600486   -0.204471    1.162774
     30         35           0       -3.895135   -0.541525    0.092794
     31          6           0       -1.904757    1.587466   -0.096104
     32          1           0       -0.843021    1.820303   -0.227961
     33          1           0       -2.399283    1.805429   -1.048269
     34          6           0       -2.455360    2.445586    1.036561
     35          1           0       -2.295992    3.501312    0.804640
     36          1           0       -3.529208    2.292901    1.181523
     37          1           0       -1.942752    2.223841    1.978237
     38          1           0       -0.672619   -2.580670   -1.476447
 ---------------------------------------------------------------------
 Rotational constants (GHZ):           0.2896468           0.1886293           0.1385352
 Standard basis: 6-31+G(d,p) (6D, 7F)
 There are   493 symmetry adapted cartesian basis functions of A   symmetry.
 There are   493 symmetry adapted basis functions of A   symmetry.
   493 basis functions,   869 primitive gaussians,   493 cartesian basis functions
    93 alpha electrons       93 beta electrons
       nuclear repulsion energy      2292.8763096461 Hartrees.
 NAtoms=   38 NActive=   38 NUniq=   38 SFac= 1.00D+00 NAtFMM=   60 NAOKFM=F Big=F
 Integral buffers will be    131072 words long.
 Raffenetti 2 integral format.
 Two-electron integral symmetry is turned on.
 Nuclear repulsion after empirical dispersion term =     2292.8439948651 Hartrees.
 ------------------------------------------------------------------------------
 Polarizable Continuum Model (PCM)
 =================================
 Model                : PCM.
 Atomic radii         : SMD-Coulomb.
 Polarization charges : Total charges.
 Charge compensation  : None.
 Solution method      : Matrix inversion.
 Cavity type          : VdW (van der Waals Surface) (Alpha=1.000).
 Cavity algorithm     : GePol (No added spheres)
                        Default sphere list used, NSphG=   38.
                        Lebedev-Laikov grids with approx.  5.0 points / Ang**2.
                        Smoothing algorithm: York/Karplus (Gamma=1.0000).
                        Polarization charges: spherical gaussians, with
                                              point-specific exponents (IZeta= 3).
                        Self-potential: point-specific (ISelfS= 7).
                        Self-field    : sphere-specific E.n sum rule (ISelfD= 2).
 1st derivatives      : Analytical E(r).r(x)/FMM algorithm (CHGder, D1EAlg=3).
                        Cavity 1st derivative terms included.
 Solvent              : Dichloromethane, Eps=   8.930000 Eps(inf)=   2.028346
 ------------------------------------------------------------------------------
 ------------------------------------------------------------------------------
 Atomic radii for non-electrostatic terms: SMD-CDS.
 ------------------------------------------------------------------------------
 Nuclear repulsion after PCM non-electrostatic terms =     2292.8306133387 Hartrees.
 One-electron integrals computed using PRISM.
 NBasis=   493 RedAO= T EigKep=  1.01D-06  NBF=   493
 NBsUse=   492 1.00D-06 EigRej=  5.00D-07 NBFU=   492
 Initial guess from the checkpoint file:  "/home/ansgus3642/gaussian/scratch/Gau-80052.chk"
 B after Tr=     0.000000    0.000000    0.000000
         Rot=    0.999943   -0.001358    0.004290    0.009666 Ang=  -1.22 deg.
 ExpMin= 3.50D-02 ExpMax= 5.74D+05 ExpMxC= 5.74D+03 IAcc=3 IRadAn=         5 AccDes= 0.00D+00
 Harris functional with IExCor= 4639 and IRadAn=       5 diagonalized for initial guess.
 HarFok:  IExCor= 4639 AccDes= 0.00D+00 IRadAn=         5 IDoV= 1 UseB2=F ITyADJ=14
 ICtDFT=  3500011 ScaDFX=  1.000000  1.000000  1.000000  1.000000
 FoFCou: FMM=F IPFlag=           0 FMFlag=      100000 FMFlg1=           0
         NFxFlg=           0 DoJE=T BraDBF=F KetDBF=T FulRan=T
         wScrn=  0.000000 ICntrl=       500 IOpCl=  0 I1Cent=   200000004 NGrid=           0
         NMat0=    1 NMatS0=      1 NMatT0=    0 NMatD0=    1 NMtDS0=    0 NMtDT0=    0
 Petite list used in FoFCou.
 Requested convergence on RMS density matrix=1.00D-08 within 128 cycles.
 Requested convergence on MAX density matrix=1.00D-06.
 Requested convergence on             energy=1.00D-06.
 No special actions if energy rises.
 Inv3:  Mode=1 IEnd=    24900483.
 Iteration    1 A*A^-1 deviation from unit magnitude is 4.22D-15 for   1103.
 Iteration    1 A*A^-1 deviation from orthogonality  is 2.07D-15 for    873    563.
 Iteration    1 A^-1*A deviation from unit magnitude is 4.22D-15 for   1103.
 Iteration    1 A^-1*A deviation from orthogonality  is 3.31D-15 for   1632    308.
 Error on total polarization charges =  0.04374
 SCF Done:  E(RwB97XD) =  -4026.38385102     A.U. after   17 cycles
            NFock= 17  Conv=0.65D-08     -V/T= 2.0063
 SMD-CDS (non-electrostatic) energy       (kcal/mol) =      -8.40
 (included in total energy above)
 D1PCM: PCM CHGder 1st derivatives, ID1Alg=3 FixD1E=F DoIter=F DoCFld=F I1PDM=0.
 Calling FoFJK, ICntrl=      2127 FMM=F ISym2X=0 I1Cent= 0 IOpClX= 0 NMat=1 NMatS=1 NMatT=0.
 ***** Axes restored to original set *****
 -------------------------------------------------------------------
 Center     Atomic                   Forces (Hartrees/Bohr)
 Number     Number              X              Y              Z
 -------------------------------------------------------------------
      1        6          -0.000034476   -0.000065083    0.000076412
      2        6          -0.000056840   -0.000005984   -0.000092245
      3        6           0.000011727    0.000026289    0.000012610
      4        6           0.000166582   -0.000260104   -0.000072383
      5        6          -0.000637398    0.000384086    0.000129738
      6        6           0.000478873   -0.000050610    0.000015386
      7       16           0.000988638   -0.000128231    0.000746389
      8        6          -0.000169860    0.000003113   -0.000176269
      9        6           0.000174602   -0.000192079    0.000426004
     10       16           0.000805318   -0.000097285   -0.000398594
     11        6           0.000155130    0.000087784   -0.000041719
     12        6           0.000062357    0.000006593   -0.000072662
     13        6          -0.000071748   -0.000041094   -0.000012690
     14        6          -0.000033152   -0.000024061   -0.000023334
     15        1           0.000021890    0.000015101   -0.000020831
     16        1          -0.000005706    0.000061080   -0.000014555
     17        1          -0.000017412   -0.000025892    0.000012441
     18        1          -0.000005115    0.000011788   -0.000024275
     19        1          -0.000053511    0.000090277   -0.000085513
     20        1          -0.000136617    0.000031751   -0.000058174
     21        1           0.000000372    0.000030106    0.000020760
     22        1           0.000032748    0.000043520    0.000036703
     23        6           0.007654776    0.004269463   -0.003647042
     24        1          -0.003174465   -0.001244380    0.000412189
     25        6          -0.002859038   -0.002579623    0.001797689
     26        1           0.000101694   -0.000066545   -0.000309744
     27        1          -0.000182466   -0.000446036   -0.000096625
     28        6          -0.007103713   -0.001735183    0.001036057
     29        1          -0.000028968   -0.000209594    0.000138446
     30       35           0.003783118    0.002052221    0.000413064
     31        6           0.000146587   -0.000363898    0.000001263
     32        1          -0.000306355   -0.000007585   -0.000081682
     33        1          -0.000016859   -0.000026968    0.000066414
     34        6           0.000066589    0.000119856   -0.000019775
     35        1           0.000019490   -0.000001279    0.000053228
     36        1          -0.000005202   -0.000069393    0.000060242
     37        1          -0.000064643    0.000043914    0.000032388
     38        1           0.000293052    0.000363962   -0.000239311
 -------------------------------------------------------------------
 Cartesian Forces:  Max     0.007654776 RMS     0.001317632

 GradGradGradGradGradGradGradGradGradGradGradGradGradGradGradGradGradGrad
 Berny optimization.
 FormGI is forming the generalized inverse of G from B-inverse, IUseBI=4.
 Internal  Forces:  Max     0.004258173 RMS     0.000539290
 Search for a saddle point.
 Step number   6 out of a maximum of  222
 All quantities printed in internal units (Hartrees-Bohrs-Radians)
 Swapping is turned off.
 Update second derivatives using D2CorX and points    5    6
 ITU=  0  0  0  0  0  0
     Eigenvalues ---   -0.00698  -0.00158   0.00234   0.00338   0.00561
     Eigenvalues ---    0.01021   0.01266   0.01302   0.01456   0.01510
     Eigenvalues ---    0.01784   0.01802   0.01822   0.01922   0.02047
     Eigenvalues ---    0.02266   0.02284   0.02389   0.02455   0.02588
     Eigenvalues ---    0.02596   0.02782   0.02819   0.02882   0.02942
     Eigenvalues ---    0.03083   0.03411   0.03772   0.04093   0.04365
     Eigenvalues ---    0.04505   0.04564   0.04603   0.05009   0.05317
     Eigenvalues ---    0.06048   0.06429   0.07308   0.08558   0.09004
     Eigenvalues ---    0.10340   0.11070   0.11100   0.11633   0.11835
     Eigenvalues ---    0.11884   0.12342   0.12367   0.12508   0.12545
     Eigenvalues ---    0.12569   0.12628   0.14307   0.14617   0.14785
     Eigenvalues ---    0.15588   0.16172   0.16566   0.16577   0.16782
     Eigenvalues ---    0.17691   0.17860   0.18471   0.18800   0.19362
     Eigenvalues ---    0.19493   0.20727   0.21525   0.21812   0.22944
     Eigenvalues ---    0.24733   0.25012   0.27234   0.28440   0.29445
     Eigenvalues ---    0.30266   0.31378   0.32669   0.34270   0.34433
     Eigenvalues ---    0.34701   0.34972   0.35072   0.35161   0.35295
     Eigenvalues ---    0.36078   0.36432   0.36617   0.36677   0.36723
     Eigenvalues ---    0.36743   0.36845   0.36877   0.36954   0.37102
     Eigenvalues ---    0.37131   0.37642   0.41832   0.42832   0.43024
     Eigenvalues ---    0.44355   0.46887   0.48012   0.48131   0.48277
     Eigenvalues ---    0.50044   0.51803   0.52128
 Eigenvectors required to have negative eigenvalues:
                          R18       D82       D81       R33       D83
   1                    0.66677  -0.27708   0.21321   0.20102  -0.18796
                          D73       D75       D86       D74       D71
   1                    0.18464   0.17525  -0.17121   0.16402  -0.15875
 RFO step:  Lambda0=8.483842702D-04 Lambda=-3.00513730D-03.
 Linear search not attempted -- option 19 set.
 Maximum step size (   0.300) exceeded in Quadratic search.
    -- Step size scaled by   0.661
 Iteration  1 RMS(Cart)=  0.05103749 RMS(Int)=  0.00522393
 Iteration  2 RMS(Cart)=  0.01416741 RMS(Int)=  0.00009834
 Iteration  3 RMS(Cart)=  0.00001786 RMS(Int)=  0.00009803
 Iteration  4 RMS(Cart)=  0.00000000 RMS(Int)=  0.00009803
 Variable       Old X    -DE/DX   Delta X   Delta X   Delta X     New X
                                 (Linear)    (Quad)   (Total)
    R1        2.63076   0.00010   0.00000  -0.00107  -0.00104   2.62972
    R2        2.63838   0.00009   0.00000   0.00213   0.00210   2.64048
    R3        2.05155  -0.00009   0.00000   0.00017   0.00017   2.05172
    R4        2.63425  -0.00009   0.00000   0.00011   0.00016   2.63441
    R5        2.05030   0.00003   0.00000   0.00016   0.00016   2.05046
    R6        2.62937  -0.00003   0.00000  -0.00063  -0.00061   2.62876
    R7        2.05008   0.00002   0.00000   0.00009   0.00009   2.05017
    R8        2.63764  -0.00005   0.00000   0.00182   0.00180   2.63943
    R9        2.05122   0.00009   0.00000   0.00042   0.00042   2.05164
   R10        2.64493   0.00047   0.00000  -0.00056  -0.00062   2.64431
   R11        3.35934   0.00019   0.00000   0.00181   0.00178   3.36113
   R12        3.35723   0.00036   0.00000   0.00004   0.00005   3.35728
   R13        3.36035   0.00003   0.00000   0.00136   0.00141   3.36176
   R14        2.64469   0.00028   0.00000   0.00012   0.00009   2.64477
   R15        2.63791  -0.00006   0.00000   0.00163   0.00161   2.63951
   R16        3.35662   0.00067   0.00000   0.00313   0.00309   3.35970
   R17        2.63758   0.00007   0.00000   0.00177   0.00175   2.63933
   R18        5.35783   0.00134   0.00000   0.26889   0.26889   5.62672
   R19        2.63051  -0.00004   0.00000  -0.00048  -0.00046   2.63005
   R20        2.05175  -0.00002   0.00000   0.00042   0.00042   2.05217
   R21        2.63334  -0.00005   0.00000  -0.00012  -0.00007   2.63327
   R22        2.05017  -0.00001   0.00000   0.00014   0.00014   2.05032
   R23        2.63140  -0.00003   0.00000  -0.00062  -0.00059   2.63080
   R24        2.05049   0.00000   0.00000  -0.00002  -0.00002   2.05047
   R25        2.05148   0.00001   0.00000   0.00023   0.00023   2.05170
   R26        2.05875   0.00027   0.00000   0.00289   0.00289   2.06164
   R27        2.78629   0.00155   0.00000  -0.00211  -0.00211   2.78418
   R28        2.75695   0.00155   0.00000  -0.00076  -0.00076   2.75618
   R29        2.07233  -0.00004   0.00000   0.00057   0.00057   2.07291
   R30        2.06248  -0.00014   0.00000  -0.00071  -0.00071   2.06177
   R31        2.06426   0.00027   0.00000   0.00218   0.00218   2.06644
   R32        2.05667   0.00015   0.00000   0.00167   0.00167   2.05834
   R33        3.85513  -0.00426   0.00000  -0.10685  -0.10685   3.74828
   R34        2.84691  -0.00036   0.00000   0.00075   0.00075   2.84766
   R35        2.06913  -0.00027   0.00000  -0.00045  -0.00045   2.06868
   R36        2.06895  -0.00004   0.00000   0.00016   0.00016   2.06911
   R37        2.87987   0.00011   0.00000   0.00018   0.00018   2.88005
   R38        2.06469  -0.00002   0.00000  -0.00015  -0.00015   2.06454
   R39        2.06791   0.00005   0.00000   0.00046   0.00046   2.06837
   R40        2.06896  -0.00003   0.00000  -0.00030  -0.00030   2.06867
    A1        2.09361   0.00008   0.00000   0.00229   0.00222   2.09583
    A2        2.09903  -0.00015   0.00000  -0.00200  -0.00197   2.09706
    A3        2.09053   0.00007   0.00000  -0.00029  -0.00026   2.09027
    A4        2.10012   0.00009   0.00000  -0.00131  -0.00130   2.09882
    A5        2.08550  -0.00003   0.00000   0.00035   0.00035   2.08585
    A6        2.09740  -0.00006   0.00000   0.00097   0.00096   2.09836
    A7        2.09542  -0.00003   0.00000  -0.00142  -0.00142   2.09401
    A8        2.10032  -0.00003   0.00000   0.00009   0.00009   2.10041
    A9        2.08740   0.00006   0.00000   0.00131   0.00131   2.08871
   A10        2.08913   0.00002   0.00000   0.00392   0.00385   2.09298
   A11        2.10158  -0.00003   0.00000  -0.00125  -0.00121   2.10037
   A12        2.09247   0.00001   0.00000  -0.00268  -0.00265   2.08983
   A13        2.10137   0.00012   0.00000  -0.00349  -0.00344   2.09793
   A14        2.06916  -0.00082   0.00000  -0.00851  -0.00824   2.06092
   A15        2.11132   0.00071   0.00000   0.01176   0.01143   2.12276
   A16        2.08601  -0.00029   0.00000  -0.00017  -0.00013   2.08588
   A17        2.07538   0.00004   0.00000  -0.00805  -0.00780   2.06758
   A18        2.12122   0.00026   0.00000   0.00832   0.00802   2.12924
   A19        1.77559  -0.00072   0.00000   0.01089   0.01055   1.78614
   A20        2.12218   0.00046   0.00000   0.00916   0.00891   2.13109
   A21        2.07427  -0.00041   0.00000  -0.00871  -0.00849   2.06578
   A22        2.08643  -0.00005   0.00000  -0.00037  -0.00034   2.08609
   A23        2.11020   0.00055   0.00000   0.01042   0.01004   2.12023
   A24        2.10048  -0.00014   0.00000  -0.00371  -0.00367   2.09681
   A25        2.07106  -0.00039   0.00000  -0.00597  -0.00573   2.06533
   A26        1.77271  -0.00108   0.00000   0.00896   0.00868   1.78140
   A27        2.03851   0.00020   0.00000   0.00441   0.00451   2.04302
   A28        1.73425   0.00196   0.00000  -0.01347  -0.01339   1.72086
   A29        2.09005   0.00012   0.00000   0.00411   0.00405   2.09410
   A30        2.09266  -0.00004   0.00000  -0.00254  -0.00252   2.09015
   A31        2.10046  -0.00008   0.00000  -0.00155  -0.00152   2.09894
   A32        2.09464  -0.00002   0.00000  -0.00123  -0.00122   2.09343
   A33        2.08834   0.00000   0.00000   0.00004   0.00003   2.08837
   A34        2.10015   0.00002   0.00000   0.00114   0.00113   2.10128
   A35        2.10020  -0.00001   0.00000  -0.00177  -0.00176   2.09844
   A36        2.09760   0.00001   0.00000   0.00098   0.00097   2.09857
   A37        2.08524  -0.00001   0.00000   0.00075   0.00074   2.08598
   A38        2.09381   0.00010   0.00000   0.00282   0.00277   2.09658
   A39        2.09225  -0.00012   0.00000  -0.00201  -0.00199   2.09026
   A40        2.09711   0.00002   0.00000  -0.00081  -0.00078   2.09633
   A41        1.43741   0.00047   0.00000   0.00209   0.00205   1.43946
   A42        1.57673   0.00072   0.00000  -0.00777  -0.00761   1.56912
   A43        1.70329   0.00057   0.00000  -0.04111  -0.04092   1.66236
   A44        2.07380  -0.00003   0.00000  -0.00826  -0.00850   2.06530
   A45        2.03790  -0.00010   0.00000  -0.00023  -0.00060   2.03730
   A46        2.17138   0.00010   0.00000   0.00920   0.00857   2.17995
   A47        1.91193   0.00013   0.00000   0.00437   0.00433   1.91626
   A48        1.95517   0.00068   0.00000   0.00430   0.00428   1.95944
   A49        1.92220  -0.00066   0.00000  -0.00839  -0.00839   1.91380
   A50        1.89602  -0.00025   0.00000   0.00784   0.00779   1.90380
   A51        1.82884   0.00012   0.00000  -0.01208  -0.01210   1.81674
   A52        1.94509  -0.00004   0.00000   0.00325   0.00326   1.94835
   A53        2.00284  -0.00021   0.00000  -0.00446  -0.00453   1.99831
   A54        1.46276   0.00093   0.00000  -0.00566  -0.00561   1.45715
   A55        2.10485  -0.00025   0.00000  -0.00384  -0.00389   2.10097
   A56        1.83920  -0.00040   0.00000   0.00057   0.00050   1.83971
   A57        2.02349   0.00040   0.00000  -0.00318  -0.00329   2.02021
   A58        1.91921  -0.00047   0.00000   0.02287   0.02286   1.94206
   A59        1.84339   0.00013   0.00000  -0.00490  -0.00490   1.83848
   A60        1.91822  -0.00005   0.00000  -0.00008  -0.00008   1.91814
   A61        1.98173  -0.00008   0.00000  -0.00053  -0.00053   1.98120
   A62        1.86599  -0.00004   0.00000   0.00267   0.00267   1.86866
   A63        1.89664   0.00001   0.00000   0.00380   0.00379   1.90043
   A64        1.95097   0.00004   0.00000  -0.00088  -0.00088   1.95010
   A65        1.91094   0.00005   0.00000  -0.00002  -0.00002   1.91092
   A66        1.95459  -0.00006   0.00000   0.00102   0.00102   1.95560
   A67        1.93484   0.00010   0.00000   0.00120   0.00120   1.93603
   A68        1.88187   0.00002   0.00000  -0.00076  -0.00076   1.88110
   A69        1.88597  -0.00006   0.00000  -0.00054  -0.00054   1.88543
   A70        1.89363  -0.00006   0.00000  -0.00101  -0.00101   1.89262
    D1       -0.03472  -0.00011   0.00000  -0.00262  -0.00263  -0.03735
    D2        3.12625  -0.00002   0.00000  -0.00329  -0.00329   3.12297
    D3        3.11317  -0.00014   0.00000  -0.00120  -0.00121   3.11196
    D4       -0.00904  -0.00005   0.00000  -0.00187  -0.00187  -0.01091
    D5        0.03470  -0.00006   0.00000   0.00115   0.00115   0.03585
    D6       -3.07092  -0.00030   0.00000  -0.00202  -0.00203  -3.07295
    D7       -3.11316  -0.00003   0.00000  -0.00027  -0.00027  -3.11343
    D8        0.06441  -0.00027   0.00000  -0.00344  -0.00345   0.06096
    D9        0.00690   0.00009   0.00000  -0.00118  -0.00118   0.00573
   D10       -3.12518   0.00006   0.00000   0.00119   0.00120  -3.12398
   D11        3.12898   0.00000   0.00000  -0.00052  -0.00053   3.12846
   D12       -0.00310  -0.00002   0.00000   0.00185   0.00185  -0.00124
   D13        0.02059   0.00009   0.00000   0.00646   0.00648   0.02707
   D14       -3.12208  -0.00010   0.00000   0.00168   0.00169  -3.12039
   D15       -3.13045   0.00012   0.00000   0.00410   0.00411  -3.12633
   D16        0.01007  -0.00007   0.00000  -0.00068  -0.00068   0.00939
   D17       -0.02039  -0.00026   0.00000  -0.00795  -0.00797  -0.02836
   D18        3.06637  -0.00004   0.00000  -0.01252  -0.01247   3.05390
   D19        3.12227  -0.00007   0.00000  -0.00319  -0.00321   3.11906
   D20       -0.07415   0.00015   0.00000  -0.00776  -0.00771  -0.08186
   D21       -0.00724   0.00024   0.00000   0.00416   0.00416  -0.00308
   D22        3.09740   0.00048   0.00000   0.00707   0.00711   3.10452
   D23       -3.09266   0.00007   0.00000   0.00950   0.00947  -3.08319
   D24        0.01198   0.00031   0.00000   0.01240   0.01242   0.02440
   D25        2.45163  -0.00011   0.00000   0.03470   0.03478   2.48641
   D26       -1.96706   0.00164   0.00000   0.02572   0.02577  -1.94129
   D27       -0.74512   0.00009   0.00000   0.02960   0.02971  -0.71540
   D28        1.11937   0.00184   0.00000   0.02062   0.02071   1.14008
   D29       -2.46276  -0.00012   0.00000  -0.03955  -0.03961  -2.50237
   D30        0.71556  -0.00035   0.00000  -0.04259  -0.04269   0.67288
   D31       -0.70652   0.00023   0.00000   0.02982   0.02998  -0.67654
   D32        2.46182  -0.00004   0.00000   0.02627   0.02641   2.48823
   D33       -0.02967  -0.00008   0.00000   0.01068   0.01076  -0.01892
   D34       -3.11263  -0.00037   0.00000  -0.00386  -0.00388  -3.11650
   D35        3.08498   0.00019   0.00000   0.01412   0.01425   3.09923
   D36        0.00203  -0.00010   0.00000  -0.00041  -0.00039   0.00164
   D37        3.08295   0.00030   0.00000   0.00120   0.00119   3.08414
   D38       -0.05215   0.00019   0.00000   0.00110   0.00109  -0.05106
   D39       -0.03245   0.00002   0.00000  -0.00243  -0.00243  -0.03488
   D40        3.11563  -0.00008   0.00000  -0.00253  -0.00253   3.11310
   D41        0.75409  -0.00019   0.00000  -0.04271  -0.04277   0.71131
   D42       -1.34052  -0.00073   0.00000  -0.04572  -0.04575  -1.38627
   D43       -2.44518   0.00010   0.00000  -0.02835  -0.02834  -2.47351
   D44        1.74341  -0.00044   0.00000  -0.03136  -0.03132   1.71209
   D45        0.02606   0.00011   0.00000   0.00423   0.00421   0.03027
   D46       -3.12030   0.00011   0.00000   0.00717   0.00715  -3.11315
   D47       -3.05820  -0.00021   0.00000  -0.01052  -0.01049  -3.06869
   D48        0.07863  -0.00020   0.00000  -0.00759  -0.00756   0.07108
   D49        1.81757   0.00004   0.00000   0.00600   0.00621   1.82377
   D50       -2.38778  -0.00013   0.00000  -0.00133  -0.00139  -2.38917
   D51       -0.20935   0.00015   0.00000   0.00260   0.00288  -0.20647
   D52       -2.57856  -0.00001   0.00000   0.01009   0.01001  -2.56854
   D53       -0.50072  -0.00018   0.00000   0.00277   0.00242  -0.49830
   D54        1.67771   0.00010   0.00000   0.00669   0.00669   1.68440
   D55       -0.02373  -0.00003   0.00000  -0.00524  -0.00524  -0.02896
   D56        3.12848   0.00000   0.00000  -0.00052  -0.00052   3.12797
   D57        3.12265  -0.00004   0.00000  -0.00819  -0.00818   3.11447
   D58       -0.00832  -0.00001   0.00000  -0.00346  -0.00346  -0.01179
   D59       -0.00671  -0.00004   0.00000   0.00241   0.00241  -0.00430
   D60       -3.12947   0.00006   0.00000   0.00502   0.00502  -3.12445
   D61        3.12419  -0.00008   0.00000  -0.00235  -0.00235   3.12184
   D62        0.00143   0.00003   0.00000   0.00025   0.00025   0.00169
   D63        0.03496   0.00005   0.00000   0.00143   0.00142   0.03638
   D64       -3.11314   0.00015   0.00000   0.00153   0.00152  -3.11162
   D65       -3.12534  -0.00006   0.00000  -0.00116  -0.00116  -3.12650
   D66        0.00975   0.00005   0.00000  -0.00106  -0.00106   0.00868
   D67       -2.78712   0.00039   0.00000   0.13761   0.13758  -2.64954
   D68        1.39085   0.00018   0.00000   0.12195   0.12189   1.51274
   D69       -0.78444   0.00024   0.00000   0.12085   0.12082  -0.66363
   D70       -1.36540   0.00134   0.00000   0.13632   0.13640  -1.22900
   D71        2.81257   0.00113   0.00000   0.12066   0.12071   2.93328
   D72        0.63727   0.00118   0.00000   0.11957   0.11964   0.75691
   D73        1.76033  -0.00082   0.00000   0.19198   0.19197   1.95230
   D74       -0.34488  -0.00103   0.00000   0.17632   0.17628  -0.16861
   D75       -2.52018  -0.00097   0.00000   0.17522   0.17521  -2.34497
   D76       -1.46180   0.00007   0.00000   0.01987   0.01991  -1.44190
   D77        3.00438   0.00009   0.00000   0.02180   0.02184   3.02622
   D78        1.09217   0.00011   0.00000  -0.00115  -0.00110   1.09106
   D79       -2.94945  -0.00074   0.00000   0.03789   0.03794  -2.91151
   D80        1.51673  -0.00072   0.00000   0.03982   0.03987   1.55660
   D81       -0.39548  -0.00070   0.00000   0.01686   0.01693  -0.37856
   D82        0.20770   0.00137   0.00000  -0.01665  -0.01676   0.19095
   D83       -1.60931   0.00139   0.00000  -0.01472  -0.01482  -1.62412
   D84        2.76167   0.00141   0.00000  -0.03768  -0.03777   2.72390
   D85       -1.29622   0.00036   0.00000  -0.00219  -0.00221  -1.29842
   D86        0.71079   0.00035   0.00000  -0.00171  -0.00173   0.70906
   D87        2.91053   0.00031   0.00000  -0.00334  -0.00336   2.90716
   D88        1.25119   0.00020   0.00000  -0.02386  -0.02387   1.22732
   D89       -3.02499   0.00020   0.00000  -0.02338  -0.02339  -3.04838
   D90       -0.82525   0.00015   0.00000  -0.02502  -0.02502  -0.85028
   D91       -2.94863  -0.00039   0.00000  -0.00788  -0.00785  -2.95647
   D92       -0.94162  -0.00040   0.00000  -0.00740  -0.00737  -0.94899
   D93        1.25812  -0.00045   0.00000  -0.00903  -0.00900   1.24911
   D94        3.05001   0.00008   0.00000   0.00042   0.00042   3.05043
   D95       -1.14677   0.00010   0.00000   0.00010   0.00010  -1.14667
   D96        0.97088   0.00006   0.00000   0.00036   0.00036   0.97124
   D97        1.00435  -0.00004   0.00000   0.00434   0.00434   1.00869
   D98        3.09075  -0.00001   0.00000   0.00402   0.00402   3.09477
   D99       -1.07478  -0.00006   0.00000   0.00428   0.00428  -1.07050
   D100      -1.05090  -0.00001   0.00000  -0.00081  -0.00081  -1.05171
   D101       1.03551   0.00001   0.00000  -0.00113  -0.00113   1.03437
   D102      -3.13003  -0.00003   0.00000  -0.00087  -0.00088  -3.13090
         Item               Value     Threshold  Converged?
 Maximum Force            0.004258     0.000450     NO 
 RMS     Force            0.000539     0.000300     NO 
 Maximum Displacement     0.331536     0.001800     NO 
 RMS     Displacement     0.054850     0.001200     NO 
 Predicted change in Energy=-1.046451D-03
 GradGradGradGradGradGradGradGradGradGradGradGradGradGradGradGradGradGrad

                          Input orientation:                          
 ---------------------------------------------------------------------
 Center     Atomic      Atomic             Coordinates (Angstroms)
 Number     Number       Type             X           Y           Z
 ---------------------------------------------------------------------
      1          6           0        1.847596    3.048527    0.905836
      2          6           0        1.818682    4.120526    0.018987
      3          6           0        1.534257    3.909206   -1.329299
      4          6           0        1.271313    2.623596   -1.791009
      5          6           0        1.260812    1.550764   -0.896709
      6          6           0        1.547426    1.759834    0.456879
      7         16           0        1.493436    0.440329    1.645272
      8          6           0        2.173034   -0.924630    0.728889
      9          6           0        1.882492   -1.129907   -0.624698
     10         16           0        0.786113   -0.048614   -1.513298
     11          6           0        2.414873   -2.232393   -1.296846
     12          6           0        3.206668   -3.149041   -0.611410
     13          6           0        3.495896   -2.947236    0.736689
     14          6           0        2.999713   -1.828459    1.400204
     15          1           0        4.125767   -3.650399    1.271653
     16          1           0        3.249173   -1.658581    2.443127
     17          1           0        2.207029   -2.371265   -2.353648
     18          1           0        3.607044   -4.010380   -1.135792
     19          1           0        2.096301    3.211186    1.950101
     20          1           0        1.068488    2.449548   -2.843281
     21          1           0        2.036357    5.119898    0.381233
     22          1           0        1.527385    4.741635   -2.025023
     23          6           0       -1.805818   -1.155679   -0.553089
     24          1           0       -2.134741   -0.868452   -1.552856
     25          6           0       -1.174186   -2.475033   -0.376916
     26          1           0       -1.925290   -3.265438   -0.496786
     27          1           0       -0.699714   -2.579115    0.600022
     28          6           0       -1.987896   -0.169521    0.505962
     29          1           0       -1.452629   -0.392883    1.427922
     30         35           0       -3.759812   -1.039233    0.701401
     31          6           0       -2.130582    1.292419    0.169554
     32          1           0       -1.124514    1.626123   -0.103999
     33          1           0       -2.760826    1.410870   -0.717930
     34          6           0       -2.631276    2.138331    1.334240
     35          1           0       -2.621838    3.192968    1.049241
     36          1           0       -3.655339    1.878580    1.620301
     37          1           0       -1.986034    2.018383    2.210381
     38          1           0       -0.465899   -2.655249   -1.190315
 ---------------------------------------------------------------------
                    Distance matrix (angstroms):
                    1          2          3          4          5
     1  C    0.000000
     2  C    1.391589   0.000000
     3  C    2.415529   1.394069   0.000000
     4  C    2.790277   2.411742   1.391083   0.000000
     5  C    2.415943   2.784492   2.413329   1.396728   0.000000
     6  C    1.397281   2.416236   2.794711   2.423907   1.399306
     7  S    2.734025   4.036637   4.569775   4.077256   2.783675
     8  C    3.990388   5.107164   5.292461   4.444423   3.098757
     9  C    4.450063   5.290128   5.100038   3.977764   2.765226
    10  S    4.070779   4.560244   4.032111   2.730064   1.778632
    11  C    5.749933   6.515094   6.204497   5.013238   3.975455
    12  C    6.523723   7.427686   7.289114   6.201644   5.094695
    13  C    6.220505   7.299412   7.424766   6.509393   5.281629
    14  C    5.035550   6.220372   6.520625   5.743866   4.440578
    15  H    7.085160   8.202384   8.404077   7.542600   6.321539
    16  H    5.146314   6.428129   6.940634   6.338523   5.040633
    17  H    6.334633   6.922685   6.398925   5.112804   4.289558
    18  H    7.555929   8.404962   8.188635   7.063610   6.040554
    19  H    1.085725   2.152480   3.399645   3.875793   3.399907
    20  H    3.875779   3.398167   2.153993   1.085682   2.152659
    21  H    2.145091   1.085056   2.154947   3.396388   3.869538
    22  H    3.399865   2.156063   1.084904   2.146258   3.394968
    23  C    5.757712   6.426711   6.116507   5.028329   4.104525
    24  H    6.103024   6.556687   6.028063   4.883883   4.220535
    25  C    6.425445   7.253648   7.000087   5.828906   4.733545
    26  H    7.487868   8.296735   8.008562   6.824514   5.788522
    27  H    6.184874   7.180885   7.128199   6.055590   4.810381
    28  C    5.022622   5.756013   5.692957   4.868267   3.934586
    29  H    4.796599   5.749560   5.918761   5.184643   4.067485
    30  Br   6.942233   7.629443   7.525819   6.703778   5.871005
    31  C    4.410435   4.859789   4.746071   4.145930   3.564438
    32  H    3.446221   3.859997   3.712532   3.095310   2.514726
    33  H    5.153261   5.371888   5.006316   4.345152   4.028040
    34  C    4.590456   5.045901   5.251867   5.023233   4.524458
    35  H    4.474067   4.651882   4.841856   4.852610   4.643116
    36  H    5.671114   6.128249   6.305195   6.038541   5.532752
    37  H    4.178487   4.867964   5.338258   5.194970   4.518261
    38  H    6.502244   7.252093   6.863820   5.589718   4.556126
                    6          7          8          9         10
     6  C    0.000000
     7  S    1.776594   0.000000
     8  C    2.769787   1.778967   0.000000
     9  C    3.103655   2.787430   1.399554   0.000000
    10  S    2.780590   3.273520   2.778193   1.777879   0.000000
    11  C    4.445885   4.080263   2.423290   1.396671   2.732874
    12  C    5.290688   4.572893   2.795140   2.414647   4.035485
    13  C    5.102092   4.038684   2.416808   2.785522   4.561511
    14  C    3.984325   2.734287   1.396771   2.415861   4.068951
    15  H    6.048332   4.878813   3.396701   3.870569   5.646423
    16  H    4.304264   2.850370   2.152991   3.399832   4.930716
    17  H    5.039853   4.940206   3.405282   2.153036   2.849544
    18  H    6.330402   5.657779   3.880113   3.395942   4.878089
    19  H    2.153461   2.852019   4.313028   5.051770   4.933357
    20  H    3.405311   4.936055   5.036417   4.289197   2.844188
    21  H    3.396293   4.877594   6.056060   6.332111   5.644987
    22  H    3.879610   5.654507   6.333044   6.046653   4.874201
    23  C    4.556807   4.273769   4.186659   3.689095   2.977532
    24  H    4.950281   5.010449   4.875085   4.131344   3.033988
    25  C    5.102596   4.439007   3.851031   3.348738   3.319886
    26  H    6.182442   5.478029   4.876261   4.367615   4.328158
    27  H    4.888415   3.875499   3.317621   3.204361   3.616246
    28  C    4.027818   3.713437   4.234764   4.144953   3.433242
    29  H    3.818042   3.069329   3.730527   3.984907   3.712311
    30  Br   6.005109   5.538646   5.934016   5.796754   5.152829
    31  C    3.718707   4.004660   4.873323   4.754289   3.624565
    32  H    2.733446   3.364479   4.251337   4.112045   2.905402
    33  H    4.479173   4.962400   5.647196   5.293831   3.917075
    34  C    4.286557   4.471375   5.729710   5.907023   4.956788
    35  H    4.448318   4.986758   6.328351   6.463614   5.356172
    36  H    5.332581   5.345940   6.528593   6.690185   5.767149
    37  H    3.953095   3.862164   5.306033   5.737150   5.081639
    38  H    5.124421   4.632726   3.693556   2.856840   2.909707
                   11         12         13         14         15
    11  C    0.000000
    12  C    1.391763   0.000000
    13  C    2.411406   1.393467   0.000000
    14  C    2.789136   2.415234   1.392161   0.000000
    15  H    3.396334   2.154537   1.085063   2.145691   0.000000
    16  H    3.874624   3.399040   2.152541   1.085715   2.471459
    17  H    1.085963   2.153974   3.397515   3.874841   4.296573
    18  H    2.146730   1.084980   2.156111   3.400133   2.488865
    19  H    6.346393   6.945987   6.430972   5.149423   7.187515
    20  H    5.111241   6.395096   6.916197   6.327570   7.967998
    21  H    7.550854   8.410132   8.205806   7.088443   9.059613
    22  H    7.067881   8.190303   8.403620   7.554208   9.383277
    23  C    4.418905   5.394618   5.742941   5.230785   6.688573
    24  H    4.756561   5.883712   6.423974   6.000400   7.410199
    25  C    3.713017   4.438599   4.824185   4.582319   5.673515
    26  H    4.532581   5.134557   5.568840   5.469838   6.315921
    27  H    3.663192   4.129431   4.213945   3.858695   4.988386
    28  C    5.185550   6.091761   6.151497   5.331790   7.076699
    29  H    5.075995   5.784836   5.611633   4.678140   6.461759
    30  Br   6.598739   7.396391   7.502468   6.841226   8.326207
    31  C    5.935974   6.987325   7.067785   6.129788   8.049098
    32  H    5.370129   6.466745   6.555194   5.586234   7.569647
    33  H    6.355814   7.511000   7.762447   6.939996   8.774967
    34  C    7.175616   8.113165   7.985130   6.888237   8.897805
    35  H    7.765766   8.772133   8.673319   7.545842   9.613080
    36  H    7.890330   8.794580   8.672337   7.621043   9.551794
    37  H    7.052498   7.850409   7.541930   6.349193   8.388707
    38  H    2.913589   3.750561   4.415249   4.405092   5.304244
                   16         17         18         19         20
    16  H    0.000000
    17  H    4.960144   0.000000
    18  H    4.297405   2.475866   0.000000
    19  H    5.028600   7.049700   7.997255   0.000000
    20  H    7.041180   4.977575   7.147759   4.961148   0.000000
    21  H    7.188192   7.976605   9.387779   2.471461   4.297095
    22  H    7.993227   7.152850   9.039551   4.297388   2.476650
    23  C    5.897724   4.563179   6.147189   6.368830   5.148230
    24  H    6.751201   4.663763   6.558488   6.842212   4.789049
    25  C    5.308987   3.918017   5.078715   6.960185   5.946767
    26  H    6.164426   4.617742   5.618718   8.006691   6.865115
    27  H    4.454000   4.149280   4.858985   6.570235   6.345890
    28  C    5.778996   5.533755   6.982185   5.495032   5.236261
    29  H    4.973889   5.622043   6.727496   5.084967   5.716521
    30  Br   7.248660   6.834532   8.153132   7.342980   6.931727
    31  C    6.543646   6.213212   7.921109   4.971776   4.544246
    32  H    6.033761   5.669146   7.431178   4.135867   3.604296
    33  H    7.452107   6.454433   8.373430   5.826766   4.501068
    34  C    7.087020   7.572726   9.100788   4.886746   5.588988
    35  H    7.742688   8.115312   9.770443   4.803406   5.415062
    36  H    7.801335   8.259589   9.747723   5.913203   6.524117
    37  H    6.401689   7.594811   8.878366   4.260984   5.920769
    38  H    5.291220   2.928913   4.292810   7.130367   5.580824
                   21         22         23         24         25
    21  H    0.000000
    22  H    2.488414   0.000000
    23  C    7.417421   6.932182   0.000000
    24  H    7.549774   6.716188   1.090974   0.000000
    25  C    8.280420   7.880041   1.473326   2.210567   0.000000
    26  H    9.315547   8.852665   2.113889   2.627679   1.096934
    27  H    8.173662   8.089760   2.139930   3.101703   1.091039
    28  C    6.647415   6.548476   1.458510   2.179175   2.599420
    29  H    6.607521   6.867793   2.151977   3.094589   2.769534
    30  Br   8.463626   8.294954   2.324951   2.784187   3.147976
    31  C    5.661960   5.485799   2.573105   2.763345   3.925177
    32  H    4.736351   4.519880   2.899014   3.056575   4.110527
    33  H    6.162631   5.584912   2.743426   2.506868   4.211171
    34  C    5.620033   5.946117   3.885086   4.197930   5.131695
    35  H    5.085084   5.391245   4.705749   4.848020   6.021283
    36  H    6.666096   6.953136   4.165462   4.464003   5.394343
    37  H    5.398593   6.139940   4.212353   4.745301   5.248237
    38  H    8.317690   7.706089   2.109538   2.471663   1.093511
                   26         27         28         29         30
    26  H    0.000000
    27  H    1.782152   0.000000
    28  C    3.254862   2.733936   0.000000
    29  H    3.489911   2.455995   1.089224   0.000000
    30  Br   3.123638   3.427202   1.983502   2.503736   0.000000
    31  C    4.610879   4.149875   1.506916   2.209830   2.893760
    32  H    4.972212   4.284872   2.083703   2.555548   3.833743
    33  H    4.755510   4.680295   2.143121   3.093474   3.002578
    34  C    5.749069   5.150175   2.534988   2.793748   3.430887
    35  H    6.677303   6.100270   3.464587   3.790616   4.396305
    36  H    5.825465   5.444973   2.866502   3.169934   3.060869
    37  H    5.937273   5.038339   2.773440   2.590554   3.843478
    38  H    1.727175   1.807146   3.372340   3.598208   4.127949
                   31         32         33         34         35
    31  C    0.000000
    32  H    1.094698   0.000000
    33  H    1.094928   1.760898   0.000000
    34  C    1.524059   2.145046   2.181143   0.000000
    35  H    2.151108   2.454983   2.513580   1.092507   0.000000
    36  H    2.184750   3.072787   2.546807   1.094535   1.766876
    37  H    2.170920   2.500488   3.089398   1.094691   1.769786
    38  H    4.494942   4.465871   4.692884   5.834437   6.623090
                   36         37         38
    36  H    0.000000
    37  H    1.776040   0.000000
    38  H    6.215118   5.976486   0.000000
 Stoichiometry    C17H18BrS2(1+)
 Framework group  C1[X(C17H18BrS2)]
 Deg. of freedom   108
 Full point group                 C1      NOp   1
 Largest Abelian subgroup         C1      NOp   1
 Largest concise Abelian subgroup C1      NOp   1
                         Standard orientation:                         
 ---------------------------------------------------------------------
 Center     Atomic      Atomic             Coordinates (Angstroms)
 Number     Number       Type             X           Y           Z
 ---------------------------------------------------------------------
      1          6           0        2.164468    2.724897    1.099246
      2          6           0        2.395019    3.802582    0.249563
      3          6           0        2.241104    3.656171   -1.128227
      4          6           0        1.849034    2.430917   -1.657513
      5          6           0        1.578772    1.358145   -0.804888
      6          6           0        1.733895    1.501925    0.578340
      7         16           0        1.350878    0.187253    1.710250
      8          6           0        1.926030   -1.249443    0.832851
      9          6           0        1.767601   -1.388890   -0.550697
     10         16           0        0.950903   -0.143613   -1.521852
     11          6           0        2.208023   -2.547892   -1.193684
     12          6           0        2.772995   -3.582110   -0.453275
     13          6           0        2.930264   -3.445818    0.924564
     14          6           0        2.528781   -2.275948    1.563568
     15          1           0        3.384684   -4.242643    1.504162
     16          1           0        2.677708   -2.160720    2.632830
     17          1           0        2.106109   -2.638426   -2.271057
     18          1           0        3.101712   -4.485306   -0.956629
     19          1           0        2.311446    2.833078    2.169524
     20          1           0        1.746403    2.304788   -2.730949
     21          1           0        2.712452    4.753015    0.665809
     22          1           0        2.436259    4.490810   -1.793290
     23          6           0       -1.868290   -0.868231   -0.895133
     24          1           0       -2.033717   -0.520326   -1.915829
     25          6           0       -1.460293   -2.269203   -0.691402
     26          1           0       -2.299494   -2.937520   -0.920223
     27          1           0       -1.122539   -2.457260    0.328854
     28          6           0       -2.026333    0.117932    0.167767
     29          1           0       -1.639847   -0.196262    1.136437
     30         35           0       -3.916609   -0.482109    0.134769
     31          6           0       -1.914587    1.589769   -0.135554
     32          1           0       -0.845785    1.774603   -0.283417
     33          1           0       -2.413667    1.813797   -1.084025
     34          6           0       -2.418350    2.482932    0.991938
     35          1           0       -2.222424    3.528676    0.743733
     36          1           0       -3.495511    2.373706    1.152567
     37          1           0       -1.903437    2.255371    1.930782
     38          1           0       -0.696332   -2.540215   -1.425353
 ---------------------------------------------------------------------
 Rotational constants (GHZ):           0.2866589           0.1860178           0.1365437
 Standard basis: 6-31+G(d,p) (6D, 7F)
 There are   493 symmetry adapted cartesian basis functions of A   symmetry.
 There are   493 symmetry adapted basis functions of A   symmetry.
   493 basis functions,   869 primitive gaussians,   493 cartesian basis functions
    93 alpha electrons       93 beta electrons
       nuclear repulsion energy      2283.2166284570 Hartrees.
 NAtoms=   38 NActive=   38 NUniq=   38 SFac= 1.00D+00 NAtFMM=   60 NAOKFM=F Big=F
 Integral buffers will be    131072 words long.
 Raffenetti 2 integral format.
 Two-electron integral symmetry is turned on.
 Nuclear repulsion after empirical dispersion term =     2283.1849931438 Hartrees.
 ------------------------------------------------------------------------------
 Polarizable Continuum Model (PCM)
 =================================
 Model                : PCM.
 Atomic radii         : SMD-Coulomb.
 Polarization charges : Total charges.
 Charge compensation  : None.
 Solution method      : Matrix inversion.
 Cavity type          : VdW (van der Waals Surface) (Alpha=1.000).
 Cavity algorithm     : GePol (No added spheres)
                        Default sphere list used, NSphG=   38.
                        Lebedev-Laikov grids with approx.  5.0 points / Ang**2.
                        Smoothing algorithm: York/Karplus (Gamma=1.0000).
                        Polarization charges: spherical gaussians, with
                                              point-specific exponents (IZeta= 3).
                        Self-potential: point-specific (ISelfS= 7).
                        Self-field    : sphere-specific E.n sum rule (ISelfD= 2).
 1st derivatives      : Analytical E(r).r(x)/FMM algorithm (CHGder, D1EAlg=3).
                        Cavity 1st derivative terms included.
 Solvent              : Dichloromethane, Eps=   8.930000 Eps(inf)=   2.028346
 ------------------------------------------------------------------------------
 ------------------------------------------------------------------------------
 Atomic radii for non-electrostatic terms: SMD-CDS.
 ------------------------------------------------------------------------------
 Nuclear repulsion after PCM non-electrostatic terms =     2283.1714602318 Hartrees.
 One-electron integrals computed using PRISM.
 NBasis=   493 RedAO= T EigKep=  1.03D-06  NBF=   493
 NBsUse=   492 1.00D-06 EigRej=  5.05D-07 NBFU=   492
 Initial guess from the checkpoint file:  "/home/ansgus3642/gaussian/scratch/Gau-80052.chk"
 B after Tr=     0.000000    0.000000    0.000000
         Rot=    0.999965   -0.000136   -0.003153    0.007741 Ang=  -0.96 deg.
 ExpMin= 3.50D-02 ExpMax= 5.74D+05 ExpMxC= 5.74D+03 IAcc=3 IRadAn=         5 AccDes= 0.00D+00
 Harris functional with IExCor= 4639 and IRadAn=       5 diagonalized for initial guess.
 HarFok:  IExCor= 4639 AccDes= 0.00D+00 IRadAn=         5 IDoV= 1 UseB2=F ITyADJ=14
 ICtDFT=  3500011 ScaDFX=  1.000000  1.000000  1.000000  1.000000
 FoFCou: FMM=F IPFlag=           0 FMFlag=      100000 FMFlg1=           0
         NFxFlg=           0 DoJE=T BraDBF=F KetDBF=T FulRan=T
         wScrn=  0.000000 ICntrl=       500 IOpCl=  0 I1Cent=   200000004 NGrid=           0
         NMat0=    1 NMatS0=      1 NMatT0=    0 NMatD0=    1 NMtDS0=    0 NMtDT0=    0
 Petite list used in FoFCou.
 Requested convergence on RMS density matrix=1.00D-08 within 128 cycles.
 Requested convergence on MAX density matrix=1.00D-06.
 Requested convergence on             energy=1.00D-06.
 No special actions if energy rises.
 Inv3:  Mode=1 IEnd=    25195212.
 Iteration    1 A*A^-1 deviation from unit magnitude is 2.89D-15 for    579.
 Iteration    1 A*A^-1 deviation from orthogonality  is 3.09D-15 for    842    541.
 Iteration    1 A^-1*A deviation from unit magnitude is 3.00D-15 for   1083.
 Iteration    1 A^-1*A deviation from orthogonality  is 4.57D-15 for    797    761.
 Error on total polarization charges =  0.04417
 SCF Done:  E(RwB97XD) =  -4026.38361198     A.U. after   17 cycles
            NFock= 17  Conv=0.53D-08     -V/T= 2.0063
 SMD-CDS (non-electrostatic) energy       (kcal/mol) =      -8.49
 (included in total energy above)
 D1PCM: PCM CHGder 1st derivatives, ID1Alg=3 FixD1E=F DoIter=F DoCFld=F I1PDM=0.
 Calling FoFJK, ICntrl=      2127 FMM=F ISym2X=0 I1Cent= 0 IOpClX= 0 NMat=1 NMatS=1 NMatT=0.
 ***** Axes restored to original set *****
 -------------------------------------------------------------------
 Center     Atomic                   Forces (Hartrees/Bohr)
 Number     Number              X              Y              Z
 -------------------------------------------------------------------
      1        6           0.000021889   -0.000318488   -0.000026293
      2        6          -0.000155918    0.000101798   -0.000125315
      3        6           0.000234512    0.000009167    0.000182382
      4        6          -0.000181655   -0.000340093   -0.000119428
      5        6          -0.000135244    0.000468198   -0.000494680
      6        6           0.000757963   -0.000077959   -0.000155035
      7       16          -0.001883634   -0.000932055   -0.000271617
      8        6           0.000228040    0.000443752   -0.000223219
      9        6           0.000867788    0.000364888    0.000012568
     10       16           0.000827209    0.000111838    0.001030103
     11        6          -0.000124357    0.000279936   -0.000300098
     12        6           0.000052843    0.000065085    0.000064106
     13        6          -0.000069254   -0.000022257   -0.000041405
     14        6          -0.000218115    0.000000750    0.000006031
     15        1          -0.000035386   -0.000012085    0.000026693
     16        1           0.000066783    0.000048930   -0.000005001
     17        1          -0.000058901   -0.000113989    0.000049319
     18        1          -0.000029345    0.000017755    0.000013287
     19        1           0.000000541   -0.000036562   -0.000024421
     20        1          -0.000102086    0.000098444   -0.000026181
     21        1           0.000030550   -0.000009433   -0.000003369
     22        1           0.000024532   -0.000021974   -0.000033879
     23        6           0.005135704    0.002452733   -0.003751777
     24        1          -0.003181123   -0.001155150    0.001034694
     25        6          -0.003845542   -0.002296570    0.003579402
     26        1          -0.000101771    0.000174303   -0.000717877
     27        1           0.001309575   -0.000335214   -0.000619122
     28        6           0.006284752    0.002764809    0.001895496
     29        1           0.001322746    0.000756749   -0.000247762
     30       35          -0.007826046   -0.004276675   -0.000844012
     31        6           0.000531442    0.000324798    0.000077091
     32        1          -0.000366608    0.000397045   -0.000068133
     33        1          -0.000013558    0.000026516    0.000095658
     34        6           0.000000001   -0.000023586   -0.000075667
     35        1          -0.000058694   -0.000001046    0.000013423
     36        1          -0.000100841    0.000054264    0.000000642
     37        1           0.000147481    0.000014673    0.000005557
     38        1           0.000643726    0.000996709    0.000087837
 -------------------------------------------------------------------
 Cartesian Forces:  Max     0.007826046 RMS     0.001449113

 GradGradGradGradGradGradGradGradGradGradGradGradGradGradGradGradGradGrad
 Berny optimization.
 FormGI is forming the generalized inverse of G from B-inverse, IUseBI=4.
 Internal  Forces:  Max     0.008781012 RMS     0.000777563
 Search for a saddle point.
 Step number   7 out of a maximum of  222
 All quantities printed in internal units (Hartrees-Bohrs-Radians)
 Swapping is turned off.
 Update second derivatives using D2CorX and points    6    7
 ITU=  0  0  0  0  0  0  0
     Eigenvalues ---   -0.01261  -0.00029   0.00235   0.00346   0.00561
     Eigenvalues ---    0.01129   0.01275   0.01390   0.01467   0.01609
     Eigenvalues ---    0.01793   0.01818   0.01847   0.01923   0.02186
     Eigenvalues ---    0.02268   0.02310   0.02432   0.02455   0.02588
     Eigenvalues ---    0.02597   0.02782   0.02825   0.02883   0.02949
     Eigenvalues ---    0.03097   0.03411   0.03772   0.04262   0.04363
     Eigenvalues ---    0.04541   0.04565   0.04611   0.04990   0.05766
     Eigenvalues ---    0.05977   0.06711   0.07363   0.08537   0.09073
     Eigenvalues ---    0.10325   0.11070   0.11100   0.11678   0.11837
     Eigenvalues ---    0.11884   0.12342   0.12367   0.12504   0.12545
     Eigenvalues ---    0.12569   0.12628   0.14288   0.14589   0.14785
     Eigenvalues ---    0.15588   0.16172   0.16565   0.16574   0.16794
     Eigenvalues ---    0.17674   0.17860   0.18473   0.18807   0.19361
     Eigenvalues ---    0.19501   0.20739   0.21522   0.21810   0.22951
     Eigenvalues ---    0.24735   0.25010   0.27234   0.28428   0.29443
     Eigenvalues ---    0.30264   0.31375   0.32671   0.34272   0.34435
     Eigenvalues ---    0.34701   0.34971   0.35076   0.35160   0.35299
     Eigenvalues ---    0.36078   0.36431   0.36619   0.36677   0.36723
     Eigenvalues ---    0.36743   0.36845   0.36877   0.36954   0.37102
     Eigenvalues ---    0.37131   0.37642   0.41839   0.42832   0.43024
     Eigenvalues ---    0.44328   0.46883   0.48004   0.48131   0.48277
     Eigenvalues ---    0.49999   0.51803   0.52129
 Eigenvectors required to have negative eigenvalues:
                          R18       D73       D75       R33       D74
   1                    0.62759   0.30215   0.28285   0.26661   0.26091
                          D82       D81       D83       D86       A54
   1                   -0.21783   0.19748  -0.15648  -0.15644  -0.15625
 RFO step:  Lambda0=3.375914649D-04 Lambda=-2.52104903D-03.
 Linear search not attempted -- option 19 set.
 Maximum step size (   0.300) exceeded in Quadratic search.
    -- Step size scaled by   0.697
 Iteration  1 RMS(Cart)=  0.05977779 RMS(Int)=  0.00858142
 Iteration  2 RMS(Cart)=  0.01944498 RMS(Int)=  0.00041014
 Iteration  3 RMS(Cart)=  0.00011480 RMS(Int)=  0.00040434
 Iteration  4 RMS(Cart)=  0.00000001 RMS(Int)=  0.00040434
 Variable       Old X    -DE/DX   Delta X   Delta X   Delta X     New X
                                 (Linear)    (Quad)   (Total)
    R1        2.62972   0.00018   0.00000   0.00172   0.00174   2.63146
    R2        2.64048  -0.00029   0.00000  -0.00235  -0.00237   2.63811
    R3        2.05172  -0.00004   0.00000  -0.00071  -0.00071   2.05102
    R4        2.63441  -0.00003   0.00000  -0.00062  -0.00059   2.63382
    R5        2.05046  -0.00001   0.00000  -0.00004  -0.00004   2.05042
    R6        2.62876   0.00003   0.00000   0.00055   0.00057   2.62934
    R7        2.05017   0.00001   0.00000  -0.00003  -0.00003   2.05015
    R8        2.63943  -0.00021   0.00000  -0.00173  -0.00174   2.63769
    R9        2.05164   0.00004   0.00000  -0.00005  -0.00005   2.05160
   R10        2.64431  -0.00044   0.00000   0.00072   0.00067   2.64498
   R11        3.36113  -0.00074   0.00000  -0.00452  -0.00453   3.35660
   R12        3.35728   0.00020   0.00000   0.00262   0.00262   3.35990
   R13        3.36176  -0.00041   0.00000  -0.00260  -0.00257   3.35919
   R14        2.64477  -0.00080   0.00000  -0.00110  -0.00113   2.64364
   R15        2.63951  -0.00017   0.00000  -0.00205  -0.00206   2.63745
   R16        3.35970  -0.00067   0.00000   0.00003   0.00001   3.35971
   R17        2.63933  -0.00018   0.00000  -0.00296  -0.00298   2.63635
   R18        5.62672   0.00030   0.00000  -0.26544  -0.26544   5.36127
   R19        2.63005  -0.00001   0.00000   0.00075   0.00076   2.63081
   R20        2.05217  -0.00002   0.00000  -0.00033  -0.00033   2.05184
   R21        2.63327   0.00002   0.00000  -0.00053  -0.00050   2.63277
   R22        2.05032  -0.00003   0.00000  -0.00030  -0.00030   2.05001
   R23        2.63080   0.00002   0.00000   0.00079   0.00081   2.63161
   R24        2.05047   0.00000   0.00000  -0.00003  -0.00003   2.05044
   R25        2.05170   0.00001   0.00000  -0.00016  -0.00016   2.05154
   R26        2.06164  -0.00030   0.00000  -0.00060  -0.00060   2.06104
   R27        2.78418   0.00072   0.00000   0.01288   0.01288   2.79707
   R28        2.75618   0.00073   0.00000   0.01552   0.01552   2.77170
   R29        2.07291   0.00002   0.00000  -0.00231  -0.00231   2.07059
   R30        2.06177   0.00005   0.00000   0.00010   0.00010   2.06186
   R31        2.06644   0.00018   0.00000   0.00108   0.00108   2.06752
   R32        2.05834   0.00029   0.00000   0.00001   0.00001   2.05834
   R33        3.74828   0.00878   0.00000   0.06565   0.06565   3.81393
   R34        2.84766   0.00078   0.00000   0.00371   0.00371   2.85137
   R35        2.06868  -0.00020   0.00000  -0.00181  -0.00181   2.06687
   R36        2.06911  -0.00007   0.00000  -0.00070  -0.00070   2.06841
   R37        2.88005   0.00001   0.00000   0.00097   0.00097   2.88102
   R38        2.06454   0.00000   0.00000   0.00007   0.00007   2.06461
   R39        2.06837   0.00007   0.00000   0.00029   0.00029   2.06866
   R40        2.06867   0.00010   0.00000   0.00091   0.00091   2.06958
    A1        2.09583  -0.00005   0.00000  -0.00151  -0.00155   2.09428
    A2        2.09706   0.00005   0.00000   0.00024   0.00026   2.09732
    A3        2.09027   0.00000   0.00000   0.00127   0.00129   2.09156
    A4        2.09882   0.00002   0.00000   0.00231   0.00231   2.10113
    A5        2.08585   0.00000   0.00000  -0.00086  -0.00087   2.08498
    A6        2.09836  -0.00001   0.00000  -0.00146  -0.00147   2.09690
    A7        2.09401  -0.00001   0.00000   0.00069   0.00069   2.09470
    A8        2.10041   0.00005   0.00000  -0.00004  -0.00005   2.10036
    A9        2.08871  -0.00004   0.00000  -0.00059  -0.00060   2.08811
   A10        2.09298  -0.00029   0.00000  -0.00510  -0.00515   2.08783
   A11        2.10037   0.00006   0.00000   0.00095   0.00097   2.10134
   A12        2.08983   0.00023   0.00000   0.00414   0.00417   2.09400
   A13        2.09793   0.00044   0.00000   0.00653   0.00657   2.10450
   A14        2.06092   0.00044   0.00000   0.00101   0.00119   2.06211
   A15        2.12276  -0.00089   0.00000  -0.00753  -0.00775   2.11501
   A16        2.08588  -0.00010   0.00000  -0.00273  -0.00269   2.08319
   A17        2.06758   0.00023   0.00000   0.00835   0.00853   2.07610
   A18        2.12924  -0.00014   0.00000  -0.00565  -0.00586   2.12338
   A19        1.78614   0.00011   0.00000  -0.01266  -0.01293   1.77321
   A20        2.13109  -0.00024   0.00000  -0.00502  -0.00521   2.12588
   A21        2.06578   0.00022   0.00000   0.00580   0.00597   2.07174
   A22        2.08609   0.00002   0.00000  -0.00086  -0.00084   2.08525
   A23        2.12023  -0.00057   0.00000  -0.00737  -0.00762   2.11262
   A24        2.09681   0.00040   0.00000   0.00488   0.00492   2.10173
   A25        2.06533   0.00016   0.00000   0.00240   0.00260   2.06792
   A26        1.78140   0.00086   0.00000  -0.00955  -0.00977   1.77163
   A27        2.04302  -0.00062   0.00000  -0.01292  -0.01289   2.03013
   A28        1.72086  -0.00085   0.00000   0.00362   0.00359   1.72445
   A29        2.09410  -0.00027   0.00000  -0.00411  -0.00416   2.08994
   A30        2.09015   0.00020   0.00000   0.00420   0.00423   2.09437
   A31        2.09894   0.00007   0.00000  -0.00009  -0.00007   2.09887
   A32        2.09343  -0.00002   0.00000   0.00069   0.00069   2.09412
   A33        2.08837   0.00000   0.00000  -0.00020  -0.00021   2.08817
   A34        2.10128   0.00002   0.00000  -0.00044  -0.00045   2.10083
   A35        2.09844   0.00000   0.00000   0.00167   0.00168   2.10011
   A36        2.09857   0.00002   0.00000  -0.00077  -0.00077   2.09780
   A37        2.08598  -0.00001   0.00000  -0.00089  -0.00090   2.08509
   A38        2.09658  -0.00011   0.00000  -0.00208  -0.00212   2.09446
   A39        2.09026   0.00006   0.00000   0.00088   0.00090   2.09116
   A40        2.09633   0.00006   0.00000   0.00121   0.00123   2.09756
   A41        1.43946   0.00084   0.00000   0.05584   0.05579   1.49525
   A42        1.56912   0.00061   0.00000   0.04195   0.04212   1.61124
   A43        1.66236   0.00001   0.00000   0.03408   0.03410   1.69647
   A44        2.06530   0.00054   0.00000   0.00174  -0.00187   2.06343
   A45        2.03730   0.00025   0.00000   0.00479   0.00150   2.03880
   A46        2.17995  -0.00074   0.00000  -0.00148  -0.00459   2.17536
   A47        1.91626  -0.00026   0.00000  -0.01128  -0.01128   1.90498
   A48        1.95944   0.00149   0.00000   0.00687   0.00687   1.96631
   A49        1.91380  -0.00153   0.00000   0.00575   0.00575   1.91956
   A50        1.90380   0.00022   0.00000   0.02085   0.02085   1.92466
   A51        1.81674   0.00061   0.00000  -0.00402  -0.00401   1.81273
   A52        1.94835  -0.00060   0.00000  -0.01899  -0.01898   1.92937
   A53        1.99831  -0.00019   0.00000  -0.01090  -0.01113   1.98718
   A54        1.45715  -0.00208   0.00000   0.02887   0.02898   1.48613
   A55        2.10097   0.00144   0.00000  -0.00578  -0.00600   2.09497
   A56        1.83971   0.00124   0.00000   0.02796   0.02814   1.86785
   A57        2.02021  -0.00101   0.00000  -0.00445  -0.00472   2.01549
   A58        1.94206   0.00054   0.00000  -0.01984  -0.01983   1.92224
   A59        1.83848   0.00043   0.00000   0.01502   0.01502   1.85351
   A60        1.91814  -0.00007   0.00000  -0.00239  -0.00240   1.91574
   A61        1.98120  -0.00005   0.00000  -0.00371  -0.00372   1.97748
   A62        1.86866  -0.00006   0.00000  -0.00156  -0.00158   1.86708
   A63        1.90043  -0.00027   0.00000  -0.00431  -0.00431   1.89612
   A64        1.95010   0.00004   0.00000  -0.00200  -0.00203   1.94807
   A65        1.91092   0.00003   0.00000   0.00202   0.00202   1.91295
   A66        1.95560   0.00009   0.00000   0.00084   0.00084   1.95645
   A67        1.93603  -0.00011   0.00000  -0.00173  -0.00173   1.93430
   A68        1.88110  -0.00008   0.00000  -0.00036  -0.00037   1.88074
   A69        1.88543   0.00000   0.00000  -0.00052  -0.00052   1.88491
   A70        1.89262   0.00006   0.00000  -0.00028  -0.00028   1.89234
    D1       -0.03735   0.00012   0.00000  -0.00001  -0.00001  -0.03736
    D2        3.12297   0.00006   0.00000   0.00130   0.00131   3.12428
    D3        3.11196   0.00015   0.00000   0.00006   0.00005   3.11202
    D4       -0.01091   0.00008   0.00000   0.00137   0.00138  -0.00953
    D5        0.03585  -0.00006   0.00000  -0.00226  -0.00226   0.03358
    D6       -3.07295   0.00038   0.00000  -0.00126  -0.00128  -3.07423
    D7       -3.11343  -0.00008   0.00000  -0.00234  -0.00233  -3.11576
    D8        0.06096   0.00036   0.00000  -0.00133  -0.00135   0.05961
    D9        0.00573   0.00000   0.00000   0.00525   0.00526   0.01099
   D10       -3.12398  -0.00006   0.00000  -0.00054  -0.00053  -3.12450
   D11        3.12846   0.00006   0.00000   0.00393   0.00394   3.13240
   D12       -0.00124   0.00000   0.00000  -0.00186  -0.00185  -0.00310
   D13        0.02707  -0.00018   0.00000  -0.00837  -0.00835   0.01872
   D14       -3.12039  -0.00006   0.00000  -0.00954  -0.00952  -3.12991
   D15       -3.12633  -0.00012   0.00000  -0.00261  -0.00260  -3.12893
   D16        0.00939  -0.00001   0.00000  -0.00378  -0.00377   0.00562
   D17       -0.02836   0.00024   0.00000   0.00611   0.00610  -0.02226
   D18        3.05390   0.00012   0.00000   0.00612   0.00613   3.06003
   D19        3.11906   0.00012   0.00000   0.00728   0.00728   3.12634
   D20       -0.08186   0.00000   0.00000   0.00729   0.00731  -0.07455
   D21       -0.00308  -0.00012   0.00000  -0.00080  -0.00081  -0.00389
   D22        3.10452  -0.00057   0.00000  -0.00157  -0.00154   3.10298
   D23       -3.08319  -0.00004   0.00000  -0.00113  -0.00117  -3.08436
   D24        0.02440  -0.00050   0.00000  -0.00190  -0.00190   0.02250
   D25        2.48641  -0.00030   0.00000  -0.02974  -0.02972   2.45670
   D26       -1.94129  -0.00103   0.00000  -0.03594  -0.03587  -1.97716
   D27       -0.71540  -0.00037   0.00000  -0.02922  -0.02917  -0.74457
   D28        1.14008  -0.00110   0.00000  -0.03542  -0.03532   1.10476
   D29       -2.50237   0.00041   0.00000   0.03134   0.03128  -2.47109
   D30        0.67288   0.00087   0.00000   0.03230   0.03221   0.70509
   D31       -0.67654  -0.00067   0.00000  -0.03301  -0.03292  -0.70946
   D32        2.48823  -0.00018   0.00000  -0.02914  -0.02906   2.45918
   D33       -0.01892   0.00019   0.00000   0.00390   0.00392  -0.01500
   D34       -3.11650   0.00062   0.00000   0.00640   0.00639  -3.11012
   D35        3.09923  -0.00031   0.00000   0.00007   0.00011   3.09934
   D36        0.00164   0.00012   0.00000   0.00257   0.00258   0.00422
   D37        3.08414  -0.00047   0.00000  -0.00256  -0.00257   3.08157
   D38       -0.05106  -0.00041   0.00000  -0.00503  -0.00504  -0.05610
   D39       -0.03488   0.00002   0.00000   0.00127   0.00127  -0.03361
   D40        3.11310   0.00008   0.00000  -0.00120  -0.00120   3.11190
   D41        0.71131   0.00069   0.00000   0.02891   0.02887   0.74019
   D42       -1.38627   0.00138   0.00000   0.04431   0.04429  -1.34197
   D43       -2.47351   0.00028   0.00000   0.02652   0.02652  -2.44700
   D44        1.71209   0.00097   0.00000   0.04192   0.04194   1.75403
   D45        0.03027  -0.00018   0.00000  -0.00573  -0.00574   0.02453
   D46       -3.11315  -0.00023   0.00000  -0.00355  -0.00355  -3.11670
   D47       -3.06869   0.00025   0.00000  -0.00306  -0.00308  -3.07176
   D48        0.07108   0.00021   0.00000  -0.00088  -0.00088   0.07019
   D49        1.82377  -0.00034   0.00000   0.01914   0.01906   1.84284
   D50       -2.38917   0.00005   0.00000   0.01042   0.01075  -2.37842
   D51       -0.20647  -0.00062   0.00000   0.01571   0.01574  -0.19073
   D52       -2.56854  -0.00004   0.00000   0.00585   0.00558  -2.56296
   D53       -0.49830   0.00035   0.00000  -0.00287  -0.00273  -0.50103
   D54        1.68440  -0.00032   0.00000   0.00242   0.00226   1.68666
   D55       -0.02896   0.00011   0.00000   0.00507   0.00506  -0.02390
   D56        3.12797   0.00002   0.00000   0.00211   0.00211   3.13008
   D57        3.11447   0.00016   0.00000   0.00287   0.00286   3.11733
   D58       -0.01179   0.00006   0.00000  -0.00009  -0.00009  -0.01188
   D59       -0.00430   0.00003   0.00000  -0.00118  -0.00119  -0.00549
   D60       -3.12445  -0.00009   0.00000  -0.00149  -0.00149  -3.12595
   D61        3.12184   0.00013   0.00000   0.00180   0.00179   3.12363
   D62        0.00169   0.00001   0.00000   0.00149   0.00149   0.00317
   D63        0.03638  -0.00009   0.00000  -0.00195  -0.00195   0.03443
   D64       -3.11162  -0.00015   0.00000   0.00053   0.00052  -3.11110
   D65       -3.12650   0.00003   0.00000  -0.00165  -0.00165  -3.12814
   D66        0.00868  -0.00003   0.00000   0.00083   0.00083   0.00951
   D67       -2.64954   0.00026   0.00000   0.19048   0.19050  -2.45904
   D68        1.51274  -0.00085   0.00000   0.16721   0.16723   1.67997
   D69       -0.66363   0.00000   0.00000   0.18264   0.18266  -0.48097
   D70       -1.22900   0.00150   0.00000   0.27683   0.27670  -0.95230
   D71        2.93328   0.00039   0.00000   0.25356   0.25343  -3.09647
   D72        0.75691   0.00124   0.00000   0.26899   0.26886   1.02578
   D73        1.95230  -0.00013   0.00000   0.11952   0.11963   2.07193
   D74       -0.16861  -0.00124   0.00000   0.09626   0.09637  -0.07224
   D75       -2.34497  -0.00039   0.00000   0.11169   0.11180  -2.23317
   D76       -1.44190   0.00026   0.00000   0.06844   0.06840  -1.37350
   D77        3.02622  -0.00019   0.00000   0.02493   0.02505   3.05127
   D78        1.09106   0.00026   0.00000   0.03174   0.03184   1.12290
   D79       -2.91151  -0.00070   0.00000  -0.01126  -0.01140  -2.92291
   D80        1.55660  -0.00114   0.00000  -0.05476  -0.05474   1.50186
   D81       -0.37856  -0.00070   0.00000  -0.04795  -0.04795  -0.42651
   D82        0.19095   0.00092   0.00000   0.14371   0.14359   0.33454
   D83       -1.62412   0.00048   0.00000   0.10021   0.10025  -1.52388
   D84        2.72390   0.00092   0.00000   0.10702   0.10704   2.83094
   D85       -1.29842  -0.00064   0.00000   0.05392   0.05390  -1.24452
   D86        0.70906  -0.00052   0.00000   0.05890   0.05888   0.76794
   D87        2.90716  -0.00056   0.00000   0.05149   0.05148   2.95864
   D88        1.22732  -0.00036   0.00000   0.01466   0.01467   1.24199
   D89       -3.04838  -0.00024   0.00000   0.01964   0.01965  -3.02873
   D90       -0.85028  -0.00028   0.00000   0.01224   0.01225  -0.83803
   D91       -2.95647   0.00097   0.00000   0.03300   0.03301  -2.92346
   D92       -0.94899   0.00109   0.00000   0.03798   0.03799  -0.91100
   D93        1.24911   0.00105   0.00000   0.03058   0.03059   1.27970
   D94        3.05043   0.00015   0.00000   0.01537   0.01537   3.06580
   D95       -1.14667   0.00013   0.00000   0.01680   0.01680  -1.12988
   D96        0.97124   0.00019   0.00000   0.01580   0.01580   0.98703
   D97        1.00869  -0.00018   0.00000   0.00174   0.00174   1.01044
   D98        3.09477  -0.00019   0.00000   0.00317   0.00317   3.09795
   D99       -1.07050  -0.00013   0.00000   0.00217   0.00217  -1.06833
   D100      -1.05171   0.00005   0.00000   0.00760   0.00760  -1.04411
   D101       1.03437   0.00003   0.00000   0.00903   0.00903   1.04340
   D102      -3.13090   0.00009   0.00000   0.00803   0.00803  -3.12288
         Item               Value     Threshold  Converged?
 Maximum Force            0.008781     0.000450     NO 
 RMS     Force            0.000778     0.000300     NO 
 Maximum Displacement     0.297392     0.001800     NO 
 RMS     Displacement     0.066733     0.001200     NO 
 Predicted change in Energy=-1.652152D-03
 GradGradGradGradGradGradGradGradGradGradGradGradGradGradGradGradGradGrad

                          Input orientation:                          
 ---------------------------------------------------------------------
 Center     Atomic      Atomic             Coordinates (Angstroms)
 Number     Number       Type             X           Y           Z
 ---------------------------------------------------------------------
      1          6           0        1.785559    3.004665    0.914418
      2          6           0        1.789599    4.076330    0.025264
      3          6           0        1.534421    3.869531   -1.329240
      4          6           0        1.260667    2.588526   -1.798320
      5          6           0        1.221377    1.519289   -0.901959
      6          6           0        1.480932    1.720798    0.458586
      7         16           0        1.382040    0.390891    1.634504
      8          6           0        2.118038   -0.946698    0.723984
      9          6           0        1.854775   -1.145964   -0.635450
     10         16           0        0.744792   -0.075971   -1.520841
     11          6           0        2.418650   -2.227235   -1.313086
     12          6           0        3.224788   -3.129536   -0.624522
     13          6           0        3.488730   -2.934714    0.729507
     14          6           0        2.955092   -1.836408    1.399024
     15          1           0        4.128343   -3.627779    1.266051
     16          1           0        3.185289   -1.671409    2.447058
     17          1           0        2.228394   -2.362320   -2.373506
     18          1           0        3.653678   -3.975727   -1.150688
     19          1           0        2.011746    3.165647    1.963661
     20          1           0        1.071702    2.418740   -2.853838
     21          1           0        2.011723    5.073097    0.391891
     22          1           0        1.553361    4.702622   -2.023926
     23          6           0       -1.715565   -1.113407   -0.562037
     24          1           0       -2.109932   -0.864144   -1.547875
     25          6           0       -1.137479   -2.460858   -0.359518
     26          1           0       -1.875269   -3.216180   -0.652322
     27          1           0       -0.812184   -2.628590    0.668357
     28          6           0       -1.927541   -0.128365    0.503810
     29          1           0       -1.338980   -0.316357    1.400845
     30         35           0       -3.707075   -1.044828    0.762007
     31          6           0       -2.137252    1.325280    0.157890
     32          1           0       -1.169025    1.699709   -0.186511
     33          1           0       -2.830422    1.408860   -0.685070
     34          6           0       -2.591596    2.168052    1.344322
     35          1           0       -2.650042    3.217816    1.047283
     36          1           0       -3.579716    1.868425    1.707900
     37          1           0       -1.879629    2.089951    2.172819
     38          1           0       -0.308526   -2.620524   -1.055481
 ---------------------------------------------------------------------
                    Distance matrix (angstroms):
                    1          2          3          4          5
     1  C    0.000000
     2  C    1.392507   0.000000
     3  C    2.417657   1.393758   0.000000
     4  C    2.794213   2.412216   1.391384   0.000000
     5  C    2.413269   2.778682   2.409191   1.395806   0.000000
     6  C    1.396028   2.414865   2.795753   2.427980   1.399663
     7  S    2.741015   4.042056   4.572519   4.077819   2.780780
     8  C    3.969896   5.082016   5.268055   4.426614   3.086873
     9  C    4.431096   5.264328   5.073378   3.956216   2.752417
    10  S    4.062512   4.552325   4.028302   2.728126   1.776234
    11  C    5.721482   6.474705   6.160574   4.976739   3.954609
    12  C    6.485996   7.376076   7.234702   6.158881   5.069734
    13  C    6.181522   7.248292   7.372619   6.469958   5.257444
    14  C    5.003862   6.181105   6.482243   5.716128   4.422781
    15  H    7.042841   8.146323   8.347073   7.500426   6.296271
    16  H    5.116043   6.391364   6.905636   6.314622   5.025278
    17  H    6.309602   6.884973   6.356733   5.077225   4.271583
    18  H    7.515345   8.348250   8.128420   7.016791   6.014413
    19  H    1.085350   2.153155   3.400954   3.879392   3.398080
    20  H    3.879775   3.398854   2.154832   1.085658   2.154355
    21  H    2.145366   1.085034   2.153760   3.396204   3.863708
    22  H    3.401594   2.155743   1.084890   2.146152   3.391552
    23  C    5.603240   6.290029   5.998390   4.908224   3.958821
    24  H    6.017094   6.487634   5.978026   4.831624   4.146756
    25  C    6.327638   7.172912   6.939254   5.772134   4.658328
    26  H    7.386153   8.189694   7.892497   6.696419   5.663586
    27  H    6.208250   7.220719   7.191837   6.131843   4.879156
    28  C    4.875611   5.632548   5.597180   4.779746   3.821863
    29  H    4.585688   5.565602   5.764673   5.042932   3.902298
    30  Br   6.825735   7.548674   7.483150   6.665958   5.799407
    31  C    4.333718   4.796459   4.708073   4.119271   3.527223
    32  H    3.412407   3.800872   3.650011   3.048168   2.501687
    33  H    5.139283   5.381873   5.051902   4.400903   4.059102
    34  C    4.477077   4.957449   5.202594   4.989281   4.472743
    35  H    4.442707   4.635945   4.856164   4.877203   4.655365
    36  H    5.541374   6.044472   6.275591   6.020085   5.475742
    37  H    3.981693   4.692647   5.204524   5.087237   4.404107
    38  H    6.317314   7.100563   6.752201   5.490754   4.416133
                    6          7          8          9         10
     6  C    0.000000
     7  S    1.777981   0.000000
     8  C    2.755336   1.777606   0.000000
     9  C    3.091117   2.781743   1.398956   0.000000
    10  S    2.772799   3.252729   2.771861   1.777882   0.000000
    11  C    4.427765   4.076448   2.424829   1.395095   2.733660
    12  C    5.266868   4.570813   2.794306   2.410729   4.034604
    13  C    5.077248   4.039408   2.414754   2.780745   4.556937
    14  C    3.963747   2.736933   1.395680   2.413813   4.063272
    15  H    6.022298   4.881358   3.394608   3.865776   5.641855
    16  H    4.285548   2.857452   2.152490   3.398267   4.923990
    17  H    5.025067   4.935649   3.407435   2.154055   2.855784
    18  H    6.305632   5.655528   3.879125   3.392504   4.879214
    19  H    2.152812   2.864287   4.296449   5.036865   4.924938
    20  H    3.409801   4.934946   5.022131   4.271015   2.847338
    21  H    3.394715   4.885042   6.029885   6.305298   5.637070
    22  H    3.880642   5.657250   6.307510   6.018694   4.872559
    23  C    4.392264   4.084466   4.046993   3.571243   2.837064
    24  H    4.858201   4.888406   4.800405   4.078093   2.961654
    25  C    5.001162   4.296111   3.750340   3.280040   3.252583
    26  H    6.072228   5.371275   4.794921   4.266064   4.180904
    27  H    4.921337   3.855557   3.379061   3.318246   3.705755
    28  C    3.878033   3.535735   4.133383   4.079134   3.353106
    29  H    3.604131   2.821124   3.578609   3.877475   3.596685
    30  Br   5.886950   5.359257   5.826064   5.735616   5.095998
    31  C    3.652137   3.929234   4.856937   4.761587   3.617709
    32  H    2.727428   3.396620   4.317088   4.176453   2.931922
    33  H    4.471356   4.915437   5.658740   5.336727   3.960478
    34  C    4.191664   4.362601   5.680417   5.888329   4.937234
    35  H    4.433123   4.959236   6.338950   6.493655   5.382304
    36  H    5.214665   5.177597   6.430972   6.641650   5.736445
    37  H    3.790547   3.716863   5.225103   5.683599   5.022144
    38  H    4.933725   4.377517   3.443313   2.651532   2.792989
                   11         12         13         14         15
    11  C    0.000000
    12  C    1.392167   0.000000
    13  C    2.412009   1.393203   0.000000
    14  C    2.792142   2.416538   1.392587   0.000000
    15  H    3.396546   2.153816   1.085045   2.145510   0.000000
    16  H    3.877546   3.400338   2.153601   1.085630   2.472148
    17  H    1.085789   2.154152   3.397761   3.877713   4.296228
    18  H    2.146834   1.084821   2.155470   3.400845   2.487369
    19  H    6.323433   6.913717   6.396797   5.121451   7.149635
    20  H    5.076738   6.355234   6.880542   6.303989   7.929498
    21  H    7.507821   8.353910   8.149881   7.045957   8.997193
    22  H    7.019753   8.129865   8.346014   7.512679   9.319338
    23  C    4.347001   5.336270   5.663033   5.116984   6.619308
    24  H    4.735102   5.868886   6.388955   5.940032   7.380511
    25  C    3.689163   4.421168   4.776225   4.497949   5.633211
    26  H    4.455599   5.100869   5.546275   5.426249   6.316085
    27  H    3.811232   4.268445   4.312228   3.918391   5.075867
    28  C    5.157106   6.068497   6.104304   5.249659   7.035669
    29  H    5.013647   5.730974   5.532926   4.555174   6.393380
    30  Br   6.574846   7.370156   7.439916   6.739203   8.265560
    31  C    5.961574   7.014915   7.079969   6.121164   8.063405
    32  H    5.437045   6.543627   6.634127   5.659185   7.652070
    33  H    6.416256   7.567449   7.797394   6.953228   8.809031
    34  C    7.175160   8.109939   7.961569   6.841376   8.874422
    35  H    7.804586   8.808941   8.697077   7.555556   9.636210
    36  H    7.866458   8.759057   8.601763   7.518304   9.477218
    37  H    7.018891   7.818135   7.493310   6.276112   8.343285
    38  H    2.767404   3.595709   4.207618   4.158201   5.107825
                   16         17         18         19         20
    16  H    0.000000
    17  H    4.962948   0.000000
    18  H    4.298029   2.475844   0.000000
    19  H    5.000798   7.029678   7.962056   0.000000
    20  H    7.021116   4.942387   7.103276   4.964861   0.000000
    21  H    7.147680   7.935981   9.325062   2.471604   4.296977
    22  H    7.954945   7.105721   8.971489   4.298053   2.477269
    23  C    5.777922   4.516195   6.112950   6.211465   5.049482
    24  H    6.682105   4.663397   6.561928   6.749691   4.754541
    25  C    5.214060   3.923640   5.086842   6.853637   5.908687
    26  H    6.132024   4.531181   5.603083   7.917068   6.729312
    27  H    4.478812   4.309170   5.006758   6.574615   6.436647
    28  C    5.683152   5.526418   6.977791   5.338507   5.172717
    29  H    4.837327   5.581922   6.695367   4.865026   5.603077
    30  Br   7.122969   6.840835   8.150415   7.202568   6.921513
    31  C    6.523026   6.250217   7.959141   4.884869   4.534704
    32  H    6.104110   5.729352   7.509905   4.109686   3.557034
    33  H    7.448964   6.531786   8.441216   5.792121   4.577114
    34  C    7.023523   7.588071   9.109036   4.750740   5.577378
    35  H    7.740477   8.163263   9.814023   4.751289   5.450564
    36  H    7.670858   8.263850   9.728701   5.745663   6.538194
    37  H    6.314778   7.574143   8.857519   4.042731   5.838299
    38  H    5.037394   2.870509   4.188639   6.926663   5.525695
                   21         22         23         24         25
    21  H    0.000000
    22  H    2.486669   0.000000
    23  C    7.285292   6.830021   0.000000
    24  H    7.483419   6.680959   1.090658   0.000000
    25  C    8.200157   7.831112   1.480143   2.215255   0.000000
    26  H    9.214727   8.737518   2.110761   2.527678   1.095710
    27  H    8.207731   8.160322   2.150755   3.115943   1.091091
    28  C    6.525759   6.468737   1.466721   2.187247   2.609609
    29  H    6.425839   6.729401   2.151746   3.096674   2.781792
    30  Br   8.382759   8.274466   2.392469   2.814084   3.140985
    31  C    5.595970   5.457781   2.577461   2.775601   3.949949
    32  H    4.672414   4.450277   2.890215   3.051550   4.164282
    33  H    6.167077   5.644373   2.760412   2.535762   4.236362
    34  C    5.526025   5.911836   3.894818   4.217940   5.142406
    35  H    5.060006   5.413462   4.714091   4.867131   6.042705
    36  H    6.577688   6.950372   4.185569   4.497473   5.383440
    37  H    5.216655   6.018650   4.215193   4.756394   5.260550
    38  H    8.165185   7.617938   2.120059   2.563667   1.094084
                   26         27         28         29         30
    26  H    0.000000
    27  H    1.794326   0.000000
    28  C    3.297571   2.742667   0.000000
    29  H    3.593338   2.482030   1.089228   0.000000
    30  Br   3.173422   3.301131   2.018245   2.558645   0.000000
    31  C    4.620599   4.201127   1.508882   2.208427   2.906324
    32  H    4.988158   4.426319   2.096126   2.571596   3.856666
    33  H    4.722752   4.712330   2.142824   3.090602   2.980460
    34  C    5.787026   5.160524   2.533962   2.782899   3.450505
    35  H    6.699645   6.140177   3.466165   3.786063   4.401004
    36  H    5.859094   5.381730   2.857741   3.144591   3.065612
    37  H    6.011361   5.066307   2.776475   2.584291   3.893172
    38  H    1.723957   1.795927   3.356107   3.522011   4.163679
                   31         32         33         34         35
    31  C    0.000000
    32  H    1.093742   0.000000
    33  H    1.094556   1.758805   0.000000
    34  C    1.524571   2.141613   2.179873   0.000000
    35  H    2.153060   2.453633   2.511157   1.092544   0.000000
    36  H    2.185919   3.070617   2.549303   1.094690   1.766795
    37  H    2.170491   2.494732   3.087948   1.095172   1.769872
    38  H    4.515073   4.489987   4.767925   5.822536   6.632537
                   36         37         38
    36  H    0.000000
    37  H    1.776377   0.000000
    38  H    6.203839   5.922741   0.000000
 Stoichiometry    C17H18BrS2(1+)
 Framework group  C1[X(C17H18BrS2)]
 Deg. of freedom   108
 Full point group                 C1      NOp   1
 Largest Abelian subgroup         C1      NOp   1
 Largest concise Abelian subgroup C1      NOp   1
                         Standard orientation:                         
 ---------------------------------------------------------------------
 Center     Atomic      Atomic             Coordinates (Angstroms)
 Number     Number       Type             X           Y           Z
 ---------------------------------------------------------------------
      1          6           0        2.027297    2.741123    1.131370
      2          6           0        2.281802    3.820574    0.289296
      3          6           0        2.184309    3.674424   -1.093346
      4          6           0        1.818194    2.448232   -1.639572
      5          6           0        1.528372    1.375550   -0.794805
      6          6           0        1.628714    1.515778    0.594196
      7         16           0        1.210971    0.186789    1.698955
      8          6           0        1.889223   -1.215891    0.843183
      9          6           0        1.785365   -1.353444   -0.545115
     10         16           0        0.943608   -0.133449   -1.526911
     11          6           0        2.295353   -2.484497   -1.183020
     12          6           0        2.885133   -3.495574   -0.429356
     13          6           0        2.989822   -3.362411    0.953511
     14          6           0        2.512757   -2.218168    1.587875
     15          1           0        3.461899   -4.141783    1.542617
     16          1           0        2.621023   -2.104321    2.662077
     17          1           0        2.231715   -2.573541   -2.263278
     18          1           0        3.271508   -4.379223   -0.926062
     19          1           0        2.130962    2.851475    2.206108
     20          1           0        1.750872    2.324517   -2.716055
     21          1           0        2.575426    4.773495    0.717110
     22          1           0        2.398153    4.511617   -1.749368
     23          6           0       -1.731460   -0.866611   -0.930743
     24          1           0       -1.958004   -0.549910   -1.949523
     25          6           0       -1.356907   -2.280536   -0.704144
     26          1           0       -2.137457   -2.929614   -1.116478
     27          1           0       -1.193733   -2.508385    0.350341
     28          6           0       -1.958654    0.116533    0.133720
     29          1           0       -1.521791   -0.162485    1.091696
     30         35           0       -3.856534   -0.570002    0.127554
     31          6           0       -1.938801    1.591504   -0.183755
     32          1           0       -0.894629    1.845834   -0.386961
     33          1           0       -2.498644    1.779294   -1.105364
     34          6           0       -2.437942    2.462179    0.963894
     35          1           0       -2.325903    3.516385    0.699791
     36          1           0       -3.494933    2.284190    1.186237
     37          1           0       -1.857023    2.277702    1.873786
     38          1           0       -0.469474   -2.531205   -1.292913
 ---------------------------------------------------------------------
 Rotational constants (GHZ):           0.2886826           0.1907833           0.1395948
 Standard basis: 6-31+G(d,p) (6D, 7F)
 There are   493 symmetry adapted cartesian basis functions of A   symmetry.
 There are   493 symmetry adapted basis functions of A   symmetry.
   493 basis functions,   869 primitive gaussians,   493 cartesian basis functions
    93 alpha electrons       93 beta electrons
       nuclear repulsion energy      2295.5746478665 Hartrees.
 NAtoms=   38 NActive=   38 NUniq=   38 SFac= 1.00D+00 NAtFMM=   60 NAOKFM=F Big=F
 Integral buffers will be    131072 words long.
 Raffenetti 2 integral format.
 Two-electron integral symmetry is turned on.
 Nuclear repulsion after empirical dispersion term =     2295.5423868656 Hartrees.
 ------------------------------------------------------------------------------
 Polarizable Continuum Model (PCM)
 =================================
 Model                : PCM.
 Atomic radii         : SMD-Coulomb.
 Polarization charges : Total charges.
 Charge compensation  : None.
 Solution method      : Matrix inversion.
 Cavity type          : VdW (van der Waals Surface) (Alpha=1.000).
 Cavity algorithm     : GePol (No added spheres)
                        Default sphere list used, NSphG=   38.
                        Lebedev-Laikov grids with approx.  5.0 points / Ang**2.
                        Smoothing algorithm: York/Karplus (Gamma=1.0000).
                        Polarization charges: spherical gaussians, with
                                              point-specific exponents (IZeta= 3).
                        Self-potential: point-specific (ISelfS= 7).
                        Self-field    : sphere-specific E.n sum rule (ISelfD= 2).
 1st derivatives      : Analytical E(r).r(x)/FMM algorithm (CHGder, D1EAlg=3).
                        Cavity 1st derivative terms included.
 Solvent              : Dichloromethane, Eps=   8.930000 Eps(inf)=   2.028346
 ------------------------------------------------------------------------------
 ------------------------------------------------------------------------------
 Atomic radii for non-electrostatic terms: SMD-CDS.
 ------------------------------------------------------------------------------
 Nuclear repulsion after PCM non-electrostatic terms =     2295.5289808209 Hartrees.
 One-electron integrals computed using PRISM.
 NBasis=   493 RedAO= T EigKep=  1.55D-06  NBF=   493
 NBsUse=   491 1.00D-06 EigRej=  9.94D-07 NBFU=   491
 Initial guess from the checkpoint file:  "/home/ansgus3642/gaussian/scratch/Gau-80052.chk"
 B after Tr=     0.000000    0.000000    0.000000
         Rot=    0.999925   -0.000545    0.005502   -0.010927 Ang=  -1.40 deg.
 ExpMin= 3.50D-02 ExpMax= 5.74D+05 ExpMxC= 5.74D+03 IAcc=3 IRadAn=         5 AccDes= 0.00D+00
 Harris functional with IExCor= 4639 and IRadAn=       5 diagonalized for initial guess.
 HarFok:  IExCor= 4639 AccDes= 0.00D+00 IRadAn=         5 IDoV= 1 UseB2=F ITyADJ=14
 ICtDFT=  3500011 ScaDFX=  1.000000  1.000000  1.000000  1.000000
 FoFCou: FMM=F IPFlag=           0 FMFlag=      100000 FMFlg1=           0
         NFxFlg=           0 DoJE=T BraDBF=F KetDBF=T FulRan=T
         wScrn=  0.000000 ICntrl=       500 IOpCl=  0 I1Cent=   200000004 NGrid=           0
         NMat0=    1 NMatS0=      1 NMatT0=    0 NMatD0=    1 NMtDS0=    0 NMtDT0=    0
 Petite list used in FoFCou.
 Requested convergence on RMS density matrix=1.00D-08 within 128 cycles.
 Requested convergence on MAX density matrix=1.00D-06.
 Requested convergence on             energy=1.00D-06.
 No special actions if energy rises.
 Inv3:  Mode=1 IEnd=    24573132.
 Iteration    1 A*A^-1 deviation from unit magnitude is 3.33D-15 for   1603.
 Iteration    1 A*A^-1 deviation from orthogonality  is 2.66D-15 for   1260    644.
 Iteration    1 A^-1*A deviation from unit magnitude is 3.33D-15 for   1603.
 Iteration    1 A^-1*A deviation from orthogonality  is 1.94D-15 for   2000    731.
 Error on total polarization charges =  0.04374
 SCF Done:  E(RwB97XD) =  -4026.38413815     A.U. after   17 cycles
            NFock= 17  Conv=0.62D-08     -V/T= 2.0063
 SMD-CDS (non-electrostatic) energy       (kcal/mol) =      -8.41
 (included in total energy above)
 D1PCM: PCM CHGder 1st derivatives, ID1Alg=3 FixD1E=F DoIter=F DoCFld=F I1PDM=0.
 Calling FoFJK, ICntrl=      2127 FMM=F ISym2X=0 I1Cent= 0 IOpClX= 0 NMat=1 NMatS=1 NMatT=0.
 ***** Axes restored to original set *****
 -------------------------------------------------------------------
 Center     Atomic                   Forces (Hartrees/Bohr)
 Number     Number              X              Y              Z
 -------------------------------------------------------------------
      1        6          -0.000252471    0.000189162   -0.000022651
      2        6           0.000266745   -0.000098458    0.000112384
      3        6          -0.000189805    0.000074566   -0.000048591
      4        6           0.000069567    0.000331631    0.000387600
      5        6          -0.001064280    0.000347654   -0.000288246
      6        6           0.000212513    0.000060851   -0.000140170
      7       16           0.001200810    0.000725977   -0.000193948
      8        6           0.000075426   -0.000245060    0.000521671
      9        6          -0.000354111    0.000977770   -0.000651114
     10       16           0.000397693   -0.000778005    0.000385248
     11        6           0.000955553   -0.000428447   -0.000387755
     12        6           0.000007614   -0.000105642    0.000025721
     13        6           0.000115520   -0.000048932   -0.000057500
     14        6          -0.000176791   -0.000142822    0.000080063
     15        1          -0.000040627   -0.000041438   -0.000005871
     16        1          -0.000054126   -0.000102527   -0.000022120
     17        1          -0.000114344    0.000086642    0.000070266
     18        1           0.000013187   -0.000028944    0.000002794
     19        1          -0.000006466    0.000038269    0.000119386
     20        1           0.000074206   -0.000113895    0.000081165
     21        1           0.000037602   -0.000016520    0.000055435
     22        1           0.000046956    0.000014533    0.000050913
     23        6           0.004896566    0.000026016   -0.001138038
     24        1          -0.000235599   -0.000182642    0.000306659
     25        6          -0.004740442    0.001932468    0.001148050
     26        1          -0.000736116    0.000071564    0.000602247
     27        1           0.001136424    0.000015426   -0.000622101
     28        6          -0.000421065   -0.003039199   -0.002180207
     29        1          -0.002170437   -0.000527320    0.001056689
     30       35           0.001061376    0.001016397    0.000522213
     31        6          -0.000783445   -0.000435756    0.000444651
     32        1           0.000365256   -0.000040245   -0.000200474
     33        1          -0.000010020    0.000147192   -0.000214398
     34        6           0.000063109    0.000031183    0.000227300
     35        1           0.000047026    0.000015035   -0.000088466
     36        1           0.000148059   -0.000081599   -0.000107486
     37        1          -0.000087261   -0.000011086   -0.000164588
     38        1           0.000246199    0.000366200    0.000333271
 -------------------------------------------------------------------
 Cartesian Forces:  Max     0.004896566 RMS     0.000878918

 GradGradGradGradGradGradGradGradGradGradGradGradGradGradGradGradGradGrad
 Berny optimization.
 FormGI is forming the generalized inverse of G from B-inverse, IUseBI=4.
 Internal  Forces:  Max     0.003544442 RMS     0.000619110
 Search for a saddle point.
 Step number   8 out of a maximum of  222
 All quantities printed in internal units (Hartrees-Bohrs-Radians)
 Swapping is turned off.
 Update second derivatives using D2CorX and points    7    8
 ITU=  0  0  0  0  0  0  0  0
     Eigenvalues ---   -0.01385   0.00108   0.00236   0.00346   0.00570
     Eigenvalues ---    0.01166   0.01293   0.01393   0.01466   0.01606
     Eigenvalues ---    0.01793   0.01818   0.01853   0.01923   0.02209
     Eigenvalues ---    0.02268   0.02322   0.02439   0.02455   0.02588
     Eigenvalues ---    0.02597   0.02782   0.02825   0.02883   0.02950
     Eigenvalues ---    0.03107   0.03411   0.03773   0.04278   0.04390
     Eigenvalues ---    0.04542   0.04566   0.04614   0.05033   0.05879
     Eigenvalues ---    0.06219   0.06843   0.07424   0.08620   0.09087
     Eigenvalues ---    0.10311   0.11070   0.11101   0.11665   0.11836
     Eigenvalues ---    0.11884   0.12342   0.12368   0.12502   0.12546
     Eigenvalues ---    0.12569   0.12628   0.14332   0.14629   0.14787
     Eigenvalues ---    0.15590   0.16173   0.16566   0.16636   0.16811
     Eigenvalues ---    0.17669   0.17859   0.18501   0.18842   0.19363
     Eigenvalues ---    0.19535   0.20758   0.21583   0.21815   0.22972
     Eigenvalues ---    0.24738   0.25016   0.27235   0.28460   0.29462
     Eigenvalues ---    0.30282   0.31398   0.32715   0.34273   0.34439
     Eigenvalues ---    0.34702   0.34972   0.35079   0.35161   0.35302
     Eigenvalues ---    0.36084   0.36438   0.36624   0.36677   0.36723
     Eigenvalues ---    0.36744   0.36845   0.36877   0.36954   0.37102
     Eigenvalues ---    0.37131   0.37643   0.41850   0.42832   0.43025
     Eigenvalues ---    0.44391   0.46898   0.48042   0.48132   0.48277
     Eigenvalues ---    0.50203   0.51805   0.52132
 Eigenvectors required to have negative eigenvalues:
                          R18       R33       D73       D75       D82
   1                    0.65597   0.27064   0.25619   0.23723  -0.23514
                          D74       D81       D83       D86       A54
   1                    0.22123   0.20643  -0.17366  -0.16734  -0.16436
 RFO step:  Lambda0=1.070967484D-04 Lambda=-8.54674799D-04.
 Linear search not attempted -- option 19 set.
 Iteration  1 RMS(Cart)=  0.05316697 RMS(Int)=  0.00084805
 Iteration  2 RMS(Cart)=  0.00119193 RMS(Int)=  0.00004171
 Iteration  3 RMS(Cart)=  0.00000124 RMS(Int)=  0.00004171
 Iteration  4 RMS(Cart)=  0.00000000 RMS(Int)=  0.00004171
 Variable       Old X    -DE/DX   Delta X   Delta X   Delta X     New X
                                 (Linear)    (Quad)   (Total)
    R1        2.63146  -0.00028   0.00000  -0.00079  -0.00079   2.63067
    R2        2.63811   0.00012   0.00000   0.00080   0.00080   2.63891
    R3        2.05102   0.00011   0.00000   0.00030   0.00030   2.05132
    R4        2.63382  -0.00003   0.00000   0.00031   0.00031   2.63413
    R5        2.05042   0.00001   0.00000   0.00004   0.00004   2.05045
    R6        2.62934   0.00013   0.00000  -0.00026  -0.00025   2.62908
    R7        2.05015  -0.00001   0.00000  -0.00001  -0.00001   2.05013
    R8        2.63769   0.00006   0.00000   0.00032   0.00032   2.63801
    R9        2.05160  -0.00007   0.00000  -0.00011  -0.00011   2.05149
   R10        2.64498   0.00017   0.00000  -0.00044  -0.00044   2.64454
   R11        3.35660   0.00095   0.00000   0.00124   0.00123   3.35782
   R12        3.35990  -0.00034   0.00000  -0.00096  -0.00094   3.35895
   R13        3.35919   0.00025   0.00000   0.00065   0.00065   3.35983
   R14        2.64364   0.00055   0.00000   0.00129   0.00128   2.64492
   R15        2.63745   0.00020   0.00000   0.00033   0.00032   2.63778
   R16        3.35971  -0.00005   0.00000  -0.00418  -0.00419   3.35552
   R17        2.63635   0.00082   0.00000   0.00243   0.00243   2.63878
   R18        5.36127   0.00136   0.00000   0.07554   0.07554   5.43681
   R19        2.63081   0.00000   0.00000  -0.00016  -0.00015   2.63066
   R20        2.05184  -0.00005   0.00000   0.00002   0.00002   2.05187
   R21        2.63277  -0.00005   0.00000   0.00013   0.00014   2.63291
   R22        2.05001   0.00003   0.00000   0.00008   0.00008   2.05009
   R23        2.63161   0.00019   0.00000   0.00020   0.00020   2.63181
   R24        2.05044  -0.00001   0.00000  -0.00001  -0.00001   2.05043
   R25        2.05154  -0.00006   0.00000  -0.00002  -0.00002   2.05152
   R26        2.06104  -0.00025   0.00000  -0.00178  -0.00178   2.05927
   R27        2.79707  -0.00354   0.00000  -0.01467  -0.01467   2.78240
   R28        2.77170  -0.00216   0.00000  -0.00786  -0.00786   2.76384
   R29        2.07059   0.00028   0.00000   0.00078   0.00078   2.07137
   R30        2.06186  -0.00024   0.00000  -0.00011  -0.00011   2.06175
   R31        2.06752  -0.00008   0.00000   0.00086   0.00086   2.06838
   R32        2.05834  -0.00020   0.00000   0.00046   0.00046   2.05880
   R33        3.81393  -0.00133   0.00000   0.01513   0.01513   3.82906
   R34        2.85137  -0.00036   0.00000  -0.00418  -0.00418   2.84719
   R35        2.06687   0.00037   0.00000   0.00178   0.00178   2.06865
   R36        2.06841   0.00017   0.00000   0.00042   0.00042   2.06883
   R37        2.88102  -0.00015   0.00000  -0.00022  -0.00022   2.88080
   R38        2.06461   0.00003   0.00000  -0.00005  -0.00005   2.06456
   R39        2.06866  -0.00014   0.00000  -0.00039  -0.00039   2.06827
   R40        2.06958  -0.00017   0.00000  -0.00073  -0.00073   2.06884
    A1        2.09428   0.00005   0.00000   0.00024   0.00023   2.09452
    A2        2.09732  -0.00005   0.00000  -0.00025  -0.00025   2.09708
    A3        2.09156   0.00000   0.00000   0.00002   0.00002   2.09157
    A4        2.10113  -0.00012   0.00000  -0.00068  -0.00068   2.10045
    A5        2.08498   0.00001   0.00000   0.00015   0.00015   2.08513
    A6        2.09690   0.00011   0.00000   0.00055   0.00055   2.09744
    A7        2.09470   0.00002   0.00000  -0.00009  -0.00009   2.09460
    A8        2.10036  -0.00006   0.00000  -0.00016  -0.00016   2.10020
    A9        2.08811   0.00004   0.00000   0.00024   0.00024   2.08834
   A10        2.08783   0.00031   0.00000   0.00148   0.00147   2.08930
   A11        2.10134  -0.00003   0.00000   0.00000   0.00001   2.10134
   A12        2.09400  -0.00028   0.00000  -0.00148  -0.00148   2.09252
   A13        2.10450  -0.00058   0.00000  -0.00207  -0.00207   2.10243
   A14        2.06211   0.00012   0.00000   0.00299   0.00301   2.06513
   A15        2.11501   0.00047   0.00000  -0.00083  -0.00085   2.11415
   A16        2.08319   0.00032   0.00000   0.00114   0.00114   2.08433
   A17        2.07610  -0.00034   0.00000  -0.00261  -0.00260   2.07350
   A18        2.12338   0.00004   0.00000   0.00136   0.00135   2.12474
   A19        1.77321  -0.00005   0.00000   0.00519   0.00517   1.77838
   A20        2.12588  -0.00008   0.00000  -0.00085  -0.00087   2.12501
   A21        2.07174   0.00020   0.00000   0.00101   0.00103   2.07277
   A22        2.08525  -0.00012   0.00000  -0.00011  -0.00011   2.08514
   A23        2.11262   0.00053   0.00000   0.00137   0.00136   2.11398
   A24        2.10173  -0.00027   0.00000  -0.00100  -0.00100   2.10073
   A25        2.06792  -0.00025   0.00000  -0.00037  -0.00035   2.06757
   A26        1.77163  -0.00077   0.00000   0.00472   0.00472   1.77635
   A27        2.03013  -0.00037   0.00000  -0.00465  -0.00475   2.02538
   A28        1.72445   0.00271   0.00000   0.01725   0.01728   1.74173
   A29        2.08994   0.00017   0.00000   0.00066   0.00065   2.09059
   A30        2.09437  -0.00023   0.00000  -0.00197  -0.00197   2.09241
   A31        2.09887   0.00006   0.00000   0.00131   0.00131   2.10019
   A32        2.09412  -0.00004   0.00000  -0.00034  -0.00034   2.09377
   A33        2.08817   0.00002   0.00000   0.00037   0.00037   2.08854
   A34        2.10083   0.00001   0.00000  -0.00002  -0.00002   2.10082
   A35        2.10011   0.00009   0.00000   0.00031   0.00031   2.10043
   A36        2.09780  -0.00008   0.00000  -0.00024  -0.00024   2.09755
   A37        2.08509  -0.00001   0.00000  -0.00007  -0.00007   2.08502
   A38        2.09446   0.00017   0.00000   0.00051   0.00050   2.09496
   A39        2.09116  -0.00003   0.00000   0.00035   0.00036   2.09152
   A40        2.09756  -0.00014   0.00000  -0.00086  -0.00086   2.09670
   A41        1.49525  -0.00103   0.00000  -0.01965  -0.01966   1.47559
   A42        1.61124   0.00245   0.00000   0.01308   0.01309   1.62433
   A43        1.69647  -0.00030   0.00000  -0.00386  -0.00381   1.69265
   A44        2.06343   0.00065   0.00000   0.00705   0.00710   2.07053
   A45        2.03880   0.00031   0.00000   0.00175   0.00166   2.04046
   A46        2.17536  -0.00109   0.00000  -0.00767  -0.00768   2.16768
   A47        1.90498  -0.00044   0.00000   0.00326   0.00324   1.90823
   A48        1.96631   0.00069   0.00000   0.00393   0.00390   1.97021
   A49        1.91956  -0.00039   0.00000  -0.00458  -0.00458   1.91497
   A50        1.92466   0.00005   0.00000   0.00489   0.00486   1.92951
   A51        1.81273   0.00068   0.00000   0.00512   0.00513   1.81787
   A52        1.92937  -0.00060   0.00000  -0.01241  -0.01243   1.91694
   A53        1.98718   0.00089   0.00000   0.00866   0.00839   1.99558
   A54        1.48613   0.00105   0.00000  -0.01402  -0.01392   1.47221
   A55        2.09497  -0.00108   0.00000   0.01507   0.01482   2.10979
   A56        1.86785  -0.00083   0.00000  -0.02280  -0.02275   1.84510
   A57        2.01549   0.00033   0.00000   0.00002  -0.00033   2.01515
   A58        1.92224  -0.00039   0.00000   0.00080   0.00087   1.92310
   A59        1.85351  -0.00014   0.00000  -0.00623  -0.00623   1.84728
   A60        1.91574   0.00011   0.00000   0.00389   0.00389   1.91962
   A61        1.97748  -0.00003   0.00000   0.00076   0.00075   1.97823
   A62        1.86708  -0.00005   0.00000  -0.00092  -0.00091   1.86617
   A63        1.89612   0.00009   0.00000  -0.00055  -0.00056   1.89556
   A64        1.94807   0.00002   0.00000   0.00241   0.00240   1.95047
   A65        1.91295  -0.00007   0.00000  -0.00094  -0.00094   1.91201
   A66        1.95645  -0.00014   0.00000  -0.00122  -0.00122   1.95523
   A67        1.93430  -0.00003   0.00000  -0.00027  -0.00027   1.93403
   A68        1.88074   0.00013   0.00000   0.00098   0.00098   1.88172
   A69        1.88491   0.00006   0.00000   0.00046   0.00046   1.88537
   A70        1.89234   0.00007   0.00000   0.00109   0.00109   1.89344
    D1       -0.03736  -0.00001   0.00000   0.00221   0.00221  -0.03515
    D2        3.12428   0.00007   0.00000   0.00106   0.00106   3.12535
    D3        3.11202  -0.00017   0.00000   0.00100   0.00099   3.11301
    D4       -0.00953  -0.00010   0.00000  -0.00015  -0.00015  -0.00968
    D5        0.03358  -0.00012   0.00000  -0.00184  -0.00185   0.03174
    D6       -3.07423  -0.00053   0.00000   0.00151   0.00151  -3.07272
    D7       -3.11576   0.00004   0.00000  -0.00064  -0.00064  -3.11640
    D8        0.05961  -0.00037   0.00000   0.00272   0.00272   0.06233
    D9        0.01099   0.00001   0.00000  -0.00295  -0.00295   0.00804
   D10       -3.12450   0.00008   0.00000  -0.00003  -0.00003  -3.12453
   D11        3.13240  -0.00007   0.00000  -0.00180  -0.00180   3.13059
   D12       -0.00310   0.00000   0.00000   0.00112   0.00112  -0.00197
   D13        0.01872   0.00013   0.00000   0.00339   0.00339   0.02211
   D14       -3.12991   0.00004   0.00000   0.00317   0.00317  -3.12674
   D15       -3.12893   0.00006   0.00000   0.00048   0.00048  -3.12845
   D16        0.00562  -0.00002   0.00000   0.00027   0.00027   0.00589
   D17       -0.02226  -0.00026   0.00000  -0.00307  -0.00307  -0.02533
   D18        3.06003   0.00000   0.00000  -0.00135  -0.00135   3.05868
   D19        3.12634  -0.00017   0.00000  -0.00286  -0.00286   3.12348
   D20       -0.07455   0.00009   0.00000  -0.00114  -0.00115  -0.07570
   D21       -0.00389   0.00025   0.00000   0.00230   0.00230  -0.00159
   D22        3.10298   0.00067   0.00000  -0.00123  -0.00124   3.10174
   D23       -3.08436   0.00000   0.00000   0.00040   0.00040  -3.08396
[truncated: 2,282,243 more chars]
