# Supplementary material for: Enriching Alkene syn-Dihalogenation: Aryl Alkene, Bromine, Regio-Reversion, and Stereoconvergency
Source: Org Lett. 2026 Feb 25;28(9):3002–7. doi: 10.1021/acs.orglett.6c00241 (PMC12973299; doi:10.1021/acs.orglett.6c00241)
Supplement: Supplementary file 1 [file ol6c00241_si_001.zip › Fig 4b/E-alkene/1st bromination SM.log]

 Entering Gaussian System, Link 0=g16
 Input=241109_E_styrenyl_1stBrmajor_optfreq_sm_fromIRrvs_6-31_gdp+_SMD_DCM_wB97XD.gjf
 Output=241109_E_styrenyl_1stBrmajor_optfreq_sm_fromIRrvs_6-31_gdp+_SMD_DCM_wB97XD.log
 Initial command:
 /home/osl/gaussian/g16/l1.exe "/home/osl/gaussian/scratch/Gau-4185073.inp" -scrdir="/home/osl/gaussian/scratch/"
 Entering Link 1 = /home/osl/gaussian/g16/l1.exe PID=   4185076.
  
 Copyright (c) 1988-2019, Gaussian, Inc.  All Rights Reserved.
  
 This is part of the Gaussian(R) 16 program.  It is based on
 the Gaussian(R) 09 system (copyright 2009, Gaussian, Inc.),
 the Gaussian(R) 03 system (copyright 2003, Gaussian, Inc.),
 the Gaussian(R) 98 system (copyright 1998, Gaussian, Inc.),
 the Gaussian(R) 94 system (copyright 1995, Gaussian, Inc.),
 the Gaussian 92(TM) system (copyright 1992, Gaussian, Inc.),
 the Gaussian 90(TM) system (copyright 1990, Gaussian, Inc.),
 the Gaussian 88(TM) system (copyright 1988, Gaussian, Inc.),
 the Gaussian 86(TM) system (copyright 1986, Carnegie Mellon
 University), and the Gaussian 82(TM) system (copyright 1983,
 Carnegie Mellon University). Gaussian is a federally registered
 trademark of Gaussian, Inc.
  
 This software contains proprietary and confidential information,
 including trade secrets, belonging to Gaussian, Inc.
  
 This software is provided under written license and may be
 used, copied, transmitted, or stored only in accord with that
 written license.
  
 The following legend is applicable only to US Government
 contracts under FAR:
  
                    RESTRICTED RIGHTS LEGEND
  
 Use, reproduction and disclosure by the US Government is
 subject to restrictions as set forth in subparagraphs (a)
 and (c) of the Commercial Computer Software - Restricted
 Rights clause in FAR 52.227-19.
  
 Gaussian, Inc.
 340 Quinnipiac St., Bldg. 40, Wallingford CT 06492
  
  
 ---------------------------------------------------------------
 Warning -- This program may not be used in any manner that
 competes with the business of Gaussian, Inc. or will provide
 assistance to any competitor of Gaussian, Inc.  The licensee
 of this program is prohibited from giving any competitor of
 Gaussian, Inc. access to this program.  By using this program,
 the user acknowledges that Gaussian, Inc. is engaged in the
 business of creating and licensing software in the field of
 computational chemistry and represents and warrants to the
 licensee that it is not a competitor of Gaussian, Inc. and that
 it will not use this program in any manner prohibited above.
 ---------------------------------------------------------------
  

 Cite this work as:
 Gaussian 16, Revision C.01,
 M. J. Frisch, G. W. Trucks, H. B. Schlegel, G. E. Scuseria, 
 M. A. Robb, J. R. Cheeseman, G. Scalmani, V. Barone, 
 G. A. Petersson, H. Nakatsuji, X. Li, M. Caricato, A. V. Marenich, 
 J. Bloino, B. G. Janesko, R. Gomperts, B. Mennucci, H. P. Hratchian, 
 J. V. Ortiz, A. F. Izmaylov, J. L. Sonnenberg, D. Williams-Young, 
 F. Ding, F. Lipparini, F. Egidi, J. Goings, B. Peng, A. Petrone, 
 T. Henderson, D. Ranasinghe, V. G. Zakrzewski, J. Gao, N. Rega, 
 G. Zheng, W. Liang, M. Hada, M. Ehara, K. Toyota, R. Fukuda, 
 J. Hasegawa, M. Ishida, T. Nakajima, Y. Honda, O. Kitao, H. Nakai, 
 T. Vreven, K. Throssell, J. A. Montgomery, Jr., J. E. Peralta, 
 F. Ogliaro, M. J. Bearpark, J. J. Heyd, E. N. Brothers, K. N. Kudin, 
 V. N. Staroverov, T. A. Keith, R. Kobayashi, J. Normand, 
 K. Raghavachari, A. P. Rendell, J. C. Burant, S. S. Iyengar, 
 J. Tomasi, M. Cossi, J. M. Millam, M. Klene, C. Adamo, R. Cammi, 
 J. W. Ochterski, R. L. Martin, K. Morokuma, O. Farkas, 
 J. B. Foresman, and D. J. Fox, Gaussian, Inc., Wallingford CT, 2019.
 
 ******************************************
 Gaussian 16:  ES64L-G16RevC.01  3-Jul-2019
                 9-Nov-2024 
 ******************************************
 %mem=8GB
 %nprocshared=8
 Will use up to    8 processors via shared memory.
 ----------------------------------------------------------------------
 # opt=calcfc freq wb97xd/6-31+g(d,p) scrf=(smd,solvent=dichloromethane
 )
 ----------------------------------------------------------------------
 1/10=4,18=20,19=15,26=3,38=1/1,3;
 2/9=110,12=2,17=6,18=5,40=1/2;
 3/5=1,6=6,7=111,11=2,25=1,30=1,70=32201,71=2,72=9,74=-58,140=1/1,2,3;
 4//1;
 5/5=2,38=5,53=9/2;
 8/6=4,10=90,11=11/1;
 11/6=1,8=1,9=11,15=111,16=1/1,2,10;
 10/6=1,13=1/2;
 6/7=2,8=2,9=2,10=2,28=1/1;
 7/10=1,25=1/1,2,3,16;
 1/10=4,18=20,19=15,26=3/3(2);
 2/9=110/2;
 99//99;
 2/9=110/2;
 3/5=1,6=6,7=111,11=2,25=1,30=1,70=32205,71=1,72=9,74=-58/1,2,3;
 4/5=5,16=3,69=1/1;
 5/5=2,38=5,53=9/2;
 7//1,2,3,16;
 1/18=20,19=15,26=3/3(-5);
 2/9=110/2;
 6/7=2,8=2,9=2,10=2,19=2,28=1/1;
 99/9=1/99;
 -------------------
 Title Card Required
 -------------------
 Symbolic Z-matrix:
 Charge =  1 Multiplicity = 1
 C                     0.20919   3.29771   0.63373 
 C                    -0.00258   4.23554  -0.38045 
 C                     0.24307   3.91693  -1.71189 
 C                     0.71568   2.65265  -2.06926 
 C                     0.92877   1.72677  -1.06096 
 C                     0.67909   2.04564   0.27615 
 S                     0.79418   0.72806   1.46475 
 C                     2.4259    0.10909   1.09964 
 C                     2.75881  -0.13297  -0.23563 
 S                     1.49421   0.08933  -1.46424 
 C                     4.00287  -0.62494  -0.59074 
 C                     4.93085  -0.86322   0.42556 
 C                     4.60882  -0.60978   1.75466 
 C                     3.34689  -0.12401   2.11046 
 H                     5.34102  -0.79373   2.53283 
 H                     3.10015   0.06979   3.14904 
 H                     4.24897  -0.82453  -1.62817 
 H                     5.91161  -1.24725   0.16821 
 H                    -0.00473   3.53997   1.66896 
 H                     0.90555   2.40351  -3.10796 
 H                    -0.37236   5.22086  -0.11943 
 H                     0.06676   4.65386  -2.48722 
 C                     0.18726  -1.06126  -0.72935 
 H                    -0.57235  -1.10062  -1.51446 
 C                     0.83634  -2.44017  -0.57452 
 H                     0.00099  -3.06936  -0.25038 
 C                     1.42964  -3.0045   -1.86209 
 H                     2.33116  -2.47638  -2.1935 
 H                     1.71661  -4.04606  -1.69738 
 H                     0.6996   -2.98268  -2.6775 
 H                     1.5771   -2.43302   0.23154 
 C                    -1.69742   0.33567   0.44325 
 C                    -2.11895   0.93994  -0.74351 
 C                    -2.39552   0.5974    1.62596 
 C                    -3.18901   1.82988  -0.73776 
 H                    -1.62738   0.73345  -1.68812 
 C                    -3.46215   1.48935   1.63381 
 H                    -2.10277   0.10018   2.54705 
 C                    -3.85116   2.12161   0.45318 
 H                    -3.50051   2.29801  -1.66604 
 H                    -3.99086   1.68752   2.56065 
 H                    -4.67724   2.82584   0.45898 
 C                    -0.44375  -0.49313   0.5483 
 H                    -0.54806  -1.2877    1.29012 
 Br                   -2.57794  -2.7974    0.00926 
 
 Add virtual bond connecting atoms Br45       and H26        Dist= 4.93D+00.

 GradGradGradGradGradGradGradGradGradGradGradGradGradGradGradGradGradGrad
 Berny optimization.
 Initialization pass.
                           ----------------------------
                           !    Initial Parameters    !
                           ! (Angstroms and Degrees)  !
 --------------------------                            --------------------------
 ! Name  Definition              Value          Derivative Info.                !
 --------------------------------------------------------------------------------
 ! R1    R(1,2)                  1.3975         calculate D2E/DX2 analytically  !
 ! R2    R(1,6)                  1.3843         calculate D2E/DX2 analytically  !
 ! R3    R(1,19)                 1.0845         calculate D2E/DX2 analytically  !
 ! R4    R(2,3)                  1.3909         calculate D2E/DX2 analytically  !
 ! R5    R(2,21)                 1.0843         calculate D2E/DX2 analytically  !
 ! R6    R(3,4)                  1.3962         calculate D2E/DX2 analytically  !
 ! R7    R(3,22)                 1.0841         calculate D2E/DX2 analytically  !
 ! R8    R(4,5)                  1.3854         calculate D2E/DX2 analytically  !
 ! R9    R(4,20)                 1.0849         calculate D2E/DX2 analytically  !
 ! R10   R(5,6)                  1.3971         calculate D2E/DX2 analytically  !
 ! R11   R(5,10)                 1.7786         calculate D2E/DX2 analytically  !
 ! R12   R(6,7)                  1.7782         calculate D2E/DX2 analytically  !
 ! R13   R(7,8)                  1.783          calculate D2E/DX2 analytically  !
 ! R14   R(7,43)                 1.9656         calculate D2E/DX2 analytically  !
 ! R15   R(8,9)                  1.3973         calculate D2E/DX2 analytically  !
 ! R16   R(8,14)                 1.3872         calculate D2E/DX2 analytically  !
 ! R17   R(9,10)                 1.7771         calculate D2E/DX2 analytically  !
 ! R18   R(9,11)                 1.3841         calculate D2E/DX2 analytically  !
 ! R19   R(10,23)                1.89           calculate D2E/DX2 analytically  !
 ! R20   R(11,12)                1.3967         calculate D2E/DX2 analytically  !
 ! R21   R(11,17)                1.0847         calculate D2E/DX2 analytically  !
 ! R22   R(12,13)                1.3908         calculate D2E/DX2 analytically  !
 ! R23   R(12,18)                1.0842         calculate D2E/DX2 analytically  !
 ! R24   R(13,14)                1.3982         calculate D2E/DX2 analytically  !
 ! R25   R(13,15)                1.0842         calculate D2E/DX2 analytically  !
 ! R26   R(14,16)                1.0849         calculate D2E/DX2 analytically  !
 ! R27   R(23,24)                1.0931         calculate D2E/DX2 analytically  !
 ! R28   R(23,25)                1.5319         calculate D2E/DX2 analytically  !
 ! R29   R(23,43)                1.5341         calculate D2E/DX2 analytically  !
 ! R30   R(25,26)                1.0949         calculate D2E/DX2 analytically  !
 ! R31   R(25,27)                1.5259         calculate D2E/DX2 analytically  !
 ! R32   R(25,31)                1.0948         calculate D2E/DX2 analytically  !
 ! R33   R(26,45)                2.6062         calculate D2E/DX2 analytically  !
 ! R34   R(27,28)                1.0961         calculate D2E/DX2 analytically  !
 ! R35   R(27,29)                1.0929         calculate D2E/DX2 analytically  !
 ! R36   R(27,30)                1.0947         calculate D2E/DX2 analytically  !
 ! R37   R(32,33)                1.3969         calculate D2E/DX2 analytically  !
 ! R38   R(32,34)                1.3981         calculate D2E/DX2 analytically  !
 ! R39   R(32,43)                1.5065         calculate D2E/DX2 analytically  !
 ! R40   R(33,35)                1.3918         calculate D2E/DX2 analytically  !
 ! R41   R(33,36)                1.0847         calculate D2E/DX2 analytically  !
 ! R42   R(34,37)                1.3905         calculate D2E/DX2 analytically  !
 ! R43   R(34,38)                1.0869         calculate D2E/DX2 analytically  !
 ! R44   R(35,39)                1.3935         calculate D2E/DX2 analytically  !
 ! R45   R(35,40)                1.0853         calculate D2E/DX2 analytically  !
 ! R46   R(37,39)                1.3946         calculate D2E/DX2 analytically  !
 ! R47   R(37,41)                1.0853         calculate D2E/DX2 analytically  !
 ! R48   R(39,42)                1.0855         calculate D2E/DX2 analytically  !
 ! R49   R(43,44)                1.092          calculate D2E/DX2 analytically  !
 ! A1    A(2,1,6)              118.0967         calculate D2E/DX2 analytically  !
 ! A2    A(2,1,19)             120.8609         calculate D2E/DX2 analytically  !
 ! A3    A(6,1,19)             121.0346         calculate D2E/DX2 analytically  !
 ! A4    A(1,2,3)              120.945          calculate D2E/DX2 analytically  !
 ! A5    A(1,2,21)             119.1306         calculate D2E/DX2 analytically  !
 ! A6    A(3,2,21)             119.9221         calculate D2E/DX2 analytically  !
 ! A7    A(2,3,4)              120.8112         calculate D2E/DX2 analytically  !
 ! A8    A(2,3,22)             120.0115         calculate D2E/DX2 analytically  !
 ! A9    A(4,3,22)             119.1772         calculate D2E/DX2 analytically  !
 ! A10   A(3,4,5)              118.0948         calculate D2E/DX2 analytically  !
 ! A11   A(3,4,20)             120.8127         calculate D2E/DX2 analytically  !
 ! A12   A(5,4,20)             121.0919         calculate D2E/DX2 analytically  !
 ! A13   A(4,5,6)              121.0999         calculate D2E/DX2 analytically  !
 ! A14   A(4,5,10)             119.9431         calculate D2E/DX2 analytically  !
 ! A15   A(6,5,10)             118.9423         calculate D2E/DX2 analytically  !
 ! A16   A(1,6,5)              120.9511         calculate D2E/DX2 analytically  !
 ! A17   A(1,6,7)              121.2978         calculate D2E/DX2 analytically  !
 ! A18   A(5,6,7)              117.3254         calculate D2E/DX2 analytically  !
 ! A19   A(6,7,8)              100.3453         calculate D2E/DX2 analytically  !
 ! A20   A(6,7,43)              96.1959         calculate D2E/DX2 analytically  !
 ! A21   A(8,7,43)             105.3797         calculate D2E/DX2 analytically  !
 ! A22   A(7,8,9)              118.2865         calculate D2E/DX2 analytically  !
 ! A23   A(7,8,14)             121.1128         calculate D2E/DX2 analytically  !
 ! A24   A(9,8,14)             120.6004         calculate D2E/DX2 analytically  !
 ! A25   A(8,9,10)             117.999          calculate D2E/DX2 analytically  !
 ! A26   A(8,9,11)             121.3922         calculate D2E/DX2 analytically  !
 ! A27   A(10,9,11)            120.4434         calculate D2E/DX2 analytically  !
 ! A28   A(5,10,9)             100.6396         calculate D2E/DX2 analytically  !
 ! A29   A(5,10,23)            104.6231         calculate D2E/DX2 analytically  !
 ! A30   A(9,10,23)             98.4599         calculate D2E/DX2 analytically  !
 ! A31   A(9,11,12)            118.1074         calculate D2E/DX2 analytically  !
 ! A32   A(9,11,17)            120.976          calculate D2E/DX2 analytically  !
 ! A33   A(12,11,17)           120.9159         calculate D2E/DX2 analytically  !
 ! A34   A(11,12,13)           120.6917         calculate D2E/DX2 analytically  !
 ! A35   A(11,12,18)           119.2555         calculate D2E/DX2 analytically  !
 ! A36   A(13,12,18)           120.0526         calculate D2E/DX2 analytically  !
 ! A37   A(12,13,14)           121.0269         calculate D2E/DX2 analytically  !
 ! A38   A(12,13,15)           119.9067         calculate D2E/DX2 analytically  !
 ! A39   A(14,13,15)           119.0658         calculate D2E/DX2 analytically  !
 ! A40   A(8,14,13)            118.1749         calculate D2E/DX2 analytically  !
 ! A41   A(8,14,16)            121.1002         calculate D2E/DX2 analytically  !
 ! A42   A(13,14,16)           120.7239         calculate D2E/DX2 analytically  !
 ! A43   A(10,23,24)           102.8959         calculate D2E/DX2 analytically  !
 ! A44   A(10,23,25)           107.1145         calculate D2E/DX2 analytically  !
 ! A45   A(10,23,43)           112.509          calculate D2E/DX2 analytically  !
 ! A46   A(24,23,25)           109.549          calculate D2E/DX2 analytically  !
 ! A47   A(24,23,43)           109.0066         calculate D2E/DX2 analytically  !
 ! A48   A(25,23,43)           115.0539         calculate D2E/DX2 analytically  !
 ! A49   A(23,25,26)           102.9398         calculate D2E/DX2 analytically  !
 ! A50   A(23,25,27)           114.3541         calculate D2E/DX2 analytically  !
 ! A51   A(23,25,31)           110.8086         calculate D2E/DX2 analytically  !
 ! A52   A(26,25,27)           109.5077         calculate D2E/DX2 analytically  !
 ! A53   A(26,25,31)           107.5785         calculate D2E/DX2 analytically  !
 ! A54   A(27,25,31)           111.1382         calculate D2E/DX2 analytically  !
 ! A55   A(25,26,45)           136.4276         calculate D2E/DX2 analytically  !
 ! A56   A(25,27,28)           113.3739         calculate D2E/DX2 analytically  !
 ! A57   A(25,27,29)           109.1118         calculate D2E/DX2 analytically  !
 ! A58   A(25,27,30)           111.2153         calculate D2E/DX2 analytically  !
 ! A59   A(28,27,29)           106.7856         calculate D2E/DX2 analytically  !
 ! A60   A(28,27,30)           108.2808         calculate D2E/DX2 analytically  !
 ! A61   A(29,27,30)           107.8412         calculate D2E/DX2 analytically  !
 ! A62   A(33,32,34)           119.1468         calculate D2E/DX2 analytically  !
 ! A63   A(33,32,43)           123.2536         calculate D2E/DX2 analytically  !
 ! A64   A(34,32,43)           117.3558         calculate D2E/DX2 analytically  !
 ! A65   A(32,33,35)           120.339          calculate D2E/DX2 analytically  !
 ! A66   A(32,33,36)           121.3832         calculate D2E/DX2 analytically  !
 ! A67   A(35,33,36)           118.2779         calculate D2E/DX2 analytically  !
 ! A68   A(32,34,37)           120.5239         calculate D2E/DX2 analytically  !
 ! A69   A(32,34,38)           119.7871         calculate D2E/DX2 analytically  !
 ! A70   A(37,34,38)           119.689          calculate D2E/DX2 analytically  !
 ! A71   A(33,35,39)           120.1797         calculate D2E/DX2 analytically  !
 ! A72   A(33,35,40)           119.5344         calculate D2E/DX2 analytically  !
 ! A73   A(39,35,40)           120.2854         calculate D2E/DX2 analytically  !
 ! A74   A(34,37,39)           120.0012         calculate D2E/DX2 analytically  !
 ! A75   A(34,37,41)           119.7136         calculate D2E/DX2 analytically  !
 ! A76   A(39,37,41)           120.2849         calculate D2E/DX2 analytically  !
 ! A77   A(35,39,37)           119.7391         calculate D2E/DX2 analytically  !
 ! A78   A(35,39,42)           120.13           calculate D2E/DX2 analytically  !
 ! A79   A(37,39,42)           120.1231         calculate D2E/DX2 analytically  !
 ! A80   A(7,43,23)            111.0598         calculate D2E/DX2 analytically  !
 ! A81   A(7,43,32)            102.404          calculate D2E/DX2 analytically  !
 ! A82   A(7,43,44)            101.2724         calculate D2E/DX2 analytically  !
 ! A83   A(23,43,32)           119.2067         calculate D2E/DX2 analytically  !
 ! A84   A(23,43,44)           109.6087         calculate D2E/DX2 analytically  !
 ! A85   A(32,43,44)           111.6029         calculate D2E/DX2 analytically  !
 ! D1    D(6,1,2,3)              0.4328         calculate D2E/DX2 analytically  !
 ! D2    D(6,1,2,21)           179.8735         calculate D2E/DX2 analytically  !
 ! D3    D(19,1,2,3)          -178.5626         calculate D2E/DX2 analytically  !
 ! D4    D(19,1,2,21)            0.8781         calculate D2E/DX2 analytically  !
 ! D5    D(2,1,6,5)             -0.2815         calculate D2E/DX2 analytically  !
 ! D6    D(2,1,6,7)           -172.5928         calculate D2E/DX2 analytically  !
 ! D7    D(19,1,6,5)           178.712          calculate D2E/DX2 analytically  !
 ! D8    D(19,1,6,7)             6.4007         calculate D2E/DX2 analytically  !
 ! D9    D(1,2,3,4)             -0.3779         calculate D2E/DX2 analytically  !
 ! D10   D(1,2,3,22)           179.5587         calculate D2E/DX2 analytically  !
 ! D11   D(21,2,3,4)          -179.8142         calculate D2E/DX2 analytically  !
 ! D12   D(21,2,3,22)            0.1224         calculate D2E/DX2 analytically  !
 ! D13   D(2,3,4,5)              0.1569         calculate D2E/DX2 analytically  !
 ! D14   D(2,3,4,20)           179.8857         calculate D2E/DX2 analytically  !
 ! D15   D(22,3,4,5)          -179.7802         calculate D2E/DX2 analytically  !
 ! D16   D(22,3,4,20)           -0.0513         calculate D2E/DX2 analytically  !
 ! D17   D(3,4,5,6)             -0.0058         calculate D2E/DX2 analytically  !
 ! D18   D(3,4,5,10)           178.5856         calculate D2E/DX2 analytically  !
 ! D19   D(20,4,5,6)          -179.7339         calculate D2E/DX2 analytically  !
 ! D20   D(20,4,5,10)           -1.1425         calculate D2E/DX2 analytically  !
 ! D21   D(4,5,6,1)              0.0728         calculate D2E/DX2 analytically  !
 ! D22   D(4,5,6,7)            172.6795         calculate D2E/DX2 analytically  !
 ! D23   D(10,5,6,1)          -178.5324         calculate D2E/DX2 analytically  !
 ! D24   D(10,5,6,7)            -5.9257         calculate D2E/DX2 analytically  !
 ! D25   D(4,5,10,9)           135.1785         calculate D2E/DX2 analytically  !
 ! D26   D(4,5,10,23)         -123.0671         calculate D2E/DX2 analytically  !
 ! D27   D(6,5,10,9)           -46.1998         calculate D2E/DX2 analytically  !
 ! D28   D(6,5,10,23)           55.5546         calculate D2E/DX2 analytically  !
 ! D29   D(1,6,7,8)           -134.0309         calculate D2E/DX2 analytically  !
 ! D30   D(1,6,7,43)           119.0513         calculate D2E/DX2 analytically  !
 ! D31   D(5,6,7,8)             53.3897         calculate D2E/DX2 analytically  !
 ! D32   D(5,6,7,43)           -53.5282         calculate D2E/DX2 analytically  !
 ! D33   D(6,7,8,9)            -47.9618         calculate D2E/DX2 analytically  !
 ! D34   D(6,7,8,14)           131.8345         calculate D2E/DX2 analytically  !
 ! D35   D(43,7,8,9)            51.4773         calculate D2E/DX2 analytically  !
 ! D36   D(43,7,8,14)         -128.7264         calculate D2E/DX2 analytically  !
 ! D37   D(6,7,43,23)           71.4951         calculate D2E/DX2 analytically  !
 ! D38   D(6,7,43,32)          -56.8264         calculate D2E/DX2 analytically  !
 ! D39   D(6,7,43,44)         -172.1813         calculate D2E/DX2 analytically  !
 ! D40   D(8,7,43,23)          -31.0498         calculate D2E/DX2 analytically  !
 ! D41   D(8,7,43,32)         -159.3714         calculate D2E/DX2 analytically  !
 ! D42   D(8,7,43,44)           85.2737         calculate D2E/DX2 analytically  !
 ! D43   D(7,8,9,10)            -4.0643         calculate D2E/DX2 analytically  !
 ! D44   D(7,8,9,11)          -179.4082         calculate D2E/DX2 analytically  !
 ! D45   D(14,8,9,10)          176.1383         calculate D2E/DX2 analytically  !
 ! D46   D(14,8,9,11)            0.7944         calculate D2E/DX2 analytically  !
 ! D47   D(7,8,14,13)          179.997          calculate D2E/DX2 analytically  !
 ! D48   D(7,8,14,16)           -0.3624         calculate D2E/DX2 analytically  !
 ! D49   D(9,8,14,13)           -0.2114         calculate D2E/DX2 analytically  !
 ! D50   D(9,8,14,16)          179.4292         calculate D2E/DX2 analytically  !
 ! D51   D(8,9,10,5)            51.6371         calculate D2E/DX2 analytically  !
 ! D52   D(8,9,10,23)          -55.0797         calculate D2E/DX2 analytically  !
 ! D53   D(11,9,10,5)         -132.9729         calculate D2E/DX2 analytically  !
 ! D54   D(11,9,10,23)         120.3102         calculate D2E/DX2 analytically  !
 ! D55   D(8,9,11,12)           -0.6363         calculate D2E/DX2 analytically  !
 ! D56   D(8,9,11,17)          179.0689         calculate D2E/DX2 analytically  !
 ! D57   D(10,9,11,12)        -175.8674         calculate D2E/DX2 analytically  !
 ! D58   D(10,9,11,17)           3.8377         calculate D2E/DX2 analytically  !
 ! D59   D(5,10,23,24)          85.0578         calculate D2E/DX2 analytically  !
 ! D60   D(5,10,23,25)        -159.4952         calculate D2E/DX2 analytically  !
 ! D61   D(5,10,23,43)         -32.1058         calculate D2E/DX2 analytically  !
 ! D62   D(9,10,23,24)        -171.544          calculate D2E/DX2 analytically  !
 ! D63   D(9,10,23,25)         -56.097          calculate D2E/DX2 analytically  !
 ! D64   D(9,10,23,43)          71.2924         calculate D2E/DX2 analytically  !
 ! D65   D(9,11,12,13)          -0.0811         calculate D2E/DX2 analytically  !
 ! D66   D(9,11,12,18)        -179.9123         calculate D2E/DX2 analytically  !
 ! D67   D(17,11,12,13)       -179.7865         calculate D2E/DX2 analytically  !
 ! D68   D(17,11,12,18)          0.3823         calculate D2E/DX2 analytically  !
 ! D69   D(11,12,13,14)          0.6565         calculate D2E/DX2 analytically  !
 ! D70   D(11,12,13,15)       -179.6315         calculate D2E/DX2 analytically  !
 ! D71   D(18,12,13,14)       -179.5136         calculate D2E/DX2 analytically  !
 ! D72   D(18,12,13,15)          0.1984         calculate D2E/DX2 analytically  !
 ! D73   D(12,13,14,8)          -0.5015         calculate D2E/DX2 analytically  !
 ! D74   D(12,13,14,16)        179.8565         calculate D2E/DX2 analytically  !
 ! D75   D(15,13,14,8)         179.7841         calculate D2E/DX2 analytically  !
 ! D76   D(15,13,14,16)          0.1421         calculate D2E/DX2 analytically  !
 ! D77   D(10,23,25,26)       -174.1902         calculate D2E/DX2 analytically  !
 ! D78   D(10,23,25,27)        -55.4979         calculate D2E/DX2 analytically  !
 ! D79   D(10,23,25,31)         71.0496         calculate D2E/DX2 analytically  !
 ! D80   D(24,23,25,26)        -63.2654         calculate D2E/DX2 analytically  !
 ! D81   D(24,23,25,27)         55.4269         calculate D2E/DX2 analytically  !
 ! D82   D(24,23,25,31)       -178.0256         calculate D2E/DX2 analytically  !
 ! D83   D(43,23,25,26)         59.9287         calculate D2E/DX2 analytically  !
 ! D84   D(43,23,25,27)        178.6209         calculate D2E/DX2 analytically  !
 ! D85   D(43,23,25,31)        -54.8315         calculate D2E/DX2 analytically  !
 ! D86   D(10,23,43,7)         -26.7268         calculate D2E/DX2 analytically  !
 ! D87   D(10,23,43,32)         91.8912         calculate D2E/DX2 analytically  !
 ! D88   D(10,23,43,44)       -137.7988         calculate D2E/DX2 analytically  !
 ! D89   D(24,23,43,7)        -140.196          calculate D2E/DX2 analytically  !
 ! D90   D(24,23,43,32)        -21.5781         calculate D2E/DX2 analytically  !
 ! D91   D(24,23,43,44)        108.732          calculate D2E/DX2 analytically  !
 ! D92   D(25,23,43,7)          96.3215         calculate D2E/DX2 analytically  !
 ! D93   D(25,23,43,32)       -145.0606         calculate D2E/DX2 analytically  !
 ! D94   D(25,23,43,44)        -14.7505         calculate D2E/DX2 analytically  !
 ! D95   D(23,25,26,45)          7.9069         calculate D2E/DX2 analytically  !
 ! D96   D(27,25,26,45)       -114.1178         calculate D2E/DX2 analytically  !
 ! D97   D(31,25,26,45)        124.9813         calculate D2E/DX2 analytically  !
 ! D98   D(23,25,27,28)         70.4843         calculate D2E/DX2 analytically  !
 ! D99   D(23,25,27,29)       -170.6523         calculate D2E/DX2 analytically  !
 ! D100  D(23,25,27,30)        -51.8143         calculate D2E/DX2 analytically  !
 ! D101  D(26,25,27,28)       -174.6098         calculate D2E/DX2 analytically  !
 ! D102  D(26,25,27,29)        -55.7464         calculate D2E/DX2 analytically  !
 ! D103  D(26,25,27,30)         63.0916         calculate D2E/DX2 analytically  !
 ! D104  D(31,25,27,28)        -55.8923         calculate D2E/DX2 analytically  !
 ! D105  D(31,25,27,29)         62.9711         calculate D2E/DX2 analytically  !
 ! D106  D(31,25,27,30)       -178.1909         calculate D2E/DX2 analytically  !
 ! D107  D(34,32,33,35)          2.3964         calculate D2E/DX2 analytically  !
 ! D108  D(34,32,33,36)       -177.6678         calculate D2E/DX2 analytically  !
 ! D109  D(43,32,33,35)       -171.7751         calculate D2E/DX2 analytically  !
 ! D110  D(43,32,33,36)          8.1607         calculate D2E/DX2 analytically  !
 ! D111  D(33,32,34,37)         -2.5951         calculate D2E/DX2 analytically  !
 ! D112  D(33,32,34,38)        177.4085         calculate D2E/DX2 analytically  !
 ! D113  D(43,32,34,37)        171.9182         calculate D2E/DX2 analytically  !
 ! D114  D(43,32,34,38)         -8.0782         calculate D2E/DX2 analytically  !
 ! D115  D(33,32,43,7)         104.1478         calculate D2E/DX2 analytically  !
 ! D116  D(33,32,43,23)        -18.8409         calculate D2E/DX2 analytically  !
 ! D117  D(33,32,43,44)       -148.2529         calculate D2E/DX2 analytically  !
 ! D118  D(34,32,43,7)         -70.1211         calculate D2E/DX2 analytically  !
 ! D119  D(34,32,43,23)        166.8901         calculate D2E/DX2 analytically  !
 ! D120  D(34,32,43,44)         37.4781         calculate D2E/DX2 analytically  !
 ! D121  D(32,33,35,39)         -0.2029         calculate D2E/DX2 analytically  !
 ! D122  D(32,33,35,40)        179.5095         calculate D2E/DX2 analytically  !
 ! D123  D(36,33,35,39)        179.8594         calculate D2E/DX2 analytically  !
 ! D124  D(36,33,35,40)         -0.4282         calculate D2E/DX2 analytically  !
 ! D125  D(32,34,37,39)          0.5944         calculate D2E/DX2 analytically  !
 ! D126  D(32,34,37,41)       -179.6142         calculate D2E/DX2 analytically  !
 ! D127  D(38,34,37,39)       -179.4092         calculate D2E/DX2 analytically  !
 ! D128  D(38,34,37,41)          0.3822         calculate D2E/DX2 analytically  !
 ! D129  D(33,35,39,37)         -1.8216         calculate D2E/DX2 analytically  !
 ! D130  D(33,35,39,42)        179.1904         calculate D2E/DX2 analytically  !
 ! D131  D(40,35,39,37)        178.4682         calculate D2E/DX2 analytically  !
 ! D132  D(40,35,39,42)         -0.5198         calculate D2E/DX2 analytically  !
 ! D133  D(34,37,39,35)          1.6254         calculate D2E/DX2 analytically  !
 ! D134  D(34,37,39,42)       -179.3866         calculate D2E/DX2 analytically  !
 ! D135  D(41,37,39,35)       -178.1648         calculate D2E/DX2 analytically  !
 ! D136  D(41,37,39,42)          0.8232         calculate D2E/DX2 analytically  !
 --------------------------------------------------------------------------------
 Trust Radius=3.00D-01 FncErr=1.00D-07 GrdErr=1.00D-06 EigMax=2.50D+02 EigMin=1.00D-04
 Number of steps in this run=    270 maximum allowed number of steps=    270.
 GradGradGradGradGradGradGradGradGradGradGradGradGradGradGradGradGradGrad

                          Input orientation:                          
 ---------------------------------------------------------------------
 Center     Atomic      Atomic             Coordinates (Angstroms)
 Number     Number       Type             X           Y           Z
 ---------------------------------------------------------------------
      1          6           0        0.209186    3.297712    0.633727
      2          6           0       -0.002579    4.235541   -0.380451
      3          6           0        0.243072    3.916933   -1.711893
      4          6           0        0.715684    2.652651   -2.069264
      5          6           0        0.928772    1.726765   -1.060961
      6          6           0        0.679089    2.045636    0.276154
      7         16           0        0.794177    0.728055    1.464754
      8          6           0        2.425900    0.109093    1.099642
      9          6           0        2.758811   -0.132970   -0.235631
     10         16           0        1.494205    0.089328   -1.464235
     11          6           0        4.002872   -0.624940   -0.590738
     12          6           0        4.930851   -0.863219    0.425562
     13          6           0        4.608819   -0.609784    1.754660
     14          6           0        3.346887   -0.124012    2.110456
     15          1           0        5.341022   -0.793731    2.532829
     16          1           0        3.100151    0.069793    3.149040
     17          1           0        4.248968   -0.824533   -1.628165
     18          1           0        5.911606   -1.247245    0.168212
     19          1           0       -0.004734    3.539965    1.668963
     20          1           0        0.905552    2.403507   -3.107961
     21          1           0       -0.372364    5.220858   -0.119430
     22          1           0        0.066763    4.653864   -2.487222
     23          6           0        0.187257   -1.061258   -0.729352
     24          1           0       -0.572345   -1.100621   -1.514457
     25          6           0        0.836342   -2.440165   -0.574522
     26          1           0        0.000993   -3.069360   -0.250379
     27          6           0        1.429638   -3.004501   -1.862088
     28          1           0        2.331157   -2.476381   -2.193504
     29          1           0        1.716612   -4.046062   -1.697382
     30          1           0        0.699604   -2.982682   -2.677497
     31          1           0        1.577095   -2.433023    0.231540
     32          6           0       -1.697418    0.335674    0.443248
     33          6           0       -2.118951    0.939935   -0.743507
     34          6           0       -2.395515    0.597395    1.625959
     35          6           0       -3.189012    1.829877   -0.737761
     36          1           0       -1.627377    0.733449   -1.688121
     37          6           0       -3.462153    1.489349    1.633805
     38          1           0       -2.102770    0.100180    2.547048
     39          6           0       -3.851156    2.121605    0.453184
     40          1           0       -3.500506    2.298007   -1.666035
     41          1           0       -3.990864    1.687521    2.560646
     42          1           0       -4.677236    2.825844    0.458977
     43          6           0       -0.443753   -0.493134    0.548295
     44          1           0       -0.548058   -1.287697    1.290118
     45         35           0       -2.577940   -2.797399    0.009264
 ---------------------------------------------------------------------
                    Distance matrix (angstroms):
                    1          2          3          4          5
     1  C    0.000000
     2  C    1.397471   0.000000
     3  C    2.426214   1.390897   0.000000
     4  C    2.824678   2.423537   1.396240   0.000000
     5  C    2.420257   2.761243   2.385526   1.385405   0.000000
     6  C    1.384327   2.385683   2.764814   2.422972   1.397103
     7  S    2.763324   4.042531   4.534727   4.024862   2.719333
     8  C    3.911290   5.011562   5.212400   4.408684   3.086496
     9  C    4.361875   5.170120   4.990993   3.911044   2.736572
    10  S    4.043074   4.539387   4.034505   2.746412   1.778636
    11  C    5.592724   6.301756   6.001808   4.871781   3.898938
    12  C    6.296888   7.140430   7.028075   6.029356   4.993436
    13  C    5.990141   7.021457   7.181080   6.357859   5.189405
    14  C    4.871765   6.035664   6.369714   5.665964   4.396651
    15  H    6.832440   7.895242   8.136161   7.379062   6.223839
    16  H    5.010383   6.279944   6.825837   6.291863   5.018421
    17  H    6.199105   6.725830   6.207714   4.976894   4.225464
    18  H    7.306910   8.083289   7.895303   6.871178   5.931630
    19  H    1.084510   2.164239   3.410821   3.909050   3.407582
    20  H    3.909573   3.408865   2.162948   1.084903   2.156091
    21  H    2.145679   1.084307   2.148237   3.403144   3.845533
    22  H    3.405841   2.149020   1.084107   2.144910   3.368262
    23  C    4.567175   5.311671   5.074533   3.983431   2.903942
    24  H    4.956896   5.485000   5.087213   4.006729   3.233129
    25  C    5.897154   6.731011   6.485235   5.309010   4.196245
    26  H    6.431531   7.306060   7.141633   6.046531   4.951831
    27  C    6.887415   7.527596   7.024012   5.705788   4.824681
    28  H    6.770240   7.333715   6.742886   5.378862   4.573377
    29  H    7.850950   8.560074   8.098199   6.783282   5.860994
    30  H    7.116745   7.607380   6.981798   5.668085   4.984436
    31  H    5.905443   6.880381   6.773366   5.647992   4.403943
    32  C    3.527760   4.331273   4.608205   4.183797   3.330864
    33  C    3.588329   3.933428   3.921663   3.567378   3.163620
    34  C    3.880812   4.794573   5.396548   5.249601   4.421075
    35  C    3.947565   4.008522   4.133272   4.206722   4.131735
    36  H    3.916553   4.076103   3.692386   3.052629   2.813166
    37  C    4.212964   4.854632   5.551176   5.702658   5.157359
    38  H    4.385219   5.484730   6.181356   5.980730   4.985354
    39  C    4.231099   4.469364   4.967239   5.244119   5.029537
    40  H    4.477737   4.200269   4.078897   4.250250   4.506766
    41  H    4.893481   5.572152   6.414911   6.672266   6.109042
    42  H    4.912262   4.954221   5.487493   5.958656   5.911473
    43  C    3.847615   4.839170   5.002886   4.253454   3.066184
    44  H    4.693639   5.796077   6.060209   5.329994   4.098241
    45  Br   6.731152   7.499774   7.483498   6.698603   5.823270
                    6          7          8          9         10
     6  C    0.000000
     7  S    1.778211   0.000000
     8  C    2.734900   1.782958   0.000000
     9  C    3.055076   2.737236   1.397275   0.000000
    10  S    2.742355   3.078472   2.727987   1.777108   0.000000
    11  C    4.350978   4.043682   2.425496   1.384133   2.750743
    12  C    5.153760   4.552378   2.770299   2.384994   4.035990
    13  C    4.967898   4.052820   2.389763   2.758829   4.533306
    14  C    3.897330   2.767540   1.387191   2.418685   4.031918
    15  H    5.906624   4.912272   3.371506   3.843018   5.617323
    16  H    4.244876   2.930468   2.157821   3.407877   4.884849
    17  H    4.960679   4.890016   3.411182   2.153597   2.907015
    18  H    6.183361   5.636569   3.854525   3.368206   4.895380
    19  H    2.154194   2.930324   4.242993   4.975451   4.895982
    20  H    3.410512   4.871269   5.027894   4.256591   2.898926
    21  H    3.368097   4.904665   5.953701   6.203324   5.623627
    22  H    3.848902   5.617759   6.251885   5.935534   4.890714
    23  C    3.302383   2.895530   3.118728   2.778195   1.889977
    24  H    3.830314   3.753283   4.157691   3.697072   2.385190
    25  C    4.568456   3.768029   3.439220   3.022231   2.760925
    26  H    5.186544   4.241601   4.219632   4.028420   3.698708
    27  C    5.535277   5.040205   4.411219   3.557774   3.119973
    28  H    5.410839   5.100350   4.187895   3.083461   2.795565
    29  H    6.486916   5.800188   5.058829   4.305251   4.147924
    30  H    5.831677   5.562082   5.177446   4.280643   3.397152
    31  H    4.568018   3.482268   2.817166   2.627726   3.040523
    32  C    2.932520   2.721302   4.181381   4.531940   3.726343
    33  C    3.176682   3.661642   4.974250   5.020122   3.781253
    34  C    3.656852   3.196435   4.874576   5.528655   4.993731
    35  C    4.004595   4.683042   6.153404   6.283431   5.048742
    36  H    3.301514   3.975497   4.958881   4.700963   3.195198
    37  C    4.393468   4.327181   6.071211   6.695305   6.010274
    38  H    4.084177   3.155612   4.754358   5.606481   5.387832
    39  C    4.534339   4.954228   6.623409   7.017780   6.031545
    40  H    4.615713   5.541741   6.896564   6.865476   5.464991
    41  H    5.211105   5.001817   6.767631   7.529373   6.988553
    42  H    5.415936   5.945474   7.631889   8.033172   7.019540
    43  C    2.789299   1.965622   2.983550   3.316726   2.853983
    44  H    3.693930   2.428034   3.291159   3.820561   3.695064
    45  Br   5.842470   5.091017   5.888551   5.969930   5.204494
                   11         12         13         14         15
    11  C    0.000000
    12  C    1.396706   0.000000
    13  C    2.422456   1.390840   0.000000
    14  C    2.824481   2.427805   1.398227   0.000000
    15  H    3.402324   2.147939   1.084207   2.145576   0.000000
    16  H    3.909412   3.411643   2.163839   1.084940   2.479293
    17  H    1.084737   2.164314   3.408682   3.909190   4.302023
    18  H    2.146284   1.084244   2.149518   3.407601   2.474400
    19  H    6.205932   6.730087   6.205855   4.985279   6.935726
    20  H    5.010119   6.273780   6.814631   6.291291   7.855841
    21  H    7.316979   8.089320   7.894351   6.882794   8.709336
    22  H    6.852399   7.910870   8.144312   7.397699   9.093680
    23  C    3.842981   4.886177   5.091596   4.350425   6.105300
    24  H    4.691710   5.839966   6.145934   5.427167   7.172351
    25  C    3.649961   4.500215   4.796558   4.344710   5.714763
    26  H    4.701709   5.443111   5.594797   5.044167   6.437441
    27  C    3.728294   4.698609   5.377985   5.268222   6.285040
    28  H    2.965017   4.027432   4.925437   5.008934   5.850540
    29  H    4.260953   4.996870   5.664756   5.704376   6.450480
    30  H    4.563452   5.659024   6.368408   6.172892   7.313123
    31  H    3.135235   3.708046   3.851681   3.463238   4.706416
    32  C    5.872411   6.735845   6.510170   5.332533   7.428428
    33  C    6.320513   7.370061   7.342027   6.257194   8.330136
    34  C    6.880931   7.566372   7.108765   5.807783   7.912752
    35  C    7.600720   8.633554   8.542264   7.392428   9.504818
    36  H    5.894843   7.073002   7.248942   6.317256   8.288986
    37  C    8.071271   8.799826   8.340357   7.013783   9.138741
    38  H    6.902924   7.409498   6.795392   5.471712   7.497287
    39  C    8.385645   9.275429   8.984737   7.720179   9.865102
    40  H    8.124073   9.244237   9.269172   8.186260  10.264595
    41  H    8.898231   9.521652   8.937660   7.571454   9.656163
    42  H    9.399685  10.292018   9.985647   8.707214  10.852082
    43  C    4.592085   5.388728   5.195903   4.116497   6.123100
    44  H    4.968685   5.562920   5.221948   4.147013   6.039006
    45  Br   6.956053   7.765069   7.712430   6.831221   8.549446
                   16         17         18         19         20
    16  H    0.000000
    17  H    4.994125   0.000000
    18  H    4.303975   2.483953   0.000000
    19  H    4.886004   6.929205   7.757107   0.000000
    20  H    7.029406   4.877342   7.008700   4.993912   0.000000
    21  H    7.019596   7.757560   9.022603   2.481714   4.301378
    22  H    7.872903   6.945621   8.719897   4.303459   2.480522
    23  C    4.980578   4.166701   5.797274   5.192305   4.263605
    24  H    6.050231   4.830550   6.700335   5.656093   4.123390
    25  C    5.028880   3.920006   5.266215   6.442250   5.466650
    26  H    5.569121   4.998283   6.199247   6.882375   6.239894
    27  C    6.111735   3.571499   5.224759   7.573360   5.574353
    28  H    5.968009   2.593494   4.461849   7.521400   5.165451
    29  H    6.507092   4.098276   5.376969   8.476032   6.651653
    30  H    7.002054   4.284471   6.186660   7.869735   5.407286
    31  H    4.134682   3.631067   4.494226   6.343891   5.915679
    32  C    5.514406   6.402838   7.776794   3.825577   4.864409
    33  C    6.568721   6.666810   8.372863   4.129174   4.108565
    34  C    5.727171   7.533947   8.633422   3.791623   6.047238
    35  C    7.599914   7.947469   9.649389   4.342390   4.765748
    36  H    6.796182   6.079666   8.012826   4.666853   3.349742
    37  C    6.882943   8.686535   9.874425   4.019951   6.511288
    38  H    5.237719   7.657158   8.467859   4.123701   6.806941
    39  C    7.732932   8.867004  10.331596   4.276076   5.948739
    40  H    8.468681   8.355001  10.223557   4.988496   4.637200
    41  H    7.296968   9.578694  10.601675   4.485073   7.524668
    42  H    8.678710   9.867043  11.348928   4.879171   6.638444
    43  C    4.431706   5.183477   6.411219   4.208862   4.855858
    44  H    4.313676   5.634035   6.556491   4.872889   5.922927
    45  Br   7.093638   7.292465   8.631375   7.038336   6.992942
                   21         22         23         24         25
    21  H    0.000000
    22  H    2.474016   0.000000
    23  C    6.336416   5.980572   0.000000
    24  H    6.476665   5.871016   1.093131   0.000000
    25  C    7.769128   7.387552   1.531884   2.159226   0.000000
    26  H    8.299654   8.040894   2.072820   2.408847   1.094880
    27  C    8.598872   7.803767   2.569590   2.784518   1.525877
    28  H    8.417737   7.486932   2.956792   3.283922   2.203834
    29  H    9.629619   8.890138   3.490711   3.734757   2.148161
    30  H    8.659728   7.665085   2.783817   2.551993   2.176126
    31  H    7.906040   7.739298   2.176397   3.073092   1.094761
    32  C    5.092877   5.508789   2.622672   2.676068   3.893723
    33  C    4.665441   4.648780   3.053452   2.673990   4.493038
    34  C    5.340031   6.279810   3.869022   4.008668   4.951140
    35  C    4.451358   4.651407   4.444989   4.004750   5.870552
    36  H    4.916573   4.344920   2.726373   2.122985   4.169153
    37  C    5.152163   6.280945   5.040665   4.997048   6.228551
    38  H    6.027085   7.126485   4.162686   4.503326   4.983566
    39  C    4.694172   5.514382   5.276153   5.000495   6.621070
    40  H    4.551958   4.353139   5.075592   4.488627   6.515361
    41  H    5.723707   7.123517   5.986365   6.005537   7.083007
    42  H    4.960098   5.875991   6.339162   6.013460   7.694057
    43  C    5.753317   5.997214   1.534054   2.154187   2.586560
    44  H    6.661755   7.067422   2.161070   2.810912   2.592610
    45  Br   8.317065   8.291454   3.347544   3.036971   3.482204
                   26         27         28         29         30
    26  H    0.000000
    27  C    2.154725   0.000000
    28  H    3.091444   1.096122   0.000000
    29  H    2.447675   1.092855   1.757186   0.000000
    30  H    2.527147   1.094677   1.775544   1.767967   0.000000
    31  H    1.766711   2.175226   2.539946   2.518353   3.087817
    32  C    3.867813   5.123458   5.575799   5.952941   5.147451
    33  C    4.561993   5.422387   5.794581   6.362514   5.203027
    34  C    4.765395   6.306498   6.810127   7.036752   6.396596
    35  C    5.866532   6.779915   7.150896   7.714446   6.484183
    36  H    4.379503   4.831964   5.121368   5.833187   4.494812
    37  C    6.027052   7.506369   7.996108   8.279927   7.477072
    38  H    4.722012   6.446505   6.983639   7.056500   6.682306
    39  C    6.502320   7.715195   8.146621   8.582837   7.520926
    40  H    6.563018   7.243021   7.555217   8.213800   6.822731
    41  H    6.816502   8.423627   8.939126   9.142213   8.440938
    42  H    7.559262   8.756379   9.179696   9.630902   8.513921
    43  C    2.733609   3.953037   4.376169   4.725837   4.232121
    44  H    2.418452   4.098183   4.673165   4.654295   4.491281
    45  Br   2.606199   4.427813   5.390220   4.786959   4.242088
                   31         32         33         34         35
    31  H    0.000000
    32  C    4.293360   0.000000
    33  C    5.097874   1.396857   0.000000
    34  C    5.187434   1.398085   2.410019   0.000000
    35  C    6.467429   2.419148   1.391783   2.781335   0.000000
    36  H    4.896967   2.169300   1.084701   3.404655   2.131676
    37  C    6.537994   2.421298   2.785258   1.390453   2.411408
    38  H    5.031908   2.155398   3.396057   1.086889   3.868041
    39  C    7.089406   2.797898   2.414321   2.411951   1.393517
    40  H    7.194822   3.398669   2.145719   3.866563   1.085296
    41  H    7.307926   3.401582   3.870448   2.146428   3.397458
    42  H    8.174599   3.883363   3.398153   3.396186   2.153821
    43  C    2.819101   1.506530   2.555137   2.481932   3.819263
    44  H    2.636026   2.161840   3.400835   2.660725   4.561381
    45  Br   4.176900   3.283262   3.839922   3.764520   4.726853
                   36         37         38         39         40
    36  H    0.000000
    37  C    3.869494   0.000000
    38  H    4.308559   2.147493   0.000000
    39  C    3.384872   1.394610   3.395185   0.000000
    40  H    2.440685   3.397697   4.953199   2.155264   0.000000
    41  H    4.954629   1.085284   2.466726   2.156234   4.298602
    42  H    4.276656   2.154731   4.291522   1.085539   2.485756
    43  C    2.811944   3.770850   2.664465   4.296080   4.694408
    44  H    3.757641   4.040056   2.433764   4.820192   5.505730
    45  Br   4.031324   4.668744   3.880992   5.100465   5.442510
                   41         42         43         44         45
    41  H    0.000000
    42  H    2.486745   0.000000
    43  C    4.624587   5.380146   0.000000
    44  H    4.724307   5.887455   1.092022   0.000000
    45  Br   5.349805   6.019148   3.186683   2.835526   0.000000
 Stoichiometry    C22H20BrS2(1+)
 Framework group  C1[X(C22H20BrS2)]
 Deg. of freedom   129
 Full point group                 C1      NOp   1
 Largest Abelian subgroup         C1      NOp   1
 Largest concise Abelian subgroup C1      NOp   1
                         Standard orientation:                         
 ---------------------------------------------------------------------
 Center     Atomic      Atomic             Coordinates (Angstroms)
 Number     Number       Type             X           Y           Z
 ---------------------------------------------------------------------
      1          6           0        0.167074    3.227476    0.665765
      2          6           0       -0.029775    4.173988   -0.343338
      3          6           0        0.219534    3.861507   -1.675552
      4          6           0        0.681015    2.594773   -2.038741
      5          6           0        0.879340    1.660228   -1.035427
      6          6           0        0.625972    1.972977    0.302440
      7         16           0        0.721348    0.646605    1.482981
      8          6           0        2.348520    0.013271    1.122234
      9          6           0        2.685888   -0.223544   -0.212862
     10         16           0        1.430050    0.019710   -1.446478
     11          6           0        3.926674   -0.725973   -0.564770
     12          6           0        4.846851   -0.980367    0.454713
     13          6           0        4.520510   -0.732254    1.783765
     14          6           0        3.261787   -0.235843    2.136229
     15          1           0        5.246722   -0.928763    2.564472
     16          1           0        3.011640   -0.046246    3.174774
     17          1           0        4.176115   -0.921358   -1.602199
     18          1           0        5.824945   -1.372785    0.199910
     19          1           0       -0.049745    3.465201    1.701448
     20          1           0        0.873731    2.350427   -3.078053
     21          1           0       -0.390794    5.161344   -0.077790
     22          1           0        0.054834    4.605223   -2.446946
     23          6           0        0.107560   -1.122111   -0.725866
     24          1           0       -0.648302   -1.148568   -1.515110
     25          6           0        0.741658   -2.508596   -0.576712
     26          1           0       -0.101777   -3.131253   -0.260991
     27          6           0        1.335840   -3.070647   -1.864868
     28          1           0        2.244442   -2.549692   -2.188182
     29          1           0        1.611258   -4.116151   -1.705498
     30          1           0        0.610329   -3.036035   -2.683863
     31          1           0        1.478233   -2.514299    0.233181
     32          6           0       -1.768780    0.286504    0.446124
     33          6           0       -2.177904    0.902749   -0.738810
     34          6           0       -2.470313    0.547720    1.626912
     35          6           0       -3.238799    1.803595   -0.732755
     36          1           0       -1.683555    0.697345   -1.682211
     37          6           0       -3.527776    1.450530    1.635098
     38          1           0       -2.187487    0.041560    2.546226
     39          6           0       -3.904117    2.094393    0.456648
     40          1           0       -3.540634    2.280912   -1.659541
     41          1           0       -4.059252    1.648118    2.560481
     42          1           0       -4.722952    2.807040    0.462792
     43          6           0       -0.524243   -0.555819    0.552203
     44          1           0       -0.640555   -1.354059    1.288271
     45         35           0       -2.679104   -2.834467   -0.012851
 ---------------------------------------------------------------------
 Rotational constants (GHZ):           0.2134357           0.1646037           0.1175694
 Standard basis: 6-31+G(d,p) (6D, 7F)
 There are   598 symmetry adapted cartesian basis functions of A   symmetry.
 There are   598 symmetry adapted basis functions of A   symmetry.
   598 basis functions,  1043 primitive gaussians,   598 cartesian basis functions
   109 alpha electrons      109 beta electrons
       nuclear repulsion energy      3119.8839032645 Hartrees.
 NAtoms=   45 NActive=   45 NUniq=   45 SFac= 1.00D+00 NAtFMM=   60 NAOKFM=F Big=F
 Integral buffers will be    131072 words long.
 Raffenetti 2 integral format.
 Two-electron integral symmetry is turned on.
 Nuclear repulsion after empirical dispersion term =     3119.8380623381 Hartrees.
 Force inversion solution in PCM.
 ------------------------------------------------------------------------------
 Polarizable Continuum Model (PCM)
 =================================
 Model                : PCM.
 Atomic radii         : SMD-Coulomb.
 Polarization charges : Total charges.
 Charge compensation  : None.
 Solution method      : Matrix inversion.
 Cavity type          : VdW (van der Waals Surface) (Alpha=1.000).
 Cavity algorithm     : GePol (No added spheres)
                        Default sphere list used, NSphG=   45.
                        Lebedev-Laikov grids with approx.  5.0 points / Ang**2.
                        Smoothing algorithm: York/Karplus (Gamma=1.0000).
                        Polarization charges: spherical gaussians, with
                                              point-specific exponents (IZeta= 3).
                        Self-potential: point-specific (ISelfS= 7).
                        Self-field    : sphere-specific E.n sum rule (ISelfD= 2).
 1st derivatives      : Analytical E(r).r(x)/FMM algorithm (CHGder, D1EAlg=3).
                        Cavity 1st derivative terms included.
 2nd derivatives      : Analytical E(r).r(xy)/FMM algorithm (CHGder, D2EAlg=3).
                        Cavity 2nd derivative terms included.
 Solvent              : Dichloromethane, Eps=   8.930000 Eps(inf)=   2.028346
 ------------------------------------------------------------------------------
 ------------------------------------------------------------------------------
 Atomic radii for non-electrostatic terms: SMD-CDS.
 ------------------------------------------------------------------------------
 Nuclear repulsion after PCM non-electrostatic terms =     3119.8224619709 Hartrees.
 One-electron integrals computed using PRISM.
 NBasis=   598 RedAO= T EigKep=  1.06D-06  NBF=   598
 NBsUse=   595 1.00D-06 EigRej=  8.34D-07 NBFU=   595
 ExpMin= 3.50D-02 ExpMax= 5.74D+05 ExpMxC= 5.74D+03 IAcc=3 IRadAn=         5 AccDes= 0.00D+00
 Harris functional with IExCor= 4639 and IRadAn=       5 diagonalized for initial guess.
 HarFok:  IExCor= 4639 AccDes= 0.00D+00 IRadAn=         5 IDoV= 1 UseB2=F ITyADJ=14
 ICtDFT=  3500011 ScaDFX=  1.000000  1.000000  1.000000  1.000000
 FoFCou: FMM=F IPFlag=           0 FMFlag=      100000 FMFlg1=           0
         NFxFlg=           0 DoJE=T BraDBF=F KetDBF=T FulRan=T
         wScrn=  0.000000 ICntrl=       500 IOpCl=  0 I1Cent=   200000004 NGrid=           0
         NMat0=    1 NMatS0=      1 NMatT0=    0 NMatD0=    1 NMtDS0=    0 NMtDT0=    0
 Petite list used in FoFCou.
 Requested convergence on RMS density matrix=1.00D-08 within 128 cycles.
 Requested convergence on MAX density matrix=1.00D-06.
 Requested convergence on             energy=1.00D-06.
 No special actions if energy rises.
 Inv3:  Mode=1 IEnd=    32610627.
 Iteration    1 A*A^-1 deviation from unit magnitude is 3.22D-15 for    765.
 Iteration    1 A*A^-1 deviation from orthogonality  is 2.78D-15 for    925     77.
 Iteration    1 A^-1*A deviation from unit magnitude is 3.11D-15 for    765.
 Iteration    1 A^-1*A deviation from orthogonality  is 2.34D-15 for   2751   2122.
 Error on total polarization charges =  0.04901
 SCF Done:  E(RwB97XD) =  -4218.05492913     A.U. after   18 cycles
            NFock= 18  Conv=0.36D-08     -V/T= 2.0064
 SMD-CDS (non-electrostatic) energy       (kcal/mol) =      -9.79
 (included in total energy above)
 DoSCS=F DFT=T ScalE2(SS,OS)=  1.000000  1.000000
 Range of M.O.s used for correlation:     1   595
 NBasis=   598 NAE=   109 NBE=   109 NFC=     0 NFV=     0
 NROrb=    595 NOA=   109 NOB=   109 NVA=   486 NVB=   486

 **** Warning!!: The largest alpha MO coefficient is  0.13976817D+03

 Symmetrizing basis deriv contribution to polar:
 IMax=3 JMax=2 DiffMx= 0.00D+00
 G2DrvN: will do    46 centers at a time, making    1 passes.
 Calling FoFCou, ICntrl=  3107 FMM=F I1Cent=   0 AccDes= 0.00D+00.
 NEqPCM:  Using equilibrium solvation (IEInf=0, Eps=   8.9300, EpsInf=   2.0283)
 G2PCM: DoFxE=T DoFxN=T DoGrad=T DoDP/DQ/DG/TGxP=FFFF NFrqRd=   0 IEInf=0 SqF1=F DoCFld=F IF1Alg=4.
 End of G2Drv F.D. properties file   721 does not exist.
 End of G2Drv F.D. properties file   722 does not exist.
 End of G2Drv F.D. properties file   788 does not exist.
          IDoAtm=111111111111111111111111111111111111111111111
 NEqPCM:  Using equilibrium solvation (IEInf=0, Eps=   8.9300, EpsInf=   2.0283)
          Differentiating once with respect to nuclear coordinates.
 CalDSu exits because no D1Ps are significant.
          There are   138 degrees of freedom in the 1st order CPHF.  IDoFFX=6 NUNeed=     0.
    132 vectors produced by pass  0 Test12= 5.30D-14 1.00D-09 XBig12= 4.32D-01 1.07D-01.
 AX will form   132 AO Fock derivatives at one time.
    132 vectors produced by pass  1 Test12= 5.30D-14 1.00D-09 XBig12= 1.89D-02 2.82D-02.
    132 vectors produced by pass  2 Test12= 5.30D-14 1.00D-09 XBig12= 6.16D-04 2.32D-03.
    132 vectors produced by pass  3 Test12= 5.30D-14 1.00D-09 XBig12= 9.15D-06 3.03D-04.
    132 vectors produced by pass  4 Test12= 5.30D-14 1.00D-09 XBig12= 1.06D-07 3.41D-05.
    132 vectors produced by pass  5 Test12= 5.30D-14 1.00D-09 XBig12= 8.68D-10 2.89D-06.
    132 vectors produced by pass  6 Test12= 5.30D-14 1.00D-09 XBig12= 6.14D-12 1.94D-07.
     78 vectors produced by pass  7 Test12= 5.30D-14 1.00D-09 XBig12= 4.19D-14 1.64D-08.
      4 vectors produced by pass  8 Test12= 5.30D-14 1.00D-09 XBig12= 2.79D-16 1.13D-09.
      2 vectors produced by pass  9 Test12= 5.30D-14 1.00D-09 XBig12= 1.86D-16 1.76D-09.
      1 vectors produced by pass 10 Test12= 5.30D-14 1.00D-09 XBig12= 1.03D-16 1.14D-09.
      1 vectors produced by pass 11 Test12= 5.30D-14 1.00D-09 XBig12= 1.59D-16 1.05D-09.
 InvSVY:  IOpt=1 It=  1 EMax= 9.99D-16
 Solved reduced A of dimension  1010 with   138 vectors.
 End of Minotr F.D. properties file   721 does not exist.
 End of Minotr F.D. properties file   722 does not exist.
 End of Minotr F.D. properties file   788 does not exist.

 **********************************************************************

            Population analysis using the SCF Density.

 **********************************************************************

 Orbital symmetries:
       Occupied  (A) (A) (A) (A) (A) (A) (A) (A) (A) (A) (A) (A)
                 (A) (A) (A) (A) (A) (A) (A) (A) (A) (A) (A) (A)
                 (A) (A) (A) (A) (A) (A) (A) (A) (A) (A) (A) (A)
                 (A) (A) (A) (A) (A) (A) (A) (A) (A) (A) (A) (A)
                 (A) (A) (A) (A) (A) (A) (A) (A) (A) (A) (A) (A)
                 (A) (A) (A) (A) (A) (A) (A) (A) (A) (A) (A) (A)
                 (A) (A) (A) (A) (A) (A) (A) (A) (A) (A) (A) (A)
                 (A) (A) (A) (A) (A) (A) (A) (A) (A) (A) (A) (A)
                 (A) (A) (A) (A) (A) (A) (A) (A) (A) (A) (A) (A)
                 (A)
       Virtual   (A) (A) (A) (A) (A) (A) (A) (A) (A) (A) (A) (A)
                 (A) (A) (A) (A) (A) (A) (A) (A) (A) (A) (A) (A)
                 (A) (A) (A) (A) (A) (A) (A) (A) (A) (A) (A) (A)
                 (A) (A) (A) (A) (A) (A) (A) (A) (A) (A) (A) (A)
                 (A) (A) (A) (A) (A) (A) (A) (A) (A) (A) (A) (A)
                 (A) (A) (A) (A) (A) (A) (A) (A) (A) (A) (A) (A)
                 (A) (A) (A) (A) (A) (A) (A) (A) (A) (A) (A) (A)
                 (A) (A) (A) (A) (A) (A) (A) (A) (A) (A) (A) (A)
                 (A) (A) (A) (A) (A) (A) (A) (A) (A) (A) (A) (A)
                 (A) (A) (A) (A) (A) (A) (A) (A) (A) (A) (A) (A)
                 (A) (A) (A) (A) (A) (A) (A) (A) (A) (A) (A) (A)
                 (A) (A) (A) (A) (A) (A) (A) (A) (A) (A) (A) (A)
                 (A) (A) (A) (A) (A) (A) (A) (A) (A) (A) (A) (A)
                 (A) (A) (A) (A) (A) (A) (A) (A) (A) (A) (A) (A)
                 (A) (A) (A) (A) (A) (A) (A) (A) (A) (A) (A) (A)
                 (A) (A) (A) (A) (A) (A) (A) (A) (A) (A) (A) (A)
                 (A) (A) (A) (A) (A) (A) (A) (A) (A) (A) (A) (A)
                 (A) (A) (A) (A) (A) (A) (A) (A) (A) (A) (A) (A)
                 (A) (A) (A) (A) (A) (A) (A) (A) (A) (A) (A) (A)
                 (A) (A) (A) (A) (A) (A) (A) (A) (A) (A) (A) (A)
                 (A) (A) (A) (A) (A) (A) (A) (A) (A) (A) (A) (A)
                 (A) (A) (A) (A) (A) (A) (A) (A) (A) (A) (A) (A)
                 (A) (A) (A) (A) (A) (A) (A) (A) (A) (A) (A) (A)
                 (A) (A) (A) (A) (A) (A) (A) (A) (A) (A) (A) (A)
                 (A) (A) (A) (A) (A) (A) (A) (A) (A) (A) (A) (A)
                 (A) (A) (A) (A) (A) (A) (A) (A) (A) (A) (A) (A)
                 (A) (A) (A) (A) (A) (A) (A) (A) (A) (A) (A) (A)
                 (A) (A) (A) (A) (A) (A) (A) (A) (A) (A) (A) (A)
                 (A) (A) (A) (A) (A) (A) (A) (A) (A) (A) (A) (A)
                 (A) (A) (A) (A) (A) (A) (A) (A) (A) (A) (A) (A)
                 (A) (A) (A) (A) (A) (A) (A) (A) (A) (A) (A) (A)
                 (A) (A) (A) (A) (A) (A) (A) (A) (A) (A) (A) (A)
                 (A) (A) (A) (A) (A) (A) (A) (A) (A) (A) (A) (A)
                 (A) (A) (A) (A) (A) (A) (A) (A) (A) (A) (A) (A)
                 (A) (A) (A) (A) (A) (A) (A) (A) (A) (A) (A) (A)
                 (A) (A) (A) (A) (A) (A) (A) (A) (A) (A) (A) (A)
                 (A) (A) (A) (A) (A) (A) (A) (A) (A) (A) (A) (A)
                 (A) (A) (A) (A) (A) (A) (A) (A) (A) (A) (A) (A)
                 (A) (A) (A) (A) (A) (A) (A) (A) (A) (A) (A) (A)
                 (A) (A) (A) (A) (A) (A) (A) (A) (A) (A) (A) (A)
                 (A) (A) (A) (A) (A) (A)
 The electronic state is 1-A.
 Alpha  occ. eigenvalues -- -483.08550 -89.20603 -89.20201 -61.94665 -56.43790
 Alpha  occ. eigenvalues --  -56.43766 -56.43762 -10.41699 -10.41221 -10.41083
 Alpha  occ. eigenvalues --  -10.41082 -10.41006 -10.40984 -10.36999 -10.36913
 Alpha  occ. eigenvalues --  -10.36874 -10.36718 -10.35758 -10.35697 -10.35654
 Alpha  occ. eigenvalues --  -10.35557 -10.34683 -10.32768 -10.32698 -10.32549
 Alpha  occ. eigenvalues --  -10.32185 -10.32111 -10.32067 -10.30573  -8.59562
 Alpha  occ. eigenvalues --   -8.21811  -8.21400  -6.53191  -6.53187  -6.53141
 Alpha  occ. eigenvalues --   -6.16653  -6.16557  -6.16249  -6.16119  -6.16058
 Alpha  occ. eigenvalues --   -6.15660  -2.63883  -2.63883  -2.63846  -2.63842
 Alpha  occ. eigenvalues --   -2.63831  -1.09584  -1.03026  -1.01030  -1.00615
 Alpha  occ. eigenvalues --   -0.98016  -0.94646  -0.91739  -0.91472  -0.90335
 Alpha  occ. eigenvalues --   -0.88146  -0.86758  -0.85867  -0.83094  -0.78382
 Alpha  occ. eigenvalues --   -0.76906  -0.76848  -0.75906  -0.73727  -0.73239
 Alpha  occ. eigenvalues --   -0.71940  -0.70724  -0.69070  -0.68205  -0.65318
 Alpha  occ. eigenvalues --   -0.64073  -0.62963  -0.61134  -0.60750  -0.59739
 Alpha  occ. eigenvalues --   -0.59170  -0.58600  -0.58182  -0.57233  -0.56661
 Alpha  occ. eigenvalues --   -0.55890  -0.54360  -0.54149  -0.53056  -0.52384
 Alpha  occ. eigenvalues --   -0.52361  -0.51851  -0.51220  -0.50176  -0.49439
 Alpha  occ. eigenvalues --   -0.49213  -0.48797  -0.48082  -0.47623  -0.46922
 Alpha  occ. eigenvalues --   -0.45832  -0.45020  -0.44457  -0.44257  -0.43675
 Alpha  occ. eigenvalues --   -0.40076  -0.39182  -0.38836  -0.38696  -0.34949
 Alpha  occ. eigenvalues --   -0.34882  -0.28889  -0.28815  -0.28293
 Alpha virt. eigenvalues --   -0.04936  -0.02250  -0.01589  -0.00252   0.00285
 Alpha virt. eigenvalues --    0.01125   0.02988   0.04124   0.04973   0.05296
 Alpha virt. eigenvalues --    0.05515   0.06118   0.06326   0.06517   0.06772
 Alpha virt. eigenvalues --    0.07447   0.07764   0.07856   0.08330   0.08487
 Alpha virt. eigenvalues --    0.09305   0.09594   0.09686   0.10106   0.10518
 Alpha virt. eigenvalues --    0.10820   0.11116   0.11305   0.11744   0.12019
 Alpha virt. eigenvalues --    0.12286   0.12472   0.12841   0.13086   0.13424
 Alpha virt. eigenvalues --    0.13619   0.13744   0.14397   0.14798   0.15152
 Alpha virt. eigenvalues --    0.15556   0.15976   0.16141   0.16492   0.16616
 Alpha virt. eigenvalues --    0.16840   0.17260   0.17816   0.18002   0.18148
 Alpha virt. eigenvalues --    0.18291   0.19059   0.19547   0.19733   0.19881
 Alpha virt. eigenvalues --    0.20022   0.20141   0.20738   0.20994   0.21167
 Alpha virt. eigenvalues --    0.21431   0.21807   0.22266   0.22356   0.22411
 Alpha virt. eigenvalues --    0.22718   0.23000   0.23084   0.23204   0.23654
 Alpha virt. eigenvalues --    0.23787   0.24303   0.24470   0.24687   0.24793
 Alpha virt. eigenvalues --    0.25120   0.25517   0.25613   0.25691   0.26058
 Alpha virt. eigenvalues --    0.26166   0.26679   0.26718   0.27014   0.27168
 Alpha virt. eigenvalues --    0.27546   0.27599   0.27958   0.28083   0.28287
 Alpha virt. eigenvalues --    0.28381   0.28739   0.28849   0.29368   0.29631
 Alpha virt. eigenvalues --    0.29870   0.30494   0.30634   0.30953   0.31082
 Alpha virt. eigenvalues --    0.31281   0.31378   0.31958   0.32226   0.32749
 Alpha virt. eigenvalues --    0.32880   0.33386   0.33602   0.33712   0.33956
 Alpha virt. eigenvalues --    0.34204   0.34589   0.34973   0.35070   0.35282
 Alpha virt. eigenvalues --    0.35700   0.35856   0.36205   0.36486   0.36900
 Alpha virt. eigenvalues --    0.37359   0.37475   0.37858   0.38307   0.38594
 Alpha virt. eigenvalues --    0.38958   0.39247   0.39491   0.39690   0.40685
 Alpha virt. eigenvalues --    0.40920   0.41471   0.41562   0.41826   0.42332
 Alpha virt. eigenvalues --    0.42755   0.43084   0.43957   0.44440   0.44819
 Alpha virt. eigenvalues --    0.46142   0.47251   0.47673   0.48018   0.49391
 Alpha virt. eigenvalues --    0.50169   0.51266   0.53645   0.54241   0.57440
 Alpha virt. eigenvalues --    0.57713   0.59550   0.60419   0.62035   0.63924
 Alpha virt. eigenvalues --    0.64633   0.65381   0.65733   0.66388   0.67306
 Alpha virt. eigenvalues --    0.67713   0.68383   0.68697   0.69418   0.69831
 Alpha virt. eigenvalues --    0.70904   0.71775   0.71999   0.72713   0.73170
 Alpha virt. eigenvalues --    0.73685   0.74258   0.74759   0.75244   0.76252
 Alpha virt. eigenvalues --    0.76638   0.77149   0.77449   0.77853   0.78541
 Alpha virt. eigenvalues --    0.78781   0.79408   0.79848   0.80267   0.81144
 Alpha virt. eigenvalues --    0.81597   0.81933   0.82420   0.82862   0.83409
 Alpha virt. eigenvalues --    0.83734   0.84861   0.85105   0.85121   0.85782
 Alpha virt. eigenvalues --    0.86356   0.86953   0.87277   0.87830   0.88330
 Alpha virt. eigenvalues --    0.88851   0.89623   0.89746   0.91045   0.91479
 Alpha virt. eigenvalues --    0.92234   0.94012   0.94671   0.95602   0.95849
 Alpha virt. eigenvalues --    0.96539   0.96887   0.97316   0.97901   0.98661
 Alpha virt. eigenvalues --    0.99017   0.99322   0.99850   1.00708   1.01210
 Alpha virt. eigenvalues --    1.01748   1.02143   1.02373   1.02677   1.02820
 Alpha virt. eigenvalues --    1.03218   1.04031   1.04450   1.05454   1.06016
 Alpha virt. eigenvalues --    1.07278   1.07626   1.08146   1.08797   1.09631
 Alpha virt. eigenvalues --    1.10031   1.10385   1.11368   1.11741   1.11891
 Alpha virt. eigenvalues --    1.13198   1.13447   1.13876   1.14560   1.16039
 Alpha virt. eigenvalues --    1.17196   1.18413   1.18832   1.19790   1.20607
 Alpha virt. eigenvalues --    1.22042   1.23169   1.23661   1.23962   1.25349
 Alpha virt. eigenvalues --    1.25879   1.26750   1.26997   1.27886   1.28174
 Alpha virt. eigenvalues --    1.28828   1.29988   1.31365   1.31743   1.32178
 Alpha virt. eigenvalues --    1.33179   1.33725   1.33976   1.35545   1.36794
 Alpha virt. eigenvalues --    1.38024   1.39188   1.39918   1.41077   1.41799
 Alpha virt. eigenvalues --    1.43623   1.44051   1.44396   1.44770   1.45293
 Alpha virt. eigenvalues --    1.45548   1.46374   1.47655   1.48160   1.48958
 Alpha virt. eigenvalues --    1.49432   1.49660   1.50015   1.51840   1.52036
 Alpha virt. eigenvalues --    1.52202   1.54325   1.54562   1.55736   1.56958
 Alpha virt. eigenvalues --    1.58517   1.60962   1.62932   1.65937   1.67290
 Alpha virt. eigenvalues --    1.69667   1.72555   1.74582   1.76932   1.78067
 Alpha virt. eigenvalues --    1.81670   1.82582   1.84097   1.85954   1.86718
 Alpha virt. eigenvalues --    1.87271   1.89429   1.89586   1.90817   1.90965
 Alpha virt. eigenvalues --    1.93072   1.94750   1.95934   1.96987   1.97557
 Alpha virt. eigenvalues --    1.98784   1.99850   2.00335   2.00529   2.01485
 Alpha virt. eigenvalues --    2.02369   2.02738   2.03291   2.04173   2.04800
 Alpha virt. eigenvalues --    2.05038   2.05119   2.05580   2.06250   2.07257
 Alpha virt. eigenvalues --    2.07487   2.08784   2.09282   2.09713   2.11196
 Alpha virt. eigenvalues --    2.11722   2.12070   2.13459   2.14268   2.14959
 Alpha virt. eigenvalues --    2.15522   2.16408   2.17318   2.20156   2.21124
 Alpha virt. eigenvalues --    2.21523   2.21917   2.22156   2.23182   2.23989
 Alpha virt. eigenvalues --    2.25496   2.26956   2.28118   2.28749   2.31367
 Alpha virt. eigenvalues --    2.32597   2.33800   2.34406   2.34741   2.35396
 Alpha virt. eigenvalues --    2.38542   2.39081   2.39279   2.43552   2.43815
 Alpha virt. eigenvalues --    2.44373   2.45019   2.45185   2.45944   2.46820
 Alpha virt. eigenvalues --    2.47815   2.48427   2.49127   2.50625   2.51378
 Alpha virt. eigenvalues --    2.51929   2.52350   2.54427   2.55250   2.55559
 Alpha virt. eigenvalues --    2.56294   2.56447   2.59064   2.60069   2.60642
 Alpha virt. eigenvalues --    2.61180   2.61623   2.62009   2.63065   2.63507
 Alpha virt. eigenvalues --    2.63600   2.65412   2.66272   2.66580   2.67232
 Alpha virt. eigenvalues --    2.67827   2.68141   2.68569   2.69316   2.71770
 Alpha virt. eigenvalues --    2.72311   2.74184   2.74347   2.75962   2.76912
 Alpha virt. eigenvalues --    2.77252   2.78070   2.79296   2.80544   2.81277
 Alpha virt. eigenvalues --    2.82572   2.83385   2.85621   2.87092   2.87351
 Alpha virt. eigenvalues --    2.88111   2.89465   2.92946   2.95036   2.97191
 Alpha virt. eigenvalues --    2.98309   3.01358   3.01791   3.02986   3.06879
 Alpha virt. eigenvalues --    3.07473   3.08742   3.13225   3.17367   3.24084
 Alpha virt. eigenvalues --    3.25887   3.28963   3.34365   3.34777   3.35119
 Alpha virt. eigenvalues --    3.35187   3.36604   3.37211   3.39105   3.41089
 Alpha virt. eigenvalues --    3.42433   3.43097   3.45259   3.49445   3.51773
 Alpha virt. eigenvalues --    3.54326   3.54849   3.55583   3.56323   3.60490
 Alpha virt. eigenvalues --    3.62682   3.66709   3.86970   3.89884   3.99115
 Alpha virt. eigenvalues --    3.99875   4.15417   4.39940   4.42629   4.45090
 Alpha virt. eigenvalues --    4.46279   4.48231   4.50695   4.51666   4.52636
 Alpha virt. eigenvalues --    4.54302   4.55544   4.57612   4.59323   4.59955
 Alpha virt. eigenvalues --    4.63389   4.64577   4.67124   4.72059   4.78789
 Alpha virt. eigenvalues --    4.86636   4.88677   4.90529   4.99519   9.17019
 Alpha virt. eigenvalues --   80.06621
          Condensed to atoms (all electrons):
               1          2          3          4          5          6
     1  C   27.870900  -0.285381   0.228522   7.123871  -5.296522 -24.090467
     2  C   -0.285381   6.782856   0.517300  -0.124970  -1.194314   0.175572
     3  C    0.228522   0.517300   6.878568   0.585009  -1.079782  -0.810760
     4  C    7.123871  -0.124970   0.585009  19.282031 -17.238688  -7.447606
     5  C   -5.296522  -1.194314  -1.079782 -17.238688  38.197797   3.310426
     6  C  -24.090467   0.175572  -0.810760  -7.447606   3.310426  43.537768
     7  S    0.050553   0.364523  -0.223988   2.489738  -7.313445 -10.944235
     8  C    2.108784   0.068428   0.209072  -1.140071   3.475832   5.762861
     9  C   -2.648862   0.048484   0.149305  -0.403084   4.978940   3.792006
    10  S    5.305505  -0.330911  -0.443967   8.110344 -17.894156 -10.647140
    11  C   -2.027711  -0.145318  -0.224595  -2.659902   1.997772  -1.405766
    12  C   -0.168391   0.006122  -0.017411  -0.242190   0.248425   0.057564
    13  C   -0.075118  -0.008720   0.007190  -0.079612   0.413187   0.318680
    14  C   -1.796228  -0.078809  -0.104182  -0.818081  -1.369840  -0.226210
    15  H    0.000151   0.000024  -0.000003  -0.000052  -0.000055  -0.000032
    16  H   -0.001838  -0.000032  -0.000090   0.000598   0.001845  -0.009891
    17  H    0.001137   0.000070  -0.000762   0.001617  -0.017543   0.002525
    18  H   -0.000073   0.000002   0.000039   0.000477   0.000601  -0.000197
    19  H    0.273329   0.089848   0.004021  -0.002074  -0.017884  -0.067695
    20  H    0.005002   0.006507   0.033535   0.367304  -0.164342  -0.010706
    21  H    0.010923   0.254044   0.020152  -0.023848   0.023089   0.054339
    22  H   -0.013776   0.007087   0.265695   0.005817   0.059332   0.017663
    23  C   -2.200869   0.024472  -0.227847  -3.663965   5.671652   5.475070
    24  H   -0.006508  -0.003119   0.003774  -0.009623   0.048764  -0.050168
    25  C   -0.007720  -0.019906   0.132398   0.786051  -0.440323  -0.935104
    26  H    0.002611   0.000094  -0.000024   0.003202  -0.007077   0.010097
    27  C   -0.010388   0.003670  -0.018242  -0.091376   0.147545   0.108357
    28  H   -0.000501  -0.000055  -0.000377  -0.008913   0.041495   0.000796
    29  H   -0.000010   0.000001  -0.000022  -0.000453  -0.001272  -0.000239
    30  H    0.000601   0.000018   0.000319   0.007019  -0.028742  -0.000202
    31  H    0.003015  -0.000117   0.000097   0.009353  -0.040160  -0.013518
    32  C   -1.977560   0.101633  -0.303408   1.625207   0.633869  -2.604107
    33  C    2.997668   0.329055   0.340632  -0.749801  -1.182677  -0.953225
    34  C   -2.555482   0.007008  -0.283813   0.587109  -0.789810   2.667891
    35  C    1.309080  -0.620460   0.079387  -1.293534   1.755476   0.587098
    36  H    0.022113  -0.018425   0.025248   0.026162   0.111124  -0.156711
    37  C    0.692573   0.014065   0.018189   0.429713  -0.102985  -1.706737
    38  H    0.004541  -0.002628   0.000276  -0.000444  -0.000279   0.002595
    39  C   -0.063295  -0.183131   0.085127  -0.273452   0.407207   0.349634
    40  H   -0.002592   0.005521   0.003368   0.001071  -0.002712  -0.001338
    41  H    0.004369  -0.002357  -0.000001  -0.000063   0.002478  -0.004065
    42  H   -0.002265   0.003378  -0.000428   0.000449  -0.002727   0.001774
    43  C    1.586441   0.282471   0.386494   0.997878  -0.775014   1.485641
    44  H    0.004980   0.000319   0.000257  -0.002339  -0.002950   0.080757
    45  Br  -0.009581   0.003303  -0.000669  -0.013072   0.028141   0.012061
               7          8          9         10         11         12
     1  C    0.050553   2.108784  -2.648862   5.305505  -2.027711  -0.168391
     2  C    0.364523   0.068428   0.048484  -0.330911  -0.145318   0.006122
     3  C   -0.223988   0.209072   0.149305  -0.443967  -0.224595  -0.017411
     4  C    2.489738  -1.140071  -0.403084   8.110344  -2.659902  -0.242190
     5  C   -7.313445   3.475832   4.978940 -17.894156   1.997772   0.248425
     6  C  -10.944235   5.762861   3.792006 -10.647140  -1.405766   0.057564
     7  S   64.660310 -21.245539  -9.874279   3.440861   3.775366   0.062519
     8  C  -21.245539  41.942140   5.115381  -9.653975  -7.407428  -1.684779
     9  C   -9.874279   5.115381  39.343813 -10.539085 -20.833696  -1.364482
    10  S    3.440861  -9.653975 -10.539085  58.629399   1.774527  -0.226791
    11  C    3.775366  -7.407428 -20.833696   1.774527  26.272834   1.218299
    12  C    0.062519  -1.684779  -1.364482  -0.226791   1.218299   6.705614
    13  C   -2.524551   1.487259   0.494463  -0.535202  -0.150621   0.228043
    14  C    8.359661 -20.138559  -6.819303   1.948935   6.959889   0.996636
    15  H   -0.003652   0.046695   0.006337  -0.000946  -0.015061   0.016313
    16  H    0.123774  -0.119925  -0.036121  -0.002612   0.009636   0.010891
    17  H   -0.005234  -0.022663   0.004752   0.061582   0.258540   0.044655
    18  H    0.000157   0.026180   0.055355  -0.007332   0.002979   0.270327
    19  H    0.071000  -0.014154  -0.000745  -0.008523   0.000804  -0.000155
    20  H   -0.003335  -0.002061  -0.022359   0.122036   0.001921   0.000566
    21  H   -0.008344   0.000568   0.000445   0.001357  -0.000036   0.000001
    22  H    0.000292   0.000054   0.001057  -0.010884   0.000239   0.000027
    23  C  -16.256785   5.470597   3.103412 -10.613937   2.053786   0.461322
    24  H   -0.005397   0.002393   0.071002  -0.202810   0.009498   0.000689
    25  C    3.696545  -0.434309  -0.365092  -0.921003  -0.201015  -0.244827
    26  H    0.046787   0.012887  -0.015872   0.073936  -0.040907  -0.004872
    27  C   -0.405969   0.124936   0.431460  -0.330213  -0.218337   0.035273
    28  H    0.001319  -0.018599   0.055989   0.000527  -0.044208  -0.006602
    29  H   -0.003137  -0.003364  -0.011851  -0.001174   0.013408   0.002750
    30  H    0.004428   0.001265  -0.006260   0.042558  -0.000323   0.000129
    31  H    0.052842  -0.070641   0.042458   0.001845  -0.000237   0.021426
    32  C   -0.714706  -2.572197   0.736161   7.149395   1.055047   0.004054
    33  C    0.601045   1.335120  -1.252105  -2.759853  -0.599864   0.055855
    34  C   -1.682842  -0.417395   0.546810   1.649487   0.261183  -0.046575
    35  C   -2.658162   0.926845  -0.021700  -2.596437   0.037105   0.003224
    36  H    0.029011  -0.018635   0.019158  -0.030552   0.002582  -0.000258
    37  C    2.372540  -0.662698  -0.172619   0.802897  -0.064111  -0.004437
    38  H    0.004784  -0.008412  -0.002952   0.004271   0.000406   0.000023
    39  C   -0.375823   0.075267   0.031385  -0.298392   0.005579   0.000591
    40  H   -0.000929  -0.000193   0.000102  -0.001475   0.000010  -0.000001
    41  H    0.001050   0.000390   0.000016   0.000514  -0.000003   0.000000
    42  H   -0.000556   0.000016  -0.000059   0.000015  -0.000003   0.000000
    43  C   -0.439976   3.773055   1.474367  -6.001465  -3.579135  -0.250837
    44  H   -0.252137   0.101613  -0.044366  -0.036403  -0.013252  -0.002093
    45  Br   0.081179   0.018900   0.008270   0.034720  -0.001381   0.003588
              13         14         15         16         17         18
     1  C   -0.075118  -1.796228   0.000151  -0.001838   0.001137  -0.000073
     2  C   -0.008720  -0.078809   0.000024  -0.000032   0.000070   0.000002
     3  C    0.007190  -0.104182  -0.000003  -0.000090  -0.000762   0.000039
     4  C   -0.079612  -0.818081  -0.000052   0.000598   0.001617   0.000477
     5  C    0.413187  -1.369840  -0.000055   0.001845  -0.017543   0.000601
     6  C    0.318680  -0.226210  -0.000032  -0.009891   0.002525  -0.000197
     7  S   -2.524551   8.359661  -0.003652   0.123774  -0.005234   0.000157
     8  C    1.487259 -20.138559   0.046695  -0.119925  -0.022663   0.026180
     9  C    0.494463  -6.819303   0.006337  -0.036121   0.004752   0.055355
    10  S   -0.535202   1.948935  -0.000946  -0.002612   0.061582  -0.007332
    11  C   -0.150621   6.959889  -0.015061   0.009636   0.258540   0.002979
    12  C    0.228043   0.996636   0.016313   0.010891   0.044655   0.270327
    13  C    7.737676  -2.206411   0.283134   0.012149   0.000145   0.023792
    14  C   -2.206411  23.009540   0.001465   0.345803  -0.001593  -0.039133
    15  H    0.283134   0.001465   0.444239  -0.003215  -0.000101  -0.003461
    16  H    0.012149   0.345803  -0.003215   0.437298   0.000008  -0.000099
    17  H    0.000145  -0.001593  -0.000101   0.000008   0.441605  -0.003349
    18  H    0.023792  -0.039133  -0.003461  -0.000099  -0.003349   0.444684
    19  H   -0.000059   0.001214   0.000000   0.000000   0.000000   0.000000
    20  H   -0.000115   0.000612   0.000000   0.000000   0.000000   0.000000
    21  H    0.000022   0.000182   0.000000   0.000000   0.000000   0.000000
    22  H    0.000005  -0.000019   0.000000   0.000000   0.000000   0.000000
    23  C    0.567030  -0.512412   0.000982  -0.006480  -0.012114  -0.001951
    24  H   -0.000334   0.002878   0.000000   0.000000   0.000000   0.000000
    25  C   -0.130038   0.006569  -0.000012   0.000921   0.003913   0.001619
    26  H   -0.001284  -0.012890   0.000000   0.000000  -0.000001   0.000000
    27  C    0.033548  -0.103607   0.000040   0.000047   0.007127  -0.000034
    28  H   -0.005062   0.002560   0.000000   0.000000   0.000226  -0.000007
    29  H    0.001679  -0.000899   0.000000   0.000000   0.000000   0.000000
    30  H   -0.000207   0.000571   0.000000   0.000000   0.000005   0.000000
    31  H   -0.014256   0.027621  -0.000002  -0.000005   0.000042  -0.000009
    32  C    0.032581   0.112148  -0.000113  -0.000100  -0.000596  -0.000044
    33  C   -0.092942   0.635706  -0.000047  -0.000699   0.000435  -0.000034
    34  C    0.082823  -0.431752   0.000017   0.002995  -0.000135   0.000006
    35  C    0.004125   0.051069  -0.000001  -0.000049   0.000033  -0.000002
    36  H    0.000066  -0.002604   0.000000   0.000000   0.000000   0.000000
    37  C    0.010376   0.007343   0.000001   0.000036  -0.000005   0.000000
    38  H    0.000508   0.008983   0.000000   0.000000   0.000000   0.000000
    39  C    0.001237  -0.000791   0.000000   0.000027   0.000001   0.000000
    40  H    0.000001   0.000001   0.000000   0.000000   0.000000   0.000000
    41  H    0.000005  -0.000004   0.000000   0.000000   0.000000   0.000000
    42  H    0.000000   0.000005   0.000000   0.000000   0.000000   0.000000
    43  C    0.087841  -1.698368  -0.000940  -0.001493   0.000492   0.000467
    44  H    0.006231  -0.008521   0.000000   0.000000   0.000000   0.000000
    45  Br  -0.003808  -0.028830   0.000002  -0.000006  -0.000002   0.000000
              19         20         21         22         23         24
     1  C    0.273329   0.005002   0.010923  -0.013776  -2.200869  -0.006508
     2  C    0.089848   0.006507   0.254044   0.007087   0.024472  -0.003119
     3  C    0.004021   0.033535   0.020152   0.265695  -0.227847   0.003774
     4  C   -0.002074   0.367304  -0.023848   0.005817  -3.663965  -0.009623
     5  C   -0.017884  -0.164342   0.023089   0.059332   5.671652   0.048764
     6  C   -0.067695  -0.010706   0.054339   0.017663   5.475070  -0.050168
     7  S    0.071000  -0.003335  -0.008344   0.000292 -16.256785  -0.005397
     8  C   -0.014154  -0.002061   0.000568   0.000054   5.470597   0.002393
     9  C   -0.000745  -0.022359   0.000445   0.001057   3.103412   0.071002
    10  S   -0.008523   0.122036   0.001357  -0.010884 -10.613937  -0.202810
    11  C    0.000804   0.001921  -0.000036   0.000239   2.053786   0.009498
    12  C   -0.000155   0.000566   0.000001   0.000027   0.461322   0.000689
    13  C   -0.000059  -0.000115   0.000022   0.000005   0.567030  -0.000334
    14  C    0.001214   0.000612   0.000182  -0.000019  -0.512412   0.002878
    15  H    0.000000   0.000000   0.000000   0.000000   0.000982   0.000000
    16  H    0.000000   0.000000   0.000000   0.000000  -0.006480   0.000000
    17  H    0.000000   0.000000   0.000000   0.000000  -0.012114   0.000000
    18  H    0.000000   0.000000   0.000000   0.000000  -0.001951   0.000000
    19  H    0.442311   0.000008  -0.003432  -0.000105  -0.001089   0.000000
    20  H    0.000008   0.441739  -0.000102  -0.003273  -0.011069   0.000000
    21  H   -0.003432  -0.000102   0.450661  -0.003361   0.000651   0.000000
    22  H   -0.000105  -0.003273  -0.003361   0.448672  -0.000274   0.000000
    23  C   -0.001089  -0.011069   0.000651  -0.000274  42.008510   0.362973
    24  H    0.000000   0.000000   0.000000   0.000000   0.362973   0.400633
    25  C    0.000078  -0.001711   0.000003  -0.000130 -11.927003   0.103170
    26  H    0.000000   0.000000   0.000000   0.000000  -0.280408  -0.004464
    27  C   -0.000022   0.000292  -0.000001   0.000017   1.926964  -0.035516
    28  H    0.000000   0.000001   0.000000   0.000000  -0.010286   0.000002
    29  H    0.000000   0.000000   0.000000   0.000000   0.049815  -0.000031
    30  H    0.000000   0.000000   0.000000   0.000000  -0.019549   0.002077
    31  H    0.000000   0.000000   0.000000   0.000000  -0.019868   0.002603
    32  C   -0.003996  -0.005660   0.001879  -0.000762  -3.136744  -0.074162
    33  C    0.009969   0.014891  -0.000202  -0.007731  -2.068651   0.128396
    34  C    0.018941  -0.000636  -0.001327  -0.000028   2.817722  -0.042955
    35  C   -0.013361  -0.000071   0.000951   0.008452   0.458080   0.045522
    36  H   -0.000005  -0.000174   0.000002  -0.000009   0.011077   0.001994
    37  C    0.000726   0.000245  -0.000214   0.000223  -2.177557  -0.006213
    38  H   -0.000023   0.000000   0.000000   0.000000   0.010222   0.000016
    39  C    0.007027  -0.000406   0.000097  -0.000299   0.182917   0.006968
    40  H    0.000001   0.000000  -0.000008  -0.000013   0.002341   0.000002
    41  H   -0.000009   0.000000   0.000000   0.000000  -0.000016   0.000000
    42  H    0.000000   0.000000  -0.000001   0.000000   0.000293   0.000000
    43  C   -0.018825  -0.003227  -0.001905   0.001394 -11.341855  -0.064146
    44  H    0.000002   0.000000   0.000000   0.000000  -0.083634   0.000432
    45  Br  -0.000004   0.000007  -0.000002   0.000001   0.556942  -0.009328
              25         26         27         28         29         30
     1  C   -0.007720   0.002611  -0.010388  -0.000501  -0.000010   0.000601
     2  C   -0.019906   0.000094   0.003670  -0.000055   0.000001   0.000018
     3  C    0.132398  -0.000024  -0.018242  -0.000377  -0.000022   0.000319
     4  C    0.786051   0.003202  -0.091376  -0.008913  -0.000453   0.007019
     5  C   -0.440323  -0.007077   0.147545   0.041495  -0.001272  -0.028742
     6  C   -0.935104   0.010097   0.108357   0.000796  -0.000239  -0.000202
     7  S    3.696545   0.046787  -0.405969   0.001319  -0.003137   0.004428
     8  C   -0.434309   0.012887   0.124936  -0.018599  -0.003364   0.001265
     9  C   -0.365092  -0.015872   0.431460   0.055989  -0.011851  -0.006260
    10  S   -0.921003   0.073936  -0.330213   0.000527  -0.001174   0.042558
    11  C   -0.201015  -0.040907  -0.218337  -0.044208   0.013408  -0.000323
    12  C   -0.244827  -0.004872   0.035273  -0.006602   0.002750   0.000129
    13  C   -0.130038  -0.001284   0.033548  -0.005062   0.001679  -0.000207
    14  C    0.006569  -0.012890  -0.103607   0.002560  -0.000899   0.000571
    15  H   -0.000012   0.000000   0.000040   0.000000   0.000000   0.000000
    16  H    0.000921   0.000000   0.000047   0.000000   0.000000   0.000000
    17  H    0.003913  -0.000001   0.007127   0.000226   0.000000   0.000005
    18  H    0.001619   0.000000  -0.000034  -0.000007   0.000000   0.000000
    19  H    0.000078   0.000000  -0.000022   0.000000   0.000000   0.000000
    20  H   -0.001711   0.000000   0.000292   0.000001   0.000000   0.000000
    21  H    0.000003   0.000000  -0.000001   0.000000   0.000000   0.000000
    22  H   -0.000130   0.000000   0.000017   0.000000   0.000000   0.000000
    23  C  -11.927003  -0.280408   1.926964  -0.010286   0.049815  -0.019549
    24  H    0.103170  -0.004464  -0.035516   0.000002  -0.000031   0.002077
    25  C   13.561614   0.468622  -1.234363  -0.058237  -0.126569  -0.075582
    26  H    0.468622   0.451317  -0.017301   0.003341  -0.003344  -0.002906
    27  C   -1.234363  -0.017301   5.818629   0.387516   0.456266   0.429533
    28  H   -0.058237   0.003341   0.387516   0.544312  -0.022525  -0.029364
    29  H   -0.126569  -0.003344   0.456266  -0.022525   0.487026  -0.020371
    30  H   -0.075582  -0.002906   0.429533  -0.029364  -0.020371   0.494605
    31  H    0.315299  -0.018256  -0.018729  -0.004601  -0.002198   0.003657
    32  C    0.957911  -0.042129  -0.299383  -0.000139   0.000871  -0.011751
    33  C    0.237977   0.003781  -0.004815   0.003801  -0.002097   0.003053
    34  C   -0.087357   0.004012  -0.044709  -0.000171   0.000549  -0.000724
    35  C   -0.516810  -0.004560  -0.004892   0.000809  -0.000260  -0.001348
    36  H    0.035118   0.000002  -0.002456  -0.000001   0.000000   0.000002
    37  C    0.231812   0.002897  -0.026108   0.000029   0.000022   0.000075
    38  H    0.002745   0.000000  -0.000139   0.000000   0.000000   0.000000
    39  C    0.013191  -0.000266  -0.001948  -0.000006  -0.000002  -0.000032
    40  H    0.000296   0.000000  -0.000012   0.000000   0.000000   0.000000
    41  H    0.000001   0.000000   0.000002   0.000000   0.000000   0.000000
    42  H   -0.000019   0.000000   0.000003   0.000000   0.000000   0.000000
    43  C    3.668482   0.131095  -0.467801   0.011526  -0.007298   0.013900
    44  H    0.039133   0.001221  -0.010978   0.000005  -0.000012  -0.000010
    45  Br  -0.380713   0.011372   0.034328  -0.000775   0.000725   0.001146
              31         32         33         34         35         36
     1  C    0.003015  -1.977560   2.997668  -2.555482   1.309080   0.022113
     2  C   -0.000117   0.101633   0.329055   0.007008  -0.620460  -0.018425
     3  C    0.000097  -0.303408   0.340632  -0.283813   0.079387   0.025248
     4  C    0.009353   1.625207  -0.749801   0.587109  -1.293534   0.026162
     5  C   -0.040160   0.633869  -1.182677  -0.789810   1.755476   0.111124
     6  C   -0.013518  -2.604107  -0.953225   2.667891   0.587098  -0.156711
     7  S    0.052842  -0.714706   0.601045  -1.682842  -2.658162   0.029011
     8  C   -0.070641  -2.572197   1.335120  -0.417395   0.926845  -0.018635
     9  C    0.042458   0.736161  -1.252105   0.546810  -0.021700   0.019158
    10  S    0.001845   7.149395  -2.759853   1.649487  -2.596437  -0.030552
    11  C   -0.000237   1.055047  -0.599864   0.261183   0.037105   0.002582
    12  C    0.021426   0.004054   0.055855  -0.046575   0.003224  -0.000258
    13  C   -0.014256   0.032581  -0.092942   0.082823   0.004125   0.000066
    14  C    0.027621   0.112148   0.635706  -0.431752   0.051069  -0.002604
    15  H   -0.000002  -0.000113  -0.000047   0.000017  -0.000001   0.000000
    16  H   -0.000005  -0.000100  -0.000699   0.002995  -0.000049   0.000000
    17  H    0.000042  -0.000596   0.000435  -0.000135   0.000033   0.000000
    18  H   -0.000009  -0.000044  -0.000034   0.000006  -0.000002   0.000000
    19  H    0.000000  -0.003996   0.009969   0.018941  -0.013361  -0.000005
    20  H    0.000000  -0.005660   0.014891  -0.000636  -0.000071  -0.000174
    21  H    0.000000   0.001879  -0.000202  -0.001327   0.000951   0.000002
    22  H    0.000000  -0.000762  -0.007731  -0.000028   0.008452  -0.000009
    23  C   -0.019868  -3.136744  -2.068651   2.817722   0.458080   0.011077
    24  H    0.002603  -0.074162   0.128396  -0.042955   0.045522   0.001994
    25  C    0.315299   0.957911   0.237977  -0.087357  -0.516810   0.035118
    26  H   -0.018256  -0.042129   0.003781   0.004012  -0.004560   0.000002
    27  C   -0.018729  -0.299383  -0.004815  -0.044709  -0.004892  -0.002456
    28  H   -0.004601  -0.000139   0.003801  -0.000171   0.000809  -0.000001
    29  H   -0.002198   0.000871  -0.002097   0.000549  -0.000260   0.000000
    30  H    0.003657  -0.011751   0.003053  -0.000724  -0.001348   0.000002
    31  H    0.490612  -0.017394   0.000917  -0.001884  -0.001006   0.000000
    32  C   -0.017394  39.602044 -16.771905   0.544774  -7.851934   0.384950
    33  C    0.000917 -16.771905  48.196997 -19.910127  -7.251938  -0.059327
    34  C   -0.001884   0.544774 -19.910127  32.668144  -0.776626   0.051105
    35  C   -0.001006  -7.851934  -7.251938  -0.776626  21.660055  -0.089132
    36  H    0.000000   0.384950  -0.059327   0.051105  -0.089132   0.539492
    37  C    0.000703   2.778855  -0.825118  -5.346690  -0.987148   0.010800
    38  H    0.000002   0.005573   0.079586   0.178838  -0.012893  -0.000120
    39  C   -0.000044  -2.495308  -0.639625  -0.386349   1.946909  -0.027926
    40  H    0.000000   0.032516   0.057543   0.011145   0.197678  -0.004347
    41  H    0.000000   0.052865  -0.006466   0.017464   0.007285   0.000013
    42  H    0.000000  -0.005042   0.014173  -0.003114   0.014954  -0.000137
    43  C    0.032874 -11.174162   5.904605  -3.019173   1.807279  -0.021925
    44  H   -0.001407   0.002261   0.083991  -0.018694   0.025468  -0.000093
    45  Br   0.004143   0.696561  -0.720490  -0.120453  -0.059892   0.000578
              37         38         39         40         41         42
     1  C    0.692573   0.004541  -0.063295  -0.002592   0.004369  -0.002265
     2  C    0.014065  -0.002628  -0.183131   0.005521  -0.002357   0.003378
     3  C    0.018189   0.000276   0.085127   0.003368  -0.000001  -0.000428
     4  C    0.429713  -0.000444  -0.273452   0.001071  -0.000063   0.000449
     5  C   -0.102985  -0.000279   0.407207  -0.002712   0.002478  -0.002727
     6  C   -1.706737   0.002595   0.349634  -0.001338  -0.004065   0.001774
     7  S    2.372540   0.004784  -0.375823  -0.000929   0.001050  -0.000556
     8  C   -0.662698  -0.008412   0.075267  -0.000193   0.000390   0.000016
     9  C   -0.172619  -0.002952   0.031385   0.000102   0.000016  -0.000059
    10  S    0.802897   0.004271  -0.298392  -0.001475   0.000514   0.000015
    11  C   -0.064111   0.000406   0.005579   0.000010  -0.000003  -0.000003
    12  C   -0.004437   0.000023   0.000591  -0.000001   0.000000   0.000000
    13  C    0.010376   0.000508   0.001237   0.000001   0.000005   0.000000
    14  C    0.007343   0.008983  -0.000791   0.000001  -0.000004   0.000005
    15  H    0.000001   0.000000   0.000000   0.000000   0.000000   0.000000
    16  H    0.000036   0.000000   0.000027   0.000000   0.000000   0.000000
    17  H   -0.000005   0.000000   0.000001   0.000000   0.000000   0.000000
    18  H    0.000000   0.000000   0.000000   0.000000   0.000000   0.000000
    19  H    0.000726  -0.000023   0.007027   0.000001  -0.000009   0.000000
    20  H    0.000245   0.000000  -0.000406   0.000000   0.000000   0.000000
    21  H   -0.000214   0.000000   0.000097  -0.000008   0.000000  -0.000001
    22  H    0.000223   0.000000  -0.000299  -0.000013   0.000000   0.000000
    23  C   -2.177557   0.010222   0.182917   0.002341  -0.000016   0.000293
    24  H   -0.006213   0.000016   0.006968   0.000002   0.000000   0.000000
    25  C    0.231812   0.002745   0.013191   0.000296   0.000001  -0.000019
    26  H    0.002897   0.000000  -0.000266   0.000000   0.000000   0.000000
    27  C   -0.026108  -0.000139  -0.001948  -0.000012   0.000002   0.000003
    28  H    0.000029   0.000000  -0.000006   0.000000   0.000000   0.000000
    29  H    0.000022   0.000000  -0.000002   0.000000   0.000000   0.000000
    30  H    0.000075   0.000000  -0.000032   0.000000   0.000000   0.000000
    31  H    0.000703   0.000002  -0.000044   0.000000   0.000000   0.000000
    32  C    2.778855   0.005573  -2.495308   0.032516   0.052865  -0.005042
    33  C   -0.825118   0.079586  -0.639625   0.057543  -0.006466   0.014173
    34  C   -5.346690   0.178838  -0.386349   0.011145   0.017464  -0.003114
    35  C   -0.987148  -0.012893   1.946909   0.197678   0.007285   0.014954
    36  H    0.010800  -0.000120  -0.027926  -0.004347   0.000013  -0.000137
    37  C   12.970506  -0.017733   0.948998  -0.012231   0.251460   0.028864
    38  H   -0.017733   0.493701  -0.004940   0.000011  -0.003557  -0.000120
    39  C    0.948998  -0.004940   7.150980   0.039342   0.002640   0.273857
    40  H   -0.012231   0.000011   0.039342   0.492169  -0.000121  -0.003585
    41  H    0.251460  -0.003557   0.002640  -0.000121   0.483391  -0.003554
    42  H    0.028864  -0.000120   0.273857  -0.003585  -0.003554   0.485254
    43  C   -3.308341   0.062680  -0.620457  -0.002594   0.001634   0.004987
    44  H   -0.009194   0.001039   0.003016   0.000001  -0.000007   0.000000
    45  Br   0.005071   0.000319  -0.009831   0.000086   0.000023  -0.000062
              43         44         45
     1  C    1.586441   0.004980  -0.009581
     2  C    0.282471   0.000319   0.003303
     3  C    0.386494   0.000257  -0.000669
     4  C    0.997878  -0.002339  -0.013072
     5  C   -0.775014  -0.002950   0.028141
     6  C    1.485641   0.080757   0.012061
     7  S   -0.439976  -0.252137   0.081179
     8  C    3.773055   0.101613   0.018900
     9  C    1.474367  -0.044366   0.008270
    10  S   -6.001465  -0.036403   0.034720
    11  C   -3.579135  -0.013252  -0.001381
    12  C   -0.250837  -0.002093   0.003588
    13  C    0.087841   0.006231  -0.003808
    14  C   -1.698368  -0.008521  -0.028830
    15  H   -0.000940   0.000000   0.000002
    16  H   -0.001493   0.000000  -0.000006
    17  H    0.000492   0.000000  -0.000002
    18  H    0.000467   0.000000   0.000000
    19  H   -0.018825   0.000002  -0.000004
    20  H   -0.003227   0.000000   0.000007
    21  H   -0.001905   0.000000  -0.000002
    22  H    0.001394   0.000000   0.000001
    23  C  -11.341855  -0.083634   0.556942
    24  H   -0.064146   0.000432  -0.009328
    25  C    3.668482   0.039133  -0.380713
    26  H    0.131095   0.001221   0.011372
    27  C   -0.467801  -0.010978   0.034328
    28  H    0.011526   0.000005  -0.000775
    29  H   -0.007298  -0.000012   0.000725
    30  H    0.013900  -0.000010   0.001146
    31  H    0.032874  -0.001407   0.004143
    32  C  -11.174162   0.002261   0.696561
    33  C    5.904605   0.083991  -0.720490
    34  C   -3.019173  -0.018694  -0.120453
    35  C    1.807279   0.025468  -0.059892
    36  H   -0.021925  -0.000093   0.000578
    37  C   -3.308341  -0.009194   0.005071
    38  H    0.062680   0.001039   0.000319
    39  C   -0.620457   0.003016  -0.009831
    40  H   -0.002594   0.000001   0.000086
    41  H    0.001634  -0.000007   0.000023
    42  H    0.004987   0.000000  -0.000062
    43  C   27.382240   0.427435  -0.074343
    44  H    0.427435   0.395003  -0.006150
    45  Br  -0.074343  -0.006150  35.623781
 Mulliken charges:
               1
     1  C   -0.365527
     2  C   -0.077220
     3  C   -0.233600
     4  C   -0.152805
     5  C   -0.591697
     6  C    0.274942
     7  S    0.652735
     8  C   -0.450940
     9  C   -0.076034
    10  S    0.940528
    11  C   -0.078500
    12  C   -0.190223
    13  C   -0.005455
    14  C   -0.080347
    15  H    0.228297
    16  H    0.236626
    17  H    0.235190
    18  H    0.229040
    19  H    0.232879
    20  H    0.234582
    21  H    0.223417
    22  H    0.224637
    23  C   -0.642468
    24  H    0.320988
    25  C   -0.155625
    26  H    0.229286
    27  C   -0.598212
    28  H    0.156173
    29  H    0.194016
    30  H    0.192412
    31  H    0.214823
    32  C   -0.447852
    33  C    0.824541
    34  C   -0.149201
    35  C   -0.164670
    36  H    0.162241
    37  C   -0.148880
    38  H    0.193125
    39  C   -0.149671
    40  H    0.188945
    41  H    0.194626
    42  H    0.193653
    43  C   -0.651995
    44  H    0.319078
    45  Br  -0.685856
 Sum of Mulliken charges =   1.00000
 Mulliken charges with hydrogens summed into heavy atoms:
               1
     1  C   -0.132648
     2  C    0.146197
     3  C   -0.008963
     4  C    0.081777
     5  C   -0.591697
     6  C    0.274942
     7  S    0.652735
     8  C   -0.450940
     9  C   -0.076034
    10  S    0.940528
    11  C    0.156691
    12  C    0.038817
    13  C    0.222842
    14  C    0.156279
    23  C   -0.321481
    25  C    0.288485
    27  C   -0.055611
    32  C   -0.447852
    33  C    0.986782
    34  C    0.043924
    35  C    0.024276
    37  C    0.045746
    39  C    0.043982
    43  C   -0.332918
    45  Br  -0.685856
 APT charges:
               1
     1  C   -0.855365
     2  C   -0.406123
     3  C   -0.526558
     4  C   -0.504218
     5  C   -1.129904
     6  C   -0.360675
     7  S    0.956841
     8  C   -1.261925
     9  C   -0.546662
    10  S    1.474387
    11  C   -0.703876
    12  C   -0.470186
    13  C   -0.539625
    14  C   -0.495329
    15  H    1.187036
    16  H    0.652744
    17  H    0.705440
    18  H    1.215146
    19  H    0.649303
    20  H    0.681389
    21  H    1.051677
    22  H    1.068708
    23  C   -1.034907
    24  H    0.577046
    25  C   -0.521758
    26  H    0.479395
    27  C   -1.871092
    28  H    0.380079
    29  H    0.811949
    30  H    0.412635
    31  H    0.395731
    32  C   -1.016400
    33  C    0.239108
    34  C   -0.536077
    35  C   -0.914266
    36  H    0.274118
    37  C   -0.560848
    38  H    0.453583
    39  C   -0.392500
    40  H    0.750029
    41  H    0.933256
    42  H    1.086366
    43  C   -0.477951
    44  H    0.634649
    45  Br  -0.944369
 Sum of APT charges =   1.00000
 APT charges with hydrogens summed into heavy atoms:
               1
     1  C   -0.206062
     2  C    0.645553
     3  C    0.542150
     4  C    0.177171
     5  C   -1.129904
     6  C   -0.360675
     7  S    0.956841
     8  C   -1.261925
     9  C   -0.546662
    10  S    1.474387
    11  C    0.001564
    12  C    0.744959
    13  C    0.647411
    14  C    0.157414
    23  C   -0.457861
    25  C    0.353367
    27  C   -0.266427
    32  C   -1.016400
    33  C    0.513226
    34  C   -0.082494
    35  C   -0.164237
    37  C    0.372408
    39  C    0.693866
    43  C    0.156698
    45  Br  -0.944369
 Electronic spatial extent (au):  <R**2>=           9446.1618
 Charge=              1.0000 electrons
 Dipole moment (field-independent basis, Debye):
    X=             19.9833    Y=             15.3825    Z=             -0.0113  Tot=             25.2181
 Quadrupole moment (field-independent basis, Debye-Ang):
   XX=           -145.9651   YY=           -162.6707   ZZ=           -135.4110
   XY=            -50.6698   XZ=              2.7751   YZ=             -4.7938
 Traceless Quadrupole moment (field-independent basis, Debye-Ang):
   XX=              2.0505   YY=            -14.6551   ZZ=             12.6046
   XY=            -50.6698   XZ=              2.7751   YZ=             -4.7938
 Octapole moment (field-independent basis, Debye-Ang**2):
  XXX=            232.4521  YYY=            168.4336  ZZZ=              7.6587  XYY=             63.7396
  XXY=             41.9272  XXZ=             47.5587  XZZ=             23.4923  YZZ=             13.4246
  YYZ=            -36.4737  XYZ=             -4.7271
 Hexadecapole moment (field-independent basis, Debye-Ang**3):
 XXXX=          -5100.8346 YYYY=          -4015.8538 ZZZZ=          -1456.8966 XXXY=           -591.5846
 XXXZ=            122.8222 YYYX=           -253.2325 YYYZ=            -81.3724 ZZZX=             55.3925
 ZZZY=            -71.0926 XXYY=          -1937.7955 XXZZ=          -1063.4049 YYZZ=           -890.5128
 XXYZ=             -4.5336 YYXZ=            -19.0747 ZZXY=              1.3013
 N-N= 3.119822461971D+03 E-N=-1.620211078247D+04  KE= 4.191139308009D+03
  Exact polarizability:       0.000       0.000       0.000       0.000       0.000       0.000
 Approx polarizability:     351.265     -46.997     337.124       0.664      -7.501     365.653
 D2PCM: PCM CHGder 2nd derivatives, FixD1E=F FixD2E=F DoIter=F DoCFld=F I1PDM=0
 Calling FoFJK, ICntrl=    100127 FMM=F ISym2X=0 I1Cent= 0 IOpClX= 0 NMat=1 NMatS=1 NMatT=0.
 ***** Axes restored to original set *****
 -------------------------------------------------------------------
 Center     Atomic                   Forces (Hartrees/Bohr)
 Number     Number              X              Y              Z
 -------------------------------------------------------------------
      1        6           0.000113866   -0.000249470   -0.000156187
      2        6           0.000148111   -0.000060116    0.000135633
      3        6           0.000268708    0.000258925    0.000082820
      4        6           0.000348447    0.000402974   -0.000293089
      5        6           0.000348169    0.000159757   -0.000521996
      6        6           0.000058858   -0.000202641   -0.000514942
      7       16          -0.000772092   -0.000838493   -0.001790490
      8        6          -0.000501687   -0.000542361   -0.000471184
      9        6           0.000078402    0.000040037   -0.000424913
     10       16           0.000935560    0.000220031   -0.001729154
     11        6           0.000342450    0.000403128    0.000043464
     12        6           0.000043430    0.000569445    0.000442708
     13        6          -0.000584326    0.000110390    0.000366884
     14        6          -0.000971806   -0.000449738   -0.000009899
     15        1          -0.000093992    0.000015934    0.000060882
     16        1          -0.000164596   -0.000065588    0.000027133
     17        1           0.000062879    0.000077740   -0.000041993
     18        1           0.000023214    0.000085926    0.000076144
     19        1          -0.000039426   -0.000059705    0.000007558
     20        1           0.000060194    0.000121340    0.000023031
     21        1           0.000017263   -0.000002624    0.000036781
     22        1           0.000021527    0.000056819    0.000023900
     23        6           0.000428710    0.000579776    0.000430924
     24        1          -0.000050883    0.000072026    0.000128216
     25        6           0.000032805    0.000490224    0.000514039
     26        1          -0.000032819    0.000081592    0.000067371
     27        6          -0.000501334    0.000309985    0.000426276
     28        1           0.000021643   -0.000013030    0.000111935
     29        1          -0.000131071   -0.000025309    0.000009446
     30        1          -0.000073214    0.000145443    0.000020994
     31        1           0.000031467   -0.000028279    0.000028128
     32        6           0.000841998    0.000684955    0.000767191
     33        6           0.000669906    0.000181241    0.000613083
     34        6           0.000678662    0.000654463    0.000657543
     35        6           0.000071007   -0.000595771    0.000162526
     36        1           0.000139702    0.000014402    0.000128314
     37        6          -0.000082268   -0.000130173    0.000176026
     38        1           0.000045134    0.000108727    0.000076281
     39        6          -0.000373776   -0.000773860   -0.000054981
     40        1          -0.000004175   -0.000101975   -0.000010273
     41        1          -0.000046020   -0.000025369    0.000004459
     42        1          -0.000103609   -0.000129159   -0.000042264
     43        6           0.000924330    0.000514681    0.000821332
     44        1           0.000231122    0.000534632   -0.000248277
     45       35          -0.002460471   -0.002600929   -0.000161381
 -------------------------------------------------------------------
 Cartesian Forces:  Max     0.002600929 RMS     0.000512119
 FormGI is forming the generalized inverse of G from B-inverse, IUseBI=4.

 GradGradGradGradGradGradGradGradGradGradGradGradGradGradGradGradGradGrad
 Berny optimization.
 Internal  Forces:  Max     0.012587858 RMS     0.001176552
 Search for a local minimum.
 Step number   1 out of a maximum of  270
 All quantities printed in internal units (Hartrees-Bohrs-Radians)
 Mixed Optimization -- RFO/linear search
 Second derivative matrix not updated -- analytic derivatives used.
 ITU=  0
     Eigenvalues ---   -0.00145   0.00180   0.00351   0.00830   0.01101
     Eigenvalues ---    0.01204   0.01329   0.01420   0.01558   0.01585
     Eigenvalues ---    0.01707   0.01717   0.01721   0.01795   0.01835
     Eigenvalues ---    0.01847   0.01899   0.02048   0.02134   0.02156
     Eigenvalues ---    0.02251   0.02354   0.02374   0.02519   0.02570
     Eigenvalues ---    0.02612   0.02645   0.02714   0.02794   0.02816
     Eigenvalues ---    0.02838   0.02890   0.02937   0.02956   0.03011
     Eigenvalues ---    0.03466   0.03935   0.04200   0.04419   0.04587
     Eigenvalues ---    0.04794   0.05555   0.05677   0.06282   0.06868
     Eigenvalues ---    0.07817   0.08551   0.08951   0.09755   0.10190
     Eigenvalues ---    0.10942   0.11103   0.11156   0.11469   0.11693
     Eigenvalues ---    0.11794   0.11919   0.12284   0.12309   0.12342
     Eigenvalues ---    0.12372   0.12517   0.12555   0.12609   0.13349
     Eigenvalues ---    0.13611   0.14270   0.14911   0.15345   0.16239
     Eigenvalues ---    0.16425   0.17135   0.17611   0.18182   0.18324
     Eigenvalues ---    0.19007   0.19217   0.19294   0.19483   0.19662
     Eigenvalues ---    0.20443   0.21331   0.22387   0.23205   0.23473
     Eigenvalues ---    0.23869   0.25226   0.27265   0.28225   0.28887
     Eigenvalues ---    0.30144   0.31403   0.32301   0.33530   0.33993
     Eigenvalues ---    0.34447   0.34553   0.35046   0.35184   0.35370
     Eigenvalues ---    0.36249   0.36514   0.36670   0.36725   0.36756
     Eigenvalues ---    0.36886   0.36907   0.36936   0.37056   0.37059
     Eigenvalues ---    0.37114   0.37274   0.37279   0.37538   0.40818
     Eigenvalues ---    0.42887   0.42951   0.43062   0.44048   0.47289
     Eigenvalues ---    0.48196   0.48363   0.48539   0.48601   0.48922
     Eigenvalues ---    0.52265   0.52430   0.52545   0.65127
 RFO step:  Lambda=-3.10722744D-03 EMin=-1.45466482D-03
 Linear search not attempted -- first point.
 Iteration  1 RMS(Cart)=  0.13104773 RMS(Int)=  0.01633560
 Iteration  2 RMS(Cart)=  0.02462405 RMS(Int)=  0.00123206
 Iteration  3 RMS(Cart)=  0.00235104 RMS(Int)=  0.00023166
 Iteration  4 RMS(Cart)=  0.00001129 RMS(Int)=  0.00023151
 Iteration  5 RMS(Cart)=  0.00000000 RMS(Int)=  0.00023151
 Variable       Old X    -DE/DX   Delta X   Delta X   Delta X     New X
                                 (Linear)    (Quad)   (Total)
    R1        2.64084  -0.00023   0.00000  -0.00021  -0.00019   2.64065
    R2        2.61600  -0.00045   0.00000  -0.00049  -0.00049   2.61551
    R3        2.04943   0.00001   0.00000   0.00017   0.00017   2.04960
    R4        2.62841   0.00002   0.00000  -0.00055  -0.00053   2.62788
    R5        2.04904   0.00000   0.00000  -0.00011  -0.00011   2.04894
    R6        2.63851   0.00026   0.00000   0.00154   0.00154   2.64005
    R7        2.04866   0.00001   0.00000   0.00023   0.00023   2.04890
    R8        2.61804   0.00057   0.00000   0.00045   0.00043   2.61846
    R9        2.05017  -0.00005   0.00000  -0.00024  -0.00024   2.04992
   R10        2.64014   0.00038   0.00000   0.00103   0.00116   2.64130
   R11        3.36113   0.00044   0.00000   0.00006  -0.00004   3.36109
   R12        3.36033   0.00031   0.00000   0.00226   0.00249   3.36282
   R13        3.36930  -0.00242   0.00000  -0.01327  -0.01353   3.35577
   R14        3.71449  -0.00298   0.00000  -0.11873  -0.11887   3.59562
   R15        2.64047  -0.00064   0.00000   0.00002   0.00015   2.64062
   R16        2.62141  -0.00116   0.00000  -0.00243  -0.00246   2.61895
   R17        3.35825   0.00030   0.00000   0.00663   0.00701   3.36526
   R18        2.61563   0.00023   0.00000   0.00003   0.00004   2.61567
   R19        3.57154   0.00280   0.00000   0.00601   0.00579   3.57733
   R20        2.63939   0.00065   0.00000   0.00213   0.00216   2.64155
   R21        2.04986   0.00005   0.00000   0.00052   0.00052   2.05038
   R22        2.62831   0.00001   0.00000  -0.00006  -0.00003   2.62828
   R23        2.04892  -0.00002   0.00000  -0.00001  -0.00001   2.04892
   R24        2.64227  -0.00108   0.00000  -0.00196  -0.00197   2.64030
   R25        2.04885  -0.00002   0.00000  -0.00007  -0.00007   2.04879
   R26        2.05024   0.00005   0.00000   0.00026   0.00026   2.05050
   R27        2.06572  -0.00005   0.00000   0.00111   0.00111   2.06683
   R28        2.89484   0.00020   0.00000  -0.00231  -0.00231   2.89253
   R29        2.89894   0.00040   0.00000   0.01015   0.01003   2.90897
   R30        2.06902   0.00332   0.00000   0.00465   0.00465   2.07367
   R31        2.88349  -0.00088   0.00000  -0.00166  -0.00166   2.88183
   R32        2.06880   0.00003   0.00000   0.00128   0.00128   2.07008
   R33        4.92500   0.00216   0.00000  -0.04740  -0.04740   4.87760
   R34        2.07137  -0.00003   0.00000  -0.00125  -0.00125   2.07012
   R35        2.06520  -0.00002   0.00000   0.00001   0.00001   2.06520
   R36        2.06864   0.00005   0.00000   0.00028   0.00028   2.06892
   R37        2.63968  -0.00129   0.00000  -0.00917  -0.00913   2.63054
   R38        2.64200   0.00042   0.00000   0.00382   0.00388   2.64588
   R39        2.84693  -0.00175   0.00000   0.00434   0.00434   2.85127
   R40        2.63009  -0.00038   0.00000   0.00379   0.00377   2.63386
   R41        2.04979  -0.00005   0.00000  -0.00315  -0.00315   2.04664
   R42        2.62758  -0.00032   0.00000  -0.00366  -0.00364   2.62394
   R43        2.05392   0.00003   0.00000   0.00139   0.00139   2.05531
   R44        2.63337   0.00016   0.00000  -0.00268  -0.00274   2.63063
   R45        2.05091  -0.00004   0.00000  -0.00003  -0.00003   2.05088
   R46        2.63543  -0.00014   0.00000   0.00292   0.00289   2.63832
   R47        2.05089   0.00003   0.00000  -0.00006  -0.00006   2.05083
   R48        2.05137   0.00000   0.00000  -0.00001  -0.00001   2.05136
   R49        2.06362  -0.00058   0.00000   0.00488   0.00488   2.06850
    A1        2.06118   0.00015   0.00000   0.00019   0.00019   2.06137
    A2        2.10942  -0.00001   0.00000  -0.00012  -0.00012   2.10930
    A3        2.11245  -0.00013   0.00000  -0.00003  -0.00004   2.11242
    A4        2.11089   0.00006   0.00000  -0.00063  -0.00060   2.11028
    A5        2.07922  -0.00008   0.00000   0.00069   0.00068   2.07990
    A6        2.09303   0.00002   0.00000  -0.00007  -0.00008   2.09295
    A7        2.10855   0.00003   0.00000   0.00054   0.00055   2.10910
    A8        2.09460  -0.00008   0.00000   0.00001   0.00001   2.09461
    A9        2.08003   0.00005   0.00000  -0.00055  -0.00056   2.07948
   A10        2.06114  -0.00014   0.00000   0.00034   0.00029   2.06143
   A11        2.10858  -0.00002   0.00000  -0.00200  -0.00199   2.10659
   A12        2.11345   0.00017   0.00000   0.00170   0.00171   2.11516
   A13        2.11359  -0.00023   0.00000  -0.00182  -0.00175   2.11184
   A14        2.09340   0.00095   0.00000   0.00505   0.00521   2.09862
   A15        2.07594  -0.00072   0.00000  -0.00320  -0.00343   2.07250
   A16        2.11100   0.00013   0.00000   0.00135   0.00127   2.11226
   A17        2.11705  -0.00048   0.00000  -0.00873  -0.00875   2.10830
   A18        2.04771   0.00037   0.00000   0.00844   0.00850   2.05621
   A19        1.75136  -0.00068   0.00000   0.00761   0.00769   1.75904
   A20        1.67894   0.00158   0.00000   0.01961   0.01931   1.69824
   A21        1.83922   0.00014   0.00000  -0.01485  -0.01530   1.82393
   A22        2.06449   0.00137   0.00000   0.00764   0.00720   2.07169
   A23        2.11382  -0.00269   0.00000  -0.01651  -0.01624   2.09758
   A24        2.10487   0.00132   0.00000   0.00883   0.00891   2.11379
   A25        2.05947  -0.00092   0.00000  -0.00165  -0.00151   2.05796
   A26        2.11869  -0.00090   0.00000  -0.00693  -0.00712   2.11157
   A27        2.10213   0.00183   0.00000   0.00946   0.00943   2.11156
   A28        1.75649  -0.00027   0.00000   0.00173   0.00176   1.75825
   A29        1.82602   0.00033   0.00000  -0.02655  -0.02694   1.79908
   A30        1.71845  -0.00085   0.00000  -0.00606  -0.00659   1.71186
   A31        2.06136  -0.00031   0.00000  -0.00011  -0.00013   2.06124
   A32        2.11143   0.00017   0.00000  -0.00018  -0.00018   2.11125
   A33        2.11038   0.00014   0.00000   0.00031   0.00031   2.11069
   A34        2.10647   0.00030   0.00000   0.00369   0.00369   2.11016
   A35        2.08140  -0.00007   0.00000  -0.00194  -0.00195   2.07945
   A36        2.09531  -0.00022   0.00000  -0.00173  -0.00174   2.09357
   A37        2.11232  -0.00028   0.00000  -0.00237  -0.00241   2.10990
   A38        2.09277   0.00024   0.00000   0.00067   0.00069   2.09345
   A39        2.07809   0.00004   0.00000   0.00172   0.00174   2.07983
   A40        2.06254  -0.00013   0.00000  -0.00283  -0.00294   2.05960
   A41        2.11360  -0.00006   0.00000  -0.00133  -0.00129   2.11230
   A42        2.10703   0.00018   0.00000   0.00412   0.00416   2.11119
   A43        1.79587   0.00008   0.00000  -0.00923  -0.00878   1.78709
   A44        1.86950  -0.00097   0.00000   0.00617   0.00612   1.87562
   A45        1.96365   0.00031   0.00000   0.01882   0.01801   1.98166
   A46        1.91199   0.00026   0.00000   0.00073   0.00061   1.91260
   A47        1.90252   0.00025   0.00000   0.01680   0.01660   1.91912
   A48        2.00807   0.00008   0.00000  -0.03125  -0.03054   1.97752
   A49        1.79664   0.00613   0.00000  -0.00594  -0.00594   1.79070
   A50        1.99586  -0.00211   0.00000   0.00154   0.00154   1.99739
   A51        1.93397  -0.00113   0.00000   0.00007   0.00007   1.93405
   A52        1.91127  -0.00369   0.00000  -0.00012  -0.00012   1.91115
   A53        1.87760  -0.00054   0.00000   0.00762   0.00763   1.88523
   A54        1.93973   0.00159   0.00000  -0.00281  -0.00281   1.93692
   A55        2.38111   0.01259   0.00000   0.21105   0.21105   2.59216
   A56        1.97875  -0.00006   0.00000  -0.00738  -0.00737   1.97138
   A57        1.90436   0.00000   0.00000   0.00061   0.00060   1.90496
   A58        1.94107  -0.00016   0.00000   0.00819   0.00819   1.94927
   A59        1.86376   0.00007   0.00000  -0.00136  -0.00137   1.86239
   A60        1.88986   0.00010   0.00000  -0.00080  -0.00079   1.88907
   A61        1.88218   0.00007   0.00000   0.00068   0.00066   1.88285
   A62        2.07950   0.00050   0.00000   0.00631   0.00603   2.08554
   A63        2.15118   0.00058   0.00000   0.00803   0.00758   2.15877
   A64        2.04824  -0.00103   0.00000  -0.00985  -0.01032   2.03793
   A65        2.10031  -0.00032   0.00000  -0.00251  -0.00250   2.09781
   A66        2.11854   0.00002   0.00000  -0.00012  -0.00016   2.11838
   A67        2.06434   0.00030   0.00000   0.00265   0.00260   2.06694
   A68        2.10354  -0.00007   0.00000  -0.00307  -0.00309   2.10045
   A69        2.09068   0.00009   0.00000  -0.00485  -0.00502   2.08566
   A70        2.08897  -0.00002   0.00000   0.00792   0.00775   2.09672
   A71        2.09753   0.00019   0.00000  -0.00057  -0.00064   2.09689
   A72        2.08627  -0.00014   0.00000   0.00033   0.00035   2.08662
   A73        2.09938  -0.00005   0.00000   0.00027   0.00029   2.09967
   A74        2.09442  -0.00040   0.00000  -0.00088  -0.00091   2.09351
   A75        2.08940   0.00021   0.00000   0.00127   0.00124   2.09064
   A76        2.09937   0.00019   0.00000  -0.00043  -0.00046   2.09891
   A77        2.08984   0.00012   0.00000   0.00216   0.00208   2.09192
   A78        2.09666  -0.00006   0.00000  -0.00122  -0.00118   2.09548
   A79        2.09654  -0.00006   0.00000  -0.00090  -0.00086   2.09569
   A80        1.93836  -0.00030   0.00000   0.01928   0.01800   1.95636
   A81        1.78729  -0.00062   0.00000   0.00279   0.00214   1.78943
   A82        1.76754   0.00003   0.00000   0.03015   0.03120   1.79874
   A83        2.08055   0.00172   0.00000   0.02362   0.02382   2.10437
   A84        1.91303   0.00015   0.00000  -0.03117  -0.03156   1.88147
   A85        1.94784  -0.00129   0.00000  -0.03830  -0.03856   1.90928
    D1        0.00755   0.00009   0.00000   0.00673   0.00677   0.01432
    D2        3.13938   0.00013   0.00000   0.00559   0.00560  -3.13821
    D3       -3.11651  -0.00008   0.00000   0.00464   0.00468  -3.11183
    D4        0.01533  -0.00004   0.00000   0.00349   0.00351   0.01883
    D5       -0.00491  -0.00013   0.00000  -0.00465  -0.00469  -0.00960
    D6       -3.01231  -0.00042   0.00000  -0.01487  -0.01476  -3.02707
    D7        3.11911   0.00004   0.00000  -0.00255  -0.00260   3.11652
    D8        0.11171  -0.00025   0.00000  -0.01277  -0.01267   0.09905
    D9       -0.00660   0.00006   0.00000  -0.00195  -0.00196  -0.00855
   D10        3.13389   0.00004   0.00000  -0.00075  -0.00078   3.13311
   D11       -3.13835   0.00002   0.00000  -0.00081  -0.00079  -3.13914
   D12        0.00214   0.00000   0.00000   0.00040   0.00040   0.00253
   D13        0.00274  -0.00017   0.00000  -0.00496  -0.00498  -0.00224
   D14        3.13960   0.00007   0.00000   0.00344   0.00341  -3.14017
   D15       -3.13776  -0.00015   0.00000  -0.00615  -0.00616   3.13927
   D16       -0.00090   0.00009   0.00000   0.00225   0.00224   0.00134
   D17       -0.00010   0.00013   0.00000   0.00706   0.00708   0.00698
   D18        3.11691   0.00034   0.00000   0.00873   0.00871   3.12561
   D19       -3.13695  -0.00011   0.00000  -0.00135  -0.00135  -3.13830
   D20       -0.01994   0.00009   0.00000   0.00032   0.00028  -0.01967
   D21        0.00127   0.00002   0.00000  -0.00229  -0.00228  -0.00101
   D22        3.01383   0.00023   0.00000   0.00628   0.00623   3.02006
   D23       -3.11598  -0.00021   0.00000  -0.00406  -0.00400  -3.11998
   D24       -0.10342   0.00000   0.00000   0.00451   0.00451  -0.09891
   D25        2.35931  -0.00059   0.00000   0.00247   0.00266   2.36197
   D26       -2.14793  -0.00149   0.00000  -0.00998  -0.01033  -2.15826
   D27       -0.80634  -0.00038   0.00000   0.00412   0.00427  -0.80207
   D28        0.96961  -0.00128   0.00000  -0.00833  -0.00872   0.96089
   D29       -2.33928   0.00039   0.00000  -0.00673  -0.00679  -2.34607
   D30        2.07784   0.00001   0.00000   0.00290   0.00319   2.08103
   D31        0.93183   0.00012   0.00000  -0.01613  -0.01606   0.91576
   D32       -0.93424  -0.00025   0.00000  -0.00649  -0.00608  -0.94032
   D33       -0.83709  -0.00018   0.00000   0.02884   0.02901  -0.80808
   D34        2.30095  -0.00018   0.00000   0.01517   0.01549   2.31643
   D35        0.89845   0.00132   0.00000   0.04860   0.04823   0.94668
   D36       -2.24670   0.00132   0.00000   0.03492   0.03471  -2.21199
   D37        1.24783  -0.00085   0.00000  -0.05971  -0.05952   1.18831
   D38       -0.99181  -0.00236   0.00000  -0.10167  -0.10153  -1.09334
   D39       -3.00513  -0.00078   0.00000  -0.07161  -0.07131  -3.07644
   D40       -0.54192  -0.00064   0.00000  -0.07114  -0.07061  -0.61254
   D41       -2.78156  -0.00215   0.00000  -0.11310  -0.11262  -2.89418
   D42        1.48831  -0.00057   0.00000  -0.08305  -0.08240   1.40590
   D43       -0.07094  -0.00012   0.00000  -0.02292  -0.02304  -0.09398
   D44       -3.13126  -0.00032   0.00000  -0.03564  -0.03559   3.11633
   D45        3.07419  -0.00011   0.00000  -0.00926  -0.00934   3.06486
   D46        0.01387  -0.00031   0.00000  -0.02199  -0.02189  -0.00802
   D47        3.14154   0.00028   0.00000   0.03181   0.03166  -3.10998
   D48       -0.00632   0.00017   0.00000   0.02391   0.02383   0.01751
   D49       -0.00369   0.00028   0.00000   0.01782   0.01780   0.01411
   D50        3.13163   0.00017   0.00000   0.00992   0.00997  -3.14158
   D51        0.90124   0.00070   0.00000   0.00893   0.00898   0.91021
   D52       -0.96132   0.00061   0.00000   0.03762   0.03814  -0.92318
   D53       -2.32082   0.00077   0.00000   0.02074   0.02072  -2.30009
   D54        2.09981   0.00068   0.00000   0.04943   0.04989   2.14970
   D55       -0.01111   0.00006   0.00000   0.00677   0.00663  -0.00447
   D56        3.12534   0.00016   0.00000   0.01168   0.01160   3.13694
   D57       -3.06947  -0.00001   0.00000  -0.00573  -0.00577  -3.07523
   D58        0.06698   0.00009   0.00000  -0.00082  -0.00080   0.06618
   D59        1.48454   0.00048   0.00000  -0.03799  -0.03776   1.44678
   D60       -2.78372   0.00041   0.00000  -0.03885  -0.03861  -2.82233
   D61       -0.56035  -0.00001   0.00000  -0.06128  -0.06081  -0.62116
   D62       -2.99401   0.00000   0.00000  -0.04372  -0.04339  -3.03740
   D63       -0.97908  -0.00006   0.00000  -0.04458  -0.04425  -1.02333
   D64        1.24429  -0.00048   0.00000  -0.06701  -0.06644   1.17784
   D65       -0.00142   0.00022   0.00000   0.01195   0.01195   0.01054
   D66       -3.14006   0.00006   0.00000   0.00618   0.00621  -3.13385
   D67       -3.13787   0.00012   0.00000   0.00704   0.00699  -3.13088
   D68        0.00667  -0.00003   0.00000   0.00127   0.00125   0.00792
   D69        0.01146  -0.00024   0.00000  -0.01583  -0.01579  -0.00433
   D70       -3.13516  -0.00016   0.00000  -0.01008  -0.01005   3.13797
   D71       -3.13310  -0.00008   0.00000  -0.01002  -0.01000   3.14008
   D72        0.00346   0.00000   0.00000  -0.00426  -0.00426  -0.00080
   D73       -0.00875  -0.00002   0.00000   0.00073   0.00074  -0.00801
   D74        3.13909   0.00009   0.00000   0.00861   0.00858  -3.13551
   D75        3.13782  -0.00010   0.00000  -0.00498  -0.00495   3.13287
   D76        0.00248   0.00001   0.00000   0.00290   0.00289   0.00537
   D77       -3.04019   0.00182   0.00000   0.07554   0.07516  -2.96503
   D78       -0.96862   0.00021   0.00000   0.07236   0.07199  -0.89663
   D79        1.24005  -0.00028   0.00000   0.06983   0.06946   1.30951
   D80       -1.10419   0.00155   0.00000   0.06826   0.06831  -1.03588
   D81        0.96738  -0.00006   0.00000   0.06508   0.06513   1.03251
   D82       -3.10713  -0.00056   0.00000   0.06256   0.06260  -3.04453
   D83        1.04595   0.00214   0.00000   0.06826   0.06858   1.11454
   D84        3.11752   0.00053   0.00000   0.06508   0.06541  -3.10025
   D85       -0.95699   0.00004   0.00000   0.06256   0.06288  -0.89411
   D86       -0.46647   0.00057   0.00000   0.07363   0.07440  -0.39207
   D87        1.60380   0.00075   0.00000   0.11134   0.11201   1.71582
   D88       -2.40504   0.00061   0.00000   0.04451   0.04539  -2.35965
   D89       -2.44688   0.00016   0.00000   0.06430   0.06457  -2.38231
   D90       -0.37661   0.00034   0.00000   0.10201   0.10218  -0.27443
   D91        1.89773   0.00020   0.00000   0.03518   0.03556   1.93329
   D92        1.68113  -0.00043   0.00000   0.07266   0.07293   1.75405
   D93       -2.53178  -0.00026   0.00000   0.11036   0.11054  -2.42125
   D94       -0.25744  -0.00040   0.00000   0.04354   0.04391  -0.21353
   D95        0.13800   0.00071   0.00000  -0.37466  -0.37465  -0.23665
   D96       -1.99173   0.00156   0.00000  -0.37307  -0.37307  -2.36480
   D97        2.18134   0.00211   0.00000  -0.37419  -0.37420   1.80713
   D98        1.23018  -0.00192   0.00000   0.04065   0.04065   1.27083
   D99       -2.97845  -0.00187   0.00000   0.03469   0.03469  -2.94376
   D100      -0.90433  -0.00188   0.00000   0.04091   0.04092  -0.86341
   D101      -3.04752   0.00203   0.00000   0.03407   0.03406  -3.01346
   D102      -0.97296   0.00209   0.00000   0.02810   0.02810  -0.94486
   D103       1.10116   0.00207   0.00000   0.03432   0.03433   1.13549
   D104      -0.97550   0.00000   0.00000   0.04169   0.04168  -0.93383
   D105       1.09905   0.00005   0.00000   0.03572   0.03572   1.13477
   D106      -3.11002   0.00004   0.00000   0.04194   0.04195  -3.06806
   D107       0.04183  -0.00073   0.00000  -0.02907  -0.02900   0.01282
   D108      -3.10089  -0.00011   0.00000  -0.01632  -0.01624  -3.11713
   D109      -2.99804  -0.00127   0.00000  -0.08198  -0.08222  -3.08026
   D110       0.14243  -0.00064   0.00000  -0.06922  -0.06946   0.07297
   D111      -0.04529   0.00065   0.00000   0.02408   0.02407  -0.02122
   D112       3.09636   0.00012   0.00000  -0.00482  -0.00466   3.09170
   D113       3.00054   0.00124   0.00000   0.07486   0.07463   3.07517
   D114      -0.14099   0.00071   0.00000   0.04595   0.04590  -0.09509
   D115       1.81772   0.00079   0.00000  -0.02565  -0.02617   1.79156
   D116      -0.32884   0.00061   0.00000  -0.06783  -0.06754  -0.39638
   D117      -2.58750   0.00006   0.00000  -0.00379  -0.00378  -2.59128
   D118      -1.22384   0.00018   0.00000  -0.07853  -0.07891  -1.30275
   D119       2.91278   0.00000   0.00000  -0.12071  -0.12028   2.79250
   D120       0.65412  -0.00055   0.00000  -0.05667  -0.05651   0.59760
   D121      -0.00354   0.00025   0.00000   0.01020   0.01010   0.00656
   D122       3.13303   0.00042   0.00000   0.01474   0.01470  -3.13545
   D123       3.13914  -0.00035   0.00000  -0.00216  -0.00228   3.13686
   D124      -0.00747  -0.00019   0.00000   0.00238   0.00232  -0.00516
   D125       0.01037  -0.00010   0.00000  -0.00021  -0.00021   0.01017
   D126      -3.13486  -0.00036   0.00000  -0.01402  -0.01401   3.13432
   D127      -3.13128   0.00043   0.00000   0.02866   0.02871  -3.10257
   D128       0.00667   0.00017   0.00000   0.01486   0.01491   0.02158
   D129      -0.03179   0.00031   0.00000   0.01410   0.01409  -0.01770
   D130       3.12746   0.00013   0.00000   0.01143   0.01148   3.13894
   D131       3.11486   0.00015   0.00000   0.00953   0.00946   3.12431
   D132      -0.00907  -0.00004   0.00000   0.00686   0.00684  -0.00223
   D133       0.02837  -0.00040   0.00000  -0.01911  -0.01904   0.00933
   D134      -3.13089  -0.00022   0.00000  -0.01645  -0.01643   3.13587
   D135      -3.10956  -0.00015   0.00000  -0.00523  -0.00518  -3.11474
   D136       0.01437   0.00004   0.00000  -0.00257  -0.00257   0.01180
         Item               Value     Threshold  Converged?
 Maximum Force            0.012588     0.000450     NO 
 RMS     Force            0.001177     0.000300     NO 
 Maximum Displacement     0.635780     0.001800     NO 
 RMS     Displacement     0.147991     0.001200     NO 
 Predicted change in Energy=-2.448573D-03
 GradGradGradGradGradGradGradGradGradGradGradGradGradGradGradGradGradGrad

                          Input orientation:                          
 ---------------------------------------------------------------------
 Center     Atomic      Atomic             Coordinates (Angstroms)
 Number     Number       Type             X           Y           Z
 ---------------------------------------------------------------------
      1          6           0        0.295152    3.361015    0.487685
      2          6           0        0.147713    4.296249   -0.540055
      3          6           0        0.428259    3.957977   -1.859403
      4          6           0        0.874874    2.676380   -2.190773
      5          6           0        1.032312    1.755055   -1.167862
      6          6           0        0.744687    2.094394    0.157180
      7         16           0        0.793880    0.798338    1.375598
      8          6           0        2.405687    0.117695    1.071859
      9          6           0        2.788229   -0.138352   -0.247496
     10         16           0        1.574434    0.099933   -1.528605
     11          6           0        4.044321   -0.640593   -0.540518
     12          6           0        4.921954   -0.879479    0.520934
     13          6           0        4.538423   -0.631304    1.834594
     14          6           0        3.267179   -0.131592    2.128447
     15          1           0        5.230465   -0.825354    2.646289
     16          1           0        2.968688    0.067742    3.152438
     17          1           0        4.339515   -0.843334   -1.564732
     18          1           0        5.912775   -1.265991    0.310084
     19          1           0        0.049919    3.617532    1.512583
     20          1           0        1.094287    2.415412   -3.220572
     21          1           0       -0.200271    5.294703   -0.300067
     22          1           0        0.301262    4.692835   -2.646428
     23          6           0        0.197777   -0.971562   -0.793542
     24          1           0       -0.554756   -0.963846   -1.587173
     25          6           0        0.755751   -2.387408   -0.629336
     26          1           0       -0.140494   -2.970871   -0.383422
     27          6           0        1.406531   -2.958698   -1.884619
     28          1           0        2.375812   -2.500529   -2.109591
     29          1           0        1.589817   -4.026220   -1.739205
     30          1           0        0.761831   -2.844821   -2.762136
     31          1           0        1.439126   -2.439779    0.225207
     32          6           0       -1.687910    0.388199    0.472972
     33          6           0       -2.170093    1.035672   -0.661051
     34          6           0       -2.386465    0.501935    1.681058
     35          6           0       -3.331057    1.803560   -0.589475
     36          1           0       -1.666583    0.950150   -1.616107
     37          6           0       -3.537635    1.274751    1.755715
     38          1           0       -2.035981   -0.041478    2.555578
     39          6           0       -4.010063    1.933165    0.618831
     40          1           0       -3.700884    2.299198   -1.481331
     41          1           0       -4.075714    1.351081    2.695085
     42          1           0       -4.912781    2.533564    0.673636
     43          6           0       -0.400878   -0.398664    0.503776
     44          1           0       -0.494429   -1.220576    1.220620
     45         35           0       -2.618315   -3.000265    0.338858
 ---------------------------------------------------------------------
                    Distance matrix (angstroms):
                    1          2          3          4          5
     1  C    0.000000
     2  C    1.397372   0.000000
     3  C    2.425469   1.390616   0.000000
     4  C    2.824701   2.424378   1.397055   0.000000
     5  C    2.421435   2.763028   2.386623   1.385630   0.000000
     6  C    1.384068   2.385514   2.763996   2.422506   1.397718
     7  S    2.757614   4.040128   4.536764   4.031452   2.727884
     8  C    3.913406   5.015678   5.220181   4.419844   3.095717
     9  C    4.359070   5.169487   4.994758   3.919179   2.741406
    10  S    4.041861   4.541126   4.038273   2.750623   1.778612
    11  C    5.579099   6.289354   5.996850   4.875556   3.899345
    12  C    6.276161   7.120901   7.018566   6.031280   4.992205
    13  C    5.979810   7.014134   7.183353   6.369140   5.196371
    14  C    4.870662   6.038024   6.378634   5.680095   4.406781
    15  H    6.822212   7.887837   8.138962   7.391244   6.231433
    16  H    5.009427   6.282728   6.834198   6.303884   5.026090
    17  H    6.184322   6.710922   6.199785   4.978358   4.224538
    18  H    7.280002   8.055879   7.878860   6.868553   5.927054
    19  H    1.084599   2.164149   3.410180   3.909112   3.408621
    20  H    3.909469   3.408624   2.162378   1.084773   2.157204
    21  H    2.145960   1.084250   2.147886   3.403868   3.847263
    22  H    3.405355   2.148875   1.084230   2.145401   3.369145
    23  C    4.519098   5.274143   5.048716   3.964617   2.875935
    24  H    4.871530   5.409114   5.026407   3.957198   3.176009
    25  C    5.874032   6.711851   6.471802   5.300398   4.186466
    26  H    6.406356   7.274519   7.107104   6.015723   4.932058
    27  C    6.841182   7.485101   6.985560   5.668377   4.782599
    28  H    6.740378   7.322845   6.750397   5.390714   4.560904
    29  H    7.823454   8.531184   8.069142   6.755731   5.836128
    30  H    7.020792   7.503976   6.870535   5.551837   4.875831
    31  H    5.918343   6.901264   6.804317   5.685985   4.438781
    32  C    3.573568   4.434929   4.760406   4.347318   3.458358
    33  C    3.578302   4.002277   4.089908   3.782035   3.321109
    34  C    4.097505   5.074664   5.692254   5.509592   4.623277
    35  C    4.090884   4.279928   4.515162   4.584302   4.401804
    36  H    3.753214   3.955494   3.673497   3.125558   2.851812
    37  C    4.544298   5.289782   5.999757   6.083548   5.446321
    38  H    4.613818   5.759109   6.446718   6.195778   5.148394
    39  C    4.537712   4.920801   5.471765   5.684087   5.352526
    40  H    4.579605   4.436881   4.465906   4.645765   4.774673
    41  H    5.293101   6.080911   6.915565   7.080702   6.416968
    42  H    5.276534   5.494424   6.080456   6.459271   6.272266
    43  C    3.823598   4.840737   5.025176   4.282992   3.080083
    44  H    4.706550   5.826464   6.095516   5.357132   4.109765
    45  Br   6.998308   7.852548   7.907660   7.129214   6.181452
                    6          7          8          9         10
     6  C    0.000000
     7  S    1.779529   0.000000
     8  C    2.739142   1.775797   0.000000
     9  C    3.053683   2.736650   1.397353   0.000000
    10  S    2.740114   3.087301   2.730148   1.780820   0.000000
    11  C    4.342180   4.038241   2.420719   1.384152   2.761347
    12  C    5.140602   4.537236   2.762149   2.385903   4.045460
    13  C    4.963424   4.034372   2.385650   2.764287   4.542141
    14  C    3.899214   2.747500   1.385889   2.423746   4.036460
    15  H    5.902779   4.892271   3.368611   3.848439   5.626052
    16  H    4.245595   2.901848   2.155986   3.410952   4.884378
    17  H    4.951566   4.890005   3.408060   2.153740   2.921768
    18  H    6.166417   5.621375   3.846369   3.368272   4.905888
    19  H    2.154012   2.918920   4.241785   4.970199   4.893513
    20  H    3.410935   4.881594   5.042246   4.269699   2.907703
    21  H    3.368085   4.900356   5.956057   6.200966   5.625346
    22  H    3.848212   5.620185   6.259886   5.939718   4.895431
    23  C    3.256235   2.862351   3.088861   2.775400   1.893040
    24  H    3.752886   3.701638   4.123640   3.694824   2.380863
    25  C    4.550305   3.764332   3.448462   3.055327   2.768716
    26  H    5.170368   4.263115   4.259122   4.076648   3.698953
    27  C    5.490057   5.011954   4.382153   3.541697   3.083855
    28  H    5.377001   5.052879   4.120390   3.036012   2.782473
    29  H    6.463160   5.797575   5.073436   4.333233   4.131552
    30  H    5.737468   5.513119   5.116471   4.213630   3.294465
    31  H    4.587549   3.496448   2.862120   2.709261   3.089385
    32  C    2.988036   2.672496   4.146008   4.564226   3.838267
    33  C    3.207232   3.604081   4.978295   5.112173   3.955975
    34  C    3.829131   3.208700   4.845976   5.559384   5.113927
    35  C    4.153766   4.678365   6.205837   6.429124   5.277135
    36  H    3.204382   3.876497   4.949902   4.785737   3.351822
    37  C    4.643857   4.374184   6.093400   6.784267   6.188715
    38  H    4.248103   3.178955   4.685635   5.580288   5.453039
    39  C    4.779829   4.993836   6.683040   7.159503   6.257701
    40  H    4.742338   5.533311   6.969071   7.040780   5.715591
    41  H    5.498158   5.075384   6.794459   7.615176   7.164432
    42  H    5.697942   6.005809   7.717187   8.203242   7.270239
    43  C    2.765463   1.902718   2.909665   3.286727   2.877677
    44  H    3.695314   2.399953   3.197464   3.755320   3.685401
    45  Br   6.107236   5.210306   5.958150   6.145330   5.538753
                   11         12         13         14         15
    11  C    0.000000
    12  C    1.397850   0.000000
    13  C    2.425980   1.390823   0.000000
    14  C    2.826023   2.425224   1.397185   0.000000
    15  H    3.405410   2.148312   1.084171   2.145684   0.000000
    16  H    3.911093   3.411347   2.165513   1.085075   2.483836
    17  H    1.085014   2.165766   3.411735   3.911016   4.304278
    18  H    2.146105   1.084240   2.148442   3.404774   2.473371
    19  H    6.188870   6.703969   6.188939   4.978552   6.918279
    20  H    5.022406   6.285396   6.833686   6.310364   7.875951
    21  H    7.300831   8.064227   7.882231   6.882264   8.696494
    22  H    6.847687   7.901497   8.147365   7.407509   9.097269
    23  C    3.869039   4.904505   5.085674   4.320276   6.097685
    24  H    4.727737   5.869036   6.144880   5.394966   7.170088
    25  C    3.724774   4.577577   4.843909   4.359052   5.761319
    26  H    4.792447   5.551590   5.682027   5.097374   6.529134
    27  C    3.760074   4.740046   5.390552   5.249689   6.301012
    28  H    2.950470   4.003786   4.871087   4.936331   5.794278
    29  H    4.350162   5.110121   5.743846   5.739372   6.537004
    30  H    4.535300   5.652233   6.347616   6.128309   7.300548
    31  H    3.257368   3.827804   3.932728   3.505970   4.779358
    32  C    5.911350   6.730498   6.454505   5.250113   7.352546
    33  C    6.437650   7.440565   7.349234   6.221553   8.316861
    34  C    6.898970   7.527760   7.018681   5.706592   7.791726
    35  C    7.769974   8.748937   8.586815   7.393824   9.522659
    36  H    6.025096   7.164028   7.273956   6.287595   8.299982
    37  C    8.150294   8.816464   8.298312   6.958607   9.059975
    38  H    6.849440   7.297594   6.640068   5.321096   7.309168
    39  C    8.534719   9.364906   9.007286   7.713650   9.854307
    40  H    8.337608   9.405657   9.352507   8.215420  10.323230
    41  H    8.964980   9.521573   8.881084   7.512488   9.557417
    42  H    9.580142  10.411253  10.034414   8.725323  10.865502
    43  C    4.572622   5.344531   5.120732   4.020637   6.040236
    44  H    4.902881   5.472030   5.104293   4.019917   5.912964
    45  Br   7.122645   7.834956   7.685577   6.787558   8.465094
                   16         17         18         19         20
    16  H    0.000000
    17  H    4.996090   0.000000
    18  H    4.304122   2.483691   0.000000
    19  H    4.879483   6.911571   7.724499   0.000000
    20  H    7.045580   4.888020   7.016844   4.993851   0.000000
    21  H    7.020201   7.738510   8.988010   2.482176   4.300644
    22  H    7.882481   6.937342   8.702738   4.303118   2.478948
    23  C    4.932429   4.214874   5.828025   5.138078   4.262136
    24  H    5.995227   4.895806   6.746839   5.564453   4.099601
    25  C    5.022616   4.012790   5.360502   6.414461   5.467741
    26  H    5.603792   5.098272   6.326897   6.858435   6.211775
    27  C    6.080429   3.630357   5.290389   7.525169   5.546471
    28  H    5.885276   2.626651   4.459711   7.480682   5.200295
    29  H    6.526100   4.209756   5.523262   8.448215   6.628320
    30  H    6.952368   4.270779   6.201893   7.780876   5.290628
    31  H    4.146794   3.763611   4.625854   6.346515   5.963656
    32  C    5.382020   6.480645   7.780315   3.811749   5.049008
    33  C    6.471990   6.835370   8.460113   4.039694   4.371614
    34  C    5.570561   7.588392   8.595494   3.958698   6.308962
    35  C    7.530058   8.172811   9.781605   4.374945   5.184660
    36  H    6.708458   6.268367   8.128232   4.455334   3.513361
    37  C    6.763132   8.806880   9.892193   4.291651   6.893420
    38  H    5.041318   7.633274   8.350114   4.339028   7.014185
    39  C    7.655190   9.065999  10.430371   4.485458   6.405307
    40  H    8.422257   8.633103  10.408755   4.976951   5.102169
    41  H    7.174938   9.683882  10.597510   4.853448   7.928222
    42  H    8.622198  10.100430  11.478739   5.148514   7.159865
    43  C    4.311255   5.191124   6.375891   4.165421   4.901562
    44  H    4.169516   5.591736   6.471739   4.877381   5.955554
    45  Br   6.967316   7.529103   8.705632   7.231343   7.468769
                   21         22         23         24         25
    21  H    0.000000
    22  H    2.473699   0.000000
    23  C    6.298256   5.960645   0.000000
    24  H    6.399354   5.818319   1.093717   0.000000
    25  C    7.748369   7.375978   1.530659   2.159030   0.000000
    26  H    8.266210   8.003045   2.068783   2.376716   1.097341
    27  C    8.556357   7.768394   2.569095   2.813283   1.524999
    28  H    8.406916   7.505761   2.968765   3.350008   2.197396
    29  H    9.599746   8.860324   3.487548   3.741716   2.147831
    30  H    8.557994   7.552600   2.775359   2.579148   2.181306
    31  H    7.923746   7.772722   2.175881   3.072241   1.095440
    32  C    5.185021   5.676033   2.647418   2.712242   3.858828
    33  C    4.706363   4.839851   3.106984   2.732231   4.503226
    34  C    5.628048   6.596563   3.869514   4.023058   4.853838
    35  C    4.698261   5.076683   4.493953   4.044970   5.853871
    36  H    4.770448   4.352203   2.800969   2.213679   4.240367
    37  C    5.614646   6.767517   5.049548   5.008371   6.126422
    38  H    6.324505   7.411969   4.131747   4.495238   4.841573
    39  C    5.163218   6.071673   5.304541   5.019787   6.552729
    40  H    4.756335   4.806675   5.135220   4.533958   6.523171
    41  H    6.288255   7.671831   5.985642   6.007808   6.954936
    42  H    5.547948   6.547634   6.368384   6.027894   7.618789
    43  C    5.753332   6.028279   1.539361   2.171445   2.564534
    44  H    6.696856   7.110248   2.144296   2.820151   2.519283
    45  Br   8.663812   8.753265   3.650800   3.480642   3.563329
                   26         27         28         29         30
    26  H    0.000000
    27  C    2.155696   0.000000
    28  H    3.087503   1.095462   0.000000
    29  H    2.438418   1.092859   1.755764   0.000000
    30  H    2.547225   1.094826   1.774623   1.768517   0.000000
    31  H    1.774172   2.172948   2.516417   2.529509   3.089823
    32  C    3.796216   5.131814   5.615000   5.926576   5.188407
    33  C    4.499860   5.499486   5.938707   6.397037   5.298014
    34  C    4.622428   6.251148   6.786980   6.929155   6.391753
    35  C    5.746072   6.841143   7.307824   7.715128   6.563507
    36  H    4.384389   4.979480   5.337759   5.948407   4.648911
    37  C    5.843097   7.457808   8.010131   8.161220   7.474440
    38  H    4.562010   6.330593   6.875657   6.889828   6.630577
    39  C    6.326740   7.716027   8.239013   8.510772   7.551890
    40  H    6.454100   7.341240   7.769063   8.250389   6.929445
    41  H    6.606242   8.342835   8.918633   8.982011   8.413601
    42  H    7.361447   8.754616   9.285044   9.546535   8.540068
    43  C    2.733344   3.940169   4.354025   4.706696   4.242847
    44  H    2.400365   4.034504   4.578960   4.579987   4.480927
    45  Br   2.581114   4.598365   5.584438   4.804092   4.589739
                   31         32         33         34         35
    31  H    0.000000
    32  C    4.223411   0.000000
    33  C    5.088288   1.392023   0.000000
    34  C    5.040668   1.400138   2.411880   0.000000
    35  C    6.436170   2.414948   1.393777   2.782409   0.000000
    36  H    4.952523   2.163445   1.083037   3.404471   2.133719
    37  C    6.395963   2.419274   2.787129   1.388528   2.412930
    38  H    4.822743   2.154767   3.394840   1.087622   3.869463
    39  C    6.997945   2.792953   2.414349   2.410978   1.392067
    40  H    7.196519   3.394596   2.147715   3.867629   1.085281
    41  H    7.133329   3.400961   3.872276   2.145428   3.398174
    42  H    8.079725   3.878485   3.398147   3.394803   2.151791
    43  C    2.762131   1.508825   2.558175   2.477827   3.825041
    44  H    2.493179   2.138114   3.382187   2.599778   4.524191
    45  Br   4.097546   3.516436   4.182046   3.757746   4.944343
                   36         37         38         39         40
    36  H    0.000000
    37  C    3.869804   0.000000
    38  H    4.303804   2.151094   0.000000
    39  C    3.384252   1.396138   3.398117   0.000000
    40  H    2.444683   3.399206   4.954523   2.154124   0.000000
    41  H    4.954900   1.085252   2.473700   2.157304   4.299055
    42  H    4.276438   2.155581   4.295174   1.085533   2.483446
    43  C    2.813398   3.769206   2.647836   4.298474   4.702037
    44  H    3.759391   3.971661   2.355582   4.761083   5.474551
    45  Br   4.509263   4.596563   3.742643   5.133622   5.706956
                   41         42         43         44         45
    41  H    0.000000
    42  H    2.487007   0.000000
    43  C    4.622539   5.383686   0.000000
    44  H    4.648986   5.823623   1.094604   0.000000
    45  Br   5.158491   5.999992   3.422361   2.907866   0.000000
 Stoichiometry    C22H20BrS2(1+)
 Framework group  C1[X(C22H20BrS2)]
 Deg. of freedom   129
 Full point group                 C1      NOp   1
 Largest Abelian subgroup         C1      NOp   1
 Largest concise Abelian subgroup C1      NOp   1
                         Standard orientation:                         
 ---------------------------------------------------------------------
 Center     Atomic      Atomic             Coordinates (Angstroms)
 Number     Number       Type             X           Y           Z
 ---------------------------------------------------------------------
      1          6           0        0.720555    3.195012    0.745639
      2          6           0        0.794772    4.214007   -0.207665
      3          6           0        1.104733    3.930790   -1.533382
      4          6           0        1.360177    2.620423   -1.945024
      5          6           0        1.298370    1.613800   -0.994834
      6          6           0        0.981230    1.898826    0.336255
      7         16           0        0.739392    0.527398    1.444146
      8          6           0        2.237137   -0.387217    1.172678
      9          6           0        2.660778   -0.606485   -0.140733
     10         16           0        1.589641   -0.077618   -1.461446
     11          6           0        3.836288   -1.287431   -0.405998
     12          6           0        4.591006   -1.745152    0.677920
     13          6           0        4.165504   -1.533048    1.984958
     14          6           0        2.974611   -0.852137    2.250022
     15          1           0        4.761400   -1.897723    2.814022
     16          1           0        2.644345   -0.681095    3.269364
     17          1           0        4.162773   -1.461260   -1.426020
     18          1           0        5.518463   -2.274264    0.489665
     19          1           0        0.451882    3.413392    1.773492
     20          1           0        1.603036    2.402305   -2.979517
     21          1           0        0.596939    5.236204    0.094946
     22          1           0        1.150700    4.731820   -2.262623
     23          6           0        0.012311   -0.956548   -0.893013
     24          1           0       -0.674377   -0.766407   -1.722785
     25          6           0        0.322642   -2.453469   -0.816595
     26          1           0       -0.670307   -2.896529   -0.668583
     27          6           0        0.955335   -3.031918   -2.077831
     28          1           0        1.998614   -2.725718   -2.211423
     29          1           0        0.954097   -4.122764   -2.011541
     30          1           0        0.397539   -2.749152   -2.976469
     31          1           0        0.929965   -2.680489    0.066360
     32          6           0       -1.710075    0.601329    0.377901
     33          6           0       -2.004726    1.400575   -0.723061
     34          6           0       -2.460372    0.741148    1.551737
     35          6           0       -3.028961    2.343107   -0.651041
     36          1           0       -1.458856    1.302443   -1.653311
     37          6           0       -3.474375    1.686679    1.627760
     38          1           0       -2.261285    0.084965    2.395959
     39          6           0       -3.757467    2.495274    0.525383
     40          1           0       -3.253633    2.956775   -1.517511
     41          1           0       -4.054716    1.782645    2.539773
     42          1           0       -4.553278    3.231477    0.580812
     43          6           0       -0.571607   -0.388222    0.413002
     44          1           0       -0.844075   -1.233182    1.053287
     45         35           0       -3.163170   -2.567028   -0.086159
 ---------------------------------------------------------------------
 Rotational constants (GHZ):           0.2079510           0.1574878           0.1132712
 Standard basis: 6-31+G(d,p) (6D, 7F)
 There are   598 symmetry adapted cartesian basis functions of A   symmetry.
 There are   598 symmetry adapted basis functions of A   symmetry.
   598 basis functions,  1043 primitive gaussians,   598 cartesian basis functions
   109 alpha electrons      109 beta electrons
       nuclear repulsion energy      3084.5319463529 Hartrees.
 NAtoms=   45 NActive=   45 NUniq=   45 SFac= 1.00D+00 NAtFMM=   60 NAOKFM=F Big=F
 Integral buffers will be    131072 words long.
 Raffenetti 2 integral format.
 Two-electron integral symmetry is turned on.
 Nuclear repulsion after empirical dispersion term =     3084.4870978609 Hartrees.
 ------------------------------------------------------------------------------
 Polarizable Continuum Model (PCM)
 =================================
 Model                : PCM.
 Atomic radii         : SMD-Coulomb.
 Polarization charges : Total charges.
 Charge compensation  : None.
 Solution method      : Matrix inversion.
 Cavity type          : VdW (van der Waals Surface) (Alpha=1.000).
 Cavity algorithm     : GePol (No added spheres)
                        Default sphere list used, NSphG=   45.
                        Lebedev-Laikov grids with approx.  5.0 points / Ang**2.
                        Smoothing algorithm: York/Karplus (Gamma=1.0000).
                        Polarization charges: spherical gaussians, with
                                              point-specific exponents (IZeta= 3).
                        Self-potential: point-specific (ISelfS= 7).
                        Self-field    : sphere-specific E.n sum rule (ISelfD= 2).
 1st derivatives      : Analytical E(r).r(x)/FMM algorithm (CHGder, D1EAlg=3).
                        Cavity 1st derivative terms included.
 Solvent              : Dichloromethane, Eps=   8.930000 Eps(inf)=   2.028346
 ------------------------------------------------------------------------------
 ------------------------------------------------------------------------------
 Atomic radii for non-electrostatic terms: SMD-CDS.
 ------------------------------------------------------------------------------
 Nuclear repulsion after PCM non-electrostatic terms =     3084.4711367120 Hartrees.
 One-electron integrals computed using PRISM.
 NBasis=   598 RedAO= T EigKep=  1.20D-06  NBF=   598
 NBsUse=   594 1.00D-06 EigRej=  9.50D-07 NBFU=   594
 Initial guess from the checkpoint file:  "/home/osl/gaussian/scratch/Gau-4185076.chk"
 B after Tr=     0.000000    0.000000    0.000000
         Rot=    0.996843   -0.022554    0.017262    0.074148 Ang=  -9.11 deg.
 ExpMin= 3.50D-02 ExpMax= 5.74D+05 ExpMxC= 5.74D+03 IAcc=3 IRadAn=         5 AccDes= 0.00D+00
 Harris functional with IExCor= 4639 and IRadAn=       5 diagonalized for initial guess.
 HarFok:  IExCor= 4639 AccDes= 0.00D+00 IRadAn=         5 IDoV= 1 UseB2=F ITyADJ=14
 ICtDFT=  3500011 ScaDFX=  1.000000  1.000000  1.000000  1.000000
 FoFCou: FMM=F IPFlag=           0 FMFlag=      100000 FMFlg1=           0
         NFxFlg=           0 DoJE=T BraDBF=F KetDBF=T FulRan=T
         wScrn=  0.000000 ICntrl=       500 IOpCl=  0 I1Cent=   200000004 NGrid=           0
         NMat0=    1 NMatS0=      1 NMatT0=    0 NMatD0=    1 NMtDS0=    0 NMtDT0=    0
 Petite list used in FoFCou.
 Requested convergence on RMS density matrix=1.00D-08 within 128 cycles.
 Requested convergence on MAX density matrix=1.00D-06.
 Requested convergence on             energy=1.00D-06.
 No special actions if energy rises.
 Inv3:  Mode=1 IEnd=    33466800.
 Iteration    1 A*A^-1 deviation from unit magnitude is 3.55D-15 for   2245.
 Iteration    1 A*A^-1 deviation from orthogonality  is 2.51D-15 for    848    219.
 Iteration    1 A^-1*A deviation from unit magnitude is 3.55D-15 for   2245.
 Iteration    1 A^-1*A deviation from orthogonality  is 3.55D-15 for   2627   1184.
 Error on total polarization charges =  0.04986
 SCF Done:  E(RwB97XD) =  -4218.05597290     A.U. after   18 cycles
            NFock= 18  Conv=0.64D-08     -V/T= 2.0064
 SMD-CDS (non-electrostatic) energy       (kcal/mol) =     -10.02
 (included in total energy above)
 D1PCM: PCM CHGder 1st derivatives, ID1Alg=3 FixD1E=F DoIter=F DoCFld=F I1PDM=0.
 Calling FoFJK, ICntrl=      2127 FMM=F ISym2X=0 I1Cent= 0 IOpClX= 0 NMat=1 NMatS=1 NMatT=0.
 ***** Axes restored to original set *****
 -------------------------------------------------------------------
 Center     Atomic                   Forces (Hartrees/Bohr)
 Number     Number              X              Y              Z
 -------------------------------------------------------------------
      1        6           0.000107584   -0.000029423    0.000096258
      2        6          -0.000096233    0.000081851   -0.000099424
      3        6           0.000120485   -0.000123319    0.000163366
      4        6           0.000578617    0.000526868   -0.000087942
      5        6          -0.000008334    0.000064554    0.000141271
      6        6          -0.000500452   -0.000428855   -0.000299576
      7       16           0.000879625    0.000583591    0.000189849
      8        6           0.000545645    0.000285515    0.000225213
      9        6           0.000309082   -0.000029005    0.000044606
     10       16          -0.001204142    0.000310294    0.002127795
     11        6           0.000103037    0.000493394   -0.000091601
     12        6          -0.000091018   -0.000033178    0.000077878
     13        6          -0.000154039   -0.000264507    0.000038037
     14        6           0.000357241    0.000286463   -0.000540521
     15        1           0.000040877   -0.000073411    0.000032568
     16        1           0.000263269   -0.000131246   -0.000219466
     17        1           0.000147432   -0.000200031    0.000180721
     18        1           0.000064146    0.000032973   -0.000044860
     19        1          -0.000039722    0.000020219    0.000111317
     20        1           0.000022343   -0.000123282   -0.000021581
     21        1           0.000021431   -0.000005181    0.000061261
     22        1          -0.000051830    0.000086138   -0.000005853
     23        6          -0.000168095   -0.000043890   -0.000612817
     24        1          -0.000054931    0.000045109    0.000395622
     25        6          -0.000919968    0.000110130   -0.002756034
     26        1           0.000620656   -0.000129705    0.001979611
     27        6           0.000449348   -0.000466700    0.000175841
     28        1           0.000452137   -0.000279343   -0.000649761
     29        1          -0.000121161    0.000007661   -0.000096557
     30        1          -0.000589151    0.000072060    0.000193525
     31        1          -0.000558653    0.000342505   -0.000078786
     32        6          -0.001544644   -0.003100376    0.000403653
     33        6          -0.000632961    0.001475710   -0.000704443
     34        6           0.000439092   -0.000960696   -0.000547948
     35        6           0.000436259   -0.000216888    0.000110982
     36        1           0.001214959    0.000229967   -0.001325493
     37        6          -0.000501589    0.000593150   -0.000110311
     38        1          -0.000646391    0.000857743   -0.000056053
     39        6          -0.000060528   -0.000377746    0.000324635
     40        1          -0.000005194   -0.000106366    0.000005926
     41        1           0.000018235   -0.000061422   -0.000032768
     42        1          -0.000028602   -0.000030028    0.000072448
     43        6          -0.000751808   -0.000967907    0.000418742
     44        1           0.000623939    0.000525580    0.000182630
     45       35           0.000914004    0.001151027    0.000628040
 -------------------------------------------------------------------
 Cartesian Forces:  Max     0.003100376 RMS     0.000624809

 GradGradGradGradGradGradGradGradGradGradGradGradGradGradGradGradGradGrad
 Berny optimization.
 Using GEDIIS/GDIIS optimizer.
 FormGI is forming the generalized inverse of G from B-inverse, IUseBI=4.
 Internal  Forces:  Max     0.005720096 RMS     0.000834312
 Search for a local minimum.
 Step number   2 out of a maximum of  270
 All quantities printed in internal units (Hartrees-Bohrs-Radians)
 Mixed Optimization -- En-DIIS/RFO-DIIS
 Update second derivatives using D2CorX and points    1    2
 DE= -1.04D-03 DEPred=-2.45D-03 R= 4.26D-01
 Trust test= 4.26D-01 RLast= 8.52D-01 DXMaxT set to 3.00D-01
 ITU=  0  0
 Use linear search instead of GDIIS.
     Eigenvalues ---   -0.00567   0.00182   0.00382   0.00836   0.00987
     Eigenvalues ---    0.01114   0.01331   0.01395   0.01459   0.01600
     Eigenvalues ---    0.01708   0.01719   0.01732   0.01782   0.01836
     Eigenvalues ---    0.01847   0.01870   0.02003   0.02113   0.02142
     Eigenvalues ---    0.02266   0.02349   0.02377   0.02491   0.02570
     Eigenvalues ---    0.02612   0.02645   0.02671   0.02792   0.02812
     Eigenvalues ---    0.02819   0.02890   0.02920   0.02956   0.03014
     Eigenvalues ---    0.03364   0.04031   0.04242   0.04419   0.04610
     Eigenvalues ---    0.04872   0.05541   0.05640   0.06197   0.06947
     Eigenvalues ---    0.07570   0.08633   0.09238   0.09763   0.10339
     Eigenvalues ---    0.10949   0.11103   0.11166   0.11478   0.11698
     Eigenvalues ---    0.11797   0.11921   0.12283   0.12310   0.12343
     Eigenvalues ---    0.12374   0.12539   0.12565   0.12656   0.13361
     Eigenvalues ---    0.13634   0.14232   0.14899   0.15327   0.16280
     Eigenvalues ---    0.16342   0.16770   0.17570   0.18174   0.18286
     Eigenvalues ---    0.18957   0.19119   0.19293   0.19482   0.19657
     Eigenvalues ---    0.20108   0.21390   0.22219   0.23446   0.23850
     Eigenvalues ---    0.23862   0.25244   0.27262   0.28107   0.28870
     Eigenvalues ---    0.30153   0.31303   0.32240   0.33529   0.33992
     Eigenvalues ---    0.34448   0.34550   0.35046   0.35182   0.35374
     Eigenvalues ---    0.36268   0.36474   0.36681   0.36740   0.36781
     Eigenvalues ---    0.36886   0.36909   0.36932   0.37056   0.37060
     Eigenvalues ---    0.37116   0.37273   0.37279   0.37541   0.40812
     Eigenvalues ---    0.42740   0.42905   0.43044   0.44015   0.47287
     Eigenvalues ---    0.48203   0.48361   0.48471   0.48601   0.48872
     Eigenvalues ---    0.52231   0.52430   0.52545   0.63173
 RFO step:  Lambda=-5.93115689D-03 EMin=-5.66910507D-03
 I=     1 Eig=   -5.67D-03 Dot1= -6.98D-04
 I=     1 Stepn= -6.00D-01 RXN=   6.00D-01 EDone=F
 Mixed    1 eigenvectors in step.  Raw Step.Grad=  6.98D-04.
 RFO eigenvector is Hessian eigenvector with negative curvature.
 Taking step of  6.00D-01 in eigenvector direction(s).  Step.Grad= -1.96D-05.
 Quartic linear search produced a step of -0.28102.
 Iteration  1 RMS(Cart)=  0.06185068 RMS(Int)=  0.02575145
 Iteration  2 RMS(Cart)=  0.03510094 RMS(Int)=  0.00516986
 Iteration  3 RMS(Cart)=  0.00864277 RMS(Int)=  0.00016505
 Iteration  4 RMS(Cart)=  0.00022067 RMS(Int)=  0.00006821
 Iteration  5 RMS(Cart)=  0.00000013 RMS(Int)=  0.00006821
 Variable       Old X    -DE/DX   Delta X   Delta X   Delta X     New X
                                 (Linear)    (Quad)   (Total)
    R1        2.64065  -0.00004   0.00005  -0.00044  -0.00039   2.64026
    R2        2.61551   0.00002   0.00014  -0.00153  -0.00138   2.61413
    R3        2.04960   0.00012  -0.00005   0.00030   0.00025   2.04985
    R4        2.62788  -0.00004   0.00015  -0.00064  -0.00050   2.62738
    R5        2.04894   0.00000   0.00003  -0.00003   0.00000   2.04893
    R6        2.64005   0.00006  -0.00043   0.00170   0.00125   2.64130
    R7        2.04890   0.00006  -0.00007   0.00023   0.00016   2.04906
    R8        2.61846   0.00023  -0.00012   0.00039   0.00028   2.61874
    R9        2.04992   0.00005   0.00007  -0.00051  -0.00044   2.04948
   R10        2.64130  -0.00045  -0.00033   0.00077   0.00050   2.64180
   R11        3.36109  -0.00012   0.00001   0.00441   0.00443   3.36552
   R12        3.36282  -0.00028  -0.00070   0.00022  -0.00044   3.36238
   R13        3.35577   0.00085   0.00380  -0.00693  -0.00305   3.35273
   R14        3.59562   0.00132   0.03341  -0.07934  -0.04593   3.54968
   R15        2.64062   0.00014  -0.00004   0.00096   0.00088   2.64149
   R16        2.61895   0.00000   0.00069  -0.00328  -0.00258   2.61637
   R17        3.36526   0.00046  -0.00197   0.00414   0.00205   3.36732
   R18        2.61567   0.00020  -0.00001  -0.00135  -0.00136   2.61431
   R19        3.57733  -0.00034  -0.00163   0.01565   0.01406   3.59138
   R20        2.64155  -0.00015  -0.00061   0.00308   0.00246   2.64401
   R21        2.05038  -0.00010  -0.00015   0.00004  -0.00011   2.05027
   R22        2.62828  -0.00028   0.00001  -0.00060  -0.00059   2.62768
   R23        2.04892   0.00006   0.00000   0.00007   0.00008   2.04899
   R24        2.64030  -0.00012   0.00055  -0.00149  -0.00094   2.63936
   R25        2.04879   0.00007   0.00002  -0.00011  -0.00010   2.04869
   R26        2.05050  -0.00030  -0.00007   0.00001  -0.00006   2.05043
   R27        2.06683  -0.00025  -0.00031  -0.00031  -0.00062   2.06621
   R28        2.89253  -0.00076   0.00065  -0.00495  -0.00430   2.88823
   R29        2.90897  -0.00140  -0.00282  -0.00127  -0.00414   2.90483
   R30        2.07367  -0.00120  -0.00131   0.00123  -0.00007   2.07360
   R31        2.88183   0.00064   0.00047  -0.00623  -0.00576   2.87607
   R32        2.07008  -0.00043  -0.00036  -0.00031  -0.00067   2.06941
   R33        4.87760  -0.00071   0.01332   0.08595   0.09927   4.97687
   R34        2.07012   0.00041   0.00035   0.00093   0.00128   2.07141
   R35        2.06520  -0.00004   0.00000  -0.00017  -0.00018   2.06503
   R36        2.06892   0.00021  -0.00008   0.00017   0.00009   2.06901
   R37        2.63054   0.00178   0.00257  -0.00179   0.00075   2.63130
   R38        2.64588  -0.00011  -0.00109  -0.00136  -0.00248   2.64340
   R39        2.85127   0.00031  -0.00122  -0.00045  -0.00167   2.84960
   R40        2.63386  -0.00044  -0.00106  -0.00151  -0.00256   2.63130
   R41        2.04664   0.00172   0.00088   0.00055   0.00143   2.04807
   R42        2.62394   0.00049   0.00102   0.00068   0.00169   2.62563
   R43        2.05531  -0.00069  -0.00039  -0.00005  -0.00044   2.05487
   R44        2.63063   0.00017   0.00077   0.00070   0.00150   2.63213
   R45        2.05088  -0.00004   0.00001  -0.00015  -0.00014   2.05074
   R46        2.63832  -0.00038  -0.00081  -0.00159  -0.00238   2.63594
   R47        2.05083  -0.00005   0.00002  -0.00011  -0.00009   2.05074
   R48        2.05136   0.00001   0.00000  -0.00002  -0.00002   2.05134
   R49        2.06850  -0.00033  -0.00137   0.00051  -0.00086   2.06765
    A1        2.06137   0.00003  -0.00005  -0.00029  -0.00032   2.06105
    A2        2.10930   0.00000   0.00003   0.00057   0.00058   2.10988
    A3        2.11242  -0.00002   0.00001  -0.00018  -0.00019   2.11222
    A4        2.11028  -0.00007   0.00017  -0.00115  -0.00098   2.10930
    A5        2.07990  -0.00003  -0.00019   0.00028   0.00008   2.07998
    A6        2.09295   0.00010   0.00002   0.00092   0.00094   2.09389
    A7        2.10910   0.00003  -0.00015   0.00145   0.00130   2.11039
    A8        2.09461  -0.00009   0.00000  -0.00113  -0.00113   2.09348
    A9        2.07948   0.00006   0.00016  -0.00032  -0.00017   2.07931
   A10        2.06143  -0.00008  -0.00008  -0.00024  -0.00031   2.06112
   A11        2.10659   0.00016   0.00056  -0.00072  -0.00017   2.10642
   A12        2.11516  -0.00008  -0.00048   0.00094   0.00045   2.11561
   A13        2.11184   0.00000   0.00049  -0.00254  -0.00206   2.10979
   A14        2.09862   0.00030  -0.00147   0.00771   0.00618   2.10479
   A15        2.07250  -0.00031   0.00096  -0.00483  -0.00392   2.06859
   A16        2.11226   0.00008  -0.00036   0.00276   0.00236   2.11462
   A17        2.10830  -0.00046   0.00246  -0.00609  -0.00377   2.10453
   A18        2.05621   0.00038  -0.00239   0.00608   0.00365   2.05987
   A19        1.75904  -0.00013  -0.00216  -0.00457  -0.00678   1.75226
   A20        1.69824   0.00032  -0.00543   0.01369   0.00835   1.70659
   A21        1.82393  -0.00044   0.00430   0.00070   0.00516   1.82909
   A22        2.07169  -0.00053  -0.00202   0.00791   0.00598   2.07767
   A23        2.09758   0.00091   0.00456  -0.01413  -0.00962   2.08796
   A24        2.11379  -0.00038  -0.00251   0.00622   0.00369   2.11748
   A25        2.05796   0.00012   0.00042  -0.00717  -0.00684   2.05112
   A26        2.11157   0.00000   0.00200  -0.00428  -0.00223   2.10935
   A27        2.11156  -0.00011  -0.00265   0.01094   0.00830   2.11986
   A28        1.75825  -0.00016  -0.00049  -0.01041  -0.01099   1.74726
   A29        1.79908   0.00083   0.00757  -0.00161   0.00597   1.80505
   A30        1.71186  -0.00011   0.00185  -0.01113  -0.00905   1.70281
   A31        2.06124   0.00012   0.00004  -0.00152  -0.00149   2.05975
   A32        2.11125   0.00020   0.00005   0.00185   0.00190   2.11316
   A33        2.11069  -0.00032  -0.00009  -0.00034  -0.00042   2.11027
   A34        2.11016  -0.00005  -0.00104   0.00350   0.00246   2.11262
   A35        2.07945   0.00000   0.00055  -0.00176  -0.00121   2.07824
   A36        2.09357   0.00005   0.00049  -0.00176  -0.00127   2.09230
   A37        2.10990  -0.00004   0.00068  -0.00228  -0.00160   2.10830
   A38        2.09345  -0.00001  -0.00019   0.00108   0.00088   2.09433
   A39        2.07983   0.00004  -0.00049   0.00121   0.00072   2.08054
   A40        2.05960   0.00035   0.00083  -0.00178  -0.00094   2.05867
   A41        2.11230   0.00003   0.00036   0.00037   0.00073   2.11304
   A42        2.11119  -0.00039  -0.00117   0.00140   0.00022   2.11141
   A43        1.78709   0.00102   0.00247   0.00626   0.00863   1.79572
   A44        1.87562   0.00037  -0.00172   0.00375   0.00207   1.87769
   A45        1.98166  -0.00003  -0.00506   0.00950   0.00455   1.98621
   A46        1.91260  -0.00003  -0.00017   0.00322   0.00300   1.91560
   A47        1.91912  -0.00106  -0.00466   0.00280  -0.00186   1.91726
   A48        1.97752  -0.00014   0.00858  -0.02255  -0.01411   1.96342
   A49        1.79070  -0.00248   0.00167   0.00961   0.01127   1.80197
   A50        1.99739   0.00123  -0.00043  -0.00197  -0.00243   1.99496
   A51        1.93405  -0.00016  -0.00002  -0.00072  -0.00072   1.93333
   A52        1.91115   0.00204   0.00004   0.00384   0.00386   1.91500
   A53        1.88523  -0.00089  -0.00214  -0.01393  -0.01606   1.86917
   A54        1.93692   0.00003   0.00079   0.00273   0.00352   1.94044
   A55        2.59216  -0.00572  -0.05931  -0.02961  -0.08892   2.50324
   A56        1.97138   0.00130   0.00207  -0.00522  -0.00316   1.96822
   A57        1.90496  -0.00002  -0.00017   0.00445   0.00429   1.90925
   A58        1.94927  -0.00107  -0.00230  -0.00728  -0.00960   1.93967
   A59        1.86239  -0.00038   0.00039   0.00234   0.00273   1.86512
   A60        1.88907  -0.00003   0.00022   0.00524   0.00543   1.89450
   A61        1.88285   0.00018  -0.00019   0.00114   0.00097   1.88382
   A62        2.08554  -0.00007  -0.00170   0.00342   0.00173   2.08727
   A63        2.15877  -0.00300  -0.00213  -0.00094  -0.00291   2.15585
   A64        2.03793   0.00307   0.00290  -0.00172   0.00134   2.03927
   A65        2.09781  -0.00025   0.00070  -0.00295  -0.00231   2.09550
   A66        2.11838  -0.00003   0.00004   0.00084   0.00092   2.11929
   A67        2.06694   0.00027  -0.00073   0.00198   0.00128   2.06822
   A68        2.10045  -0.00018   0.00087  -0.00026   0.00055   2.10100
   A69        2.08566   0.00089   0.00141   0.00182   0.00330   2.08896
   A70        2.09672  -0.00071  -0.00218  -0.00188  -0.00399   2.09273
   A71        2.09689   0.00013   0.00018   0.00105   0.00122   2.09811
   A72        2.08662  -0.00010  -0.00010  -0.00006  -0.00016   2.08646
   A73        2.09967  -0.00003  -0.00008  -0.00099  -0.00107   2.09860
   A74        2.09351   0.00019   0.00025  -0.00212  -0.00189   2.09162
   A75        2.09064  -0.00012  -0.00035   0.00063   0.00031   2.09095
   A76        2.09891  -0.00007   0.00013   0.00139   0.00154   2.10045
   A77        2.09192   0.00017  -0.00058   0.00149   0.00090   2.09282
   A78        2.09548  -0.00001   0.00033  -0.00103  -0.00070   2.09478
   A79        2.09569  -0.00016   0.00024  -0.00037  -0.00013   2.09556
   A80        1.95636   0.00019  -0.00506   0.00086  -0.00393   1.95243
   A81        1.78943   0.00322  -0.00060   0.01490   0.01452   1.80394
   A82        1.79874  -0.00069  -0.00877   0.01850   0.00951   1.80825
   A83        2.10437  -0.00441  -0.00669   0.00609  -0.00072   2.10365
   A84        1.88147   0.00088   0.00887  -0.01544  -0.00648   1.87499
   A85        1.90928   0.00135   0.01084  -0.02155  -0.01076   1.89851
    D1        0.01432   0.00001  -0.00190   0.00122  -0.00069   0.01363
    D2       -3.13821   0.00008  -0.00157   0.00533   0.00374  -3.13446
    D3       -3.11183  -0.00011  -0.00131  -0.00623  -0.00754  -3.11937
    D4        0.01883  -0.00004  -0.00099  -0.00213  -0.00311   0.01573
    D5       -0.00960  -0.00015   0.00132  -0.00638  -0.00502  -0.01462
    D6       -3.02707  -0.00024   0.00415  -0.03334  -0.02916  -3.05624
    D7        3.11652  -0.00003   0.00073   0.00110   0.00184   3.11836
    D8        0.09905  -0.00012   0.00356  -0.02586  -0.02230   0.07675
    D9       -0.00855   0.00009   0.00055   0.00442   0.00496  -0.00360
   D10        3.13311   0.00003   0.00022   0.00482   0.00505   3.13816
   D11       -3.13914   0.00001   0.00022   0.00029   0.00049  -3.13864
   D12        0.00253  -0.00005  -0.00011   0.00069   0.00058   0.00312
   D13       -0.00224  -0.00003   0.00140  -0.00484  -0.00342  -0.00566
   D14       -3.14017  -0.00009  -0.00096   0.00225   0.00133  -3.13884
   D15        3.13927   0.00002   0.00173  -0.00523  -0.00351   3.13576
   D16        0.00134  -0.00003  -0.00063   0.00185   0.00124   0.00259
   D17        0.00698  -0.00011  -0.00199  -0.00029  -0.00226   0.00472
   D18        3.12561  -0.00012  -0.00245   0.01666   0.01431   3.13992
   D19       -3.13830  -0.00005   0.00038  -0.00741  -0.00704   3.13785
   D20       -0.01967  -0.00006  -0.00008   0.00954   0.00953  -0.01013
   D21       -0.00101   0.00020   0.00064   0.00600   0.00660   0.00560
   D22        3.02006   0.00023  -0.00175   0.03135   0.02963   3.04969
   D23       -3.11998   0.00021   0.00112  -0.01086  -0.00976  -3.12974
   D24       -0.09891   0.00023  -0.00127   0.01448   0.01327  -0.08564
   D25        2.36197  -0.00052  -0.00075  -0.03661  -0.03744   2.32453
   D26       -2.15826  -0.00048   0.00290  -0.05158  -0.04860  -2.20686
   D27       -0.80207  -0.00053  -0.00120  -0.02001  -0.02123  -0.82330
   D28        0.96089  -0.00049   0.00245  -0.03498  -0.03239   0.92849
   D29       -2.34607   0.00035   0.00191   0.01670   0.01856  -2.32751
   D30        2.08103   0.00075  -0.00090   0.01362   0.01257   2.09360
   D31        0.91576   0.00028   0.00451  -0.00922  -0.00477   0.91099
   D32       -0.94032   0.00068   0.00171  -0.01231  -0.01076  -0.95108
   D33       -0.80808  -0.00010  -0.00815   0.01275   0.00456  -0.80352
   D34        2.31643  -0.00008  -0.00435   0.01332   0.00885   2.32528
   D35        0.94668   0.00009  -0.01355   0.02607   0.01260   0.95928
   D36       -2.21199   0.00012  -0.00975   0.02664   0.01690  -2.19510
   D37        1.18831  -0.00054   0.01673  -0.00726   0.00940   1.19771
   D38       -1.09334   0.00254   0.02853  -0.02629   0.00223  -1.09111
   D39       -3.07644   0.00019   0.02004  -0.01454   0.00536  -3.07108
   D40       -0.61254  -0.00041   0.01984  -0.00664   0.01303  -0.59951
   D41       -2.89418   0.00267   0.03165  -0.02567   0.00585  -2.88832
   D42        1.40590   0.00032   0.02316  -0.01392   0.00899   1.41489
   D43       -0.09398  -0.00003   0.00648  -0.02043  -0.01390  -0.10788
   D44        3.11633   0.00000   0.01000  -0.01259  -0.00264   3.11369
   D45        3.06486  -0.00006   0.00262  -0.02080  -0.01813   3.04673
   D46       -0.00802  -0.00004   0.00615  -0.01295  -0.00687  -0.01489
   D47       -3.10998  -0.00015  -0.00890   0.00810  -0.00069  -3.11068
   D48        0.01751   0.00001  -0.00670   0.00733   0.00070   0.01821
   D49        0.01411  -0.00013  -0.00500   0.00869   0.00371   0.01783
   D50       -3.14158   0.00003  -0.00280   0.00793   0.00511  -3.13647
   D51        0.91021   0.00041  -0.00252   0.02323   0.02064   0.93085
   D52       -0.92318  -0.00039  -0.01072   0.02957   0.01863  -0.90455
   D53       -2.30009   0.00039  -0.00582   0.01475   0.00887  -2.29123
   D54        2.14970  -0.00041  -0.01402   0.02110   0.00686   2.15656
   D55       -0.00447   0.00015  -0.00186   0.00454   0.00273  -0.00174
   D56        3.13694  -0.00005  -0.00326   0.00210  -0.00114   3.13580
   D57       -3.07523   0.00017   0.00162   0.01336   0.01505  -3.06018
   D58        0.06618  -0.00003   0.00023   0.01092   0.01118   0.07736
   D59        1.44678  -0.00021   0.01061   0.01959   0.03022   1.47701
   D60       -2.82233   0.00036   0.01085   0.02750   0.03837  -2.78396
   D61       -0.62116   0.00044   0.01709   0.00778   0.02484  -0.59632
   D62       -3.03740  -0.00024   0.01219   0.00536   0.01743  -3.01997
   D63       -1.02333   0.00033   0.01243   0.01327   0.02558  -0.99775
   D64        1.17784   0.00041   0.01867  -0.00645   0.01204   1.18989
   D65        0.01054  -0.00009  -0.00336   0.00770   0.00434   0.01488
   D66       -3.13385  -0.00010  -0.00175   0.00114  -0.00063  -3.13448
   D67       -3.13088   0.00011  -0.00196   0.01014   0.00821  -3.12266
   D68        0.00792   0.00009  -0.00035   0.00357   0.00324   0.01116
   D69       -0.00433  -0.00008   0.00444  -0.01193  -0.00752  -0.01185
   D70        3.13797  -0.00003   0.00282  -0.00844  -0.00562   3.13235
   D71        3.14008  -0.00006   0.00281  -0.00531  -0.00251   3.13757
   D72       -0.00080  -0.00001   0.00120  -0.00182  -0.00061  -0.00141
   D73       -0.00801   0.00018  -0.00021   0.00361   0.00340  -0.00462
   D74       -3.13551   0.00002  -0.00241   0.00438   0.00200  -3.13351
   D75        3.13287   0.00013   0.00139   0.00014   0.00151   3.13439
   D76        0.00537  -0.00003  -0.00081   0.00091   0.00012   0.00549
   D77       -2.96503  -0.00316  -0.02112  -0.06599  -0.08704  -3.05207
   D78       -0.89663  -0.00167  -0.02023  -0.05621  -0.07637  -0.97300
   D79        1.30951  -0.00077  -0.01952  -0.05469  -0.07414   1.23537
   D80       -1.03588  -0.00181  -0.01920  -0.05534  -0.07454  -1.11042
   D81        1.03251  -0.00031  -0.01830  -0.04556  -0.06386   0.96865
   D82       -3.04453   0.00058  -0.01759  -0.04404  -0.06164  -3.10616
   D83        1.11454  -0.00331  -0.01927  -0.06525  -0.08460   1.02994
   D84       -3.10025  -0.00181  -0.01838  -0.05548  -0.07393   3.10901
   D85       -0.89411  -0.00092  -0.01767  -0.05395  -0.07170  -0.96581
   D86       -0.39207  -0.00001  -0.02091   0.00072  -0.02038  -0.41244
   D87        1.71582   0.00111  -0.03148   0.02776  -0.00393   1.71189
   D88       -2.35965   0.00021  -0.01276  -0.01301  -0.02601  -2.38567
   D89       -2.38231  -0.00058  -0.01815  -0.01447  -0.03262  -2.41493
   D90       -0.27443   0.00054  -0.02872   0.01258  -0.01617  -0.29060
   D91        1.93329  -0.00036  -0.00999  -0.02819  -0.03825   1.89504
   D92        1.75405   0.00035  -0.02049  -0.00467  -0.02522   1.72883
   D93       -2.42125   0.00147  -0.03106   0.02237  -0.00877  -2.43002
   D94       -0.21353   0.00057  -0.01234  -0.01840  -0.03086  -0.24439
   D95       -0.23665   0.00023   0.10529   0.30470   0.41003   0.17338
   D96       -2.36480  -0.00080   0.10484   0.29979   0.40461  -1.96019
   D97        1.80713  -0.00151   0.10516   0.30267   0.40781   2.21494
   D98        1.27083   0.00054  -0.01142  -0.01543  -0.02684   1.24399
   D99       -2.94376   0.00086  -0.00975  -0.01277  -0.02251  -2.96627
   D100      -0.86341   0.00041  -0.01150  -0.01297  -0.02448  -0.88789
   D101      -3.01346  -0.00048  -0.00957  -0.00206  -0.01162  -3.02508
   D102      -0.94486  -0.00016  -0.00790   0.00060  -0.00730  -0.95216
   D103       1.13549  -0.00061  -0.00965   0.00039  -0.00927   1.12622
   D104      -0.93383  -0.00026  -0.01171  -0.01516  -0.02686  -0.96069
   D105       1.13477   0.00006  -0.01004  -0.01250  -0.02254   1.11223
   D106      -3.06806  -0.00039  -0.01179  -0.01271  -0.02451  -3.09257
   D107       0.01282  -0.00025   0.00815  -0.03090  -0.02277  -0.00995
   D108      -3.11713  -0.00036   0.00456  -0.01858  -0.01403  -3.13116
   D109      -3.08026  -0.00021   0.02311  -0.05023  -0.02704  -3.10730
   D110       0.07297  -0.00032   0.01952  -0.03790  -0.01831   0.05466
   D111      -0.02122   0.00024  -0.00677   0.02986   0.02311   0.00189
   D112       3.09170   0.00026   0.00131   0.01660   0.01787   3.10957
   D113       3.07517   0.00005  -0.02097   0.04787   0.02698   3.10215
   D114      -0.09509   0.00006  -0.01290   0.03462   0.02174  -0.07336
   D115       1.79156  -0.00101   0.00735  -0.01053  -0.00303   1.78853
   D116      -0.39638  -0.00105   0.01898  -0.02905  -0.01010  -0.40648
   D117      -2.59128   0.00014   0.00106   0.00918   0.01018  -2.58110
   D118      -1.30275  -0.00090   0.02217  -0.02950  -0.00721  -1.30996
   D119       2.79250  -0.00094   0.03380  -0.04801  -0.01428   2.77822
   D120       0.59760   0.00025   0.01588  -0.00979   0.00600   0.60360
   D121       0.00656   0.00005  -0.00284   0.00798   0.00517   0.01173
   D122      -3.13545   0.00008  -0.00413   0.01434   0.01022  -3.12523
   D123       3.13686   0.00016   0.00064  -0.00399  -0.00332   3.13354
   D124      -0.00516   0.00018  -0.00065   0.00237   0.00173  -0.00342
   D125       0.01017  -0.00003   0.00006  -0.00582  -0.00575   0.00442
   D126       3.13432  -0.00007   0.00394  -0.01223  -0.00828   3.12604
   D127      -3.10257  -0.00008  -0.00807   0.00747  -0.00061  -3.10318
   D128       0.02158  -0.00012  -0.00419   0.00105  -0.00315   0.01843
   D129      -0.01770   0.00015  -0.00396   0.01628   0.01232  -0.00538
   D130       3.13894   0.00002  -0.00323   0.00871   0.00548  -3.13877
   D131       3.12431   0.00013  -0.00266   0.00988   0.00724   3.13155
   D132      -0.00223  -0.00001  -0.00192   0.00231   0.00039  -0.00184
   D133       0.00933  -0.00016   0.00535  -0.01735  -0.01201  -0.00268
   D134       3.13587  -0.00002   0.00462  -0.00978  -0.00517   3.13070
   D135      -3.11474  -0.00013   0.00145  -0.01090  -0.00945  -3.12419
   D136       0.01180   0.00001   0.00072  -0.00333  -0.00261   0.00920
         Item               Value     Threshold  Converged?
 Maximum Force            0.005720     0.000450     NO 
 RMS     Force            0.000834     0.000300     NO 
 Maximum Displacement     0.427868     0.001800     NO 
 RMS     Displacement     0.062477     0.001200     NO 
 Predicted change in Energy=-2.180526D-03
 GradGradGradGradGradGradGradGradGradGradGradGradGradGradGradGradGradGrad

                          Input orientation:                          
 ---------------------------------------------------------------------
 Center     Atomic      Atomic             Coordinates (Angstroms)
 Number     Number       Type             X           Y           Z
 ---------------------------------------------------------------------
      1          6           0        0.319762    3.366809    0.495725
      2          6           0        0.202428    4.321275   -0.517831
      3          6           0        0.491948    3.997976   -1.838713
      4          6           0        0.912068    2.711361   -2.187620
      5          6           0        1.038144    1.769954   -1.178544
      6          6           0        0.747519    2.097778    0.149017
      7         16           0        0.796976    0.796453    1.361451
      8          6           0        2.407952    0.124281    1.044160
      9          6           0        2.793594   -0.118768   -0.277242
     10         16           0        1.566050    0.109759   -1.548503
     11          6           0        4.052854   -0.611312   -0.569726
     12          6           0        4.926583   -0.855838    0.495370
     13          6           0        4.535760   -0.628091    1.810249
     14          6           0        3.262243   -0.134638    2.102483
     15          1           0        5.223629   -0.831538    2.623122
     16          1           0        2.956883    0.051164    3.126957
     17          1           0        4.354004   -0.806276   -1.593652
     18          1           0        5.920181   -1.235672    0.285242
     19          1           0        0.074387    3.612733    1.523321
     20          1           0        1.139375    2.463893   -3.218793
     21          1           0       -0.124941    5.323459   -0.264747
     22          1           0        0.392806    4.749406   -2.614125
     23          6           0        0.203942   -0.968349   -0.777684
     24          1           0       -0.559369   -0.993268   -1.560139
     25          6           0        0.782386   -2.368517   -0.575475
     26          1           0       -0.079602   -2.947936   -0.221463
     27          6           0        1.343408   -3.003087   -1.839954
     28          1           0        2.276412   -2.533449   -2.172324
     29          1           0        1.568655   -4.055152   -1.648752
     30          1           0        0.619035   -2.956954   -2.659648
     31          1           0        1.523929   -2.369725    0.230328
     32          6           0       -1.686378    0.386415    0.480540
     33          6           0       -2.173131    1.022247   -0.658595
     34          6           0       -2.388685    0.494695    1.685429
     35          6           0       -3.358257    1.750720   -0.598218
     36          1           0       -1.658219    0.950267   -1.609539
     37          6           0       -3.566279    1.229376    1.748747
     38          1           0       -2.026207   -0.025694    2.568732
     39          6           0       -4.054319    1.858460    0.603429
     40          1           0       -3.737943    2.230184   -1.494670
     41          1           0       -4.111256    1.295201    2.684873
     42          1           0       -4.979305    2.424957    0.646382
     43          6           0       -0.391615   -0.385825    0.514163
     44          1           0       -0.490378   -1.207986    1.229329
     45         35           0       -2.690677   -2.864931    0.112440
 ---------------------------------------------------------------------
                    Distance matrix (angstroms):
                    1          2          3          4          5
     1  C    0.000000
     2  C    1.397164   0.000000
     3  C    2.424380   1.390350   0.000000
     4  C    2.825027   2.425615   1.397718   0.000000
     5  C    2.422642   2.764815   2.387097   1.385777   0.000000
     6  C    1.383337   2.384481   2.761727   2.421453   1.397981
     7  S    2.753896   4.038509   4.536941   4.034356   2.730832
     8  C    3.895550   4.991885   5.194954   4.401711   3.086265
     9  C    4.343567   5.146456   4.968234   3.898630   2.731524
    10  S    4.042335   4.545176   4.044274   2.757626   1.780956
    11  C    5.558471   6.257706   5.961201   4.849976   3.889674
    12  C    6.249284   7.081435   6.976636   6.003306   4.981640
    13  C    5.954984   6.978105   7.146176   6.345553   5.188142
    14  C    4.847680   6.006969   6.347130   5.659330   4.397639
    15  H    6.797047   7.850447   8.100678   7.367831   6.224043
    16  H    4.987113   6.253427   6.805227   6.285113   5.017284
    17  H    6.168893   6.684666   6.168985   4.957166   4.219503
    18  H    7.252022   8.013569   7.833772   6.839248   5.916988
    19  H    1.084732   2.164423   3.409698   3.909638   3.409507
    20  H    3.909561   3.409243   2.162683   1.084540   2.157409
    21  H    2.145824   1.084248   2.148214   3.405273   3.849050
    22  H    3.404127   2.148020   1.084316   2.145965   3.369642
    23  C    4.519799   5.296004   5.086563   4.003703   2.890483
    24  H    4.899971   5.469105   5.108364   4.035237   3.214508
    25  C    5.852815   6.715131   6.497104   5.331134   4.189994
    26  H    6.367876   7.280715   7.154569   6.072630   4.942049
    27  C    6.861400   7.529683   7.052650   5.741241   4.828309
    28  H    6.764614   7.350238   6.779021   5.419382   4.586958
    29  H    7.825856   8.562131   8.127008   6.819618   5.868083
    30  H    7.073607   7.598260   7.004365   5.695478   4.971215
    31  H    5.867561   6.861165   6.774476   5.660237   4.399756
    32  C    3.592711   4.477438   4.813253   4.390487   3.477033
    33  C    3.611639   4.067761   4.165367   3.835294   3.337919
    34  C    4.123120   5.119662   5.743745   5.550594   4.644544
    35  C    4.163685   4.392345   4.627425   4.656684   4.434578
    36  H    3.766194   4.002191   3.736879   3.168913   2.850968
    37  C    4.608687   5.375906   6.083109   6.143848   5.482880
    38  H    4.616276   5.778393   6.477391   6.224775   5.163011
    39  C    4.628098   5.044063   5.586602   5.760416   5.395965
    40  H    4.660317   4.566552   4.597328   4.725920   4.808613
    41  H    5.358903   6.166223   6.996950   7.140062   6.455053
    42  H    5.384227   5.639306   6.211658   6.543843   6.322111
    43  C    3.819510   4.855377   5.053159   4.311819   3.091416
    44  H    4.703536   5.839972   6.122082   5.385507   4.123392
    45  Br   6.931394   7.772313   7.812528   7.026029   6.087110
                    6          7          8          9         10
     6  C    0.000000
     7  S    1.779295   0.000000
     8  C    2.730021   1.774186   0.000000
     9  C    3.046506   2.740334   1.397818   0.000000
    10  S    2.739304   3.087208   2.725970   1.781907   0.000000
    11  C    4.333705   4.038810   2.418972   1.383431   2.768057
    12  C    5.129170   4.531426   2.757771   2.385340   4.050059
    13  C    4.953870   4.026072   2.383384   2.766256   4.543656
    14  C    3.888901   2.737445   1.384521   2.425484   4.033175
    15  H    5.893865   4.882359   3.366711   3.850354   5.627289
    16  H    4.235334   2.887502   2.155160   3.412347   4.878296
    17  H    4.947440   4.894265   3.407508   2.154178   2.934936
    18  H    6.155232   5.615602   3.842028   3.367404   4.912358
    19  H    2.153348   2.912005   4.224266   4.955827   4.892034
    20  H    3.410240   4.886331   5.025519   4.249624   2.917854
    21  H    3.367106   4.897778   5.929607   6.175422   5.629401
    22  H    3.846025   5.620889   6.231826   5.909647   4.902895
    23  C    3.248906   2.835862   3.061146   2.771015   1.900478
    24  H    3.766130   3.684896   4.103204   3.694987   2.394620
    25  C    4.524809   3.710650   3.388174   3.032370   2.775385
    26  H    5.126463   4.158660   4.150692   4.032686   3.717351
    27  C    5.507260   4.998408   4.385407   3.586697   3.134377
    28  H    5.401334   5.075879   4.174518   3.112795   2.807190
    29  H    6.462568   5.761500   5.042207   4.344724   4.166118
    30  H    5.784066   5.503541   5.139302   4.296494   3.396499
    31  H    4.535196   3.439852   2.768372   2.633720   3.051860
    32  C    2.993748   2.666679   4.141246   4.571607   3.843415
    33  C    3.215463   3.599042   4.969109   5.110353   3.950449
    34  C    3.842683   3.216279   4.853469   5.575341   5.123126
    35  C    4.187625   4.692215   6.212236   6.437645   5.276797
    36  H    3.193255   3.857255   4.925253   4.768280   3.332580
    37  C    4.682106   4.401751   6.116300   6.809560   6.202113
    38  H    4.249437   3.178650   4.691330   5.598099   5.465737
    39  C    4.829224   5.023695   6.705413   7.181847   6.267161
    40  H    4.778975   5.547837   6.975135   7.047033   5.712394
    41  H    5.539169   5.107928   6.823714   7.645285   7.180428
    42  H    5.757685   6.043903   7.747446   8.230527   7.281438
    43  C    2.756672   1.878411   2.894596   3.292901   2.886632
    44  H    3.691550   2.385899   3.195237   3.773675   3.698877
    45  Br   6.037468   5.208597   5.983269   6.145770   5.452269
                   11         12         13         14         15
    11  C    0.000000
    12  C    1.399152   0.000000
    13  C    2.428530   1.390509   0.000000
    14  C    2.827186   2.423420   1.396689   0.000000
    15  H    3.407857   2.148523   1.084120   2.145639   0.000000
    16  H    3.912223   3.409929   2.165170   1.085041   2.484180
    17  H    1.084955   2.166638   3.413404   3.912091   4.305586
    18  H    2.146557   1.084281   2.147422   3.402833   2.472689
    19  H    6.168598   6.675973   6.162043   4.953852   6.890269
    20  H    4.996278   6.257681   6.810805   6.290859   7.852959
    21  H    7.264192   8.017442   7.838922   6.845993   8.650490
    22  H    6.805352   7.851297   8.102878   7.371157   9.050555
    23  C    3.871026   4.892511   5.057451   4.282948   6.064772
    24  H    4.732801   5.860006   6.119902   5.362533   7.139250
    25  C    3.712649   4.539744   4.775832   4.279177   5.684889
    26  H    4.760072   5.472898   5.550774   4.948060   6.379268
    27  C    3.830817   4.785766   5.399601   5.239535   6.300062
    28  H    3.068987   4.117570   4.959428   5.000013   5.880382
    29  H    4.381276   5.109653   5.702030   5.684226   6.480697
    30  H    4.654129   5.737926   6.383127   6.134322   7.323069
    31  H    3.182383   3.733651   3.821068   3.394453   4.666825
    32  C    5.919231   6.728645   6.443007   5.233645   7.336365
    33  C    6.437336   7.434029   7.336758   6.205258   8.301701
    34  C    6.913927   7.533480   7.015993   5.701139   7.783668
    35  C    7.778468   8.753779   8.589234   7.394551   9.523332
    36  H    6.011330   7.145088   7.249244   6.258360   8.273456
    37  C    8.174022   8.834465   8.312461   6.972402   9.070523
    38  H    6.866429   7.302688   6.633067   5.310081   7.294687
    39  C    8.555835   9.382733   9.023791   7.729921   9.868919
    40  H    8.344227   9.410516   9.356622   8.217938  10.326670
    41  H    8.993325   9.544811   8.901399   7.533399   9.574283
    42  H    9.606130  10.436141  10.060425   8.751850  10.890919
    43  C    4.580280   5.338960   5.100741   3.992059   6.014760
    44  H    4.922761   5.477789   5.092721   3.999580   5.893577
    45  Br   7.142784   7.887062   7.752896   6.844854   8.548360
                   16         17         18         19         20
    16  H    0.000000
    17  H    4.997129   0.000000
    18  H    4.302606   2.483453   0.000000
    19  H    4.854401   6.896252   7.695010   0.000000
    20  H    7.028026   4.865072   6.987213   4.994165   0.000000
    21  H    6.985585   7.707178   8.936900   2.482640   4.301395
    22  H    7.849076   6.899135   8.647506   4.302544   2.479226
    23  C    4.885111   4.232622   5.820366   5.128131   4.314434
    24  H    5.951784   4.917044   6.741569   5.578945   4.193903
    25  C    4.928619   4.029111   5.331145   6.378210   5.519670
    26  H    5.424643   5.111406   6.259872   6.790462   6.305378
    27  C    6.049954   3.735014   5.346687   7.529350   5.641870
    28  H    5.935120   2.763038   4.582676   7.502151   5.230810
    29  H    6.449527   4.279767   5.534039   8.431569   6.719171
    30  H    6.928138   4.439792   6.303756   7.807347   5.474393
    31  H    4.037885   3.712223   4.540498   6.289897   5.950477
    32  C    5.354978   6.496999   7.780041   3.820578   5.097633
    33  C    6.449066   6.842611   8.455219   4.064815   4.427827
    34  C    5.554261   7.609780   8.601857   3.976829   6.354239
    35  C    7.526381   8.185846   9.787157   4.444217   5.254020
    36  H    6.673976   6.263587   8.111762   4.461554   3.564730
    37  C    6.770472   8.834388   9.910158   4.357254   6.952962
    38  H    5.014849   7.657796   8.356043   4.329380   7.050844
    39  C    7.667559   9.089988  10.448231   4.579289   6.476912
    40  H    8.421892   8.643466  10.414394   5.055054   5.178364
    41  H    7.190386   9.715071  10.620418   4.923390   7.986755
    42  H    8.647036  10.127650  11.503453   5.264945   7.237358
    43  C    4.269672   5.209661   6.372866   4.150184   4.939614
    44  H    4.131593   5.621266   6.479763   4.862585   5.993712
    45  Br   7.034619   7.535008   8.765343   7.183056   7.359537
                   21         22         23         24         25
    21  H    0.000000
    22  H    2.473293   0.000000
    23  C    6.321244   6.008404   0.000000
    24  H    6.462802   5.915727   1.093389   0.000000
    25  C    7.751534   7.414357   1.528383   2.158976   0.000000
    26  H    8.271633   8.074471   2.075703   2.417221   1.097303
    27  C    8.600505   7.848830   2.562607   2.781767   1.521950
    28  H    8.434237   7.535458   2.947828   3.284597   2.192999
    29  H    9.630269   8.935033   3.485621   3.729808   2.148228
    30  H    8.651837   7.709814   2.769230   2.540397   2.171801
    31  H    7.883460   7.749347   2.173087   3.072546   1.095082
    32  C    5.231438   5.738959   2.644206   2.708883   3.847026
    33  C    4.780233   4.929487   3.102762   2.734833   4.498808
    34  C    5.678441   6.657735   3.863824   4.011751   4.833773
    35  C    4.830114   5.208308   4.484953   4.035906   5.840680
    36  H    4.825372   4.432759   2.800128   2.233213   4.247372
    37  C    5.714760   6.862917   5.042561   4.993034   6.103911
    38  H    6.344829   7.450854   4.130456   4.487248   4.823178
    39  C    5.310363   6.203800   5.294441   5.002805   6.530763
    40  H    4.912723   4.966160   5.126709   4.527501   6.513551
    41  H    6.388884   7.765146   5.977784   5.989418   6.928234
    42  H    5.726808   6.700265   6.356772   6.007398   7.593906
    43  C    5.768339   6.064000   1.537170   2.167915   2.548854
    44  H    6.710111   7.144416   2.137196   2.798570   2.494810
    45  Br   8.589238   8.655643   3.573257   3.292889   3.575168
                   26         27         28         29         30
    26  H    0.000000
    27  C    2.155809   0.000000
    28  H    3.086820   1.096141   0.000000
    29  H    2.445369   1.092765   1.758018   0.000000
    30  H    2.536320   1.094871   1.778690   1.769104   0.000000
    31  H    1.763450   2.172511   2.523049   2.524601   3.084742
    32  C    3.767285   5.104216   5.591690   5.903951   5.133598
    33  C    4.509579   5.474027   5.893452   6.384462   5.256847
    34  C    4.562873   6.212191   6.768681   6.890458   6.311890
    35  C    5.741854   6.800458   7.251303   7.686756   6.498502
    36  H    4.428857   4.969091   5.285293   5.955542   4.642735
    37  C    5.786932   7.409288   7.979392   8.113987   7.380797
    38  H    4.484859   6.297276   6.875971   6.851768   6.551759
    39  C    6.291285   7.664216   8.189739   8.465280   7.461643
    40  H    6.466641   7.302498   7.702200   8.227343   6.873633
    41  H    6.534924   8.288709   8.891188   8.925692   8.307851
    42  H    7.323129   8.696104   9.229102   9.493958   8.440155
    43  C    2.683824   3.924568   4.352915   4.688797   4.207754
    44  H    2.302381   4.000706   4.580744   4.541951   4.406112
    45  Br   2.633647   4.483835   5.477408   4.760287   4.318233
                   31         32         33         34         35
    31  H    0.000000
    32  C    4.238512   0.000000
    33  C    5.095479   1.392423   0.000000
    34  C    5.062683   1.398827   2.412307   0.000000
    35  C    6.442072   2.412514   1.392422   2.780776   0.000000
    36  H    4.953133   2.164983   1.083794   3.405575   2.133921
    37  C    6.416334   2.419290   2.789097   1.389423   2.413156
    38  H    4.854490   2.155426   3.396382   1.087391   3.867762
    39  C    7.009536   2.790907   2.414710   2.409340   1.392863
    40  H    7.198755   3.392618   2.146338   3.865935   1.085206
    41  H    7.156240   3.400737   3.874224   2.146381   3.398999
    42  H    8.090372   3.876407   3.397819   3.393648   2.152075
    43  C    2.772315   1.507944   2.555744   2.476987   3.821410
    44  H    2.530824   2.129135   3.371922   2.590506   4.507615
    45  Br   4.245237   3.422772   3.996561   3.721905   4.717513
                   36         37         38         39         40
    36  H    0.000000
    37  C    3.872555   0.000000
    38  H    4.306491   2.149279   0.000000
    39  C    3.385754   1.394878   3.394951   0.000000
    40  H    2.444716   3.398652   4.952804   2.154133   0.000000
    41  H    4.957655   1.085202   2.470968   2.157062   4.299085
    42  H    4.277090   2.154359   4.292076   1.085525   2.482543
    43  C    2.810611   3.769823   2.650064   4.296531   4.698598
    44  H    3.752477   3.958750   2.355968   4.743050   5.457826
    45  Br   4.311255   4.495278   3.812631   4.940750   5.444241
                   41         42         43         44         45
    41  H    0.000000
    42  H    2.487028   0.000000
    43  C    4.623155   5.381903   0.000000
    44  H    4.636304   5.804186   1.094151   0.000000
    45  Br   5.093344   5.788421   3.404855   2.972242   0.000000
 Stoichiometry    C22H20BrS2(1+)
 Framework group  C1[X(C22H20BrS2)]
 Deg. of freedom   129
 Full point group                 C1      NOp   1
 Largest Abelian subgroup         C1      NOp   1
 Largest concise Abelian subgroup C1      NOp   1
                         Standard orientation:                         
 ---------------------------------------------------------------------
 Center     Atomic      Atomic             Coordinates (Angstroms)
 Number     Number       Type             X           Y           Z
 ---------------------------------------------------------------------
      1          6           0        0.741052    3.196293    0.688844
      2          6           0        0.819107    4.202836   -0.276996
      3          6           0        1.114164    3.898997   -1.601269
      4          6           0        1.344759    2.579707   -2.001163
      5          6           0        1.277561    1.584878   -1.038782
      6          6           0        0.981814    1.893049    0.292350
      7         16           0        0.773967    0.545881    1.435954
      8          6           0        2.273715   -0.356008    1.144258
      9          6           0        2.676111   -0.595776   -0.172741
     10         16           0        1.557480   -0.118930   -1.475229
     11          6           0        3.855533   -1.266287   -0.443403
     12          6           0        4.631810   -1.693808    0.639300
     13          6           0        4.222219   -1.468022    1.948793
     14          6           0        3.028880   -0.794360    2.218722
     15          1           0        4.832825   -1.814211    2.775008
     16          1           0        2.710206   -0.610064    3.239406
     17          1           0        4.168606   -1.458984   -1.464178
     18          1           0        5.562849   -2.215131    0.446808
     19          1           0        0.490766    3.430322    1.718033
     20          1           0        1.577136    2.347161   -3.034677
     21          1           0        0.640209    5.231349    0.015836
     22          1           0        1.167921    4.691455   -2.339415
     23          6           0        0.011187   -1.003627   -0.813336
     24          1           0       -0.710689   -0.872249   -1.623975
     25          6           0        0.355558   -2.485130   -0.663292
     26          1           0       -0.600995   -2.937401   -0.372547
     27          6           0        0.867685   -3.141323   -1.937446
     28          1           0        1.876302   -2.809512   -2.209693
     29          1           0        0.918036   -4.223374   -1.793339
     30          1           0        0.196943   -2.944267   -2.780071
     31          1           0        1.050844   -2.639930    0.168465
     32          6           0       -1.700677    0.572379    0.442671
     33          6           0       -2.030987    1.328455   -0.678972
     34          6           0       -2.431244    0.734348    1.624515
     35          6           0       -3.090165    2.230701   -0.624810
     36          1           0       -1.491161    1.220112   -1.612492
     37          6           0       -3.482159    1.641399    1.682220
     38          1           0       -2.194124    0.123441    2.492263
     39          6           0       -3.814506    2.391306    0.554004
     40          1           0       -3.350026    2.804546   -1.508465
     41          1           0       -4.051941    1.749079    2.599508
     42          1           0       -4.641325    3.093651    0.592007
     43          6           0       -0.544335   -0.394601    0.484114
     44          1           0       -0.801658   -1.222945    1.151045
     45         35           0       -3.179897   -2.460192   -0.132475
 ---------------------------------------------------------------------
 Rotational constants (GHZ):           0.2135268           0.1561732           0.1139619
 Standard basis: 6-31+G(d,p) (6D, 7F)
 There are   598 symmetry adapted cartesian basis functions of A   symmetry.
 There are   598 symmetry adapted basis functions of A   symmetry.
   598 basis functions,  1043 primitive gaussians,   598 cartesian basis functions
   109 alpha electrons      109 beta electrons
       nuclear repulsion energy      3092.0262491230 Hartrees.
 NAtoms=   45 NActive=   45 NUniq=   45 SFac= 1.00D+00 NAtFMM=   60 NAOKFM=F Big=F
 Integral buffers will be    131072 words long.
 Raffenetti 2 integral format.
 Two-electron integral symmetry is turned on.
 Nuclear repulsion after empirical dispersion term =     3091.9814216303 Hartrees.
 ------------------------------------------------------------------------------
 Polarizable Continuum Model (PCM)
 =================================
 Model                : PCM.
 Atomic radii         : SMD-Coulomb.
 Polarization charges : Total charges.
 Charge compensation  : None.
 Solution method      : Matrix inversion.
 Cavity type          : VdW (van der Waals Surface) (Alpha=1.000).
 Cavity algorithm     : GePol (No added spheres)
                        Default sphere list used, NSphG=   45.
                        Lebedev-Laikov grids with approx.  5.0 points / Ang**2.
                        Smoothing algorithm: York/Karplus (Gamma=1.0000).
                        Polarization charges: spherical gaussians, with
                                              point-specific exponents (IZeta= 3).
                        Self-potential: point-specific (ISelfS= 7).
                        Self-field    : sphere-specific E.n sum rule (ISelfD= 2).
 1st derivatives      : Analytical E(r).r(x)/FMM algorithm (CHGder, D1EAlg=3).
                        Cavity 1st derivative terms included.
 Solvent              : Dichloromethane, Eps=   8.930000 Eps(inf)=   2.028346
 ------------------------------------------------------------------------------
 ------------------------------------------------------------------------------
 Atomic radii for non-electrostatic terms: SMD-CDS.
 ------------------------------------------------------------------------------
 Nuclear repulsion after PCM non-electrostatic terms =     3091.9655139097 Hartrees.
 One-electron integrals computed using PRISM.
 NBasis=   598 RedAO= T EigKep=  1.19D-06  NBF=   598
 NBsUse=   594 1.00D-06 EigRej=  9.59D-07 NBFU=   594
 Initial guess from the checkpoint file:  "/home/osl/gaussian/scratch/Gau-4185076.chk"
 B after Tr=     0.000000    0.000000    0.000000
         Rot=    0.999974    0.005847   -0.004118    0.000185 Ang=   0.82 deg.
 ExpMin= 3.50D-02 ExpMax= 5.74D+05 ExpMxC= 5.74D+03 IAcc=3 IRadAn=         5 AccDes= 0.00D+00
 Harris functional with IExCor= 4639 and IRadAn=       5 diagonalized for initial guess.
 HarFok:  IExCor= 4639 AccDes= 0.00D+00 IRadAn=         5 IDoV= 1 UseB2=F ITyADJ=14
 ICtDFT=  3500011 ScaDFX=  1.000000  1.000000  1.000000  1.000000
 FoFCou: FMM=F IPFlag=           0 FMFlag=      100000 FMFlg1=           0
         NFxFlg=           0 DoJE=T BraDBF=F KetDBF=T FulRan=T
         wScrn=  0.000000 ICntrl=       500 IOpCl=  0 I1Cent=   200000004 NGrid=           0
         NMat0=    1 NMatS0=      1 NMatT0=    0 NMatD0=    1 NMtDS0=    0 NMtDT0=    0
 Petite list used in FoFCou.
 Requested convergence on RMS density matrix=1.00D-08 within 128 cycles.
 Requested convergence on MAX density matrix=1.00D-06.
 Requested convergence on             energy=1.00D-06.
 No special actions if energy rises.
 Inv3:  Mode=1 IEnd=    33326667.
 Iteration    1 A*A^-1 deviation from unit magnitude is 3.33D-15 for     89.
 Iteration    1 A*A^-1 deviation from orthogonality  is 2.80D-15 for    866    224.
 Iteration    1 A^-1*A deviation from unit magnitude is 3.55D-15 for     91.
 Iteration    1 A^-1*A deviation from orthogonality  is 5.56D-15 for   1420   1395.
 Error on total polarization charges =  0.04996
 SCF Done:  E(RwB97XD) =  -4218.05572639     A.U. after   17 cycles
            NFock= 17  Conv=0.95D-08     -V/T= 2.0064
 SMD-CDS (non-electrostatic) energy       (kcal/mol) =      -9.98
 (included in total energy above)
 D1PCM: PCM CHGder 1st derivatives, ID1Alg=3 FixD1E=F DoIter=F DoCFld=F I1PDM=0.
 Calling FoFJK, ICntrl=      2127 FMM=F ISym2X=0 I1Cent= 0 IOpClX= 0 NMat=1 NMatS=1 NMatT=0.
 ***** Axes restored to original set *****
 -------------------------------------------------------------------
 Center     Atomic                   Forces (Hartrees/Bohr)
 Number     Number              X              Y              Z
 -------------------------------------------------------------------
      1        6           0.000139149    0.000328692    0.000199099
      2        6          -0.000078082    0.000120663   -0.000179405
      3        6          -0.000056907   -0.000257645   -0.000146716
      4        6           0.000396936    0.000225206    0.000206057
      5        6          -0.000520747   -0.000015906    0.000431566
      6        6          -0.000431898   -0.000307794   -0.000083527
      7       16           0.002306674    0.003889016    0.002195229
      8        6           0.000410712   -0.000185456    0.000941030
      9        6           0.000177623    0.000199733    0.000466506
     10       16          -0.001203104   -0.000424194    0.002753732
     11        6          -0.000055597   -0.000163199    0.000095946
     12        6          -0.000045334   -0.000377676   -0.000377249
     13        6           0.000459340   -0.000160208   -0.000319202
     14        6           0.001029351    0.000164024   -0.000232360
     15        1           0.000138088   -0.000080443   -0.000015203
     16        1           0.000186973   -0.000036135   -0.000177548
     17        1           0.000017404   -0.000146560    0.000196460
     18        1           0.000063007    0.000029101   -0.000101952
     19        1           0.000000798    0.000040490   -0.000163880
     20        1          -0.000113391   -0.000284612   -0.000035709
     21        1          -0.000032291   -0.000008149   -0.000029544
     22        1          -0.000041683   -0.000044601   -0.000058820
     23        6          -0.001618105   -0.001055614   -0.001042387
     24        1          -0.000163005    0.000465992   -0.000134444
     25        6           0.000044319   -0.001144252    0.000114000
     26        1          -0.000411076    0.000638890   -0.000909602
     27        6           0.000563365   -0.000535242   -0.000345164
     28        1           0.000257384   -0.000188996   -0.000653214
     29        1          -0.000070384   -0.000019486   -0.000026971
     30        1           0.000189155    0.000134762   -0.000158402
     31        1           0.000251693    0.000143469   -0.000209613
     32        6          -0.001262256   -0.000394520    0.000177144
     33        6          -0.000750351    0.000197007   -0.000424128
     34        6          -0.000559375   -0.000887069   -0.000419097
     35        6          -0.000194094    0.000249490    0.000077981
     36        1           0.000574234    0.000039688   -0.000679669
     37        6           0.000216777   -0.000082830   -0.000211470
     38        1          -0.000490445    0.000508928   -0.000034374
     39        6           0.000015044    0.000484734   -0.000071653
     40        1           0.000004104    0.000065911   -0.000036140
     41        1           0.000008479    0.000019475   -0.000013275
     42        1          -0.000068670   -0.000033237    0.000000129
     43        6          -0.001991946   -0.002242028   -0.001111526
     44        1           0.001510519    0.000789222    0.000823854
     45       35           0.001197610    0.000341358   -0.000276490
 -------------------------------------------------------------------
 Cartesian Forces:  Max     0.003889016 RMS     0.000717869

 GradGradGradGradGradGradGradGradGradGradGradGradGradGradGradGradGradGrad
 Berny optimization.
 Using GEDIIS/GDIIS optimizer.
 FormGI is forming the generalized inverse of G from B-inverse, IUseBI=4.
 Internal  Forces:  Max     0.005581724 RMS     0.000787020
 Search for a local minimum.
 Step number   3 out of a maximum of  270
 All quantities printed in internal units (Hartrees-Bohrs-Radians)
 Mixed Optimization -- En-DIIS/RFO-DIIS
 Swapping is turned off.
 Update second derivatives using D2CorX and points    1    2    3
 ITU=  0  0  0
     Eigenvalues ---    0.00123   0.00182   0.00390   0.00836   0.01114
     Eigenvalues ---    0.01322   0.01354   0.01434   0.01569   0.01624
     Eigenvalues ---    0.01710   0.01721   0.01739   0.01804   0.01836
     Eigenvalues ---    0.01849   0.01890   0.02106   0.02142   0.02262
     Eigenvalues ---    0.02348   0.02376   0.02482   0.02570   0.02595
     Eigenvalues ---    0.02619   0.02647   0.02729   0.02795   0.02816
     Eigenvalues ---    0.02835   0.02890   0.02950   0.03012   0.03036
     Eigenvalues ---    0.03467   0.04115   0.04407   0.04436   0.04752
     Eigenvalues ---    0.04948   0.05565   0.05791   0.06715   0.06966
     Eigenvalues ---    0.07938   0.08830   0.09300   0.09772   0.10939
     Eigenvalues ---    0.11103   0.11167   0.11476   0.11652   0.11777
     Eigenvalues ---    0.11858   0.12165   0.12283   0.12314   0.12374
     Eigenvalues ---    0.12477   0.12541   0.12595   0.12681   0.13370
     Eigenvalues ---    0.13644   0.14883   0.14921   0.15332   0.16340
     Eigenvalues ---    0.16576   0.16900   0.17640   0.18202   0.18349
     Eigenvalues ---    0.19007   0.19290   0.19402   0.19481   0.19658
     Eigenvalues ---    0.20665   0.21859   0.22504   0.23456   0.23864
     Eigenvalues ---    0.24256   0.25524   0.27297   0.28111   0.28871
     Eigenvalues ---    0.30340   0.31677   0.32565   0.33940   0.34320
     Eigenvalues ---    0.34448   0.34590   0.35056   0.35252   0.35398
     Eigenvalues ---    0.36268   0.36548   0.36694   0.36741   0.36783
     Eigenvalues ---    0.36890   0.36909   0.36953   0.37058   0.37070
     Eigenvalues ---    0.37123   0.37275   0.37279   0.37555   0.40821
     Eigenvalues ---    0.42853   0.43009   0.43351   0.44238   0.47287
     Eigenvalues ---    0.48208   0.48361   0.48496   0.48607   0.48885
     Eigenvalues ---    0.52281   0.52482   0.52553   0.64024
 En-DIIS/RFO-DIIS/Sim-DIIS IScMMF=       -3 using points:     3    2
 RFO step:  Lambda=-1.17603067D-03.
 DidBck=T Rises=T En-DIIS coefs:    0.42799    0.57201
 Iteration  1 RMS(Cart)=  0.04431107 RMS(Int)=  0.00507475
 Iteration  2 RMS(Cart)=  0.00806552 RMS(Int)=  0.00016391
 Iteration  3 RMS(Cart)=  0.00023962 RMS(Int)=  0.00002540
 Iteration  4 RMS(Cart)=  0.00000016 RMS(Int)=  0.00002540
 Variable       Old X    -DE/DX   Delta X   Delta X   Delta X     New X
                                 (Linear)    (Quad)   (Total)
    R1        2.64026   0.00033   0.00022   0.00004   0.00026   2.64052
    R2        2.61413   0.00051   0.00079   0.00064   0.00142   2.61555
    R3        2.04985  -0.00015  -0.00014   0.00001  -0.00014   2.04971
    R4        2.62738  -0.00003   0.00029   0.00037   0.00066   2.62804
    R5        2.04893  -0.00001   0.00000   0.00002   0.00002   2.04895
    R6        2.64130  -0.00043  -0.00072  -0.00071  -0.00142   2.63988
    R7        2.04906   0.00002  -0.00009   0.00010   0.00001   2.04907
    R8        2.61874  -0.00032  -0.00016   0.00041   0.00026   2.61899
    R9        2.04948   0.00008   0.00025   0.00009   0.00034   2.04983
   R10        2.64180  -0.00087  -0.00028  -0.00096  -0.00128   2.64052
   R11        3.36552  -0.00067  -0.00253  -0.00148  -0.00399   3.36153
   R12        3.36238  -0.00008   0.00025  -0.00251  -0.00231   3.36007
   R13        3.35273   0.00266   0.00174   0.00472   0.00647   3.35920
   R14        3.54968   0.00558   0.02627   0.04283   0.06909   3.61877
   R15        2.64149   0.00040  -0.00050  -0.00005  -0.00054   2.64095
   R16        2.61637   0.00103   0.00148   0.00037   0.00185   2.61822
   R17        3.36732   0.00001  -0.00118  -0.00325  -0.00442   3.36289
   R18        2.61431   0.00004   0.00078   0.00016   0.00093   2.61524
   R19        3.59138  -0.00204  -0.00804  -0.00588  -0.01389   3.57750
   R20        2.64401  -0.00077  -0.00141  -0.00075  -0.00216   2.64186
   R21        2.05027  -0.00015   0.00006  -0.00026  -0.00020   2.05007
   R22        2.62768  -0.00024   0.00034  -0.00013   0.00021   2.62789
   R23        2.04899   0.00007  -0.00004   0.00008   0.00004   2.04903
   R24        2.63936   0.00093   0.00054   0.00044   0.00098   2.64034
   R25        2.04869   0.00009   0.00005   0.00012   0.00018   2.04887
   R26        2.05043  -0.00023   0.00004  -0.00050  -0.00046   2.04997
   R27        2.06621   0.00020   0.00035  -0.00083  -0.00047   2.06573
   R28        2.88823   0.00101   0.00246   0.00006   0.00252   2.89075
   R29        2.90483   0.00129   0.00237  -0.00033   0.00204   2.90687
   R30        2.07360  -0.00151   0.00004  -0.00086  -0.00082   2.07279
   R31        2.87607   0.00157   0.00330   0.00162   0.00492   2.88099
   R32        2.06941   0.00001   0.00039  -0.00034   0.00005   2.06945
   R33        4.97687  -0.00121  -0.05678  -0.03128  -0.08807   4.88881
   R34        2.07141   0.00033  -0.00073   0.00135   0.00062   2.07203
   R35        2.06503   0.00000   0.00010  -0.00002   0.00008   2.06510
   R36        2.06901   0.00000  -0.00005   0.00041   0.00036   2.06937
   R37        2.63130   0.00138  -0.00043   0.00445   0.00402   2.63532
   R38        2.64340   0.00007   0.00142  -0.00036   0.00106   2.64446
   R39        2.84960   0.00228   0.00095  -0.00236  -0.00140   2.84820
   R40        2.63130   0.00022   0.00146  -0.00056   0.00090   2.63220
   R41        2.04807   0.00086  -0.00082   0.00333   0.00251   2.05059
   R42        2.62563   0.00016  -0.00097   0.00027  -0.00070   2.62493
   R43        2.05487  -0.00043   0.00025  -0.00141  -0.00116   2.05371
   R44        2.63213  -0.00025  -0.00086   0.00020  -0.00066   2.63147
   R45        2.05074   0.00005   0.00008  -0.00002   0.00006   2.05080
   R46        2.63594   0.00013   0.00136  -0.00040   0.00096   2.63690
   R47        2.05074  -0.00001   0.00005  -0.00003   0.00003   2.05076
   R48        2.05134   0.00004   0.00001   0.00004   0.00005   2.05139
   R49        2.06765  -0.00019   0.00049  -0.00154  -0.00105   2.06659
    A1        2.06105  -0.00002   0.00018  -0.00003   0.00013   2.06118
    A2        2.10988  -0.00008  -0.00033  -0.00009  -0.00041   2.10947
    A3        2.11222   0.00009   0.00011   0.00013   0.00025   2.11248
    A4        2.10930  -0.00003   0.00056   0.00028   0.00084   2.11014
    A5        2.07998   0.00005  -0.00005  -0.00017  -0.00021   2.07977
    A6        2.09389  -0.00001  -0.00053  -0.00010  -0.00063   2.09326
    A7        2.11039  -0.00019  -0.00074  -0.00020  -0.00093   2.10946
    A8        2.09348   0.00016   0.00065  -0.00018   0.00046   2.09394
    A9        2.07931   0.00003   0.00009   0.00038   0.00047   2.07979
   A10        2.06112   0.00015   0.00018  -0.00029  -0.00012   2.06100
   A11        2.10642   0.00016   0.00010   0.00099   0.00108   2.10751
   A12        2.11561  -0.00031  -0.00026  -0.00067  -0.00094   2.11467
   A13        2.10979   0.00046   0.00118   0.00095   0.00211   2.11189
   A14        2.10479  -0.00115  -0.00353  -0.00033  -0.00386   2.10093
   A15        2.06859   0.00068   0.00224  -0.00059   0.00172   2.07031
   A16        2.11462  -0.00038  -0.00135  -0.00068  -0.00199   2.11263
   A17        2.10453   0.00075   0.00216   0.00209   0.00433   2.10886
   A18        2.05987  -0.00037  -0.00209  -0.00066  -0.00274   2.05713
   A19        1.75226   0.00049   0.00388   0.00174   0.00558   1.75783
   A20        1.70659  -0.00051  -0.00477   0.00061  -0.00415   1.70244
   A21        1.82909  -0.00071  -0.00295  -0.00510  -0.00804   1.82105
   A22        2.07767  -0.00140  -0.00342  -0.00308  -0.00649   2.07118
   A23        2.08796   0.00283   0.00550   0.00666   0.01217   2.10013
   A24        2.11748  -0.00144  -0.00211  -0.00353  -0.00565   2.11184
   A25        2.05112   0.00070   0.00391   0.00065   0.00458   2.05570
   A26        2.10935   0.00079   0.00127   0.00288   0.00416   2.11350
   A27        2.11986  -0.00149  -0.00475  -0.00360  -0.00834   2.11152
   A28        1.74726   0.00005   0.00628   0.00169   0.00793   1.75519
   A29        1.80505   0.00128  -0.00341   0.01171   0.00834   1.81339
   A30        1.70281   0.00096   0.00518   0.00391   0.00899   1.71180
   A31        2.05975   0.00042   0.00085  -0.00023   0.00062   2.06037
   A32        2.11316  -0.00008  -0.00109   0.00067  -0.00042   2.11274
   A33        2.11027  -0.00033   0.00024  -0.00044  -0.00020   2.11007
   A34        2.11262  -0.00034  -0.00141  -0.00136  -0.00277   2.10985
   A35        2.07824   0.00007   0.00069   0.00048   0.00118   2.07941
   A36        2.09230   0.00027   0.00072   0.00089   0.00161   2.09392
   A37        2.10830   0.00020   0.00091   0.00095   0.00186   2.11016
   A38        2.09433  -0.00024  -0.00050  -0.00041  -0.00091   2.09342
   A39        2.08054   0.00004  -0.00041  -0.00054  -0.00095   2.07960
   A40        2.05867   0.00039   0.00053   0.00136   0.00189   2.06056
   A41        2.11304  -0.00007  -0.00042   0.00079   0.00037   2.11341
   A42        2.11141  -0.00032  -0.00013  -0.00213  -0.00225   2.10916
   A43        1.79572   0.00078  -0.00493   0.00176  -0.00325   1.79246
   A44        1.87769  -0.00151  -0.00119  -0.00459  -0.00577   1.87192
   A45        1.98621  -0.00104  -0.00260  -0.00417  -0.00670   1.97951
   A46        1.91560  -0.00077  -0.00172  -0.00157  -0.00326   1.91234
   A47        1.91726  -0.00057   0.00106  -0.00654  -0.00549   1.91177
   A48        1.96342   0.00287   0.00807   0.01396   0.02197   1.98539
   A49        1.80197  -0.00129  -0.00645   0.00309  -0.00335   1.79862
   A50        1.99496   0.00087   0.00139   0.00011   0.00152   1.99648
   A51        1.93333   0.00008   0.00041  -0.00300  -0.00261   1.93073
   A52        1.91500   0.00019  -0.00221   0.00337   0.00118   1.91618
   A53        1.86917   0.00061   0.00919  -0.00532   0.00385   1.87302
   A54        1.94044  -0.00050  -0.00201   0.00154  -0.00048   1.93996
   A55        2.50324  -0.00198   0.05086  -0.00013   0.05073   2.55397
   A56        1.96822   0.00090   0.00181   0.00447   0.00627   1.97449
   A57        1.90925  -0.00015  -0.00245  -0.00085  -0.00330   1.90595
   A58        1.93967   0.00001   0.00549  -0.00230   0.00318   1.94285
   A59        1.86512  -0.00027  -0.00156   0.00056  -0.00100   1.86413
   A60        1.89450  -0.00052  -0.00311  -0.00099  -0.00409   1.89041
   A61        1.88382  -0.00001  -0.00056  -0.00100  -0.00155   1.88227
   A62        2.08727  -0.00057  -0.00099  -0.00139  -0.00235   2.08492
   A63        2.15585  -0.00200   0.00167  -0.00590  -0.00425   2.15160
   A64        2.03927   0.00257  -0.00077   0.00720   0.00642   2.04569
   A65        2.09550   0.00036   0.00132   0.00036   0.00170   2.09720
   A66        2.11929  -0.00027  -0.00052   0.00183   0.00130   2.12059
   A67        2.06822  -0.00008  -0.00073  -0.00217  -0.00291   2.06531
   A68        2.10100  -0.00008  -0.00031   0.00021  -0.00008   2.10092
   A69        2.08896   0.00060  -0.00189   0.00268   0.00078   2.08974
   A70        2.09273  -0.00051   0.00228  -0.00279  -0.00053   2.09220
   A71        2.09811  -0.00012  -0.00070   0.00000  -0.00068   2.09743
   A72        2.08646   0.00006   0.00009  -0.00026  -0.00017   2.08629
   A73        2.09860   0.00005   0.00061   0.00026   0.00086   2.09947
   A74        2.09162   0.00054   0.00108   0.00097   0.00207   2.09369
   A75        2.09095  -0.00026  -0.00018  -0.00074  -0.00092   2.09002
   A76        2.10045  -0.00028  -0.00088  -0.00023  -0.00112   2.09933
   A77        2.09282  -0.00013  -0.00052  -0.00018  -0.00069   2.09213
   A78        2.09478   0.00008   0.00040   0.00039   0.00078   2.09557
   A79        2.09556   0.00005   0.00008  -0.00020  -0.00012   2.09543
   A80        1.95243   0.00010   0.00225  -0.00194   0.00022   1.95266
   A81        1.80394   0.00211  -0.00830   0.00688  -0.00150   1.80244
   A82        1.80825  -0.00101  -0.00544  -0.01771  -0.02313   1.78513
   A83        2.10365  -0.00308   0.00041  -0.01807  -0.01766   2.08599
   A84        1.87499   0.00078   0.00371   0.01434   0.01808   1.89308
   A85        1.89851   0.00133   0.00616   0.01559   0.02183   1.92034
    D1        0.01363  -0.00008   0.00040  -0.00298  -0.00259   0.01104
    D2       -3.13446  -0.00006  -0.00214   0.00008  -0.00205  -3.13651
    D3       -3.11937  -0.00005   0.00431  -0.00426   0.00004  -3.11933
    D4        0.01573  -0.00003   0.00178  -0.00120   0.00057   0.01630
    D5       -0.01462   0.00000   0.00287  -0.00032   0.00255  -0.01208
    D6       -3.05624  -0.00003   0.01668  -0.00925   0.00740  -3.04884
    D7        3.11836  -0.00003  -0.00106   0.00097  -0.00009   3.11828
    D8        0.07675  -0.00007   0.01275  -0.00797   0.00476   0.08151
    D9       -0.00360   0.00002  -0.00284   0.00307   0.00024  -0.00336
   D10        3.13816  -0.00002  -0.00289   0.00205  -0.00084   3.13732
   D11       -3.13864   0.00000  -0.00028  -0.00002  -0.00030  -3.13895
   D12        0.00312  -0.00004  -0.00033  -0.00105  -0.00138   0.00173
   D13       -0.00566   0.00012   0.00196   0.00024   0.00219  -0.00348
   D14       -3.13884  -0.00015  -0.00076  -0.00333  -0.00411   3.14023
   D15        3.13576   0.00016   0.00201   0.00125   0.00326   3.13902
   D16        0.00259  -0.00011  -0.00071  -0.00231  -0.00304  -0.00045
   D17        0.00472  -0.00020   0.00130  -0.00354  -0.00225   0.00246
   D18        3.13992  -0.00027  -0.00819   0.00088  -0.00735   3.13257
   D19        3.13785   0.00008   0.00403   0.00005   0.00408  -3.14126
   D20       -0.01013   0.00001  -0.00545   0.00447  -0.00102  -0.01115
   D21        0.00560   0.00014  -0.00378   0.00364  -0.00012   0.00548
   D22        3.04969   0.00024  -0.01695   0.01251  -0.00444   3.04526
   D23       -3.12974   0.00022   0.00558  -0.00068   0.00491  -3.12483
   D24       -0.08564   0.00032  -0.00759   0.00819   0.00059  -0.08505
   D25        2.32453  -0.00020   0.02142  -0.01052   0.01089   2.33542
   D26       -2.20686   0.00112   0.02780  -0.00331   0.02454  -2.18232
   D27       -0.82330  -0.00027   0.01214  -0.00621   0.00591  -0.81739
   D28        0.92849   0.00105   0.01853   0.00101   0.01956   0.94806
   D29       -2.32751  -0.00004  -0.01062   0.00475  -0.00583  -2.33334
   D30        2.09360   0.00071  -0.00719   0.00955   0.00238   2.09599
   D31        0.91099  -0.00007   0.00273  -0.00391  -0.00115   0.90984
   D32       -0.95108   0.00068   0.00615   0.00090   0.00706  -0.94402
   D33       -0.80352   0.00018  -0.00261  -0.00501  -0.00760  -0.81113
   D34        2.32528  -0.00004  -0.00506  -0.00003  -0.00508   2.32020
   D35        0.95928  -0.00039  -0.00721  -0.00505  -0.01226   0.94703
   D36       -2.19510  -0.00060  -0.00966  -0.00007  -0.00973  -2.20483
   D37        1.19771  -0.00010  -0.00538  -0.00281  -0.00822   1.18949
   D38       -1.09111   0.00217  -0.00128   0.01628   0.01500  -1.07611
   D39       -3.07108   0.00031  -0.00307   0.00319   0.00013  -3.07095
   D40       -0.59951  -0.00032  -0.00745  -0.00380  -0.01125  -0.61076
   D41       -2.88832   0.00195  -0.00335   0.01529   0.01196  -2.87636
   D42        1.41489   0.00008  -0.00514   0.00220  -0.00291   1.41198
   D43       -0.10788  -0.00013   0.00795   0.00735   0.01524  -0.09264
   D44        3.11369  -0.00009   0.00151   0.00850   0.00996   3.12365
   D45        3.04673   0.00006   0.01037   0.00220   0.01257   3.05929
   D46       -0.01489   0.00009   0.00393   0.00335   0.00728  -0.00761
   D47       -3.11068   0.00003   0.00040  -0.00830  -0.00790  -3.11857
   D48        0.01821   0.00009  -0.00040  -0.00599  -0.00639   0.01182
   D49        0.01783  -0.00018  -0.00212  -0.00319  -0.00532   0.01251
   D50       -3.13647  -0.00012  -0.00292  -0.00089  -0.00381  -3.14028
   D51        0.93085  -0.00009  -0.01180  -0.00319  -0.01498   0.91587
   D52       -0.90455  -0.00164  -0.01066  -0.01646  -0.02719  -0.93173
   D53       -2.29123  -0.00002  -0.00507  -0.00403  -0.00909  -2.30032
   D54        2.15656  -0.00156  -0.00392  -0.01730  -0.02130   2.13526
   D55       -0.00174   0.00009  -0.00156  -0.00104  -0.00261  -0.00435
   D56        3.13580  -0.00006   0.00065  -0.00381  -0.00316   3.13264
   D57       -3.06018   0.00002  -0.00861  -0.00006  -0.00868  -3.06886
   D58        0.07736  -0.00013  -0.00640  -0.00283  -0.00923   0.06813
   D59        1.47701  -0.00050  -0.01729  -0.00855  -0.02592   1.45109
   D60       -2.78396  -0.00162  -0.02195  -0.01137  -0.03339  -2.81734
   D61       -0.59632   0.00022  -0.01421   0.00032  -0.01400  -0.61032
   D62       -3.01997   0.00006  -0.00997  -0.00350  -0.01346  -3.03343
   D63       -0.99775  -0.00106  -0.01463  -0.00633  -0.02093  -1.01868
   D64        1.18989   0.00078  -0.00689   0.00537  -0.00154   1.18834
   D65        0.01488  -0.00016  -0.00249  -0.00126  -0.00375   0.01113
   D66       -3.13448  -0.00006   0.00036  -0.00061  -0.00025  -3.13473
   D67       -3.12266  -0.00001  -0.00470   0.00150  -0.00321  -3.12587
   D68        0.01116   0.00009  -0.00185   0.00215   0.00030   0.01146
   D69       -0.01185   0.00008   0.00430   0.00137   0.00567  -0.00618
   D70        3.13235   0.00008   0.00322   0.00051   0.00374   3.13609
   D71        3.13757  -0.00003   0.00144   0.00071   0.00214   3.13971
   D72       -0.00141  -0.00002   0.00035  -0.00014   0.00021  -0.00121
   D73       -0.00462   0.00009  -0.00194   0.00084  -0.00110  -0.00571
   D74       -3.13351   0.00003  -0.00114  -0.00149  -0.00262  -3.13614
   D75        3.13439   0.00008  -0.00087   0.00168   0.00082   3.13521
   D76        0.00549   0.00002  -0.00007  -0.00064  -0.00070   0.00478
   D77       -3.05207   0.00011   0.04979  -0.03054   0.01928  -3.03279
   D78       -0.97300  -0.00005   0.04368  -0.02438   0.01933  -0.95367
   D79        1.23537   0.00005   0.04241  -0.02473   0.01771   1.25308
   D80       -1.11042  -0.00012   0.04264  -0.03158   0.01105  -1.09937
   D81        0.96865  -0.00027   0.03653  -0.02542   0.01109   0.97974
   D82       -3.10616  -0.00018   0.03526  -0.02576   0.00947  -3.09669
   D83        1.02994   0.00057   0.04839  -0.03146   0.01693   1.04686
   D84        3.10901   0.00042   0.04229  -0.02530   0.01697   3.12598
   D85       -0.96581   0.00051   0.04101  -0.02565   0.01535  -0.95046
   D86       -0.41244   0.00006   0.01166   0.00405   0.01566  -0.39679
   D87        1.71189   0.00060   0.00225  -0.00304  -0.00075   1.71113
   D88       -2.38567   0.00076   0.01488   0.01800   0.03290  -2.35277
   D89       -2.41493   0.00008   0.01866   0.00863   0.02719  -2.38774
   D90       -0.29060   0.00063   0.00925   0.00154   0.01077  -0.27982
   D91        1.89504   0.00078   0.02188   0.02258   0.04443   1.93946
   D92        1.72883  -0.00050   0.01443   0.00570   0.02006   1.74890
   D93       -2.43002   0.00004   0.00502  -0.00140   0.00365  -2.42637
   D94       -0.24439   0.00020   0.01765   0.01965   0.03730  -0.20709
   D95        0.17338   0.00018  -0.23454  -0.01183  -0.24639  -0.07301
   D96       -1.96019  -0.00021  -0.23144  -0.01543  -0.24685  -2.20704
   D97        2.21494  -0.00008  -0.23327  -0.01602  -0.24928   1.96567
   D98        1.24399   0.00045   0.01535   0.01612   0.03147   1.27546
   D99       -2.96627   0.00058   0.01288   0.01908   0.03196  -2.93431
   D100      -0.88789   0.00047   0.01401   0.01589   0.02989  -0.85800
   D101      -3.02508  -0.00051   0.00665   0.02233   0.02898  -2.99610
   D102      -0.95216  -0.00038   0.00417   0.02530   0.02947  -0.92269
   D103       1.12622  -0.00049   0.00530   0.02210   0.02740   1.15363
   D104      -0.96069   0.00005   0.01537   0.01883   0.03420  -0.92649
   D105       1.11223   0.00018   0.01289   0.02180   0.03469   1.14692
   D106      -3.09257   0.00007   0.01402   0.01860   0.03262  -3.05995
   D107      -0.00995   0.00028   0.01302  -0.00311   0.00992  -0.00003
   D108      -3.13116  -0.00002   0.00803  -0.00423   0.00379  -3.12737
   D109      -3.10730   0.00027   0.01547  -0.00079   0.01466  -3.09264
   D110       0.05466  -0.00004   0.01047  -0.00191   0.00854   0.06320
   D111       0.00189  -0.00024  -0.01322   0.00225  -0.01097  -0.00908
   D112       3.10957   0.00000  -0.01022   0.00579  -0.00442   3.10515
   D113       3.10215  -0.00033  -0.01543  -0.00022  -0.01568   3.08647
   D114      -0.07336  -0.00009  -0.01244   0.00331  -0.00913  -0.08248
   D115       1.78853  -0.00052   0.00173  -0.02186  -0.02008   1.76844
   D116      -0.40648  -0.00035   0.00578  -0.01241  -0.00669  -0.41317
   D117      -2.58110  -0.00021  -0.00582  -0.03280  -0.03862  -2.61972
   D118      -1.30996  -0.00047   0.00412  -0.01941  -0.01524  -1.32520
   D119       2.77822  -0.00030   0.00817  -0.00997  -0.00184   2.77638
   D120       0.60360  -0.00016  -0.00343  -0.03036  -0.03378   0.56982
   D121       0.01173  -0.00013  -0.00295   0.00121  -0.00175   0.00998
   D122      -3.12523  -0.00018  -0.00584   0.00076  -0.00509  -3.13032
   D123       3.13354   0.00016   0.00190   0.00234   0.00423   3.13777
   D124      -0.00342   0.00011  -0.00099   0.00189   0.00090  -0.00253
   D125       0.00442   0.00003   0.00329   0.00051   0.00380   0.00822
   D126       3.12604   0.00014   0.00474   0.00065   0.00539   3.13142
   D127      -3.10318  -0.00023   0.00035  -0.00314  -0.00278  -3.10597
   D128       0.01843  -0.00012   0.00180  -0.00300  -0.00120   0.01724
   D129      -0.00538  -0.00007  -0.00705   0.00158  -0.00547  -0.01085
   D130      -3.13877   0.00001  -0.00313   0.00030  -0.00282   3.14159
   D131       3.13155  -0.00003  -0.00414   0.00203  -0.00212   3.12943
   D132      -0.00184   0.00006  -0.00022   0.00076   0.00053  -0.00131
   D133      -0.00268   0.00012   0.00687  -0.00243   0.00444   0.00176
   D134       3.13070   0.00004   0.00296  -0.00116   0.00180   3.13250
   D135      -3.12419   0.00002   0.00540  -0.00256   0.00285  -3.12134
   D136       0.00920  -0.00006   0.00149  -0.00129   0.00020   0.00940
         Item               Value     Threshold  Converged?
 Maximum Force            0.005582     0.000450     NO 
 RMS     Force            0.000787     0.000300     NO 
 Maximum Displacement     0.546387     0.001800     NO 
 RMS     Displacement     0.050683     0.001200     NO 
 Predicted change in Energy=-6.689514D-04
 GradGradGradGradGradGradGradGradGradGradGradGradGradGradGradGradGradGrad

                          Input orientation:                          
 ---------------------------------------------------------------------
 Center     Atomic      Atomic             Coordinates (Angstroms)
 Number     Number       Type             X           Y           Z
 ---------------------------------------------------------------------
      1          6           0        0.313412    3.377459    0.511670
      2          6           0        0.179956    4.319521   -0.511638
      3          6           0        0.461478    3.984786   -1.831768
      4          6           0        0.889148    2.698450   -2.169337
      5          6           0        1.028300    1.768832   -1.150908
      6          6           0        0.746327    2.106570    0.175321
      7         16           0        0.808001    0.812809    1.393482
      8          6           0        2.419215    0.133663    1.073093
      9          6           0        2.786466   -0.125747   -0.250133
     10         16           0        1.555743    0.109204   -1.513849
     11          6           0        4.036026   -0.634447   -0.558472
     12          6           0        4.924773   -0.877181    0.493025
     13          6           0        4.557160   -0.626842    1.810604
     14          6           0        3.292445   -0.119113    2.118648
     15          1           0        5.256761   -0.825474    2.614732
     16          1           0        3.008457    0.080562    3.146397
     17          1           0        4.317396   -0.843292   -1.585174
     18          1           0        5.910869   -1.269639    0.270986
     19          1           0        0.074026    3.633275    1.538188
     20          1           0        1.107027    2.438976   -3.199785
     21          1           0       -0.153372    5.321821   -0.266882
     22          1           0        0.348963    4.726629   -2.614557
     23          6           0        0.195630   -0.974185   -0.765316
     24          1           0       -0.568283   -0.975349   -1.547230
     25          6           0        0.771711   -2.382717   -0.609730
     26          1           0       -0.095483   -2.970561   -0.284863
     27          6           0        1.344575   -2.973879   -1.892936
     28          1           0        2.297736   -2.519558   -2.188442
     29          1           0        1.535245   -4.039553   -1.743912
     30          1           0        0.641804   -2.872056   -2.726549
     31          1           0        1.507124   -2.411253    0.201205
     32          6           0       -1.689405    0.374446    0.479805
     33          6           0       -2.149349    1.017520   -0.668967
     34          6           0       -2.417403    0.486868    1.669622
     35          6           0       -3.324055    1.764979   -0.629778
     36          1           0       -1.618229    0.941972   -1.612204
     37          6           0       -3.583069    1.241163    1.711204
     38          1           0       -2.081595   -0.040066    2.558814
     39          6           0       -4.038755    1.883700    0.559424
     40          1           0       -3.678288    2.252530   -1.532306
     41          1           0       -4.144791    1.313712    2.636894
     42          1           0       -4.954046    2.466660    0.588001
     43          6           0       -0.397816   -0.400569    0.532761
     44          1           0       -0.476021   -1.209229    1.264811
     45         35           0       -2.589461   -2.929573    0.401576
 ---------------------------------------------------------------------
                    Distance matrix (angstroms):
                    1          2          3          4          5
     1  C    0.000000
     2  C    1.397301   0.000000
     3  C    2.425381   1.390700   0.000000
     4  C    2.824947   2.424622   1.396966   0.000000
     5  C    2.421345   2.763036   2.386485   1.385912   0.000000
     6  C    1.384090   2.385339   2.763556   2.422425   1.397304
     7  S    2.756745   4.039920   4.536933   4.031862   2.726983
     8  C    3.907916   5.004703   5.205967   4.408241   3.091051
     9  C    4.355318   5.159718   4.980324   3.906309   2.737147
    10  S    4.040743   4.541365   4.039632   2.752855   1.778845
    11  C    5.576599   6.277999   5.977959   4.858594   3.895273
    12  C    6.274310   7.108330   6.997456   6.013284   4.988628
    13  C    5.977546   7.001374   7.163002   6.352308   5.192558
    14  C    4.866522   6.025568   6.360987   5.665803   4.402351
    15  H    6.820866   7.875222   8.118172   7.374375   6.228190
    16  H    5.007453   6.272991   6.819985   6.292999   5.023754
    17  H    6.184124   6.702651   6.183790   4.963675   4.222551
    18  H    7.279078   8.043294   7.856616   6.849714   5.923983
    19  H    1.084660   2.164241   3.410320   3.909484   3.408522
    20  H    3.909664   3.409112   2.162807   1.084721   2.157125
    21  H    2.145827   1.084259   2.148156   3.404153   3.847282
    22  H    3.405117   2.148621   1.084320   2.145584   3.369322
    23  C    4.536670   5.299804   5.079310   3.992555   2.892432
    24  H    4.895242   5.446831   5.073885   4.000990   3.199481
    25  C    5.886188   6.729027   6.491126   5.316430   4.194529
    26  H    6.410852   7.298808   7.147026   6.054621   4.947198
    27  C    6.869128   7.513854   7.014743   5.697291   4.810815
    28  H    6.782548   7.353208   6.767979   5.404821   4.591103
    29  H    7.848096   8.557420   8.096340   6.782265   5.860545
    30  H    7.046300   7.539093   6.917329   5.603767   4.916286
    31  H    5.918659   6.897307   6.792325   5.666606   4.419343
    32  C    3.609761   4.476727   4.796272   4.366678   3.462579
    33  C    3.609489   4.043962   4.119854   3.782738   3.300635
    34  C    4.141705   5.117949   5.725655   5.528290   4.633756
    35  C    4.139344   4.337942   4.550010   4.581778   4.383445
    36  H    3.764794   3.981527   3.692168   3.111680   2.810801
    37  C    4.602739   5.345809   6.036430   6.097788   5.452967
    38  H    4.648261   5.792088   6.476409   6.219341   5.167746
    39  C    4.601625   4.987777   5.512210   5.691588   5.349156
    40  H    4.623524   4.494471   4.497561   4.633155   4.746725
    41  H    5.352682   6.136088   6.951352   7.096330   6.427709
    42  H    5.346167   5.567789   6.122736   6.465258   6.268910
    43  C    3.844449   4.868659   5.055761   4.308309   3.094325
    44  H    4.714672   5.844070   6.119273   5.378384   4.119166
    45  Br   6.943878   7.813641   7.880635   7.098236   6.129715
                    6          7          8          9         10
     6  C    0.000000
     7  S    1.778072   0.000000
     8  C    2.738048   1.777610   0.000000
     9  C    3.053919   2.738007   1.397531   0.000000
    10  S    2.738233   3.083302   2.727352   1.779567   0.000000
    11  C    4.344393   4.040399   2.421998   1.383925   2.759994
    12  C    5.144232   4.540342   2.763351   2.385224   4.043620
    13  C    4.966704   4.037670   2.386022   2.762805   4.538970
    14  C    3.900373   2.750783   1.385502   2.422227   4.032778
    15  H    5.906914   4.895599   3.368719   3.847002   5.622841
    16  H    4.248439   2.907043   2.156065   3.410023   4.881504
    17  H    4.955155   4.891924   3.409386   2.154286   2.922168
    18  H    6.170935   5.624575   3.847633   3.367780   4.904484
    19  H    2.154118   2.917994   4.238338   4.968468   4.891778
    20  H    3.410562   4.881797   5.029292   4.254264   2.910595
    21  H    3.367913   4.900228   5.943964   6.190228   5.625600
    22  H    3.847860   5.620773   6.243400   5.922625   4.897805
    23  C    3.267891   2.868581   3.090534   2.774472   1.893130
    24  H    3.767440   3.706677   4.125669   3.695758   2.385132
    25  C    4.557483   3.771679   3.446496   3.046714   2.764382
    26  H    5.166979   4.236392   4.219474   4.049668   3.704309
    27  C    5.517839   5.042565   4.428205   3.590224   3.113470
    28  H    5.421743   5.114113   4.206180   3.118690   2.813541
    29  H    6.486962   5.823877   5.112011   4.372049   4.155182
    30  H    5.763548   5.529965   5.160505   4.274860   3.345719
    31  H    4.581507   3.507830   2.840545   2.657811   3.049012
    32  C    3.004288   2.695181   4.158211   4.562502   3.817852
    33  C    3.206835   3.611305   4.968677   5.083774   3.907246
    34  C    3.855588   3.253571   4.886049   5.580414   5.105194
    35  C    4.163277   4.698308   6.208551   6.407609   5.228346
    36  H    3.184753   3.864896   4.915804   4.732505   3.282876
    37  C    4.674563   4.423340   6.136868   6.803402   6.171685
    38  H    4.276239   3.230349   4.742872   5.620992   5.462517
    39  C    4.805643   5.033240   6.710577   7.160789   6.224604
    40  H    4.744946   5.546154   6.961123   7.006656   5.655906
    41  H    5.532721   5.130997   6.850121   7.645214   7.153712
    42  H    5.726624   6.048571   7.748752   8.206009   7.235518
    43  C    2.778951   1.914973   2.917709   3.290609   2.874869
    44  H    3.698060   2.398730   3.197266   3.756703   3.686093
    45  Br   6.044948   5.150927   5.909415   6.098095   5.485046
                   11         12         13         14         15
    11  C    0.000000
    12  C    1.398011   0.000000
    13  C    2.425728   1.390620   0.000000
    14  C    2.825855   2.425245   1.397206   0.000000
    15  H    3.405277   2.148146   1.084213   2.145596   0.000000
    16  H    3.910650   3.410267   2.164081   1.084798   2.481620
    17  H    1.084851   2.165402   3.411106   3.910659   4.303712
    18  H    2.146277   1.084301   2.148520   3.404954   2.473517
    19  H    6.189255   6.705694   6.190420   4.977507   6.920992
    20  H    5.000150   6.261703   6.812243   6.293298   7.854014
    21  H    7.287881   8.049388   7.867125   6.867909   8.681156
    22  H    6.823713   7.873868   8.120999   7.385699   9.069609
    23  C    3.860939   4.894653   5.077298   4.317252   6.087848
    24  H    4.721602   5.860541   6.137318   5.392312   7.160694
    25  C    3.703354   4.553090   4.823975   4.349949   5.739150
    26  H    4.754121   5.494572   5.615255   5.038420   6.454113
    27  C    3.807577   4.786101   5.435577   5.294969   6.343494
    28  H    3.038437   4.097437   4.967871   5.030170   5.890351
    29  H    4.387929   5.147172   5.780411   5.777281   6.570979
    30  H    4.607407   5.717430   6.399746   6.170942   7.349531
    31  H    3.182686   3.757507   3.882912   3.481073   4.732820
    32  C    5.905628   6.731574   6.464764   5.267660   7.365252
    33  C    6.403130   7.415074   7.336857   6.218992   8.308416
    34  C    6.918707   7.559931   7.064330   5.759445   7.842721
    35  C    7.741649   8.734121   8.590101   7.408220   9.532455
    36  H    5.963728   7.110006   7.232719   6.257786   8.261740
    37  C    8.168229   8.851820   8.352404   7.020617   9.123045
    38  H    6.891738   7.352376   6.706504   5.392615   7.380478
    39  C    8.531872   9.379323   9.042014   7.758153   9.898006
    40  H    8.294193   9.376018   9.342828   8.218594  10.320230
    41  H    8.996192   9.573567   8.953908   7.591710   9.641877
    42  H    9.578761  10.429830  10.076088   8.776886  10.918167
    43  C    4.572138   5.344034   5.122097   4.026448   6.040645
    44  H    4.900338   5.465756   5.096075   4.014814   5.902063
    45  Br   7.077173   7.790018   7.639511   6.741205   8.419531
                   16         17         18         19         20
    16  H    0.000000
    17  H    4.995456   0.000000
    18  H    4.302909   2.483194   0.000000
    19  H    4.880470   6.913844   7.727425   0.000000
    20  H    7.032181   4.866901   6.991206   4.994179   0.000000
    21  H    7.008454   7.728796   8.972829   2.482171   4.301316
    22  H    7.864314   6.916077   8.672738   4.303058   2.480023
    23  C    4.932137   4.204552   5.815941   5.152631   4.290332
    24  H    5.994843   4.887611   6.735869   5.583170   4.146711
    25  C    5.017894   3.986628   5.331562   6.425923   5.483570
    26  H    5.542322   5.068490   6.267246   6.852948   6.261461
    27  C    6.123151   3.670393   5.332732   7.552575   5.573444
    28  H    5.977144   2.693108   4.545967   7.529277   5.198812
    29  H    6.562074   4.240478   5.556827   8.472287   6.653892
    30  H    6.986450   4.350701   6.270247   7.799339   5.352331
    31  H    4.139722   3.680663   4.549848   6.354339   5.937299
    32  C    5.409896   6.467510   7.778868   3.853547   5.061787
    33  C    6.483660   6.791234   8.430998   4.081312   4.362289
    34  C    5.637898   7.597404   8.625637   4.015517   6.320084
    35  C    7.562900   8.130660   9.762382   4.442698   5.166594
    36  H    6.692722   6.198350   8.070002   4.475691   3.491196
    37  C    6.845070   8.810699   9.925383   4.373384   6.895620
    38  H    5.125273   7.665826   8.403897   4.379705   7.033805
    39  C    7.720552   9.047709  10.441348   4.575365   6.396800
    40  H    8.445132   8.574257  10.373499   5.041255   5.070946
    41  H    7.276621   9.699853  10.648358   4.938213   7.931874
    42  H    8.697143  10.081573  11.493773   5.248367   7.147356
    43  C    4.320333   5.187955   6.373643   4.183948   4.925390
    44  H    4.164794   5.588665   6.464032   4.881305   5.978968
    45  Br   6.923268   7.483610   8.661873   7.173355   7.446820
                   21         22         23         24         25
    21  H    0.000000
    22  H    2.473494   0.000000
    23  C    6.325340   5.995206   0.000000
    24  H    6.439394   5.873082   1.093140   0.000000
    25  C    7.767447   7.398707   1.529719   2.157586   0.000000
    26  H    8.292603   8.054300   2.073909   2.407900   1.096871
    27  C    8.585251   7.798064   2.567173   2.787949   1.524554
    28  H    8.437271   7.515751   2.971921   3.318101   2.199956
    29  H    9.626441   8.888827   3.485499   3.721943   2.148129
    30  H    8.591967   7.605151   2.765397   2.540197   2.176522
    31  H    7.923180   7.760104   2.172405   3.070205   1.095108
    32  C    5.233875   5.715901   2.631062   2.680995   3.853068
    33  C    4.761576   4.876924   3.078165   2.691216   4.483048
    34  C    5.679142   6.631935   3.858956   3.988165   4.858026
    35  C    4.778708   5.118768   4.462014   3.993168   5.829158
    36  H    4.810278   4.381574   2.771094   2.186945   4.215486
    37  C    5.685720   6.805995   5.031847   4.961779   6.122366
    38  H    6.360222   7.442632   4.136203   4.474871   4.865085
    39  C    5.253537   6.116247   5.277542   4.965513   6.535275
    40  H    4.842198   4.848834   5.099726   4.482361   6.491468
    41  H    6.358323   7.708409   5.970658   5.961384   6.955297
    42  H    5.650596   6.594373   6.339562   5.970054   7.598376
    43  C    5.783159   6.062298   1.538251   2.164669   2.569434
    44  H    6.716010   7.138944   2.151227   2.823258   2.539256
    45  Br   8.629418   8.737782   3.597486   3.420817   3.552361
                   26         27         28         29         30
    26  H    0.000000
    27  C    2.158630   0.000000
    28  H    3.091038   1.096470   0.000000
    29  H    2.435333   1.092806   1.757665   0.000000
    30  H    2.552475   1.095064   1.776492   1.768293   0.000000
    31  H    1.765627   2.174488   2.519366   2.536855   3.087533
    32  C    3.783435   5.103550   5.602864   5.901413   5.123965
    33  C    4.502298   5.443976   5.881861   6.348680   5.210852
    34  C    4.600558   6.230656   6.793805   6.911160   6.321981
    35  C    5.741775   6.771148   7.238178   7.651581   6.451867
    36  H    4.403238   4.918425   5.258233   5.897232   4.571250
    37  C    5.821182   7.418766   7.995882   8.125327   7.379823
    38  H    4.540808   6.337506   6.918299   6.898615   6.585753
    39  C    6.310789   7.654435   8.190882   8.453387   7.437907
    40  H    6.455485   7.257724   7.675688   8.174107   6.808142
    41  H    6.579404   8.308787   8.915378   8.950515   8.318574
    42  H    7.343765   8.684880   9.228181   9.480481   8.414373
    43  C    2.713812   3.942317   4.377334   4.707672   4.220445
    44  H    2.376676   4.049683   4.619053   4.594382   4.466037
    45  Br   2.587045   4.554491   5.546259   4.779998   4.497727
                   31         32         33         34         35
    31  H    0.000000
    32  C    4.249181   0.000000
    33  C    5.087581   1.394550   0.000000
    34  C    5.094828   1.399388   2.412974   0.000000
    35  C    6.439856   2.415955   1.392898   2.782594   0.000000
    36  H    4.929544   2.168791   1.085124   3.408252   2.133623
    37  C    6.444402   2.419402   2.787613   1.389053   2.412814
    38  H    4.905075   2.155902   3.397300   1.086779   3.868981
    39  C    7.023654   2.793498   2.414345   2.410905   1.392512
    40  H    7.186406   3.395798   2.146686   3.867782   1.085239
    41  H    7.193893   3.400614   3.872755   2.145497   3.398293
    42  H    8.104959   3.879039   3.397984   3.394708   2.152257
    43  C    2.789548   1.507201   2.554015   2.481679   3.821514
    44  H    2.551272   2.143959   3.390860   2.609517   4.532844
    45  Br   4.134104   3.425312   4.113307   3.648234   4.862317
                   36         37         38         39         40
    36  H    0.000000
    37  C    3.872358   0.000000
    38  H    4.310047   2.148119   0.000000
    39  C    3.385523   1.395386   3.395425   0.000000
    40  H    2.442906   3.398866   4.954058   2.154369   0.000000
    41  H    4.957473   1.085217   2.468925   2.156852   4.298980
    42  H    4.277061   2.154764   4.291708   1.085549   2.483769
    43  C    2.809394   3.772247   2.658941   4.298258   4.697332
    44  H    3.769552   3.982139   2.370496   4.770414   5.482896
    45  Br   4.470734   4.483015   3.641546   5.029210   5.637342
                   41         42         43         44         45
    41  H    0.000000
    42  H    2.486392   0.000000
    43  C    4.626657   5.383612   0.000000
    44  H    4.659154   5.832918   1.093593   0.000000
    45  Br   5.041941   5.894518   3.349086   2.858564   0.000000
 Stoichiometry    C22H20BrS2(1+)
 Framework group  C1[X(C22H20BrS2)]
 Deg. of freedom   129
 Full point group                 C1      NOp   1
 Largest Abelian subgroup         C1      NOp   1
 Largest concise Abelian subgroup C1      NOp   1
                         Standard orientation:                         
 ---------------------------------------------------------------------
 Center     Atomic      Atomic             Coordinates (Angstroms)
 Number     Number       Type             X           Y           Z
 ---------------------------------------------------------------------
      1          6           0        0.715563    3.192884    0.789093
      2          6           0        0.802290    4.224466   -0.149400
      3          6           0        1.119398    3.957539   -1.476894
      4          6           0        1.363635    2.650925   -1.906572
      5          6           0        1.284802    1.631061   -0.971472
      6          6           0        0.967293    1.900515    0.362334
      7         16           0        0.741408    0.518727    1.458316
      8          6           0        2.245311   -0.383230    1.167373
      9          6           0        2.658854   -0.589665   -0.151513
     10         16           0        1.570883   -0.056725   -1.455029
     11          6           0        3.832168   -1.266576   -0.435019
     12          6           0        4.596755   -1.734631    0.637719
     13          6           0        4.181834   -1.536598    1.950139
     14          6           0        2.993457   -0.858171    2.232418
     15          1           0        4.784163   -1.910547    2.770431
     16          1           0        2.673213   -0.699815    3.256700
     17          1           0        4.148329   -1.433613   -1.459247
     18          1           0        5.522600   -2.261718    0.435977
     19          1           0        0.448110    3.399353    1.819784
     20          1           0        1.609601    2.444651   -2.942706
     21          1           0        0.613164    5.244071    0.167227
     22          1           0        1.178775    4.769195   -2.193440
     23          6           0        0.009634   -0.963703   -0.885967
     24          1           0       -0.688775   -0.777680   -1.706073
     25          6           0        0.346694   -2.454710   -0.828262
     26          1           0       -0.622076   -2.919337   -0.607511
     27          6           0        0.908291   -3.023888   -2.126303
     28          1           0        1.938890   -2.706857   -2.325307
     29          1           0        0.919544   -4.114926   -2.065187
     30          1           0        0.289790   -2.742232   -2.984959
     31          1           0        1.010369   -2.667708    0.016386
     32          6           0       -1.724034    0.565434    0.370467
     33          6           0       -1.996898    1.365920   -0.738378
     34          6           0       -2.506659    0.696445    1.523124
     35          6           0       -3.040469    2.287529   -0.696409
     36          1           0       -1.419678    1.282840   -1.653478
     37          6           0       -3.540423    1.623122    1.568603
     38          1           0       -2.319910    0.051413    2.377610
     39          6           0       -3.808965    2.422639    0.456956
     40          1           0       -3.250586    2.897893   -1.568791
     41          1           0       -4.147040    1.709627    2.464275
     42          1           0       -4.621856    3.141441    0.487762
     43          6           0       -0.576014   -0.409670    0.424102
     44          1           0       -0.830196   -1.252103    1.073443
     45         35           0       -3.120806   -2.532337   -0.060352
 ---------------------------------------------------------------------
 Rotational constants (GHZ):           0.2103896           0.1581349           0.1139616
 Standard basis: 6-31+G(d,p) (6D, 7F)
 There are   598 symmetry adapted cartesian basis functions of A   symmetry.
 There are   598 symmetry adapted basis functions of A   symmetry.
   598 basis functions,  1043 primitive gaussians,   598 cartesian basis functions
   109 alpha electrons      109 beta electrons
       nuclear repulsion energy      3090.7730063961 Hartrees.
 NAtoms=   45 NActive=   45 NUniq=   45 SFac= 1.00D+00 NAtFMM=   60 NAOKFM=F Big=F
 Integral buffers will be    131072 words long.
 Raffenetti 2 integral format.
 Two-electron integral symmetry is turned on.
 Nuclear repulsion after empirical dispersion term =     3090.7282404928 Hartrees.
 ------------------------------------------------------------------------------
 Polarizable Continuum Model (PCM)
 =================================
 Model                : PCM.
 Atomic radii         : SMD-Coulomb.
 Polarization charges : Total charges.
 Charge compensation  : None.
 Solution method      : Matrix inversion.
 Cavity type          : VdW (van der Waals Surface) (Alpha=1.000).
 Cavity algorithm     : GePol (No added spheres)
                        Default sphere list used, NSphG=   45.
                        Lebedev-Laikov grids with approx.  5.0 points / Ang**2.
                        Smoothing algorithm: York/Karplus (Gamma=1.0000).
                        Polarization charges: spherical gaussians, with
                                              point-specific exponents (IZeta= 3).
                        Self-potential: point-specific (ISelfS= 7).
                        Self-field    : sphere-specific E.n sum rule (ISelfD= 2).
 1st derivatives      : Analytical E(r).r(x)/FMM algorithm (CHGder, D1EAlg=3).
                        Cavity 1st derivative terms included.
 Solvent              : Dichloromethane, Eps=   8.930000 Eps(inf)=   2.028346
 ------------------------------------------------------------------------------
 ------------------------------------------------------------------------------
 Atomic radii for non-electrostatic terms: SMD-CDS.
 ------------------------------------------------------------------------------
 Nuclear repulsion after PCM non-electrostatic terms =     3090.7123396878 Hartrees.
 One-electron integrals computed using PRISM.
 NBasis=   598 RedAO= T EigKep=  1.20D-06  NBF=   598
 NBsUse=   594 1.00D-06 EigRej=  9.64D-07 NBFU=   594
 Initial guess from the checkpoint file:  "/home/osl/gaussian/scratch/Gau-4185076.chk"
 B after Tr=     0.000000    0.000000    0.000000
         Rot=    0.999952   -0.008580    0.004093   -0.002286 Ang=  -1.12 deg.
 ExpMin= 3.50D-02 ExpMax= 5.74D+05 ExpMxC= 5.74D+03 IAcc=3 IRadAn=         5 AccDes= 0.00D+00
 Harris functional with IExCor= 4639 and IRadAn=       5 diagonalized for initial guess.
 HarFok:  IExCor= 4639 AccDes= 0.00D+00 IRadAn=         5 IDoV= 1 UseB2=F ITyADJ=14
 ICtDFT=  3500011 ScaDFX=  1.000000  1.000000  1.000000  1.000000
 FoFCou: FMM=F IPFlag=           0 FMFlag=      100000 FMFlg1=           0
         NFxFlg=           0 DoJE=T BraDBF=F KetDBF=T FulRan=T
         wScrn=  0.000000 ICntrl=       500 IOpCl=  0 I1Cent=   200000004 NGrid=           0
         NMat0=    1 NMatS0=      1 NMatT0=    0 NMatD0=    1 NMtDS0=    0 NMtDT0=    0
 Petite list used in FoFCou.
 Requested convergence on RMS density matrix=1.00D-08 within 128 cycles.
 Requested convergence on MAX density matrix=1.00D-06.
 Requested convergence on             energy=1.00D-06.
 No special actions if energy rises.
 Inv3:  Mode=1 IEnd=    33186828.
 Iteration    1 A*A^-1 deviation from unit magnitude is 3.44D-15 for   2988.
 Iteration    1 A*A^-1 deviation from orthogonality  is 2.44D-15 for   2333    131.
 Iteration    1 A^-1*A deviation from unit magnitude is 3.11D-15 for   2558.
 Iteration    1 A^-1*A deviation from orthogonality  is 3.11D-15 for   2754    444.
 Error on total polarization charges =  0.05002
 SCF Done:  E(RwB97XD) =  -4218.05666609     A.U. after   18 cycles
            NFock= 18  Conv=0.29D-08     -V/T= 2.0064
 SMD-CDS (non-electrostatic) energy       (kcal/mol) =      -9.98
 (included in total energy above)
 D1PCM: PCM CHGder 1st derivatives, ID1Alg=3 FixD1E=F DoIter=F DoCFld=F I1PDM=0.
 Calling FoFJK, ICntrl=      2127 FMM=F ISym2X=0 I1Cent= 0 IOpClX= 0 NMat=1 NMatS=1 NMatT=0.
 ***** Axes restored to original set *****
 -------------------------------------------------------------------
 Center     Atomic                   Forces (Hartrees/Bohr)
 Number     Number              X              Y              Z
 -------------------------------------------------------------------
      1        6           0.000099421    0.000077865    0.000098522
      2        6          -0.000032498   -0.000001851   -0.000040880
      3        6          -0.000016694   -0.000064064    0.000017028
      4        6           0.000243165    0.000128743    0.000010601
      5        6          -0.000128502   -0.000121625    0.000231890
      6        6          -0.000192368   -0.000015457   -0.000050026
      7       16          -0.000402904   -0.000202125   -0.000508985
      8        6           0.000194584    0.000156971    0.000043372
      9        6          -0.000035042    0.000031243    0.000064377
     10       16          -0.000005649   -0.000120135    0.000454525
     11        6          -0.000277074   -0.000005828   -0.000004748
     12        6          -0.000062239   -0.000063939   -0.000028315
     13        6           0.000040779   -0.000063062   -0.000034558
     14        6           0.000225576    0.000082449   -0.000082377
     15        1           0.000015174   -0.000006186    0.000019206
     16        1           0.000030882   -0.000075116   -0.000085588
     17        1           0.000080925   -0.000020550    0.000097599
     18        1           0.000027287    0.000007231   -0.000010956
     19        1          -0.000012633   -0.000023858    0.000140976
     20        1          -0.000052727   -0.000132129   -0.000115718
     21        1          -0.000030499   -0.000005177    0.000004775
     22        1          -0.000018878   -0.000009308   -0.000000170
     23        6          -0.000254680   -0.000047619   -0.000112350
     24        1           0.000140574   -0.000149946   -0.000176865
     25        6           0.000026209   -0.000091452   -0.000361784
     26        1          -0.000168076    0.000336505    0.000165972
     27        6           0.000210994   -0.000215738   -0.000180948
     28        1           0.000160365    0.000215407    0.000001366
     29        1           0.000007634    0.000002499   -0.000031672
     30        1          -0.000068740    0.000008718    0.000051193
     31        1           0.000108895    0.000178314    0.000010740
     32        6          -0.000683528   -0.001049614   -0.000017447
     33        6          -0.000040623    0.000384928   -0.000164960
     34        6           0.000272726   -0.000068320   -0.000067639
     35        6           0.000099659    0.000060496   -0.000022216
     36        1           0.000054701    0.000274529   -0.000112821
     37        6          -0.000003058    0.000223488   -0.000164903
     38        1          -0.000225498    0.000133711   -0.000226625
     39        6          -0.000056843    0.000003201    0.000114060
     40        1          -0.000035579   -0.000015553    0.000011018
     41        1          -0.000025275   -0.000074042   -0.000021801
     42        1          -0.000029607   -0.000005690   -0.000000394
     43        6           0.000617688    0.000600881    0.000368439
     44        1          -0.000148403   -0.000007382   -0.000035301
     45       35           0.000350384   -0.000251414    0.000754390
 -------------------------------------------------------------------
 Cartesian Forces:  Max     0.001049614 RMS     0.000206507

 GradGradGradGradGradGradGradGradGradGradGradGradGradGradGradGradGradGrad
 Berny optimization.
 Using GEDIIS/GDIIS optimizer.
 FormGI is forming the generalized inverse of G from B-inverse, IUseBI=4.
 Internal  Forces:  Max     0.001688870 RMS     0.000296206
 Search for a local minimum.
 Step number   4 out of a maximum of  270
 All quantities printed in internal units (Hartrees-Bohrs-Radians)
 Mixed Optimization -- En-DIIS/RFO-DIIS
 Swapping is turned off.
 Update second derivatives using D2CorX and points    2    3    4
 DE= -9.40D-04 DEPred=-6.69D-04 R= 1.40D+00
 TightC=F SS=  1.41D+00  RLast= 4.81D-01 DXNew= 5.0454D-01 1.4426D+00
 Trust test= 1.40D+00 RLast= 4.81D-01 DXMaxT set to 5.05D-01
 ITU=  1  0  0  0
     Eigenvalues ---    0.00080   0.00188   0.00397   0.00777   0.01062
     Eigenvalues ---    0.01124   0.01332   0.01419   0.01528   0.01610
     Eigenvalues ---    0.01710   0.01721   0.01737   0.01798   0.01832
     Eigenvalues ---    0.01846   0.01892   0.02114   0.02139   0.02231
     Eigenvalues ---    0.02351   0.02371   0.02499   0.02569   0.02611
     Eigenvalues ---    0.02641   0.02672   0.02771   0.02800   0.02818
     Eigenvalues ---    0.02833   0.02891   0.02947   0.03006   0.03123
     Eigenvalues ---    0.03515   0.04024   0.04146   0.04420   0.04610
     Eigenvalues ---    0.05066   0.05590   0.05800   0.06510   0.06841
     Eigenvalues ---    0.07951   0.08622   0.09079   0.09831   0.10938
     Eigenvalues ---    0.11103   0.11156   0.11467   0.11700   0.11788
     Eigenvalues ---    0.11886   0.12264   0.12285   0.12315   0.12372
     Eigenvalues ---    0.12503   0.12534   0.12614   0.12846   0.13343
     Eigenvalues ---    0.13819   0.14895   0.15244   0.15377   0.16502
     Eigenvalues ---    0.16792   0.17395   0.17630   0.18227   0.18418
     Eigenvalues ---    0.19035   0.19289   0.19477   0.19578   0.19674
     Eigenvalues ---    0.20441   0.21952   0.22500   0.23385   0.23510
     Eigenvalues ---    0.24918   0.26276   0.27283   0.28469   0.28867
     Eigenvalues ---    0.30507   0.32086   0.33401   0.34005   0.34442
     Eigenvalues ---    0.34551   0.34995   0.35103   0.35379   0.35543
     Eigenvalues ---    0.36247   0.36535   0.36707   0.36750   0.36887
     Eigenvalues ---    0.36901   0.36940   0.36990   0.37057   0.37088
     Eigenvalues ---    0.37253   0.37279   0.37305   0.38143   0.40863
     Eigenvalues ---    0.42854   0.43010   0.43685   0.44562   0.47291
     Eigenvalues ---    0.48243   0.48391   0.48509   0.48610   0.48895
     Eigenvalues ---    0.52358   0.52509   0.52585   0.69481
 En-DIIS/RFO-DIIS/Sim-DIIS IScMMF=       -3 using points:     4    3    2
 RFO step:  Lambda=-1.36919316D-03.
 DidBck=F Rises=F RFO-DIIS coefs:    3.00000   -1.88247   -0.11753
 Iteration  1 RMS(Cart)=  0.09616584 RMS(Int)=  0.04523440
 Iteration  2 RMS(Cart)=  0.03332438 RMS(Int)=  0.02246561
 Iteration  3 RMS(Cart)=  0.02314682 RMS(Int)=  0.00164939
 Iteration  4 RMS(Cart)=  0.00268089 RMS(Int)=  0.00014079
 Iteration  5 RMS(Cart)=  0.00002912 RMS(Int)=  0.00013860
 Iteration  6 RMS(Cart)=  0.00000000 RMS(Int)=  0.00013860
 Variable       Old X    -DE/DX   Delta X   Delta X   Delta X     New X
                                 (Linear)    (Quad)   (Total)
    R1        2.64052   0.00001   0.00047   0.00016   0.00062   2.64113
    R2        2.61555  -0.00002   0.00269   0.00030   0.00298   2.61853
    R3        2.04971   0.00014  -0.00024   0.00057   0.00033   2.05004
    R4        2.62804   0.00009   0.00126   0.00053   0.00179   2.62983
    R5        2.04895   0.00001   0.00004   0.00006   0.00010   2.04905
    R6        2.63988   0.00005  -0.00269  -0.00042  -0.00310   2.63679
    R7        2.04907  -0.00001   0.00003   0.00000   0.00003   2.04910
    R8        2.61899  -0.00002   0.00054   0.00016   0.00072   2.61971
    R9        2.04983   0.00012   0.00063   0.00049   0.00112   2.05095
   R10        2.64052  -0.00008  -0.00250  -0.00116  -0.00359   2.63693
   R11        3.36153  -0.00002  -0.00746  -0.00037  -0.00767   3.35386
   R12        3.36007  -0.00024  -0.00467  -0.00241  -0.00719   3.35288
   R13        3.35920   0.00040   0.01258   0.00287   0.01556   3.37475
   R14        3.61877  -0.00035   0.13279  -0.00712   0.12551   3.74428
   R15        2.64095  -0.00009  -0.00098   0.00021  -0.00069   2.64026
   R16        2.61822   0.00014   0.00340  -0.00003   0.00337   2.62159
   R17        3.36289  -0.00020  -0.00860  -0.00317  -0.01178   3.35111
   R18        2.61524  -0.00013   0.00171  -0.00089   0.00081   2.61604
   R19        3.57750  -0.00048  -0.02612   0.00030  -0.02575   3.55175
   R20        2.64186  -0.00010  -0.00402  -0.00012  -0.00414   2.63771
   R21        2.05007  -0.00007  -0.00041  -0.00025  -0.00065   2.04942
   R22        2.62789  -0.00011   0.00035  -0.00034   0.00003   2.62792
   R23        2.04903   0.00003   0.00009   0.00009   0.00018   2.04921
   R24        2.64034   0.00004   0.00184   0.00073   0.00259   2.64292
   R25        2.04887   0.00003   0.00034   0.00006   0.00040   2.04927
   R26        2.04997  -0.00010  -0.00093  -0.00044  -0.00137   2.04860
   R27        2.06573   0.00004  -0.00102  -0.00008  -0.00110   2.06464
   R28        2.89075   0.00005   0.00454  -0.00064   0.00390   2.89465
   R29        2.90687  -0.00032   0.00360  -0.00195   0.00145   2.90832
   R30        2.07279   0.00009  -0.00164   0.00017  -0.00147   2.07131
   R31        2.88099   0.00026   0.00916   0.00079   0.00995   2.89094
   R32        2.06945   0.00006   0.00002  -0.00034  -0.00032   2.06913
   R33        4.88881  -0.00013  -0.16446  -0.01911  -0.18358   4.70523
   R34        2.07203   0.00022   0.00139   0.00189   0.00329   2.07531
   R35        2.06510  -0.00001   0.00013  -0.00010   0.00003   2.06513
   R36        2.06937   0.00002   0.00074  -0.00044   0.00029   2.06967
   R37        2.63532   0.00065   0.00813   0.00180   0.00993   2.64525
   R38        2.64446  -0.00021   0.00183   0.00191   0.00373   2.64819
   R39        2.84820   0.00058  -0.00300   0.00307   0.00007   2.84827
   R40        2.63220   0.00001   0.00150   0.00209   0.00359   2.63579
   R41        2.05059   0.00011   0.00519   0.00235   0.00754   2.05813
   R42        2.62493   0.00016  -0.00120  -0.00088  -0.00209   2.62284
   R43        2.05371  -0.00033  -0.00236  -0.00183  -0.00419   2.04952
   R44        2.63147  -0.00006  -0.00115  -0.00113  -0.00226   2.62920
   R45        2.05080   0.00000   0.00011  -0.00002   0.00008   2.05089
   R46        2.63690  -0.00015   0.00164   0.00086   0.00251   2.63941
   R47        2.05076  -0.00001   0.00004   0.00003   0.00008   2.05084
   R48        2.05139   0.00003   0.00009   0.00005   0.00014   2.05154
   R49        2.06659  -0.00001  -0.00221   0.00161  -0.00060   2.06599
    A1        2.06118  -0.00013   0.00023  -0.00133  -0.00112   2.06006
    A2        2.10947   0.00014  -0.00075   0.00165   0.00091   2.11038
    A3        2.11248  -0.00001   0.00048  -0.00035   0.00014   2.11261
    A4        2.11014  -0.00001   0.00156   0.00041   0.00196   2.11210
    A5        2.07977  -0.00002  -0.00041  -0.00013  -0.00054   2.07924
    A6        2.09326   0.00002  -0.00115  -0.00026  -0.00141   2.09185
    A7        2.10946   0.00006  -0.00172   0.00040  -0.00130   2.10816
    A8        2.09394  -0.00004   0.00079  -0.00068   0.00010   2.09404
    A9        2.07979  -0.00002   0.00092   0.00029   0.00120   2.08098
   A10        2.06100  -0.00008  -0.00027  -0.00085  -0.00112   2.05988
   A11        2.10751   0.00012   0.00214   0.00119   0.00326   2.11077
   A12        2.11467  -0.00004  -0.00182  -0.00033  -0.00221   2.11246
   A13        2.11189  -0.00001   0.00397   0.00045   0.00436   2.11626
   A14        2.10093  -0.00003  -0.00700  -0.00090  -0.00802   2.09291
   A15        2.07031   0.00005   0.00298   0.00053   0.00365   2.07396
   A16        2.11263   0.00017  -0.00371   0.00095  -0.00272   2.10991
   A17        2.10886  -0.00012   0.00822   0.00244   0.01068   2.11954
   A18        2.05713  -0.00005  -0.00505  -0.00293  -0.00807   2.04906
   A19        1.75783   0.00008   0.01036   0.00003   0.01008   1.76791
   A20        1.70244   0.00024  -0.00732   0.00652  -0.00071   1.70173
   A21        1.82105  -0.00030  -0.01548  -0.00362  -0.01884   1.80221
   A22        2.07118  -0.00019  -0.01228  -0.00303  -0.01538   2.05580
   A23        2.10013   0.00040   0.02320   0.00546   0.02868   2.12881
   A24        2.11184  -0.00021  -0.01086  -0.00234  -0.01327   2.09856
   A25        2.05570   0.00012   0.00835  -0.00007   0.00816   2.06386
   A26        2.11350   0.00010   0.00805   0.00256   0.01062   2.12413
   A27        2.11152  -0.00023  -0.01571  -0.00351  -0.01915   2.09237
   A28        1.75519   0.00005   0.01457   0.00015   0.01415   1.76934
   A29        1.81339   0.00018   0.01739   0.01009   0.02757   1.84096
   A30        1.71180  -0.00035   0.01691  -0.00694   0.00946   1.72125
   A31        2.06037   0.00009   0.00106  -0.00057   0.00042   2.06079
   A32        2.11274   0.00007  -0.00062   0.00123   0.00064   2.11338
   A33        2.11007  -0.00016  -0.00045  -0.00065  -0.00107   2.10900
   A34        2.10985  -0.00004  -0.00525  -0.00104  -0.00633   2.10351
   A35        2.07941   0.00002   0.00221   0.00029   0.00251   2.08192
   A36        2.09392   0.00003   0.00308   0.00075   0.00384   2.09775
   A37        2.11016  -0.00004   0.00353   0.00115   0.00465   2.11482
   A38        2.09342   0.00002  -0.00172  -0.00049  -0.00221   2.09121
   A39        2.07960   0.00002  -0.00181  -0.00065  -0.00247   2.07713
   A40        2.06056   0.00011   0.00368   0.00023   0.00387   2.06443
   A41        2.11341  -0.00002   0.00084   0.00084   0.00168   2.11509
   A42        2.10916  -0.00008  -0.00448  -0.00104  -0.00551   2.10365
   A43        1.79246   0.00045  -0.00549  -0.00006  -0.00608   1.78638
   A44        1.87192  -0.00119  -0.01130  -0.00492  -0.01607   1.85585
   A45        1.97951   0.00011  -0.01287  -0.00728  -0.01995   1.95956
   A46        1.91234   0.00022  -0.00617  -0.00690  -0.01338   1.89896
   A47        1.91177  -0.00057  -0.01120   0.00421  -0.00723   1.90454
   A48        1.98539   0.00093   0.04228   0.01323   0.05530   2.04069
   A49        1.79862   0.00084  -0.00538   0.00611   0.00069   1.79931
   A50        1.99648  -0.00098   0.00275  -0.00713  -0.00447   1.99201
   A51        1.93073   0.00012  -0.00530   0.00333  -0.00202   1.92871
   A52        1.91618   0.00059   0.00281   0.01956   0.02238   1.93856
   A53        1.87302  -0.00082   0.00581  -0.01487  -0.00903   1.86398
   A54        1.93996   0.00029  -0.00054  -0.00630  -0.00684   1.93312
   A55        2.55397   0.00169   0.09101   0.07807   0.16908   2.72305
   A56        1.97449  -0.00016   0.01218  -0.00523   0.00692   1.98142
   A57        1.90595   0.00011  -0.00609   0.00185  -0.00422   1.90173
   A58        1.94285  -0.00011   0.00524   0.00466   0.00987   1.95273
   A59        1.86413   0.00006  -0.00167  -0.00019  -0.00185   1.86228
   A60        1.89041   0.00010  -0.00754  -0.00153  -0.00913   1.88128
   A61        1.88227   0.00000  -0.00299   0.00046  -0.00252   1.87975
   A62        2.08492  -0.00028  -0.00450  -0.00107  -0.00566   2.07926
   A63        2.15160  -0.00025  -0.00884  -0.00259  -0.01144   2.14016
   A64        2.04569   0.00053   0.01299   0.00344   0.01642   2.06210
   A65        2.09720   0.00009   0.00314   0.00073   0.00377   2.10097
   A66        2.12059   0.00013   0.00270   0.00197   0.00464   2.12523
   A67        2.06531  -0.00023  -0.00568  -0.00262  -0.00833   2.05698
   A68        2.10092   0.00008  -0.00009  -0.00077  -0.00095   2.09997
   A69        2.08974   0.00007   0.00195   0.00190   0.00385   2.09359
   A70        2.09220  -0.00015  -0.00152  -0.00117  -0.00269   2.08951
   A71        2.09743   0.00002  -0.00122  -0.00034  -0.00159   2.09584
   A72        2.08629   0.00002  -0.00037  -0.00001  -0.00039   2.08590
   A73        2.09947  -0.00004   0.00160   0.00035   0.00195   2.10142
   A74        2.09369   0.00018   0.00392   0.00199   0.00586   2.09955
   A75        2.09002  -0.00010  -0.00181  -0.00126  -0.00305   2.08698
   A76        2.09933  -0.00008  -0.00206  -0.00082  -0.00286   2.09647
   A77        2.09213  -0.00008  -0.00127  -0.00061  -0.00191   2.09023
   A78        2.09557   0.00004   0.00149   0.00061   0.00211   2.09767
   A79        2.09543   0.00004  -0.00026   0.00000  -0.00025   2.09519
   A80        1.95266   0.00000  -0.00002   0.00290   0.00214   1.95480
   A81        1.80244   0.00062  -0.00130   0.00751   0.00566   1.80810
   A82        1.78513  -0.00019  -0.04513   0.00367  -0.04129   1.74384
   A83        2.08599  -0.00079  -0.03541  -0.01478  -0.05013   2.03586
   A84        1.89308   0.00011   0.03540   0.00196   0.03771   1.93079
   A85        1.92034   0.00035   0.04239   0.00166   0.04447   1.96481
    D1        0.01104  -0.00001  -0.00525  -0.00307  -0.00834   0.00270
    D2       -3.13651  -0.00001  -0.00366  -0.00084  -0.00451  -3.14102
    D3       -3.11933   0.00000  -0.00081  -0.00121  -0.00202  -3.12136
    D4        0.01630  -0.00001   0.00078   0.00103   0.00180   0.01810
    D5       -0.01208   0.00002   0.00450   0.00292   0.00742  -0.00465
    D6       -3.04884   0.00001   0.01137  -0.00225   0.00910  -3.03974
    D7        3.11828   0.00001   0.00004   0.00106   0.00111   3.11938
    D8        0.08151   0.00001   0.00691  -0.00411   0.00278   0.08430
    D9       -0.00336   0.00000   0.00106   0.00137   0.00241  -0.00095
   D10        3.13732  -0.00001  -0.00109   0.00117   0.00007   3.13739
   D11       -3.13895   0.00000  -0.00055  -0.00089  -0.00144  -3.14039
   D12        0.00173   0.00000  -0.00270  -0.00108  -0.00379  -0.00205
   D13       -0.00348   0.00001   0.00398   0.00055   0.00453   0.00105
   D14        3.14023  -0.00003  -0.00806  -0.00232  -0.01040   3.12983
   D15        3.13902   0.00002   0.00611   0.00074   0.00685  -3.13731
   D16       -0.00045  -0.00003  -0.00593  -0.00213  -0.00808  -0.00853
   D17        0.00246  -0.00001  -0.00477  -0.00070  -0.00548  -0.00302
   D18        3.13257   0.00001  -0.01302   0.00750  -0.00549   3.12708
   D19       -3.14126   0.00004   0.00734   0.00218   0.00947  -3.13178
   D20       -0.01115   0.00005  -0.00091   0.01038   0.00946  -0.00169
   D21        0.00548  -0.00001   0.00054  -0.00106  -0.00054   0.00494
   D22        3.04526  -0.00001  -0.00539   0.00426  -0.00106   3.04420
   D23       -3.12483  -0.00002   0.00868  -0.00911  -0.00045  -3.12527
   D24       -0.08505  -0.00002   0.00275  -0.00379  -0.00097  -0.08602
   D25        2.33542   0.00001   0.01737  -0.00797   0.00930   2.34472
   D26       -2.18232  -0.00031   0.04336  -0.01286   0.03070  -2.15163
   D27       -0.81739   0.00002   0.00932   0.00004   0.00930  -0.80810
   D28        0.94806  -0.00029   0.03531  -0.00485   0.03069   0.97874
   D29       -2.33334   0.00002  -0.00948   0.01066   0.00125  -2.33209
   D30        2.09599   0.00026   0.00625   0.01288   0.01902   2.11500
   D31        0.90984   0.00001  -0.00287   0.00544   0.00261   0.91244
   D32       -0.94402   0.00024   0.01285   0.00765   0.02037  -0.92365
   D33       -0.81113  -0.00005  -0.01467  -0.00401  -0.01855  -0.82968
   D34        2.32020   0.00003  -0.00912   0.00626  -0.00272   2.31748
   D35        0.94703   0.00015  -0.02303   0.00204  -0.02101   0.92602
   D36       -2.20483   0.00023  -0.01748   0.01230  -0.00518  -2.21001
   D37        1.18949  -0.00006  -0.01533   0.00644  -0.00907   1.18042
   D38       -1.07611   0.00048   0.03026   0.01772   0.04799  -1.02811
   D39       -3.07095  -0.00004   0.00089   0.01202   0.01284  -3.05811
   D40       -0.61076  -0.00016  -0.02097   0.00521  -0.01578  -0.62654
   D41       -2.87636   0.00039   0.02462   0.01648   0.04129  -2.83507
   D42        1.41198  -0.00013  -0.00475   0.01078   0.00613   1.41812
   D43       -0.09264   0.00004   0.02885   0.00031   0.02876  -0.06387
   D44        3.12365   0.00011   0.01961   0.01585   0.03501  -3.12453
   D45        3.05929  -0.00004   0.02301  -0.01007   0.01297   3.07226
   D46       -0.00761   0.00003   0.01376   0.00546   0.01921   0.01160
   D47       -3.11857  -0.00015  -0.01588  -0.01085  -0.02671   3.13790
   D48        0.01182  -0.00003  -0.01269  -0.00731  -0.01996  -0.00814
   D49        0.01251  -0.00007  -0.01020  -0.00035  -0.01051   0.00200
   D50       -3.14028   0.00005  -0.00701   0.00320  -0.00376   3.13915
   D51        0.91587  -0.00009  -0.02753   0.00110  -0.02650   0.88937
   D52       -0.93173  -0.00020  -0.05218  -0.00776  -0.06053  -0.99226
   D53       -2.30032  -0.00014  -0.01714  -0.01414  -0.03131  -2.33163
   D54        2.13526  -0.00025  -0.04179  -0.02301  -0.06534   2.06992
   D55       -0.00435   0.00003  -0.00490  -0.00657  -0.01152  -0.01587
   D56        3.13264  -0.00003  -0.00645  -0.00676  -0.01326   3.11938
   D57       -3.06886   0.00009  -0.01560   0.00930  -0.00637  -3.07523
   D58        0.06813   0.00003  -0.01715   0.00911  -0.00811   0.06002
   D59        1.45109   0.00001  -0.04828   0.01589  -0.03254   1.41855
   D60       -2.81734  -0.00001  -0.06227   0.00618  -0.05624  -2.87359
   D61       -0.61032   0.00036  -0.02508   0.01445  -0.01103  -0.62135
   D62       -3.03343   0.00000  -0.02487   0.01611  -0.00877  -3.04220
   D63       -1.01868  -0.00002  -0.03886   0.00639  -0.03247  -1.05115
   D64        1.18834   0.00035  -0.00167   0.01466   0.01274   1.20108
   D65        0.01113  -0.00005  -0.00700   0.00277  -0.00430   0.00683
   D66       -3.13473  -0.00004  -0.00057   0.00099   0.00039  -3.13434
   D67       -3.12587   0.00001  -0.00545   0.00296  -0.00257  -3.12844
   D68        0.01146   0.00001   0.00098   0.00118   0.00212   0.01358
   D69       -0.00618   0.00001   0.01046   0.00224   0.01270   0.00652
   D70        3.13609  -0.00001   0.00681  -0.00199   0.00487   3.14096
   D71        3.13971   0.00000   0.00398   0.00404   0.00797  -3.13551
   D72       -0.00121  -0.00002   0.00034  -0.00019   0.00015  -0.00106
   D73       -0.00571   0.00005  -0.00180  -0.00345  -0.00518  -0.01090
   D74       -3.13614  -0.00007  -0.00501  -0.00700  -0.01194   3.13511
   D75        3.13521   0.00007   0.00182   0.00074   0.00258   3.13779
   D76        0.00478  -0.00005  -0.00139  -0.00280  -0.00417   0.00061
   D77       -3.03279  -0.00100   0.02833  -0.06560  -0.03723  -3.07003
   D78       -0.95367  -0.00025   0.02968  -0.04159  -0.01190  -0.96557
   D79        1.25308  -0.00054   0.02670  -0.05308  -0.02636   1.22671
   D80       -1.09937  -0.00096   0.01333  -0.07134  -0.05798  -1.15735
   D81        0.97974  -0.00021   0.01468  -0.04734  -0.03264   0.94710
   D82       -3.09669  -0.00050   0.01170  -0.05882  -0.04711   3.13939
   D83        1.04686  -0.00088   0.02391  -0.06168  -0.03780   1.00906
   D84        3.12598  -0.00013   0.02526  -0.03768  -0.01247   3.11351
   D85       -0.95046  -0.00042   0.02228  -0.04917  -0.02693  -0.97739
   D86       -0.39679  -0.00015   0.02892  -0.01275   0.01597  -0.38081
   D87        1.71113   0.00008  -0.00197  -0.01150  -0.01316   1.69797
   D88       -2.35277   0.00001   0.06274  -0.01978   0.04305  -2.30972
   D89       -2.38774  -0.00041   0.05054  -0.01110   0.03909  -2.34865
   D90       -0.27982  -0.00018   0.01965  -0.00985   0.00996  -0.26986
   D91        1.93946  -0.00025   0.08436  -0.01813   0.06617   2.00563
   D92        1.74890  -0.00093   0.03717  -0.01467   0.02206   1.77096
   D93       -2.42637  -0.00069   0.00627  -0.01342  -0.00707  -2.43344
   D94       -0.20709  -0.00077   0.07098  -0.02170   0.04914  -0.15795
   D95       -0.07301  -0.00087  -0.44459  -0.19336  -0.63789  -0.71091
   D96       -2.20704  -0.00050  -0.44615  -0.19827  -0.64448  -2.85152
   D97        1.96567  -0.00069  -0.45062  -0.19296  -0.64358   1.32209
   D98        1.27546  -0.00047   0.05979  -0.01176   0.04806   1.32353
   D99       -2.93431  -0.00041   0.06127  -0.01405   0.04723  -2.88709
   D100      -0.85800  -0.00040   0.05691  -0.00944   0.04746  -0.81054
   D101      -2.99610   0.00038   0.05660   0.00468   0.06132  -2.93478
   D102      -0.92269   0.00044   0.05808   0.00239   0.06048  -0.86221
   D103       1.15363   0.00045   0.05371   0.00700   0.06071   1.21434
   D104      -0.92649  -0.00008   0.06525  -0.00520   0.06005  -0.86644
   D105       1.14692  -0.00003   0.06673  -0.00749   0.05922   1.20613
   D106      -3.05995  -0.00002   0.06236  -0.00288   0.05945  -3.00050
   D107      -0.00003  -0.00004   0.01716   0.00120   0.01842   0.01839
   D108      -3.12737  -0.00020   0.00594  -0.00482   0.00110  -3.12627
   D109      -3.09264   0.00022   0.02615   0.00650   0.03255  -3.06009
   D110       0.06320   0.00006   0.01493   0.00048   0.01524   0.07844
   D111      -0.00908   0.00007  -0.01922  -0.00561  -0.02480  -0.03388
   D112       3.10515   0.00004  -0.00674  -0.00732  -0.01396   3.09119
   D113       3.08647  -0.00020  -0.02819  -0.01075  -0.03905   3.04743
   D114      -0.08248  -0.00023  -0.01570  -0.01246  -0.02821  -0.11069
   D115       1.76844  -0.00050  -0.04052  -0.01189  -0.05224   1.71620
   D116      -0.41317  -0.00049  -0.01456  -0.01209  -0.02690  -0.44007
   D117      -2.61972  -0.00030  -0.07605  -0.00365  -0.07973  -2.69945
   D118      -1.32520  -0.00023  -0.03133  -0.00659  -0.03767  -1.36287
   D119       2.77638  -0.00022  -0.00536  -0.00679  -0.01233   2.76405
   D120       0.56982  -0.00002  -0.06686   0.00165  -0.06516   0.50467
   D121       0.00998  -0.00001  -0.00290   0.00288  -0.00006   0.00991
   D122      -3.13032  -0.00003  -0.00897  -0.00022  -0.00918  -3.13950
   D123       3.13777   0.00015   0.00807   0.00875   0.01669  -3.12873
   D124      -0.00253   0.00013   0.00199   0.00565   0.00757   0.00504
   D125       0.00822  -0.00004   0.00693   0.00594   0.01292   0.02115
   D126       3.13142  -0.00006   0.00980   0.00047   0.01032  -3.14144
   D127      -3.10597  -0.00002  -0.00564   0.00761   0.00201  -3.10396
   D128       0.01724  -0.00003  -0.00276   0.00213  -0.00060   0.01664
   D129      -0.01085   0.00004  -0.00949  -0.00257  -0.01209  -0.02294
   D130       3.14159   0.00001  -0.00501  -0.00304  -0.00801   3.13359
   D131       3.12943   0.00006  -0.00338   0.00055  -0.00289   3.12654
   D132      -0.00131   0.00003   0.00111   0.00009   0.00119  -0.00012
   D133       0.00176  -0.00001   0.00748  -0.00183   0.00571   0.00747
   D134       3.13250   0.00002   0.00300  -0.00136   0.00165   3.13415
   D135      -3.12134   0.00000   0.00458   0.00368   0.00833  -3.11301
   D136       0.00940   0.00003   0.00010   0.00415   0.00427   0.01367
         Item               Value     Threshold  Converged?
 Maximum Force            0.001689     0.000450     NO 
 RMS     Force            0.000296     0.000300     YES
 Maximum Displacement     1.273087     0.001800     NO 
 RMS     Displacement     0.146411     0.001200     NO 
 Predicted change in Energy=-1.319683D-03
 GradGradGradGradGradGradGradGradGradGradGradGradGradGradGradGradGradGrad

                          Input orientation:                          
 ---------------------------------------------------------------------
 Center     Atomic      Atomic             Coordinates (Angstroms)
 Number     Number       Type             X           Y           Z
 ---------------------------------------------------------------------
      1          6           0        0.315858    3.421896    0.565896
      2          6           0        0.157279    4.343175   -0.473074
      3          6           0        0.413790    3.986083   -1.793442
      4          6           0        0.838038    2.696291   -2.114984
      5          6           0        0.993976    1.785382   -1.081672
      6          6           0        0.739378    2.142670    0.242968
      7         16           0        0.824298    0.859664    1.465553
      8          6           0        2.434193    0.163157    1.130366
      9          6           0        2.754802   -0.126503   -0.198311
     10         16           0        1.509982    0.124659   -1.436072
     11          6           0        3.971772   -0.686321   -0.547622
     12          6           0        4.893416   -0.941611    0.469092
     13          6           0        4.584986   -0.646106    1.792500
     14          6           0        3.347751   -0.095451    2.141845
     15          1           0        5.309368   -0.849701    2.573398
     16          1           0        3.115939    0.125319    3.177573
     17          1           0        4.202238   -0.925964   -1.579906
     18          1           0        5.855522   -1.373554    0.216715
     19          1           0        0.097566    3.696468    1.592453
     20          1           0        1.028350    2.412035   -3.144976
     21          1           0       -0.172849    5.349473   -0.240456
     22          1           0        0.281474    4.713218   -2.586886
     23          6           0        0.170789   -0.980931   -0.717203
     24          1           0       -0.596857   -0.953603   -1.494159
     25          6           0        0.763220   -2.392270   -0.657922
     26          1           0       -0.078303   -3.000232   -0.306298
     27          6           0        1.290540   -2.906124   -1.998906
     28          1           0        2.253179   -2.464686   -2.289632
     29          1           0        1.448378   -3.985189   -1.928435
     30          1           0        0.580329   -2.725912   -2.812926
     31          1           0        1.539273   -2.450472    0.112302
     32          6           0       -1.699624    0.362666    0.473298
     33          6           0       -2.084676    1.012866   -0.705016
     34          6           0       -2.497722    0.494943    1.617567
     35          6           0       -3.235955    1.799798   -0.732479
     36          1           0       -1.504245    0.928022   -1.622661
     37          6           0       -3.632619    1.293534    1.591773
     38          1           0       -2.237551   -0.040535    2.524124
     39          6           0       -4.003748    1.952751    0.417676
     40          1           0       -3.522511    2.296024   -1.654154
     41          1           0       -4.241904    1.387456    2.484933
     42          1           0       -4.896063    2.570854    0.400161
     43          6           0       -0.413784   -0.415117    0.589204
     44          1           0       -0.460411   -1.190963    1.358058
     45         35           0       -2.080506   -3.531339    1.075264
 ---------------------------------------------------------------------
                    Distance matrix (angstroms):
                    1          2          3          4          5
     1  C    0.000000
     2  C    1.397627   0.000000
     3  C    2.427833   1.391648   0.000000
     4  C    2.826002   2.423123   1.395328   0.000000
     5  C    2.419194   2.759122   2.384600   1.386291   0.000000
     6  C    1.385666   2.386163   2.766070   2.424080   1.395402
     7  S    2.762774   4.042033   4.534761   4.024131   2.715530
     8  C    3.927511   5.022738   5.219716   4.415514   3.098217
     9  C    4.373054   5.176934   4.993811   3.913539   2.745204
    10  S    4.038016   4.533546   4.029882   2.743305   1.774785
    11  C    5.610978   6.312823   6.003554   4.870212   3.906635
    12  C    6.324840   7.158745   7.033369   6.029749   5.004698
    13  C    6.023176   7.044880   7.191316   6.362363   5.202726
    14  C    4.903847   6.059563   6.383849   5.675656   4.412353
    15  H    6.871081   7.924076   8.149895   7.385647   6.239056
    16  H    5.052596   6.314364   6.849679   6.309508   5.039813
    17  H    6.213879   6.734285   6.206943   4.972412   4.229962
    18  H    7.335267   8.101035   7.898031   6.868449   5.941323
    19  H    1.084832   2.165224   3.412940   3.910721   3.406868
    20  H    3.911271   3.409858   2.163783   1.085313   2.156640
    21  H    2.145832   1.084312   2.148195   3.402223   3.843419
    22  H    3.407159   2.149549   1.084336   2.144866   3.368315
    23  C    4.588276   5.329717   5.088081   3.990110   2.909118
    24  H    4.921571   5.446759   5.050888   3.970651   3.194203
    25  C    5.958387   6.765171   6.488058   5.293588   4.205424
    26  H    6.493059   7.349077   7.159773   6.046602   4.965188
    27  C    6.897250   7.494317   6.950786   5.621858   4.789520
    28  H    6.823423   7.351167   6.726216   5.354327   4.594327
    29  H    7.897417   8.552582   8.039265   6.711892   5.850041
    30  H    7.020108   7.458275   6.791020   5.473008   4.849754
    31  H    6.015579   6.957457   6.806454   5.651699   4.434567
    32  C    3.664645   4.493123   4.767995   4.311002   3.420165
    33  C    3.630592   4.021332   4.033239   3.655706   3.196364
    34  C    4.193959   5.121396   5.683304   5.468562   4.598161
    35  C    4.114893   4.248539   4.384760   4.394592   4.244344
    36  H    3.784436   3.968057   3.613829   2.975810   2.696079
    37  C    4.601393   5.284622   5.923084   5.974492   5.366060
    38  H    4.726836   5.825402   6.471834   6.202482   5.174795
    39  C    4.565013   4.880748   5.342108   5.514536   5.220469
    40  H    4.574854   4.373400   4.286043   4.403064   4.581173
    41  H    5.347414   6.069504   6.836142   6.976969   6.347712
    42  H    5.283546   5.425856   5.916866   6.262715   6.124161
    43  C    3.905840   4.908756   5.072715   4.308196   3.100937
    44  H    4.744321   5.861848   6.123560   5.372033   4.114141
    45  Br   7.372210   8.331446   8.423931   7.581488   6.509404
                    6          7          8          9         10
     6  C    0.000000
     7  S    1.774269   0.000000
     8  C    2.752879   1.785842   0.000000
     9  C    3.066889   2.732731   1.397167   0.000000
    10  S    2.735941   3.070801   2.728048   1.773333   0.000000
    11  C    4.367676   4.043456   2.429281   1.384351   2.739971
    12  C    5.178799   4.560181   2.775892   2.384009   4.026687
    13  C    4.996701   4.064112   2.391493   2.753705   4.524754
    14  C    3.926644   2.781624   1.387284   2.414308   4.028316
    15  H    5.938855   4.925962   3.372664   3.838124   5.608971
    16  H    4.281315   2.953285   2.158071   3.404472   4.885163
    17  H    4.973005   4.886079   3.414344   2.154765   2.893569
    18  H    6.208015   5.644473   3.860276   3.367765   4.884676
    19  H    2.155765   2.931160   4.261178   4.988272   4.891288
    20  H    3.410898   4.869135   5.031142   4.255308   2.895585
    21  H    3.368893   4.905421   5.964368   6.209609   5.617838
    22  H    3.850385   5.618433   6.257412   5.936795   4.887584
    23  C    3.316943   2.929043   3.137746   2.770636   1.879506
    24  H    3.793420   3.750669   4.162036   3.687402   2.367445
    25  C    4.623619   3.884321   3.538408   3.051449   2.738266
    26  H    5.236386   4.341998   4.287618   4.036888   3.682931
    27  C    5.551586   5.138193   4.529986   3.621118   3.090402
    28  H    5.471142   5.214828   4.316795   3.176846   2.825884
    29  H    6.539750   5.948213   5.247559   4.426006   4.139695
    30  H    5.750380   5.587599   5.228105   4.280359   3.299354
    31  H    4.664103   3.646845   2.944214   2.640989   3.004933
    32  C    3.028233   2.757128   4.190463   4.531253   3.742180
    33  C    3.185971   3.632763   4.950838   4.997545   3.774244
    34  C    3.883728   3.345437   4.967015   5.592193   5.052080
    35  C    4.107594   4.711778   6.188647   6.315469   5.081835
    36  H    3.160662   3.868313   4.865744   4.613055   3.125023
    37  C    4.653457   4.479764   6.188445   6.783808   6.081156
    38  H    4.339604   3.362418   4.879472   5.687059   5.454763
    39  C    4.750140   5.059932   6.719944   7.097939   6.097501
    40  H    4.667579   5.539897   6.912669   6.884242   5.485287
    41  H    5.514520   5.194623   6.921274   7.644983   7.074823
    42  H    5.653870   6.065126   7.750022   8.134472   7.098805
    43  C    2.827001   1.981389   2.956049   3.277715   2.844992
    44  H    3.714301   2.422211   3.203782   3.727326   3.663396
    45  Br   6.390527   5.279311   5.833939   6.049389   5.706552
                   11         12         13         14         15
    11  C    0.000000
    12  C    1.395818   0.000000
    13  C    2.419467   1.390634   0.000000
    14  C    2.823431   2.429644   1.398575   0.000000
    15  H    3.399504   2.146991   1.084427   2.145477   0.000000
    16  H    3.907466   3.410812   2.161393   1.084071   2.475242
    17  H    1.084506   2.162490   3.405575   3.907855   4.299010
    18  H    2.145930   1.084396   2.150940   3.410071   2.475209
    19  H    6.228823   6.765641   6.247792   5.024359   6.985184
    20  H    5.000978   6.264756   6.810327   6.294250   7.852760
    21  H    7.328236   8.108529   7.919398   6.907762   8.740838
    22  H    6.850687   7.911138   8.149944   7.408525   9.102435
    23  C    3.816153   4.869502   5.088797   4.364782   6.103300
    24  H    4.673301   5.830746   6.143955   5.432944   7.172121
    25  C    3.635551   4.520297   4.864108   4.449030   5.786917
    26  H    4.670710   5.436648   5.629665   5.115565   6.476452
    27  C    3.771307   4.788636   5.507796   5.410898   6.425404
    28  H    3.025020   4.111103   5.040671   5.142894   5.966367
    29  H    4.376836   5.184572   5.901961   5.941789   6.708579
    30  H    4.559980   5.705970   6.447699   6.255214   7.409215
    31  H    3.076489   3.695164   3.918567   3.596632   4.778397
    32  C    5.857250   6.720813   6.500325   5.335720   7.416618
    33  C    6.292262   7.341136   7.312602   6.232515   8.299942
    34  C    6.923712   7.616535   7.176165   5.898558   7.979495
    35  C    7.626682   8.662896   8.574676   7.429595   9.537883
    36  H    5.809352   6.985773   7.156810   6.225822   8.197105
    37  C    8.143930   8.885357   8.445799   7.138447   9.247496
    38  H    6.957611   7.475680   6.888323   5.598639   7.590334
    39  C    8.456087   9.356255   9.078025   7.823837   9.961677
    40  H    8.141442   9.263816   9.288006   8.205441  10.284449
    41  H    8.997856   9.640656   9.084537   7.740774   9.810173
    42  H    9.494523  10.400772  10.108299   8.837596  10.980618
    43  C    4.538615   5.334604   5.146744   4.081914   6.072920
    44  H    4.850828   5.432854   5.093294   4.039377   5.906257
    45  Br   6.881712   7.463895   7.298478   6.512211   8.002864
                   16         17         18         19         20
    16  H    0.000000
    17  H    4.991879   0.000000
    18  H    4.303326   2.482243   0.000000
    19  H    4.937235   6.948315   7.794346   0.000000
    20  H    7.040009   4.864694   6.995230   4.995935   0.000000
    21  H    7.056262   7.766378   9.041535   2.482963   4.302054
    22  H    7.893795   6.941669   8.716592   4.305168   2.482888
    23  C    5.006694   4.123089   5.774300   5.217082   4.259309
    24  H    6.064158   4.799941   6.688546   5.624283   4.085831
    25  C    5.156022   3.850578   5.266337   6.525336   5.416371
    26  H    5.666534   4.924195   6.174941   6.962901   6.210910
    27  C    6.270380   3.546065   5.300642   7.610209   5.446562
    28  H    6.110877   2.582675   4.522082   7.594543   5.100415
    29  H    6.763753   4.130869   5.553848   8.557407   6.525402
    30  H    7.102459   4.228283   6.231794   7.803037   5.168121
    31  H    4.303076   3.504152   4.449793   6.484924   5.874936
    32  C    5.528026   6.380297   7.756321   3.949257   4.973295
    33  C    6.550468   6.637001   8.342141   4.152380   4.195475
    34  C    5.838102   7.558590   8.673543   4.121397   6.228182
    35  C    7.644537   7.967096   9.676057   4.484978   4.937537
    36  H    6.710639   6.000253   7.927592   4.535091   3.306626
    37  C    7.030115   8.739033   9.951329   4.437158   6.738878
    38  H    5.395772   7.687518   8.520499   4.503996   6.987124
    39  C    7.851527   8.922754  10.407203   4.608842   6.182673
    40  H    8.492736   8.370094  10.242727   5.060303   4.790235
    41  H    7.497372   9.652894  10.711022   4.995904   7.779538
    42  H    8.825351   9.946229  11.453758   5.255939   6.905931
    43  C    4.410291   5.125784   6.353074   4.262994   4.900678
    44  H    4.222975   5.517441   6.420827   4.924760   5.956116
    45  Br   6.692824   7.301423   8.268838   7.566550   7.924589
                   21         22         23         24         25
    21  H    0.000000
    22  H    2.473250   0.000000
    23  C    6.357625   5.994272   0.000000
    24  H    6.440522   5.837668   1.092560   0.000000
    25  C    7.809295   7.378410   1.531785   2.149155   0.000000
    26  H    8.350500   8.051573   2.075684   2.422520   1.096092
    27  C    8.566712   7.708327   2.569625   2.762133   1.529821
    28  H    8.434799   7.449717   3.001735   3.322478   2.210814
    29  H    9.623595   8.800995   3.482080   3.682676   2.149660
    30  H    8.508626   7.448561   2.757668   2.503197   2.188335
    31  H    7.993431   7.757972   2.172643   3.063395   1.094939
    32  C    5.263908   5.675982   2.592487   2.611426   3.864574
    33  C    4.762043   4.778358   3.010398   2.589083   4.439333
    34  C    5.694185   6.572305   3.840613   3.923571   4.914020
    35  C    4.714328   4.929416   4.397567   3.889243   5.794169
    36  H    4.819993   4.294907   2.696237   2.092935   4.134786
    37  C    5.637172   6.669000   4.997046   4.877340   6.161954
    38  H    6.399850   7.420652   4.146161   4.435332   4.965954
    39  C    5.162038   5.916984   5.226968   4.869179   6.539120
    40  H    4.747876   4.602512   5.025613   4.375514   6.429625
    41  H    6.299407   7.566042   5.944307   5.882184   7.015349
    42  H    5.517233   6.349729   6.287819   5.873109   7.601290
    43  C    5.828969   6.072129   1.539017   2.159603   2.617212
    44  H    6.739083   7.139491   2.179274   2.865327   2.646618
    45  Br   9.178186   9.325396   3.845237   3.930378   3.519686
                   26         27         28         29         30
    26  H    0.000000
    27  C    2.178878   0.000000
    28  H    3.107448   1.098209   0.000000
    29  H    2.435616   1.092822   1.757867   0.000000
    30  H    2.606191   1.095220   1.772147   1.766809   0.000000
    31  H    1.758981   2.174095   2.505824   2.555040   3.090696
    32  C    3.813861   5.073250   5.590381   5.880654   5.053392
    33  C    4.504383   5.331484   5.781121   6.241777   5.052127
    34  C    4.665951   6.244764   6.826176   6.943877   6.283118
    35  C    5.761310   6.651218   7.123282   7.539189   6.274897
    36  H    4.381472   4.759523   5.106227   5.740307   4.371888
    37  C    5.888316   7.400514   7.989502   8.128549   7.301112
    38  H    4.629628   6.412241   7.015370   6.997975   6.605740
    39  C    6.361234   7.581426   8.123571   8.395776   7.303453
    40  H    6.459847   7.095539   7.511777   8.014900   6.587556
    41  H    6.661708   8.315503   8.934292   8.984567   8.260813
    42  H    7.399114   8.603887   9.148951   9.415731   8.268646
    43  C    2.756319   3.975947   4.427316   4.748850   4.231138
    44  H    2.487879   4.156539   4.721397   4.717225   4.564681
    45  Br   2.489901   4.604929   5.589374   4.656309   4.779830
                   31         32         33         34         35
    31  H    0.000000
    32  C    4.305173   0.000000
    33  C    5.078949   1.399803   0.000000
    34  C    5.219063   1.401360   2.415211   0.000000
    35  C    6.448352   2.424781   1.394798   2.787535   0.000000
    36  H    4.866962   2.179643   1.089114   3.416670   2.133363
    37  C    6.553997   2.419498   2.783908   1.387949   2.411595
    38  H    5.088131   2.158199   3.400054   1.084560   3.871575
    39  C    7.085669   2.800081   2.413847   2.415172   1.391315
    40  H    7.160395   3.403946   2.148192   3.872757   1.085284
    41  H    7.333558   3.400008   3.869073   2.142679   3.396130
    42  H    8.167626   3.885700   3.398917   3.397575   2.152523
    43  C    2.860863   1.507237   2.550690   2.495704   3.823264
    44  H    2.671518   2.175364   3.428027   2.657115   4.584609
    45  Br   3.898508   3.958625   4.880493   4.084007   5.746653
                   36         37         38         39         40
    36  H    0.000000
    37  C    3.872488   0.000000
    38  H    4.321072   2.143649   0.000000
    39  C    3.385345   1.396713   3.395550   0.000000
    40  H    2.438406   3.398993   4.956676   2.154508   0.000000
    41  H    4.957639   1.085257   2.461325   2.156346   4.298263
    42  H    4.277281   2.155870   4.289318   1.085626   2.486440
    43  C    2.808109   3.779620   2.685210   4.303959   4.695437
    44  H    3.803205   4.036118   2.416903   4.829336   5.532536
    45  Br   5.243737   5.094628   3.782799   5.848634   6.594488
                   41         42         43         44         45
    41  H    0.000000
    42  H    2.484880   0.000000
    43  C    4.636546   5.389117   0.000000
    44  H    4.713574   5.894390   1.093274   0.000000
    45  Br   5.554579   6.754249   3.567220   2.860426   0.000000
 Stoichiometry    C22H20BrS2(1+)
 Framework group  C1[X(C22H20BrS2)]
 Deg. of freedom   129
 Full point group                 C1      NOp   1
 Largest Abelian subgroup         C1      NOp   1
 Largest concise Abelian subgroup C1      NOp   1
                         Standard orientation:                         
 ---------------------------------------------------------------------
 Center     Atomic      Atomic             Coordinates (Angstroms)
 Number     Number       Type             X           Y           Z
 ---------------------------------------------------------------------
      1          6           0        1.555408    2.938037    1.034051
      2          6           0        1.972513    3.949978    0.164937
      3          6           0        2.257676    3.676697   -1.169486
      4          6           0        2.135374    2.382058   -1.675343
      5          6           0        1.721245    1.381168   -0.810173
      6          6           0        1.437190    1.653258    0.528643
      7         16           0        0.770890    0.331547    1.506986
      8          6           0        1.959599   -0.965134    1.199056
      9          6           0        2.331942   -1.206272   -0.125817
     10         16           0        1.527388   -0.279410   -1.405790
     11          6           0        3.231508   -2.204530   -0.458517
     12          6           0        3.781667   -2.964233    0.575159
     13          6           0        3.423497   -2.722724    1.896995
     14          6           0        2.501973   -1.723540    2.226290
     15          1           0        3.857533   -3.320260    2.691065
     16          1           0        2.225697   -1.548115    3.259783
     17          1           0        3.497977   -2.396500   -1.492101
     18          1           0        4.493614   -3.746846    0.337326
     19          1           0        1.315604    3.156221    2.069305
     20          1           0        2.346679    2.168199   -2.718185
     21          1           0        2.071603    4.961851    0.541800
     22          1           0        2.576300    4.475405   -1.830038
     23          6           0       -0.250960   -0.747340   -1.017122
     24          1           0       -0.799425   -0.287230   -1.842453
     25          6           0       -0.335853   -2.270430   -1.156243
     26          1           0       -1.400397   -2.475564   -0.994731
     27          6           0        0.126683   -2.801221   -2.514430
     28          1           0        1.218252   -2.805125   -2.634944
     29          1           0       -0.204914   -3.836890   -2.622563
     30          1           0       -0.299475   -2.226787   -3.343840
     31          1           0        0.207975   -2.760864   -0.342231
     32          6           0       -1.530786    1.137156    0.220502
     33          6           0       -1.408977    2.026597   -0.853513
     34          6           0       -2.366161    1.474132    1.294003
     35          6           0       -2.093314    3.241937   -0.843933
     36          1           0       -0.783035    1.801815   -1.715975
     37          6           0       -3.031199    2.692290    1.308752
     38          1           0       -2.507041    0.774702    2.110839
     39          6           0       -2.893814    3.583001    0.241715
     40          1           0       -1.990291    3.920161   -1.684908
     41          1           0       -3.675066    2.940939    2.146244
     42          1           0       -3.421322    4.531768    0.254286
     43          6           0       -0.736783   -0.140766    0.311267
     44          1           0       -1.231604   -0.899778    0.923068
     45         35           0       -3.628619   -2.217200    0.085954
 ---------------------------------------------------------------------
 Rotational constants (GHZ):           0.1909948           0.1618614           0.1098259
 Standard basis: 6-31+G(d,p) (6D, 7F)
 There are   598 symmetry adapted cartesian basis functions of A   symmetry.
 There are   598 symmetry adapted basis functions of A   symmetry.
   598 basis functions,  1043 primitive gaussians,   598 cartesian basis functions
   109 alpha electrons      109 beta electrons
       nuclear repulsion energy      3056.0860387465 Hartrees.
 NAtoms=   45 NActive=   45 NUniq=   45 SFac= 1.00D+00 NAtFMM=   60 NAOKFM=F Big=F
 Integral buffers will be    131072 words long.
 Raffenetti 2 integral format.
 Two-electron integral symmetry is turned on.
 Nuclear repulsion after empirical dispersion term =     3056.0418036714 Hartrees.
 ------------------------------------------------------------------------------
 Polarizable Continuum Model (PCM)
 =================================
 Model                : PCM.
 Atomic radii         : SMD-Coulomb.
 Polarization charges : Total charges.
 Charge compensation  : None.
 Solution method      : Matrix inversion.
 Cavity type          : VdW (van der Waals Surface) (Alpha=1.000).
 Cavity algorithm     : GePol (No added spheres)
                        Default sphere list used, NSphG=   45.
                        Lebedev-Laikov grids with approx.  5.0 points / Ang**2.
                        Smoothing algorithm: York/Karplus (Gamma=1.0000).
                        Polarization charges: spherical gaussians, with
                                              point-specific exponents (IZeta= 3).
                        Self-potential: point-specific (ISelfS= 7).
                        Self-field    : sphere-specific E.n sum rule (ISelfD= 2).
 1st derivatives      : Analytical E(r).r(x)/FMM algorithm (CHGder, D1EAlg=3).
                        Cavity 1st derivative terms included.
 Solvent              : Dichloromethane, Eps=   8.930000 Eps(inf)=   2.028346
 ------------------------------------------------------------------------------
 ------------------------------------------------------------------------------
 Atomic radii for non-electrostatic terms: SMD-CDS.
 ------------------------------------------------------------------------------
 Nuclear repulsion after PCM non-electrostatic terms =     3056.0255204188 Hartrees.
 One-electron integrals computed using PRISM.
 NBasis=   598 RedAO= T EigKep=  1.15D-06  NBF=   598
 NBsUse=   594 1.00D-06 EigRej=  9.99D-07 NBFU=   594
 Initial guess from the checkpoint file:  "/home/osl/gaussian/scratch/Gau-4185076.chk"
 B after Tr=     0.000000    0.000000    0.000000
         Rot=    0.991920   -0.018090    0.009915    0.125173 Ang= -14.58 deg.
 ExpMin= 3.50D-02 ExpMax= 5.74D+05 ExpMxC= 5.74D+03 IAcc=3 IRadAn=         5 AccDes= 0.00D+00
 Harris functional with IExCor= 4639 and IRadAn=       5 diagonalized for initial guess.
 HarFok:  IExCor= 4639 AccDes= 0.00D+00 IRadAn=         5 IDoV= 1 UseB2=F ITyADJ=14
 ICtDFT=  3500011 ScaDFX=  1.000000  1.000000  1.000000  1.000000
 FoFCou: FMM=F IPFlag=           0 FMFlag=      100000 FMFlg1=           0
         NFxFlg=           0 DoJE=T BraDBF=F KetDBF=T FulRan=T
         wScrn=  0.000000 ICntrl=       500 IOpCl=  0 I1Cent=   200000004 NGrid=           0
         NMat0=    1 NMatS0=      1 NMatT0=    0 NMatD0=    1 NMtDS0=    0 NMtDT0=    0
 Petite list used in FoFCou.
 Requested convergence on RMS density matrix=1.00D-08 within 128 cycles.
 Requested convergence on MAX density matrix=1.00D-06.
 Requested convergence on             energy=1.00D-06.
 No special actions if energy rises.
 Inv3:  Mode=1 IEnd=    34782075.
 Iteration    1 A*A^-1 deviation from unit magnitude is 3.55D-15 for    249.
 Iteration    1 A*A^-1 deviation from orthogonality  is 1.96D-15 for   1039     92.
 Iteration    1 A^-1*A deviation from unit magnitude is 3.77D-15 for    249.
 Iteration    1 A^-1*A deviation from orthogonality  is 2.00D-15 for   1868    637.
 Error on total polarization charges =  0.04998
 SCF Done:  E(RwB97XD) =  -4218.05312096     A.U. after   18 cycles
            NFock= 18  Conv=0.86D-08     -V/T= 2.0064
 SMD-CDS (non-electrostatic) energy       (kcal/mol) =     -10.22
 (included in total energy above)
 D1PCM: PCM CHGder 1st derivatives, ID1Alg=3 FixD1E=F DoIter=F DoCFld=F I1PDM=0.
 Calling FoFJK, ICntrl=      2127 FMM=F ISym2X=0 I1Cent= 0 IOpClX= 0 NMat=1 NMatS=1 NMatT=0.
 ***** Axes restored to original set *****
 -------------------------------------------------------------------
 Center     Atomic                   Forces (Hartrees/Bohr)
 Number     Number              X              Y              Z
 -------------------------------------------------------------------
      1        6          -0.000144515   -0.000678515    0.000053783
      2        6           0.000259285   -0.000044330    0.000312775
      3        6          -0.000240006    0.000652509    0.000464727
      4        6          -0.000099814   -0.000500369   -0.000467832
      5        6           0.001487041   -0.000240260   -0.001190958
      6        6          -0.000366180    0.000057003   -0.000125785
      7       16          -0.003073204   -0.006614008   -0.001629413
      8        6           0.000240311    0.000205867   -0.001802559
      9        6           0.000090525    0.000330758   -0.001036301
     10       16           0.002778285    0.001548553   -0.006328650
     11        6           0.000283549    0.000076401    0.000206088
     12        6           0.000016601    0.000690130    0.000641773
     13        6          -0.000695835   -0.000548909    0.000740798
     14        6          -0.001179631    0.000550603    0.000281700
     15        1          -0.000213567    0.000212390    0.000128045
     16        1          -0.000546953    0.000192681    0.000452735
     17        1           0.000062133    0.000188178   -0.000227732
     18        1          -0.000177062    0.000019347    0.000295565
     19        1           0.000267202   -0.000113656    0.000034100
     20        1           0.000421206    0.000252173    0.000424730
     21        1          -0.000065256   -0.000078710    0.000110658
     22        1           0.000057599    0.000010265    0.000126925
     23        6           0.003167838    0.001520913   -0.000188877
     24        1           0.000149897    0.000328722    0.000376790
     25        6           0.000267921    0.003199469    0.000453950
     26        1           0.000276661   -0.001707118    0.000050796
     27        6           0.000017706    0.000084178    0.000560632
     28        1          -0.001212630   -0.000074983    0.001181765
     29        1           0.000044094   -0.000042531    0.000097058
     30        1          -0.000965274   -0.000101289    0.000685103
     31        1          -0.000641291   -0.000079540    0.000709289
     32        6           0.000281401   -0.004147865    0.001523103
     33        6          -0.000064002    0.001632727   -0.001398464
     34        6           0.001751060   -0.000260812   -0.001396615
     35        6           0.002400655   -0.000886439   -0.000254650
     36        1          -0.002634467   -0.000353889    0.003066230
     37        6          -0.002529076    0.000700479   -0.000330083
     38        1           0.001299414   -0.000359342    0.000942324
     39        6           0.000062959   -0.001156070    0.001538309
     40        1          -0.000001608   -0.000170277    0.000053017
     41        1           0.000051724    0.000045398   -0.000038958
     42        1           0.000164704   -0.000116697   -0.000011244
     43        6           0.002293925    0.004617003    0.000472469
     44        1          -0.002278444   -0.002569635   -0.000874102
     45       35          -0.001064883    0.003729495    0.001316986
 -------------------------------------------------------------------
 Cartesian Forces:  Max     0.006614008 RMS     0.001428499

 GradGradGradGradGradGradGradGradGradGradGradGradGradGradGradGradGradGrad
 Berny optimization.
 Using GEDIIS/GDIIS optimizer.
 FormGI is forming the generalized inverse of G from B-inverse, IUseBI=4.
 Internal  Forces:  Max     0.018011473 RMS     0.002485078
 Search for a local minimum.
 Step number   5 out of a maximum of  270
 All quantities printed in internal units (Hartrees-Bohrs-Radians)
 Mixed Optimization -- RFO/linear search
 Update second derivatives using D2CorX and points    2    3    5    4
 DE=  3.55D-03 DEPred=-1.32D-03 R=-2.69D+00
 Trust test=-2.69D+00 RLast= 1.20D+00 DXMaxT set to 2.52D-01
 ITU= -1  1  0  0  0
 Use linear search instead of GDIIS.
     Eigenvalues ---    0.00185   0.00281   0.00495   0.00850   0.01093
     Eigenvalues ---    0.01183   0.01333   0.01419   0.01525   0.01623
     Eigenvalues ---    0.01710   0.01721   0.01738   0.01798   0.01835
     Eigenvalues ---    0.01846   0.01891   0.02114   0.02137   0.02223
     Eigenvalues ---    0.02351   0.02372   0.02497   0.02569   0.02611
     Eigenvalues ---    0.02641   0.02670   0.02771   0.02799   0.02818
     Eigenvalues ---    0.02832   0.02891   0.02946   0.03004   0.03159
     Eigenvalues ---    0.03518   0.03972   0.04245   0.04432   0.04618
     Eigenvalues ---    0.05070   0.05602   0.05771   0.06506   0.06866
     Eigenvalues ---    0.08172   0.08637   0.09170   0.09955   0.10939
     Eigenvalues ---    0.11103   0.11156   0.11472   0.11703   0.11787
     Eigenvalues ---    0.11898   0.12276   0.12300   0.12316   0.12374
     Eigenvalues ---    0.12500   0.12549   0.12611   0.13209   0.13368
     Eigenvalues ---    0.13815   0.14921   0.15272   0.15710   0.16499
     Eigenvalues ---    0.16857   0.17452   0.17763   0.18227   0.18407
     Eigenvalues ---    0.19042   0.19296   0.19477   0.19617   0.19686
     Eigenvalues ---    0.20404   0.21951   0.22523   0.23466   0.23729
     Eigenvalues ---    0.25141   0.26909   0.27500   0.28488   0.28921
     Eigenvalues ---    0.30822   0.32252   0.33416   0.34032   0.34445
     Eigenvalues ---    0.34554   0.35025   0.35153   0.35377   0.35879
     Eigenvalues ---    0.36302   0.36548   0.36706   0.36751   0.36887
     Eigenvalues ---    0.36902   0.36941   0.37054   0.37058   0.37095
     Eigenvalues ---    0.37271   0.37279   0.37403   0.39626   0.40929
     Eigenvalues ---    0.42857   0.43014   0.43838   0.45692   0.47308
     Eigenvalues ---    0.48285   0.48498   0.48516   0.48640   0.48903
     Eigenvalues ---    0.52359   0.52536   0.52854   0.75608
 RFO step:  Lambda=-4.00784124D-04 EMin= 1.85440041D-03
 Quartic linear search produced a step of -0.78370.
 Iteration  1 RMS(Cart)=  0.10125225 RMS(Int)=  0.03471536
 Iteration  2 RMS(Cart)=  0.03017614 RMS(Int)=  0.01328749
 Iteration  3 RMS(Cart)=  0.01834167 RMS(Int)=  0.00065675
 Iteration  4 RMS(Cart)=  0.00120533 RMS(Int)=  0.00006671
 Iteration  5 RMS(Cart)=  0.00000290 RMS(Int)=  0.00006668
 Iteration  6 RMS(Cart)=  0.00000000 RMS(Int)=  0.00006668
 Variable       Old X    -DE/DX   Delta X   Delta X   Delta X     New X
                                 (Linear)    (Quad)   (Total)
    R1        2.64113  -0.00049  -0.00048   0.00006  -0.00041   2.64072
    R2        2.61853  -0.00111  -0.00233   0.00025  -0.00207   2.61646
    R3        2.05004  -0.00006  -0.00026   0.00010  -0.00015   2.04988
    R4        2.62983   0.00018  -0.00140   0.00021  -0.00119   2.62864
    R5        2.04905  -0.00003  -0.00008  -0.00002  -0.00010   2.04895
    R6        2.63679   0.00107   0.00243   0.00003   0.00245   2.63923
    R7        2.04910  -0.00009  -0.00002   0.00000  -0.00003   2.04907
    R8        2.61971  -0.00004  -0.00056   0.00007  -0.00050   2.61921
    R9        2.05095  -0.00039  -0.00088   0.00017  -0.00070   2.05024
   R10        2.63693   0.00301   0.00282   0.00018   0.00295   2.63988
   R11        3.35386   0.00079   0.00601  -0.00119   0.00471   3.35856
   R12        3.35288   0.00104   0.00563  -0.00200   0.00371   3.35659
   R13        3.37475  -0.00409  -0.01219   0.00335  -0.00895   3.36581
   R14        3.74428  -0.00780  -0.09836   0.00748  -0.09085   3.65343
   R15        2.64026  -0.00044   0.00054   0.00013   0.00062   2.64088
   R16        2.62159  -0.00169  -0.00264   0.00044  -0.00220   2.61939
   R17        3.35111   0.00132   0.00923  -0.00146   0.00782   3.35894
   R18        2.61604   0.00036  -0.00063  -0.00008  -0.00070   2.61535
   R19        3.55175   0.00431   0.02018   0.00115   0.02136   3.57311
   R20        2.63771   0.00150   0.00325  -0.00028   0.00297   2.64068
   R21        2.04942   0.00019   0.00051  -0.00009   0.00042   2.04984
   R22        2.62792   0.00021  -0.00002  -0.00009  -0.00012   2.62779
   R23        2.04921  -0.00024  -0.00014  -0.00002  -0.00016   2.04906
   R24        2.64292  -0.00172  -0.00203   0.00048  -0.00156   2.64137
   R25        2.04927  -0.00009  -0.00032   0.00011  -0.00020   2.04907
   R26        2.04860   0.00059   0.00108  -0.00015   0.00093   2.04953
   R27        2.06464  -0.00037   0.00086   0.00028   0.00114   2.06578
   R28        2.89465  -0.00565  -0.00306   0.00004  -0.00302   2.89163
   R29        2.90832  -0.00283  -0.00113   0.00292   0.00192   2.91024
   R30        2.07131  -0.00007   0.00115   0.00040   0.00155   2.07287
   R31        2.89094  -0.00293  -0.00780  -0.00050  -0.00830   2.88264
   R32        2.06913   0.00006   0.00025   0.00055   0.00080   2.06993
   R33        4.70523   0.00080   0.14387  -0.02972   0.11414   4.81937
   R34        2.07531  -0.00141  -0.00258   0.00014  -0.00244   2.07287
   R35        2.06513   0.00006  -0.00002  -0.00003  -0.00005   2.06508
   R36        2.06967   0.00009  -0.00023  -0.00019  -0.00042   2.06924
   R37        2.64525  -0.00141  -0.00778   0.00146  -0.00632   2.63892
   R38        2.64819  -0.00096  -0.00292  -0.00051  -0.00343   2.64475
   R39        2.84827  -0.00357  -0.00005  -0.00085  -0.00091   2.84736
   R40        2.63579  -0.00200  -0.00281  -0.00030  -0.00312   2.63267
   R41        2.05813  -0.00396  -0.00591  -0.00176  -0.00767   2.05046
   R42        2.62284   0.00095   0.00164   0.00010   0.00174   2.62458
   R43        2.04952   0.00128   0.00329   0.00000   0.00328   2.05280
   R44        2.62920   0.00094   0.00177   0.00022   0.00200   2.63120
   R45        2.05089  -0.00012  -0.00007   0.00007   0.00000   2.05089
   R46        2.63941  -0.00156  -0.00197  -0.00008  -0.00205   2.63736
   R47        2.05084  -0.00006  -0.00006  -0.00007  -0.00013   2.05070
   R48        2.05154  -0.00020  -0.00011   0.00002  -0.00009   2.05144
   R49        2.06599   0.00131   0.00047   0.00060   0.00107   2.06706
    A1        2.06006   0.00008   0.00088  -0.00034   0.00056   2.06062
    A2        2.11038   0.00014  -0.00071   0.00079   0.00007   2.11045
    A3        2.11261  -0.00021  -0.00011  -0.00045  -0.00057   2.11204
    A4        2.11210   0.00015  -0.00153   0.00010  -0.00143   2.11067
    A5        2.07924  -0.00019   0.00042   0.00010   0.00052   2.07975
    A6        2.09185   0.00004   0.00110  -0.00020   0.00090   2.09275
    A7        2.10816   0.00042   0.00102   0.00011   0.00112   2.10927
    A8        2.09404  -0.00027  -0.00008   0.00009   0.00001   2.09405
    A9        2.08098  -0.00015  -0.00094  -0.00019  -0.00113   2.07986
   A10        2.05988  -0.00037   0.00088  -0.00004   0.00084   2.06072
   A11        2.11077   0.00019  -0.00256   0.00085  -0.00169   2.10908
   A12        2.11246   0.00018   0.00173  -0.00085   0.00091   2.11337
   A13        2.11626  -0.00069  -0.00342  -0.00016  -0.00354   2.11272
   A14        2.09291   0.00206   0.00628  -0.00148   0.00485   2.09776
   A15        2.07396  -0.00137  -0.00286   0.00164  -0.00131   2.07265
   A16        2.10991   0.00040   0.00213   0.00034   0.00243   2.11234
   A17        2.11954  -0.00170  -0.00837   0.00013  -0.00831   2.11123
   A18        2.04906   0.00133   0.00632   0.00022   0.00662   2.05568
   A19        1.76791  -0.00153  -0.00790   0.00134  -0.00650   1.76141
   A20        1.70173  -0.00025   0.00055   0.00265   0.00320   1.70493
   A21        1.80221   0.00245   0.01476  -0.00464   0.01013   1.81234
   A22        2.05580   0.00270   0.01205  -0.00112   0.01093   2.06673
   A23        2.12881  -0.00560  -0.02248   0.00236  -0.02009   2.10872
   A24        2.09856   0.00290   0.01040  -0.00131   0.00915   2.10772
   A25        2.06386  -0.00080  -0.00639   0.00230  -0.00398   2.05988
   A26        2.12413  -0.00223  -0.00832   0.00055  -0.00779   2.11633
   A27        2.09237   0.00301   0.01501  -0.00346   0.01145   2.10382
   A28        1.76934  -0.00036  -0.01109   0.00232  -0.00863   1.76072
   A29        1.84096  -0.00426  -0.02161  -0.00078  -0.02241   1.81855
   A30        1.72125  -0.00115  -0.00741  -0.00008  -0.00739   1.71386
   A31        2.06079  -0.00037  -0.00033   0.00050   0.00020   2.06099
   A32        2.11338   0.00011  -0.00050   0.00001  -0.00051   2.11287
   A33        2.10900   0.00026   0.00084  -0.00051   0.00031   2.10931
   A34        2.10351   0.00085   0.00496  -0.00052   0.00445   2.10797
   A35        2.08192  -0.00017  -0.00196   0.00033  -0.00164   2.08028
   A36        2.09775  -0.00067  -0.00301   0.00019  -0.00282   2.09493
   A37        2.11482  -0.00069  -0.00365  -0.00008  -0.00373   2.11109
   A38        2.09121   0.00066   0.00173   0.00032   0.00206   2.09327
   A39        2.07713   0.00004   0.00193  -0.00025   0.00169   2.07882
   A40        2.06443  -0.00045  -0.00303   0.00081  -0.00222   2.06221
   A41        2.11509  -0.00022  -0.00132  -0.00077  -0.00209   2.11301
   A42        2.10365   0.00068   0.00431  -0.00001   0.00431   2.10796
   A43        1.78638  -0.00215   0.00476  -0.00101   0.00377   1.79016
   A44        1.85585   0.00794   0.01259  -0.00377   0.00850   1.86435
   A45        1.95956   0.00424   0.01563   0.00053   0.01611   1.97567
   A46        1.89896   0.00319   0.01048   0.00723   0.01793   1.91690
   A47        1.90454   0.00191   0.00567   0.00520   0.01092   1.91545
   A48        2.04069  -0.01361  -0.04334  -0.00730  -0.05049   1.99020
   A49        1.79931  -0.00998  -0.00054   0.00195   0.00145   1.80076
   A50        1.99201   0.00539   0.00350   0.00332   0.00688   1.99890
   A51        1.92871  -0.00016   0.00158  -0.00634  -0.00473   1.92397
   A52        1.93856   0.00499  -0.01754   0.01004  -0.00752   1.93105
   A53        1.86398   0.00052   0.00708  -0.00759  -0.00054   1.86345
   A54        1.93312  -0.00141   0.00536  -0.00173   0.00363   1.93675
   A55        2.72305  -0.01801  -0.13250   0.01398  -0.11853   2.60452
   A56        1.98142  -0.00102  -0.00543  -0.00301  -0.00844   1.97297
   A57        1.90173   0.00025   0.00331   0.00085   0.00416   1.90589
   A58        1.95273  -0.00118  -0.00774  -0.00002  -0.00777   1.94496
   A59        1.86228   0.00046   0.00145   0.00139   0.00284   1.86512
   A60        1.88128   0.00127   0.00716   0.00040   0.00755   1.88882
   A61        1.87975   0.00036   0.00197   0.00062   0.00260   1.88235
   A62        2.07926   0.00017   0.00443  -0.00124   0.00321   2.08248
   A63        2.14016   0.00574   0.00897   0.00338   0.01236   2.15252
   A64        2.06210  -0.00589  -0.01286  -0.00248  -0.01533   2.04678
   A65        2.10097  -0.00023  -0.00296   0.00105  -0.00190   2.09908
   A66        2.12523   0.00019  -0.00363  -0.00005  -0.00368   2.12155
   A67        2.05698   0.00004   0.00653  -0.00099   0.00554   2.06252
   A68        2.09997   0.00067   0.00075   0.00041   0.00116   2.10112
   A69        2.09359  -0.00110  -0.00302  -0.00413  -0.00715   2.08644
   A70        2.08951   0.00042   0.00211   0.00368   0.00578   2.09529
   A71        2.09584   0.00047   0.00125  -0.00045   0.00080   2.09664
   A72        2.08590  -0.00028   0.00030   0.00035   0.00066   2.08656
   A73        2.10142  -0.00019  -0.00153   0.00010  -0.00143   2.09999
   A74        2.09955  -0.00129  -0.00459   0.00053  -0.00406   2.09549
   A75        2.08698   0.00066   0.00239  -0.00034   0.00204   2.08901
   A76        2.09647   0.00063   0.00224  -0.00016   0.00207   2.09854
   A77        2.09023   0.00022   0.00149  -0.00030   0.00120   2.09143
   A78        2.09767  -0.00013  -0.00165   0.00002  -0.00163   2.09604
   A79        2.09519  -0.00009   0.00020   0.00025   0.00045   2.09563
   A80        1.95480  -0.00147  -0.00168   0.00259   0.00099   1.95579
   A81        1.80810  -0.00108  -0.00443   0.00587   0.00107   1.80917
   A82        1.74384   0.00257   0.03236  -0.00604   0.02639   1.77023
   A83        2.03586   0.00569   0.03928   0.00294   0.04210   2.07796
   A84        1.93079  -0.00160  -0.02955  -0.00188  -0.03150   1.89929
   A85        1.96481  -0.00459  -0.03485  -0.00419  -0.03903   1.92579
    D1        0.00270  -0.00006   0.00653  -0.00205   0.00449   0.00719
    D2       -3.14102  -0.00005   0.00353  -0.00199   0.00154  -3.13948
    D3       -3.12136  -0.00012   0.00159  -0.00184  -0.00024  -3.12160
    D4        0.01810  -0.00010  -0.00141  -0.00178  -0.00319   0.01491
    D5       -0.00465   0.00027  -0.00582   0.00309  -0.00272  -0.00737
    D6       -3.03974  -0.00020  -0.00713  -0.00471  -0.01182  -3.05155
    D7        3.11938   0.00033  -0.00087   0.00289   0.00202   3.12140
    D8        0.08430  -0.00015  -0.00218  -0.00491  -0.00707   0.07722
    D9       -0.00095  -0.00009  -0.00189  -0.00094  -0.00283  -0.00378
   D10        3.13739   0.00011  -0.00006   0.00009   0.00004   3.13743
   D11       -3.14039  -0.00010   0.00113  -0.00099   0.00014  -3.14025
   D12       -0.00205   0.00009   0.00297   0.00003   0.00301   0.00095
   D13        0.00105   0.00003  -0.00355   0.00285  -0.00070   0.00035
   D14        3.12983   0.00044   0.00815  -0.00043   0.00775   3.13758
   D15       -3.13731  -0.00016  -0.00537   0.00183  -0.00355  -3.14086
   D16       -0.00853   0.00025   0.00633  -0.00145   0.00490  -0.00363
   D17       -0.00302   0.00018   0.00429  -0.00181   0.00249  -0.00052
   D18        3.12708   0.00042   0.00431  -0.00083   0.00349   3.13057
   D19       -3.13178  -0.00023  -0.00743   0.00146  -0.00596  -3.13774
   D20       -0.00169   0.00002  -0.00741   0.00244  -0.00496  -0.00665
   D21        0.00494  -0.00034   0.00042  -0.00119  -0.00077   0.00417
   D22        3.04420  -0.00006   0.00083   0.00631   0.00716   3.05136
   D23       -3.12527  -0.00060   0.00035  -0.00214  -0.00180  -3.12707
   D24       -0.08602  -0.00032   0.00076   0.00536   0.00614  -0.07988
   D25        2.34472   0.00037  -0.00729  -0.00062  -0.00790   2.33681
   D26       -2.15163  -0.00212  -0.02406  -0.00016  -0.02423  -2.17586
   D27       -0.80810   0.00061  -0.00728   0.00032  -0.00694  -0.81504
   D28        0.97874  -0.00188  -0.02405   0.00079  -0.02327   0.95547
   D29       -2.33209   0.00029  -0.00098   0.00264   0.00165  -2.33043
   D30        2.11500  -0.00190  -0.01490   0.00656  -0.00837   2.10663
   D31        0.91244  -0.00013  -0.00204  -0.00491  -0.00694   0.90550
   D32       -0.92365  -0.00231  -0.01596  -0.00099  -0.01697  -0.94062
   D33       -0.82968  -0.00025   0.01454  -0.00451   0.00996  -0.81972
   D34        2.31748   0.00053   0.00213   0.00958   0.01152   2.32900
   D35        0.92602  -0.00033   0.01646  -0.00248   0.01399   0.94001
   D36       -2.21001   0.00045   0.00406   0.01160   0.01555  -2.19446
   D37        1.18042  -0.00038   0.00711  -0.01323  -0.00606   1.17437
   D38       -1.02811  -0.00578  -0.03761  -0.02243  -0.05992  -1.08803
   D39       -3.05811  -0.00141  -0.01006  -0.01763  -0.02761  -3.08572
   D40       -0.62654   0.00082   0.01237  -0.01447  -0.00211  -0.62865
   D41       -2.83507  -0.00459  -0.03236  -0.02367  -0.05598  -2.89105
   D42        1.41812  -0.00022  -0.00481  -0.01887  -0.02367   1.39445
   D43       -0.06387   0.00078  -0.02254   0.01080  -0.01158  -0.07545
   D44       -3.12453   0.00101  -0.02743   0.01965  -0.00763  -3.13216
   D45        3.07226  -0.00002  -0.01016  -0.00301  -0.01324   3.05902
   D46        0.01160   0.00021  -0.01505   0.00584  -0.00929   0.00231
   D47        3.13790  -0.00089   0.02094  -0.01841   0.00268   3.14058
   D48       -0.00814  -0.00060   0.01564  -0.01262   0.00311  -0.00503
   D49        0.00200  -0.00008   0.00824  -0.00399   0.00428   0.00628
   D50        3.13915   0.00021   0.00295   0.00180   0.00471  -3.13933
   D51        0.88937  -0.00006   0.02077  -0.01019   0.01063   0.90000
   D52       -0.99226   0.00478   0.04744  -0.00987   0.03769  -0.95457
   D53       -2.33163  -0.00053   0.02454  -0.01868   0.00580  -2.32583
   D54        2.06992   0.00430   0.05121  -0.01836   0.03285   2.10277
   D55       -0.01587  -0.00029   0.00903  -0.00331   0.00579  -0.01008
   D56        3.11938  -0.00006   0.01039  -0.00334   0.00707   3.12645
   D57       -3.07523   0.00013   0.00499   0.00541   0.01057  -3.06467
   D58        0.06002   0.00036   0.00635   0.00539   0.01185   0.07187
   D59        1.41855   0.00165   0.02551  -0.00692   0.01868   1.43723
   D60       -2.87359   0.00723   0.04408  -0.00074   0.04346  -2.83013
   D61       -0.62135  -0.00128   0.00864  -0.01268  -0.00396  -0.62532
   D62       -3.04220  -0.00008   0.00688  -0.00465   0.00238  -3.03982
   D63       -1.05115   0.00550   0.02545   0.00152   0.02716  -1.02399
   D64        1.20108  -0.00301  -0.00999  -0.01042  -0.02026   1.18082
   D65        0.00683   0.00027   0.00337  -0.00087   0.00252   0.00935
   D66       -3.13434   0.00009  -0.00031  -0.00083  -0.00115  -3.13549
   D67       -3.12844   0.00004   0.00201  -0.00085   0.00125  -3.12719
   D68        0.01358  -0.00013  -0.00166  -0.00081  -0.00242   0.01115
   D69        0.00652  -0.00014  -0.00995   0.00259  -0.00740  -0.00088
   D70        3.14096  -0.00011  -0.00382   0.00053  -0.00331   3.13765
   D71       -3.13551   0.00004  -0.00625   0.00255  -0.00369  -3.13920
   D72       -0.00106   0.00006  -0.00011   0.00049   0.00040  -0.00067
   D73       -0.01090   0.00004   0.00406  -0.00012   0.00393  -0.00697
   D74        3.13511  -0.00024   0.00936  -0.00587   0.00352   3.13863
   D75        3.13779   0.00002  -0.00202   0.00191  -0.00013   3.13766
   D76        0.00061  -0.00027   0.00327  -0.00384  -0.00054   0.00007
   D77       -3.07003  -0.00377   0.02918  -0.04098  -0.01170  -3.08172
   D78       -0.96557  -0.00137   0.00933  -0.02569  -0.01623  -0.98180
   D79        1.22671   0.00081   0.02066  -0.03061  -0.00984   1.21687
   D80       -1.15735  -0.00114   0.04544  -0.04076   0.00471  -1.15264
   D81        0.94710   0.00126   0.02558  -0.02547   0.00018   0.94728
   D82        3.13939   0.00344   0.03692  -0.03039   0.00657  -3.13723
   D83        1.00906  -0.00615   0.02963  -0.03314  -0.00369   1.00537
   D84        3.11351  -0.00376   0.00977  -0.01784  -0.00822   3.10529
   D85       -0.97739  -0.00157   0.02111  -0.02277  -0.00183  -0.97922
   D86       -0.38081   0.00055  -0.01252   0.01816   0.00583  -0.37498
   D87        1.69797   0.00214   0.01031   0.03031   0.04073   1.73870
   D88       -2.30972  -0.00084  -0.03374   0.02512  -0.00856  -2.31828
   D89       -2.34865  -0.00030  -0.03064   0.01602  -0.01453  -2.36318
   D90       -0.26986   0.00129  -0.00781   0.02817   0.02037  -0.24949
   D91        2.00563  -0.00169  -0.05185   0.02298  -0.02892   1.97671
   D92        1.77096   0.00411  -0.01729   0.00738  -0.00974   1.76122
   D93       -2.43344   0.00570   0.00554   0.01952   0.02516  -2.40828
   D94       -0.15795   0.00272  -0.03851   0.01433  -0.02413  -0.18208
   D95       -0.71091   0.00328   0.49992  -0.02771   0.47217  -0.23873
   D96       -2.85152   0.00030   0.50508  -0.03810   0.46703  -2.38449
   D97        1.32209  -0.00121   0.50437  -0.03705   0.46730   1.78938
   D98        1.32353   0.00271  -0.03767  -0.00479  -0.04244   1.28109
   D99       -2.88709   0.00282  -0.03701  -0.00435  -0.04136  -2.92844
   D100      -0.81054   0.00271  -0.03719  -0.00305  -0.04023  -0.85077
   D101      -2.93478  -0.00308  -0.04806   0.00673  -0.04133  -2.97611
   D102      -0.86221  -0.00298  -0.04740   0.00717  -0.04025  -0.90246
   D103       1.21434  -0.00309  -0.04758   0.00847  -0.03912   1.17521
   D104      -0.86644  -0.00015  -0.04706   0.00257  -0.04449  -0.91093
   D105       1.20613  -0.00005  -0.04641   0.00300  -0.04340   1.16273
   D106      -3.00050  -0.00016  -0.04659   0.00431  -0.04228  -3.04278
   D107       0.01839  -0.00026  -0.01443   0.00211  -0.01233   0.00606
   D108      -3.12627   0.00037  -0.00086   0.00070  -0.00016  -3.12643
   D109      -3.06009  -0.00043  -0.02551   0.00868  -0.01678  -3.07687
   D110       0.07844   0.00021  -0.01194   0.00727  -0.00462   0.07382
   D111      -0.03388   0.00041   0.01944   0.00035   0.01978  -0.01410
   D112       3.09119   0.00029   0.01094  -0.00234   0.00860   3.09979
   D113       3.04743   0.00099   0.03060  -0.00571   0.02493   3.07236
   D114      -0.11069   0.00086   0.02211  -0.00840   0.01375  -0.09694
   D115       1.71620   0.00056   0.04094  -0.05635  -0.01524   1.70096
   D116      -0.44007  -0.00028   0.02108  -0.06598  -0.04501  -0.48508
   D117      -2.69945   0.00121   0.06249  -0.06188   0.00060  -2.69886
   D118      -1.36287   0.00019   0.02952  -0.04988  -0.02023  -1.38309
   D119       2.76405  -0.00065   0.00966  -0.05952  -0.04999   2.71406
   D120       0.50467   0.00084   0.05106  -0.05541  -0.00438   0.50028
   D121       0.00991  -0.00007   0.00005  -0.00184  -0.00178   0.00813
   D122      -3.13950   0.00027   0.00720  -0.00228   0.00491  -3.13459
   D123      -3.12873  -0.00068  -0.01308  -0.00048  -0.01352   3.14093
   D124       0.00504  -0.00034  -0.00593  -0.00092  -0.00683  -0.00179
   D125       0.02115  -0.00027  -0.01013  -0.00307  -0.01322   0.00793
   D126      -3.14144  -0.00016  -0.00809  -0.00190  -0.01001   3.13173
   D127      -3.10396  -0.00013  -0.00157  -0.00031  -0.00186  -3.10581
   D128       0.01664  -0.00002   0.00047   0.00086   0.00135   0.01799
   D129      -0.02294   0.00023   0.00947  -0.00090   0.00857  -0.01437
   D130       3.13359   0.00014   0.00628   0.00089   0.00715   3.14074
   D131       3.12654  -0.00011   0.00227  -0.00046   0.00182   3.12836
   D132      -0.00012  -0.00020  -0.00093   0.00133   0.00040   0.00028
   D133       0.00747  -0.00006  -0.00447   0.00338  -0.00111   0.00636
   D134       3.13415   0.00002  -0.00129   0.00158   0.00028   3.13444
   D135      -3.11301  -0.00018  -0.00653   0.00220  -0.00434  -3.11735
   D136       0.01367  -0.00009  -0.00335   0.00040  -0.00294   0.01073
         Item               Value     Threshold  Converged?
 Maximum Force            0.018011     0.000450     NO 
 RMS     Force            0.002485     0.000300     NO 
 Maximum Displacement     0.979155     0.001800     NO 
 RMS     Displacement     0.117724     0.001200     NO 
 Predicted change in Energy=-9.267578D-04
 GradGradGradGradGradGradGradGradGradGradGradGradGradGradGradGradGradGrad

                          Input orientation:                          
 ---------------------------------------------------------------------
 Center     Atomic      Atomic             Coordinates (Angstroms)
 Number     Number       Type             X           Y           Z
 ---------------------------------------------------------------------
      1          6           0        0.327034    3.410791    0.494106
      2          6           0        0.200951    4.344940   -0.537503
      3          6           0        0.487716    3.999359   -1.854039
      4          6           0        0.913913    2.709779   -2.179450
      5          6           0        1.041797    1.786783   -1.153394
      6          6           0        0.753853    2.134502    0.168608
      7         16           0        0.811356    0.849832    1.393886
      8          6           0        2.423635    0.159461    1.083578
      9          6           0        2.784505   -0.119700   -0.237344
     10         16           0        1.563831    0.124903   -1.506019
     11          6           0        4.018048   -0.666940   -0.544436
     12          6           0        4.903758   -0.923466    0.505520
     13          6           0        4.547638   -0.645949    1.820756
     14          6           0        3.296789   -0.102902    2.127654
     15          1           0        5.244207   -0.853834    2.625321
     16          1           0        3.021014    0.109865    3.154764
     17          1           0        4.289432   -0.895261   -1.569549
     18          1           0        5.877306   -1.346757    0.284693
     19          1           0        0.085705    3.675221    1.518079
     20          1           0        1.133973    2.439381   -3.206852
     21          1           0       -0.130043    5.350301   -0.302331
     22          1           0        0.380871    4.735456   -2.643025
     23          6           0        0.195242   -0.955920   -0.775309
     24          1           0       -0.563875   -0.942562   -1.561801
     25          6           0        0.772289   -2.366141   -0.634726
     26          1           0       -0.081382   -2.950387   -0.269866
     27          6           0        1.315901   -2.960007   -1.930386
     28          1           0        2.266628   -2.510885   -2.242850
     29          1           0        1.501621   -4.027235   -1.786401
     30          1           0        0.599791   -2.851733   -2.751655
     31          1           0        1.530919   -2.388077    0.155095
     32          6           0       -1.699039    0.367000    0.472764
     33          6           0       -2.133211    1.066762   -0.655032
     34          6           0       -2.464829    0.410983    1.643384
     35          6           0       -3.312958    1.806462   -0.611396
     36          1           0       -1.575323    1.046547   -1.585459
     37          6           0       -3.635892    1.156282    1.689196
     38          1           0       -2.151227   -0.163296    2.510505
     39          6           0       -4.061392    1.859876    0.561504
     40          1           0       -3.642908    2.340556   -1.496673
     41          1           0       -4.225822    1.175060    2.599833
     42          1           0       -4.980183    2.437083    0.595122
     43          6           0       -0.395910   -0.387390    0.528154
     44          1           0       -0.452293   -1.189732    1.269476
     45         35           0       -2.427084   -3.013192    0.729025
 ---------------------------------------------------------------------
                    Distance matrix (angstroms):
                    1          2          3          4          5
     1  C    0.000000
     2  C    1.397408   0.000000
     3  C    2.426111   1.391016   0.000000
     4  C    2.825552   2.424470   1.396622   0.000000
     5  C    2.421269   2.762338   2.386086   1.386026   0.000000
     6  C    1.384571   2.385441   2.763986   2.422796   1.396964
     7  S    2.757296   4.039634   4.535778   4.029721   2.723897
     8  C    3.913357   5.008639   5.207898   4.408031   3.092200
     9  C    4.363318   5.166997   4.985539   3.908560   2.740594
    10  S    4.040697   4.539183   4.036156   2.749089   1.777276
    11  C    5.597325   6.299938   5.996054   4.869411   3.905081
    12  C    6.303357   7.138655   7.021621   6.027304   5.001219
    13  C    6.002553   7.025955   7.180946   6.361330   5.201411
    14  C    4.882004   6.039087   6.369719   5.669252   4.406946
    15  H    6.848919   7.903489   8.138941   7.384891   6.237932
    16  H    5.023220   6.286609   6.828900   6.297084   5.028875
    17  H    6.204946   6.726106   6.204135   4.976186   4.232455
    18  H    7.313251   8.080373   7.886877   6.867515   5.938798
    19  H    1.084751   2.165000   3.411431   3.910208   3.408384
    20  H    3.910483   3.409854   2.163627   1.084940   2.156634
    21  H    2.145911   1.084258   2.148131   3.403789   3.846581
    22  H    3.405764   2.148975   1.084321   2.145321   3.369050
    23  C    4.549389   5.306194   5.079763   3.990670   2.895172
    24  H    4.896137   5.439837   5.061011   3.988100   3.192851
    25  C    5.903004   6.736059   6.487473   5.307655   4.193856
    26  H    6.419894   7.305692   7.150696   6.055956   4.948023
    27  C    6.887894   7.519673   7.008887   5.689473   4.817765
    28  H    6.805821   7.360541   6.760102   5.393439   4.599682
    29  H    7.867947   8.564158   8.090661   6.774013   5.866425
    30  H    7.058935   7.540135   6.910553   5.599688   4.926016
    31  H    5.932212   6.897973   6.776742   5.640828   4.402368
    32  C    3.656514   4.522677   4.836315   4.398906   3.488890
    33  C    3.587171   4.025988   4.111812   3.782634   3.293549
    34  C    4.256077   5.228640   5.816007   5.595930   4.691612
    35  C    4.128626   4.335539   4.560492   4.597958   4.388399
    36  H    3.678751   3.890085   3.612114   3.052124   2.753896
    37  C    4.713368   5.463250   6.135287   6.170940   5.509866
    38  H    4.793928   5.928515   6.583385   6.296453   5.236637
    39  C    4.654908   5.054793   5.577331   5.743590   5.384121
    40  H    4.568265   4.439912   4.465578   4.622459   4.729795
    41  H    5.491910   6.283895   7.073264   7.184273   6.496824
    42  H    5.396746   5.636214   6.191689   6.520198   6.304319
    43  C    3.866521   4.887414   5.069439   4.317316   3.101876
    44  H    4.730049   5.858711   6.129162   5.382174   4.118524
    45  Br   6.993419   7.915351   8.021481   7.236981   6.214209
                    6          7          8          9         10
     6  C    0.000000
     7  S    1.776229   0.000000
     8  C    2.743379   1.781108   0.000000
     9  C    3.061008   2.737557   1.397495   0.000000
    10  S    2.738417   3.082400   2.728823   1.777474   0.000000
    11  C    4.360216   4.042346   2.423948   1.383982   2.752243
    12  C    5.165887   4.547695   2.767290   2.385188   4.037385
    13  C    4.985309   4.047145   2.388201   2.760679   4.534837
    14  C    3.912846   2.761068   1.386119   2.419904   4.032198
    15  H    5.926961   4.906025   3.370365   3.844989   5.618814
    16  H    4.261021   2.920759   2.156185   3.408084   4.883289
    17  H    4.970007   4.891248   3.410678   2.154315   2.910957
    18  H    6.195354   5.631977   3.851591   3.368028   4.896785
    19  H    2.154370   2.919729   4.244440   4.976591   4.892319
    20  H    3.410450   4.878272   5.026834   4.253367   2.904207
    21  H    3.368148   4.900777   5.948684   6.198365   5.623421
    22  H    3.848292   5.619612   6.245013   5.927672   4.893810
    23  C    3.279288   2.888899   3.108902   2.773617   1.890807
    24  H    3.768162   3.720217   4.139771   3.693634   2.381119
    25  C    4.571813   3.802535   3.472489   3.041944   2.755176
    26  H    5.171651   4.243432   4.216405   4.028294   3.700298
    27  C    5.538565   5.081360   4.476845   3.618084   3.123816
    28  H    5.448232   5.161209   4.268550   3.163545   2.825636
    29  H    6.507551   5.863145   5.159003   4.394792   4.162059
    30  H    5.780502   5.561640   5.206026   4.307985   3.367691
    31  H    4.588871   3.540682   2.854641   2.621263   3.012549
    32  C    3.038627   2.717292   4.172842   4.565446   3.823678
    33  C    3.186470   3.593827   4.960928   5.076030   3.908887
    34  C    3.937690   3.314850   4.926838   5.601274   5.121591
    35  C    4.153910   4.684684   6.204358   6.405394   5.235558
    36  H    3.112147   3.822490   4.889003   4.710164   3.272617
    37  C    4.747522   4.467565   6.170762   6.823576   6.189529
    38  H    4.382220   3.324179   4.803088   5.649250   5.478794
    39  C    4.839047   5.045465   6.724548   7.170996   6.239224
    40  H    4.706073   5.515257   6.943905   6.996457   5.658563
    41  H    5.623926   5.189725   6.895342   7.672721   7.175021
    42  H    5.757833   6.057996   7.761615   8.217087   7.251558
    43  C    2.794847   1.933313   2.925299   3.282177   2.870695
    44  H    3.703678   2.402521   3.182113   3.727242   3.673744
    45  Br   6.077103   5.084534   5.806971   6.038777   5.547113
                   11         12         13         14         15
    11  C    0.000000
    12  C    1.397389   0.000000
    13  C    2.423848   1.390569   0.000000
    14  C    2.824610   2.426313   1.397752   0.000000
    15  H    3.403786   2.148095   1.084320   2.145695   0.000000
    16  H    3.909168   3.410425   2.163658   1.084563   2.480245
    17  H    1.084729   2.164279   3.409251   3.909282   4.302354
    18  H    2.146264   1.084314   2.149102   3.406281   2.474334
    19  H    6.210608   6.736975   6.218759   4.995683   6.953306
    20  H    5.005555   6.269109   6.815366   6.292689   7.858342
    21  H    7.312488   8.084054   7.895773   6.883708   8.714644
    22  H    6.842442   7.898939   8.139214   7.394029   9.091077
    23  C    3.840658   4.879723   5.077300   4.332947   6.088247
    24  H    4.701597   5.845442   6.136549   5.405722   7.160564
    25  C    3.664749   4.522224   4.820965   4.373339   5.736987
    26  H    4.700515   5.437026   5.577540   5.026760   6.414011
    27  C    3.805340   4.791019   5.465350   5.343656   6.373541
    28  H    3.058139   4.126487   5.019351   5.095186   5.942296
    29  H    4.377952   5.144008   5.807141   5.826049   6.598539
    30  H    4.618400   5.731626   6.431012   6.215909   7.380655
    31  H    3.104427   3.693769   3.861350   3.497329   4.716399
    32  C    5.898204   6.727801   6.470249   5.283727   7.371065
    33  C    6.391865   7.404513   7.327799   6.212596   8.299138
    34  C    6.926484   7.574403   7.093889   5.804726   7.873576
    35  C    7.737303   8.730088   8.585957   7.405189   9.527780
    36  H    5.941849   7.087428   7.208154   6.232649   8.236996
    37  C    8.179001   8.868600   8.380663   7.059735   9.152762
    38  H    6.902629   7.373645   6.751555   5.461786   7.428490
    39  C    8.537286   9.387441   9.054296   7.774841   9.910486
    40  H    8.285049   9.365261   9.327893   8.201563  10.304163
    41  H    9.013367   9.598916   8.994255   7.644986   9.684963
    42  H    9.586538  10.440001  10.088936   8.792522  10.931148
    43  C    4.551003   5.326760   5.116281   4.034273   6.035445
    44  H    4.852581   5.416808   5.059537   3.996659   5.865258
    45  Br   6.976126   7.626150   7.445969   6.571809   8.191915
                   16         17         18         19         20
    16  H    0.000000
    17  H    4.993827   0.000000
    18  H    4.303193   2.482621   0.000000
    19  H    4.899646   6.934989   7.764287   0.000000
    20  H    7.032619   4.874169   7.001781   4.995112   0.000000
    21  H    7.024446   7.755299   9.015733   2.483211   4.302027
    22  H    7.872789   6.937880   8.704921   4.304185   2.481335
    23  C    4.956446   4.170957   5.793290   5.169051   4.280384
    24  H    6.017060   4.853543   6.712803   5.588518   4.126308
    25  C    5.054464   3.925261   5.286367   6.450118   5.462572
    26  H    5.542390   5.001672   6.195573   6.864644   6.257202
    27  C    6.179829   3.638030   5.321238   7.578360   5.551203
    28  H    6.047452   2.674940   4.558581   7.561013   5.168882
    29  H    6.621123   4.198591   5.533626   8.500131   6.630986
    30  H    7.036986   4.340346   6.271884   7.816395   5.337457
    31  H    4.178291   3.579426   4.471267   6.380435   5.896152
    32  C    5.434900   6.451831   7.770028   3.901579   5.085302
    33  C    6.480449   6.777626   8.418821   4.055867   4.366962
    34  C    5.698194   7.592711   8.632898   4.144415   6.371073
    35  C    7.561852   8.124882   9.757394   4.424685   5.187695
    36  H    6.668838   6.177881   8.047798   4.393278   3.450969
    37  C    6.896178   8.811300   9.936739   4.497179   6.954800
    38  H    5.219364   7.659289   8.414997   4.552250   7.089051
    39  C    7.742610   9.048117  10.446858   4.626978   6.444234
    40  H    8.427319   8.567254  10.363591   4.977210   5.074748
    41  H    7.345693   9.704613  10.667363   5.100025   8.002718
    42  H    8.717044  10.085439  11.502125   5.296042   7.199855
    43  C    4.338399   5.158558   6.350819   4.209122   4.927621
    44  H    4.160183   5.534503   6.407674   4.900919   5.976974
    45  Br   6.731973   7.408148   8.481588   7.188295   7.609390
                   21         22         23         24         25
    21  H    0.000000
    22  H    2.473442   0.000000
    23  C    6.332293   5.992877   0.000000
    24  H    6.432309   5.856746   1.093164   0.000000
    25  C    7.776129   7.390478   1.530187   2.161338   0.000000
    26  H    8.300894   8.057155   2.076028   2.435828   1.096914
    27  C    8.590841   7.784747   2.570301   2.781995   1.525427
    28  H    8.444400   7.498378   2.976950   3.306843   2.200014
    29  H    9.633430   8.875508   3.487393   3.719130   2.148840
    30  H    8.590996   7.591124   2.768341   2.532746   2.178748
    31  H    7.927833   7.739303   2.168123   3.070083   1.095362
    32  C    5.281648   5.754787   2.626043   2.672640   3.847604
    33  C    4.741918   4.871554   3.086649   2.705999   4.497462
    34  C    5.799474   6.721040   3.846360   3.964710   4.835405
    35  C    4.773392   5.133313   4.468231   4.002232   5.839556
    36  H    4.717791   4.307342   2.793048   2.231623   4.249896
    37  C    5.817813   6.907460   5.021232   4.940791   6.102470
    38  H    6.511297   7.547726   4.114699   4.439664   4.826174
    39  C    5.327737   6.186410   5.275861   4.959305   6.531054
    40  H    4.777577   4.820837   5.110628   4.501505   6.510754
    41  H    6.529211   7.834896   5.956380   5.934086   6.927019
    42  H    5.728535   6.671508   6.338421   5.964738   7.594368
    43  C    5.803576   6.074810   1.540033   2.168949   2.575352
    44  H    6.733978   7.149103   2.157571   2.844235   2.551377
    45  Br   8.734307   8.904880   3.656773   3.606514   3.537581
                   26         27         28         29         30
    26  H    0.000000
    27  C    2.170212   0.000000
    28  H    3.098222   1.096917   0.000000
    29  H    2.442412   1.092794   1.758664   0.000000
    30  H    2.575462   1.094997   1.775783   1.768281   0.000000
    31  H    1.759630   2.173147   2.511273   2.541083   3.087259
    32  C    3.764754   5.092540   5.602080   5.887049   5.103110
    33  C    4.527233   5.453235   5.888914   6.359308   5.217253
    34  C    4.543144   6.199140   6.784307   6.869784   6.273243
    35  C    5.760845   6.773869   7.241057   7.654595   6.448961
    36  H    4.465212   4.952840   5.277127   5.937274   4.613861
    37  C    5.773837   7.386844   7.984287   8.083481   7.329826
    38  H    4.447764   6.289999   6.900943   6.836427   6.518138
    39  C    6.298435   7.639114   8.186073   8.433140   7.409649
    40  H    6.494890   7.271441   7.682179   8.191391   6.821681
    41  H    6.513898   8.266339   8.898858   8.894185   8.254697
    42  H    7.332891   8.668763   9.222405   9.459009   8.385022
    43  C    2.702724   3.948807   4.390536   4.712352   4.221558
    44  H    2.367922   4.061958   4.634049   4.605169   4.476451
    45  Br   2.550303   4.591866   5.578108   4.773926   4.615536
                   31         32         33         34         35
    31  H    0.000000
    32  C    4.257228   0.000000
    33  C    5.100791   1.396458   0.000000
    34  C    5.100564   1.399544   2.413034   0.000000
    35  C    6.453279   2.419129   1.393149   2.784011   0.000000
    36  H    4.947212   2.171030   1.085054   3.408899   2.132053
    37  C    6.450728   2.419519   2.785941   1.388869   2.412414
    38  H    4.904672   2.153620   3.396173   1.086297   3.869861
    39  C    7.034502   2.795937   2.413891   2.412212   1.392372
    40  H    7.201166   3.398857   2.147114   3.869248   1.085283
    41  H    7.198108   3.400296   3.871032   2.144691   3.397642
    42  H    8.116049   3.881510   3.397928   3.395723   2.152442
    43  C    2.802605   1.506757   2.555915   2.482250   3.823706
    44  H    2.571187   2.147683   3.408956   2.598538   4.549534
    45  Br   4.047957   3.467192   4.318333   3.544355   5.080410
                   36         37         38         39         40
    36  H    0.000000
    37  C    3.870575   0.000000
    38  H    4.309560   2.149434   0.000000
    39  C    3.384006   1.395629   3.397139   0.000000
    40  H    2.440748   3.398869   4.954984   2.154594   0.000000
    41  H    4.955636   1.085186   2.470449   2.156569   4.298782
    42  H    4.275699   2.155125   4.293443   1.085576   2.484598
    43  C    2.813281   3.772059   2.657268   4.299660   4.699427
    44  H    3.796418   3.976840   2.340962   4.777753   5.504047
    45  Br   4.750138   4.446084   3.372192   5.142550   5.924068
                   41         42         43         44         45
    41  H    0.000000
    42  H    2.486086   0.000000
    43  C    4.626157   5.384951   0.000000
    44  H    4.647754   5.840405   1.093841   0.000000
    45  Br   4.927153   6.020112   3.325786   2.741696   0.000000
 Stoichiometry    C22H20BrS2(1+)
 Framework group  C1[X(C22H20BrS2)]
 Deg. of freedom   129
 Full point group                 C1      NOp   1
 Largest Abelian subgroup         C1      NOp   1
 Largest concise Abelian subgroup C1      NOp   1
                         Standard orientation:                         
 ---------------------------------------------------------------------
 Center     Atomic      Atomic             Coordinates (Angstroms)
 Number     Number       Type             X           Y           Z
 ---------------------------------------------------------------------
      1          6           0        0.786976    3.177691    0.909981
      2          6           0        0.946735    4.241733    0.018331
      3          6           0        1.307588    4.016743   -1.306090
      4          6           0        1.524346    2.720659   -1.779100
      5          6           0        1.368986    1.667815   -0.891153
      6          6           0        1.006775    1.894422    0.438870
      7         16           0        0.694934    0.478357    1.464788
      8          6           0        2.178318   -0.469072    1.192209
      9          6           0        2.624175   -0.643420   -0.120729
     10         16           0        1.614456   -0.005595   -1.437187
     11          6           0        3.763232   -1.377960   -0.400742
     12          6           0        4.467335   -1.934056    0.670562
     13          6           0        4.026438   -1.761515    1.978049
     14          6           0        2.869728   -1.027640    2.255825
     15          1           0        4.581373   -2.202139    2.798810
     16          1           0        2.526974   -0.897199    3.276502
     17          1           0        4.098639   -1.522921   -1.422077
     18          1           0        5.365530   -2.508142    0.472055
     19          1           0        0.487646    3.352027    1.937937
     20          1           0        1.802178    2.545117   -2.813068
     21          1           0        0.781012    5.254267    0.368938
     22          1           0        1.423545    4.853624   -1.985749
     23          6           0        0.000262   -0.881563   -0.987514
     24          1           0       -0.653245   -0.620153   -1.823936
     25          6           0        0.291565   -2.383651   -1.006138
     26          1           0       -0.688980   -2.831051   -0.802216
     27          6           0        0.855832   -2.902989   -2.324780
     28          1           0        1.900852   -2.612630   -2.488646
     29          1           0        0.826939   -3.995399   -2.322632
     30          1           0        0.265457   -2.553282   -3.178116
     31          1           0        0.942668   -2.653729   -0.167723
     32          6           0       -1.745644    0.617071    0.278192
     33          6           0       -1.919187    1.525697   -0.767932
     34          6           0       -2.613663    0.661054    1.375157
     35          6           0       -2.941824    2.470313   -0.715204
     36          1           0       -1.276198    1.515011   -1.641885
     37          6           0       -3.627029    1.609139    1.431564
     38          1           0       -2.506599   -0.068856    2.172534
     39          6           0       -3.791411    2.519781    0.386819
     40          1           0       -3.070209    3.166652   -1.537682
     41          1           0       -4.299430    1.627211    2.283138
     42          1           0       -4.587597    3.256593    0.427687
     43          6           0       -0.615932   -0.378549    0.331192
     44          1           0       -0.898269   -1.241853    0.940684
     45         35           0       -3.101547   -2.559930   -0.021154
 ---------------------------------------------------------------------
 Rotational constants (GHZ):           0.2057977           0.1601068           0.1134871
 Standard basis: 6-31+G(d,p) (6D, 7F)
 There are   598 symmetry adapted cartesian basis functions of A   symmetry.
 There are   598 symmetry adapted basis functions of A   symmetry.
   598 basis functions,  1043 primitive gaussians,   598 cartesian basis functions
   109 alpha electrons      109 beta electrons
       nuclear repulsion energy      3085.9995643169 Hartrees.
 NAtoms=   45 NActive=   45 NUniq=   45 SFac= 1.00D+00 NAtFMM=   60 NAOKFM=F Big=F
 Integral buffers will be    131072 words long.
 Raffenetti 2 integral format.
 Two-electron integral symmetry is turned on.
 Nuclear repulsion after empirical dispersion term =     3085.9550011605 Hartrees.
 ------------------------------------------------------------------------------
 Polarizable Continuum Model (PCM)
 =================================
 Model                : PCM.
 Atomic radii         : SMD-Coulomb.
 Polarization charges : Total charges.
 Charge compensation  : None.
 Solution method      : Matrix inversion.
 Cavity type          : VdW (van der Waals Surface) (Alpha=1.000).
 Cavity algorithm     : GePol (No added spheres)
                        Default sphere list used, NSphG=   45.
                        Lebedev-Laikov grids with approx.  5.0 points / Ang**2.
                        Smoothing algorithm: York/Karplus (Gamma=1.0000).
                        Polarization charges: spherical gaussians, with
                                              point-specific exponents (IZeta= 3).
                        Self-potential: point-specific (ISelfS= 7).
                        Self-field    : sphere-specific E.n sum rule (ISelfD= 2).
 1st derivatives      : Analytical E(r).r(x)/FMM algorithm (CHGder, D1EAlg=3).
                        Cavity 1st derivative terms included.
 Solvent              : Dichloromethane, Eps=   8.930000 Eps(inf)=   2.028346
 ------------------------------------------------------------------------------
 ------------------------------------------------------------------------------
 Atomic radii for non-electrostatic terms: SMD-CDS.
 ------------------------------------------------------------------------------
 Nuclear repulsion after PCM non-electrostatic terms =     3085.9390962791 Hartrees.
 One-electron integrals computed using PRISM.
 NBasis=   598 RedAO= T EigKep=  1.20D-06  NBF=   598
 NBsUse=   594 1.00D-06 EigRej=  9.67D-07 NBFU=   594
 Lowest energy guess from the checkpoint file:  "/home/osl/gaussian/scratch/Gau-4185076.chk"
 B after Tr=     0.000000    0.000000    0.000000
         Rot=    0.999811   -0.013930    0.008706    0.010405 Ang=  -2.23 deg.
 B after Tr=     0.000000    0.000000    0.000000
         Rot=    0.993336    0.006346    0.000117   -0.115078 Ang=  13.24 deg.
 Requested convergence on RMS density matrix=1.00D-08 within 128 cycles.
 Requested convergence on MAX density matrix=1.00D-06.
 Requested convergence on             energy=1.00D-06.
 No special actions if energy rises.
 Inv3:  Mode=1 IEnd=    33406707.
 Iteration    1 A*A^-1 deviation from unit magnitude is 3.55D-15 for   1850.
 Iteration    1 A*A^-1 deviation from orthogonality  is 2.11D-15 for   1731    576.
 Iteration    1 A^-1*A deviation from unit magnitude is 3.55D-15 for   2786.
 Iteration    1 A^-1*A deviation from orthogonality  is 2.78D-15 for   2733   1643.
 Error on total polarization charges =  0.05017
 SCF Done:  E(RwB97XD) =  -4218.05713815     A.U. after   16 cycles
            NFock= 16  Conv=0.73D-08     -V/T= 2.0064
 SMD-CDS (non-electrostatic) energy       (kcal/mol) =      -9.98
 (included in total energy above)
 D1PCM: PCM CHGder 1st derivatives, ID1Alg=3 FixD1E=F DoIter=F DoCFld=F I1PDM=0.
 Calling FoFJK, ICntrl=      2127 FMM=F ISym2X=0 I1Cent= 0 IOpClX= 0 NMat=1 NMatS=1 NMatT=0.
 ***** Axes restored to original set *****
 -------------------------------------------------------------------
 Center     Atomic                   Forces (Hartrees/Bohr)
 Number     Number              X              Y              Z
 -------------------------------------------------------------------
      1        6           0.000053967   -0.000282225   -0.000076990
      2        6          -0.000066585   -0.000088412    0.000049361
      3        6           0.000173349    0.000198277    0.000107823
      4        6          -0.000279651   -0.000344607   -0.000015632
      5        6           0.000313922    0.000160012   -0.000257894
      6        6           0.000144077    0.000120282   -0.000021543
      7       16          -0.001193730   -0.002288944   -0.001607947
      8        6          -0.000230865   -0.000054500   -0.000345731
      9        6           0.000048514    0.000034181   -0.000524472
     10       16           0.000283918   -0.000009328   -0.001106668
     11        6           0.000339257    0.000062305    0.000382955
     12        6           0.000098806    0.000361109    0.000102595
     13        6          -0.000432432   -0.000057925    0.000149956
     14        6          -0.000435500    0.000048456    0.000060368
     15        1          -0.000065190    0.000046646   -0.000037289
     16        1          -0.000084402    0.000003538    0.000103563
     17        1           0.000023319    0.000057004   -0.000083453
     18        1          -0.000013971    0.000051787    0.000022998
     19        1           0.000067745    0.000107866    0.000146284
     20        1           0.000259666    0.000016864    0.000011293
     21        1          -0.000008708    0.000004704    0.000054051
     22        1          -0.000007640   -0.000063533    0.000049739
     23        6           0.001108975    0.000960816    0.000471395
     24        1           0.000348216    0.000285756   -0.000090583
     25        6           0.000139303    0.000706558    0.000700359
     26        1          -0.000130950   -0.000305472   -0.000861457
     27        6          -0.000159956    0.000327943    0.000125967
     28        1          -0.000511394    0.000148348    0.000107997
     29        1           0.000074013   -0.000016573    0.000049605
     30        1          -0.000255774   -0.000000236    0.000190821
     31        1          -0.000052847   -0.000124345    0.000040546
     32        6          -0.000523937   -0.001664468   -0.000530580
     33        6           0.000690164    0.000917823    0.000008940
     34        6           0.000776615    0.000742175    0.000717480
     35        6           0.000026641   -0.000371215    0.000090924
     36        1          -0.000027382    0.000225581    0.000110240
     37        6          -0.000162823    0.000450173    0.000043360
     38        1          -0.000331315    0.000154188   -0.000161069
     39        6          -0.000174509   -0.000538775    0.000076234
     40        1           0.000031327   -0.000018707    0.000026111
     41        1          -0.000009889   -0.000052843    0.000037479
     42        1           0.000003244    0.000021935    0.000037427
     43        6           0.001412110    0.001864204    0.000612896
     44        1          -0.000498962   -0.000837642   -0.000093299
     45       35          -0.000758734   -0.000958783    0.001125839
 -------------------------------------------------------------------
 Cartesian Forces:  Max     0.002288944 RMS     0.000505054

 GradGradGradGradGradGradGradGradGradGradGradGradGradGradGradGradGradGrad
 Berny optimization.
 Using GEDIIS/GDIIS optimizer.
 FormGI is forming the generalized inverse of G from B-inverse, IUseBI=4.
 Internal  Forces:  Max     0.004486343 RMS     0.000549935
 Search for a local minimum.
 Step number   6 out of a maximum of  270
 All quantities printed in internal units (Hartrees-Bohrs-Radians)
 Mixed Optimization -- En-DIIS/RFO-DIIS
 Update second derivatives using D2CorX and points    2    4    6
 DE= -4.72D-04 DEPred=-9.27D-04 R= 5.09D-01
 TightC=F SS=  1.41D+00  RLast= 3.98D-01 DXNew= 4.2426D-01 1.1943D+00
 Trust test= 5.09D-01 RLast= 3.98D-01 DXMaxT set to 4.24D-01
 ITU=  1 -1  1  0  0  0
 Use linear search instead of GDIIS.
     Eigenvalues ---    0.00143   0.00190   0.00516   0.00719   0.01027
     Eigenvalues ---    0.01198   0.01354   0.01425   0.01562   0.01665
     Eigenvalues ---    0.01710   0.01728   0.01733   0.01809   0.01833
     Eigenvalues ---    0.01849   0.01918   0.02113   0.02130   0.02219
     Eigenvalues ---    0.02351   0.02369   0.02502   0.02569   0.02610
     Eigenvalues ---    0.02636   0.02657   0.02770   0.02796   0.02818
     Eigenvalues ---    0.02879   0.02896   0.02945   0.03001   0.03100
     Eigenvalues ---    0.03571   0.04092   0.04306   0.04431   0.04596
     Eigenvalues ---    0.05137   0.05589   0.06174   0.06416   0.07008
     Eigenvalues ---    0.08100   0.08626   0.09109   0.09894   0.10937
     Eigenvalues ---    0.11107   0.11152   0.11457   0.11704   0.11794
     Eigenvalues ---    0.11898   0.12280   0.12303   0.12313   0.12372
     Eigenvalues ---    0.12475   0.12552   0.12600   0.13242   0.13356
     Eigenvalues ---    0.13825   0.14922   0.15249   0.15738   0.16538
     Eigenvalues ---    0.17125   0.17375   0.17763   0.18214   0.18425
     Eigenvalues ---    0.19041   0.19296   0.19476   0.19626   0.19682
     Eigenvalues ---    0.20289   0.21950   0.22749   0.23461   0.23846
     Eigenvalues ---    0.24974   0.27232   0.28082   0.28375   0.28918
     Eigenvalues ---    0.30774   0.32245   0.33443   0.33992   0.34448
     Eigenvalues ---    0.34554   0.35028   0.35215   0.35393   0.36214
     Eigenvalues ---    0.36511   0.36563   0.36723   0.36752   0.36887
     Eigenvalues ---    0.36901   0.36955   0.37054   0.37060   0.37097
     Eigenvalues ---    0.37276   0.37279   0.37535   0.40408   0.40973
     Eigenvalues ---    0.42883   0.43078   0.43909   0.47244   0.47473
     Eigenvalues ---    0.48377   0.48449   0.48614   0.48703   0.50290
     Eigenvalues ---    0.52364   0.52525   0.53497   0.81149
 RFO step:  Lambda=-2.49543544D-03 EMin= 1.43087576D-03
 Quartic linear search produced a step of  1.97370.
 Iteration  1 RMS(Cart)=  0.14067860 RMS(Int)=  0.03267921
 Iteration  2 RMS(Cart)=  0.03165071 RMS(Int)=  0.00918944
 Iteration  3 RMS(Cart)=  0.00901814 RMS(Int)=  0.00032786
 Iteration  4 RMS(Cart)=  0.00040645 RMS(Int)=  0.00026414
 Iteration  5 RMS(Cart)=  0.00000035 RMS(Int)=  0.00026414
 Variable       Old X    -DE/DX   Delta X   Delta X   Delta X     New X
                                 (Linear)    (Quad)   (Total)
    R1        2.64072  -0.00010   0.00040   0.00054   0.00094   2.64166
    R2        2.61646  -0.00027   0.00179   0.00008   0.00184   2.61830
    R3        2.04988   0.00014   0.00034  -0.00004   0.00030   2.05018
    R4        2.62864   0.00006   0.00118  -0.00001   0.00120   2.62984
    R5        2.04895   0.00002   0.00000   0.00000  -0.00001   2.04894
    R6        2.63923   0.00015  -0.00128  -0.00007  -0.00133   2.63790
    R7        2.04907  -0.00007   0.00001  -0.00019  -0.00018   2.04889
    R8        2.61921  -0.00026   0.00043  -0.00128  -0.00085   2.61836
    R9        2.05024   0.00004   0.00082  -0.00007   0.00075   2.05099
   R10        2.63988   0.00011  -0.00127  -0.00013  -0.00124   2.63864
   R11        3.35856  -0.00018  -0.00585  -0.00514  -0.01073   3.34783
   R12        3.35659  -0.00003  -0.00687   0.00030  -0.00666   3.34992
   R13        3.36581  -0.00126   0.01305  -0.00049   0.01280   3.37861
   R14        3.65343  -0.00296   0.06840  -0.00572   0.06249   3.71592
   R15        2.64088  -0.00002  -0.00013   0.00095   0.00100   2.64188
   R16        2.61939  -0.00058   0.00230  -0.00065   0.00166   2.62105
   R17        3.35894   0.00031  -0.00781  -0.00212  -0.00997   3.34897
   R18        2.61535   0.00019   0.00021   0.00056   0.00072   2.61607
   R19        3.57311   0.00082  -0.00867  -0.00984  -0.01859   3.55451
   R20        2.64068   0.00021  -0.00232  -0.00038  -0.00271   2.63797
   R21        2.04984   0.00007  -0.00046   0.00027  -0.00019   2.04965
   R22        2.62779   0.00004  -0.00019   0.00015   0.00000   2.62780
   R23        2.04906  -0.00004   0.00005  -0.00014  -0.00009   2.04897
   R24        2.64137  -0.00057   0.00204  -0.00032   0.00176   2.64313
   R25        2.04907  -0.00008   0.00040  -0.00011   0.00028   2.04935
   R26        2.04953   0.00012  -0.00088   0.00015  -0.00073   2.04880
   R27        2.06578  -0.00018   0.00009  -0.00104  -0.00095   2.06483
   R28        2.89163  -0.00026   0.00175  -0.00169   0.00006   2.89169
   R29        2.91024  -0.00080   0.00665   0.00395   0.01016   2.92040
   R30        2.07287   0.00146   0.00016   0.00085   0.00101   2.07387
   R31        2.88264  -0.00091   0.00326  -0.00039   0.00286   2.88550
   R32        2.06993   0.00000   0.00095   0.00027   0.00122   2.07115
   R33        4.81937   0.00116  -0.13704  -0.00838  -0.14541   4.67396
   R34        2.07287  -0.00042   0.00167  -0.00072   0.00094   2.07382
   R35        2.06508   0.00004  -0.00005   0.00021   0.00016   2.06524
   R36        2.06924   0.00002  -0.00025   0.00020  -0.00005   2.06919
   R37        2.63892   0.00001   0.00712   0.00274   0.00988   2.64880
   R38        2.64475   0.00047   0.00058   0.00264   0.00325   2.64801
   R39        2.84736  -0.00034  -0.00165   0.00217   0.00052   2.84788
   R40        2.63267  -0.00010   0.00094   0.00044   0.00137   2.63404
   R41        2.05046  -0.00011  -0.00026   0.00094   0.00068   2.05113
   R42        2.62458   0.00008  -0.00069  -0.00014  -0.00082   2.62376
   R43        2.05280  -0.00031  -0.00180  -0.00165  -0.00344   2.04936
   R44        2.63120   0.00011  -0.00052  -0.00071  -0.00127   2.62994
   R45        2.05089  -0.00004   0.00016   0.00002   0.00019   2.05108
   R46        2.63736  -0.00034   0.00091  -0.00021   0.00068   2.63804
   R47        2.05070   0.00003  -0.00012   0.00009  -0.00003   2.05068
   R48        2.05144   0.00001   0.00010   0.00004   0.00014   2.05158
   R49        2.06706   0.00058   0.00093   0.00405   0.00498   2.07204
    A1        2.06062  -0.00007  -0.00111   0.00035  -0.00082   2.05980
    A2        2.11045  -0.00001   0.00193  -0.00241  -0.00045   2.11000
    A3        2.11204   0.00009  -0.00085   0.00208   0.00125   2.11329
    A4        2.11067   0.00001   0.00104   0.00087   0.00190   2.11257
    A5        2.07975  -0.00005  -0.00004  -0.00064  -0.00068   2.07908
    A6        2.09275   0.00003  -0.00100  -0.00021  -0.00121   2.09154
    A7        2.10927   0.00004  -0.00037  -0.00102  -0.00137   2.10790
    A8        2.09405   0.00000   0.00022   0.00121   0.00143   2.09548
    A9        2.07986  -0.00004   0.00014  -0.00019  -0.00006   2.07980
   A10        2.06072  -0.00014  -0.00056  -0.00045  -0.00104   2.05969
   A11        2.10908   0.00013   0.00311   0.00179   0.00488   2.11397
   A12        2.11337   0.00002  -0.00257  -0.00132  -0.00390   2.10947
   A13        2.11272   0.00006   0.00163   0.00251   0.00410   2.11682
   A14        2.09776   0.00010  -0.00625  -0.00212  -0.00833   2.08944
   A15        2.07265  -0.00016   0.00463  -0.00043   0.00419   2.07685
   A16        2.11234   0.00011  -0.00057  -0.00222  -0.00279   2.10955
   A17        2.11123  -0.00017   0.00468   0.00189   0.00673   2.11795
   A18        2.05568   0.00006  -0.00286   0.00114  -0.00220   2.05348
   A19        1.76141  -0.00035   0.00706   0.00311   0.01031   1.77172
   A20        1.70493   0.00046   0.00491   0.00718   0.01174   1.71667
   A21        1.81234   0.00043  -0.01719  -0.00715  -0.02486   1.78748
   A22        2.06673   0.00074  -0.00878   0.00139  -0.00777   2.05896
   A23        2.10872  -0.00150   0.01696  -0.00169   0.01517   2.12389
   A24        2.10772   0.00075  -0.00813   0.00033  -0.00799   2.09973
   A25        2.05988  -0.00066   0.00825  -0.00165   0.00610   2.06598
   A26        2.11633  -0.00061   0.00558   0.00012   0.00576   2.12209
   A27        2.10382   0.00128  -0.01520   0.00223  -0.01265   2.09116
   A28        1.76072  -0.00009   0.01090   0.00418   0.01494   1.77565
   A29        1.81855  -0.00055   0.01018  -0.00702   0.00270   1.82125
   A30        1.71386  -0.00037   0.00408   0.00766   0.01118   1.72505
   A31        2.06099  -0.00009   0.00124  -0.00064   0.00049   2.06149
   A32        2.11287   0.00002   0.00026  -0.00062  -0.00031   2.11256
   A33        2.10931   0.00007  -0.00150   0.00128  -0.00017   2.10914
   A34        2.10797   0.00015  -0.00371   0.00001  -0.00372   2.10425
   A35        2.08028  -0.00005   0.00171  -0.00012   0.00160   2.08188
   A36        2.09493  -0.00010   0.00200   0.00011   0.00212   2.09705
   A37        2.11109  -0.00004   0.00183   0.00092   0.00278   2.11387
   A38        2.09327   0.00006  -0.00031  -0.00107  -0.00140   2.09187
   A39        2.07882  -0.00002  -0.00153   0.00016  -0.00139   2.07743
   A40        2.06221  -0.00017   0.00326  -0.00079   0.00243   2.06464
   A41        2.11301   0.00004  -0.00080   0.00029  -0.00055   2.11245
   A42        2.10796   0.00013  -0.00236   0.00050  -0.00190   2.10606
   A43        1.79016  -0.00010  -0.00455  -0.01574  -0.01997   1.77018
   A44        1.86435  -0.00050  -0.01494  -0.00382  -0.01787   1.84648
   A45        1.97567   0.00062  -0.00757   0.00981   0.00096   1.97664
   A46        1.91690   0.00027   0.00899   0.00400   0.01227   1.92917
   A47        1.91545  -0.00025   0.00727   0.00008   0.00749   1.92295
   A48        1.99020  -0.00004   0.00950   0.00372   0.01324   2.00344
   A49        1.80076   0.00310   0.00423   0.01809   0.02195   1.82272
   A50        1.99890  -0.00240   0.00477  -0.00719  -0.00297   1.99592
   A51        1.92397   0.00021  -0.01332  -0.00202  -0.01535   1.90862
   A52        1.93105  -0.00092   0.02934  -0.00697   0.02215   1.95320
   A53        1.86345  -0.00094  -0.01889  -0.00066  -0.01933   1.84412
   A54        1.93675   0.00110  -0.00634   0.00012  -0.00621   1.93054
   A55        2.60452   0.00449   0.09977   0.06788   0.16765   2.77217
   A56        1.97297  -0.00018  -0.00300   0.00250  -0.00050   1.97248
   A57        1.90589   0.00009  -0.00012   0.00021   0.00008   1.90597
   A58        1.94496  -0.00039   0.00416  -0.00385   0.00031   1.94527
   A59        1.86512   0.00016   0.00196   0.00116   0.00313   1.86825
   A60        1.88882   0.00023  -0.00313  -0.00131  -0.00444   1.88438
   A61        1.88235   0.00013   0.00016   0.00148   0.00163   1.88398
   A62        2.08248  -0.00005  -0.00482  -0.00129  -0.00628   2.07620
   A63        2.15252   0.00016   0.00182  -0.00387  -0.00232   2.15020
   A64        2.04678  -0.00013   0.00215   0.00414   0.00600   2.05278
   A65        2.09908  -0.00022   0.00370  -0.00010   0.00362   2.10270
   A66        2.12155   0.00022   0.00189   0.00161   0.00348   2.12503
   A67        2.06252   0.00000  -0.00549  -0.00159  -0.00711   2.05541
   A68        2.10112   0.00010   0.00040   0.00010   0.00054   2.10166
   A69        2.08644   0.00019  -0.00652   0.00346  -0.00310   2.08334
   A70        2.09529  -0.00030   0.00610  -0.00377   0.00229   2.09758
   A71        2.09664   0.00026  -0.00156   0.00086  -0.00074   2.09589
   A72        2.08656  -0.00015   0.00054  -0.00130  -0.00078   2.08578
   A73        2.09999  -0.00011   0.00103   0.00044   0.00146   2.10145
   A74        2.09549  -0.00014   0.00356   0.00087   0.00443   2.09992
   A75        2.08901   0.00003  -0.00199  -0.00131  -0.00330   2.08571
   A76        2.09854   0.00011  -0.00155   0.00038  -0.00117   2.09737
   A77        2.09143   0.00006  -0.00138  -0.00017  -0.00159   2.08984
   A78        2.09604   0.00000   0.00094   0.00042   0.00137   2.09741
   A79        2.09563  -0.00005   0.00039  -0.00016   0.00025   2.09588
   A80        1.95579  -0.00015   0.00619   0.00136   0.00588   1.96168
   A81        1.80917  -0.00042   0.01328   0.00851   0.02290   1.83207
   A82        1.77023   0.00040  -0.02940  -0.00361  -0.03274   1.73749
   A83        2.07796   0.00063  -0.01585  -0.00887  -0.02426   2.05370
   A84        1.89929  -0.00025   0.01226   0.00063   0.01325   1.91254
   A85        1.92579  -0.00025   0.01075   0.00300   0.01365   1.93944
    D1        0.00719  -0.00001  -0.00759  -0.00510  -0.01267  -0.00548
    D2       -3.13948   0.00001  -0.00586  -0.00212  -0.00796   3.13574
    D3       -3.12160  -0.00003  -0.00447  -0.00657  -0.01104  -3.13264
    D4        0.01491  -0.00001  -0.00274  -0.00358  -0.00633   0.00858
    D5       -0.00737   0.00005   0.00928   0.00510   0.01431   0.00693
    D6       -3.05155   0.00009  -0.00536  -0.00482  -0.01018  -3.06174
    D7        3.12140   0.00006   0.00617   0.00653   0.01266   3.13406
    D8        0.07722   0.00010  -0.00847  -0.00339  -0.01183   0.06539
    D9       -0.00378   0.00003  -0.00082   0.00237   0.00156  -0.00222
   D10        3.13743   0.00002   0.00021   0.00125   0.00144   3.13887
   D11       -3.14025   0.00001  -0.00257  -0.00063  -0.00319   3.13975
   D12        0.00095   0.00000  -0.00154  -0.00175  -0.00330  -0.00235
   D13        0.00035  -0.00008   0.00755   0.00049   0.00801   0.00836
   D14        3.13758   0.00012  -0.00525   0.00605   0.00072   3.13829
   D15       -3.14086  -0.00007   0.00652   0.00160   0.00813  -3.13273
   D16       -0.00363   0.00013  -0.00628   0.00716   0.00083  -0.00280
   D17       -0.00052   0.00012  -0.00589  -0.00052  -0.00640  -0.00693
   D18        3.13057   0.00010  -0.00395  -0.00563  -0.00972   3.12085
   D19       -3.13774  -0.00009   0.00694  -0.00610   0.00085  -3.13689
   D20       -0.00665  -0.00010   0.00889  -0.01121  -0.00247  -0.00912
   D21        0.00417  -0.00010  -0.00258  -0.00236  -0.00491  -0.00074
   D22        3.05136  -0.00015   0.01204   0.00730   0.01919   3.07055
   D23       -3.12707  -0.00009  -0.00443   0.00269  -0.00154  -3.12861
   D24       -0.07988  -0.00014   0.01020   0.01236   0.02256  -0.05732
   D25        2.33681  -0.00012   0.00276  -0.00108   0.00185   2.33866
   D26       -2.17586  -0.00068   0.01276   0.00655   0.01896  -2.15690
   D27       -0.81504  -0.00014   0.00464  -0.00606  -0.00139  -0.81643
   D28        0.95547  -0.00069   0.01464   0.00157   0.01571   0.97119
   D29       -2.33043   0.00017   0.00573  -0.00203   0.00368  -2.32675
   D30        2.10663  -0.00031   0.02102   0.00307   0.02459   2.13122
   D31        0.90550   0.00021  -0.00856  -0.01145  -0.01999   0.88551
   D32       -0.94062  -0.00027   0.00672  -0.00635   0.00091  -0.93971
   D33       -0.81972  -0.00019  -0.01695   0.00082  -0.01591  -0.83562
   D34        2.32900  -0.00017   0.01737  -0.00356   0.01435   2.34335
   D35        0.94001   0.00030  -0.01385   0.00758  -0.00681   0.93320
   D36       -2.19446   0.00032   0.02047   0.00319   0.02345  -2.17101
   D37        1.17437  -0.00016  -0.02986  -0.03574  -0.06566   1.10871
   D38       -1.08803  -0.00055  -0.02354  -0.03164  -0.05568  -1.14371
   D39       -3.08572  -0.00029  -0.02915  -0.03642  -0.06581   3.13166
   D40       -0.62865  -0.00001  -0.03532  -0.03965  -0.07466  -0.70331
   D41       -2.89105  -0.00040  -0.02900  -0.03554  -0.06468  -2.95573
   D42        1.39445  -0.00014  -0.03461  -0.04033  -0.07481   1.31964
   D43       -0.07545   0.00006   0.03391   0.00684   0.04041  -0.03505
   D44       -3.13216  -0.00005   0.05403  -0.00263   0.05117  -3.08099
   D45        3.05902   0.00002  -0.00054   0.01122   0.01068   3.06970
   D46        0.00231  -0.00009   0.01957   0.00175   0.02145   0.02375
   D47        3.14058   0.00008  -0.04743   0.00492  -0.04285   3.09773
   D48       -0.00503   0.00003  -0.03326   0.00303  -0.03045  -0.03548
   D49        0.00628   0.00011  -0.01230   0.00043  -0.01190  -0.00562
   D50       -3.13933   0.00006   0.00188  -0.00146   0.00050  -3.13883
   D51        0.90000   0.00019  -0.03132  -0.00515  -0.03659   0.86341
   D52       -0.95457   0.00088  -0.04508  -0.00057  -0.04546  -1.00003
   D53       -2.32583   0.00021  -0.05036   0.00415  -0.04624  -2.37208
   D54        2.10277   0.00089  -0.06412   0.00872  -0.05511   2.04766
   D55       -0.01008  -0.00005  -0.01131  -0.00532  -0.01681  -0.02689
   D56        3.12645   0.00007  -0.01221  -0.00029  -0.01257   3.11389
   D57       -3.06467  -0.00006   0.00828  -0.01484  -0.00681  -3.07148
   D58        0.07187   0.00005   0.00738  -0.00980  -0.00257   0.06929
   D59        1.43723  -0.00005  -0.02736  -0.04369  -0.07135   1.36588
   D60       -2.83013   0.00001  -0.02523  -0.04766  -0.07295  -2.90307
   D61       -0.62532   0.00001  -0.02959  -0.03898  -0.06869  -0.69401
   D62       -3.03982  -0.00037  -0.01262  -0.03849  -0.05165  -3.09147
   D63       -1.02399  -0.00031  -0.01048  -0.04247  -0.05325  -1.07724
   D64        1.18082  -0.00031  -0.01485  -0.03378  -0.04900   1.13182
   D65        0.00935   0.00016  -0.00350   0.00686   0.00331   0.01267
   D66       -3.13549   0.00008  -0.00150   0.00609   0.00462  -3.13086
   D67       -3.12719   0.00004  -0.00261   0.00184  -0.00092  -3.12811
   D68        0.01115  -0.00004  -0.00060   0.00107   0.00039   0.01154
   D69       -0.00088  -0.00014   0.01046  -0.00488   0.00565   0.00477
   D70        3.13765  -0.00006   0.00309  -0.00016   0.00296   3.14062
   D71       -3.13920  -0.00005   0.00844  -0.00410   0.00433  -3.13487
   D72       -0.00067   0.00002   0.00107   0.00062   0.00164   0.00098
   D73       -0.00697   0.00000  -0.00248   0.00113  -0.00134  -0.00831
   D74        3.13863   0.00005  -0.01662   0.00302  -0.01370   3.12493
   D75        3.13766  -0.00007   0.00483  -0.00354   0.00133   3.13899
   D76        0.00007  -0.00002  -0.00931  -0.00166  -0.01103  -0.01096
   D77       -3.08172   0.00013  -0.09658  -0.01611  -0.11321   3.08825
   D78       -0.98180  -0.00022  -0.05552  -0.01647  -0.07251  -1.05431
   D79        1.21687  -0.00045  -0.07146  -0.02365  -0.09554   1.12133
   D80       -1.15264  -0.00011  -0.10513  -0.03440  -0.13968  -1.29232
   D81        0.94728  -0.00046  -0.06407  -0.03476  -0.09898   0.84830
   D82       -3.13723  -0.00069  -0.08001  -0.04194  -0.12202   3.02394
   D83        1.00537  -0.00026  -0.08189  -0.02848  -0.10979   0.89557
   D84        3.10529  -0.00062  -0.04083  -0.02884  -0.06909   3.03620
   D85       -0.97922  -0.00084  -0.05677  -0.03602  -0.09213  -1.07135
   D86       -0.37498   0.00008   0.04304   0.04987   0.09247  -0.28251
   D87        1.73870  -0.00013   0.05442   0.05584   0.10996   1.84867
   D88       -2.31828  -0.00019   0.06807   0.05313   0.12120  -2.19709
   D89       -2.36318  -0.00001   0.04848   0.06354   0.11188  -2.25130
   D90       -0.24949  -0.00022   0.05986   0.06950   0.12937  -0.12012
   D91        1.97671  -0.00027   0.07351   0.06680   0.14060   2.11731
   D92        1.76122  -0.00014   0.02432   0.05551   0.07953   1.84075
   D93       -2.40828  -0.00035   0.03570   0.06147   0.09702  -2.31126
   D94       -0.18208  -0.00040   0.04935   0.05877   0.10825  -0.07383
   D95       -0.23873  -0.00152  -0.32708  -0.20027  -0.52702  -0.76575
   D96       -2.38449  -0.00005  -0.35023  -0.19893  -0.54954  -2.93402
   D97        1.78938  -0.00027  -0.34793  -0.19465  -0.54252   1.24687
   D98        1.28109  -0.00103   0.01110  -0.01055   0.00049   1.28158
   D99       -2.92844  -0.00089   0.01159  -0.00737   0.00416  -2.92428
   D100      -0.85077  -0.00090   0.01426  -0.00778   0.00643  -0.84434
   D101      -2.97611   0.00074   0.03944   0.00304   0.04255  -2.93356
   D102      -0.90246   0.00089   0.03993   0.00622   0.04622  -0.85623
   D103       1.17521   0.00087   0.04261   0.00581   0.04849   1.22370
   D104      -0.91093  -0.00032   0.03072  -0.00216   0.02854  -0.88238
   D105       1.16273  -0.00018   0.03121   0.00102   0.03221   1.19495
   D106      -3.04278  -0.00020   0.03389   0.00061   0.03448  -3.00830
   D107       0.00606  -0.00054   0.01202  -0.03141  -0.01934  -0.01328
   D108      -3.12643  -0.00034   0.00185  -0.02093  -0.01902   3.13773
   D109      -3.07687  -0.00014   0.03113  -0.01043   0.02057  -3.05630
   D110       0.07382   0.00006   0.02096   0.00005   0.02089   0.09471
   D111      -0.01410   0.00043  -0.00991   0.02418   0.01422   0.00013
   D112       3.09979   0.00021  -0.01058   0.01534   0.00475   3.10454
   D113       3.07236   0.00006  -0.02787   0.00420  -0.02371   3.04864
   D114      -0.09694  -0.00016  -0.02854  -0.00463  -0.03319  -0.13013
   D115       1.70096  -0.00025  -0.13320  -0.06025  -0.19429   1.50667
   D116      -0.48508  -0.00013  -0.14193  -0.06320  -0.20454  -0.68962
   D117      -2.69886  -0.00008  -0.15619  -0.05922  -0.21534  -2.91420
   D118      -1.38309   0.00014  -0.11427  -0.03951  -0.15449  -1.53759
   D119       2.71406   0.00026  -0.12300  -0.04246  -0.16475   2.54931
   D120       0.50028   0.00030  -0.13726  -0.03848  -0.17555   0.32473
   D121       0.00813   0.00025  -0.00364   0.01575   0.01210   0.02024
   D122      -3.13459   0.00020  -0.00843   0.01002   0.00160  -3.13299
   D123       3.14093   0.00006   0.00625   0.00564   0.01185  -3.13041
   D124      -0.00179   0.00001   0.00146  -0.00010   0.00135  -0.00044
   D125       0.00793  -0.00003  -0.00058  -0.00121  -0.00181   0.00612
   D126       3.13173  -0.00016   0.00061  -0.00491  -0.00430   3.12743
   D127      -3.10581   0.00018   0.00030   0.00756   0.00783  -3.09799
   D128       0.01799   0.00005   0.00149   0.00386   0.00534   0.02333
   D129      -0.01437   0.00015  -0.00695   0.00745   0.00051  -0.01386
   D130       3.14074  -0.00005  -0.00168  -0.00062  -0.00229   3.13845
   D131       3.12836   0.00020  -0.00212   0.01323   0.01111   3.13947
   D132       0.00028   0.00000   0.00314   0.00516   0.00831   0.00859
   D133       0.00636  -0.00026   0.00907  -0.01470  -0.00562   0.00074
   D134       3.13444  -0.00006   0.00381  -0.00663  -0.00281   3.13163
   D135      -3.11735  -0.00013   0.00788  -0.01096  -0.00309  -3.12044
   D136       0.01073   0.00007   0.00262  -0.00289  -0.00028   0.01045
         Item               Value     Threshold  Converged?
 Maximum Force            0.004486     0.000450     NO 
 RMS     Force            0.000550     0.000300     NO 
 Maximum Displacement     1.089870     0.001800     NO 
 RMS     Displacement     0.172018     0.001200     NO 
 Predicted change in Energy=-2.803807D-04
 GradGradGradGradGradGradGradGradGradGradGradGradGradGradGradGradGradGrad

                          Input orientation:                          
 ---------------------------------------------------------------------
 Center     Atomic      Atomic             Coordinates (Angstroms)
 Number     Number       Type             X           Y           Z
 ---------------------------------------------------------------------
      1          6           0        0.383787    3.510912    0.389860
      2          6           0        0.290963    4.407934   -0.678256
      3          6           0        0.605746    4.014248   -1.975410
      4          6           0        1.026050    2.710484   -2.243978
      5          6           0        1.109570    1.822294   -1.183808
      6          6           0        0.792430    2.215209    0.118007
      7         16           0        0.826145    0.974139    1.383346
      8          6           0        2.435428    0.240716    1.121005
      9          6           0        2.791676   -0.108840   -0.184891
     10         16           0        1.607513    0.147793   -1.478174
     11          6           0        3.988789   -0.745548   -0.464157
     12          6           0        4.858618   -1.005514    0.596270
     13          6           0        4.517336   -0.645460    1.895337
     14          6           0        3.297400   -0.021327    2.175568
     15          1           0        5.201395   -0.853735    2.710666
     16          1           0        3.032044    0.242396    3.193152
     17          1           0        4.244918   -1.035596   -1.477414
     18          1           0        5.805851   -1.494304    0.397607
     19          1           0        0.129878    3.818072    1.398925
     20          1           0        1.270049    2.396566   -3.253869
     21          1           0       -0.032322    5.424976   -0.486636
     22          1           0        0.525700    4.722450   -2.792472
     23          6           0        0.196430   -0.886476   -0.787397
     24          1           0       -0.545585   -0.800317   -1.584831
     25          6           0        0.731093   -2.317829   -0.704122
     26          1           0       -0.087174   -2.889386   -0.247886
     27          6           0        1.160379   -2.908756   -2.045044
     28          1           0        2.102514   -2.487141   -2.417799
     29          1           0        1.313910   -3.984777   -1.931054
     30          1           0        0.394988   -2.756708   -2.813168
     31          1           0        1.556226   -2.356051    0.016243
     32          6           0       -1.718627    0.352536    0.485300
     33          6           0       -2.108744    1.201344   -0.559716
     34          6           0       -2.560511    0.213739    1.596834
     35          6           0       -3.322697    1.883763   -0.500463
     36          1           0       -1.490222    1.345221   -1.439973
     37          6           0       -3.761819    0.907036    1.659690
     38          1           0       -2.281889   -0.467589    2.393230
     39          6           0       -4.147500    1.744944    0.611861
     40          1           0       -3.612880    2.530797   -1.322166
     41          1           0       -4.408648    0.778351    2.521463
     42          1           0       -5.091957    2.278090    0.660780
     43          6           0       -0.376341   -0.330725    0.535993
     44          1           0       -0.361249   -1.115782    1.301317
     45         35           0       -1.932308   -3.436329    1.305759
 ---------------------------------------------------------------------
                    Distance matrix (angstroms):
                    1          2          3          4          5
     1  C    0.000000
     2  C    1.397904   0.000000
     3  C    2.428398   1.391649   0.000000
     4  C    2.826711   2.423464   1.395917   0.000000
     5  C    2.419633   2.758847   2.384352   1.385575   0.000000
     6  C    1.385547   2.386115   2.766548   2.424634   1.396310
     7  S    2.760057   4.040739   4.535646   4.026455   2.718451
     8  C    3.929120   5.020136   5.212971   4.405588   3.093776
     9  C    4.385303   5.186350   4.998410   3.912271   2.748926
    10  S    4.037032   4.530119   4.024954   2.737141   1.771596
    11  C    5.642946   6.346506   6.031959   4.887714   3.924489
    12  C    6.361197   7.196757   7.063885   6.046837   5.022005
    13  C    6.052117   7.072651   7.210832   6.370665   5.213809
    14  C    4.914734   6.066410   6.384473   5.670468   4.412589
    15  H    6.902581   7.955016   8.171692   7.394975   6.250687
    16  H    5.055187   6.312926   6.843086   6.299036   5.034855
    17  H    6.250263   6.775281   6.244398   4.998185   4.252546
    18  H    7.379094   8.149103   7.938290   6.892367   5.962864
    19  H    1.084909   2.165309   3.413367   3.911601   3.407849
    20  H    3.912032   3.411451   2.166253   1.085339   2.154227
    21  H    2.145934   1.084254   2.147960   3.402480   3.843083
    22  H    3.408108   2.150333   1.084226   2.144575   3.367434
    23  C    4.556101   5.296379   5.059250   3.968378   2.885897
    24  H    4.832166   5.352342   4.965698   3.902594   3.127051
    25  C    5.940677   6.740198   6.459651   5.267076   4.184968
    26  H    6.449213   7.319774   7.150150   6.048322   4.950563
    27  C    6.909703   7.493861   6.945535   5.624365   4.809069
    28  H    6.842048   7.338241   6.686111   5.310772   4.591285
    29  H    7.901716   8.547135   8.030433   6.708748   5.858515
    30  H    7.038649   7.476682   6.825841   5.532848   4.912505
    31  H    5.994619   6.916264   6.741721   5.573102   4.370147
    32  C    3.795338   4.673175   4.986576   4.532343   3.597889
[truncated: 1,711,490 more chars]
