# Supplementary material for: Enriching Alkene syn-Dihalogenation: Aryl Alkene, Bromine, Regio-Reversion, and Stereoconvergency
Source: Org Lett. 2026 Feb 25;28(9):3002–7. doi: 10.1021/acs.orglett.6c00241 (PMC12973299; doi:10.1021/acs.orglett.6c00241)
Supplement: Supplementary file 1 [file ol6c00241_si_001.zip › Fig 4b/E-alkene/1st bromination TS.log]

 Entering Gaussian System, Link 0=g16
 Input=241108_E_styrenyl_1stBrmajor_TSoptfreq_6-31_gdp+_SMD_DCM_wB97XD.gjf
 Output=241108_E_styrenyl_1stBrmajor_TSoptfreq_6-31_gdp+_SMD_DCM_wB97XD.log
 Initial command:
 /home/osl/gaussian/g16/l1.exe "/home/osl/gaussian/scratch/Gau-4129000.inp" -scrdir="/home/osl/gaussian/scratch/"
 Entering Link 1 = /home/osl/gaussian/g16/l1.exe PID=   4129002.
  
 Copyright (c) 1988-2019, Gaussian, Inc.  All Rights Reserved.
  
 This is part of the Gaussian(R) 16 program.  It is based on
 the Gaussian(R) 09 system (copyright 2009, Gaussian, Inc.),
 the Gaussian(R) 03 system (copyright 2003, Gaussian, Inc.),
 the Gaussian(R) 98 system (copyright 1998, Gaussian, Inc.),
 the Gaussian(R) 94 system (copyright 1995, Gaussian, Inc.),
 the Gaussian 92(TM) system (copyright 1992, Gaussian, Inc.),
 the Gaussian 90(TM) system (copyright 1990, Gaussian, Inc.),
 the Gaussian 88(TM) system (copyright 1988, Gaussian, Inc.),
 the Gaussian 86(TM) system (copyright 1986, Carnegie Mellon
 University), and the Gaussian 82(TM) system (copyright 1983,
 Carnegie Mellon University). Gaussian is a federally registered
 trademark of Gaussian, Inc.
  
 This software contains proprietary and confidential information,
 including trade secrets, belonging to Gaussian, Inc.
  
 This software is provided under written license and may be
 used, copied, transmitted, or stored only in accord with that
 written license.
  
 The following legend is applicable only to US Government
 contracts under FAR:
  
                    RESTRICTED RIGHTS LEGEND
  
 Use, reproduction and disclosure by the US Government is
 subject to restrictions as set forth in subparagraphs (a)
 and (c) of the Commercial Computer Software - Restricted
 Rights clause in FAR 52.227-19.
  
 Gaussian, Inc.
 340 Quinnipiac St., Bldg. 40, Wallingford CT 06492
  
  
 ---------------------------------------------------------------
 Warning -- This program may not be used in any manner that
 competes with the business of Gaussian, Inc. or will provide
 assistance to any competitor of Gaussian, Inc.  The licensee
 of this program is prohibited from giving any competitor of
 Gaussian, Inc. access to this program.  By using this program,
 the user acknowledges that Gaussian, Inc. is engaged in the
 business of creating and licensing software in the field of
 computational chemistry and represents and warrants to the
 licensee that it is not a competitor of Gaussian, Inc. and that
 it will not use this program in any manner prohibited above.
 ---------------------------------------------------------------
  

 Cite this work as:
 Gaussian 16, Revision C.01,
 M. J. Frisch, G. W. Trucks, H. B. Schlegel, G. E. Scuseria, 
 M. A. Robb, J. R. Cheeseman, G. Scalmani, V. Barone, 
 G. A. Petersson, H. Nakatsuji, X. Li, M. Caricato, A. V. Marenich, 
 J. Bloino, B. G. Janesko, R. Gomperts, B. Mennucci, H. P. Hratchian, 
 J. V. Ortiz, A. F. Izmaylov, J. L. Sonnenberg, D. Williams-Young, 
 F. Ding, F. Lipparini, F. Egidi, J. Goings, B. Peng, A. Petrone, 
 T. Henderson, D. Ranasinghe, V. G. Zakrzewski, J. Gao, N. Rega, 
 G. Zheng, W. Liang, M. Hada, M. Ehara, K. Toyota, R. Fukuda, 
 J. Hasegawa, M. Ishida, T. Nakajima, Y. Honda, O. Kitao, H. Nakai, 
 T. Vreven, K. Throssell, J. A. Montgomery, Jr., J. E. Peralta, 
 F. Ogliaro, M. J. Bearpark, J. J. Heyd, E. N. Brothers, K. N. Kudin, 
 V. N. Staroverov, T. A. Keith, R. Kobayashi, J. Normand, 
 K. Raghavachari, A. P. Rendell, J. C. Burant, S. S. Iyengar, 
 J. Tomasi, M. Cossi, J. M. Millam, M. Klene, C. Adamo, R. Cammi, 
 J. W. Ochterski, R. L. Martin, K. Morokuma, O. Farkas, 
 J. B. Foresman, and D. J. Fox, Gaussian, Inc., Wallingford CT, 2019.
 
 ******************************************
 Gaussian 16:  ES64L-G16RevC.01  3-Jul-2019
                 8-Nov-2024 
 ******************************************
 %mem=24GB
 %nprocshared=24
 Will use up to   24 processors via shared memory.
 ----------------------------------------------------------------------
 # opt=(calcfc,ts,noeigen) freq wb97xd/6-31+g(d,p) scrf=(smd,solvent=di
 chloromethane)
 ----------------------------------------------------------------------
 1/5=1,10=4,11=1,18=20,26=3,38=1/1,3;
 2/9=110,12=2,17=6,18=5,40=1/2;
 3/5=1,6=6,7=111,11=2,25=1,30=1,70=32201,71=2,72=9,74=-58,140=1/1,2,3;
 4//1;
 5/5=2,38=5,53=9/2;
 8/6=4,10=90,11=11/1;
 11/6=1,8=1,9=11,15=111,16=1/1,2,10;
 10/6=1,13=1/2;
 6/7=2,8=2,9=2,10=2,28=1/1;
 7/10=1,25=1/1,2,3,16;
 1/5=1,10=4,11=1,18=20,26=3/3(2);
 2/9=110/2;
 99//99;
 2/9=110/2;
 3/5=1,6=6,7=111,11=2,25=1,30=1,70=32205,71=1,72=9,74=-58/1,2,3;
 4/5=5,16=3,69=1/1;
 5/5=2,38=5,53=9/2;
 7//1,2,3,16;
 1/5=1,11=1,18=20,26=3/3(-5);
 2/9=110/2;
 6/7=2,8=2,9=2,10=2,19=2,28=1/1;
 99/9=1/99;
 -------------------
 Title Card Required
 -------------------
 Symbolic Z-matrix:
 Charge =  1 Multiplicity = 1
 C                    -0.09713   3.18631   0.70293 
 C                    -0.3106    4.1537   -0.28133 
 C                     0.01156   3.90424  -1.61208 
 C                     0.55656   2.67823  -1.99666 
 C                     0.76715   1.72168  -1.01478 
 C                     0.45127   1.97232   0.32227 
 S                     0.6157    0.63635   1.47884 
 C                     2.28252   0.12302   1.14534 
 C                     2.67821  -0.04786  -0.18328 
 S                     1.43756   0.1338   -1.44308 
 C                     3.96734  -0.4383   -0.50797 
 C                     4.87001  -0.6558    0.53511 
 C                     4.47679  -0.49662   1.86034 
 C                     3.17447  -0.10884   2.18199 
 H                     5.18814  -0.67233   2.65964 
 H                     2.87368   0.02103   3.21622 
 H                     4.26588  -0.57739  -1.54172 
 H                     5.88623  -0.95421   0.30326 
 H                    -0.36382   3.37604   1.73677 
 H                     0.80643   2.48114  -3.03392 
 H                    -0.73775   5.10952   0.00124 
 H                    -0.1616    4.66615  -2.3637 
 C                     0.16452  -1.13958  -0.81247 
 H                    -0.53455  -1.18213  -1.65119 
 C                     0.92652  -2.46239  -0.6894 
 H                     0.15209  -3.17574  -0.39644 
 C                     1.58535  -2.93184  -1.98244 
 H                     2.4442   -2.32091  -2.28209 
 H                     1.95435  -3.95155  -1.84688 
 H                     0.8675   -2.94177  -2.80897 
 H                     1.65093  -2.41549   0.13019 
 C                    -1.83626   0.10347   0.39103 
 C                    -2.28224   0.71712  -0.78074 
 C                    -2.52319   0.33458   1.58874 
 C                    -3.39491   1.55235  -0.75513 
 H                    -1.78771   0.54657  -1.73081 
 C                    -3.63232   1.1707    1.61449 
 H                    -2.19951  -0.15722   2.50231 
 C                    -4.06858   1.78758   0.44148 
 H                    -3.73447   2.01888  -1.67432 
 H                    -4.15979   1.33591   2.54851 
 H                    -4.93541   2.44071   0.45914 
 C                    -0.58883  -0.71874   0.45258 
 H                    -0.581    -1.48734   1.21912 
 Br                   -2.36615  -2.88326   0.00747 
 
 Add virtual bond connecting atoms Br45       and H26        Dist= 4.85D+00.
 Add virtual bond connecting atoms Br45       and H44        Dist= 4.86D+00.

 GradGradGradGradGradGradGradGradGradGradGradGradGradGradGradGradGradGrad
 Berny optimization.
 Initialization pass.
                           ----------------------------
                           !    Initial Parameters    !
                           ! (Angstroms and Degrees)  !
 --------------------------                            --------------------------
 ! Name  Definition              Value          Derivative Info.                !
 --------------------------------------------------------------------------------
 ! R1    R(1,2)                  1.3965         calculate D2E/DX2 analytically  !
 ! R2    R(1,6)                  1.3854         calculate D2E/DX2 analytically  !
 ! R3    R(1,19)                 1.0844         calculate D2E/DX2 analytically  !
 ! R4    R(2,3)                  1.3917         calculate D2E/DX2 analytically  !
 ! R5    R(2,21)                 1.0844         calculate D2E/DX2 analytically  !
 ! R6    R(3,4)                  1.3957         calculate D2E/DX2 analytically  !
 ! R7    R(3,22)                 1.0842         calculate D2E/DX2 analytically  !
 ! R8    R(4,5)                  1.3869         calculate D2E/DX2 analytically  !
 ! R9    R(4,20)                 1.085          calculate D2E/DX2 analytically  !
 ! R10   R(5,6)                  1.3965         calculate D2E/DX2 analytically  !
 ! R11   R(5,10)                 1.776          calculate D2E/DX2 analytically  !
 ! R12   R(6,7)                  1.7747         calculate D2E/DX2 analytically  !
 ! R13   R(7,8)                  1.7757         calculate D2E/DX2 analytically  !
 ! R14   R(7,43)                 2.0834         calculate D2E/DX2 analytically  !
 ! R15   R(8,9)                  1.3968         calculate D2E/DX2 analytically  !
 ! R16   R(8,14)                 1.3871         calculate D2E/DX2 analytically  !
 ! R17   R(9,10)                 1.7774         calculate D2E/DX2 analytically  !
 ! R18   R(9,11)                 1.3855         calculate D2E/DX2 analytically  !
 ! R19   R(10,23)                1.9078         calculate D2E/DX2 analytically  !
 ! R20   R(11,12)                1.3965         calculate D2E/DX2 analytically  !
 ! R21   R(11,17)                1.085          calculate D2E/DX2 analytically  !
 ! R22   R(12,13)                1.3915         calculate D2E/DX2 analytically  !
 ! R23   R(12,18)                1.0842         calculate D2E/DX2 analytically  !
 ! R24   R(13,14)                1.3964         calculate D2E/DX2 analytically  !
 ! R25   R(13,15)                1.0843         calculate D2E/DX2 analytically  !
 ! R26   R(14,16)                1.0849         calculate D2E/DX2 analytically  !
 ! R27   R(23,24)                1.0927         calculate D2E/DX2 analytically  !
 ! R28   R(23,25)                1.5315         calculate D2E/DX2 analytically  !
 ! R29   R(23,43)                1.5313         calculate D2E/DX2 analytically  !
 ! R30   R(25,26)                1.0929         calculate D2E/DX2 analytically  !
 ! R31   R(25,27)                1.5253         calculate D2E/DX2 analytically  !
 ! R32   R(25,31)                1.0948         calculate D2E/DX2 analytically  !
 ! R33   R(26,45)                2.5671         calculate D2E/DX2 analytically  !
 ! R34   R(27,28)                1.0957         calculate D2E/DX2 analytically  !
 ! R35   R(27,29)                1.0929         calculate D2E/DX2 analytically  !
 ! R36   R(27,30)                1.0948         calculate D2E/DX2 analytically  !
 ! R37   R(32,33)                1.3959         calculate D2E/DX2 analytically  !
 ! R38   R(32,34)                1.3999         calculate D2E/DX2 analytically  !
 ! R39   R(32,43)                1.4953         calculate D2E/DX2 analytically  !
 ! R40   R(33,35)                1.3915         calculate D2E/DX2 analytically  !
 ! R41   R(33,36)                1.0846         calculate D2E/DX2 analytically  !
 ! R42   R(34,37)                1.3892         calculate D2E/DX2 analytically  !
 ! R43   R(34,38)                1.0868         calculate D2E/DX2 analytically  !
 ! R44   R(35,39)                1.3932         calculate D2E/DX2 analytically  !
 ! R45   R(35,40)                1.0853         calculate D2E/DX2 analytically  !
 ! R46   R(37,39)                1.3953         calculate D2E/DX2 analytically  !
 ! R47   R(37,41)                1.0853         calculate D2E/DX2 analytically  !
 ! R48   R(39,42)                1.0855         calculate D2E/DX2 analytically  !
 ! R49   R(43,44)                1.0855         calculate D2E/DX2 analytically  !
 ! R50   R(44,45)                2.5697         calculate D2E/DX2 analytically  !
 ! A1    A(2,1,6)              118.2853         calculate D2E/DX2 analytically  !
 ! A2    A(2,1,19)             120.8735         calculate D2E/DX2 analytically  !
 ! A3    A(6,1,19)             120.8378         calculate D2E/DX2 analytically  !
 ! A4    A(1,2,3)              120.9558         calculate D2E/DX2 analytically  !
 ! A5    A(1,2,21)             119.1539         calculate D2E/DX2 analytically  !
 ! A6    A(3,2,21)             119.8898         calculate D2E/DX2 analytically  !
 ! A7    A(2,3,4)              120.7507         calculate D2E/DX2 analytically  !
 ! A8    A(2,3,22)             119.9972         calculate D2E/DX2 analytically  !
 ! A9    A(4,3,22)             119.252          calculate D2E/DX2 analytically  !
 ! A10   A(3,4,5)              118.0391         calculate D2E/DX2 analytically  !
 ! A11   A(3,4,20)             120.8584         calculate D2E/DX2 analytically  !
 ! A12   A(5,4,20)             121.1025         calculate D2E/DX2 analytically  !
 ! A13   A(4,5,6)              121.3111         calculate D2E/DX2 analytically  !
 ! A14   A(4,5,10)             120.2144         calculate D2E/DX2 analytically  !
 ! A15   A(6,5,10)             118.4723         calculate D2E/DX2 analytically  !
 ! A16   A(1,6,5)              120.6545         calculate D2E/DX2 analytically  !
 ! A17   A(1,6,7)              121.1482         calculate D2E/DX2 analytically  !
 ! A18   A(5,6,7)              117.8965         calculate D2E/DX2 analytically  !
 ! A19   A(6,7,8)              100.4981         calculate D2E/DX2 analytically  !
 ! A20   A(6,7,43)              96.6061         calculate D2E/DX2 analytically  !
 ! A21   A(8,7,43)             105.1993         calculate D2E/DX2 analytically  !
 ! A22   A(7,8,9)              118.6813         calculate D2E/DX2 analytically  !
 ! A23   A(7,8,14)             120.7692         calculate D2E/DX2 analytically  !
 ! A24   A(9,8,14)             120.549          calculate D2E/DX2 analytically  !
 ! A25   A(8,9,10)             117.6418         calculate D2E/DX2 analytically  !
 ! A26   A(8,9,11)             121.3961         calculate D2E/DX2 analytically  !
 ! A27   A(10,9,11)            120.8065         calculate D2E/DX2 analytically  !
 ! A28   A(5,10,9)             100.5989         calculate D2E/DX2 analytically  !
 ! A29   A(5,10,23)            105.376          calculate D2E/DX2 analytically  !
 ! A30   A(9,10,23)             99.3961         calculate D2E/DX2 analytically  !
 ! A31   A(9,11,12)            118.0518         calculate D2E/DX2 analytically  !
 ! A32   A(9,11,17)            121.0255         calculate D2E/DX2 analytically  !
 ! A33   A(12,11,17)           120.9215         calculate D2E/DX2 analytically  !
 ! A34   A(11,12,13)           120.724          calculate D2E/DX2 analytically  !
 ! A35   A(11,12,18)           119.2747         calculate D2E/DX2 analytically  !
 ! A36   A(13,12,18)           120.0011         calculate D2E/DX2 analytically  !
 ! A37   A(12,13,14)           120.9776         calculate D2E/DX2 analytically  !
 ! A38   A(12,13,15)           119.876          calculate D2E/DX2 analytically  !
 ! A39   A(14,13,15)           119.1462         calculate D2E/DX2 analytically  !
 ! A40   A(8,14,13)            118.294          calculate D2E/DX2 analytically  !
 ! A41   A(8,14,16)            120.9421         calculate D2E/DX2 analytically  !
 ! A42   A(13,14,16)           120.7582         calculate D2E/DX2 analytically  !
 ! A43   A(10,23,24)           101.4887         calculate D2E/DX2 analytically  !
 ! A44   A(10,23,25)           105.7272         calculate D2E/DX2 analytically  !
 ! A45   A(10,23,43)           114.7021         calculate D2E/DX2 analytically  !
 ! A46   A(24,23,25)           110.2649         calculate D2E/DX2 analytically  !
 ! A47   A(24,23,43)           109.2728         calculate D2E/DX2 analytically  !
 ! A48   A(25,23,43)           114.5662         calculate D2E/DX2 analytically  !
 ! A49   A(23,25,26)           103.4588         calculate D2E/DX2 analytically  !
 ! A50   A(23,25,27)           114.3694         calculate D2E/DX2 analytically  !
 ! A51   A(23,25,31)           110.6312         calculate D2E/DX2 analytically  !
 ! A52   A(26,25,27)           109.4164         calculate D2E/DX2 analytically  !
 ! A53   A(26,25,31)           107.2263         calculate D2E/DX2 analytically  !
 ! A54   A(27,25,31)           111.2233         calculate D2E/DX2 analytically  !
 ! A55   A(25,26,45)           131.5223         calculate D2E/DX2 analytically  !
 ! A56   A(25,27,28)           113.5032         calculate D2E/DX2 analytically  !
 ! A57   A(25,27,29)           109.1394         calculate D2E/DX2 analytically  !
 ! A58   A(25,27,30)           111.0755         calculate D2E/DX2 analytically  !
 ! A59   A(28,27,29)           106.8275         calculate D2E/DX2 analytically  !
 ! A60   A(28,27,30)           108.2121         calculate D2E/DX2 analytically  !
 ! A61   A(29,27,30)           107.8534         calculate D2E/DX2 analytically  !
 ! A62   A(33,32,34)           119.2643         calculate D2E/DX2 analytically  !
 ! A63   A(33,32,43)           122.8757         calculate D2E/DX2 analytically  !
 ! A64   A(34,32,43)           117.7044         calculate D2E/DX2 analytically  !
 ! A65   A(32,33,35)           120.2581         calculate D2E/DX2 analytically  !
 ! A66   A(32,33,36)           121.3677         calculate D2E/DX2 analytically  !
 ! A67   A(35,33,36)           118.3668         calculate D2E/DX2 analytically  !
 ! A68   A(32,34,37)           120.4622         calculate D2E/DX2 analytically  !
 ! A69   A(32,34,38)           119.8886         calculate D2E/DX2 analytically  !
 ! A70   A(37,34,38)           119.6391         calculate D2E/DX2 analytically  !
 ! A71   A(33,35,39)           120.251          calculate D2E/DX2 analytically  !
 ! A72   A(33,35,40)           119.5126         calculate D2E/DX2 analytically  !
 ! A73   A(39,35,40)           120.2364         calculate D2E/DX2 analytically  !
 ! A74   A(34,37,39)           120.0096         calculate D2E/DX2 analytically  !
 ! A75   A(34,37,41)           119.7083         calculate D2E/DX2 analytically  !
 ! A76   A(39,37,41)           120.2809         calculate D2E/DX2 analytically  !
 ! A77   A(35,39,37)           119.751          calculate D2E/DX2 analytically  !
 ! A78   A(35,39,42)           120.1119         calculate D2E/DX2 analytically  !
 ! A79   A(37,39,42)           120.1344         calculate D2E/DX2 analytically  !
 ! A80   A(7,43,23)            107.5332         calculate D2E/DX2 analytically  !
 ! A81   A(7,43,32)             98.3348         calculate D2E/DX2 analytically  !
 ! A82   A(7,43,44)             96.2298         calculate D2E/DX2 analytically  !
 ! A83   A(23,43,32)           121.8378         calculate D2E/DX2 analytically  !
 ! A84   A(23,43,44)           112.6573         calculate D2E/DX2 analytically  !
 ! A85   A(32,43,44)           115.1131         calculate D2E/DX2 analytically  !
 ! A86   A(43,44,45)            92.6742         calculate D2E/DX2 analytically  !
 ! A87   A(26,45,44)            56.9495         calculate D2E/DX2 analytically  !
 ! D1    D(6,1,2,3)              0.3511         calculate D2E/DX2 analytically  !
 ! D2    D(6,1,2,21)          -179.9087         calculate D2E/DX2 analytically  !
 ! D3    D(19,1,2,3)          -178.9802         calculate D2E/DX2 analytically  !
 ! D4    D(19,1,2,21)            0.76           calculate D2E/DX2 analytically  !
 ! D5    D(2,1,6,5)             -0.6916         calculate D2E/DX2 analytically  !
 ! D6    D(2,1,6,7)           -174.2605         calculate D2E/DX2 analytically  !
 ! D7    D(19,1,6,5)           178.6399         calculate D2E/DX2 analytically  !
 ! D8    D(19,1,6,7)             5.071          calculate D2E/DX2 analytically  !
 ! D9    D(1,2,3,4)              0.0281         calculate D2E/DX2 analytically  !
 ! D10   D(1,2,3,22)           179.9408         calculate D2E/DX2 analytically  !
 ! D11   D(21,2,3,4)          -179.7102         calculate D2E/DX2 analytically  !
 ! D12   D(21,2,3,22)            0.2025         calculate D2E/DX2 analytically  !
 ! D13   D(2,3,4,5)             -0.0691         calculate D2E/DX2 analytically  !
 ! D14   D(2,3,4,20)           179.8713         calculate D2E/DX2 analytically  !
 ! D15   D(22,3,4,5)          -179.9824         calculate D2E/DX2 analytically  !
 ! D16   D(22,3,4,20)           -0.042          calculate D2E/DX2 analytically  !
 ! D17   D(3,4,5,6)             -0.2749         calculate D2E/DX2 analytically  !
 ! D18   D(3,4,5,10)           179.1837         calculate D2E/DX2 analytically  !
 ! D19   D(20,4,5,6)           179.7848         calculate D2E/DX2 analytically  !
 ! D20   D(20,4,5,10)           -0.7565         calculate D2E/DX2 analytically  !
 ! D21   D(4,5,6,1)              0.6696         calculate D2E/DX2 analytically  !
 ! D22   D(4,5,6,7)            174.4427         calculate D2E/DX2 analytically  !
 ! D23   D(10,5,6,1)          -178.7982         calculate D2E/DX2 analytically  !
 ! D24   D(10,5,6,7)            -5.0251         calculate D2E/DX2 analytically  !
 ! D25   D(4,5,10,9)           133.5951         calculate D2E/DX2 analytically  !
 ! D26   D(4,5,10,23)         -123.4775         calculate D2E/DX2 analytically  !
 ! D27   D(6,5,10,9)           -46.931          calculate D2E/DX2 analytically  !
 ! D28   D(6,5,10,23)           55.9964         calculate D2E/DX2 analytically  !
 ! D29   D(1,6,7,8)           -133.7808         calculate D2E/DX2 analytically  !
 ! D30   D(1,6,7,43)           119.3682         calculate D2E/DX2 analytically  !
 ! D31   D(5,6,7,8)             52.4784         calculate D2E/DX2 analytically  !
 ! D32   D(5,6,7,43)           -54.3726         calculate D2E/DX2 analytically  !
 ! D33   D(6,7,8,9)            -46.937          calculate D2E/DX2 analytically  !
 ! D34   D(6,7,8,14)           133.2862         calculate D2E/DX2 analytically  !
 ! D35   D(43,7,8,9)            52.9431         calculate D2E/DX2 analytically  !
 ! D36   D(43,7,8,14)         -126.8337         calculate D2E/DX2 analytically  !
 ! D37   D(6,7,43,23)           70.2185         calculate D2E/DX2 analytically  !
 ! D38   D(6,7,43,32)          -57.0399         calculate D2E/DX2 analytically  !
 ! D39   D(6,7,43,44)         -173.6219         calculate D2E/DX2 analytically  !
 ! D40   D(8,7,43,23)          -32.5806         calculate D2E/DX2 analytically  !
 ! D41   D(8,7,43,32)         -159.8389         calculate D2E/DX2 analytically  !
 ! D42   D(8,7,43,44)           83.579          calculate D2E/DX2 analytically  !
 ! D43   D(7,8,9,10)            -4.9251         calculate D2E/DX2 analytically  !
 ! D44   D(7,8,9,11)           179.5736         calculate D2E/DX2 analytically  !
 ! D45   D(14,8,9,10)          174.8522         calculate D2E/DX2 analytically  !
 ! D46   D(14,8,9,11)           -0.6491         calculate D2E/DX2 analytically  !
 ! D47   D(7,8,14,13)         -179.3112         calculate D2E/DX2 analytically  !
 ! D48   D(7,8,14,16)           -0.1712         calculate D2E/DX2 analytically  !
 ! D49   D(9,8,14,13)            0.9161         calculate D2E/DX2 analytically  !
 ! D50   D(9,8,14,16)         -179.9439         calculate D2E/DX2 analytically  !
 ! D51   D(8,9,10,5)            52.4201         calculate D2E/DX2 analytically  !
 ! D52   D(8,9,10,23)          -55.3012         calculate D2E/DX2 analytically  !
 ! D53   D(11,9,10,5)         -132.0507         calculate D2E/DX2 analytically  !
 ! D54   D(11,9,10,23)         120.228          calculate D2E/DX2 analytically  !
 ! D55   D(8,9,11,12)           -0.139          calculate D2E/DX2 analytically  !
 ! D56   D(8,9,11,17)          179.4761         calculate D2E/DX2 analytically  !
 ! D57   D(10,9,11,12)        -175.4988         calculate D2E/DX2 analytically  !
 ! D58   D(10,9,11,17)           4.1163         calculate D2E/DX2 analytically  !
 ! D59   D(5,10,23,24)          85.4845         calculate D2E/DX2 analytically  !
 ! D60   D(5,10,23,25)        -159.4013         calculate D2E/DX2 analytically  !
 ! D61   D(5,10,23,43)         -32.176          calculate D2E/DX2 analytically  !
 ! D62   D(9,10,23,24)        -170.6963         calculate D2E/DX2 analytically  !
 ! D63   D(9,10,23,25)         -55.5821         calculate D2E/DX2 analytically  !
 ! D64   D(9,10,23,43)          71.6433         calculate D2E/DX2 analytically  !
 ! D65   D(9,11,12,13)           0.6365         calculate D2E/DX2 analytically  !
 ! D66   D(9,11,12,18)        -179.5175         calculate D2E/DX2 analytically  !
 ! D67   D(17,11,12,13)       -178.9791         calculate D2E/DX2 analytically  !
 ! D68   D(17,11,12,18)          0.867          calculate D2E/DX2 analytically  !
 ! D69   D(11,12,13,14)         -0.3614         calculate D2E/DX2 analytically  !
 ! D70   D(11,12,13,15)        179.7956         calculate D2E/DX2 analytically  !
 ! D71   D(18,12,13,14)        179.7937         calculate D2E/DX2 analytically  !
 ! D72   D(18,12,13,15)         -0.0493         calculate D2E/DX2 analytically  !
 ! D73   D(12,13,14,8)          -0.4214         calculate D2E/DX2 analytically  !
 ! D74   D(12,13,14,16)       -179.563          calculate D2E/DX2 analytically  !
 ! D75   D(15,13,14,8)         179.4228         calculate D2E/DX2 analytically  !
 ! D76   D(15,13,14,16)          0.2812         calculate D2E/DX2 analytically  !
 ! D77   D(10,23,25,26)       -176.1333         calculate D2E/DX2 analytically  !
 ! D78   D(10,23,25,27)        -57.2089         calculate D2E/DX2 analytically  !
 ! D79   D(10,23,25,31)         69.3172         calculate D2E/DX2 analytically  !
 ! D80   D(24,23,25,26)        -67.1953         calculate D2E/DX2 analytically  !
 ! D81   D(24,23,25,27)         51.7292         calculate D2E/DX2 analytically  !
 ! D82   D(24,23,25,31)        178.2553         calculate D2E/DX2 analytically  !
 ! D83   D(43,23,25,26)         56.5594         calculate D2E/DX2 analytically  !
 ! D84   D(43,23,25,27)        175.4839         calculate D2E/DX2 analytically  !
 ! D85   D(43,23,25,31)        -57.99           calculate D2E/DX2 analytically  !
 ! D86   D(10,23,43,7)         -25.3296         calculate D2E/DX2 analytically  !
 ! D87   D(10,23,43,32)         86.7022         calculate D2E/DX2 analytically  !
 ! D88   D(10,23,43,44)       -130.1152         calculate D2E/DX2 analytically  !
 ! D89   D(24,23,43,7)        -138.4767         calculate D2E/DX2 analytically  !
 ! D90   D(24,23,43,32)        -26.4449         calculate D2E/DX2 analytically  !
 ! D91   D(24,23,43,44)        116.7377         calculate D2E/DX2 analytically  !
 ! D92   D(25,23,43,7)          97.2402         calculate D2E/DX2 analytically  !
 ! D93   D(25,23,43,32)       -150.728          calculate D2E/DX2 analytically  !
 ! D94   D(25,23,43,44)         -7.5454         calculate D2E/DX2 analytically  !
 ! D95   D(23,25,26,45)          0.5184         calculate D2E/DX2 analytically  !
 ! D96   D(27,25,26,45)       -121.7718         calculate D2E/DX2 analytically  !
 ! D97   D(31,25,26,45)        117.4879         calculate D2E/DX2 analytically  !
 ! D98   D(23,25,27,28)         70.5529         calculate D2E/DX2 analytically  !
 ! D99   D(23,25,27,29)       -170.4296         calculate D2E/DX2 analytically  !
 ! D100  D(23,25,27,30)        -51.6442         calculate D2E/DX2 analytically  !
 ! D101  D(26,25,27,28)       -173.9426         calculate D2E/DX2 analytically  !
 ! D102  D(26,25,27,29)        -54.9252         calculate D2E/DX2 analytically  !
 ! D103  D(26,25,27,30)         63.8603         calculate D2E/DX2 analytically  !
 ! D104  D(31,25,27,28)        -55.6657         calculate D2E/DX2 analytically  !
 ! D105  D(31,25,27,29)         63.3518         calculate D2E/DX2 analytically  !
 ! D106  D(31,25,27,30)       -177.8628         calculate D2E/DX2 analytically  !
 ! D107  D(25,26,45,44)        -55.1176         calculate D2E/DX2 analytically  !
 ! D108  D(34,32,33,35)          0.2101         calculate D2E/DX2 analytically  !
 ! D109  D(34,32,33,36)       -178.7824         calculate D2E/DX2 analytically  !
 ! D110  D(43,32,33,35)       -175.1485         calculate D2E/DX2 analytically  !
 ! D111  D(43,32,33,36)          5.859          calculate D2E/DX2 analytically  !
 ! D112  D(33,32,34,37)         -0.3454         calculate D2E/DX2 analytically  !
 ! D113  D(33,32,34,38)        178.4995         calculate D2E/DX2 analytically  !
 ! D114  D(43,32,34,37)        175.2523         calculate D2E/DX2 analytically  !
 ! D115  D(43,32,34,38)         -5.9028         calculate D2E/DX2 analytically  !
 ! D116  D(33,32,43,7)         106.3273         calculate D2E/DX2 analytically  !
 ! D117  D(33,32,43,23)        -10.3758         calculate D2E/DX2 analytically  !
 ! D118  D(33,32,43,44)       -152.7319         calculate D2E/DX2 analytically  !
 ! D119  D(34,32,43,7)         -69.0995         calculate D2E/DX2 analytically  !
 ! D120  D(34,32,43,23)        174.1973         calculate D2E/DX2 analytically  !
 ! D121  D(34,32,43,44)         31.8412         calculate D2E/DX2 analytically  !
 ! D122  D(32,33,35,39)          0.3049         calculate D2E/DX2 analytically  !
 ! D123  D(32,33,35,40)       -179.6637         calculate D2E/DX2 analytically  !
 ! D124  D(36,33,35,39)        179.3272         calculate D2E/DX2 analytically  !
 ! D125  D(36,33,35,40)         -0.6413         calculate D2E/DX2 analytically  !
 ! D126  D(32,34,37,39)         -0.0342         calculate D2E/DX2 analytically  !
 ! D127  D(32,34,37,41)        179.583          calculate D2E/DX2 analytically  !
 ! D128  D(38,34,37,39)       -178.8819         calculate D2E/DX2 analytically  !
 ! D129  D(38,34,37,41)          0.7353         calculate D2E/DX2 analytically  !
 ! D130  D(33,35,39,37)         -0.6855         calculate D2E/DX2 analytically  !
 ! D131  D(33,35,39,42)        179.9087         calculate D2E/DX2 analytically  !
 ! D132  D(40,35,39,37)        179.2828         calculate D2E/DX2 analytically  !
 ! D133  D(40,35,39,42)         -0.123          calculate D2E/DX2 analytically  !
 ! D134  D(34,37,39,35)          0.5496         calculate D2E/DX2 analytically  !
 ! D135  D(34,37,39,42)        179.9552         calculate D2E/DX2 analytically  !
 ! D136  D(41,37,39,35)       -179.0654         calculate D2E/DX2 analytically  !
 ! D137  D(41,37,39,42)          0.3403         calculate D2E/DX2 analytically  !
 ! D138  D(7,43,44,45)         171.5291         calculate D2E/DX2 analytically  !
 ! D139  D(23,43,44,45)        -76.5109         calculate D2E/DX2 analytically  !
 ! D140  D(32,43,44,45)         69.2774         calculate D2E/DX2 analytically  !
 ! D141  D(43,44,45,26)         90.1427         calculate D2E/DX2 analytically  !
 --------------------------------------------------------------------------------
 Trust Radius=3.00D-01 FncErr=1.00D-07 GrdErr=1.00D-06 EigMax=2.50D+02 EigMin=1.00D-04
 Number of steps in this run=    270 maximum allowed number of steps=    270.
 Search for a saddle point of order  1.
 GradGradGradGradGradGradGradGradGradGradGradGradGradGradGradGradGradGrad

                          Input orientation:                          
 ---------------------------------------------------------------------
 Center     Atomic      Atomic             Coordinates (Angstroms)
 Number     Number       Type             X           Y           Z
 ---------------------------------------------------------------------
      1          6           0       -0.097128    3.186308    0.702931
      2          6           0       -0.310599    4.153700   -0.281327
      3          6           0        0.011558    3.904243   -1.612079
      4          6           0        0.556558    2.678232   -1.996655
      5          6           0        0.767152    1.721676   -1.014780
      6          6           0        0.451266    1.972320    0.322268
      7         16           0        0.615704    0.636346    1.478836
      8          6           0        2.282517    0.123023    1.145342
      9          6           0        2.678211   -0.047864   -0.183284
     10         16           0        1.437560    0.133804   -1.443084
     11          6           0        3.967344   -0.438297   -0.507965
     12          6           0        4.870007   -0.655797    0.535110
     13          6           0        4.476794   -0.496621    1.860340
     14          6           0        3.174466   -0.108839    2.181993
     15          1           0        5.188144   -0.672333    2.659643
     16          1           0        2.873677    0.021031    3.216216
     17          1           0        4.265882   -0.577392   -1.541722
     18          1           0        5.886233   -0.954212    0.303258
     19          1           0       -0.363822    3.376038    1.736766
     20          1           0        0.806432    2.481135   -3.033919
     21          1           0       -0.737751    5.109522    0.001240
     22          1           0       -0.161599    4.666154   -2.363700
     23          6           0        0.164520   -1.139580   -0.812473
     24          1           0       -0.534547   -1.182125   -1.651194
     25          6           0        0.926517   -2.462394   -0.689398
     26          1           0        0.152094   -3.175741   -0.396441
     27          6           0        1.585345   -2.931837   -1.982442
     28          1           0        2.444196   -2.320914   -2.282094
     29          1           0        1.954353   -3.951549   -1.846880
     30          1           0        0.867502   -2.941766   -2.808969
     31          1           0        1.650927   -2.415490    0.130188
     32          6           0       -1.836258    0.103468    0.391029
     33          6           0       -2.282243    0.717118   -0.780741
     34          6           0       -2.523189    0.334575    1.588743
     35          6           0       -3.394905    1.552353   -0.755131
     36          1           0       -1.787707    0.546570   -1.730806
     37          6           0       -3.632317    1.170703    1.614486
     38          1           0       -2.199510   -0.157219    2.502313
     39          6           0       -4.068576    1.787576    0.441482
     40          1           0       -3.734471    2.018879   -1.674318
     41          1           0       -4.159793    1.335913    2.548508
     42          1           0       -4.935411    2.440711    0.459136
     43          6           0       -0.588829   -0.718739    0.452578
     44          1           0       -0.580999   -1.487340    1.219121
     45         35           0       -2.366152   -2.883264    0.007470
 ---------------------------------------------------------------------
                    Distance matrix (angstroms):
                    1          2          3          4          5
     1  C    0.000000
     2  C    1.396489   0.000000
     3  C    2.426214   1.391731   0.000000
     4  C    2.823688   2.423080   1.395717   0.000000
     5  C    2.417159   2.759391   2.385642   1.386877   0.000000
     6  C    1.385427   2.388134   2.769001   2.426273   1.396533
     7  S    2.759069   4.040791   4.538491   4.031356   2.723784
     8  C    3.904120   5.000599   5.201755   4.402292   3.085150
     9  C    4.352902   5.157106   4.977112   3.901452   2.734009
    10  S    4.034653   4.534898   4.034631   2.748949   1.776015
    11  C    5.578885   6.280016   5.977036   4.854113   3.894043
    12  C    6.281908   7.115933   7.000637   6.010942   4.988783
    13  C    5.985342   7.009376   7.166842   6.350146   5.191204
    14  C    4.873289   6.031821   6.364259   5.664124   4.400603
    15  H    6.830222   7.885181   8.123404   7.372855   6.227185
    16  H    5.016100   6.281033   6.825210   6.293154   5.023044
    17  H    6.183831   6.701940   6.179747   4.956323   4.219537
    18  H    7.287267   8.051909   7.860338   6.847604   5.924744
    19  H    1.084407   2.163398   3.410964   3.908000   3.403971
    20  H    3.908675   3.409105   2.163028   1.084989   2.157601
    21  H    2.145115   1.084389   2.148711   3.402645   3.843765
    22  H    3.405632   2.149671   1.084171   2.145298   3.369290
    23  C    4.591102   5.341036   5.109101   4.016425   2.931020
    24  H    4.981611   5.513412   5.115750   4.026439   3.245228
    25  C    5.907137   6.743121   6.497889   5.317126   4.199728
    26  H    6.461145   7.344933   7.184963   6.082210   4.974468
    27  C    6.890112   7.529491   7.024668   5.703637   4.822965
    28  H    6.760044   7.315230   6.717085   5.351272   4.556434
    29  H    7.852332   8.560142   8.095866   6.777187   5.855537
    30  H    7.128621   7.623814   7.002359   5.686908   4.997687
    31  H    5.896090   6.868128   6.757370   5.627354   4.382711
    32  C    3.553274   4.379963   4.676832   4.249237   3.372334
    33  C    3.615648   3.993356   4.013778   3.658306   3.219118
    34  C    3.847443   4.793582   5.423351   5.275666   4.419132
    35  C    3.958672   4.062566   4.227261   4.292207   4.173584
    36  H    3.968545   4.158632   3.811223   3.179660   2.901874
    37  C    4.170271   4.850380   5.582185   5.732334   5.154798
    38  H    4.340157   5.468150   6.189711   5.989692   4.970038
    39  C    4.218673   4.499265   5.034370   5.303739   5.050674
    40  H    4.499385   4.268581   4.194187   4.353341   4.559378
    41  H    4.830669   5.546547   6.427050   6.686127   6.092669
    42  H    4.901462   4.987134   5.559169   6.020718   5.933689
    43  C    3.943836   4.935250   5.098552   4.341666   3.153958
    44  H    4.726898   5.843440   6.118495   5.383980   4.135893
    45  Br   6.517042   7.336727   7.372021   6.594618   5.662867
                    6          7          8          9         10
     6  C    0.000000
     7  S    1.774688   0.000000
     8  C    2.729621   1.775664   0.000000
     9  C    3.048936   2.735822   1.396790   0.000000
    10  S    2.733017   3.076624   2.722869   1.777446   0.000000
    11  C    4.343175   4.041748   2.426344   1.385539   2.757092
    12  C    5.145636   4.545255   2.770207   2.385297   4.039606
    13  C    4.966509   4.041927   2.389567   2.759109   4.532879
    14  C    3.899438   2.756264   1.387075   2.417545   4.027021
    15  H    5.907243   4.900424   3.371701   3.843431   5.616859
    16  H    4.248593   2.914712   2.156013   3.405812   4.876907
    17  H    4.952452   4.890882   3.412423   2.155563   2.918036
    18  H    6.172829   5.629417   3.854388   3.368916   4.901447
    19  H    2.153044   2.920944   4.234973   4.966252   4.885540
    20  H    3.413067   4.878994   5.020532   4.245646   2.905003
    21  H    3.370290   4.901473   5.941057   6.188819   5.619237
    22  H    3.853151   5.622156   6.239160   5.919519   4.893571
    23  C    3.324723   2.933867   3.148510   2.811826   1.907828
    24  H    3.849273   3.798289   4.178501   3.709868   2.379955
    25  C    4.573404   3.794738   3.448099   3.025647   2.751264
    26  H    5.206590   4.273594   4.218725   4.026204   3.701482
    27  C    5.536116   5.064838   4.427330   3.570522   3.116232
    28  H    5.402437   5.121852   4.212634   3.102664   2.782606
    29  H    6.485114   5.822469   5.065888   4.304681   4.137661
    30  H    5.841758   5.590309   5.199209   4.306688   3.413171
    31  H    4.552907   3.493457   2.805974   2.599852   3.003267
    32  C    2.954675   2.734849   4.187323   4.553369   3.752702
    33  C    3.203784   3.675637   4.989968   5.054528   3.823073
    34  C    3.624024   3.155280   4.830752   5.508258   4.991975
    35  C    4.016241   4.681310   6.155315   6.306381   5.083137
    36  H    3.355723   4.010766   5.001834   4.763675   3.264277
    37  C    4.357530   4.283646   6.025196   6.673803   6.010619
    38  H    4.039077   3.098819   4.691319   5.569251   5.373931
    39  C    4.525187   4.933955   6.603222   7.019851   6.050131
    40  H    4.637771   5.547774   6.910058   6.900514   5.509708
    41  H    5.159750   4.943578   6.703979   7.492384   6.979128
    42  H    5.408735   5.925403   7.611901   8.035730   7.039533
    43  C    2.888006   2.083353   3.071337   3.395283   2.902863
    44  H    3.720103   2.451447   3.286097   3.829005   3.713492
    45  Br   5.622601   4.841904   5.651782   5.789774   5.067054
                   11         12         13         14         15
    11  C    0.000000
    12  C    1.396464   0.000000
    13  C    2.423182   1.391470   0.000000
    14  C    2.823663   2.426159   1.396386   0.000000
    15  H    3.402773   2.148284   1.084333   2.144895   0.000000
    16  H    3.908531   3.410536   2.162486   1.084877   2.479372
    17  H    1.084954   2.164335   3.409550   3.908553   4.302447
    18  H    2.146249   1.084215   2.149514   3.405581   2.473729
    19  H    6.192493   6.715105   6.200349   4.986189   6.932917
    20  H    4.989478   6.252276   6.803849   6.286596   7.846044
    21  H    7.292154   8.060451   7.878869   6.876948   8.695584
    22  H    6.822561   7.876758   8.124743   7.388722   9.074865
    23  C    3.878917   4.918499   5.114004   4.369099   6.124599
    24  H    4.703964   5.853730   6.157461   5.440776   7.182785
    25  C    3.657392   4.507142   4.792692   4.340205   5.708052
    26  H    4.697038   5.429236   5.565409   5.018859   6.400664
    27  C    3.750432   4.723074   5.390522   5.276092   6.295591
    28  H    3.001959   4.073550   4.961780   5.035339   5.887940
    29  H    4.264712   5.003688   5.660629   5.699729   6.443556
    30  H    4.601195   5.694608   6.388127   6.185245   7.329665
    31  H    3.111643   3.690929   3.828970   3.442632   4.684938
    32  C    5.897753   6.750647   6.509501   5.325409   7.422311
    33  C    6.361346   7.400746   7.357517   6.263838   8.341073
    34  C    6.864440   7.533281   7.054390   5.745593   7.850181
    35  C    7.630628   8.651556   8.544158   7.385316   9.501507
    36  H    5.965393   7.134789   7.295790   6.353166   8.332122
    37  C    8.052858   8.763028   8.282397   6.949215   9.071365
    38  H    6.868105   7.355035   6.715680   5.383731   7.407262
    39  C    8.392376   9.266990   8.958463   7.686835   9.831493
    40  H    8.167989   9.277527   9.286895   8.193395  10.278079
    41  H    8.862291   9.463507   8.855642   7.484183   9.561868
    42  H    9.406541  10.283013   9.958961   8.674016  10.817562
    43  C    4.664762   5.459823   5.262287   4.186316   6.184392
    44  H    4.977021   5.556330   5.193646   4.114718   6.001862
    45  Br   6.808576   7.589599   7.480314   6.566920   8.305999
                   16         17         18         19         20
    16  H    0.000000
    17  H    4.993428   0.000000
    18  H    4.302548   2.484247   0.000000
    19  H    4.891446   6.914640   7.737519   0.000000
    20  H    7.027788   4.852735   6.981600   4.992973   0.000000
    21  H    7.019346   7.730334   8.985391   2.481298   4.301757
    22  H    7.869278   6.911802   8.676258   4.303384   2.482053
    23  C    4.991682   4.203454   5.832428   5.212348   4.296097
    24  H    6.062611   4.839608   6.715523   5.681925   4.138795
    25  C    5.021220   3.928237   5.278140   6.452793   5.472630
    26  H    5.538741   4.998634   6.189113   6.909598   6.275723
    27  C    6.115985   3.594847   5.256716   7.577668   5.568894
    28  H    5.991709   2.628033   4.516585   7.516080   5.129053
    29  H    6.500884   4.101368   5.391364   8.479976   6.641250
    30  H    7.007550   4.329569   6.230890   7.880007   5.427908
    31  H    4.117684   3.607198   4.483648   6.338935   5.890813
    32  C    5.492901   6.437019   7.795079   3.832596   4.936333
    33  C    6.560771   6.718094   8.407877   4.133768   4.210520
    34  C    5.645630   7.531466   8.604175   3.732998   6.087947
    35  C    7.577049   7.990131   9.671741   4.326990   4.868957
    36  H    6.817457   6.159950   8.079549   4.696530   3.488582
    37  C    6.798179   8.683262   9.840598   3.944809   6.559527
    38  H    5.126271   7.637543   8.417261   4.054592   6.829822
    39  C    7.682103   8.887596  10.326409   4.233931   6.027034
    40  H    8.460280   8.412125  10.261970   4.983839   4.762562
    41  H    7.186407   9.559431  10.545542   4.385252   7.558996
    42  H    8.627757   9.888183  11.342741   4.838037   6.720999
    43  C    4.491537   5.250279   6.481063   4.297321   4.933722
    44  H    4.265953   5.651771   6.553482   4.895668   5.980143
    45  Br   6.796086   7.190335   8.480011   6.795488   6.934848
                   21         22         23         24         25
    21  H    0.000000
    22  H    2.474160   0.000000
    23  C    6.366121   6.018239   0.000000
    24  H    6.508199   5.903315   1.092684   0.000000
    25  C    7.783359   7.402937   1.531543   2.167683   0.000000
    26  H    8.342395   8.090972   2.078266   2.453647   1.092895
    27  C    8.602048   7.805552   2.568999   2.768602   1.525252
    28  H    8.399392   7.457610   2.958422   3.250813   2.204551
    29  H    9.631510   8.888710   3.490082   3.728622   2.147974
    30  H    8.677405   7.690108   2.779938   2.530320   2.173905
    31  H    7.896089   7.723627   2.173928   3.077468   1.094847
    32  C    5.139964   5.586691   2.645127   2.741874   3.922231
    33  C    4.721246   4.753712   3.071642   2.723831   4.518161
    34  C    5.339295   6.321510   3.893938   4.092953   4.991336
    35  C    4.504000   4.768387   4.463104   4.057332   5.898915
    36  H    4.992286   4.473897   2.738180   2.136618   4.183946
    37  C    5.147365   6.331668   5.063942   5.079040   6.268193
    38  H    6.010879   7.148153   4.188255   4.590659   5.027216
    39  C    4.724779   5.605330   5.297145   5.068311   6.655230
    40  H    4.619513   4.499859   5.091245   4.526199   6.540389
    41  H    5.695531   7.155826   6.010320   6.092653   7.126129
    42  H    4.995255   5.975808   6.359620   6.078325   7.727986
    43  C    5.847607   6.091881   1.531338   2.154885   2.576959
    44  H    6.710171   7.132881   2.191828   2.886871   2.620263
    45  Br   8.156982   8.214391   3.180730   2.999970   3.391817
                   26         27         28         29         30
    26  H    0.000000
    27  C    2.151534   0.000000
    28  H    3.088713   1.095739   0.000000
    29  H    2.440039   1.092866   1.757364   0.000000
    30  H    2.527221   1.094780   1.774547   1.768197   0.000000
    31  H    1.761198   2.175803   2.541127   2.521972   3.086967
    32  C    3.914954   5.153039   5.598705   5.984992   5.179166
    33  C    4.607389   5.451348   5.815748   6.393892   5.236605
    34  C    4.839464   6.348453   6.834465   7.086801   6.447563
    35  C    5.921548   6.813013   7.171396   7.752381   6.525601
    36  H    4.404425   4.851816   5.141535   5.852312   4.514539
    37  C    6.103865   7.549352   8.018649   8.332431   7.531781
    38  H    4.800447   6.491276   7.009717   7.111048   6.735724
    39  C    6.568918   7.753392   8.167849   8.628431   7.569476
    40  H    6.612294   7.273580   7.574901   8.248546   6.861019
    41  H    6.900733   8.470526   8.962130   9.201058   8.501458
    42  H    7.626221   8.794648   9.200327   9.677166   8.563023
    43  C    2.703083   3.943876   4.386871   4.712361   4.207189
    44  H    2.449115   4.126696   4.701612   4.679818   4.520953
    45  Br   2.567148   4.424527   5.357032   4.821474   4.288621
                   31         32         33         34         35
    31  H    0.000000
    32  C    4.309715   0.000000
    33  C    5.110073   1.395892   0.000000
    34  C    5.207061   1.399930   2.412229   0.000000
    35  C    6.479814   2.417091   1.391506   2.781478   0.000000
    36  H    4.905232   2.168151   1.084563   3.406652   2.132282
    37  C    6.555653   2.421088   2.786674   1.389222   2.411868
    38  H    5.054961   2.158108   3.398493   1.086848   3.868145
    39  C    7.104603   2.796785   2.414683   2.411564   1.393214
    40  H    7.205719   3.396715   2.145234   3.866736   1.085291
    41  H    7.327057   3.401831   3.871950   2.145297   3.397930
    42  H    8.189673   3.882279   3.398142   3.395679   2.153319
    43  C    2.828322   1.495290   2.539766   2.478324   3.806637
    44  H    2.651175   2.189082   3.428311   2.688512   4.588624
    45  Br   4.046084   3.057527   3.686607   3.588812   4.616773
                   36         37         38         39         40
    36  H    0.000000
    37  C    3.870802   0.000000
    38  H    4.310939   2.145821   0.000000
    39  C    3.385453   1.395275   3.394504   0.000000
    40  H    2.441470   3.397951   4.953358   2.154469   0.000000
    41  H    4.956045   1.085321   2.464607   2.156821   4.298791
    42  H    4.276875   2.155414   4.290567   1.085495   2.484316
    43  C    2.793829   3.766011   2.666648   4.288400   4.681165
    44  H    3.780873   4.065962   2.456701   4.846957   5.532626
    45  Br   3.888440   4.540961   3.699099   4.990327   5.360197
                   41         42         43         44         45
    41  H    0.000000
    42  H    2.487496   0.000000
    43  C    4.622370   5.373541   0.000000
    44  H    4.748241   5.913380   1.085540   0.000000
    45  Br   5.241706   5.928727   2.835871   2.569722   0.000000
 Stoichiometry    C22H20BrS2(1+)
 Framework group  C1[X(C22H20BrS2)]
 Deg. of freedom   129
 Full point group                 C1      NOp   1
 Largest Abelian subgroup         C1      NOp   1
 Largest concise Abelian subgroup C1      NOp   1
                         Standard orientation:                         
 ---------------------------------------------------------------------
 Center     Atomic      Atomic             Coordinates (Angstroms)
 Number     Number       Type             X           Y           Z
 ---------------------------------------------------------------------
      1          6           0       -0.097127    3.186308    0.702931
      2          6           0       -0.310598    4.153700   -0.281327
      3          6           0        0.011559    3.904243   -1.612079
      4          6           0        0.556558    2.678232   -1.996655
      5          6           0        0.767152    1.721676   -1.014780
      6          6           0        0.451266    1.972320    0.322268
      7         16           0        0.615704    0.636346    1.478836
      8          6           0        2.282517    0.123023    1.145342
      9          6           0        2.678211   -0.047864   -0.183284
     10         16           0        1.437560    0.133804   -1.443084
     11          6           0        3.967344   -0.438298   -0.507965
     12          6           0        4.870007   -0.655798    0.535110
     13          6           0        4.476794   -0.496622    1.860340
     14          6           0        3.174466   -0.108839    2.181993
     15          1           0        5.188144   -0.672334    2.659643
     16          1           0        2.873677    0.021031    3.216216
     17          1           0        4.265882   -0.577393   -1.541722
     18          1           0        5.886233   -0.954213    0.303258
     19          1           0       -0.363821    3.376038    1.736766
     20          1           0        0.806432    2.481135   -3.033919
     21          1           0       -0.737750    5.109522    0.001240
     22          1           0       -0.161598    4.666154   -2.363700
     23          6           0        0.164520   -1.139580   -0.812473
     24          1           0       -0.534547   -1.182125   -1.651194
     25          6           0        0.926517   -2.462394   -0.689398
     26          1           0        0.152093   -3.175741   -0.396441
     27          6           0        1.585345   -2.931837   -1.982442
     28          1           0        2.444196   -2.320914   -2.282094
     29          1           0        1.954352   -3.951549   -1.846880
     30          1           0        0.867502   -2.941766   -2.808969
     31          1           0        1.650927   -2.415490    0.130188
     32          6           0       -1.836258    0.103468    0.391029
     33          6           0       -2.282243    0.717118   -0.780741
     34          6           0       -2.523189    0.334575    1.588743
     35          6           0       -3.394905    1.552354   -0.755131
     36          1           0       -1.787707    0.546570   -1.730806
     37          6           0       -3.632317    1.170704    1.614486
     38          1           0       -2.199510   -0.157219    2.502313
     39          6           0       -4.068576    1.787577    0.441482
     40          1           0       -3.734471    2.018880   -1.674318
     41          1           0       -4.159793    1.335914    2.548508
     42          1           0       -4.935411    2.440712    0.459136
     43          6           0       -0.588829   -0.718739    0.452578
     44          1           0       -0.580999   -1.487340    1.219121
     45         35           0       -2.366152   -2.883264    0.007470
 ---------------------------------------------------------------------
 Rotational constants (GHZ):           0.2165369           0.1682349           0.1208683
 Standard basis: 6-31+G(d,p) (6D, 7F)
 There are   598 symmetry adapted cartesian basis functions of A   symmetry.
 There are   598 symmetry adapted basis functions of A   symmetry.
   598 basis functions,  1043 primitive gaussians,   598 cartesian basis functions
   109 alpha electrons      109 beta electrons
       nuclear repulsion energy      3140.2139000650 Hartrees.
 NAtoms=   45 NActive=   45 NUniq=   45 SFac= 1.00D+00 NAtFMM=   60 NAOKFM=F Big=F
 Integral buffers will be    131072 words long.
 Raffenetti 2 integral format.
 Two-electron integral symmetry is turned on.
 Nuclear repulsion after empirical dispersion term =     3140.1683715289 Hartrees.
 Force inversion solution in PCM.
 ------------------------------------------------------------------------------
 Polarizable Continuum Model (PCM)
 =================================
 Model                : PCM.
 Atomic radii         : SMD-Coulomb.
 Polarization charges : Total charges.
 Charge compensation  : None.
 Solution method      : Matrix inversion.
 Cavity type          : VdW (van der Waals Surface) (Alpha=1.000).
 Cavity algorithm     : GePol (No added spheres)
                        Default sphere list used, NSphG=   45.
                        Lebedev-Laikov grids with approx.  5.0 points / Ang**2.
                        Smoothing algorithm: York/Karplus (Gamma=1.0000).
                        Polarization charges: spherical gaussians, with
                                              point-specific exponents (IZeta= 3).
                        Self-potential: point-specific (ISelfS= 7).
                        Self-field    : sphere-specific E.n sum rule (ISelfD= 2).
 1st derivatives      : Analytical E(r).r(x)/FMM algorithm (CHGder, D1EAlg=3).
                        Cavity 1st derivative terms included.
 2nd derivatives      : Analytical E(r).r(xy)/FMM algorithm (CHGder, D2EAlg=3).
                        Cavity 2nd derivative terms included.
 Solvent              : Dichloromethane, Eps=   8.930000 Eps(inf)=   2.028346
 ------------------------------------------------------------------------------
 ------------------------------------------------------------------------------
 Atomic radii for non-electrostatic terms: SMD-CDS.
 ------------------------------------------------------------------------------
 Nuclear repulsion after PCM non-electrostatic terms =     3140.1529373587 Hartrees.
 One-electron integrals computed using PRISM.
 NBasis=   598 RedAO= T EigKep=  1.10D-06  NBF=   598
 NBsUse=   595 1.00D-06 EigRej=  8.31D-07 NBFU=   595
 ExpMin= 3.50D-02 ExpMax= 5.74D+05 ExpMxC= 5.74D+03 IAcc=3 IRadAn=         5 AccDes= 0.00D+00
 Harris functional with IExCor= 4639 and IRadAn=       5 diagonalized for initial guess.
 HarFok:  IExCor= 4639 AccDes= 0.00D+00 IRadAn=         5 IDoV= 1 UseB2=F ITyADJ=14
 ICtDFT=  3500011 ScaDFX=  1.000000  1.000000  1.000000  1.000000
 FoFCou: FMM=F IPFlag=           0 FMFlag=      100000 FMFlg1=           0
         NFxFlg=           0 DoJE=T BraDBF=F KetDBF=T FulRan=T
         wScrn=  0.000000 ICntrl=       500 IOpCl=  0 I1Cent=   200000004 NGrid=           0
         NMat0=    1 NMatS0=      1 NMatT0=    0 NMatD0=    1 NMtDS0=    0 NMtDT0=    0
 Petite list used in FoFCou.
 Requested convergence on RMS density matrix=1.00D-08 within 128 cycles.
 Requested convergence on MAX density matrix=1.00D-06.
 Requested convergence on             energy=1.00D-06.
 No special actions if energy rises.
 Inv3:  Mode=1 IEnd=    31356867.
 Iteration    1 A*A^-1 deviation from unit magnitude is 4.44D-15 for   1258.
 Iteration    1 A*A^-1 deviation from orthogonality  is 1.49D-15 for   1189    407.
 Iteration    1 A^-1*A deviation from unit magnitude is 4.00D-15 for   1258.
 Iteration    1 A^-1*A deviation from orthogonality  is 1.91D-14 for   2781   1462.
 Error on total polarization charges =  0.04907
 SCF Done:  E(RwB97XD) =  -4218.04980183     A.U. after   18 cycles
            NFock= 18  Conv=0.46D-08     -V/T= 2.0064
 SMD-CDS (non-electrostatic) energy       (kcal/mol) =      -9.69
 (included in total energy above)
 DoSCS=F DFT=T ScalE2(SS,OS)=  1.000000  1.000000
 Range of M.O.s used for correlation:     1   595
 NBasis=   598 NAE=   109 NBE=   109 NFC=     0 NFV=     0
 NROrb=    595 NOA=   109 NOB=   109 NVA=   486 NVB=   486

 **** Warning!!: The largest alpha MO coefficient is  0.13501423D+03

 Symmetrizing basis deriv contribution to polar:
 IMax=3 JMax=2 DiffMx= 0.00D+00
 G2DrvN: will do    46 centers at a time, making    1 passes.
 Calling FoFCou, ICntrl=  3107 FMM=F I1Cent=   0 AccDes= 0.00D+00.
 NEqPCM:  Using equilibrium solvation (IEInf=0, Eps=   8.9300, EpsInf=   2.0283)
 G2PCM: DoFxE=T DoFxN=T DoGrad=T DoDP/DQ/DG/TGxP=FFFF NFrqRd=   0 IEInf=0 SqF1=F DoCFld=F IF1Alg=4.
 End of G2Drv F.D. properties file   721 does not exist.
 End of G2Drv F.D. properties file   722 does not exist.
 End of G2Drv F.D. properties file   788 does not exist.
          IDoAtm=111111111111111111111111111111111111111111111
 NEqPCM:  Using equilibrium solvation (IEInf=0, Eps=   8.9300, EpsInf=   2.0283)
          Differentiating once with respect to nuclear coordinates.
 CalDSu exits because no D1Ps are significant.
          There are   138 degrees of freedom in the 1st order CPHF.  IDoFFX=6 NUNeed=     0.
    132 vectors produced by pass  0 Test12= 5.30D-14 1.00D-09 XBig12= 4.63D-01 1.04D-01.
 AX will form   132 AO Fock derivatives at one time.
    132 vectors produced by pass  1 Test12= 5.30D-14 1.00D-09 XBig12= 1.94D-02 2.93D-02.
    132 vectors produced by pass  2 Test12= 5.30D-14 1.00D-09 XBig12= 6.52D-04 2.97D-03.
    132 vectors produced by pass  3 Test12= 5.30D-14 1.00D-09 XBig12= 1.04D-05 3.45D-04.
    132 vectors produced by pass  4 Test12= 5.30D-14 1.00D-09 XBig12= 1.16D-07 2.74D-05.
    132 vectors produced by pass  5 Test12= 5.30D-14 1.00D-09 XBig12= 9.74D-10 2.68D-06.
    132 vectors produced by pass  6 Test12= 5.30D-14 1.00D-09 XBig12= 6.69D-12 1.82D-07.
     77 vectors produced by pass  7 Test12= 5.30D-14 1.00D-09 XBig12= 4.65D-14 1.42D-08.
      4 vectors produced by pass  8 Test12= 5.30D-14 1.00D-09 XBig12= 3.33D-16 1.20D-09.
 InvSVY:  IOpt=1 It=  1 EMax= 5.55D-16
 Solved reduced A of dimension  1005 with   138 vectors.
 End of Minotr F.D. properties file   721 does not exist.
 End of Minotr F.D. properties file   722 does not exist.
 End of Minotr F.D. properties file   788 does not exist.

 **********************************************************************

            Population analysis using the SCF Density.

 **********************************************************************

 Orbital symmetries:
       Occupied  (A) (A) (A) (A) (A) (A) (A) (A) (A) (A) (A) (A)
                 (A) (A) (A) (A) (A) (A) (A) (A) (A) (A) (A) (A)
                 (A) (A) (A) (A) (A) (A) (A) (A) (A) (A) (A) (A)
                 (A) (A) (A) (A) (A) (A) (A) (A) (A) (A) (A) (A)
                 (A) (A) (A) (A) (A) (A) (A) (A) (A) (A) (A) (A)
                 (A) (A) (A) (A) (A) (A) (A) (A) (A) (A) (A) (A)
                 (A) (A) (A) (A) (A) (A) (A) (A) (A) (A) (A) (A)
                 (A) (A) (A) (A) (A) (A) (A) (A) (A) (A) (A) (A)
                 (A) (A) (A) (A) (A) (A) (A) (A) (A) (A) (A) (A)
                 (A)
       Virtual   (A) (A) (A) (A) (A) (A) (A) (A) (A) (A) (A) (A)
                 (A) (A) (A) (A) (A) (A) (A) (A) (A) (A) (A) (A)
                 (A) (A) (A) (A) (A) (A) (A) (A) (A) (A) (A) (A)
                 (A) (A) (A) (A) (A) (A) (A) (A) (A) (A) (A) (A)
                 (A) (A) (A) (A) (A) (A) (A) (A) (A) (A) (A) (A)
                 (A) (A) (A) (A) (A) (A) (A) (A) (A) (A) (A) (A)
                 (A) (A) (A) (A) (A) (A) (A) (A) (A) (A) (A) (A)
                 (A) (A) (A) (A) (A) (A) (A) (A) (A) (A) (A) (A)
                 (A) (A) (A) (A) (A) (A) (A) (A) (A) (A) (A) (A)
                 (A) (A) (A) (A) (A) (A) (A) (A) (A) (A) (A) (A)
                 (A) (A) (A) (A) (A) (A) (A) (A) (A) (A) (A) (A)
                 (A) (A) (A) (A) (A) (A) (A) (A) (A) (A) (A) (A)
                 (A) (A) (A) (A) (A) (A) (A) (A) (A) (A) (A) (A)
                 (A) (A) (A) (A) (A) (A) (A) (A) (A) (A) (A) (A)
                 (A) (A) (A) (A) (A) (A) (A) (A) (A) (A) (A) (A)
                 (A) (A) (A) (A) (A) (A) (A) (A) (A) (A) (A) (A)
                 (A) (A) (A) (A) (A) (A) (A) (A) (A) (A) (A) (A)
                 (A) (A) (A) (A) (A) (A) (A) (A) (A) (A) (A) (A)
                 (A) (A) (A) (A) (A) (A) (A) (A) (A) (A) (A) (A)
                 (A) (A) (A) (A) (A) (A) (A) (A) (A) (A) (A) (A)
                 (A) (A) (A) (A) (A) (A) (A) (A) (A) (A) (A) (A)
                 (A) (A) (A) (A) (A) (A) (A) (A) (A) (A) (A) (A)
                 (A) (A) (A) (A) (A) (A) (A) (A) (A) (A) (A) (A)
                 (A) (A) (A) (A) (A) (A) (A) (A) (A) (A) (A) (A)
                 (A) (A) (A) (A) (A) (A) (A) (A) (A) (A) (A) (A)
                 (A) (A) (A) (A) (A) (A) (A) (A) (A) (A) (A) (A)
                 (A) (A) (A) (A) (A) (A) (A) (A) (A) (A) (A) (A)
                 (A) (A) (A) (A) (A) (A) (A) (A) (A) (A) (A) (A)
                 (A) (A) (A) (A) (A) (A) (A) (A) (A) (A) (A) (A)
                 (A) (A) (A) (A) (A) (A) (A) (A) (A) (A) (A) (A)
                 (A) (A) (A) (A) (A) (A) (A) (A) (A) (A) (A) (A)
                 (A) (A) (A) (A) (A) (A) (A) (A) (A) (A) (A) (A)
                 (A) (A) (A) (A) (A) (A) (A) (A) (A) (A) (A) (A)
                 (A) (A) (A) (A) (A) (A) (A) (A) (A) (A) (A) (A)
                 (A) (A) (A) (A) (A) (A) (A) (A) (A) (A) (A) (A)
                 (A) (A) (A) (A) (A) (A) (A) (A) (A) (A) (A) (A)
                 (A) (A) (A) (A) (A) (A) (A) (A) (A) (A) (A) (A)
                 (A) (A) (A) (A) (A) (A) (A) (A) (A) (A) (A) (A)
                 (A) (A) (A) (A) (A) (A) (A) (A) (A) (A) (A) (A)
                 (A) (A) (A) (A) (A) (A) (A) (A) (A) (A) (A) (A)
                 (A) (A) (A) (A) (A) (A)
 The electronic state is 1-A.
 Alpha  occ. eigenvalues -- -483.09864 -89.20293 -89.18279 -61.95976 -56.45042
 Alpha  occ. eigenvalues --  -56.44993 -56.44989 -10.42031 -10.41071 -10.40726
 Alpha  occ. eigenvalues --  -10.40716 -10.40658 -10.40570 -10.36659 -10.36624
 Alpha  occ. eigenvalues --  -10.36526 -10.36304 -10.35468 -10.35404 -10.35393
 Alpha  occ. eigenvalues --  -10.35287 -10.34621 -10.32672 -10.32652 -10.32469
 Alpha  occ. eigenvalues --  -10.32124 -10.32051 -10.32025 -10.30557  -8.60807
 Alpha  occ. eigenvalues --   -8.21492  -8.19572  -6.54473  -6.54379  -6.54322
 Alpha  occ. eigenvalues --   -6.16331  -6.16247  -6.15738  -6.14452  -6.14238
 Alpha  occ. eigenvalues --   -6.13830  -2.65147  -2.65131  -2.65086  -2.65009
 Alpha  occ. eigenvalues --   -2.65004  -1.08803  -1.02645  -1.00393  -1.00089
 Alpha  occ. eigenvalues --   -0.97678  -0.94598  -0.91389  -0.91128  -0.90107
 Alpha  occ. eigenvalues --   -0.87875  -0.86715  -0.85461  -0.83023  -0.78136
 Alpha  occ. eigenvalues --   -0.76545  -0.76463  -0.75562  -0.74898  -0.73319
 Alpha  occ. eigenvalues --   -0.71726  -0.70661  -0.68912  -0.67856  -0.64776
 Alpha  occ. eigenvalues --   -0.63525  -0.62821  -0.60758  -0.60404  -0.59463
 Alpha  occ. eigenvalues --   -0.59087  -0.58106  -0.57936  -0.56967  -0.56551
 Alpha  occ. eigenvalues --   -0.55446  -0.54299  -0.54129  -0.52930  -0.52284
 Alpha  occ. eigenvalues --   -0.52076  -0.51550  -0.50940  -0.50118  -0.49177
 Alpha  occ. eigenvalues --   -0.48591  -0.48437  -0.47844  -0.47516  -0.46644
 Alpha  occ. eigenvalues --   -0.45428  -0.45015  -0.44466  -0.44243  -0.43622
 Alpha  occ. eigenvalues --   -0.39823  -0.38900  -0.38549  -0.38363  -0.35022
 Alpha  occ. eigenvalues --   -0.34894  -0.29999  -0.29680  -0.28875
 Alpha virt. eigenvalues --   -0.04833  -0.02890  -0.01338  -0.00096   0.00666
 Alpha virt. eigenvalues --    0.01557   0.03239   0.04237   0.05044   0.05322
 Alpha virt. eigenvalues --    0.05567   0.06398   0.06463   0.06761   0.06884
 Alpha virt. eigenvalues --    0.07509   0.07840   0.07945   0.08351   0.08554
 Alpha virt. eigenvalues --    0.09350   0.09608   0.09685   0.10195   0.10549
 Alpha virt. eigenvalues --    0.10784   0.11076   0.11272   0.11772   0.12138
 Alpha virt. eigenvalues --    0.12191   0.12577   0.12878   0.13218   0.13616
 Alpha virt. eigenvalues --    0.13622   0.13893   0.14539   0.14872   0.15192
 Alpha virt. eigenvalues --    0.15614   0.16039   0.16321   0.16547   0.16728
 Alpha virt. eigenvalues --    0.17004   0.17367   0.17902   0.18008   0.18184
 Alpha virt. eigenvalues --    0.18424   0.19200   0.19540   0.19793   0.19997
 Alpha virt. eigenvalues --    0.20132   0.20309   0.20768   0.21025   0.21289
 Alpha virt. eigenvalues --    0.21644   0.21784   0.22183   0.22396   0.22615
 Alpha virt. eigenvalues --    0.22898   0.23050   0.23157   0.23301   0.23655
 Alpha virt. eigenvalues --    0.23940   0.24463   0.24648   0.24781   0.24887
 Alpha virt. eigenvalues --    0.25209   0.25511   0.25643   0.25845   0.26097
 Alpha virt. eigenvalues --    0.26297   0.26745   0.26834   0.27093   0.27314
 Alpha virt. eigenvalues --    0.27586   0.27696   0.27999   0.28261   0.28311
 Alpha virt. eigenvalues --    0.28549   0.28932   0.29017   0.29551   0.29681
 Alpha virt. eigenvalues --    0.30076   0.30456   0.30778   0.31054   0.31272
 Alpha virt. eigenvalues --    0.31430   0.31547   0.32051   0.32361   0.32847
 Alpha virt. eigenvalues --    0.32946   0.33398   0.33658   0.33837   0.34047
 Alpha virt. eigenvalues --    0.34236   0.34721   0.34973   0.35188   0.35382
 Alpha virt. eigenvalues --    0.35822   0.36145   0.36364   0.36415   0.36944
 Alpha virt. eigenvalues --    0.37471   0.37612   0.38066   0.38426   0.38734
 Alpha virt. eigenvalues --    0.39042   0.39457   0.39514   0.39940   0.40673
 Alpha virt. eigenvalues --    0.41116   0.41481   0.41729   0.41917   0.42262
 Alpha virt. eigenvalues --    0.42768   0.43392   0.44061   0.44730   0.44930
 Alpha virt. eigenvalues --    0.46203   0.47360   0.47673   0.48130   0.49357
 Alpha virt. eigenvalues --    0.49830   0.51640   0.53940   0.54503   0.56645
 Alpha virt. eigenvalues --    0.57820   0.59441   0.61194   0.62413   0.62610
 Alpha virt. eigenvalues --    0.63846   0.65228   0.65708   0.66442   0.66948
 Alpha virt. eigenvalues --    0.68121   0.68377   0.69100   0.69614   0.69769
 Alpha virt. eigenvalues --    0.71572   0.72110   0.72366   0.72796   0.73443
 Alpha virt. eigenvalues --    0.73780   0.74831   0.74999   0.75532   0.76360
 Alpha virt. eigenvalues --    0.76973   0.77170   0.77385   0.78303   0.78763
 Alpha virt. eigenvalues --    0.78883   0.79501   0.80005   0.80387   0.81538
 Alpha virt. eigenvalues --    0.81717   0.82372   0.82612   0.83094   0.83638
 Alpha virt. eigenvalues --    0.84278   0.84858   0.84985   0.85338   0.85674
 Alpha virt. eigenvalues --    0.86527   0.87698   0.87813   0.88192   0.88695
 Alpha virt. eigenvalues --    0.89300   0.89471   0.89986   0.91151   0.91960
 Alpha virt. eigenvalues --    0.92640   0.94016   0.94644   0.95549   0.96506
 Alpha virt. eigenvalues --    0.96638   0.96948   0.97297   0.97801   0.98846
 Alpha virt. eigenvalues --    0.99204   0.99807   1.00106   1.00639   1.01634
 Alpha virt. eigenvalues --    1.02031   1.02247   1.02613   1.03053   1.03353
 Alpha virt. eigenvalues --    1.03843   1.04275   1.04897   1.05705   1.06277
 Alpha virt. eigenvalues --    1.07411   1.07905   1.08294   1.09468   1.09802
 Alpha virt. eigenvalues --    1.10494   1.10791   1.11570   1.12113   1.12420
 Alpha virt. eigenvalues --    1.12972   1.13652   1.13983   1.15998   1.17057
 Alpha virt. eigenvalues --    1.18536   1.19010   1.19753   1.20152   1.21395
 Alpha virt. eigenvalues --    1.22555   1.23507   1.24065   1.24413   1.25233
 Alpha virt. eigenvalues --    1.26574   1.26837   1.27190   1.28270   1.28463
 Alpha virt. eigenvalues --    1.29352   1.30496   1.31352   1.31804   1.32517
 Alpha virt. eigenvalues --    1.33567   1.34015   1.34291   1.35270   1.36575
 Alpha virt. eigenvalues --    1.38652   1.39513   1.40032   1.41626   1.41986
 Alpha virt. eigenvalues --    1.43967   1.44433   1.44659   1.45120   1.45356
 Alpha virt. eigenvalues --    1.45809   1.46623   1.48055   1.48159   1.49025
 Alpha virt. eigenvalues --    1.49659   1.49964   1.50291   1.51749   1.52037
 Alpha virt. eigenvalues --    1.52452   1.54363   1.54932   1.56195   1.57318
 Alpha virt. eigenvalues --    1.58526   1.60137   1.63021   1.65643   1.67411
 Alpha virt. eigenvalues --    1.69619   1.71972   1.74902   1.77357   1.78860
 Alpha virt. eigenvalues --    1.81809   1.82546   1.83824   1.84974   1.86406
 Alpha virt. eigenvalues --    1.88231   1.89298   1.90434   1.91100   1.91144
 Alpha virt. eigenvalues --    1.93165   1.94898   1.95678   1.96372   1.97620
 Alpha virt. eigenvalues --    1.98786   1.99949   2.00408   2.00723   2.01611
 Alpha virt. eigenvalues --    2.02837   2.03229   2.03513   2.04543   2.04968
 Alpha virt. eigenvalues --    2.05309   2.05913   2.05972   2.07272   2.07916
 Alpha virt. eigenvalues --    2.08587   2.08730   2.09698   2.10143   2.11436
 Alpha virt. eigenvalues --    2.11582   2.11978   2.13311   2.13891   2.14313
 Alpha virt. eigenvalues --    2.15590   2.16666   2.17514   2.19505   2.20783
 Alpha virt. eigenvalues --    2.21455   2.21932   2.22288   2.23462   2.24126
 Alpha virt. eigenvalues --    2.25612   2.27002   2.27976   2.28379   2.32089
 Alpha virt. eigenvalues --    2.32935   2.34307   2.34572   2.34964   2.35602
 Alpha virt. eigenvalues --    2.39067   2.39241   2.39401   2.43950   2.44073
 Alpha virt. eigenvalues --    2.44803   2.45197   2.45386   2.46042   2.47086
 Alpha virt. eigenvalues --    2.47902   2.48471   2.49305   2.50724   2.51463
 Alpha virt. eigenvalues --    2.52092   2.52581   2.54709   2.55370   2.55713
 Alpha virt. eigenvalues --    2.56333   2.57862   2.59136   2.60054   2.61165
 Alpha virt. eigenvalues --    2.61416   2.61907   2.62362   2.63237   2.63481
 Alpha virt. eigenvalues --    2.63671   2.65646   2.66337   2.66928   2.67670
 Alpha virt. eigenvalues --    2.67889   2.68175   2.68835   2.69223   2.71825
 Alpha virt. eigenvalues --    2.72502   2.74287   2.74704   2.76572   2.77134
 Alpha virt. eigenvalues --    2.77424   2.78149   2.79586   2.80810   2.81720
 Alpha virt. eigenvalues --    2.82836   2.83303   2.85876   2.87515   2.87788
 Alpha virt. eigenvalues --    2.88103   2.90237   2.92953   2.94264   2.97549
 Alpha virt. eigenvalues --    2.98367   3.01990   3.02291   3.04303   3.07170
 Alpha virt. eigenvalues --    3.07731   3.09077   3.13669   3.17713   3.24421
 Alpha virt. eigenvalues --    3.26159   3.29296   3.34566   3.35035   3.35214
 Alpha virt. eigenvalues --    3.35434   3.36623   3.37329   3.39194   3.41285
 Alpha virt. eigenvalues --    3.42614   3.42807   3.45625   3.49798   3.53396
 Alpha virt. eigenvalues --    3.54608   3.55146   3.56102   3.56725   3.60336
 Alpha virt. eigenvalues --    3.62799   3.66916   3.87261   3.90147   3.99433
 Alpha virt. eigenvalues --    4.00720   4.16388   4.40319   4.42586   4.44882
 Alpha virt. eigenvalues --    4.46277   4.48382   4.50777   4.51255   4.52496
 Alpha virt. eigenvalues --    4.54906   4.55890   4.58172   4.59179   4.59882
 Alpha virt. eigenvalues --    4.63795   4.64950   4.67295   4.71449   4.78519
 Alpha virt. eigenvalues --    4.86805   4.89256   4.90726   4.99959   9.21239
 Alpha virt. eigenvalues --   81.13660
          Condensed to atoms (all electrons):
               1          2          3          4          5          6
     1  C   28.329112   0.226486   0.292780   7.974375  -6.765112 -25.435059
     2  C    0.226486   6.744498   0.593843  -0.000569  -1.446016  -0.221230
     3  C    0.292780   0.593843   7.288041   0.705217  -1.506226  -1.252704
     4  C    7.974375  -0.000569   0.705217  20.204085 -18.379488  -8.418605
     5  C   -6.765112  -1.446016  -1.506226 -18.379488  40.314329   4.499195
     6  C  -25.435059  -0.221230  -1.252704  -8.418605   4.499195  46.118174
     7  S    2.729801   0.234992  -0.010550   2.584426  -7.334362 -12.972229
     8  C    1.365460   0.069244   0.063346  -1.154523   3.297115   6.232946
     9  C   -2.938047  -0.034037   0.105293  -0.311001   5.075582   3.731594
    10  S    5.772005  -0.185103  -0.170655   8.857452 -18.385928 -10.655223
    11  C   -2.174344  -0.142560  -0.247347  -3.140061   2.673046  -0.962615
    12  C   -0.154357   0.008587  -0.013043  -0.220664   0.265603   0.008550
    13  C   -0.126616  -0.011130  -0.000023  -0.115060   0.423333   0.417855
    14  C   -1.820486  -0.080673  -0.083311  -0.944308  -1.226721  -0.113884
    15  H    0.000176   0.000019  -0.000002  -0.000013   0.000143  -0.000119
    16  H   -0.001334   0.000093  -0.000105   0.000355   0.000337  -0.007468
    17  H    0.000781   0.000091  -0.000796   0.001304  -0.017541   0.001066
    18  H   -0.000035   0.000001   0.000041   0.000499   0.000443  -0.000046
    19  H    0.273521   0.096923   0.006775  -0.003808  -0.025426  -0.067213
    20  H    0.001880   0.009140   0.026360   0.367890  -0.159585  -0.009640
    21  H    0.010605   0.250896   0.020288  -0.027435   0.026710   0.057132
    22  H   -0.012008   0.002639   0.271407   0.007853   0.052850   0.019477
    23  C   -3.014974   0.061245  -0.436094  -4.064993   5.839457   6.704333
    24  H   -0.007373  -0.002944   0.002654  -0.020044   0.058674  -0.050517
    25  C    0.056923  -0.035739   0.166767   0.748749  -0.405584  -1.156091
    26  H    0.003087   0.000077  -0.000021   0.003515  -0.005575   0.011600
    27  C   -0.033509   0.002425  -0.027099  -0.119702   0.216221   0.132693
    28  H   -0.000338  -0.000083  -0.000342  -0.008742   0.044791   0.001239
    29  H   -0.000022   0.000001  -0.000023  -0.000516  -0.001208  -0.000265
    30  H    0.000592   0.000029   0.000225   0.006474  -0.029688   0.000014
    31  H    0.003095  -0.000105   0.000023   0.009287  -0.043161  -0.015425
    32  C   -1.268588  -0.068566  -0.110919   1.128374   2.113299  -3.783601
    33  C    4.151137   0.352878   0.499526  -0.133438  -2.027639  -1.929769
    34  C   -3.944607   0.057475  -0.379086   0.196627  -0.655588   4.393253
    35  C    0.808551  -0.459243  -0.080246  -1.206633   1.414792   1.166171
    36  H    0.012694  -0.016805   0.021072   0.011813   0.119417  -0.137036
    37  C    1.257738  -0.042183   0.073487   0.468776  -0.013027  -2.466175
    38  H    0.004408  -0.001851   0.000177  -0.001038  -0.004061   0.008612
    39  C   -0.192863  -0.126164   0.034483  -0.262116   0.353886   0.525418
    40  H   -0.004302   0.005433   0.001154  -0.000658   0.001753  -0.000525
    41  H    0.004141  -0.002702  -0.000037  -0.000057   0.002720  -0.004066
    42  H   -0.001366   0.002755  -0.000416   0.000545  -0.002854   0.001350
    43  C    0.935121   0.250292   0.367303   1.449198  -1.806797   1.209516
    44  H   -0.000645   0.000579   0.000058  -0.007794  -0.002880   0.092053
    45  Br  -0.012714   0.003571  -0.001282  -0.024787   0.071704   0.044587
               7          8          9         10         11         12
     1  C    2.729801   1.365460  -2.938047   5.772005  -2.174344  -0.154357
     2  C    0.234992   0.069244  -0.034037  -0.185103  -0.142560   0.008587
     3  C   -0.010550   0.063346   0.105293  -0.170655  -0.247347  -0.013043
     4  C    2.584426  -1.154523  -0.311001   8.857452  -3.140061  -0.220664
     5  C   -7.334362   3.297115   5.075582 -18.385928   2.673046   0.265603
     6  C  -12.972229   6.232946   3.731594 -10.655223  -0.962615   0.008550
     7  S   61.008984 -20.388093  -9.853251   5.903119   2.790364   0.282163
     8  C  -20.388093  41.225853   4.662034  -8.604714  -6.989125  -1.543058
     9  C   -9.853251   4.662034  39.011865  -9.648593 -19.957652  -1.248528
    10  S    5.903119  -8.604714  -9.648593  53.271076   0.177525  -0.335331
    11  C    2.790364  -6.989125 -19.957652   0.177525  25.790154   1.118620
    12  C    0.282163  -1.543058  -1.248528  -0.335331   1.118620   6.634962
    13  C   -2.745834   1.669704   0.391647  -0.729608   0.046520   0.164594
    14  C    7.600249 -20.017143  -7.066265   1.971825   7.313191   0.841575
    15  H   -0.003525   0.047469   0.011921  -0.000449  -0.017792   0.016700
    16  H    0.118796  -0.127270  -0.036980  -0.001719   0.009639   0.011812
    17  H   -0.005014  -0.020938  -0.019881   0.065367   0.281099   0.042909
    18  H    0.000465   0.026099   0.056121  -0.007292  -0.000296   0.276088
    19  H    0.064382  -0.013233  -0.001483  -0.008258   0.000908  -0.000120
    20  H   -0.002005  -0.001801  -0.021490   0.120950   0.002566   0.000552
    21  H   -0.008275   0.000542   0.000549   0.001342  -0.000012   0.000002
    22  H    0.000397   0.000121   0.000908  -0.011209   0.000247   0.000024
    23  C  -15.068008   5.537237   3.834899 -12.954545   1.986407   0.235332
    24  H   -0.026908   0.006892   0.071272  -0.194139   0.013835   0.001001
    25  C    2.874932  -0.580381  -0.776162   0.199200   0.141240  -0.128694
    26  H    0.038330   0.017220  -0.016669   0.064385  -0.043532  -0.005047
    27  C   -0.486922   0.112275   0.507752  -0.486601  -0.153118   0.012034
    28  H    0.000357  -0.015579   0.049116  -0.014224  -0.037337  -0.006195
    29  H   -0.003762  -0.002777  -0.012090  -0.001251   0.013578   0.002588
    30  H    0.004896   0.001029  -0.007571   0.046398   0.000160   0.000221
    31  H    0.050939  -0.086034   0.051999   0.014342   0.001357   0.024108
    32  C   -0.500531  -2.049465   0.950078   5.371280   0.871672   0.027628
    33  C    0.640296   1.184879  -1.558357  -1.927509  -0.616602   0.043159
    34  C   -2.185267  -0.235477   0.705808   1.108258   0.317479  -0.041699
    35  C   -2.460765   0.869632   0.023194  -2.322736   0.051923   0.001115
    36  H    0.022260  -0.014785   0.017763  -0.034015   0.002795  -0.000200
    37  C    2.430087  -0.652872  -0.232943   1.037123  -0.074893  -0.001226
    38  H    0.002072  -0.006361  -0.003348   0.003202   0.000487   0.000027
    39  C   -0.433809   0.080607   0.032953  -0.315539   0.009608   0.000376
    40  H   -0.001357  -0.000160   0.000220  -0.000771   0.000021  -0.000001
    41  H    0.002471   0.000435   0.000038   0.000443  -0.000003   0.000000
    42  H   -0.000250  -0.000021  -0.000059   0.000045  -0.000003   0.000000
    43  C    1.039421   2.268911   0.519485  -1.831770  -2.951218  -0.137361
    44  H   -0.314313   0.119099  -0.035984  -0.061097  -0.004477  -0.001689
    45  Br  -0.044861   0.060627   0.031645  -0.092607  -0.013872   0.002934
              13         14         15         16         17         18
     1  C   -0.126616  -1.820486   0.000176  -0.001334   0.000781  -0.000035
     2  C   -0.011130  -0.080673   0.000019   0.000093   0.000091   0.000001
     3  C   -0.000023  -0.083311  -0.000002  -0.000105  -0.000796   0.000041
     4  C   -0.115060  -0.944308  -0.000013   0.000355   0.001304   0.000499
     5  C    0.423333  -1.226721   0.000143   0.000337  -0.017541   0.000443
     6  C    0.417855  -0.113884  -0.000119  -0.007468   0.001066  -0.000046
     7  S   -2.745834   7.600249  -0.003525   0.118796  -0.005014   0.000465
     8  C    1.669704 -20.017143   0.047469  -0.127270  -0.020938   0.026099
     9  C    0.391647  -7.066265   0.011921  -0.036980  -0.019881   0.056121
    10  S   -0.729608   1.971825  -0.000449  -0.001719   0.065367  -0.007292
    11  C    0.046520   7.313191  -0.017792   0.009639   0.281099  -0.000296
    12  C    0.164594   0.841575   0.016700   0.011812   0.042909   0.276088
    13  C    7.914336  -2.196975   0.280118   0.005083   0.002769   0.019229
    14  C   -2.196975  23.186985  -0.000697   0.360325  -0.002103  -0.038185
    15  H    0.280118  -0.000697   0.447215  -0.003276  -0.000102  -0.003488
    16  H    0.005083   0.360325  -0.003276   0.441932   0.000009  -0.000101
    17  H    0.002769  -0.002103  -0.000102   0.000009   0.443216  -0.003374
    18  H    0.019229  -0.038185  -0.003488  -0.000101  -0.003374   0.447335
    19  H   -0.000204   0.001746   0.000000   0.000001   0.000000   0.000000
    20  H   -0.000100   0.000579   0.000000   0.000000   0.000000   0.000000
    21  H    0.000023   0.000226   0.000000   0.000000   0.000000   0.000000
    22  H    0.000007  -0.000014   0.000000   0.000000   0.000000   0.000000
    23  C    0.722408  -0.330883   0.000830  -0.004795  -0.014057  -0.001578
    24  H   -0.000250   0.001957   0.000000   0.000000   0.000000   0.000000
    25  C   -0.160861   0.067384  -0.000015   0.000797   0.004831   0.001365
    26  H   -0.000941  -0.014613   0.000000   0.000000   0.000000   0.000000
    27  C    0.062193  -0.111302   0.000061   0.000092   0.006741  -0.000084
    28  H   -0.003983   0.001261   0.000000   0.000000   0.000235  -0.000006
    29  H    0.001773  -0.000891   0.000000   0.000000  -0.000002   0.000000
    30  H   -0.000193   0.000700   0.000000   0.000000   0.000004   0.000000
    31  H   -0.014557   0.027378  -0.000002  -0.000005   0.000046  -0.000009
    32  C   -0.047361   0.029252  -0.000112  -0.000693  -0.000077  -0.000052
    33  C   -0.074040   0.554955  -0.000048  -0.000572   0.000231  -0.000024
    34  C    0.080835  -0.313978   0.000014   0.003064  -0.000112   0.000002
    35  C    0.004676   0.044269  -0.000001  -0.000041   0.000014  -0.000001
    36  H    0.000042  -0.002266   0.000000   0.000000   0.000000   0.000000
    37  C    0.002483  -0.019588   0.000001  -0.000123  -0.000005   0.000000
    38  H    0.000433   0.008603   0.000000   0.000000   0.000000   0.000000
    39  C    0.001824   0.008289   0.000000   0.000034   0.000001   0.000000
    40  H    0.000001   0.000009   0.000000   0.000000   0.000000   0.000000
    41  H    0.000007   0.000009   0.000000   0.000000   0.000000   0.000000
    42  H    0.000000   0.000006   0.000000   0.000000   0.000000   0.000000
    43  C    0.014035  -1.485241  -0.000918  -0.000577  -0.000162   0.000430
    44  H    0.006876  -0.001942   0.000000   0.000003   0.000000   0.000000
    45  Br  -0.001348  -0.035538   0.000001  -0.000005   0.000003   0.000000
              19         20         21         22         23         24
     1  C    0.273521   0.001880   0.010605  -0.012008  -3.014974  -0.007373
     2  C    0.096923   0.009140   0.250896   0.002639   0.061245  -0.002944
     3  C    0.006775   0.026360   0.020288   0.271407  -0.436094   0.002654
     4  C   -0.003808   0.367890  -0.027435   0.007853  -4.064993  -0.020044
     5  C   -0.025426  -0.159585   0.026710   0.052850   5.839457   0.058674
     6  C   -0.067213  -0.009640   0.057132   0.019477   6.704333  -0.050517
     7  S    0.064382  -0.002005  -0.008275   0.000397 -15.068008  -0.026908
     8  C   -0.013233  -0.001801   0.000542   0.000121   5.537237   0.006892
     9  C   -0.001483  -0.021490   0.000549   0.000908   3.834899   0.071272
    10  S   -0.008258   0.120950   0.001342  -0.011209 -12.954545  -0.194139
    11  C    0.000908   0.002566  -0.000012   0.000247   1.986407   0.013835
    12  C   -0.000120   0.000552   0.000002   0.000024   0.235332   0.001001
    13  C   -0.000204  -0.000100   0.000023   0.000007   0.722408  -0.000250
    14  C    0.001746   0.000579   0.000226  -0.000014  -0.330883   0.001957
    15  H    0.000000   0.000000   0.000000   0.000000   0.000830   0.000000
    16  H    0.000001   0.000000   0.000000   0.000000  -0.004795   0.000000
    17  H    0.000000   0.000000   0.000000   0.000000  -0.014057   0.000000
    18  H    0.000000   0.000000   0.000000   0.000000  -0.001578   0.000000
    19  H    0.446651   0.000008  -0.003492  -0.000106  -0.000063   0.000000
    20  H    0.000008   0.443174  -0.000103  -0.003238  -0.010401  -0.000001
    21  H   -0.003492  -0.000103   0.453167  -0.003388   0.000585   0.000000
    22  H   -0.000106  -0.003238  -0.003388   0.450210  -0.000212   0.000000
    23  C   -0.000063  -0.010401   0.000585  -0.000212  44.706465   0.415256
    24  H    0.000000  -0.000001   0.000000   0.000000   0.415256   0.405017
    25  C    0.000048  -0.001515   0.000000  -0.000126 -11.764308   0.082293
    26  H    0.000000   0.000000   0.000000   0.000000  -0.285327  -0.003561
    27  C   -0.000016   0.000275  -0.000001   0.000016   2.508081  -0.028392
    28  H    0.000000   0.000001   0.000000   0.000000  -0.007907   0.000062
    29  H    0.000000   0.000000   0.000000   0.000000   0.052933  -0.000030
    30  H    0.000000   0.000000   0.000000   0.000000  -0.012827   0.002083
    31  H    0.000000   0.000000   0.000000   0.000000   0.009929   0.002490
    32  C   -0.010880  -0.004095   0.001410  -0.000780  -5.775890  -0.063118
    33  C    0.010455   0.011840  -0.000281  -0.006250  -2.438539   0.125127
    34  C    0.022801  -0.000354  -0.001568   0.000011   3.945623  -0.040429
    35  C   -0.012811  -0.000100   0.001424   0.007043   0.859228   0.046265
    36  H   -0.000004  -0.000123   0.000002  -0.000006  -0.004074   0.001488
    37  C   -0.001493   0.000203  -0.000029   0.000173  -2.455307  -0.007945
    38  H   -0.000026   0.000000   0.000000   0.000000   0.029368   0.000007
    39  C    0.007412  -0.000323   0.000008  -0.000231   0.245097   0.007574
    40  H    0.000001   0.000000  -0.000006  -0.000007   0.003432   0.000001
    41  H   -0.000012   0.000000   0.000000   0.000000  -0.000633   0.000000
    42  H    0.000000   0.000000  -0.000001   0.000000   0.000244   0.000000
    43  C   -0.012390  -0.003396  -0.001610   0.001127 -13.236979  -0.107919
    44  H    0.000002   0.000000   0.000000   0.000000   0.027066   0.000984
    45  Br   0.000012   0.000015  -0.000004   0.000002   0.522798  -0.009113
              25         26         27         28         29         30
     1  C    0.056923   0.003087  -0.033509  -0.000338  -0.000022   0.000592
     2  C   -0.035739   0.000077   0.002425  -0.000083   0.000001   0.000029
     3  C    0.166767  -0.000021  -0.027099  -0.000342  -0.000023   0.000225
     4  C    0.748749   0.003515  -0.119702  -0.008742  -0.000516   0.006474
     5  C   -0.405584  -0.005575   0.216221   0.044791  -0.001208  -0.029688
     6  C   -1.156091   0.011600   0.132693   0.001239  -0.000265   0.000014
     7  S    2.874932   0.038330  -0.486922   0.000357  -0.003762   0.004896
     8  C   -0.580381   0.017220   0.112275  -0.015579  -0.002777   0.001029
     9  C   -0.776162  -0.016669   0.507752   0.049116  -0.012090  -0.007571
    10  S    0.199200   0.064385  -0.486601  -0.014224  -0.001251   0.046398
    11  C    0.141240  -0.043532  -0.153118  -0.037337   0.013578   0.000160
    12  C   -0.128694  -0.005047   0.012034  -0.006195   0.002588   0.000221
    13  C   -0.160861  -0.000941   0.062193  -0.003983   0.001773  -0.000193
    14  C    0.067384  -0.014613  -0.111302   0.001261  -0.000891   0.000700
    15  H   -0.000015   0.000000   0.000061   0.000000   0.000000   0.000000
    16  H    0.000797   0.000000   0.000092   0.000000   0.000000   0.000000
    17  H    0.004831   0.000000   0.006741   0.000235  -0.000002   0.000004
    18  H    0.001365   0.000000  -0.000084  -0.000006   0.000000   0.000000
    19  H    0.000048   0.000000  -0.000016   0.000000   0.000000   0.000000
    20  H   -0.001515   0.000000   0.000275   0.000001   0.000000   0.000000
    21  H    0.000000   0.000000  -0.000001   0.000000   0.000000   0.000000
    22  H   -0.000126   0.000000   0.000016   0.000000   0.000000   0.000000
    23  C  -11.764308  -0.285327   2.508081  -0.007907   0.052933  -0.012827
    24  H    0.082293  -0.003561  -0.028392   0.000062  -0.000030   0.002083
    25  C   13.206776   0.455015  -1.440936  -0.051628  -0.129656  -0.087204
    26  H    0.455015   0.456413  -0.031051   0.003360  -0.003422  -0.002936
    27  C   -1.440936  -0.031051   5.896442   0.386044   0.458906   0.429667
    28  H   -0.051628   0.003360   0.386044   0.541308  -0.022410  -0.029314
    29  H   -0.129656  -0.003422   0.458906  -0.022410   0.488029  -0.020471
    30  H   -0.087204  -0.002936   0.429667  -0.029314  -0.020471   0.496540
    31  H    0.288014  -0.018106  -0.012706  -0.004466  -0.002128   0.003654
    32  C    1.754768  -0.036050  -0.305392  -0.000026   0.000785  -0.011846
    33  C   -0.187885   0.011613  -0.039583   0.004176  -0.001934   0.003125
    34  C    0.041241   0.004462  -0.007297  -0.000192   0.000419  -0.000669
    35  C   -0.500532  -0.002846   0.010631   0.000811  -0.000232  -0.001096
    36  H    0.037151   0.000003  -0.003070   0.000000   0.000000   0.000001
    37  C    0.191083   0.003145  -0.028474   0.000016   0.000013   0.000087
    38  H    0.001344   0.000001   0.000114   0.000000   0.000000   0.000000
    39  C    0.008303  -0.000240  -0.001422   0.000001  -0.000001  -0.000040
    40  H    0.000377   0.000000  -0.000006   0.000000   0.000000   0.000000
    41  H    0.000004   0.000000   0.000001   0.000000   0.000000   0.000000
    42  H   -0.000022   0.000000   0.000002   0.000000   0.000000   0.000000
    43  C    3.627521   0.163401  -0.877311   0.012428  -0.009777   0.016206
    44  H    0.031001   0.000588  -0.008318   0.000003  -0.000010  -0.000011
    45  Br  -0.408422   0.009344   0.054655  -0.000757   0.000711   0.001039
              31         32         33         34         35         36
     1  C    0.003095  -1.268588   4.151137  -3.944607   0.808551   0.012694
     2  C   -0.000105  -0.068566   0.352878   0.057475  -0.459243  -0.016805
     3  C    0.000023  -0.110919   0.499526  -0.379086  -0.080246   0.021072
     4  C    0.009287   1.128374  -0.133438   0.196627  -1.206633   0.011813
     5  C   -0.043161   2.113299  -2.027639  -0.655588   1.414792   0.119417
     6  C   -0.015425  -3.783601  -1.929769   4.393253   1.166171  -0.137036
     7  S    0.050939  -0.500531   0.640296  -2.185267  -2.460765   0.022260
     8  C   -0.086034  -2.049465   1.184879  -0.235477   0.869632  -0.014785
     9  C    0.051999   0.950078  -1.558357   0.705808   0.023194   0.017763
    10  S    0.014342   5.371280  -1.927509   1.108258  -2.322736  -0.034015
    11  C    0.001357   0.871672  -0.616602   0.317479   0.051923   0.002795
    12  C    0.024108   0.027628   0.043159  -0.041699   0.001115  -0.000200
    13  C   -0.014557  -0.047361  -0.074040   0.080835   0.004676   0.000042
    14  C    0.027378   0.029252   0.554955  -0.313978   0.044269  -0.002266
    15  H   -0.000002  -0.000112  -0.000048   0.000014  -0.000001   0.000000
    16  H   -0.000005  -0.000693  -0.000572   0.003064  -0.000041   0.000000
    17  H    0.000046  -0.000077   0.000231  -0.000112   0.000014   0.000000
    18  H   -0.000009  -0.000052  -0.000024   0.000002  -0.000001   0.000000
    19  H    0.000000  -0.010880   0.010455   0.022801  -0.012811  -0.000004
    20  H    0.000000  -0.004095   0.011840  -0.000354  -0.000100  -0.000123
    21  H    0.000000   0.001410  -0.000281  -0.001568   0.001424   0.000002
    22  H    0.000000  -0.000780  -0.006250   0.000011   0.007043  -0.000006
    23  C    0.009929  -5.775890  -2.438539   3.945623   0.859228  -0.004074
    24  H    0.002490  -0.063118   0.125127  -0.040429   0.046265   0.001488
    25  C    0.288014   1.754768  -0.187885   0.041241  -0.500532   0.037151
    26  H   -0.018106  -0.036050   0.011613   0.004462  -0.002846   0.000003
    27  C   -0.012706  -0.305392  -0.039583  -0.007297   0.010631  -0.003070
    28  H   -0.004466  -0.000026   0.004176  -0.000192   0.000811   0.000000
    29  H   -0.002128   0.000785  -0.001934   0.000419  -0.000232   0.000000
    30  H    0.003654  -0.011846   0.003125  -0.000669  -0.001096   0.000001
    31  H    0.487351  -0.017502  -0.000710  -0.001718  -0.000828  -0.000001
    32  C   -0.017502  42.449759 -16.398029  -2.479826  -8.464808   0.431855
    33  C   -0.000710 -16.398029  48.987774 -22.221727  -4.983922  -0.090915
    34  C   -0.001718  -2.479826 -22.221727  36.928465  -0.991496   0.070905
    35  C   -0.000828  -8.464808  -4.983922  -0.991496  20.297714  -0.117422
    36  H   -0.000001   0.431855  -0.090915   0.070905  -0.117422   0.538583
    37  C    0.000742   3.620098   0.325164  -6.799572  -1.264403   0.010529
    38  H    0.000001  -0.028310   0.086545   0.200704  -0.010908  -0.000122
    39  C   -0.000078  -2.793081  -0.705681  -0.026670   2.066830  -0.031870
    40  H    0.000000   0.045344   0.067685   0.015205   0.180749  -0.004188
    41  H    0.000000   0.055827  -0.010761   0.010064   0.010801   0.000012
    42  H    0.000000  -0.006241   0.012919  -0.005480   0.015027  -0.000136
    43  C    0.021710  -8.756012   3.945276  -1.388003   1.067886  -0.003597
    44  H   -0.001532  -0.014436   0.124656  -0.049792   0.034687  -0.000079
    45  Br   0.004056   0.910555  -0.752852  -0.166798   0.011168   0.000351
              37         38         39         40         41         42
     1  C    1.257738   0.004408  -0.192863  -0.004302   0.004141  -0.001366
     2  C   -0.042183  -0.001851  -0.126164   0.005433  -0.002702   0.002755
     3  C    0.073487   0.000177   0.034483   0.001154  -0.000037  -0.000416
     4  C    0.468776  -0.001038  -0.262116  -0.000658  -0.000057   0.000545
     5  C   -0.013027  -0.004061   0.353886   0.001753   0.002720  -0.002854
     6  C   -2.466175   0.008612   0.525418  -0.000525  -0.004066   0.001350
     7  S    2.430087   0.002072  -0.433809  -0.001357   0.002471  -0.000250
     8  C   -0.652872  -0.006361   0.080607  -0.000160   0.000435  -0.000021
     9  C   -0.232943  -0.003348   0.032953   0.000220   0.000038  -0.000059
    10  S    1.037123   0.003202  -0.315539  -0.000771   0.000443   0.000045
    11  C   -0.074893   0.000487   0.009608   0.000021  -0.000003  -0.000003
    12  C   -0.001226   0.000027   0.000376  -0.000001   0.000000   0.000000
    13  C    0.002483   0.000433   0.001824   0.000001   0.000007   0.000000
    14  C   -0.019588   0.008603   0.008289   0.000009   0.000009   0.000006
    15  H    0.000001   0.000000   0.000000   0.000000   0.000000   0.000000
    16  H   -0.000123   0.000000   0.000034   0.000000   0.000000   0.000000
    17  H   -0.000005   0.000000   0.000001   0.000000   0.000000   0.000000
    18  H    0.000000   0.000000   0.000000   0.000000   0.000000   0.000000
    19  H   -0.001493  -0.000026   0.007412   0.000001  -0.000012   0.000000
    20  H    0.000203   0.000000  -0.000323   0.000000   0.000000   0.000000
    21  H   -0.000029   0.000000   0.000008  -0.000006   0.000000  -0.000001
    22  H    0.000173   0.000000  -0.000231  -0.000007   0.000000   0.000000
    23  C   -2.455307   0.029368   0.245097   0.003432  -0.000633   0.000244
    24  H   -0.007945   0.000007   0.007574   0.000001   0.000000   0.000000
    25  C    0.191083   0.001344   0.008303   0.000377   0.000004  -0.000022
    26  H    0.003145   0.000001  -0.000240   0.000000   0.000000   0.000000
    27  C   -0.028474   0.000114  -0.001422  -0.000006   0.000001   0.000002
    28  H    0.000016   0.000000   0.000001   0.000000   0.000000   0.000000
    29  H    0.000013   0.000000  -0.000001   0.000000   0.000000   0.000000
    30  H    0.000087   0.000000  -0.000040   0.000000   0.000000   0.000000
    31  H    0.000742   0.000001  -0.000078   0.000000   0.000000   0.000000
    32  C    3.620098  -0.028310  -2.793081   0.045344   0.055827  -0.006241
    33  C    0.325164   0.086545  -0.705681   0.067685  -0.010761   0.012919
    34  C   -6.799572   0.200704  -0.026670   0.015205   0.010064  -0.005480
    35  C   -1.264403  -0.010908   2.066830   0.180749   0.010801   0.015027
    36  H    0.010529  -0.000122  -0.031870  -0.004188   0.000012  -0.000136
    37  C   12.615956  -0.074936   0.723497  -0.013829   0.261300   0.029413
    38  H   -0.074936   0.494560  -0.011818   0.000011  -0.003542  -0.000120
    39  C    0.723497  -0.011818   7.294667   0.030370  -0.000569   0.279677
    40  H   -0.013829   0.000011   0.030370   0.491819  -0.000121  -0.003616
    41  H    0.261300  -0.003542  -0.000569  -0.000121   0.484220  -0.003545
    42  H    0.029413  -0.000120   0.279677  -0.003616  -0.003545   0.485665
    43  C   -2.695095   0.111261  -0.686284  -0.003198  -0.000061   0.003467
    44  H   -0.034510   0.001196   0.004021   0.000001  -0.000008   0.000000
    45  Br   0.024853   0.000732   0.002589   0.000096  -0.000095  -0.000084
              43         44         45
     1  C    0.935121  -0.000645  -0.012714
     2  C    0.250292   0.000579   0.003571
     3  C    0.367303   0.000058  -0.001282
     4  C    1.449198  -0.007794  -0.024787
     5  C   -1.806797  -0.002880   0.071704
     6  C    1.209516   0.092053   0.044587
     7  S    1.039421  -0.314313  -0.044861
     8  C    2.268911   0.119099   0.060627
     9  C    0.519485  -0.035984   0.031645
    10  S   -1.831770  -0.061097  -0.092607
    11  C   -2.951218  -0.004477  -0.013872
    12  C   -0.137361  -0.001689   0.002934
    13  C    0.014035   0.006876  -0.001348
    14  C   -1.485241  -0.001942  -0.035538
    15  H   -0.000918   0.000000   0.000001
    16  H   -0.000577   0.000003  -0.000005
    17  H   -0.000162   0.000000   0.000003
    18  H    0.000430   0.000000   0.000000
    19  H   -0.012390   0.000002   0.000012
    20  H   -0.003396   0.000000   0.000015
    21  H   -0.001610   0.000000  -0.000004
    22  H    0.001127   0.000000   0.000002
    23  C  -13.236979   0.027066   0.522798
    24  H   -0.107919   0.000984  -0.009113
    25  C    3.627521   0.031001  -0.408422
    26  H    0.163401   0.000588   0.009344
    27  C   -0.877311  -0.008318   0.054655
    28  H    0.012428   0.000003  -0.000757
    29  H   -0.009777  -0.000010   0.000711
    30  H    0.016206  -0.000011   0.001039
    31  H    0.021710  -0.001532   0.004056
    32  C   -8.756012  -0.014436   0.910555
    33  C    3.945276   0.124656  -0.752852
    34  C   -1.388003  -0.049792  -0.166798
    35  C    1.067886   0.034687   0.011168
    36  H   -0.003597  -0.000079   0.000351
    37  C   -2.695095  -0.034510   0.024853
    38  H    0.111261   0.001196   0.000732
    39  C   -0.686284   0.004021   0.002589
    40  H   -0.003198   0.000001   0.000096
    41  H   -0.000061  -0.000008  -0.000095
    42  H    0.003467   0.000000  -0.000084
    43  C   25.443812   0.376370  -0.172500
    44  H    0.376370   0.413106  -0.000808
    45  Br  -0.172500  -0.000808  35.562097
 Mulliken charges:
               1
     1  C   -0.305768
     2  C   -0.096510
     3  C   -0.219996
     4  C   -0.160759
     5  C   -0.620932
     6  C    0.282677
     7  S    0.425690
     8  C   -0.414963
     9  C   -0.063346
    10  S    0.995547
    11  C   -0.087581
    12  C   -0.186051
    13  C   -0.003716
    14  C   -0.113768
    15  H    0.225890
    16  H    0.232694
    17  H    0.233449
    18  H    0.226454
    19  H    0.229391
    20  H    0.232840
    21  H    0.221295
    22  H    0.223064
    23  C   -0.365857
    24  H    0.317751
    25  C   -0.171365
    26  H    0.224378
    27  C   -0.595011
    28  H    0.158323
    29  H    0.193145
    30  H    0.190723
    31  H    0.218550
    32  C   -0.765696
    33  C    0.963649
    34  C   -0.165310
    35  C   -0.113526
    36  H    0.161976
    37  C   -0.197339
    38  H    0.192575
    39  C   -0.128727
    40  H    0.189063
    41  H    0.193719
    42  H    0.193101
    43  C   -0.676001
    44  H    0.307974
    45  Br  -0.581698
 Sum of Mulliken charges =   1.00000
 Mulliken charges with hydrogens summed into heavy atoms:
               1
     1  C   -0.076378
     2  C    0.124786
     3  C    0.003068
     4  C    0.072081
     5  C   -0.620932
     6  C    0.282677
     7  S    0.425690
     8  C   -0.414963
     9  C   -0.063346
    10  S    0.995547
    11  C    0.145868
    12  C    0.040402
    13  C    0.222174
    14  C    0.118926
    23  C   -0.048106
    25  C    0.271563
    27  C   -0.052819
    32  C   -0.765696
    33  C    1.125626
    34  C    0.027265
    35  C    0.075537
    37  C   -0.003620
    39  C    0.064374
    43  C   -0.368026
    45  Br  -0.581698
 APT charges:
               1
     1  C   -0.780401
     2  C   -0.394669
     3  C   -0.537495
     4  C   -0.485303
     5  C   -1.123355
     6  C   -0.447407
     7  S    0.767380
     8  C   -1.207133
     9  C   -0.594793
    10  S    1.681140
    11  C   -0.688310
    12  C   -0.497806
    13  C   -0.528575
    14  C   -0.515014
    15  H    1.170993
    16  H    0.633413
    17  H    0.712760
    18  H    1.212058
    19  H    0.633050
    20  H    0.690373
    21  H    1.043921
    22  H    1.074090
    23  C   -0.802426
    24  H    0.588291
    25  C   -0.509728
    26  H    0.494745
    27  C   -1.889147
    28  H    0.374142
    29  H    0.813761
    30  H    0.421305
    31  H    0.383922
    32  C   -1.245502
    33  C    0.212853
    34  C   -0.521876
    35  C   -0.881373
    36  H    0.282157
    37  C   -0.553986
    38  H    0.448052
    39  C   -0.370375
    40  H    0.758379
    41  H    0.923510
    42  H    1.087430
    43  C   -0.543129
    44  H    0.631654
    45  Br  -0.921576
 Sum of APT charges =   1.00000
 APT charges with hydrogens summed into heavy atoms:
               1
     1  C   -0.147351
     2  C    0.649252
     3  C    0.536595
     4  C    0.205070
     5  C   -1.123355
     6  C   -0.447407
     7  S    0.767380
     8  C   -1.207133
     9  C   -0.594793
    10  S    1.681140
    11  C    0.024451
    12  C    0.714252
    13  C    0.642419
    14  C    0.118399
    23  C   -0.214135
    25  C    0.368939
    27  C   -0.279939
    32  C   -1.245502
    33  C    0.495009
    34  C   -0.073824
    35  C   -0.122994
    37  C    0.369525
    39  C    0.717055
    43  C    0.088525
    45  Br  -0.921576
 Electronic spatial extent (au):  <R**2>=           9270.1354
 Charge=              1.0000 electrons
 Dipole moment (field-independent basis, Debye):
    X=             16.7584    Y=             14.3889    Z=             -0.4027  Tot=             22.0917
 Quadrupole moment (field-independent basis, Debye-Ang):
   XX=           -137.6671   YY=           -164.4650   ZZ=           -136.3058
   XY=            -43.4493   XZ=              2.2082   YZ=             -4.7430
 Traceless Quadrupole moment (field-independent basis, Debye-Ang):
   XX=              8.4789   YY=            -18.3190   ZZ=              9.8402
   XY=            -43.4493   XZ=              2.2082   YZ=             -4.7430
 Octapole moment (field-independent basis, Debye-Ang**2):
  XXX=            191.8867  YYY=            150.0662  ZZZ=              8.4185  XYY=             39.3353
  XXY=             32.0632  XXZ=             44.7514  XZZ=             20.3678  YZZ=              9.0348
  YYZ=            -37.2454  XYZ=             -4.1066
 Hexadecapole moment (field-independent basis, Debye-Ang**3):
 XXXX=          -4887.8641 YYYY=          -3891.6008 ZZZZ=          -1489.1204 XXXY=           -421.9214
 XXXZ=            111.2298 YYYX=           -239.3378 YYYZ=            -80.8877 ZZZX=             56.3799
 ZZZY=            -68.5490 XXYY=          -1876.0712 XXZZ=          -1056.8114 YYZZ=           -875.0907
 XXYZ=             -5.6784 YYXZ=            -21.2982 ZZXY=              5.5939
 N-N= 3.140152937359D+03 E-N=-1.624324997037D+04  KE= 4.191159249434D+03
  Exact polarizability:       0.000       0.000       0.000       0.000       0.000       0.000
 Approx polarizability:     368.813     -33.170     350.085       2.304      -5.741     366.570
 D2PCM: PCM CHGder 2nd derivatives, FixD1E=F FixD2E=F DoIter=F DoCFld=F I1PDM=0
 Calling FoFJK, ICntrl=    100127 FMM=F ISym2X=0 I1Cent= 0 IOpClX= 0 NMat=1 NMatS=1 NMatT=0.
 ***** Axes restored to original set *****
 -------------------------------------------------------------------
 Center     Atomic                   Forces (Hartrees/Bohr)
 Number     Number              X              Y              Z
 -------------------------------------------------------------------
      1        6           0.000008274   -0.000001456    0.000001969
      2        6           0.000012850    0.000002708    0.000000150
      3        6           0.000013551    0.000002111    0.000003750
      4        6           0.000012407    0.000000154    0.000003167
      5        6           0.000005735   -0.000001632    0.000000099
      6        6           0.000006569    0.000002576    0.000001775
      7       16          -0.000003675   -0.000001579    0.000004894
      8        6           0.000005708   -0.000005073   -0.000001068
      9        6          -0.000001879   -0.000007343    0.000002346
     10       16          -0.000009239   -0.000011204    0.000003208
     11        6          -0.000000697   -0.000009575    0.000001407
     12        6          -0.000004811   -0.000016841    0.000004662
     13        6          -0.000003316   -0.000012682    0.000001846
     14        6          -0.000002916   -0.000015956    0.000001966
     15        1          -0.000004989   -0.000017320    0.000003186
     16        1          -0.000003321   -0.000010491    0.000001832
     17        1          -0.000003701   -0.000012461    0.000003035
     18        1          -0.000004733   -0.000019810    0.000004094
     19        1           0.000009775    0.000000363    0.000002634
     20        1           0.000009251    0.000001533    0.000001126
     21        1           0.000015890    0.000003934    0.000002299
     22        1           0.000015374    0.000002488    0.000002197
     23        6           0.000002913    0.000010542   -0.000008118
     24        1          -0.000003787   -0.000001458   -0.000004574
     25        6           0.000004808   -0.000015079   -0.000003735
     26        1          -0.000028355    0.000024740    0.000002207
     27        6          -0.000008970    0.000000386    0.000000877
     28        1          -0.000006588   -0.000000570    0.000000439
     29        1          -0.000014007   -0.000004353   -0.000002262
     30        1          -0.000009188    0.000000676   -0.000000617
     31        1          -0.000011554   -0.000006644   -0.000004282
     32        6           0.000003801    0.000002752   -0.000007127
     33        6           0.000007601    0.000006065    0.000001535
     34        6          -0.000002629    0.000006450    0.000002208
     35        6          -0.000001542    0.000012994    0.000000399
     36        1           0.000002828    0.000007129   -0.000000744
     37        6           0.000004860    0.000011196    0.000000077
     38        1          -0.000003046    0.000006929   -0.000002924
     39        6           0.000006122    0.000014710   -0.000006373
     40        1           0.000007129    0.000014419   -0.000002339
     41        1           0.000000684    0.000012602   -0.000003474
     42        1           0.000006442    0.000016777   -0.000002772
     43        6           0.007936447    0.009671330    0.001992238
     44        1          -0.000008999    0.000009291   -0.000003965
     45       35          -0.007957078   -0.009673325   -0.001997252
 -------------------------------------------------------------------
 Cartesian Forces:  Max     0.009673325 RMS     0.001542908
 FormGI is forming the generalized inverse of G from B-inverse, IUseBI=4.

 GradGradGradGradGradGradGradGradGradGradGradGradGradGradGradGradGradGrad
 Berny optimization.
 Internal  Forces:  Max     0.011312985 RMS     0.001219345
 Search for a saddle point.
 Step number   1 out of a maximum of  270
 All quantities printed in internal units (Hartrees-Bohrs-Radians)
 Swapping is turned off.
 Second derivative matrix not updated -- analytic derivatives used.
 ITU=  0
     Eigenvalues ---   -0.00645   0.00179   0.00241   0.00701   0.00780
     Eigenvalues ---    0.01211   0.01261   0.01353   0.01421   0.01491
     Eigenvalues ---    0.01581   0.01640   0.01728   0.01735   0.01741
     Eigenvalues ---    0.01758   0.01814   0.01847   0.02045   0.02082
     Eigenvalues ---    0.02127   0.02330   0.02349   0.02363   0.02535
     Eigenvalues ---    0.02604   0.02619   0.02627   0.02688   0.02813
     Eigenvalues ---    0.02816   0.02857   0.02910   0.02929   0.02997
     Eigenvalues ---    0.03082   0.03303   0.03866   0.04338   0.04471
     Eigenvalues ---    0.04598   0.04768   0.05162   0.05497   0.05988
     Eigenvalues ---    0.07102   0.08087   0.08435   0.09479   0.10571
     Eigenvalues ---    0.10912   0.11058   0.11104   0.11214   0.11662
     Eigenvalues ---    0.11761   0.11876   0.12253   0.12317   0.12338
     Eigenvalues ---    0.12389   0.12459   0.12525   0.12627   0.12952
     Eigenvalues ---    0.13364   0.13870   0.14469   0.15097   0.15757
     Eigenvalues ---    0.16199   0.16435   0.16666   0.17535   0.17947
     Eigenvalues ---    0.18363   0.18588   0.19048   0.19275   0.19333
     Eigenvalues ---    0.19473   0.19735   0.21049   0.22226   0.22681
     Eigenvalues ---    0.22800   0.23634   0.25428   0.27218   0.27882
     Eigenvalues ---    0.28856   0.30595   0.31847   0.32264   0.32743
     Eigenvalues ---    0.34132   0.34518   0.34624   0.35082   0.35817
     Eigenvalues ---    0.36030   0.36470   0.36535   0.36721   0.36777
     Eigenvalues ---    0.36899   0.36913   0.36919   0.37004   0.37072
     Eigenvalues ---    0.37135   0.37235   0.37277   0.37411   0.37927
     Eigenvalues ---    0.40887   0.43013   0.43054   0.43095   0.44220
     Eigenvalues ---    0.47162   0.48143   0.48350   0.48513   0.48553
     Eigenvalues ---    0.49022   0.52160   0.52440   0.52488
 Eigenvectors required to have negative eigenvalues:
                          R14       A86      D121      D140       D91
   1                   -0.59486   0.24551   0.21929  -0.21229  -0.21166
                         D118       D94       D88       D87      D117
   1                    0.20356  -0.19909  -0.19024   0.18404  -0.17897
 RFO step:  Lambda0=4.414612980D-03 Lambda=-3.99983162D-03.
 Linear search not attempted -- option 19 set.
 Maximum step size (   0.300) exceeded in Quadratic search.
    -- Step size scaled by   0.573
 Iteration  1 RMS(Cart)=  0.02962452 RMS(Int)=  0.00226957
 Iteration  2 RMS(Cart)=  0.00576927 RMS(Int)=  0.00041595
 Iteration  3 RMS(Cart)=  0.00000749 RMS(Int)=  0.00041593
 Iteration  4 RMS(Cart)=  0.00000000 RMS(Int)=  0.00041593
 Variable       Old X    -DE/DX   Delta X   Delta X   Delta X     New X
                                 (Linear)    (Quad)   (Total)
    R1        2.63898   0.00001   0.00000  -0.00086  -0.00086   2.63812
    R2        2.61808  -0.00001   0.00000   0.00204   0.00205   2.62013
    R3        2.04923   0.00000   0.00000   0.00006   0.00006   2.04930
    R4        2.62999   0.00002   0.00000   0.00082   0.00081   2.63080
    R5        2.04920   0.00000   0.00000   0.00015   0.00015   2.04935
    R6        2.63752   0.00001   0.00000  -0.00167  -0.00168   2.63584
    R7        2.04879   0.00000   0.00000  -0.00004  -0.00004   2.04874
    R8        2.62082  -0.00001   0.00000   0.00174   0.00173   2.62255
    R9        2.05033   0.00000   0.00000   0.00005   0.00005   2.05039
   R10        2.63906   0.00030   0.00000   0.00102   0.00096   2.64002
   R11        3.35618   0.00022   0.00000  -0.00303  -0.00322   3.35296
   R12        3.35367   0.00009   0.00000  -0.00442  -0.00432   3.34935
   R13        3.35552   0.00011   0.00000  -0.00351  -0.00362   3.35190
   R14        3.93697  -0.00021   0.00000   0.23692   0.23675   4.17371
   R15        2.63955   0.00012   0.00000  -0.00006   0.00004   2.63959
   R16        2.62119   0.00001   0.00000   0.00201   0.00199   2.62319
   R17        3.35889   0.00002   0.00000  -0.00357  -0.00337   3.35552
   R18        2.61829   0.00000   0.00000   0.00261   0.00261   2.62090
   R19        3.60527  -0.00012   0.00000   0.00392   0.00399   3.60926
   R20        2.63893   0.00000   0.00000  -0.00212  -0.00210   2.63683
   R21        2.05027   0.00000   0.00000   0.00011   0.00011   2.05037
   R22        2.62950  -0.00001   0.00000   0.00106   0.00106   2.63056
   R23        2.04887   0.00000   0.00000  -0.00002  -0.00002   2.04885
   R24        2.63879   0.00000   0.00000  -0.00132  -0.00132   2.63746
   R25        2.04909   0.00000   0.00000   0.00014   0.00014   2.04924
   R26        2.05012   0.00000   0.00000  -0.00010  -0.00010   2.05002
   R27        2.06487   0.00000   0.00000   0.00091   0.00091   2.06578
   R28        2.89420   0.00080   0.00000  -0.00080  -0.00098   2.89321
   R29        2.89381  -0.00148   0.00000  -0.01312  -0.01248   2.88133
   R30        2.06527   0.00184   0.00000  -0.00021  -0.00065   2.06462
   R31        2.88231  -0.00001   0.00000   0.00041   0.00041   2.88272
   R32        2.06896   0.00000   0.00000   0.00038   0.00038   2.06934
   R33        4.85121   0.00092   0.00000   0.02551   0.02528   4.87649
   R34        2.07065   0.00000   0.00000  -0.00048  -0.00048   2.07016
   R35        2.06522   0.00000   0.00000  -0.00002  -0.00002   2.06520
   R36        2.06884   0.00000   0.00000   0.00000   0.00000   2.06883
   R37        2.63785  -0.00001   0.00000   0.00277   0.00277   2.64063
   R38        2.64548   0.00000   0.00000   0.00304   0.00305   2.64853
   R39        2.82569  -0.00001   0.00000  -0.02668  -0.02668   2.79900
   R40        2.62957   0.00000   0.00000  -0.00078  -0.00078   2.62879
   R41        2.04953   0.00000   0.00000  -0.00028  -0.00028   2.04924
   R42        2.62525   0.00000   0.00000  -0.00189  -0.00189   2.62335
   R43        2.05385   0.00000   0.00000  -0.00066  -0.00066   2.05319
   R44        2.63279   0.00000   0.00000  -0.00016  -0.00016   2.63263
   R45        2.05090   0.00000   0.00000  -0.00018  -0.00018   2.05072
   R46        2.63669   0.00000   0.00000   0.00137   0.00136   2.63805
   R47        2.05096   0.00000   0.00000  -0.00017  -0.00017   2.05079
   R48        2.05129   0.00000   0.00000  -0.00001  -0.00001   2.05128
   R49        2.05137   0.00362   0.00000  -0.00575  -0.00513   2.04624
   R50        4.85607   0.01088   0.00000   0.12419   0.12416   4.98023
    A1        2.06447  -0.00001   0.00000   0.00311   0.00314   2.06761
    A2        2.10964   0.00000   0.00000  -0.00083  -0.00084   2.10880
    A3        2.10902   0.00000   0.00000  -0.00225  -0.00226   2.10675
    A4        2.11108   0.00002   0.00000   0.00040   0.00040   2.11148
    A5        2.07963  -0.00001   0.00000   0.00008   0.00008   2.07971
    A6        2.09247  -0.00001   0.00000  -0.00047  -0.00047   2.09200
    A7        2.10750   0.00003   0.00000  -0.00148  -0.00150   2.10599
    A8        2.09435  -0.00002   0.00000   0.00070   0.00071   2.09505
    A9        2.08134  -0.00002   0.00000   0.00078   0.00079   2.08213
   A10        2.06017   0.00001   0.00000   0.00056   0.00055   2.06072
   A11        2.10938  -0.00001   0.00000  -0.00016  -0.00015   2.10923
   A12        2.11364   0.00000   0.00000  -0.00041  -0.00040   2.11324
   A13        2.11728  -0.00006   0.00000   0.00255   0.00261   2.11989
   A14        2.09814  -0.00003   0.00000  -0.00454  -0.00450   2.09364
   A15        2.06773   0.00009   0.00000   0.00197   0.00186   2.06959
   A16        2.10582   0.00000   0.00000  -0.00518  -0.00525   2.10057
   A17        2.11443   0.00005   0.00000   0.00023   0.00016   2.11459
   A18        2.05768  -0.00004   0.00000   0.00484   0.00498   2.06267
   A19        1.75402  -0.00001   0.00000   0.00194   0.00186   1.75588
   A20        1.68610  -0.00035   0.00000  -0.02630  -0.02623   1.65986
   A21        1.83607  -0.00019   0.00000  -0.00434  -0.00477   1.83131
   A22        2.07138   0.00012   0.00000   0.00336   0.00314   2.07452
   A23        2.10782  -0.00007   0.00000   0.00132   0.00142   2.10924
   A24        2.10398  -0.00004   0.00000  -0.00471  -0.00465   2.09933
   A25        2.05324   0.00002   0.00000   0.00421   0.00431   2.05755
   A26        2.11876   0.00000   0.00000   0.00196   0.00188   2.12064
   A27        2.10847  -0.00002   0.00000  -0.00551  -0.00557   2.10290
   A28        1.75578  -0.00004   0.00000   0.00553   0.00536   1.76114
   A29        1.83916  -0.00036   0.00000   0.00862   0.00857   1.84773
   A30        1.73479  -0.00006   0.00000   0.01574   0.01569   1.75048
   A31        2.06039   0.00001   0.00000   0.00096   0.00098   2.06137
   A32        2.11229   0.00000   0.00000  -0.00071  -0.00071   2.11158
   A33        2.11048   0.00000   0.00000  -0.00026  -0.00027   2.11021
   A34        2.10703   0.00000   0.00000  -0.00169  -0.00167   2.10536
   A35        2.08174   0.00000   0.00000   0.00099   0.00098   2.08272
   A36        2.09441   0.00000   0.00000   0.00071   0.00070   2.09511
   A37        2.11146   0.00001   0.00000   0.00029   0.00029   2.11174
   A38        2.09223  -0.00001   0.00000  -0.00014  -0.00014   2.09209
   A39        2.07949  -0.00001   0.00000  -0.00015  -0.00015   2.07934
   A40        2.06462   0.00002   0.00000   0.00322   0.00319   2.06781
   A41        2.11084  -0.00001   0.00000  -0.00238  -0.00237   2.10847
   A42        2.10763  -0.00001   0.00000  -0.00089  -0.00088   2.10675
   A43        1.77131   0.00015   0.00000  -0.01221  -0.01196   1.75935
   A44        1.84529  -0.00011   0.00000   0.00041  -0.00015   1.84514
   A45        2.00193   0.00019   0.00000   0.01528   0.01522   2.01714
   A46        1.92449   0.00067   0.00000   0.00130   0.00117   1.92565
   A47        1.90717  -0.00053   0.00000  -0.00328  -0.00328   1.90388
   A48        1.99956  -0.00027   0.00000  -0.00253  -0.00210   1.99746
   A49        1.80570   0.00273   0.00000   0.00413   0.00398   1.80968
   A50        1.99612  -0.00133   0.00000  -0.00012   0.00022   1.99634
   A51        1.93088  -0.00043   0.00000  -0.00205  -0.00223   1.92864
   A52        1.90968  -0.00006   0.00000  -0.00395  -0.00415   1.90553
   A53        1.87145  -0.00165   0.00000   0.00082   0.00104   1.87250
   A54        1.94121   0.00079   0.00000   0.00132   0.00127   1.94248
   A55        2.29550   0.00656   0.00000  -0.00153  -0.00172   2.29378
   A56        1.98100   0.00000   0.00000   0.00088   0.00088   1.98189
   A57        1.90484   0.00000   0.00000  -0.00016  -0.00016   1.90468
   A58        1.93863   0.00000   0.00000  -0.00128  -0.00128   1.93735
   A59        1.86449   0.00000   0.00000   0.00050   0.00050   1.86499
   A60        1.88866   0.00000   0.00000  -0.00014  -0.00014   1.88852
   A61        1.88240   0.00000   0.00000   0.00024   0.00024   1.88264
   A62        2.08156   0.00000   0.00000  -0.00045  -0.00048   2.08107
   A63        2.14458   0.00000   0.00000  -0.00158  -0.00164   2.14294
   A64        2.05433   0.00000   0.00000   0.00337   0.00331   2.05764
   A65        2.09890   0.00000   0.00000   0.00021   0.00023   2.09913
   A66        2.11827   0.00000   0.00000  -0.00072  -0.00073   2.11753
   A67        2.06589   0.00000   0.00000   0.00052   0.00052   2.06640
   A68        2.10246   0.00000   0.00000  -0.00021  -0.00019   2.10227
   A69        2.09245   0.00000   0.00000  -0.00133  -0.00134   2.09111
   A70        2.08810   0.00000   0.00000   0.00160   0.00159   2.08968
   A71        2.09878   0.00000   0.00000  -0.00090  -0.00090   2.09788
   A72        2.08589   0.00000   0.00000   0.00065   0.00065   2.08654
   A73        2.09852   0.00000   0.00000   0.00025   0.00025   2.09877
   A74        2.09456   0.00000   0.00000  -0.00039  -0.00039   2.09417
   A75        2.08930   0.00000   0.00000   0.00076   0.00076   2.09006
   A76        2.09930   0.00000   0.00000  -0.00037  -0.00037   2.09893
   A77        2.09005   0.00000   0.00000   0.00171   0.00171   2.09176
   A78        2.09635   0.00000   0.00000  -0.00075  -0.00075   2.09560
   A79        2.09674   0.00000   0.00000  -0.00096  -0.00095   2.09579
   A80        1.87681   0.00037   0.00000  -0.03807  -0.03779   1.83902
   A81        1.71627  -0.00031   0.00000  -0.02500  -0.02424   1.69203
   A82        1.67953   0.00175   0.00000  -0.06954  -0.06859   1.61094
   A83        2.12647   0.00036   0.00000   0.01944   0.01671   2.14318
   A84        1.96624  -0.00189   0.00000   0.03207   0.02896   1.99520
   A85        2.00910   0.00049   0.00000   0.03002   0.02633   2.03543
   A86        1.61747   0.01131   0.00000  -0.07063  -0.06937   1.54810
   A87        0.99396  -0.00239   0.00000  -0.00294  -0.00308   0.99087
    D1        0.00613   0.00000   0.00000  -0.00254  -0.00252   0.00360
    D2       -3.14000   0.00000   0.00000   0.00031   0.00033  -3.13967
    D3       -3.12379   0.00000   0.00000  -0.00635  -0.00637  -3.13016
    D4        0.01327   0.00000   0.00000  -0.00350  -0.00351   0.00975
    D5       -0.01207   0.00000   0.00000  -0.00221  -0.00227  -0.01434
    D6       -3.04142   0.00000   0.00000  -0.00138  -0.00142  -3.04284
    D7        3.11785   0.00000   0.00000   0.00161   0.00158   3.11944
    D8        0.08851   0.00000   0.00000   0.00244   0.00243   0.09094
    D9        0.00049   0.00000   0.00000   0.00408   0.00410   0.00459
   D10        3.14056   0.00000   0.00000   0.00250   0.00250  -3.14013
   D11       -3.13653   0.00000   0.00000   0.00121   0.00122  -3.13531
   D12        0.00353   0.00000   0.00000  -0.00037  -0.00038   0.00315
   D13       -0.00121   0.00000   0.00000  -0.00072  -0.00073  -0.00194
   D14        3.13935  -0.00001   0.00000  -0.00322  -0.00327   3.13607
   D15       -3.14128   0.00000   0.00000   0.00085   0.00086  -3.14042
   D16       -0.00073   0.00000   0.00000  -0.00166  -0.00168  -0.00241
   D17       -0.00480   0.00001   0.00000  -0.00411  -0.00415  -0.00895
   D18        3.12735  -0.00002   0.00000  -0.00659  -0.00669   3.12066
   D19        3.13784   0.00001   0.00000  -0.00160  -0.00161   3.13623
   D20       -0.01320  -0.00002   0.00000  -0.00408  -0.00414  -0.01735
   D21        0.01169   0.00000   0.00000   0.00564   0.00571   0.01739
   D22        3.04460   0.00000   0.00000   0.00456   0.00461   3.04920
   D23       -3.12062   0.00002   0.00000   0.00811   0.00824  -3.11237
   D24       -0.08771   0.00002   0.00000   0.00704   0.00714  -0.08056
   D25        2.33167   0.00007   0.00000   0.00932   0.00940   2.34107
   D26       -2.15509  -0.00010   0.00000   0.03013   0.03024  -2.12485
   D27       -0.81910   0.00004   0.00000   0.00691   0.00694  -0.81216
   D28        0.97732  -0.00013   0.00000   0.02772   0.02778   1.00510
   D29       -2.33492  -0.00012   0.00000  -0.01383  -0.01382  -2.34873
   D30        2.08337   0.00015   0.00000  -0.00368  -0.00331   2.08006
   D31        0.91592  -0.00012   0.00000  -0.01240  -0.01235   0.90357
   D32       -0.94898   0.00015   0.00000  -0.00224  -0.00185  -0.95083
   D33       -0.81920   0.00002   0.00000  -0.00185  -0.00178  -0.82098
   D34        2.32628   0.00010   0.00000   0.00926   0.00935   2.33563
   D35        0.92403  -0.00040   0.00000  -0.03022  -0.03016   0.89388
   D36       -2.21367  -0.00032   0.00000  -0.01911  -0.01903  -2.23270
   D37        1.22554   0.00023   0.00000   0.01210   0.01182   1.23737
   D38       -0.99553  -0.00018   0.00000   0.01898   0.01941  -0.97613
   D39       -3.03027  -0.00100   0.00000   0.00815   0.00911  -3.02117
   D40       -0.56864   0.00039   0.00000   0.01887   0.01850  -0.55014
   D41       -2.78972  -0.00002   0.00000   0.02574   0.02608  -2.76363
   D42        1.45873  -0.00085   0.00000   0.01491   0.01578   1.47451
   D43       -0.08596   0.00000   0.00000   0.01766   0.01770  -0.06826
   D44        3.13415   0.00006   0.00000   0.00842   0.00841  -3.14062
   D45        3.05175  -0.00008   0.00000   0.00658   0.00666   3.05841
   D46       -0.01133  -0.00002   0.00000  -0.00266  -0.00263  -0.01396
   D47       -3.12957  -0.00004   0.00000  -0.01154  -0.01152  -3.14109
   D48       -0.00299  -0.00005   0.00000  -0.01522  -0.01519  -0.01818
   D49        0.01599   0.00003   0.00000  -0.00024  -0.00026   0.01573
   D50       -3.14061   0.00003   0.00000  -0.00391  -0.00393   3.13865
   D51        0.91490  -0.00009   0.00000  -0.02105  -0.02099   0.89392
   D52       -0.96519   0.00032   0.00000  -0.03526  -0.03530  -1.00049
   D53       -2.30472  -0.00015   0.00000  -0.01151  -0.01145  -2.31617
   D54        2.09837   0.00026   0.00000  -0.02573  -0.02576   2.07262
   D55       -0.00243  -0.00001   0.00000   0.00399   0.00398   0.00156
   D56        3.13245  -0.00001   0.00000   0.00285   0.00285   3.13530
   D57       -3.06303   0.00005   0.00000  -0.00599  -0.00600  -3.06903
   D58        0.07184   0.00005   0.00000  -0.00713  -0.00713   0.06471
   D59        1.49199  -0.00031   0.00000   0.00976   0.00989   1.50188
   D60       -2.78208   0.00045   0.00000   0.00637   0.00630  -2.77578
   D61       -0.56158   0.00014   0.00000   0.01414   0.01429  -0.54729
   D62       -2.97921  -0.00046   0.00000   0.02279   0.02297  -2.95624
   D63       -0.97009   0.00030   0.00000   0.01940   0.01938  -0.95071
   D64        1.25041  -0.00001   0.00000   0.02717   0.02737   1.27778
   D65        0.01111   0.00002   0.00000  -0.00248  -0.00248   0.00863
   D66       -3.13317   0.00000   0.00000  -0.00121  -0.00120  -3.13437
   D67       -3.12377   0.00003   0.00000  -0.00134  -0.00135  -3.12512
   D68        0.01513   0.00001   0.00000  -0.00007  -0.00007   0.01506
   D69       -0.00631   0.00000   0.00000  -0.00034  -0.00033  -0.00664
   D70        3.13803  -0.00002   0.00000   0.00259   0.00259   3.14062
   D71        3.13799   0.00001   0.00000  -0.00162  -0.00162   3.13637
   D72       -0.00086   0.00000   0.00000   0.00130   0.00130   0.00044
   D73       -0.00735  -0.00002   0.00000   0.00168   0.00169  -0.00567
   D74       -3.13397  -0.00002   0.00000   0.00536   0.00537  -3.12860
   D75        3.13152  -0.00001   0.00000  -0.00123  -0.00122   3.13030
   D76        0.00491  -0.00001   0.00000   0.00246   0.00246   0.00737
   D77       -3.07411  -0.00161   0.00000  -0.00460  -0.00440  -3.07851
   D78       -0.99848  -0.00061   0.00000  -0.00679  -0.00674  -1.00522
   D79        1.20981  -0.00096   0.00000  -0.00682  -0.00672   1.20310
   D80       -1.17278  -0.00121   0.00000  -0.01787  -0.01770  -1.19048
   D81        0.90284  -0.00020   0.00000  -0.02005  -0.02004   0.88281
   D82        3.11114  -0.00056   0.00000  -0.02008  -0.02001   3.09113
   D83        0.98715  -0.00159   0.00000  -0.02310  -0.02271   0.96444
   D84        3.06277  -0.00058   0.00000  -0.02528  -0.02504   3.03773
   D85       -1.01212  -0.00093   0.00000  -0.02531  -0.02502  -1.03714
   D86       -0.44208  -0.00027   0.00000  -0.01212  -0.01177  -0.45385
   D87        1.51324  -0.00016   0.00000  -0.06391  -0.06392   1.44932
   D88       -2.27094  -0.00168   0.00000   0.07473   0.07560  -2.19534
   D89       -2.41687  -0.00022   0.00000  -0.00362  -0.00347  -2.42034
   D90       -0.46155  -0.00012   0.00000  -0.05542  -0.05562  -0.51717
   D91        2.03746  -0.00163   0.00000   0.08323   0.08389   2.12135
   D92        1.69716  -0.00049   0.00000  -0.00089  -0.00089   1.69627
   D93       -2.63070  -0.00038   0.00000  -0.05268  -0.05304  -2.68374
   D94       -0.13169  -0.00190   0.00000   0.08597   0.08648  -0.04522
   D95        0.00905  -0.00030   0.00000   0.01182   0.01238   0.02143
   D96       -2.12532  -0.00026   0.00000   0.01161   0.01196  -2.11336
   D97        2.05055  -0.00020   0.00000   0.01180   0.01218   2.06273
   D98        1.23138  -0.00119   0.00000  -0.00316  -0.00313   1.22825
   D99       -2.97456  -0.00119   0.00000  -0.00208  -0.00205  -2.97661
   D100      -0.90136  -0.00119   0.00000  -0.00266  -0.00263  -0.90399
   D101      -3.03587   0.00139   0.00000  -0.00070  -0.00078  -3.03665
   D102      -0.95862   0.00139   0.00000   0.00038   0.00030  -0.95832
   D103       1.11457   0.00139   0.00000  -0.00020  -0.00028   1.11430
   D104      -0.97155  -0.00020   0.00000  -0.00138  -0.00133  -0.97288
   D105       1.10570  -0.00020   0.00000  -0.00030  -0.00025   1.10545
   D106      -3.10429  -0.00020   0.00000  -0.00088  -0.00083  -3.10512
   D107      -0.96198   0.00465   0.00000  -0.01012  -0.00942  -0.97141
   D108       0.00367   0.00000   0.00000   0.00530   0.00529   0.00896
   D109      -3.12034   0.00000   0.00000   0.00462   0.00461  -3.11573
   D110      -3.05692   0.00000   0.00000  -0.01498  -0.01495  -3.07187
   D111       0.10226   0.00000   0.00000  -0.01566  -0.01564   0.08662
   D112      -0.00603   0.00000   0.00000  -0.00507  -0.00507  -0.01109
   D113       3.11540   0.00000   0.00000  -0.00177  -0.00177   3.11363
   D114       3.05873   0.00000   0.00000   0.01394   0.01397   3.07270
   D115      -0.10302   0.00000   0.00000   0.01724   0.01726  -0.08576
   D116       1.85576  -0.00051   0.00000  -0.00033  -0.00035   1.85541
   D117      -0.18109  -0.00092   0.00000   0.05797   0.05845  -0.12265
   D118      -2.66568   0.00143   0.00000  -0.08437  -0.08482  -2.75049
   D119      -1.20601  -0.00051   0.00000  -0.02015  -0.02017  -1.22619
   D120       3.04032  -0.00092   0.00000   0.03815   0.03862   3.07894
   D121       0.55573   0.00143   0.00000  -0.10418  -0.10464   0.45110
   D122       0.00532   0.00000   0.00000  -0.00313  -0.00313   0.00219
   D123      -3.13572   0.00000   0.00000  -0.00153  -0.00153  -3.13725
   D124       3.12985   0.00000   0.00000  -0.00248  -0.00247   3.12738
   D125      -0.01119   0.00000   0.00000  -0.00088  -0.00088  -0.01207
   D126      -0.00060   0.00000   0.00000   0.00264   0.00265   0.00205
   D127       3.13431   0.00000   0.00000   0.00238   0.00238   3.13670
   D128      -3.12208   0.00000   0.00000  -0.00062  -0.00061  -3.12269
   D129       0.01283   0.00000   0.00000  -0.00088  -0.00087   0.01196
   D130      -0.01196   0.00000   0.00000   0.00064   0.00064  -0.01133
   D131       3.14000   0.00000   0.00000   0.00054   0.00054   3.14054
   D132       3.12908   0.00000   0.00000  -0.00098  -0.00097   3.12810
   D133      -0.00215   0.00000   0.00000  -0.00107  -0.00107  -0.00321
   D134       0.00959   0.00000   0.00000  -0.00039  -0.00039   0.00920
   D135       3.14081   0.00000   0.00000  -0.00030  -0.00030   3.14051
   D136      -3.12528   0.00000   0.00000  -0.00013  -0.00013  -3.12541
   D137       0.00594   0.00000   0.00000  -0.00004  -0.00004   0.00590
   D138       2.99375   0.00163   0.00000   0.02591   0.02548   3.01923
   D139      -1.33537   0.00237   0.00000  -0.04195  -0.04344  -1.37880
   D140       1.20912   0.00098   0.00000   0.08262   0.08317   1.29229
   D141       1.57329  -0.00260   0.00000  -0.01055  -0.00909   1.56419
         Item               Value     Threshold  Converged?
 Maximum Force            0.011313     0.000450     NO 
 RMS     Force            0.001219     0.000300     NO 
 Maximum Displacement     0.121894     0.001800     NO 
 RMS     Displacement     0.030853     0.001200     NO 
 Predicted change in Energy= 3.936669D-04
 GradGradGradGradGradGradGradGradGradGradGradGradGradGradGradGradGradGrad

                          Input orientation:                          
 ---------------------------------------------------------------------
 Center     Atomic      Atomic             Coordinates (Angstroms)
 Number     Number       Type             X           Y           Z
 ---------------------------------------------------------------------
      1          6           0       -0.104182    3.190051    0.724880
      2          6           0       -0.339589    4.145270   -0.265602
      3          6           0       -0.026568    3.888504   -1.597592
      4          6           0        0.526258    2.664882   -1.975314
      5          6           0        0.754934    1.718507   -0.986348
      6          6           0        0.454330    1.976611    0.353331
      7         16           0        0.646790    0.659157    1.523237
      8          6           0        2.305347    0.143186    1.163870
      9          6           0        2.677589   -0.050063   -0.168483
     10         16           0        1.426690    0.133294   -1.415326
     11          6           0        3.959237   -0.454027   -0.511618
     12          6           0        4.878565   -0.667332    0.516166
     13          6           0        4.509505   -0.487904    1.846337
     14          6           0        3.217356   -0.083809    2.185447
     15          1           0        5.233697   -0.657996    2.635361
     16          1           0        2.938180    0.066206    3.222945
     17          1           0        4.237659   -0.607208   -1.549051
     18          1           0        5.888045   -0.976931    0.269995
     19          1           0       -0.358706    3.388679    1.760146
     20          1           0        0.766649    2.459666   -3.013274
     21          1           0       -0.774381    5.098970    0.012754
     22          1           0       -0.214571    4.641874   -2.354207
     23          6           0        0.151944   -1.154658   -0.811940
     24          1           0       -0.523849   -1.191814   -1.670389
     25          6           0        0.921925   -2.471740   -0.683669
     26          1           0        0.152470   -3.194728   -0.402791
     27          6           0        1.597948   -2.933910   -1.970700
     28          1           0        2.453546   -2.315074   -2.262380
     29          1           0        1.974609   -3.950432   -1.832326
     30          1           0        0.887394   -2.949437   -2.803414
     31          1           0        1.636699   -2.419095    0.144255
     32          6           0       -1.848007    0.093024    0.374914
     33          6           0       -2.272994    0.726595   -0.795806
     34          6           0       -2.542516    0.325463    1.569884
     35          6           0       -3.366523    1.586078   -0.770697
     36          1           0       -1.775384    0.552704   -1.743486
     37          6           0       -3.632140    1.185270    1.594533
     38          1           0       -2.236241   -0.182447    2.480217
     39          6           0       -4.044216    1.823168    0.423173
     40          1           0       -3.689028    2.068763   -1.687568
     41          1           0       -4.164473    1.353478    2.525153
     42          1           0       -4.896647    2.494996    0.440527
     43          6           0       -0.641105   -0.763821    0.430293
     44          1           0       -0.596908   -1.488384    1.233761
     45         35           0       -2.390185   -2.931502   -0.049603
 ---------------------------------------------------------------------
                    Distance matrix (angstroms):
                    1          2          3          4          5
     1  C    0.000000
     2  C    1.396035   0.000000
     3  C    2.426466   1.392160   0.000000
     4  C    2.822109   2.421642   1.394826   0.000000
     5  C    2.414917   2.758013   2.386054   1.387794   0.000000
     6  C    1.386514   2.390914   2.773572   2.429296   1.397040
     7  S    2.758035   4.040528   4.541109   4.034516   2.726157
     8  C    3.909210   5.005572   5.204893   4.402112   3.083643
     9  C    4.362876   5.168522   4.986695   3.906890   2.737397
    10  S    4.033337   4.531838   4.030729   2.744686   1.774310
    11  C    5.596392   6.300314   5.993627   4.863676   3.900363
    12  C    6.304818   7.141529   7.020253   6.021105   4.995409
    13  C    6.005924   7.031380   7.182587   6.356991   5.195109
    14  C    4.887129   6.045214   6.372888   5.666502   4.401380
    15  H    6.852033   7.908759   8.139960   7.379690   6.230880
    16  H    5.025405   6.289077   6.829149   6.292247   5.021434
    17  H    6.200122   6.721941   6.196565   4.966163   4.225512
    18  H    7.312827   8.081289   7.883083   6.859517   5.932336
    19  H    1.084441   2.162510   3.410945   3.906495   3.401896
    20  H    3.907122   3.408038   2.162157   1.085017   2.158213
    21  H    2.144822   1.084468   2.148876   3.401303   3.842466
    22  H    3.405988   2.150469   1.084148   2.144967   3.370023
    23  C    4.615616   5.350637   5.107113   4.010291   2.940934
    24  H    5.011404   5.521942   5.105117   4.008717   3.251641
    25  C    5.923916   6.749149   6.495198   5.311289   4.204482
    26  H    6.488675   7.357751   7.185526   6.078452   4.984313
    27  C    6.904078   7.534998   7.023076   5.700440   4.829556
    28  H    6.765507   7.316062   6.713962   5.347598   4.558872
    29  H    7.864297   8.564492   8.093746   6.773518   5.860047
    30  H    7.150202   7.634189   7.003340   5.686542   5.010886
    31  H    5.901721   6.867647   6.751762   5.618939   4.378986
    32  C    3.571411   4.371073   4.649095   4.216060   3.357161
    33  C    3.617298   3.963144   3.960677   3.603333   3.191950
    34  C    3.855563   4.776277   5.390562   5.240104   4.398644
    35  C    3.930947   3.995862   4.140075   4.215290   4.129219
    36  H    3.980118   4.141518   3.769244   3.132507   2.887017
    37  C    4.149932   4.802353   5.522435   5.676736   5.117784
    38  H    4.358971   5.464974   6.171210   5.965773   4.957603
    39  C    4.181299   4.426152   4.948798   5.229766   5.002954
    40  H    4.464114   4.189583   4.090619   4.266942   4.512559
    41  H    4.806240   5.496558   6.367546   6.631511   6.055118
    42  H    4.850946   4.897836   5.460171   5.939112   5.880415
    43  C    4.001021   4.967328   5.112152   4.348067   3.180840
    44  H    4.731753   5.835439   6.103505   5.367428   4.128015
    45  Br   6.580201   7.371045   7.382103   6.597994   5.691384
                    6          7          8          9         10
     6  C    0.000000
     7  S    1.772400   0.000000
     8  C    2.728494   1.773748   0.000000
     9  C    3.053290   2.736614   1.396809   0.000000
    10  S    2.733395   3.085438   2.724774   1.775665   0.000000
    11  C    4.352070   4.043776   2.428843   1.386921   2.752350
    12  C    5.156627   4.547713   2.774511   2.386223   4.035729
    13  C    4.974670   4.042365   2.392143   2.758101   4.530793
    14  C    3.903369   2.756507   1.388130   2.415259   4.027305
    15  H    5.915333   4.900146   3.373783   3.842501   5.614937
    16  H    4.248981   2.913944   2.155502   3.403412   4.878797
    17  H    4.960721   4.892543   3.414215   2.156431   2.909944
    18  H    6.185112   5.631888   3.858679   3.370219   4.896591
    19  H    2.152694   2.918465   4.240984   4.976308   4.885569
    20  H    3.415394   4.882226   5.018188   4.247737   2.898465
    21  H    3.372663   4.900329   5.947234   6.201733   5.616232
    22  H    3.857696   5.624815   6.242199   5.929271   4.889021
    23  C    3.354719   2.997974   3.197714   2.830733   1.909940
    24  H    3.884739   3.872433   4.221327   3.715982   2.371829
    25  C    4.591496   3.840397   3.487850   3.035176   2.752510
    26  H    5.235034   4.336630   4.269775   4.039807   3.704672
    27  C    5.551774   5.101218   4.449097   3.567938   3.121781
    28  H    5.409008   5.142112   4.219502   3.092713   2.786834
    29  H    6.497552   5.854162   5.083728   4.298306   4.141367
    30  H    5.866731   5.639127   5.226304   4.307439   3.423575
    31  H    4.556746   3.515273   2.837603   2.606448   2.998514
    32  C    2.974747   2.804133   4.227921   4.560348   3.732321
    33  C    3.212686   3.729296   5.014171   5.050248   3.797824
    34  C    3.631443   3.207055   4.868249   5.514748   4.970212
    35  C    4.001859   4.714657   6.163976   6.290542   5.049853
    36  H    3.375763   4.068136   5.027205   4.761610   3.246054
    37  C    4.343505   4.311741   6.043605   6.666855   5.979771
    38  H    4.052697   3.152138   4.739708   5.583804   5.356493
    39  C    4.501704   4.956873   6.609684   7.002979   6.013864
    40  H    4.619651   5.576340   6.911662   6.879742   5.476378
    41  H    5.141833   4.963282   6.721344   7.485948   6.948188
    42  H    5.376736   5.939045   7.610713   8.013569   7.000458
    43  C    2.952264   2.208634   3.168971   3.446986   2.913228
    44  H    3.726452   2.498502   3.330164   3.841535   3.707081
    45  Br   5.687108   4.958818   5.742321   5.830880   5.081998
                   11         12         13         14         15
    11  C    0.000000
    12  C    1.395350   0.000000
    13  C    2.421548   1.392033   0.000000
    14  C    2.821633   2.426235   1.395686   0.000000
    15  H    3.401372   2.148766   1.084410   2.144236   0.000000
    16  H    3.906425   3.410253   2.161284   1.084824   2.477725
    17  H    1.085012   2.163214   3.408342   3.906590   4.301625
    18  H    2.145844   1.084206   2.150436   3.405761   2.474844
    19  H    6.210631   6.740009   6.223729   5.002726   6.958200
    20  H    4.994048   6.256431   6.805363   6.285057   7.847383
    21  H    7.315592   8.090702   7.905355   6.893168   8.724548
    22  H    6.839884   7.897262   8.141013   7.397207   9.092197
    23  C    3.882855   4.933792   5.147751   4.419027   6.160745
    24  H    4.688832   5.851682   6.180413   5.485596   7.209285
    25  C    3.650484   4.511152   4.817392   4.382128   5.735591
    26  H    4.691989   5.437664   5.600824   5.076447   6.440826
    27  C    3.722154   4.699397   5.387939   5.293309   6.293985
    28  H    2.965766   4.039318   4.944399   5.034394   5.870521
    29  H    4.231769   4.972638   5.652200   5.712941   6.435994
    30  H    4.573361   5.670720   6.387411   6.207196   7.329484
    31  H    3.112209   3.703605   3.857408   3.481163   4.716510
    32  C    5.899940   6.770884   6.551376   5.382118   7.471558
    33  C    6.349436   7.403317   7.379582   6.299886   8.369015
    34  C    6.871176   7.560980   7.104154   5.807112   7.910242
    35  C    7.608936   8.643804   8.554653   7.407751   9.518450
    36  H    5.951209   7.132290   7.312286   6.385070   8.352683
    37  C    8.046873   8.776509   8.315605   6.991089   9.115043
    38  H    6.885404   7.396829   6.782345   5.462448   7.486668
    39  C    8.373453   9.264300   8.973995   7.711848   9.855436
    40  H    8.138998   9.259930   9.286602   8.205604  10.282896
    41  H    8.859104   9.481363   8.893220   7.528120   9.611648
    42  H    9.382431  10.274280   9.967432   8.690916  10.834322
    43  C    4.705987   5.521181   5.348840   4.293099   6.275892
    44  H    4.987455   5.582999   5.239434   4.174583   6.053923
    45  Br   6.831289   7.634219   7.561183   6.674528   8.396514
                   16         17         18         19         20
    16  H    0.000000
    17  H    4.991400   0.000000
    18  H    4.302296   2.483827   0.000000
    19  H    4.903882   6.931412   7.765372   0.000000
    20  H    7.023861   4.857734   6.987042   4.991495   0.000000
    21  H    7.029733   7.753725   9.020569   2.480173   4.300877
    22  H    7.872814   6.929898   8.700536   4.303391   2.481772
    23  C    5.053110   4.187613   5.839951   5.245788   4.276339
    24  H    6.124784   4.798796   6.702511   5.725099   4.099028
    25  C    5.076228   3.901212   5.273166   6.477403   5.456184
    26  H    5.616033   4.969702   6.186121   6.948441   6.258116
    27  C    6.145801   3.543925   5.220672   7.597555   5.555960
    28  H    5.999513   2.570739   4.472062   7.524777   5.119337
    29  H    6.528217   4.047071   5.345694   8.497809   6.628964
    30  H    7.043922   4.275949   6.192184   7.908891   5.414520
    31  H    4.165201   3.593774   4.491057   6.350038   5.876163
    32  C    5.569523   6.420848   7.810398   3.872754   4.890525
    33  C    6.613835   6.688424   8.404790   4.157413   4.142478
    34  C    5.730433   7.521197   8.629039   3.766765   6.042411
    35  C    7.616329   7.952353   9.659145   4.324523   4.782825
    36  H    6.864386   6.126980   8.069823   4.724951   3.422104
    37  C    6.860986   8.661918   9.852078   3.949406   6.496562
    38  H    5.233365   7.637199   8.456969   4.098363   6.795333
    39  C    7.725250   8.853578  10.320554   4.221529   5.946319
    40  H    8.487830   8.367339  10.238585   4.971916   4.665121
    41  H    7.252011   9.541449  10.562654   4.383051   7.497585
    42  H    8.661720   9.849753  11.331061   4.809675   6.633469
    43  C    4.615098   5.267320   6.534594   4.369383   4.922478
    44  H    4.344014   5.647438   6.576097   4.911167   5.956819
    45  Br   6.934501   7.181852   8.511850   6.880900   6.914741
                   21         22         23         24         25
    21  H    0.000000
    22  H    2.474840   0.000000
    23  C    6.375426   6.009384   0.000000
    24  H    6.516879   5.881766   1.093166   0.000000
    25  C    7.789616   7.394986   1.531023   2.168430   0.000000
    26  H    8.355666   8.084248   2.080694   2.464929   1.092550
    27  C    8.607509   7.799026   2.568928   2.761722   1.525469
    28  H    8.400226   7.451604   2.957654   3.236827   2.205162
    29  H    9.636023   8.882150   3.489935   3.725384   2.148042
    30  H    8.687299   7.684017   2.779944   2.522814   2.173179
    31  H    7.896322   7.715361   2.172006   3.076869   1.095049
    32  C    5.132575   5.550518   2.639154   2.754536   3.920604
    33  C    4.692257   4.689896   3.069152   2.739470   4.522105
    34  C    5.323281   6.280861   3.888953   4.108104   4.990511
    35  C    4.435472   4.666925   4.460150   4.075160   5.904595
    36  H    4.975432   4.419324   2.738148   2.148261   4.188789
    37  C    5.097633   6.262622   5.058227   5.096245   6.269245
    38  H    6.009890   7.122702   4.181737   4.602026   5.022455
    39  C    4.646627   5.506825   5.291569   5.085873   6.658370
    40  H    4.535242   4.374603   5.090209   4.544228   6.548653
    41  H    5.642126   7.086849   6.004864   6.110256   7.127431
    42  H    4.894563   5.860158   6.354284   6.096713   7.732274
    43  C    5.879151   6.095646   1.524736   2.147042   2.569233
    44  H    6.701909   7.113351   2.203870   2.920167   2.636357
    45  Br   8.191654   8.209782   3.193862   3.022693   3.403453
                   26         27         28         29         30
    26  H    0.000000
    27  C    2.148435   0.000000
    28  H    3.086554   1.095484   0.000000
    29  H    2.436155   1.092857   1.757477   0.000000
    30  H    2.522553   1.094779   1.774251   1.768343   0.000000
    31  H    1.761761   2.177056   2.543611   2.523103   3.087309
    32  C    3.926327   5.151586   5.590851   5.986137   5.180807
    33  C    4.627538   5.455627   5.808853   6.402428   5.247071
    34  C    4.852436   6.348440   6.827834   7.089621   6.450968
    35  C    5.947669   6.820284   7.163610   7.765802   6.542067
    36  H    4.422367   4.856694   5.135879   5.860765   4.525354
    37  C    6.123475   7.551976   8.010228   8.339929   7.540817
    38  H    4.805362   6.487081   7.002459   7.108234   6.732762
    39  C    6.593456   7.758507   8.158318   8.639906   7.583495
    40  H    6.641693   7.284162   7.568331   8.266101   6.882665
    41  H    6.920623   8.473481   8.954157   9.209094   8.510585
    42  H    7.653609   8.801523   9.190638   9.691417   8.580218
    43  C    2.689441   3.935405   4.385628   4.702753   4.191668
    44  H    2.480217   4.144334   4.712928   4.698432   4.542753
    45  Br   2.580527   4.426717   5.360792   4.823665   4.280924
                   31         32         33         34         35
    31  H    0.000000
    32  C    4.301990   0.000000
    33  C    5.105368   1.397359   0.000000
    34  C    5.199121   1.401543   2.414547   0.000000
    35  C    6.473853   2.418165   1.391095   2.783245   0.000000
    36  H    4.902802   2.168916   1.084413   3.408599   2.132112
    37  C    6.546404   2.421487   2.787720   1.388220   2.413610
    38  H    5.045689   2.158451   3.400006   1.086501   3.869581
    39  C    7.095589   2.796258   2.413630   2.411051   1.393128
    40  H    7.201375   3.398048   2.145181   3.868407   1.085194
    41  H    7.318099   3.402688   3.872912   2.144784   3.399037
    42  H    8.180506   3.881750   3.396957   3.394739   2.152783
    43  C    2.830219   1.481170   2.527394   2.469934   3.793719
    44  H    2.653723   2.191738   3.440136   2.681121   4.597927
    45  Br   4.063980   3.101924   3.735268   3.640572   4.677793
                   36         37         38         39         40
    36  H    0.000000
    37  C    3.871699   0.000000
    38  H    4.311903   2.145604   0.000000
    39  C    3.384684   1.395996   3.394510   0.000000
    40  H    2.442047   3.399409   4.954692   2.154461   0.000000
    41  H    4.956840   1.085231   2.465596   2.157172   4.299384
    42  H    4.276061   2.155480   4.290315   1.085492   2.483709
    43  C    2.783009   3.755090   2.661700   4.274778   4.668907
    44  H    3.797215   4.060937   2.438552   4.848439   5.545147
    45  Br   3.922616   4.603634   3.739117   5.056306   5.419647
                   41         42         43         44         45
    41  H    0.000000
    42  H    2.486928   0.000000
    43  C    4.613623   5.360003   0.000000
    44  H    4.740400   5.914752   1.082823   0.000000
    45  Br   5.304576   5.997455   2.826380   2.635423   0.000000
 Stoichiometry    C22H20BrS2(1+)
 Framework group  C1[X(C22H20BrS2)]
 Deg. of freedom   129
 Full point group                 C1      NOp   1
 Largest Abelian subgroup         C1      NOp   1
 Largest concise Abelian subgroup C1      NOp   1
                         Standard orientation:                         
 ---------------------------------------------------------------------
 Center     Atomic      Atomic             Coordinates (Angstroms)
 Number     Number       Type             X           Y           Z
 ---------------------------------------------------------------------
      1          6           0       -0.065391    3.208065    0.678163
      2          6           0       -0.303765    4.149456   -0.324770
      3          6           0       -0.007961    3.868858   -1.655888
      4          6           0        0.530107    2.634620   -2.020141
      5          6           0        0.761809    1.702106   -1.018790
      6          6           0        0.478519    1.984056    0.319855
      7         16           0        0.672876    0.683713    1.508441
      8          6           0        2.322815    0.147660    1.138942
      9          6           0        2.678373   -0.069955   -0.194211
     10         16           0        1.415129    0.104486   -1.429838
     11          6           0        3.952580   -0.490475   -0.545080
     12          6           0        4.881563   -0.695445    0.475694
     13          6           0        4.529045   -0.491712    1.806852
     14          6           0        3.244293   -0.071033    2.153811
     15          1           0        5.260594   -0.655565    2.590391
     16          1           0        2.978106    0.097863    3.191820
     17          1           0        4.217987   -0.662528   -1.582965
     18          1           0        5.885527   -1.017703    0.223290
     19          1           0       -0.306539    3.425315    1.712891
     20          1           0        0.757037    2.410864   -3.057300
     21          1           0       -0.727234    5.111210   -0.056864
     22          1           0       -0.198028    4.611732   -2.422302
     23          6           0        0.136302   -1.162561   -0.791822
     24          1           0       -0.549404   -1.207447   -1.642001
     25          6           0        0.896400   -2.484105   -0.651100
     26          1           0        0.124008   -3.195806   -0.350172
     27          6           0        1.553921   -2.972525   -1.938022
     28          1           0        2.411436   -2.365881   -2.249045
     29          1           0        1.923419   -3.989968   -1.787628
     30          1           0        0.833932   -2.995074   -2.762430
     31          1           0        1.620872   -2.424557    0.167879
     32          6           0       -1.839433    0.121196    0.397117
     33          6           0       -2.272145    0.739783   -0.778775
     34          6           0       -2.518437    0.378623    1.595871
     35          6           0       -3.357941    1.609059   -0.755239
     36          1           0       -1.786737    0.546538   -1.729031
     37          6           0       -3.600330    1.248180    1.618898
     38          1           0       -2.206283   -0.117423    2.510738
     39          6           0       -4.020102    1.870971    0.442154
     40          1           0       -3.686611    2.079921   -1.676060
     41          1           0       -4.120698    1.435776    2.552574
     42          1           0       -4.866515    2.550398    0.458252
     43          6           0       -0.639346   -0.745153    0.452751
     44          1           0       -0.592299   -1.457227    1.267148
     45         35           0       -2.412169   -2.904846    0.027015
 ---------------------------------------------------------------------
 Rotational constants (GHZ):           0.2147425           0.1673677           0.1196968
 Standard basis: 6-31+G(d,p) (6D, 7F)
 There are   598 symmetry adapted cartesian basis functions of A   symmetry.
 There are   598 symmetry adapted basis functions of A   symmetry.
   598 basis functions,  1043 primitive gaussians,   598 cartesian basis functions
   109 alpha electrons      109 beta electrons
       nuclear repulsion energy      3130.4748930809 Hartrees.
 NAtoms=   45 NActive=   45 NUniq=   45 SFac= 1.00D+00 NAtFMM=   60 NAOKFM=F Big=F
 Integral buffers will be    131072 words long.
 Raffenetti 2 integral format.
 Two-electron integral symmetry is turned on.
 Nuclear repulsion after empirical dispersion term =     3130.4292792761 Hartrees.
 ------------------------------------------------------------------------------
 Polarizable Continuum Model (PCM)
 =================================
 Model                : PCM.
 Atomic radii         : SMD-Coulomb.
 Polarization charges : Total charges.
 Charge compensation  : None.
 Solution method      : Matrix inversion.
 Cavity type          : VdW (van der Waals Surface) (Alpha=1.000).
 Cavity algorithm     : GePol (No added spheres)
                        Default sphere list used, NSphG=   45.
                        Lebedev-Laikov grids with approx.  5.0 points / Ang**2.
                        Smoothing algorithm: York/Karplus (Gamma=1.0000).
                        Polarization charges: spherical gaussians, with
                                              point-specific exponents (IZeta= 3).
                        Self-potential: point-specific (ISelfS= 7).
                        Self-field    : sphere-specific E.n sum rule (ISelfD= 2).
 1st derivatives      : Analytical E(r).r(x)/FMM algorithm (CHGder, D1EAlg=3).
                        Cavity 1st derivative terms included.
 Solvent              : Dichloromethane, Eps=   8.930000 Eps(inf)=   2.028346
 ------------------------------------------------------------------------------
 ------------------------------------------------------------------------------
 Atomic radii for non-electrostatic terms: SMD-CDS.
 ------------------------------------------------------------------------------
 Nuclear repulsion after PCM non-electrostatic terms =     3130.4138069496 Hartrees.
 One-electron integrals computed using PRISM.
 NBasis=   598 RedAO= T EigKep=  1.13D-06  NBF=   598
 NBsUse=   595 1.00D-06 EigRej=  8.37D-07 NBFU=   595
 Initial guess from the checkpoint file:  "/home/osl/gaussian/scratch/Gau-4129002.chk"
 B after Tr=     0.000000    0.000000    0.000000
         Rot=    0.999969    0.005533   -0.004003    0.003926 Ang=   0.90 deg.
 ExpMin= 3.50D-02 ExpMax= 5.74D+05 ExpMxC= 5.74D+03 IAcc=3 IRadAn=         5 AccDes= 0.00D+00
 Harris functional with IExCor= 4639 and IRadAn=       5 diagonalized for initial guess.
 HarFok:  IExCor= 4639 AccDes= 0.00D+00 IRadAn=         5 IDoV= 1 UseB2=F ITyADJ=14
 ICtDFT=  3500011 ScaDFX=  1.000000  1.000000  1.000000  1.000000
 FoFCou: FMM=F IPFlag=           0 FMFlag=      100000 FMFlg1=           0
         NFxFlg=           0 DoJE=T BraDBF=F KetDBF=T FulRan=T
         wScrn=  0.000000 ICntrl=       500 IOpCl=  0 I1Cent=   200000004 NGrid=           0
         NMat0=    1 NMatS0=      1 NMatT0=    0 NMatD0=    1 NMtDS0=    0 NMtDT0=    0
 Petite list used in FoFCou.
 Requested convergence on RMS density matrix=1.00D-08 within 128 cycles.
 Requested convergence on MAX density matrix=1.00D-06.
 Requested convergence on             energy=1.00D-06.
 No special actions if energy rises.
 Inv3:  Mode=1 IEnd=    32670000.
 Iteration    1 A*A^-1 deviation from unit magnitude is 3.55D-15 for    108.
 Iteration    1 A*A^-1 deviation from orthogonality  is 3.02D-15 for   2401   2258.
 Iteration    1 A^-1*A deviation from unit magnitude is 3.55D-15 for    616.
 Iteration    1 A^-1*A deviation from orthogonality  is 6.08D-14 for   3040   1479.
 Error on total polarization charges =  0.04901
 SCF Done:  E(RwB97XD) =  -4218.04970009     A.U. after   19 cycles
            NFock= 19  Conv=0.54D-08     -V/T= 2.0064
 SMD-CDS (non-electrostatic) energy       (kcal/mol) =      -9.71
 (included in total energy above)
 D1PCM: PCM CHGder 1st derivatives, ID1Alg=3 FixD1E=F DoIter=F DoCFld=F I1PDM=0.
 Calling FoFJK, ICntrl=      2127 FMM=F ISym2X=0 I1Cent= 0 IOpClX= 0 NMat=1 NMatS=1 NMatT=0.
 ***** Axes restored to original set *****
 -------------------------------------------------------------------
 Center     Atomic                   Forces (Hartrees/Bohr)
 Number     Number              X              Y              Z
 -------------------------------------------------------------------
      1        6           0.000050211    0.000038545    0.000001558
      2        6           0.000015579   -0.000020284    0.000014761
      3        6           0.000007549    0.000025825   -0.000044032
      4        6          -0.000024623    0.000068394   -0.000041649
      5        6          -0.000007261    0.000001985    0.000019336
      6        6          -0.000022547   -0.000089879   -0.000094165
      7       16           0.000983861    0.001263025    0.001275979
      8        6          -0.000030101   -0.000198741    0.000057163
      9        6           0.000021845    0.000096475    0.000061080
     10       16          -0.000057333    0.000051621    0.000005872
     11        6           0.000012873    0.000002017    0.000106243
     12        6          -0.000026096   -0.000026496   -0.000042467
     13        6           0.000036406    0.000014595    0.000024728
     14        6           0.000042481    0.000043859   -0.000029387
     15        1           0.000000673   -0.000029030    0.000002931
     16        1          -0.000028965   -0.000031974    0.000024379
     17        1           0.000050112    0.000077634    0.000117247
     18        1           0.000017897   -0.000036366   -0.000003924
     19        1           0.000042377   -0.000007034    0.000068969
     20        1           0.000008614   -0.000014690   -0.000018949
     21        1           0.000015183    0.000003511    0.000013786
     22        1           0.000007308   -0.000006815   -0.000008101
     23        6          -0.000305852   -0.000440804   -0.000325539
     24        1          -0.000029591   -0.000095122    0.000006369
     25        6           0.000209858   -0.000141029   -0.000119330
     26        1          -0.000066355    0.000092815    0.000253266
     27        6          -0.000032340    0.000088846   -0.000020534
     28        1           0.000045173   -0.000066103   -0.000171357
     29        1          -0.000019396   -0.000000162   -0.000005177
     30        1          -0.000002100   -0.000030769   -0.000014687
     31        1          -0.000032746   -0.000065716   -0.000061285
     32        6          -0.000053810   -0.000454624   -0.000034241
     33        6          -0.000221735    0.000224547   -0.000182907
     34        6          -0.000312261   -0.000018619    0.000117782
     35        6           0.000153082   -0.000023795   -0.000122913
     36        1           0.000078786   -0.000074736    0.000023185
     37        6           0.000088702   -0.000055530    0.000071452
     38        1           0.000179741   -0.000016030    0.000065983
     39        6           0.000003856   -0.000015190    0.000031525
     40        1           0.000006421    0.000001485    0.000008892
     41        1          -0.000017201    0.000010636   -0.000006787
     42        1          -0.000002375    0.000007353    0.000005980
     43        6           0.003182166    0.005023242   -0.000325723
     44        1           0.000184704   -0.000515251    0.000470196
     45       35          -0.004152769   -0.004661622   -0.001175511
 -------------------------------------------------------------------
 Cartesian Forces:  Max     0.005023242 RMS     0.000778718

 GradGradGradGradGradGradGradGradGradGradGradGradGradGradGradGradGradGrad
 Berny optimization.
 FormGI is forming the generalized inverse of G from B-inverse, IUseBI=4.
 Internal  Forces:  Max     0.005407818 RMS     0.000602411
 Search for a saddle point.
 Step number   2 out of a maximum of  270
 All quantities printed in internal units (Hartrees-Bohrs-Radians)
 Swapping is turned off.
 Update second derivatives using D2CorX and points    1    2
 ITU=  0  0
     Eigenvalues ---   -0.01174   0.00188   0.00242   0.00722   0.00782
     Eigenvalues ---    0.01212   0.01262   0.01354   0.01430   0.01499
     Eigenvalues ---    0.01582   0.01640   0.01728   0.01735   0.01741
     Eigenvalues ---    0.01758   0.01815   0.01847   0.02045   0.02082
     Eigenvalues ---    0.02130   0.02330   0.02349   0.02363   0.02535
     Eigenvalues ---    0.02602   0.02619   0.02627   0.02688   0.02813
     Eigenvalues ---    0.02816   0.02857   0.02910   0.02929   0.02997
     Eigenvalues ---    0.03087   0.03303   0.03860   0.04334   0.04470
     Eigenvalues ---    0.04596   0.04710   0.05155   0.05446   0.05985
     Eigenvalues ---    0.07075   0.08084   0.08406   0.09475   0.10559
     Eigenvalues ---    0.10903   0.11056   0.11098   0.11213   0.11661
     Eigenvalues ---    0.11758   0.11873   0.12250   0.12316   0.12337
     Eigenvalues ---    0.12387   0.12459   0.12521   0.12626   0.12923
     Eigenvalues ---    0.13344   0.13866   0.14468   0.15096   0.15755
     Eigenvalues ---    0.16189   0.16430   0.16661   0.17526   0.17944
     Eigenvalues ---    0.18362   0.18579   0.19047   0.19274   0.19333
     Eigenvalues ---    0.19472   0.19733   0.21047   0.22223   0.22676
     Eigenvalues ---    0.22786   0.23631   0.25418   0.27216   0.27878
     Eigenvalues ---    0.28855   0.30591   0.31843   0.32254   0.32740
     Eigenvalues ---    0.34132   0.34518   0.34624   0.35082   0.35808
     Eigenvalues ---    0.36010   0.36469   0.36534   0.36721   0.36777
     Eigenvalues ---    0.36899   0.36913   0.36919   0.37004   0.37072
     Eigenvalues ---    0.37135   0.37234   0.37277   0.37411   0.37924
     Eigenvalues ---    0.40882   0.43013   0.43054   0.43095   0.44218
     Eigenvalues ---    0.47161   0.48141   0.48350   0.48512   0.48551
     Eigenvalues ---    0.49021   0.52160   0.52439   0.52488
 Eigenvectors required to have negative eigenvalues:
                          R14       A86       D91      D121      D140
   1                   -0.63307   0.21988  -0.20672   0.20669  -0.20110
                          D94      D118       D88      D117       D87
   1                   -0.19455   0.19337  -0.18814  -0.17760   0.17480
 RFO step:  Lambda0=4.269318946D-04 Lambda=-1.24174291D-03.
 Linear search not attempted -- option 19 set.
 Iteration  1 RMS(Cart)=  0.02189199 RMS(Int)=  0.00024329
 Iteration  2 RMS(Cart)=  0.00050195 RMS(Int)=  0.00009817
 Iteration  3 RMS(Cart)=  0.00000017 RMS(Int)=  0.00009817
 Variable       Old X    -DE/DX   Delta X   Delta X   Delta X     New X
                                 (Linear)    (Quad)   (Total)
    R1        2.63812   0.00004   0.00000  -0.00041  -0.00041   2.63772
    R2        2.62013   0.00000   0.00000   0.00140   0.00141   2.62154
    R3        2.04930   0.00005   0.00000   0.00029   0.00029   2.04959
    R4        2.63080   0.00006   0.00000   0.00050   0.00050   2.63130
    R5        2.04935   0.00000   0.00000   0.00008   0.00008   2.04942
    R6        2.63584  -0.00001   0.00000  -0.00103  -0.00103   2.63480
    R7        2.04874   0.00000   0.00000  -0.00005  -0.00005   2.04869
    R8        2.62255   0.00008   0.00000   0.00134   0.00133   2.62388
    R9        2.05039   0.00003   0.00000   0.00015   0.00015   2.05053
   R10        2.64002   0.00023   0.00000   0.00111   0.00116   2.64118
   R11        3.35296   0.00015   0.00000  -0.00183  -0.00190   3.35106
   R12        3.34935   0.00011   0.00000  -0.00200  -0.00190   3.34745
   R13        3.35190  -0.00002   0.00000  -0.00275  -0.00277   3.34913
   R14        4.17371   0.00154   0.00000   0.15560   0.15555   4.32926
   R15        2.63959   0.00015   0.00000   0.00050   0.00054   2.64012
   R16        2.62319   0.00004   0.00000   0.00129   0.00129   2.62448
   R17        3.35552   0.00039   0.00000  -0.00082  -0.00077   3.35475
   R18        2.62090   0.00005   0.00000   0.00161   0.00162   2.62252
   R19        3.60926   0.00023   0.00000  -0.00060  -0.00064   3.60862
   R20        2.63683  -0.00003   0.00000  -0.00139  -0.00139   2.63544
   R21        2.05037  -0.00011   0.00000  -0.00041  -0.00041   2.04997
   R22        2.63056  -0.00004   0.00000   0.00049   0.00049   2.63105
   R23        2.04885   0.00003   0.00000   0.00009   0.00009   2.04895
   R24        2.63746  -0.00001   0.00000  -0.00081  -0.00081   2.63665
   R25        2.04924   0.00001   0.00000   0.00007   0.00007   2.04931
   R26        2.05002   0.00002   0.00000   0.00008   0.00008   2.05011
   R27        2.06578   0.00001   0.00000   0.00099   0.00099   2.06677
   R28        2.89321   0.00050   0.00000  -0.00050  -0.00059   2.89262
   R29        2.88133  -0.00063   0.00000  -0.00897  -0.00894   2.87239
   R30        2.06462   0.00107   0.00000   0.00049   0.00051   2.06513
   R31        2.88272   0.00017   0.00000  -0.00029  -0.00029   2.88243
   R32        2.06934  -0.00006   0.00000  -0.00006  -0.00006   2.06928
   R33        4.87649   0.00061   0.00000   0.02933   0.02943   4.90592
   R34        2.07016   0.00005   0.00000   0.00023   0.00023   2.07039
   R35        2.06520   0.00000   0.00000   0.00007   0.00007   2.06527
   R36        2.06883   0.00000   0.00000  -0.00002  -0.00002   2.06881
   R37        2.64063   0.00012   0.00000   0.00238   0.00239   2.64301
   R38        2.64853   0.00012   0.00000   0.00279   0.00279   2.65132
   R39        2.79900  -0.00020   0.00000  -0.02045  -0.02045   2.77856
   R40        2.62879  -0.00014   0.00000  -0.00091  -0.00092   2.62787
   R41        2.04924   0.00003   0.00000  -0.00003  -0.00003   2.04921
   R42        2.62335  -0.00011   0.00000  -0.00210  -0.00210   2.62125
   R43        2.05319   0.00012   0.00000  -0.00008  -0.00008   2.05311
   R44        2.63263   0.00015   0.00000   0.00017   0.00017   2.63280
   R45        2.05072  -0.00001   0.00000  -0.00022  -0.00022   2.05050
   R46        2.63805   0.00010   0.00000   0.00145   0.00145   2.63950
   R47        2.05079   0.00001   0.00000  -0.00015  -0.00015   2.05064
   R48        2.05128   0.00000   0.00000   0.00004   0.00004   2.05133
   R49        2.04624   0.00197   0.00000   0.00032   0.00046   2.04670
   R50        4.98023   0.00541   0.00000   0.14342   0.14329   5.12352
    A1        2.06761   0.00000   0.00000   0.00207   0.00209   2.06969
    A2        2.10880   0.00003   0.00000  -0.00029  -0.00030   2.10850
    A3        2.10675  -0.00003   0.00000  -0.00176  -0.00177   2.10498
    A4        2.11148   0.00005   0.00000   0.00030   0.00031   2.11179
    A5        2.07971  -0.00003   0.00000  -0.00012  -0.00012   2.07959
    A6        2.09200  -0.00002   0.00000  -0.00019  -0.00019   2.09181
    A7        2.10599  -0.00001   0.00000  -0.00107  -0.00107   2.10492
    A8        2.09505   0.00002   0.00000   0.00077   0.00077   2.09582
    A9        2.08213  -0.00001   0.00000   0.00030   0.00030   2.08243
   A10        2.06072   0.00001   0.00000   0.00067   0.00066   2.06138
   A11        2.10923   0.00001   0.00000  -0.00007  -0.00006   2.10916
   A12        2.11324  -0.00002   0.00000  -0.00061  -0.00061   2.11263
   A13        2.11989  -0.00001   0.00000   0.00131   0.00134   2.12123
   A14        2.09364  -0.00010   0.00000  -0.00364  -0.00362   2.09002
   A15        2.06959   0.00011   0.00000   0.00233   0.00228   2.07187
   A16        2.10057  -0.00003   0.00000  -0.00329  -0.00334   2.09723
   A17        2.11459  -0.00001   0.00000  -0.00230  -0.00236   2.11223
   A18        2.06267   0.00005   0.00000   0.00565   0.00575   2.06842
   A19        1.75588  -0.00002   0.00000   0.00253   0.00235   1.75823
   A20        1.65986  -0.00038   0.00000  -0.02307  -0.02303   1.63683
   A21        1.83131  -0.00018   0.00000  -0.00995  -0.01002   1.82129
   A22        2.07452   0.00004   0.00000   0.00251   0.00250   2.07702
   A23        2.10924  -0.00008   0.00000  -0.00034  -0.00034   2.10890
   A24        2.09933   0.00004   0.00000  -0.00221  -0.00220   2.09712
   A25        2.05755   0.00012   0.00000   0.00579   0.00584   2.06339
   A26        2.12064  -0.00019   0.00000  -0.00035  -0.00038   2.12026
   A27        2.10290   0.00007   0.00000  -0.00518  -0.00521   2.09769
   A28        1.76114  -0.00021   0.00000   0.00357   0.00343   1.76457
   A29        1.84773  -0.00002   0.00000   0.00365   0.00360   1.85132
   A30        1.75048   0.00019   0.00000   0.00996   0.01003   1.76051
   A31        2.06137   0.00014   0.00000   0.00172   0.00173   2.06310
   A32        2.11158  -0.00001   0.00000  -0.00022  -0.00023   2.11135
   A33        2.11021  -0.00013   0.00000  -0.00149  -0.00150   2.10871
   A34        2.10536   0.00001   0.00000  -0.00102  -0.00101   2.10434
   A35        2.08272  -0.00001   0.00000   0.00041   0.00041   2.08313
   A36        2.09511   0.00000   0.00000   0.00060   0.00060   2.09571
   A37        2.11174  -0.00005   0.00000  -0.00037  -0.00037   2.11137
   A38        2.09209   0.00001   0.00000   0.00024   0.00024   2.09233
   A39        2.07934   0.00003   0.00000   0.00012   0.00012   2.07946
   A40        2.06781   0.00004   0.00000   0.00225   0.00225   2.07006
   A41        2.10847  -0.00003   0.00000  -0.00181  -0.00181   2.10666
   A42        2.10675  -0.00001   0.00000  -0.00045  -0.00045   2.10630
   A43        1.75935   0.00020   0.00000  -0.00271  -0.00267   1.75668
   A44        1.84514   0.00013   0.00000   0.00391   0.00398   1.84912
   A45        2.01714  -0.00014   0.00000   0.00435   0.00425   2.02139
   A46        1.92565   0.00017   0.00000  -0.00041  -0.00047   1.92518
   A47        1.90388  -0.00023   0.00000  -0.00320  -0.00311   1.90077
   A48        1.99746  -0.00008   0.00000  -0.00197  -0.00202   1.99544
   A49        1.80968   0.00117   0.00000  -0.00144  -0.00156   1.80812
   A50        1.99634  -0.00060   0.00000  -0.00059  -0.00040   1.99594
   A51        1.92864  -0.00016   0.00000  -0.00022  -0.00030   1.92834
   A52        1.90553   0.00001   0.00000   0.00112   0.00101   1.90654
   A53        1.87250  -0.00079   0.00000  -0.00065  -0.00049   1.87200
   A54        1.94248   0.00039   0.00000   0.00158   0.00154   1.94402
   A55        2.29378   0.00326   0.00000   0.02002   0.01987   2.31365
   A56        1.98189   0.00027   0.00000   0.00209   0.00209   1.98398
   A57        1.90468  -0.00006   0.00000  -0.00028  -0.00028   1.90440
   A58        1.93735  -0.00003   0.00000  -0.00112  -0.00112   1.93624
   A59        1.86499  -0.00008   0.00000   0.00044   0.00044   1.86543
   A60        1.88852  -0.00011   0.00000  -0.00044  -0.00044   1.88808
   A61        1.88264  -0.00001   0.00000  -0.00077  -0.00077   1.88186
   A62        2.08107   0.00011   0.00000   0.00050   0.00048   2.08156
   A63        2.14294   0.00006   0.00000  -0.00037  -0.00040   2.14254
   A64        2.05764  -0.00017   0.00000   0.00056   0.00053   2.05816
   A65        2.09913  -0.00006   0.00000  -0.00020  -0.00019   2.09894
   A66        2.11753  -0.00009   0.00000  -0.00217  -0.00217   2.11536
   A67        2.06640   0.00014   0.00000   0.00236   0.00235   2.06876
   A68        2.10227  -0.00007   0.00000  -0.00054  -0.00054   2.10173
   A69        2.09111  -0.00008   0.00000  -0.00258  -0.00258   2.08852
   A70        2.08968   0.00014   0.00000   0.00320   0.00319   2.09288
   A71        2.09788  -0.00005   0.00000  -0.00133  -0.00133   2.09655
   A72        2.08654   0.00002   0.00000   0.00113   0.00113   2.08766
   A73        2.09877   0.00002   0.00000   0.00020   0.00020   2.09897
   A74        2.09417  -0.00004   0.00000  -0.00084  -0.00084   2.09334
   A75        2.09006   0.00004   0.00000   0.00139   0.00139   2.09145
   A76        2.09893   0.00000   0.00000  -0.00056  -0.00056   2.09837
   A77        2.09176   0.00010   0.00000   0.00240   0.00239   2.09415
   A78        2.09560  -0.00004   0.00000  -0.00100  -0.00100   2.09460
   A79        2.09579  -0.00006   0.00000  -0.00139  -0.00139   2.09440
   A80        1.83902   0.00027   0.00000  -0.01587  -0.01583   1.82320
   A81        1.69203  -0.00010   0.00000  -0.00556  -0.00546   1.68657
   A82        1.61094   0.00083   0.00000  -0.03509  -0.03502   1.57591
   A83        2.14318   0.00032   0.00000   0.00983   0.00948   2.15266
   A84        1.99520  -0.00094   0.00000   0.00849   0.00771   2.00291
   A85        2.03543   0.00014   0.00000   0.00865   0.00808   2.04351
   A86        1.54810   0.00525   0.00000  -0.02635  -0.02574   1.52236
   A87        0.99087  -0.00118   0.00000  -0.02304  -0.02287   0.96801
    D1        0.00360  -0.00001   0.00000  -0.00137  -0.00138   0.00223
    D2       -3.13967   0.00000   0.00000   0.00033   0.00033  -3.13933
    D3       -3.13016  -0.00004   0.00000  -0.00477  -0.00478  -3.13494
    D4        0.00975  -0.00002   0.00000  -0.00306  -0.00307   0.00668
    D5       -0.01434   0.00001   0.00000   0.00056   0.00055  -0.01378
    D6       -3.04284  -0.00005   0.00000  -0.00036  -0.00038  -3.04322
    D7        3.11944   0.00003   0.00000   0.00396   0.00396   3.12339
    D8        0.09094  -0.00002   0.00000   0.00304   0.00302   0.09396
    D9        0.00459   0.00000   0.00000   0.00078   0.00079   0.00538
   D10       -3.14013   0.00000   0.00000   0.00050   0.00051  -3.13962
   D11       -3.13531  -0.00001   0.00000  -0.00094  -0.00094  -3.13625
   D12        0.00315  -0.00001   0.00000  -0.00121  -0.00122   0.00193
   D13       -0.00194   0.00002   0.00000   0.00067   0.00067  -0.00127
   D14        3.13607  -0.00001   0.00000  -0.00076  -0.00076   3.13531
   D15       -3.14042   0.00002   0.00000   0.00094   0.00095  -3.13948
   D16       -0.00241  -0.00001   0.00000  -0.00048  -0.00049  -0.00290
   D17       -0.00895  -0.00002   0.00000  -0.00153  -0.00154  -0.01049
   D18        3.12066  -0.00002   0.00000  -0.00141  -0.00141   3.11924
   D19        3.13623   0.00000   0.00000  -0.00010  -0.00011   3.13612
   D20       -0.01735   0.00000   0.00000   0.00002   0.00002  -0.01733
   D21        0.01739   0.00001   0.00000   0.00090   0.00091   0.01831
   D22        3.04920   0.00006   0.00000   0.00130   0.00133   3.05053
   D23       -3.11237   0.00001   0.00000   0.00082   0.00083  -3.11155
   D24       -0.08056   0.00006   0.00000   0.00123   0.00124  -0.07933
   D25        2.34107   0.00007   0.00000   0.01120   0.01121   2.35228
   D26       -2.12485   0.00020   0.00000   0.02410   0.02417  -2.10068
   D27       -0.81216   0.00007   0.00000   0.01131   0.01133  -0.80083
   D28        1.00510   0.00019   0.00000   0.02421   0.02429   1.02939
   D29       -2.34873  -0.00002   0.00000  -0.01000  -0.01000  -2.35874
   D30        2.08006   0.00026   0.00000   0.00495   0.00498   2.08504
   D31        0.90357  -0.00007   0.00000  -0.01035  -0.01036   0.89321
   D32       -0.95083   0.00021   0.00000   0.00461   0.00463  -0.94620
   D33       -0.82098   0.00013   0.00000   0.00685   0.00689  -0.81410
   D34        2.33563   0.00008   0.00000   0.01014   0.01017   2.34581
   D35        0.89388  -0.00032   0.00000  -0.01912  -0.01904   0.87483
   D36       -2.23270  -0.00037   0.00000  -0.01583  -0.01576  -2.24845
   D37        1.23737   0.00012   0.00000   0.00710   0.00713   1.24449
   D38       -0.97613  -0.00028   0.00000   0.00441   0.00460  -0.97153
   D39       -3.02117  -0.00054   0.00000   0.00178   0.00200  -3.01917
   D40       -0.55014   0.00029   0.00000   0.01270   0.01258  -0.53756
   D41       -2.76363  -0.00012   0.00000   0.01001   0.01006  -2.75358
   D42        1.47451  -0.00038   0.00000   0.00738   0.00746   1.48197
   D43       -0.06826  -0.00013   0.00000   0.00615   0.00620  -0.06206
   D44       -3.14062  -0.00011   0.00000   0.00206   0.00207  -3.13855
   D45        3.05841  -0.00008   0.00000   0.00289   0.00295   3.06135
   D46       -0.01396  -0.00006   0.00000  -0.00119  -0.00118  -0.01514
   D47       -3.14109   0.00008   0.00000  -0.00509  -0.00509   3.13700
   D48       -0.01818   0.00006   0.00000  -0.00584  -0.00584  -0.02402
   D49        0.01573   0.00003   0.00000  -0.00179  -0.00180   0.01393
   D50        3.13865   0.00001   0.00000  -0.00255  -0.00255   3.13609
   D51        0.89392   0.00000   0.00000  -0.01473  -0.01474   0.87917
   D52       -1.00049   0.00003   0.00000  -0.02211  -0.02213  -1.02261
   D53       -2.31617  -0.00003   0.00000  -0.01050  -0.01048  -2.32665
   D54        2.07262   0.00000   0.00000  -0.01788  -0.01786   2.05475
   D55        0.00156   0.00005   0.00000   0.00329   0.00329   0.00484
   D56        3.13530   0.00005   0.00000   0.00440   0.00440   3.13970
   D57       -3.06903   0.00007   0.00000  -0.00133  -0.00135  -3.07039
   D58        0.06471   0.00007   0.00000  -0.00022  -0.00024   0.06447
   D59        1.50188  -0.00013   0.00000   0.00289   0.00303   1.50490
   D60       -2.77578   0.00018   0.00000   0.00269   0.00279  -2.77298
   D61       -0.54729   0.00008   0.00000   0.00645   0.00652  -0.54077
   D62       -2.95624  -0.00030   0.00000   0.01106   0.01114  -2.94510
   D63       -0.95071   0.00001   0.00000   0.01086   0.01091  -0.93980
   D64        1.27778  -0.00009   0.00000   0.01463   0.01463   1.29241
   D65        0.00863  -0.00001   0.00000  -0.00239  -0.00240   0.00623
   D66       -3.13437  -0.00002   0.00000  -0.00144  -0.00144  -3.13581
   D67       -3.12512  -0.00001   0.00000  -0.00351  -0.00352  -3.12864
   D68        0.01506  -0.00002   0.00000  -0.00256  -0.00256   0.01250
   D69       -0.00664  -0.00002   0.00000  -0.00057  -0.00056  -0.00720
   D70        3.14062   0.00000   0.00000   0.00140   0.00141  -3.14116
   D71        3.13637  -0.00001   0.00000  -0.00152  -0.00152   3.13485
   D72        0.00044   0.00000   0.00000   0.00044   0.00044   0.00089
   D73       -0.00567   0.00001   0.00000   0.00266   0.00266  -0.00300
   D74       -3.12860   0.00002   0.00000   0.00343   0.00343  -3.12517
   D75        3.13030   0.00000   0.00000   0.00071   0.00071   3.13101
   D76        0.00737   0.00001   0.00000   0.00148   0.00148   0.00884
   D77       -3.07851  -0.00096   0.00000  -0.02247  -0.02234  -3.10085
   D78       -1.00522  -0.00049   0.00000  -0.02235  -0.02234  -1.02756
   D79        1.20310  -0.00058   0.00000  -0.02087  -0.02083   1.18227
   D80       -1.19048  -0.00059   0.00000  -0.02386  -0.02368  -1.21416
   D81        0.88281  -0.00013   0.00000  -0.02374  -0.02368   0.85913
   D82        3.09113  -0.00022   0.00000  -0.02226  -0.02217   3.06896
   D83        0.96444  -0.00082   0.00000  -0.02990  -0.02967   0.93477
   D84        3.03773  -0.00036   0.00000  -0.02979  -0.02967   3.00806
   D85       -1.03714  -0.00045   0.00000  -0.02830  -0.02816  -1.06529
   D86       -0.45385  -0.00012   0.00000  -0.00753  -0.00736  -0.46121
   D87        1.44932   0.00013   0.00000  -0.02202  -0.02197   1.42735
   D88       -2.19534  -0.00089   0.00000   0.03796   0.03825  -2.15709
   D89       -2.42034  -0.00015   0.00000  -0.00452  -0.00439  -2.42473
   D90       -0.51717   0.00010   0.00000  -0.01900  -0.01900  -0.53617
   D91        2.12135  -0.00091   0.00000   0.04097   0.04122   2.16257
   D92        1.69627  -0.00013   0.00000  -0.00004   0.00012   1.69639
   D93       -2.68374   0.00012   0.00000  -0.01452  -0.01450  -2.69823
   D94       -0.04522  -0.00089   0.00000   0.04545   0.04572   0.00051
   D95        0.02143  -0.00013   0.00000   0.04860   0.04887   0.07029
   D96       -2.11336  -0.00009   0.00000   0.04954   0.04971  -2.06365
   D97        2.06273  -0.00010   0.00000   0.04738   0.04758   2.11030
   D98        1.22825  -0.00051   0.00000  -0.00714  -0.00710   1.22115
   D99       -2.97661  -0.00048   0.00000  -0.00544  -0.00540  -2.98201
   D100      -0.90399  -0.00054   0.00000  -0.00725  -0.00720  -0.91119
   D101      -3.03665   0.00061   0.00000  -0.00855  -0.00862  -3.04527
   D102      -0.95832   0.00064   0.00000  -0.00685  -0.00692  -0.96524
   D103       1.11430   0.00057   0.00000  -0.00865  -0.00872   1.10557
   D104      -0.97288  -0.00013   0.00000  -0.00769  -0.00766  -0.98054
   D105       1.10545  -0.00010   0.00000  -0.00599  -0.00596   1.09949
   D106      -3.10512  -0.00016   0.00000  -0.00779  -0.00776  -3.11288
   D107      -0.97141   0.00205   0.00000  -0.03665  -0.03663  -1.00804
   D108       0.00896   0.00000   0.00000   0.00255   0.00255   0.01151
   D109      -3.11573   0.00001   0.00000   0.00300   0.00300  -3.11274
   D110      -3.07187  -0.00002   0.00000  -0.01097  -0.01097  -3.08284
   D111       0.08662  -0.00001   0.00000  -0.01053  -0.01053   0.07610
   D112      -0.01109   0.00000   0.00000  -0.00319  -0.00319  -0.01429
   D113       3.11363   0.00005   0.00000   0.00259   0.00258   3.11621
   D114       3.07270   0.00002   0.00000   0.00964   0.00965   3.08234
   D115      -0.08576   0.00007   0.00000   0.01542   0.01542  -0.07035
   D116       1.85541  -0.00015   0.00000  -0.00442  -0.00443   1.85098
   D117      -0.12265  -0.00055   0.00000   0.01570   0.01581  -0.10684
   D118      -2.75049   0.00077   0.00000  -0.04551  -0.04561  -2.79610
   D119      -1.22619  -0.00017   0.00000  -0.01777  -0.01778  -1.24397
   D120       3.07894  -0.00058   0.00000   0.00235   0.00246   3.08140
   D121       0.45110   0.00074   0.00000  -0.05886  -0.05896   0.39213
   D122       0.00219  -0.00001   0.00000  -0.00159  -0.00159   0.00061
   D123      -3.13725   0.00001   0.00000  -0.00006  -0.00006  -3.13731
   D124       3.12738  -0.00002   0.00000  -0.00206  -0.00206   3.12532
   D125      -0.01207   0.00000   0.00000  -0.00053  -0.00053  -0.01260
   D126       0.00205   0.00001   0.00000   0.00285   0.00285   0.00490
   D127       3.13670   0.00001   0.00000   0.00193   0.00193   3.13863
   D128      -3.12269  -0.00004   0.00000  -0.00287  -0.00288  -3.12557
   D129       0.01196  -0.00004   0.00000  -0.00379  -0.00380   0.00816
   D130      -0.01133   0.00001   0.00000   0.00120   0.00120  -0.01013
   D131       3.14054   0.00001   0.00000   0.00071   0.00070   3.14124
   D132       3.12810   0.00000   0.00000  -0.00034  -0.00034   3.12777
   D133      -0.00321  -0.00001   0.00000  -0.00083  -0.00083  -0.00405
   D134       0.00920  -0.00001   0.00000  -0.00183  -0.00183   0.00737
   D135       3.14051  -0.00001   0.00000  -0.00133  -0.00133   3.13918
   D136      -3.12541  -0.00001   0.00000  -0.00091  -0.00091  -3.12633
   D137       0.00590  -0.00001   0.00000  -0.00041  -0.00041   0.00549
   D138       3.01923   0.00059   0.00000   0.01231   0.01229   3.03152
   D139      -1.37880   0.00113   0.00000  -0.02088  -0.02101  -1.39982
   D140       1.29229   0.00026   0.00000   0.03556   0.03568   1.32797
   D141       1.56419  -0.00125   0.00000   0.00072   0.00075   1.56495
         Item               Value     Threshold  Converged?
 Maximum Force            0.005408     0.000450     NO 
 RMS     Force            0.000602     0.000300     NO 
 Maximum Displacement     0.093954     0.001800     NO 
 RMS     Displacement     0.022095     0.001200     NO 
 Predicted change in Energy=-4.304840D-04
 GradGradGradGradGradGradGradGradGradGradGradGradGradGradGradGradGradGrad

                          Input orientation:                          
 ---------------------------------------------------------------------
 Center     Atomic      Atomic             Coordinates (Angstroms)
 Number     Number       Type             X           Y           Z
 ---------------------------------------------------------------------
      1          6           0       -0.092539    3.206094    0.738612
      2          6           0       -0.344380    4.150964   -0.257433
      3          6           0       -0.044205    3.884710   -1.590792
      4          6           0        0.510921    2.660976   -1.962710
      5          6           0        0.754470    1.723693   -0.967665
      6          6           0        0.468100    1.990672    0.374029
      7         16           0        0.678428    0.690410    1.558477
      8          6           0        2.327610    0.162896    1.180430
      9          6           0        2.683083   -0.044916   -0.154607
     10         16           0        1.427818    0.140165   -1.396216
     11          6           0        3.958713   -0.461335   -0.508563
     12          6           0        4.887991   -0.676272    0.508885
     13          6           0        4.535691   -0.483446    1.841992
     14          6           0        3.251885   -0.063773    2.191933
     15          1           0        5.267318   -0.653461    2.624196
     16          1           0        2.986933    0.099614    3.231185
     17          1           0        4.225291   -0.621845   -1.547771
     18          1           0        5.891730   -0.996642    0.252995
     19          1           0       -0.333228    3.414339    1.775457
     20          1           0        0.741015    2.447113   -3.001339
     21          1           0       -0.780528    5.105057    0.017596
     22          1           0       -0.244319    4.630092   -2.352160
     23          6           0        0.150127   -1.153260   -0.812149
     24          1           0       -0.514273   -1.187357   -1.680229
     25          6           0        0.917026   -2.471204   -0.678118
     26          1           0        0.146107   -3.188468   -0.385761
     27          6           0        1.582440   -2.945666   -1.966022
     28          1           0        2.433683   -2.328753   -2.274488
     29          1           0        1.962035   -3.960070   -1.820035
     30          1           0        0.863310   -2.972490   -2.791038
     31          1           0        1.636507   -2.413892    0.145366
     32          6           0       -1.850829    0.090136    0.362179
     33          6           0       -2.263723    0.738308   -0.806382
     34          6           0       -2.558719    0.307650    1.553835
     35          6           0       -3.355639    1.599074   -0.781856
     36          1           0       -1.756005    0.572488   -1.750119
     37          6           0       -3.645731    1.168984    1.577811
     38          1           0       -2.258177   -0.210812    2.460073
     39          6           0       -4.044386    1.821043    0.408693
     40          1           0       -3.669392    2.093355   -1.695441
     41          1           0       -4.188081    1.328065    2.504152
     42          1           0       -4.896293    2.493580    0.425837
     43          6           0       -0.662263   -0.773825    0.415233
     44          1           0       -0.601192   -1.478686    1.235277
     45         35           0       -2.425179   -2.981221   -0.093754
 ---------------------------------------------------------------------
                    Distance matrix (angstroms):
                    1          2          3          4          5
     1  C    0.000000
     2  C    1.395819   0.000000
     3  C    2.426721   1.392423   0.000000
     4  C    2.821073   2.420655   1.394279   0.000000
     5  C    2.413776   2.757453   2.386664   1.388499   0.000000
     6  C    1.387258   2.392850   2.776753   2.431356   1.397652
     7  S    2.755945   4.039691   4.543527   4.038557   2.730357
     8  C    3.913231   5.011154   5.211245   4.406823   3.086287
     9  C    4.367034   5.175086   4.994266   3.912720   2.740181
    10  S    4.033472   4.530345   4.028192   2.741552   1.773306
    11  C    5.605187   6.312922   6.006886   4.873463   3.905419
    12  C    6.319115   7.160109   7.038306   6.033635   5.002602
    13  C    6.020853   7.049854   7.200016   6.368824   5.202237
    14  C    4.897892   6.057766   6.384648   5.674346   4.406266
    15  H    6.868745   7.929530   8.159252   7.392463   6.238439
    16  H    5.034510   6.299329   6.838582   6.298235   5.025124
    17  H    6.206796   6.732501   6.208017   4.974498   4.229027
    18  H    7.328730   8.102312   7.903320   6.873182   5.939838
    19  H    1.084595   2.162264   3.411219   3.905642   3.400896
    20  H    3.906161   3.407376   2.161689   1.085095   2.158553
    21  H    2.144587   1.084509   2.149030   3.400439   3.841950
    22  H    3.406417   2.151152   1.084123   2.144639   3.370692
    23  C    4.633326   5.356029   5.101490   4.000295   2.943854
    24  H    5.032997   5.527286   5.094588   3.992554   3.254484
    25  C    5.937849   6.754350   6.492656   5.306069   4.208019
    26  H    6.497044   7.356923   7.177616   6.069254   4.983777
    27  C    6.925658   7.549442   7.031416   5.708117   4.846149
    28  H    6.789337   7.332999   6.724172   5.356456   4.577102
    29  H    7.881742   8.576139   8.100502   6.779701   5.872811
    30  H    7.179622   7.656453   7.020354   5.704932   5.038915
    31  H    5.909804   6.869025   6.746216   5.609387   4.374522
    32  C    3.597565   4.375344   4.634304   4.194304   3.350309
    33  C    3.631942   3.953662   3.929555   3.568248   3.179069
    34  C    3.891993   4.791144   5.385798   5.227516   4.397768
    35  C    3.942353   3.981814   4.104157   4.179992   4.116193
    36  H    3.987076   4.126292   3.731817   3.089649   2.870538
    37  C    4.180819   4.812406   5.512368   5.660308   5.113601
    38  H    4.396437   5.483845   6.171263   5.956180   4.956585
    39  C    4.200513   4.422930   4.925253   5.203831   4.993281
    40  H    4.467290   4.166213   4.044983   4.227132   4.498540
    41  H    4.839172   5.510821   6.362131   6.618922   6.053003
    42  H    4.866369   4.892207   5.435512   5.913640   5.870749
    43  C    4.033473   4.980670   5.109606   4.339220   3.187026
    44  H    4.738414   5.829846   6.087933   5.347964   4.116553
    45  Br   6.664601   7.431325   7.419648   6.629334   5.745442
                    6          7          8          9         10
     6  C    0.000000
     7  S    1.771394   0.000000
     8  C    2.729254   1.772284   0.000000
     9  C    3.054378   2.737517   1.397093   0.000000
    10  S    2.734814   3.097510   2.729330   1.775257   0.000000
    11  C    4.356109   4.044680   2.429579   1.387776   2.748665
    12  C    5.163934   4.548613   2.776820   2.387562   4.033457
    13  C    4.982116   4.041880   2.393960   2.758781   4.531419
    14  C    3.908322   2.755493   1.388813   2.414568   4.030338
    15  H    5.923444   4.898945   3.375320   3.843220   5.615631
    16  H    4.252524   2.911390   2.155066   3.402470   4.883168
    17  H    4.963371   4.893978   3.414688   2.156886   2.903356
    18  H    6.193098   5.632845   3.861038   3.371548   4.892723
    19  H    2.152430   2.913815   4.243348   4.978929   4.886821
    20  H    3.417007   4.886905   5.022163   4.252732   2.893118
    21  H    3.374242   4.898160   5.952954   6.208742   5.614786
    22  H    3.860853   5.627223   6.248988   5.937560   4.885624
    23  C    3.375269   3.049277   3.231729   2.841946   1.909602
    24  H    3.909591   3.929091   4.252393   3.722335   2.369535
    25  C    4.606180   3.880089   3.518868   3.046292   2.756052
    26  H    5.244469   4.371398   4.294595   4.046183   3.707236
    27  C    5.575395   5.143965   4.485375   3.592630   3.141805
    28  H    5.434666   5.185353   4.260988   3.126021   2.806899
    29  H    6.515911   5.889733   5.112268   4.315321   4.156554
    30  H    5.899731   5.689402   5.267577   4.339704   3.457284
    31  H    4.562637   3.542808   2.861611   2.607173   2.990524
    32  C    2.998267   2.861572   4.258424   4.565267   3.720750
    33  C    3.228721   3.775063   5.035758   5.050657   3.785916
    34  C    3.658707   3.259700   4.902713   5.524452   4.962191
    35  C    4.013776   4.751475   6.181625   6.289857   5.038583
    36  H    3.386723   4.109401   5.042994   4.757347   3.232473
    37  C    4.364386   4.350604   6.070496   6.672984   5.970277
    38  H    4.078075   3.201363   4.775624   5.592863   5.346093
    39  C    4.515806   4.990522   6.629281   7.004138   6.002339
    40  H    4.627320   5.608902   6.925413   6.877523   5.466813
    41  H    5.162992   4.998381   6.750118   7.494463   6.939907
    42  H    5.388164   5.967563   7.627992   8.014226   6.989480
    43  C    2.986948   2.290948   3.225261   3.470932   2.912931
    44  H    3.731164   2.539067   3.357928   3.843688   3.696258
    45  Br   5.771447   5.083612   5.839351   5.892362   5.126894
                   11         12         13         14         15
    11  C    0.000000
    12  C    1.394616   0.000000
    13  C    2.420434   1.392290   0.000000
    14  C    2.819634   2.425829   1.395256   0.000000
    15  H    3.400520   2.149174   1.084447   2.143957   0.000000
    16  H    3.904451   3.409830   2.160664   1.084869   2.477038
    17  H    1.084796   2.161474   3.406758   3.904401   4.300248
    18  H    2.145479   1.084255   2.151075   3.405658   2.475936
    19  H    6.217585   6.752662   6.237270   5.012360   6.973771
    20  H    5.002658   6.266947   6.815101   6.291192   7.857966
    21  H    7.329527   8.111550   7.926031   6.906874   8.748219
    22  H    6.854703   7.917303   8.160127   7.409763   9.113627
    23  C    3.882815   4.941660   5.169748   4.453358   6.184166
    24  H    4.680546   5.851314   6.197069   5.517248   7.227718
    25  C    3.649683   4.516561   4.837032   4.414123   5.756258
    26  H    4.689168   5.440311   5.616803   5.104320   6.458553
    27  C    3.734000   4.711897   5.411579   5.327376   6.316853
    28  H    2.988555   4.062202   4.976847   5.074298   5.901966
    29  H    4.236488   4.976787   5.667545   5.739401   6.450562
    30  H    4.593159   5.688599   6.414568   6.244671   7.355130
    31  H    3.103666   3.704540   3.874329   3.510120   4.735663
    32  C    5.900261   6.783848   6.580766   5.423041   7.505842
    33  C    6.344016   7.407967   7.398554   6.328914   8.391809
    34  C    6.879080   7.583766   7.144195   5.857324   7.957152
    35  C    7.603927   8.648736   8.572896   7.434235   9.540990
    36  H    5.938708   7.127776   7.321455   6.404964   8.364488
    37  C    8.052233   8.796135   8.350807   7.033772   9.157438
    38  H    6.893858   7.422365   6.827371   5.518542   7.540288
    39  C    8.372587   9.275451   8.999041   7.743905   9.886327
    40  H    8.131612   9.260599   9.299287   8.226115  10.298983
    41  H    8.868408   9.506500   8.934440   7.575473   9.661544
    42  H    9.381671  10.285284   9.991521   8.720777  10.864421
    43  C    4.722761   5.551901   5.398026   4.356764   6.328818
    44  H    4.986854   5.594876   5.267463   4.214661   6.086830
    45  Br   6.875752   7.691451   7.644586   6.779744   8.484116
                   16         17         18         19         20
    16  H    0.000000
    17  H    4.989234   0.000000
    18  H    4.302237   2.481986   0.000000
    19  H    4.912231   6.936478   7.779766   0.000000
    20  H    7.028461   4.865341   6.998572   4.990722   0.000000
    21  H    7.040978   7.765694   9.044621   2.479653   4.300434
    22  H    7.882891   6.943147   8.723420   4.303857   2.481474
    23  C    5.095657   4.174986   5.841667   5.271841   4.254926
    24  H    6.167392   4.775019   6.694072   5.757617   4.065766
    25  C    5.116276   3.888579   5.271526   6.497907   5.442259
    26  H    5.653678   4.957576   6.182580   6.964028   6.241389
    27  C    6.185248   3.543972   5.224243   7.623524   5.555353
    28  H    6.042805   2.579053   4.485620   7.552547   5.118822
    29  H    6.560966   4.042302   5.340587   8.519256   6.628603
    30  H    7.086238   4.286509   6.201219   7.942051   5.425061
    31  H    4.202814   3.574906   4.486324   6.364381   5.859440
    32  C    5.624520   6.408904   7.819221   3.918009   4.856567
    33  C    6.654267   6.671354   8.404983   4.189731   4.094667
    34  C    5.797503   7.517095   8.648899   3.827982   6.017903
    35  C    7.653829   7.936599   9.660356   4.355457   4.735805
    36  H    6.894379   6.102727   8.059931   4.746588   3.363760
    37  C    6.918774   8.656172   9.869561   4.006665   6.468831
    38  H    5.310570   7.633290   8.479959   4.161232   6.773976
    39  C    7.769764   8.842116  10.329085   4.263723   5.909344
    40  H    8.517824   8.349859  10.235211   4.992207   4.613264
    41  H    7.315633   9.539657  10.586527   4.443358   7.473867
    42  H    8.703235   9.838917  11.339884   4.846734   6.597495
    43  C    4.691387   5.269219   6.559787   4.415789   4.900673
    44  H    4.398786   5.636885   6.584473   4.930041   5.929784
    45  Br   7.059584   7.204830   8.557439   6.983796   6.924280
                   21         22         23         24         25
    21  H    0.000000
    22  H    2.475653   0.000000
    23  C    6.381311   5.997865   0.000000
    24  H    6.522881   5.862344   1.093687   0.000000
    25  C    7.795219   7.387797   1.530710   2.168203   0.000000
    26  H    8.354873   8.071495   2.079397   2.473094   1.092820
    27  C    8.621630   7.802452   2.568202   2.751278   1.525315
    28  H    8.417027   7.456759   2.955477   3.216577   2.206567
    29  H    9.647543   8.884934   3.489560   3.720159   2.147729
    30  H    8.708467   7.695369   2.781048   2.513629   2.172234
    31  H    7.898923   7.706677   2.171487   3.076206   1.095018
    32  C    5.139427   5.528084   2.632281   2.754959   3.911994
    33  C    4.684795   4.649022   3.066714   2.744517   4.520463
    34  C    5.342014   6.268712   3.882008   4.107795   4.978398
    35  C    4.422921   4.618792   4.457202   4.079784   5.901999
    36  H    4.961910   4.371704   2.737030   2.154957   4.190268
    37  C    5.112371   6.244482   5.051066   5.096391   6.257710
    38  H    6.033872   7.116711   4.170800   4.597493   5.003951
    39  C    4.646555   5.472986   5.284967   5.086823   6.649824
    40  H    4.511140   4.312475   5.090132   4.551713   6.550220
    41  H    5.662159   7.073925   5.997906   6.110096   7.115013
    42  H    4.891420   5.824330   6.348103   6.098108   7.724149
    43  C    5.893501   6.085676   1.520005   2.140998   2.563332
    44  H    6.697805   7.093253   2.205071   2.931315   2.636505
    45  Br   8.252586   8.233385   3.238785   3.063726   3.431025
                   26         27         28         29         30
    26  H    0.000000
    27  C    2.149240   0.000000
    28  H    3.088592   1.095603   0.000000
    29  H    2.439284   1.092896   1.757889   0.000000
    30  H    2.519203   1.094769   1.774060   1.767868   0.000000
    31  H    1.761635   2.177996   2.549202   2.521792   3.087448
    32  C    3.911062   5.140423   5.582121   5.975296   5.166140
    33  C    4.626421   5.450633   5.798950   6.399944   5.242825
    34  C    4.827106   6.334245   6.821346   7.073447   6.430204
    35  C    5.944718   6.814803   7.153462   7.762703   6.537243
    36  H    4.429932   4.854817   5.123051   5.862832   4.528929
    37  C    6.100904   7.538095   8.002102   8.324638   7.521310
    38  H    4.769254   6.466845   6.993946   7.084240   6.704082
    39  C    6.579255   7.747384   8.147739   8.629345   7.569790
    40  H    6.646123   7.283316   7.558959   8.268765   6.885384
    41  H    6.894625   8.458496   8.947373   9.191676   8.488249
    42  H    7.640036   8.790926   9.180152   9.681436   8.567336
    43  C    2.669374   3.927590   4.386033   4.694201   4.176323
    44  H    2.471755   4.143501   4.717153   4.697056   4.537337
    45  Br   2.596099   4.423535   5.365617   4.815168   4.253184
                   31         32         33         34         35
    31  H    0.000000
    32  C    4.298683   0.000000
    33  C    5.104311   1.398622   0.000000
    34  C    5.195238   1.403021   2.417254   0.000000
    35  C    6.471875   2.418711   1.390611   2.785374   0.000000
    36  H    4.901069   2.168745   1.084395   3.410367   2.133129
    37  C    6.541479   2.421436   2.789230   1.387107   2.416021
    38  H    5.037856   2.158162   3.401557   1.086460   3.871720
    39  C    7.090598   2.794620   2.412361   2.410170   1.393215
    40  H    7.201141   3.399097   2.145341   3.870418   1.085078
    41  H    7.313819   3.403420   3.874352   2.144568   3.400626
    42  H    8.175539   3.880135   3.395551   3.393364   2.152273
    43  C    2.836723   1.470350   2.518643   2.462224   3.783905
    44  H    2.658912   2.187487   3.442012   2.669155   4.596565
    45  Br   4.108082   3.157687   3.790621   3.680904   4.724229
                   36         37         38         39         40
    36  H    0.000000
    37  C    3.873240   0.000000
    38  H    4.311781   2.146516   0.000000
    39  C    3.384678   1.396762   3.395165   0.000000
    40  H    2.444806   3.401353   4.956715   2.154566   0.000000
    41  H    4.958297   1.085154   2.468728   2.157458   4.300150
    42  H    4.276305   2.155343   4.290864   1.085516   2.483000
    43  C    2.774451   3.745287   2.654297   4.262879   4.660310
    44  H    3.801776   4.049285   2.419345   4.840150   5.546391
    45  Br   3.977460   4.637680   3.771616   5.092743   5.464869
                   41         42         43         44         45
    41  H    0.000000
    42  H    2.485836   0.000000
    43  C    4.605748   5.348182   0.000000
    44  H    4.727967   5.906097   1.083066   0.000000
    45  Br   5.331687   6.029082   2.870460   2.711248   0.000000
 Stoichiometry    C22H20BrS2(1+)
 Framework group  C1[X(C22H20BrS2)]
 Deg. of freedom   129
 Full point group                 C1      NOp   1
 Largest Abelian subgroup         C1      NOp   1
 Largest concise Abelian subgroup C1      NOp   1
                         Standard orientation:                         
 ---------------------------------------------------------------------
 Center     Atomic      Atomic             Coordinates (Angstroms)
 Number     Number       Type             X           Y           Z
 ---------------------------------------------------------------------
      1          6           0        0.046506    3.235553    0.661248
      2          6           0       -0.191740    4.163329   -0.354026
      3          6           0        0.070198    3.852144   -1.685714
      4          6           0        0.572296    2.599587   -2.036445
      5          6           0        0.802513    1.679673   -1.022203
      6          6           0        0.554571    1.991284    0.317518
      7         16           0        0.742366    0.714830    1.531286
      8          6           0        2.362820    0.117122    1.133961
      9          6           0        2.682104   -0.137770   -0.202061
     10         16           0        1.408400    0.061861   -1.422457
     11          6           0        3.933902   -0.610047   -0.570674
     12          6           0        4.876070   -0.833165    0.433066
     13          6           0        4.559369   -0.593410    1.767491
     14          6           0        3.299436   -0.117682    2.132170
     15          1           0        5.300717   -0.770347    2.538934
     16          1           0        3.062704    0.081917    3.171910
     17          1           0        4.172365   -0.806831   -1.610479
     18          1           0        5.861803   -1.196916    0.165439
     19          1           0       -0.164398    3.479005    1.696910
     20          1           0        0.772372    2.350870   -3.073528
     21          1           0       -0.586858    5.139635   -0.095439
     22          1           0       -0.118673    4.584717   -2.462236
     23          6           0        0.097027   -1.168015   -0.778806
     24          1           0       -0.586419   -1.199668   -1.632064
     25          6           0        0.817994   -2.509593   -0.625672
     26          1           0        0.027785   -3.190112   -0.298993
     27          6           0        1.438212   -3.041136   -1.913841
     28          1           0        2.304670   -2.464252   -2.255603
     29          1           0        1.783548   -4.064836   -1.748911
     30          1           0        0.701261   -3.062396   -2.723143
     31          1           0        1.556376   -2.457928    0.181290
     32          6           0       -1.831891    0.178231    0.402633
     33          6           0       -2.245529    0.811162   -0.773991
     34          6           0       -2.505962    0.452199    1.602232
     35          6           0       -3.304544    1.712113   -0.750042
     36          1           0       -1.764312    0.602586   -1.723117
     37          6           0       -3.560069    1.353521    1.625516
     38          1           0       -2.205402   -0.053700    2.515537
     39          6           0       -3.959351    1.989794    0.447944
     40          1           0       -3.619343    2.194156   -1.669787
     41          1           0       -4.076502    1.556204    2.558134
     42          1           0       -4.785595    2.693631    0.464614
     43          6           0       -0.674785   -0.727507    0.454351
     44          1           0       -0.622110   -1.412952    1.291263
     45         35           0       -2.527461   -2.880405    0.039430
 ---------------------------------------------------------------------
 Rotational constants (GHZ):           0.2130647           0.1656181           0.1182240
 Standard basis: 6-31+G(d,p) (6D, 7F)
 There are   598 symmetry adapted cartesian basis functions of A   symmetry.
 There are   598 symmetry adapted basis functions of A   symmetry.
   598 basis functions,  1043 primitive gaussians,   598 cartesian basis functions
   109 alpha electrons      109 beta electrons
       nuclear repulsion energy      3118.3434355321 Hartrees.
 NAtoms=   45 NActive=   45 NUniq=   45 SFac= 1.00D+00 NAtFMM=   60 NAOKFM=F Big=F
 Integral buffers will be    131072 words long.
 Raffenetti 2 integral format.
 Two-electron integral symmetry is turned on.
 Nuclear repulsion after empirical dispersion term =     3118.2978915968 Hartrees.
 ------------------------------------------------------------------------------
 Polarizable Continuum Model (PCM)
 =================================
 Model                : PCM.
 Atomic radii         : SMD-Coulomb.
 Polarization charges : Total charges.
 Charge compensation  : None.
 Solution method      : Matrix inversion.
 Cavity type          : VdW (van der Waals Surface) (Alpha=1.000).
 Cavity algorithm     : GePol (No added spheres)
                        Default sphere list used, NSphG=   45.
                        Lebedev-Laikov grids with approx.  5.0 points / Ang**2.
                        Smoothing algorithm: York/Karplus (Gamma=1.0000).
                        Polarization charges: spherical gaussians, with
                                              point-specific exponents (IZeta= 3).
                        Self-potential: point-specific (ISelfS= 7).
                        Self-field    : sphere-specific E.n sum rule (ISelfD= 2).
 1st derivatives      : Analytical E(r).r(x)/FMM algorithm (CHGder, D1EAlg=3).
                        Cavity 1st derivative terms included.
 Solvent              : Dichloromethane, Eps=   8.930000 Eps(inf)=   2.028346
 ------------------------------------------------------------------------------
 ------------------------------------------------------------------------------
 Atomic radii for non-electrostatic terms: SMD-CDS.
 ------------------------------------------------------------------------------
 Nuclear repulsion after PCM non-electrostatic terms =     3118.2823360409 Hartrees.
 One-electron integrals computed using PRISM.
 NBasis=   598 RedAO= T EigKep=  1.14D-06  NBF=   598
 NBsUse=   595 1.00D-06 EigRej=  8.35D-07 NBFU=   595
 Initial guess from the checkpoint file:  "/home/osl/gaussian/scratch/Gau-4129002.chk"
 B after Tr=     0.000000    0.000000    0.000000
         Rot=    0.999894    0.003297   -0.003289    0.013784 Ang=   1.67 deg.
 ExpMin= 3.50D-02 ExpMax= 5.74D+05 ExpMxC= 5.74D+03 IAcc=3 IRadAn=         5 AccDes= 0.00D+00
 Harris functional with IExCor= 4639 and IRadAn=       5 diagonalized for initial guess.
 HarFok:  IExCor= 4639 AccDes= 0.00D+00 IRadAn=         5 IDoV= 1 UseB2=F ITyADJ=14
 ICtDFT=  3500011 ScaDFX=  1.000000  1.000000  1.000000  1.000000
 FoFCou: FMM=F IPFlag=           0 FMFlag=      100000 FMFlg1=           0
         NFxFlg=           0 DoJE=T BraDBF=F KetDBF=T FulRan=T
         wScrn=  0.000000 ICntrl=       500 IOpCl=  0 I1Cent=   200000004 NGrid=           0
         NMat0=    1 NMatS0=      1 NMatT0=    0 NMatD0=    1 NMtDS0=    0 NMtDT0=    0
 Petite list used in FoFCou.
 Requested convergence on RMS density matrix=1.00D-08 within 128 cycles.
 Requested convergence on MAX density matrix=1.00D-06.
 Requested convergence on             energy=1.00D-06.
 No special actions if energy rises.
 Inv3:  Mode=1 IEnd=    32908032.
 Iteration    1 A*A^-1 deviation from unit magnitude is 3.11D-15 for     99.
 Iteration    1 A*A^-1 deviation from orthogonality  is 2.17D-15 for    931     76.
 Iteration    1 A^-1*A deviation from unit magnitude is 3.11D-15 for     99.
 Iteration    1 A^-1*A deviation from orthogonality  is 2.32D-15 for   1099    843.
 Error on total polarization charges =  0.04900
 SCF Done:  E(RwB97XD) =  -4218.05030506     A.U. after   19 cycles
            NFock= 19  Conv=0.75D-08     -V/T= 2.0064
 SMD-CDS (non-electrostatic) energy       (kcal/mol) =      -9.76
 (included in total energy above)
 D1PCM: PCM CHGder 1st derivatives, ID1Alg=3 FixD1E=F DoIter=F DoCFld=F I1PDM=0.
 Calling FoFJK, ICntrl=      2127 FMM=F ISym2X=0 I1Cent= 0 IOpClX= 0 NMat=1 NMatS=1 NMatT=0.
 ***** Axes restored to original set *****
 -------------------------------------------------------------------
 Center     Atomic                   Forces (Hartrees/Bohr)
 Number     Number              X              Y              Z
 -------------------------------------------------------------------
      1        6           0.000025274    0.000040501   -0.000063731
      2        6          -0.000007997   -0.000047599    0.000088502
      3        6           0.000056005   -0.000020543   -0.000077957
      4        6          -0.000071646    0.000103047    0.000011105
      5        6          -0.000043547    0.000115184   -0.000040777
      6        6          -0.000040891   -0.000156027   -0.000084997
      7       16           0.001106326    0.001310831    0.001480584
      8        6          -0.000028237   -0.000132718   -0.000076506
      9        6           0.000008703   -0.000041090    0.000117221
     10       16          -0.000176244    0.000017114   -0.000008798
     11        6          -0.000022072    0.000024763   -0.000217878
     12        6           0.000023265    0.000067383    0.000001154
     13        6           0.000091368    0.000044349    0.000078047
     14        6          -0.000113144    0.000060829   -0.000015597
     15        1          -0.000004937   -0.000023048   -0.000013212
     16        1           0.000013757   -0.000006959    0.000006712
     17        1           0.000008504    0.000080587    0.000015016
     18        1          -0.000028971   -0.000072805   -0.000023780
     19        1           0.000017230    0.000046202   -0.000039875
     20        1           0.000033333   -0.000010954    0.000018243
     21        1           0.000004805    0.000000331    0.000016630
     22        1           0.000004005    0.000030987    0.000003526
     23        6          -0.000319040   -0.000284587   -0.000319569
     24        1           0.000274893   -0.000180112    0.000041566
     25        6           0.000139065   -0.000210375    0.000138224
     26        1           0.000043931   -0.000182809    0.000003895
     27        6          -0.000062033    0.000165958    0.000021737
     28        1           0.000139469    0.000135159    0.000121761
     29        1           0.000002042    0.000009505    0.000009873
     30        1           0.000061402   -0.000058390   -0.000001829
     31        1           0.000028450    0.000110124   -0.000073086
     32        6           0.000417157   -0.000590438   -0.000028718
     33        6          -0.000346968    0.000438026   -0.000369345
     34        6          -0.000311203    0.000030491    0.000397824
     35        6           0.000255873   -0.000125325   -0.000238536
     36        1          -0.000049923   -0.000119834   -0.000109678
     37        6           0.000091573   -0.000072558    0.000123352
     38        1           0.000197286   -0.000126936   -0.000002466
     39        6           0.000035559   -0.000012975    0.000093815
     40        1           0.000011860    0.000005028    0.000011685
     41        1          -0.000004803   -0.000004864   -0.000018238
     42        1          -0.000009248   -0.000005002    0.000002182
     43        6          -0.000583172    0.000963708   -0.001083192
     44        1           0.000193721   -0.000218151    0.000344287
     45       35          -0.001060782   -0.001096007   -0.000239176
 -------------------------------------------------------------------
 Cartesian Forces:  Max     0.001480584 RMS     0.000304876

 GradGradGradGradGradGradGradGradGradGradGradGradGradGradGradGradGradGrad
 Berny optimization.
 FormGI is forming the generalized inverse of G from B-inverse, IUseBI=4.
 Internal  Forces:  Max     0.001806044 RMS     0.000212069
 Search for a saddle point.
 Step number   3 out of a maximum of  270
 All quantities printed in internal units (Hartrees-Bohrs-Radians)
 Swapping is turned off.
 Update second derivatives using D2CorX and points    2    3
 ITU=  0  0  0
     Eigenvalues ---   -0.01331   0.00239   0.00308   0.00726   0.00813
     Eigenvalues ---    0.01197   0.01251   0.01363   0.01413   0.01498
     Eigenvalues ---    0.01596   0.01650   0.01727   0.01735   0.01741
     Eigenvalues ---    0.01758   0.01818   0.01851   0.02045   0.02082
     Eigenvalues ---    0.02132   0.02330   0.02347   0.02364   0.02535
     Eigenvalues ---    0.02602   0.02617   0.02628   0.02688   0.02810
     Eigenvalues ---    0.02816   0.02857   0.02910   0.02930   0.02997
     Eigenvalues ---    0.03050   0.03300   0.03872   0.04273   0.04469
     Eigenvalues ---    0.04579   0.04620   0.05138   0.05294   0.05982
     Eigenvalues ---    0.07033   0.08066   0.08339   0.09471   0.10527
     Eigenvalues ---    0.10886   0.11048   0.11088   0.11213   0.11661
     Eigenvalues ---    0.11755   0.11868   0.12232   0.12310   0.12336
     Eigenvalues ---    0.12381   0.12459   0.12502   0.12624   0.12838
     Eigenvalues ---    0.13323   0.13857   0.14451   0.15090   0.15751
     Eigenvalues ---    0.16183   0.16412   0.16651   0.17503   0.17938
     Eigenvalues ---    0.18361   0.18524   0.19044   0.19273   0.19332
     Eigenvalues ---    0.19471   0.19731   0.21044   0.22217   0.22669
     Eigenvalues ---    0.22774   0.23627   0.25406   0.27213   0.27876
     Eigenvalues ---    0.28853   0.30574   0.31836   0.32253   0.32733
     Eigenvalues ---    0.34131   0.34518   0.34623   0.35082   0.35793
     Eigenvalues ---    0.35970   0.36464   0.36534   0.36720   0.36776
     Eigenvalues ---    0.36899   0.36913   0.36919   0.37004   0.37072
     Eigenvalues ---    0.37135   0.37234   0.37277   0.37410   0.37919
     Eigenvalues ---    0.40876   0.43013   0.43054   0.43095   0.44214
     Eigenvalues ---    0.47160   0.48139   0.48349   0.48509   0.48545
     Eigenvalues ---    0.49013   0.52160   0.52438   0.52487
 Eigenvectors required to have negative eigenvalues:
                          R14       D91      D121       A86      D140
   1                   -0.66886  -0.19562   0.19489   0.19455  -0.19398
                         D118       D94       D88      D117       D87
   1                    0.18459  -0.18239  -0.17848  -0.17154   0.17049
 RFO step:  Lambda0=5.377220075D-05 Lambda=-1.80529926D-04.
 Linear search not attempted -- option 19 set.
 Iteration  1 RMS(Cart)=  0.01085281 RMS(Int)=  0.00006364
 Iteration  2 RMS(Cart)=  0.00009763 RMS(Int)=  0.00002661
 Iteration  3 RMS(Cart)=  0.00000002 RMS(Int)=  0.00002661
 Variable       Old X    -DE/DX   Delta X   Delta X   Delta X     New X
                                 (Linear)    (Quad)   (Total)
    R1        2.63772  -0.00007   0.00000   0.00002   0.00002   2.63774
    R2        2.62154   0.00002   0.00000  -0.00023  -0.00023   2.62131
    R3        2.04959  -0.00003   0.00000  -0.00010  -0.00010   2.04949
    R4        2.63130   0.00003   0.00000  -0.00012  -0.00012   2.63118
    R5        2.04942   0.00000   0.00000  -0.00005  -0.00005   2.04938
    R6        2.63480  -0.00004   0.00000   0.00008   0.00007   2.63488
    R7        2.04869   0.00002   0.00000   0.00005   0.00005   2.04874
    R8        2.62388   0.00005   0.00000  -0.00018  -0.00018   2.62370
    R9        2.05053  -0.00001   0.00000  -0.00003  -0.00003   2.05051
   R10        2.64118   0.00018   0.00000   0.00035   0.00034   2.64152
   R11        3.35106   0.00017   0.00000   0.00076   0.00076   3.35182
   R12        3.34745   0.00017   0.00000   0.00109   0.00108   3.34853
   R13        3.34913   0.00001   0.00000   0.00084   0.00083   3.34996
   R14        4.32926   0.00181   0.00000  -0.02081  -0.02081   4.30846
   R15        2.64012  -0.00001   0.00000   0.00020   0.00019   2.64031
   R16        2.62448  -0.00001   0.00000  -0.00032  -0.00032   2.62415
   R17        3.35475  -0.00005   0.00000   0.00049   0.00048   3.35523
   R18        2.62252  -0.00003   0.00000  -0.00037  -0.00037   2.62214
   R19        3.60862   0.00008   0.00000  -0.00168  -0.00167   3.60695
   R20        2.63544   0.00002   0.00000   0.00040   0.00040   2.63584
   R21        2.04997  -0.00002   0.00000  -0.00008  -0.00008   2.04989
   R22        2.63105   0.00008   0.00000  -0.00011  -0.00011   2.63094
   R23        2.04895   0.00000   0.00000   0.00000   0.00000   2.04894
   R24        2.63665   0.00010   0.00000   0.00037   0.00037   2.63703
   R25        2.04931  -0.00001   0.00000  -0.00008  -0.00008   2.04923
   R26        2.05011   0.00000   0.00000   0.00003   0.00003   2.05013
   R27        2.06677  -0.00019   0.00000  -0.00026  -0.00026   2.06651
   R28        2.89262   0.00017   0.00000   0.00029   0.00026   2.89289
   R29        2.87239  -0.00017   0.00000  -0.00111  -0.00110   2.87129
   R30        2.06513   0.00041   0.00000   0.00102   0.00107   2.06620
   R31        2.88243  -0.00015   0.00000  -0.00072  -0.00072   2.88170
   R32        2.06928  -0.00004   0.00000  -0.00025  -0.00025   2.06903
   R33        4.90592   0.00029   0.00000   0.02051   0.02057   4.92648
   R34        2.07039   0.00014   0.00000   0.00045   0.00045   2.07084
   R35        2.06527  -0.00001   0.00000   0.00000   0.00000   2.06528
   R36        2.06881  -0.00003   0.00000  -0.00015  -0.00015   2.06866
   R37        2.64301   0.00049   0.00000   0.00091   0.00091   2.64392
   R38        2.65132   0.00022   0.00000   0.00072   0.00072   2.65205
   R39        2.77856  -0.00052   0.00000  -0.00242  -0.00242   2.77614
   R40        2.62787  -0.00026   0.00000  -0.00050  -0.00050   2.62738
   R41        2.04921   0.00009   0.00000   0.00027   0.00027   2.04948
   R42        2.62125  -0.00014   0.00000  -0.00046  -0.00046   2.62079
   R43        2.05311   0.00011   0.00000   0.00018   0.00018   2.05330
   R44        2.63280   0.00026   0.00000   0.00043   0.00043   2.63322
   R45        2.05050  -0.00001   0.00000  -0.00005  -0.00005   2.05045
   R46        2.63950   0.00016   0.00000   0.00036   0.00036   2.63985
   R47        2.05064  -0.00001   0.00000  -0.00009  -0.00009   2.05055
   R48        2.05133   0.00001   0.00000   0.00006   0.00006   2.05139
   R49        2.04670   0.00068   0.00000   0.00277   0.00279   2.04949
   R50        5.12352   0.00129   0.00000   0.05733   0.05727   5.18078
    A1        2.06969   0.00007   0.00000  -0.00006  -0.00006   2.06963
    A2        2.10850  -0.00008   0.00000  -0.00061  -0.00061   2.10789
    A3        2.10498   0.00001   0.00000   0.00068   0.00068   2.10566
    A4        2.11179   0.00004   0.00000   0.00002   0.00002   2.11181
    A5        2.07959  -0.00004   0.00000  -0.00025  -0.00025   2.07934
    A6        2.09181   0.00000   0.00000   0.00023   0.00023   2.09204
    A7        2.10492  -0.00003   0.00000  -0.00008  -0.00008   2.10485
    A8        2.09582   0.00000   0.00000  -0.00007  -0.00007   2.09576
    A9        2.08243   0.00004   0.00000   0.00015   0.00015   2.08258
   A10        2.06138   0.00003   0.00000   0.00026   0.00026   2.06164
   A11        2.10916   0.00002   0.00000   0.00024   0.00024   2.10940
   A12        2.11263  -0.00004   0.00000  -0.00049  -0.00049   2.11214
   A13        2.12123   0.00000   0.00000  -0.00038  -0.00038   2.12085
   A14        2.09002   0.00003   0.00000  -0.00021  -0.00022   2.08980
   A15        2.07187  -0.00003   0.00000   0.00065   0.00065   2.07252
   A16        2.09723  -0.00010   0.00000   0.00024   0.00024   2.09746
   A17        2.11223   0.00001   0.00000  -0.00059  -0.00060   2.11163
   A18        2.06842   0.00010   0.00000   0.00087   0.00087   2.06929
   A19        1.75823  -0.00008   0.00000  -0.00071  -0.00071   1.75753
   A20        1.63683  -0.00012   0.00000  -0.00159  -0.00160   1.63523
   A21        1.82129  -0.00028   0.00000  -0.00290  -0.00291   1.81838
   A22        2.07702   0.00001   0.00000   0.00076   0.00075   2.07777
   A23        2.10890   0.00002   0.00000  -0.00137  -0.00137   2.10753
   A24        2.09712  -0.00003   0.00000   0.00064   0.00064   2.09777
   A25        2.06339   0.00018   0.00000   0.00078   0.00077   2.06416
   A26        2.12026   0.00010   0.00000  -0.00026  -0.00026   2.12000
   A27        2.09769  -0.00028   0.00000  -0.00067  -0.00067   2.09702
   A28        1.76457  -0.00013   0.00000  -0.00171  -0.00171   1.76287
   A29        1.85132   0.00027   0.00000   0.00076   0.00076   1.85208
   A30        1.76051   0.00003   0.00000  -0.00336  -0.00336   1.75715
   A31        2.06310  -0.00005   0.00000  -0.00018  -0.00018   2.06292
   A32        2.11135   0.00002   0.00000   0.00006   0.00006   2.11141
   A33        2.10871   0.00003   0.00000   0.00012   0.00012   2.10883
   A34        2.10434   0.00001   0.00000   0.00035   0.00035   2.10469
   A35        2.08313  -0.00004   0.00000  -0.00041  -0.00041   2.08271
   A36        2.09571   0.00003   0.00000   0.00006   0.00006   2.09578
   A37        2.11137  -0.00002   0.00000  -0.00016  -0.00016   2.11121
   A38        2.09233  -0.00001   0.00000   0.00011   0.00011   2.09243
   A39        2.07946   0.00002   0.00000   0.00006   0.00006   2.07952
   A40        2.07006  -0.00001   0.00000  -0.00038  -0.00038   2.06967
   A41        2.10666   0.00002   0.00000   0.00047   0.00047   2.10713
   A42        2.10630  -0.00002   0.00000  -0.00007  -0.00007   2.10624
   A43        1.75668   0.00001   0.00000   0.00310   0.00309   1.75977
   A44        1.84912  -0.00007   0.00000   0.00363   0.00367   1.85279
   A45        2.02139  -0.00003   0.00000  -0.00570  -0.00571   2.01568
   A46        1.92518   0.00010   0.00000  -0.00143  -0.00145   1.92373
   A47        1.90077   0.00003   0.00000   0.00198   0.00203   1.90281
   A48        1.99544  -0.00002   0.00000  -0.00111  -0.00116   1.99428
   A49        1.80812   0.00031   0.00000  -0.00067  -0.00068   1.80744
   A50        1.99594  -0.00028   0.00000  -0.00126  -0.00122   1.99472
   A51        1.92834  -0.00002   0.00000  -0.00010  -0.00013   1.92821
   A52        1.90654   0.00022   0.00000   0.00369   0.00364   1.91018
   A53        1.87200  -0.00020   0.00000   0.00003   0.00008   1.87208
   A54        1.94402   0.00000   0.00000  -0.00142  -0.00143   1.94259
   A55        2.31365   0.00070   0.00000   0.01355   0.01356   2.32721
   A56        1.98398  -0.00024   0.00000  -0.00234  -0.00234   1.98164
   A57        1.90440  -0.00001   0.00000   0.00026   0.00025   1.90466
   A58        1.93624   0.00014   0.00000   0.00135   0.00135   1.93759
   A59        1.86543   0.00007   0.00000  -0.00013  -0.00013   1.86530
   A60        1.88808   0.00008   0.00000   0.00098   0.00099   1.88907
   A61        1.88186  -0.00004   0.00000  -0.00008  -0.00008   1.88178
   A62        2.08156   0.00016   0.00000   0.00088   0.00088   2.08244
   A63        2.14254   0.00038   0.00000   0.00148   0.00148   2.14402
   A64        2.05816  -0.00054   0.00000  -0.00249  -0.00249   2.05568
   A65        2.09894  -0.00015   0.00000  -0.00059  -0.00059   2.09834
   A66        2.11536   0.00008   0.00000  -0.00045  -0.00045   2.11492
   A67        2.06876   0.00006   0.00000   0.00103   0.00103   2.06979
   A68        2.10173  -0.00010   0.00000  -0.00044  -0.00044   2.10129
   A69        2.08852  -0.00015   0.00000  -0.00185  -0.00185   2.08667
   A70        2.09288   0.00026   0.00000   0.00232   0.00232   2.09519
   A71        2.09655  -0.00004   0.00000  -0.00051  -0.00051   2.09604
   A72        2.08766   0.00002   0.00000   0.00056   0.00056   2.08822
   A73        2.09897   0.00002   0.00000  -0.00005  -0.00005   2.09892
   A74        2.09334  -0.00006   0.00000  -0.00063  -0.00063   2.09271
   A75        2.09145   0.00004   0.00000   0.00082   0.00082   2.09227
   A76        2.09837   0.00001   0.00000  -0.00020  -0.00020   2.09817
   A77        2.09415   0.00019   0.00000   0.00123   0.00123   2.09538
   A78        2.09460  -0.00009   0.00000  -0.00067  -0.00067   2.09393
   A79        2.09440  -0.00010   0.00000  -0.00057  -0.00057   2.09383
   A80        1.82320  -0.00004   0.00000   0.00763   0.00764   1.83084
   A81        1.68657   0.00004   0.00000   0.01069   0.01068   1.69725
   A82        1.57591   0.00011   0.00000   0.01002   0.01005   1.58596
   A83        2.15266   0.00023   0.00000   0.00019   0.00000   2.15266
   A84        2.00291  -0.00027   0.00000  -0.00767  -0.00782   1.99509
   A85        2.04351  -0.00002   0.00000  -0.00508  -0.00522   2.03829
   A86        1.52236   0.00123   0.00000   0.01963   0.01978   1.54214
   A87        0.96801  -0.00028   0.00000  -0.01486  -0.01478   0.95323
    D1        0.00223   0.00001   0.00000   0.00029   0.00029   0.00252
    D2       -3.13933   0.00004   0.00000   0.00138   0.00138  -3.13795
    D3       -3.13494  -0.00006   0.00000  -0.00155  -0.00155  -3.13649
    D4        0.00668  -0.00002   0.00000  -0.00046  -0.00046   0.00622
    D5       -0.01378  -0.00003   0.00000  -0.00027  -0.00027  -0.01405
    D6       -3.04322  -0.00012   0.00000  -0.00577  -0.00576  -3.04898
    D7        3.12339   0.00004   0.00000   0.00157   0.00157   3.12496
    D8        0.09396  -0.00006   0.00000  -0.00393  -0.00393   0.09003
    D9        0.00538   0.00002   0.00000   0.00018   0.00018   0.00556
   D10       -3.13962   0.00003   0.00000   0.00118   0.00118  -3.13844
   D11       -3.13625  -0.00002   0.00000  -0.00092  -0.00091  -3.13716
   D12        0.00193   0.00000   0.00000   0.00009   0.00009   0.00202
   D13       -0.00127  -0.00002   0.00000  -0.00067  -0.00067  -0.00194
   D14        3.13531   0.00002   0.00000   0.00146   0.00146   3.13677
   D15       -3.13948  -0.00003   0.00000  -0.00166  -0.00166  -3.14114
   D16       -0.00290   0.00001   0.00000   0.00046   0.00046  -0.00243
   D17       -0.01049   0.00000   0.00000   0.00070   0.00071  -0.00979
   D18        3.11924   0.00006   0.00000   0.00635   0.00635   3.12559
   D19        3.13612  -0.00005   0.00000  -0.00143  -0.00143   3.13469
   D20       -0.01733   0.00002   0.00000   0.00422   0.00422  -0.01311
   D21        0.01831   0.00003   0.00000  -0.00024  -0.00024   0.01807
   D22        3.05053   0.00012   0.00000   0.00503   0.00503   3.05556
   D23       -3.11155  -0.00004   0.00000  -0.00583  -0.00582  -3.11737
   D24       -0.07933   0.00005   0.00000  -0.00056  -0.00055  -0.07988
   D25        2.35228  -0.00004   0.00000  -0.00512  -0.00513   2.34716
   D26       -2.10068   0.00003   0.00000  -0.00913  -0.00913  -2.10981
   D27       -0.80083   0.00003   0.00000   0.00036   0.00036  -0.80048
   D28        1.02939   0.00009   0.00000  -0.00365  -0.00365   1.02574
   D29       -2.35874  -0.00001   0.00000   0.00441   0.00441  -2.35432
   D30        2.08504   0.00031   0.00000   0.00781   0.00782   2.09286
   D31        0.89321  -0.00009   0.00000  -0.00096  -0.00096   0.89225
   D32       -0.94620   0.00023   0.00000   0.00244   0.00245  -0.94375
   D33       -0.81410   0.00012   0.00000   0.00382   0.00382  -0.81028
   D34        2.34581   0.00009   0.00000   0.00219   0.00219   2.34800
   D35        0.87483  -0.00010   0.00000   0.00130   0.00129   0.87612
   D36       -2.24845  -0.00013   0.00000  -0.00033  -0.00034  -2.24879
   D37        1.24449  -0.00002   0.00000   0.00337   0.00339   1.24789
   D38       -0.97153  -0.00027   0.00000  -0.00381  -0.00380  -0.97533
   D39       -3.01917  -0.00027   0.00000  -0.00073  -0.00075  -3.01991
   D40       -0.53756   0.00014   0.00000   0.00491   0.00492  -0.53264
   D41       -2.75358  -0.00012   0.00000  -0.00227  -0.00227  -2.75585
   D42        1.48197  -0.00011   0.00000   0.00081   0.00078   1.48275
   D43       -0.06206  -0.00010   0.00000  -0.00456  -0.00456  -0.06662
   D44       -3.13855  -0.00007   0.00000  -0.00188  -0.00188  -3.14043
   D45        3.06135  -0.00007   0.00000  -0.00296  -0.00297   3.05838
   D46       -0.01514  -0.00004   0.00000  -0.00028  -0.00028  -0.01543
   D47        3.13700   0.00003   0.00000   0.00064   0.00064   3.13764
   D48       -0.02402   0.00004   0.00000   0.00192   0.00192  -0.02210
   D49        0.01393  -0.00001   0.00000  -0.00101  -0.00101   0.01292
   D50        3.13609   0.00001   0.00000   0.00027   0.00027   3.13636
   D51        0.87917   0.00007   0.00000   0.00258   0.00258   0.88176
   D52       -1.02261  -0.00019   0.00000   0.00316   0.00316  -1.01945
   D53       -2.32665   0.00006   0.00000  -0.00005  -0.00005  -2.32669
   D54        2.05475  -0.00020   0.00000   0.00053   0.00053   2.05528
   D55        0.00484   0.00006   0.00000   0.00135   0.00135   0.00620
   D56        3.13970   0.00003   0.00000   0.00102   0.00102   3.14072
   D57       -3.07039   0.00008   0.00000   0.00403   0.00403  -3.06635
   D58        0.06447   0.00004   0.00000   0.00370   0.00370   0.06817
   D59        1.50490   0.00021   0.00000   0.00656   0.00657   1.51147
   D60       -2.77298   0.00030   0.00000   0.00748   0.00748  -2.76550
   D61       -0.54077   0.00019   0.00000   0.00481   0.00478  -0.53599
   D62       -2.94510   0.00016   0.00000   0.00375   0.00376  -2.94134
   D63       -0.93980   0.00025   0.00000   0.00466   0.00468  -0.93512
   D64        1.29241   0.00014   0.00000   0.00200   0.00198   1.29439
   D65        0.00623  -0.00004   0.00000  -0.00115  -0.00115   0.00508
   D66       -3.13581  -0.00008   0.00000  -0.00278  -0.00278  -3.13860
   D67       -3.12864   0.00000   0.00000  -0.00081  -0.00081  -3.12945
   D68        0.01250  -0.00004   0.00000  -0.00245  -0.00245   0.01005
   D69       -0.00720  -0.00001   0.00000  -0.00013  -0.00013  -0.00733
   D70       -3.14116  -0.00002   0.00000  -0.00109  -0.00109   3.14094
   D71        3.13485   0.00003   0.00000   0.00152   0.00152   3.13637
   D72        0.00089   0.00002   0.00000   0.00056   0.00056   0.00145
   D73       -0.00300   0.00003   0.00000   0.00122   0.00122  -0.00179
   D74       -3.12517   0.00001   0.00000  -0.00007  -0.00007  -3.12524
   D75        3.13101   0.00004   0.00000   0.00217   0.00217   3.13318
   D76        0.00884   0.00002   0.00000   0.00089   0.00089   0.00973
   D77       -3.10085  -0.00022   0.00000  -0.00253  -0.00247  -3.10332
   D78       -1.02756   0.00010   0.00000   0.00086   0.00088  -1.02669
   D79        1.18227  -0.00014   0.00000  -0.00217  -0.00215   1.18012
   D80       -1.21416  -0.00021   0.00000   0.00217   0.00223  -1.21193
   D81        0.85913   0.00011   0.00000   0.00556   0.00558   0.86471
   D82        3.06896  -0.00013   0.00000   0.00253   0.00255   3.07151
   D83        0.93477  -0.00011   0.00000   0.00286   0.00294   0.93770
   D84        3.00806   0.00021   0.00000   0.00625   0.00628   3.01434
   D85       -1.06529  -0.00003   0.00000   0.00322   0.00326  -1.06204
   D86       -0.46121  -0.00012   0.00000  -0.00635  -0.00636  -0.46757
   D87        1.42735   0.00002   0.00000   0.01349   0.01350   1.44085
   D88       -2.15709  -0.00014   0.00000  -0.01919  -0.01913  -2.17622
   D89       -2.42473  -0.00013   0.00000  -0.00829  -0.00830  -2.43303
   D90       -0.53617   0.00001   0.00000   0.01155   0.01156  -0.52461
   D91        2.16257  -0.00015   0.00000  -0.02113  -0.02106   2.14151
   D92        1.69639  -0.00026   0.00000  -0.00715  -0.00714   1.68925
   D93       -2.69823  -0.00012   0.00000   0.01269   0.01271  -2.68552
   D94        0.00051  -0.00028   0.00000  -0.01999  -0.01991  -0.01940
   D95        0.07029  -0.00012   0.00000   0.01798   0.01804   0.08834
   D96       -2.06365  -0.00008   0.00000   0.01797   0.01802  -2.04563
   D97        2.11030  -0.00008   0.00000   0.01756   0.01761   2.12791
   D98        1.22115  -0.00016   0.00000  -0.00063  -0.00063   1.22052
   D99       -2.98201  -0.00023   0.00000  -0.00211  -0.00211  -2.98412
   D100      -0.91119  -0.00020   0.00000  -0.00124  -0.00124  -0.91243
   D101      -3.04527   0.00020   0.00000   0.00023   0.00022  -3.04505
   D102      -0.96524   0.00013   0.00000  -0.00125  -0.00126  -0.96651
   D103       1.10557   0.00016   0.00000  -0.00038  -0.00039   1.10518
   D104      -0.98054   0.00009   0.00000   0.00174   0.00175  -0.97879
   D105       1.09949   0.00002   0.00000   0.00026   0.00027   1.09975
   D106      -3.11288   0.00005   0.00000   0.00113   0.00114  -3.11174
   D107      -1.00804   0.00052   0.00000  -0.01193  -0.01198  -1.02002
   D108       0.01151   0.00005   0.00000   0.00264   0.00264   0.01415
   D109      -3.11274   0.00006   0.00000   0.00343   0.00342  -3.10932
   D110      -3.08284   0.00013   0.00000   0.00574   0.00574  -3.07709
   D111       0.07610   0.00013   0.00000   0.00653   0.00653   0.08263
   D112      -0.01429  -0.00005   0.00000  -0.00393  -0.00393  -0.01822
   D113       3.11621   0.00001   0.00000  -0.00103  -0.00104   3.11517
   D114       3.08234  -0.00010   0.00000  -0.00678  -0.00678   3.07556
   D115      -0.07035  -0.00004   0.00000  -0.00389  -0.00389  -0.07424
   D116       1.85098   0.00000   0.00000  -0.00647  -0.00644   1.84454
   D117      -0.10684  -0.00008   0.00000  -0.02426  -0.02427  -0.13110
   D118      -2.79610   0.00014   0.00000   0.00968   0.00965  -2.78645
   D119      -1.24397   0.00005   0.00000  -0.00349  -0.00346  -1.24743
   D120       3.08140  -0.00002   0.00000  -0.02128  -0.02129   3.06011
   D121       0.39213   0.00020   0.00000   0.01266   0.01263   0.40477
   D122       0.00061  -0.00001   0.00000   0.00012   0.00012   0.00073
   D123      -3.13731  -0.00003   0.00000  -0.00043  -0.00043  -3.13774
   D124       3.12532  -0.00002   0.00000  -0.00066  -0.00066   3.12466
   D125      -0.01260  -0.00003   0.00000  -0.00121  -0.00121  -0.01381
   D126       0.00490   0.00002   0.00000   0.00245   0.00245   0.00734
   D127       3.13863   0.00003   0.00000   0.00157   0.00157   3.14019
   D128      -3.12557  -0.00005   0.00000  -0.00043  -0.00043  -3.12600
   D129       0.00816  -0.00003   0.00000  -0.00131  -0.00131   0.00685
   D130      -0.01013  -0.00002   0.00000  -0.00164  -0.00164  -0.01176
   D131       3.14124  -0.00001   0.00000  -0.00116  -0.00116   3.14008
   D132       3.12777  -0.00001   0.00000  -0.00108  -0.00108   3.12669
   D133      -0.00405   0.00000   0.00000  -0.00060  -0.00060  -0.00465
   D134       0.00737   0.00002   0.00000   0.00035   0.00035   0.00772
   D135       3.13918   0.00001   0.00000  -0.00013  -0.00013   3.13905
   D136      -3.12633   0.00001   0.00000   0.00123   0.00122  -3.12510
   D137       0.00549  -0.00001   0.00000   0.00075   0.00075   0.00623
   D138       3.03152   0.00029   0.00000   0.00149   0.00151   3.03303
   D139      -1.39982   0.00026   0.00000   0.01373   0.01367  -1.38615
   D140       1.32797   0.00019   0.00000  -0.01534  -0.01525   1.31272
   D141       1.56495  -0.00026   0.00000   0.00308   0.00306   1.56801
         Item               Value     Threshold  Converged?
 Maximum Force            0.001806     0.000450     NO 
 RMS     Force            0.000212     0.000300     YES
 Maximum Displacement     0.054620     0.001800     NO 
 RMS     Displacement     0.010894     0.001200     NO 
 Predicted change in Energy=-6.392750D-05
 GradGradGradGradGradGradGradGradGradGradGradGradGradGradGradGradGradGrad

                          Input orientation:                          
 ---------------------------------------------------------------------
 Center     Atomic      Atomic             Coordinates (Angstroms)
 Number     Number       Type             X           Y           Z
 ---------------------------------------------------------------------
      1          6           0       -0.082661    3.213998    0.738008
      2          6           0       -0.328372    4.161950   -0.256655
      3          6           0       -0.030748    3.895428   -1.590464
      4          6           0        0.515429    2.668199   -1.964261
      5          6           0        0.753541    1.728008   -0.970777
      6          6           0        0.469558    1.995438    0.371521
      7         16           0        0.679058    0.695294    1.557103
      8          6           0        2.326692    0.164145    1.175352
      9          6           0        2.680906   -0.041051   -0.160529
     10         16           0        1.424576    0.143632   -1.401484
     11          6           0        3.955765   -0.457836   -0.516053
     12          6           0        4.884896   -0.677376    0.500835
     13          6           0        4.533679   -0.487378    1.834574
     14          6           0        3.250748   -0.065706    2.186103
     15          1           0        5.264924   -0.661979    2.616065
     16          1           0        2.986545    0.095432    3.225912
     17          1           0        4.221931   -0.615467   -1.555762
     18          1           0        5.887355   -1.000665    0.243612
     19          1           0       -0.320267    3.423671    1.775222
     20          1           0        0.744861    2.454339   -3.003023
     21          1           0       -0.756745    5.118989    0.020254
     22          1           0       -0.225032    4.643703   -2.350539
     23          6           0        0.151066   -1.149524   -0.810613
     24          1           0       -0.515569   -1.191835   -1.676440
     25          6           0        0.916999   -2.467252   -0.667636
     26          1           0        0.144891   -3.181414   -0.368786
     27          6           0        1.583365   -2.948021   -1.952251
     28          1           0        2.434559   -2.330872   -2.261216
     29          1           0        1.964483   -3.961020   -1.800570
     30          1           0        0.865866   -2.980273   -2.778386
     31          1           0        1.637225   -2.404403    0.154614
     32          6           0       -1.851449    0.091363    0.360048
     33          6           0       -2.265184    0.741930   -0.807459
     34          6           0       -2.565194    0.296700    1.550822
     35          6           0       -3.362180    1.595747   -0.781704
     36          1           0       -1.754004    0.582019   -1.750512
     37          6           0       -3.656354    1.152338    1.576240
     38          1           0       -2.262334   -0.225698    2.454140
     39          6           0       -4.054535    1.808051    0.408779
     40          1           0       -3.677084    2.092638   -1.693445
     41          1           0       -4.202981    1.303932    2.501264
     42          1           0       -4.909914    2.476189    0.426957
     43          6           0       -0.655353   -0.759703    0.416732
     44          1           0       -0.601528   -1.473451    1.231532
     45         35           0       -2.442277   -3.010125   -0.097524
 ---------------------------------------------------------------------
                    Distance matrix (angstroms):
                    1          2          3          4          5
     1  C    0.000000
     2  C    1.395830   0.000000
     3  C    2.426690   1.392358   0.000000
     4  C    2.820969   2.420581   1.394318   0.000000
     5  C    2.413990   2.757641   2.386803   1.388404   0.000000
     6  C    1.387137   2.392713   2.776626   2.431170   1.397830
     7  S    2.755903   4.040091   4.544431   4.039695   2.731707
     8  C    3.911248   5.008239   5.208621   4.405466   3.086477
     9  C    4.363487   5.170127   4.989353   3.909319   2.738760
    10  S    4.034395   4.531042   4.028604   2.741661   1.773709
    11  C    5.600350   6.305834   5.999795   4.868810   3.903706
    12  C    6.314718   7.153393   7.031900   6.030076   5.001960
    13  C    6.017744   7.044788   7.195406   6.366722   5.202632
    14  C    4.895412   6.053945   6.381321   5.672894   4.406739
    15  H    6.866365   7.925136   8.155304   7.391020   6.239395
    16  H    5.033403   6.297104   6.836776   6.297892   5.026312
    17  H    6.201266   6.724333   6.199568   4.968651   4.226560
    18  H    7.324542   8.095563   7.896803   6.869706   5.939398
    19  H    1.084542   2.161862   3.410897   3.905491   3.401301
    20  H    3.906045   3.407389   2.161858   1.085081   2.158160
    21  H    2.144423   1.084484   2.149090   3.400455   3.842117
    22  H    3.406384   2.151073   1.084148   2.144786   3.370849
    23  C    4.636074   5.361761   5.108107   4.004831   2.944285
    24  H    5.042652   5.542008   5.111036   4.005704   3.260994
    25  C    5.937319   6.757675   6.498732   5.311812   4.209372
    26  H    6.494464   7.359453   7.183664   6.074604   4.983499
    27  C    6.927021   7.555228   7.040528   5.716866   4.849448
    28  H    6.788028   7.335448   6.730115   5.363017   4.578816
    29  H    7.881374   8.580414   8.108567   6.787717   5.875370
    30  H    7.185662   7.667900   7.034937   5.717591   5.044599
    31  H    5.904641   6.866564   6.746502   5.610646   4.373125
    32  C    3.608644   4.389734   4.646542   4.200548   3.351966
    33  C    3.641840   3.968774   3.943393   3.574984   3.179893
    34  C    3.915898   4.817728   5.407581   5.241188   4.406938
    35  C    3.960241   4.008125   4.128083   4.193382   4.122184
    36  H    3.989164   4.132788   3.738168   3.090010   2.865145
    37  C    4.210030   4.846930   5.540539   5.677741   5.125023
    38  H    4.419004   5.508183   6.190515   5.967653   4.964124
    39  C    4.226211   4.457346   4.954289   5.220704   5.002718
    40  H    4.482107   4.190500   4.068959   4.240493   4.503959
    41  H    4.871802   5.548602   6.392622   6.638188   6.066467
    42  H    4.893208   4.929467   5.467220   5.932043   5.881170
    43  C    4.027591   4.978256   5.107759   4.334786   3.177872
    44  H    4.741832   5.834986   6.092152   5.349201   4.115303
    45  Br   6.708622   7.478808   7.465320   6.669040   5.781498
                    6          7          8          9         10
     6  C    0.000000
     7  S    1.771967   0.000000
     8  C    2.729235   1.772724   0.000000
     9  C    3.052937   2.738588   1.397194   0.000000
    10  S    2.735834   3.100543   2.730260   1.775512   0.000000
    11  C    4.354305   4.045305   2.429318   1.387577   2.748212
    12  C    5.162931   4.548516   2.776245   2.387443   4.033198
    13  C    4.982166   4.041511   2.393711   2.759060   4.531752
    14  C    3.908457   2.754697   1.388643   2.414956   4.031068
    15  H    5.924135   4.898343   3.375107   3.843459   5.615869
    16  H    4.253563   2.910199   2.155209   3.402943   4.884144
    17  H    4.961002   4.894893   3.414485   2.156707   2.902624
    18  H    6.192376   5.632752   3.860472   3.371276   4.892050
    19  H    2.152684   2.913805   4.241550   4.975788   4.888209
    20  H    3.416713   4.888079   5.020557   4.249119   2.892456
    21  H    3.373986   4.898215   5.949144   6.202914   5.615486
    22  H    3.860748   5.628230   6.245770   5.931909   4.885954
    23  C    3.374857   3.047657   3.225388   2.837501   1.908718
    24  H    3.914502   3.929910   4.248511   3.720180   2.371335
    25  C    4.603873   3.873987   3.508288   3.042199   2.759144
    26  H    5.239585   4.361565   4.282216   4.041858   3.709445
    27  C    5.574788   5.138783   4.474373   3.586828   3.144340
    28  H    5.432264   5.178709   4.248146   3.117186   2.807557
    29  H    6.513998   5.882818   5.099440   4.309194   4.159199
    30  H    5.902260   5.686929   5.258652   4.334348   3.459306
    31  H    4.557312   3.534570   2.848632   2.602693   2.993182
    32  C    3.002116   2.863763   4.257567   4.564074   3.719955
    33  C    3.231113   3.776492   5.034948   5.049295   3.784858
    34  C    3.672353   3.268652   4.908064   5.528505   4.965662
    35  C    4.021430   4.755254   6.184078   6.291571   5.040417
    36  H    3.383046   4.107668   5.038589   4.752335   3.227595
    37  C    4.380104   4.359478   6.077341   6.678428   5.974962
    38  H    4.090719   3.210091   4.779794   5.595195   5.347480
    39  C    4.528126   4.996377   6.634012   7.007814   6.005664
    40  H    4.633376   5.612006   6.927800   6.879426   5.469077
    41  H    5.181371   5.009609   6.759718   7.502135   6.946016
    42  H    5.401196   5.973727   7.633748   8.018864   6.993552
    43  C    2.976284   2.279938   3.212723   3.461259   2.906549
    44  H    3.730956   2.539558   3.355495   3.842392   3.694973
    45  Br   5.809857   5.119634   5.868497   5.921687   5.157426
                   11         12         13         14         15
    11  C    0.000000
    12  C    1.394827   0.000000
    13  C    2.420806   1.392232   0.000000
    14  C    2.820011   2.425841   1.395454   0.000000
    15  H    3.400843   2.149152   1.084404   2.144135   0.000000
    16  H    3.904842   3.409840   2.160813   1.084883   2.477215
    17  H    1.084753   2.161700   3.407048   3.904739   4.300481
    18  H    2.145413   1.084253   2.151061   3.405748   2.476017
    19  H    6.212928   6.748063   6.233828   5.009662   6.970933
    20  H    4.997567   6.262950   6.812575   6.289445   7.855988
    21  H    7.320953   8.102896   7.919072   6.901592   8.741758
    22  H    6.846174   7.909209   8.154048   7.405451   9.108075
    23  C    3.878264   4.934771   5.161662   4.445560   6.175060
    24  H    4.677401   5.845529   6.190185   5.511130   7.219449
    25  C    3.646207   4.507015   4.823000   4.399731   5.739874
    26  H    4.686397   5.430846   5.601257   5.087380   6.439846
    27  C    3.727193   4.698251   5.394364   5.311674   6.296775
    28  H    2.977906   4.045630   4.957850   5.057251   5.880819
    29  H    4.229360   4.960604   5.646347   5.720272   6.425204
    30  H    4.585665   5.675318   6.398968   6.231254   7.336641
    31  H    3.100732   3.694570   3.858328   3.492837   4.717518
    32  C    5.898551   6.781528   6.578680   5.421398   7.503326
    33  C    6.342283   7.406058   7.397032   6.327653   8.390113
    34  C    6.882165   7.586510   7.147678   5.861749   7.960186
    35  C    7.605268   8.650217   8.574901   7.436338   9.543013
    36  H    5.933519   7.122473   7.316517   6.400315   8.359418
    37  C    8.056965   8.800982   8.356557   7.040143   9.163088
    38  H    6.894975   7.423092   6.829212   5.521912   7.541629
    39  C    8.375826   9.278968   9.003295   7.748355   9.890677
    40  H    8.133361   9.262578   9.301615   8.228256  10.301423
    41  H    8.875425   9.514032   8.943294   7.585072   9.670534
    42  H    9.386055  10.290225   9.997278   8.726524  10.870493
    43  C    4.714193   5.541499   5.386139   4.343954   6.316352
    44  H    4.985423   5.591824   5.263683   4.211055   6.081996
    45  Br   6.901035   7.712795   7.665587   6.804050   8.501665
                   16         17         18         19         20
    16  H    0.000000
    17  H    4.989585   0.000000
    18  H    4.302352   2.481887   0.000000
    19  H    4.910874   6.931208   7.775291   0.000000
    20  H    7.027746   4.858835   6.994493   4.990564   0.000000
    21  H    7.037371   7.755967   9.035714   2.478817   4.300626
    22  H    7.880216   6.932966   8.714918   4.303424   2.481883
    23  C    5.087573   4.172817   5.834258   5.274733   4.259939
    24  H    6.160756   4.773957   6.687345   5.766716   4.079594
    25  C    5.100008   3.891073   5.261719   6.496256   5.450295
    26  H    5.633344   4.961375   6.173053   6.959905   6.249870
    27  C    6.168054   3.544015   5.209447   7.623406   5.567109
    28  H    6.024966   2.575845   4.468267   7.549613   5.128703
    29  H    6.539491   4.043356   5.322716   8.517043   6.640045
    30  H    7.071693   4.283724   6.186006   7.946871   5.440599
    31  H    4.183624   3.578600   4.476829   6.358033   5.862964
    32  C    5.623111   6.407486   7.816340   3.930841   4.861556
    33  C    6.653323   6.669718   8.402695   4.200557   4.100392
    34  C    5.802434   7.519839   8.650869   3.855904   6.029044
    35  C    7.656256   7.937719   9.661601   4.374061   4.747550
    36  H    6.890165   6.097843   8.054302   4.749883   3.364326
    37  C    6.925791   8.660366   9.873890   4.040795   6.483482
    38  H    5.315025   7.633932   8.479648   4.189326   6.782806
    39  C    7.774710   8.844928  10.332345   4.292104   5.923875
    40  H    8.520145   8.351481  10.237149   5.007147   4.625951
    41  H    7.326314   9.545821  10.593538   4.482845   7.490111
    42  H    8.709548   9.842769  11.344741   4.876515   6.613753
    43  C    4.678266   5.263025   6.549432   4.411167   4.897488
    44  H    4.394681   5.636568   6.580662   4.935231   5.930578
    45  Br   7.082501   7.229973   8.575376   7.028786   6.961332
                   21         22         23         24         25
    21  H    0.000000
    22  H    2.475737   0.000000
    23  C    6.388170   6.006188   0.000000
    24  H    6.539376   5.881524   1.093548   0.000000
    25  C    7.799081   7.396085   1.530850   2.167170   0.000000
    26  H    8.358288   8.080633   2.079381   2.470747   1.093384
    27  C    8.628067   7.814295   2.566985   2.750597   1.524932
    28  H    8.419617   7.464991   2.951978   3.215995   2.204787
    29  H    9.652308   8.895937   3.488984   3.719469   2.147581
    30  H    8.721428   7.713503   2.781135   2.514191   2.172803
    31  H    7.896238   7.708410   2.171418   3.075321   1.094884
    32  C    5.156632   5.542230   2.630649   2.752900   3.907294
    33  C    4.703099   4.665527   3.068529   2.748768   4.521580
    34  C    5.372857   6.292329   3.878919   4.102673   4.968567
    35  C    4.454735   4.646824   4.458727   4.083426   5.901894
    36  H    4.971341   4.381216   2.740610   2.164664   4.195823
    37  C    5.153944   6.275602   5.048968   5.093094   6.249157
    38  H    6.062696   7.137690   4.163721   4.587625   4.987806
    39  C    4.689209   5.506347   5.284056   5.086428   6.644775
    40  H    4.541359   4.342392   5.093696   4.558864   6.553662
    41  H    5.708469   7.107612   5.995474   6.105660   7.104784
    42  H    4.939495   5.861802   6.347510   6.098274   7.719369
    43  C    5.892919   6.086030   1.519424   2.141879   2.562005
    44  H    6.704592   7.098771   2.200383   2.922841   2.626862
    45  Br   8.302854   8.280901   3.270437   3.084049   3.450287
                   26         27         28         29         30
    26  H    0.000000
    27  C    2.151986   0.000000
    28  H    3.089870   1.095840   0.000000
    29  H    2.443094   1.092897   1.757996   0.000000
    30  H    2.523180   1.094689   1.774820   1.767752   0.000000
    31  H    1.762031   2.176534   2.545070   2.520496   3.086926
    32  C    3.902261   5.136393   5.577465   5.970881   5.164157
    33  C    4.625313   5.453221   5.800268   6.402662   5.248125
    34  C    4.809026   6.325368   6.814199   7.062435   6.422832
    35  C    5.940650   6.817216   7.156081   7.764605   6.542406
    36  H    4.436034   4.862090   5.127359   5.871018   4.539843
    37  C    6.083913   7.531125   7.997377   8.315232   7.516097
    38  H    4.743406   6.451103   6.980484   7.065491   6.689742
    39  C    6.567690   7.744715   8.146650   8.625079   7.569440
    40  H    6.646641   7.290237   7.565844   8.275599   6.895645
    41  H    6.874555   8.449539   8.941475   9.179494   8.480704
    42  H    7.628416   8.788934   9.180163   9.677648   8.567779
    43  C    2.668728   3.925898   4.380358   4.693442   4.177777
    44  H    2.456683   4.133351   4.706621   4.686796   4.528046
    45  Br   2.606984   4.432794   5.378335   4.819139   4.258136
                   31         32         33         34         35
    31  H    0.000000
    32  C    4.294403   0.000000
    33  C    5.104291   1.399102   0.000000
    34  C    5.187069   1.403403   2.418621   0.000000
    35  C    6.470854   2.418487   1.390349   2.786286   0.000000
    36  H    4.903943   2.169033   1.084539   3.411487   2.133651
    37  C    6.534019   2.421254   2.790306   1.386864   2.417240
    38  H    5.024056   2.157447   3.402109   1.086558   3.872727
    39  C    7.085585   2.793382   2.411977   2.409685   1.393441
    40  H    7.202818   3.399247   2.145425   3.871300   1.085052
    41  H    7.305240   3.403650   3.875378   2.144809   3.401468
    42  H    8.170641   3.878927   3.395002   3.392780   2.152096
    43  C    2.833665   1.469072   2.518948   2.459602   3.783029
    44  H    2.653006   2.184131   3.439934   2.662962   4.592853
    45  Br   4.131926   3.190247   3.822732   3.696924   4.746407
                   36         37         38         39         40
    36  H    0.000000
    37  C    3.874465   0.000000
    38  H    4.311602   2.147786   0.000000
    39  C    3.384988   1.396951   3.395825   0.000000
    40  H    2.446112   3.402269   4.957688   2.154717   0.000000
    41  H    4.959461   1.085105   2.471458   2.157467   4.300490
    42  H    4.276566   2.155190   4.291777   1.085546   2.482556
    43  C    2.775644   3.742508   2.649261   4.260031   4.660424
    44  H    3.800756   4.042963   2.410381   4.834091   5.543602
    45  Br   4.013675   4.647748   3.781058   5.105932   5.487249
                   41         42         43         44         45
    41  H    0.000000
    42  H    2.485295   0.000000
    43  C    4.603209   5.345314   0.000000
    44  H    4.721922   5.899931   1.084543   0.000000
    45  Br   5.335248   6.038538   2.919239   2.741553   0.000000
 Stoichiometry    C22H20BrS2(1+)
 Framework group  C1[X(C22H20BrS2)]
 Deg. of freedom   129
 Full point group                 C1      NOp   1
 Largest Abelian subgroup         C1      NOp   1
 Largest concise Abelian subgroup C1      NOp   1
                         Standard orientation:                         
 ---------------------------------------------------------------------
 Center     Atomic      Atomic             Coordinates (Angstroms)
 Number     Number       Type             X           Y           Z
 ---------------------------------------------------------------------
      1          6           0        0.119347    3.243449    0.667533
      2          6           0       -0.094068    4.180045   -0.345179
      3          6           0        0.160963    3.866209   -1.677518
      4          6           0        0.630830    2.602077   -2.031522
      5          6           0        0.837063    1.673623   -1.020034
      6          6           0        0.595875    1.987805    0.320506
      7         16           0        0.757634    0.706146    1.533377
      8          6           0        2.365280    0.075359    1.133208
      9          6           0        2.680142   -0.180458   -0.203793
     10         16           0        1.410704    0.044716   -1.424558
     11          6           0        3.922505   -0.675735   -0.573396
     12          6           0        4.858788   -0.922748    0.430547
     13          6           0        4.546037   -0.682318    1.765721
     14          6           0        3.295803   -0.181806    2.131367
     15          1           0        5.282424   -0.878978    2.537077
     16          1           0        3.062289    0.018091    3.171791
     17          1           0        4.158174   -0.872239   -1.613845
     18          1           0        5.836399   -1.307244    0.162133
     19          1           0       -0.084991    3.490253    1.703663
     20          1           0        0.826747    2.351512   -3.068939
     21          1           0       -0.463227    5.165657   -0.083651
     22          1           0       -0.007313    4.606126   -2.451846
     23          6           0        0.080203   -1.161391   -0.777814
     24          1           0       -0.605382   -1.186818   -1.629386
     25          6           0        0.775061   -2.515979   -0.617293
     26          1           0       -0.028965   -3.178884   -0.286252
     27          6           0        1.387386   -3.063034   -1.902287
     28          1           0        2.264804   -2.501601   -2.242577
     29          1           0        1.715083   -4.091835   -1.733153
     30          1           0        0.652395   -3.074660   -2.713457
     31          1           0        1.514383   -2.474055    0.189191
     32          6           0       -1.826368    0.216060    0.400290
     33          6           0       -2.227467    0.861112   -0.774663
     34          6           0       -2.503109    0.488622    1.599152
     35          6           0       -3.274939    1.775006   -0.748801
     36          1           0       -1.745350    0.650966   -1.723150
     37          6           0       -3.544661    1.404001    1.624520
     38          1           0       -2.211046   -0.028515    2.509030
     39          6           0       -3.929948    2.053325    0.449189
     40          1           0       -3.580604    2.267155   -1.666240
     41          1           0       -4.062992    1.607396    2.555872
     42          1           0       -4.746618    2.768258    0.467393
     43          6           0       -0.678125   -0.698670    0.454856
     44          1           0       -0.647037   -1.395026    1.285732
     45         35           0       -2.596634   -2.857620    0.030342
 ---------------------------------------------------------------------
 Rotational constants (GHZ):           0.2123423           0.1649364           0.1175734
 Standard basis: 6-31+G(d,p) (6D, 7F)
 There are   598 symmetry adapted cartesian basis functions of A   symmetry.
 There are   598 symmetry adapted basis functions of A   symmetry.
   598 basis functions,  1043 primitive gaussians,   598 cartesian basis functions
   109 alpha electrons      109 beta electrons
       nuclear repulsion energy      3113.7422143438 Hartrees.
 NAtoms=   45 NActive=   45 NUniq=   45 SFac= 1.00D+00 NAtFMM=   60 NAOKFM=F Big=F
 Integral buffers will be    131072 words long.
 Raffenetti 2 integral format.
 Two-electron integral symmetry is turned on.
 Nuclear repulsion after empirical dispersion term =     3113.6967142137 Hartrees.
 ------------------------------------------------------------------------------
 Polarizable Continuum Model (PCM)
 =================================
 Model                : PCM.
 Atomic radii         : SMD-Coulomb.
 Polarization charges : Total charges.
 Charge compensation  : None.
 Solution method      : Matrix inversion.
 Cavity type          : VdW (van der Waals Surface) (Alpha=1.000).
 Cavity algorithm     : GePol (No added spheres)
                        Default sphere list used, NSphG=   45.
                        Lebedev-Laikov grids with approx.  5.0 points / Ang**2.
                        Smoothing algorithm: York/Karplus (Gamma=1.0000).
                        Polarization charges: spherical gaussians, with
                                              point-specific exponents (IZeta= 3).
                        Self-potential: point-specific (ISelfS= 7).
                        Self-field    : sphere-specific E.n sum rule (ISelfD= 2).
 1st derivatives      : Analytical E(r).r(x)/FMM algorithm (CHGder, D1EAlg=3).
                        Cavity 1st derivative terms included.
 Solvent              : Dichloromethane, Eps=   8.930000 Eps(inf)=   2.028346
 ------------------------------------------------------------------------------
 ------------------------------------------------------------------------------
 Atomic radii for non-electrostatic terms: SMD-CDS.
 ------------------------------------------------------------------------------
 Nuclear repulsion after PCM non-electrostatic terms =     3113.6811120155 Hartrees.
 One-electron integrals computed using PRISM.
 NBasis=   598 RedAO= T EigKep=  1.15D-06  NBF=   598
 NBsUse=   595 1.00D-06 EigRej=  8.34D-07 NBFU=   595
 Initial guess from the checkpoint file:  "/home/osl/gaussian/scratch/Gau-4129002.chk"
 B after Tr=     0.000000    0.000000    0.000000
         Rot=    0.999958   -0.001004    0.000501    0.009138 Ang=  -1.06 deg.
 ExpMin= 3.50D-02 ExpMax= 5.74D+05 ExpMxC= 5.74D+03 IAcc=3 IRadAn=         5 AccDes= 0.00D+00
 Harris functional with IExCor= 4639 and IRadAn=       5 diagonalized for initial guess.
 HarFok:  IExCor= 4639 AccDes= 0.00D+00 IRadAn=         5 IDoV= 1 UseB2=F ITyADJ=14
 ICtDFT=  3500011 ScaDFX=  1.000000  1.000000  1.000000  1.000000
 FoFCou: FMM=F IPFlag=           0 FMFlag=      100000 FMFlg1=           0
         NFxFlg=           0 DoJE=T BraDBF=F KetDBF=T FulRan=T
         wScrn=  0.000000 ICntrl=       500 IOpCl=  0 I1Cent=   200000004 NGrid=           0
         NMat0=    1 NMatS0=      1 NMatT0=    0 NMatD0=    1 NMtDS0=    0 NMtDT0=    0
 Petite list used in FoFCou.
 Requested convergence on RMS density matrix=1.00D-08 within 128 cycles.
 Requested convergence on MAX density matrix=1.00D-06.
 Requested convergence on             energy=1.00D-06.
 No special actions if energy rises.
 Inv3:  Mode=1 IEnd=    33067200.
 Iteration    1 A*A^-1 deviation from unit magnitude is 3.22D-15 for    354.
 Iteration    1 A*A^-1 deviation from orthogonality  is 1.92D-15 for   1400    449.
 Iteration    1 A^-1*A deviation from unit magnitude is 2.89D-15 for   2277.
 Iteration    1 A^-1*A deviation from orthogonality  is 2.46D-15 for   1326    293.
 Error on total polarization charges =  0.04885
 SCF Done:  E(RwB97XD) =  -4218.05036826     A.U. after   17 cycles
            NFock= 17  Conv=0.26D-08     -V/T= 2.0064
 SMD-CDS (non-electrostatic) energy       (kcal/mol) =      -9.79
 (included in total energy above)
 D1PCM: PCM CHGder 1st derivatives, ID1Alg=3 FixD1E=F DoIter=F DoCFld=F I1PDM=0.
 Calling FoFJK, ICntrl=      2127 FMM=F ISym2X=0 I1Cent= 0 IOpClX= 0 NMat=1 NMatS=1 NMatT=0.
 ***** Axes restored to original set *****
 -------------------------------------------------------------------
 Center     Atomic                   Forces (Hartrees/Bohr)
 Number     Number              X              Y              Z
 -------------------------------------------------------------------
      1        6          -0.000032857   -0.000039087   -0.000105061
      2        6          -0.000049213   -0.000080113    0.000007911
      3        6          -0.000007788   -0.000056839    0.000001663
      4        6           0.000057233    0.000102358    0.000075269
      5        6          -0.000018834    0.000052038   -0.000014402
      6        6           0.000016883    0.000029192    0.000091390
      7       16          -0.000092304    0.000095153   -0.000339667
      8        6          -0.000071705   -0.000001194    0.000015196
      9        6          -0.000084536   -0.000021700    0.000005863
     10       16           0.000147364    0.000029844   -0.000097120
     11        6           0.000017465   -0.000071853   -0.000138614
     12        6           0.000073465    0.000085347   -0.000010504
     13        6           0.000031833    0.000036463    0.000009320
     14        6          -0.000074006   -0.000035368    0.000058319
     15        1          -0.000005384    0.000009131   -0.000007366
     16        1           0.000008936   -0.000013600    0.000028214
     17        1          -0.000016165    0.000007964   -0.000019866
     18        1          -0.000007876    0.000011016   -0.000005514
     19        1          -0.000033409    0.000017114   -0.000020605
     20        1          -0.000046953    0.000066383    0.000039657
     21        1          -0.000011215    0.000014849   -0.000002529
     22        1          -0.000006449    0.000008156   -0.000001229
     23        6          -0.000099014   -0.000027608   -0.000048979
     24        1           0.000326145   -0.000266489    0.000175268
     25        6           0.000115480   -0.000009691    0.000231806
     26        1           0.000042175   -0.000106343   -0.000274197
     27        6          -0.000161437    0.000121225    0.000045217
     28        1           0.000104645    0.000054621    0.000011438
     29        1           0.000001900    0.000008023    0.000004534
     30        1           0.000062396   -0.000018225   -0.000003098
     31        1          -0.000012200    0.000032374    0.000015609
     32        6           0.000140020   -0.000323229   -0.000063909
     33        6          -0.000056697    0.000159041   -0.000126462
     34        6          -0.000049161    0.000079485    0.000156560
     35        6           0.000042795   -0.000028152   -0.000063487
     36        1          -0.000080419   -0.000051338   -0.000008256
     37        6          -0.000002381   -0.000076523    0.000017555
     38        1           0.000111776   -0.000068523    0.000038259
     39        6           0.000009017   -0.000007900    0.000017697
     40        1           0.000000669   -0.000010885    0.000008445
     41        1          -0.000005858   -0.000018297    0.000000662
     42        1          -0.000009581   -0.000017969    0.000010169
     43        6           0.000762935    0.001096441    0.000780874
     44        1          -0.000119893   -0.000013700   -0.000255371
     45       35          -0.000917802   -0.000751590   -0.000240660
 -------------------------------------------------------------------
 Cartesian Forces:  Max     0.001096441 RMS     0.000190999

 GradGradGradGradGradGradGradGradGradGradGradGradGradGradGradGradGradGrad
 Berny optimization.
 FormGI is forming the generalized inverse of G from B-inverse, IUseBI=4.
 Internal  Forces:  Max     0.000978397 RMS     0.000117608
 Search for a saddle point.
 Step number   4 out of a maximum of  270
 All quantities printed in internal units (Hartrees-Bohrs-Radians)
 Swapping is turned off.
 Update second derivatives using D2CorX and points    2    3    4
 ITU=  0  0  0  0
     Eigenvalues ---   -0.01771   0.00238   0.00463   0.00768   0.00822
     Eigenvalues ---    0.01003   0.01235   0.01351   0.01374   0.01491
     Eigenvalues ---    0.01598   0.01651   0.01728   0.01734   0.01741
     Eigenvalues ---    0.01761   0.01818   0.01850   0.02046   0.02082
     Eigenvalues ---    0.02127   0.02330   0.02339   0.02363   0.02535
     Eigenvalues ---    0.02588   0.02615   0.02628   0.02688   0.02795
     Eigenvalues ---    0.02815   0.02857   0.02910   0.02915   0.02937
     Eigenvalues ---    0.03000   0.03297   0.03865   0.04234   0.04470
     Eigenvalues ---    0.04557   0.04608   0.05098   0.05221   0.05975
     Eigenvalues ---    0.07023   0.08037   0.08333   0.09465   0.10447
     Eigenvalues ---    0.10865   0.11035   0.11077   0.11213   0.11661
     Eigenvalues ---    0.11757   0.11870   0.12216   0.12302   0.12334
     Eigenvalues ---    0.12377   0.12457   0.12479   0.12623   0.12806
     Eigenvalues ---    0.13322   0.13852   0.14422   0.15091   0.15751
     Eigenvalues ---    0.16184   0.16412   0.16652   0.17489   0.17938
     Eigenvalues ---    0.18344   0.18424   0.19041   0.19272   0.19332
     Eigenvalues ---    0.19470   0.19731   0.21040   0.22218   0.22670
     Eigenvalues ---    0.22753   0.23625   0.25374   0.27213   0.27871
     Eigenvalues ---    0.28853   0.30533   0.31828   0.32253   0.32731
     Eigenvalues ---    0.34129   0.34518   0.34623   0.35082   0.35790
     Eigenvalues ---    0.35948   0.36458   0.36530   0.36720   0.36776
     Eigenvalues ---    0.36899   0.36912   0.36919   0.37004   0.37072
     Eigenvalues ---    0.37134   0.37234   0.37277   0.37410   0.37908
     Eigenvalues ---    0.40877   0.43012   0.43053   0.43093   0.44209
     Eigenvalues ---    0.47159   0.48139   0.48349   0.48506   0.48544
     Eigenvalues ---    0.49002   0.52157   0.52438   0.52485
 Eigenvectors required to have negative eigenvalues:
                          R14       R50       D91       A86      D121
   1                   -0.63140   0.21177  -0.20516   0.20380   0.19515
                         D140       D88      D118       D94      D117
   1                   -0.19124  -0.18544   0.18537  -0.18084  -0.17119
 RFO step:  Lambda0=4.198807762D-05 Lambda=-8.00951117D-05.
 Linear search not attempted -- option 19 set.
 Iteration  1 RMS(Cart)=  0.00860032 RMS(Int)=  0.00002931
 Iteration  2 RMS(Cart)=  0.00005973 RMS(Int)=  0.00000930
 Iteration  3 RMS(Cart)=  0.00000000 RMS(Int)=  0.00000930
 Variable       Old X    -DE/DX   Delta X   Delta X   Delta X     New X
                                 (Linear)    (Quad)   (Total)
    R1        2.63774  -0.00007   0.00000  -0.00044  -0.00043   2.63730
    R2        2.62131  -0.00003   0.00000   0.00038   0.00038   2.62169
    R3        2.04949  -0.00001   0.00000   0.00000   0.00000   2.04948
    R4        2.63118  -0.00007   0.00000   0.00003   0.00003   2.63121
    R5        2.04938   0.00001   0.00000   0.00006   0.00006   2.04944
    R6        2.63488  -0.00009   0.00000  -0.00061  -0.00061   2.63427
    R7        2.04874   0.00001   0.00000   0.00003   0.00003   2.04877
    R8        2.62370   0.00003   0.00000   0.00041   0.00041   2.62412
    R9        2.05051  -0.00006   0.00000  -0.00016  -0.00016   2.05035
   R10        2.64152   0.00002   0.00000   0.00023   0.00023   2.64175
   R11        3.35182   0.00015   0.00000  -0.00015  -0.00015   3.35167
   R12        3.34853  -0.00004   0.00000  -0.00119  -0.00118   3.34735
   R13        3.34996   0.00000   0.00000  -0.00086  -0.00087   3.34910
   R14        4.30846  -0.00017   0.00000   0.04628   0.04627   4.35473
   R15        2.64031  -0.00002   0.00000   0.00013   0.00013   2.64044
   R16        2.62415   0.00004   0.00000   0.00051   0.00051   2.62467
   R17        3.35523  -0.00021   0.00000  -0.00071  -0.00071   3.35452
   R18        2.62214   0.00004   0.00000   0.00071   0.00071   2.62285
   R19        3.60695   0.00013   0.00000   0.00287   0.00287   3.60983
   R20        2.63584   0.00002   0.00000  -0.00034  -0.00034   2.63551
   R21        2.04989   0.00002   0.00000   0.00000   0.00000   2.04988
   R22        2.63094   0.00007   0.00000   0.00037   0.00037   2.63131
   R23        2.04894  -0.00001   0.00000  -0.00002  -0.00002   2.04893
   R24        2.63703   0.00008   0.00000  -0.00007  -0.00007   2.63696
   R25        2.04923  -0.00001   0.00000  -0.00001  -0.00001   2.04921
   R26        2.05013   0.00002   0.00000   0.00007   0.00007   2.05021
   R27        2.06651  -0.00032   0.00000  -0.00074  -0.00074   2.06577
   R28        2.89289  -0.00008   0.00000  -0.00028  -0.00030   2.89259
   R29        2.87129   0.00002   0.00000  -0.00254  -0.00254   2.86876
   R30        2.06620   0.00022   0.00000  -0.00002  -0.00002   2.06618
   R31        2.88170  -0.00012   0.00000   0.00000   0.00000   2.88170
   R32        2.06903   0.00000   0.00000  -0.00005  -0.00005   2.06898
   R33        4.92648   0.00027   0.00000   0.03128   0.03129   4.95777
   R34        2.07084   0.00010   0.00000   0.00022   0.00022   2.07105
   R35        2.06528  -0.00001   0.00000   0.00001   0.00001   2.06529
   R36        2.06866  -0.00003   0.00000  -0.00013  -0.00013   2.06853
   R37        2.64392   0.00016   0.00000   0.00128   0.00128   2.64520
   R38        2.65205   0.00009   0.00000   0.00113   0.00113   2.65318
   R39        2.77614  -0.00024   0.00000  -0.00705  -0.00705   2.76909
   R40        2.62738  -0.00003   0.00000  -0.00058  -0.00058   2.62680
   R41        2.04948  -0.00002   0.00000  -0.00004  -0.00004   2.04945
   R42        2.62079  -0.00006   0.00000  -0.00063  -0.00063   2.62016
   R43        2.05330   0.00009   0.00000   0.00019   0.00019   2.05349
   R44        2.63322   0.00008   0.00000   0.00041   0.00041   2.63363
   R45        2.05045  -0.00001   0.00000  -0.00008  -0.00008   2.05037
   R46        2.63985   0.00004   0.00000   0.00044   0.00044   2.64029
   R47        2.05055   0.00000   0.00000  -0.00004  -0.00004   2.05051
   R48        2.05139   0.00000   0.00000   0.00004   0.00004   2.05142
   R49        2.04949  -0.00001   0.00000  -0.00101  -0.00100   2.04849
   R50        5.18078   0.00098   0.00000   0.05026   0.05026   5.23104
    A1        2.06963   0.00004   0.00000   0.00091   0.00091   2.07055
    A2        2.10789  -0.00005   0.00000  -0.00068  -0.00068   2.10720
    A3        2.10566   0.00001   0.00000  -0.00023  -0.00023   2.10544
    A4        2.11181   0.00000   0.00000  -0.00001  -0.00001   2.11180
    A5        2.07934   0.00001   0.00000   0.00007   0.00007   2.07941
    A6        2.09204  -0.00001   0.00000  -0.00006  -0.00006   2.09197
    A7        2.10485   0.00000   0.00000  -0.00043  -0.00043   2.10442
    A8        2.09576   0.00000   0.00000   0.00028   0.00028   2.09603
    A9        2.08258   0.00000   0.00000   0.00015   0.00015   2.08273
   A10        2.06164   0.00005   0.00000   0.00045   0.00045   2.06209
   A11        2.10940  -0.00009   0.00000  -0.00064  -0.00064   2.10876
   A12        2.11214   0.00004   0.00000   0.00019   0.00019   2.11233
   A13        2.12085  -0.00007   0.00000   0.00023   0.00024   2.12109
   A14        2.08980   0.00011   0.00000  -0.00059  -0.00059   2.08921
   A15        2.07252  -0.00004   0.00000   0.00036   0.00035   2.07287
   A16        2.09746  -0.00001   0.00000  -0.00120  -0.00121   2.09625
   A17        2.11163   0.00003   0.00000  -0.00046  -0.00046   2.11118
   A18        2.06929  -0.00002   0.00000   0.00168   0.00169   2.07098
   A19        1.75753   0.00004   0.00000   0.00134   0.00133   1.75886
   A20        1.63523   0.00004   0.00000  -0.00619  -0.00619   1.62904
   A21        1.81838   0.00003   0.00000  -0.00233  -0.00234   1.81604
   A22        2.07777   0.00000   0.00000   0.00088   0.00087   2.07864
   A23        2.10753   0.00004   0.00000  -0.00002  -0.00002   2.10751
   A24        2.09777  -0.00005   0.00000  -0.00088  -0.00088   2.09689
   A25        2.06416   0.00000   0.00000   0.00117   0.00117   2.06533
   A26        2.12000   0.00012   0.00000   0.00053   0.00052   2.12053
   A27        2.09702  -0.00012   0.00000  -0.00157  -0.00158   2.09544
   A28        1.76287   0.00005   0.00000   0.00094   0.00093   1.76380
   A29        1.85208  -0.00005   0.00000   0.00189   0.00189   1.85397
   A30        1.75715  -0.00002   0.00000   0.00176   0.00176   1.75891
   A31        2.06292  -0.00007   0.00000  -0.00001  -0.00001   2.06291
   A32        2.11141   0.00001   0.00000  -0.00017  -0.00017   2.11124
   A33        2.10883   0.00006   0.00000   0.00018   0.00018   2.10901
   A34        2.10469  -0.00002   0.00000  -0.00029  -0.00029   2.10440
   A35        2.08271   0.00000   0.00000   0.00010   0.00010   2.08281
   A36        2.09578   0.00002   0.00000   0.00020   0.00019   2.09597
   A37        2.11121   0.00004   0.00000   0.00021   0.00021   2.11142
   A38        2.09243  -0.00002   0.00000  -0.00013  -0.00013   2.09231
   A39        2.07952  -0.00002   0.00000  -0.00008  -0.00008   2.07944
   A40        2.06967  -0.00004   0.00000   0.00042   0.00042   2.07009
   A41        2.10713   0.00004   0.00000  -0.00010  -0.00010   2.10703
   A42        2.10624  -0.00001   0.00000  -0.00033  -0.00033   2.10591
   A43        1.75977  -0.00008   0.00000  -0.00139  -0.00138   1.75838
   A44        1.85279   0.00013   0.00000   0.00074   0.00074   1.85352
   A45        2.01568   0.00002   0.00000   0.00188   0.00187   2.01755
   A46        1.92373  -0.00009   0.00000  -0.00291  -0.00291   1.92082
   A47        1.90281   0.00013   0.00000   0.00148   0.00148   1.90429
   A48        1.99428  -0.00010   0.00000  -0.00019  -0.00019   1.99409
   A49        1.80744   0.00016   0.00000   0.00077   0.00075   1.80820
   A50        1.99472  -0.00017   0.00000  -0.00121  -0.00120   1.99352
   A51        1.92821   0.00002   0.00000   0.00016   0.00016   1.92837
   A52        1.91018   0.00001   0.00000  -0.00188  -0.00188   1.90830
   A53        1.87208  -0.00005   0.00000   0.00176   0.00177   1.87385
   A54        1.94259   0.00005   0.00000   0.00056   0.00056   1.94315
   A55        2.32721   0.00044   0.00000  -0.00203  -0.00204   2.32517
   A56        1.98164  -0.00004   0.00000   0.00008   0.00008   1.98172
   A57        1.90466  -0.00003   0.00000  -0.00036  -0.00036   1.90429
   A58        1.93759   0.00008   0.00000   0.00078   0.00078   1.93836
   A59        1.86530   0.00001   0.00000  -0.00046  -0.00046   1.86484
   A60        1.88907   0.00000   0.00000   0.00030   0.00030   1.88937
   A61        1.88178  -0.00002   0.00000  -0.00041  -0.00041   1.88138
   A62        2.08244   0.00005   0.00000   0.00042   0.00042   2.08286
   A63        2.14402   0.00039   0.00000   0.00111   0.00111   2.14513
   A64        2.05568  -0.00044   0.00000  -0.00153  -0.00153   2.05415
   A65        2.09834  -0.00007   0.00000  -0.00050  -0.00050   2.09784
   A66        2.11492   0.00006   0.00000  -0.00057  -0.00057   2.11434
   A67        2.06979   0.00001   0.00000   0.00103   0.00103   2.07082
   A68        2.10129  -0.00001   0.00000  -0.00015  -0.00015   2.10114
   A69        2.08667  -0.00008   0.00000  -0.00195  -0.00195   2.08472
   A70        2.09519   0.00010   0.00000   0.00212   0.00212   2.09731
   A71        2.09604   0.00000   0.00000  -0.00027  -0.00027   2.09577
   A72        2.08822   0.00000   0.00000   0.00041   0.00041   2.08863
   A73        2.09892   0.00000   0.00000  -0.00014  -0.00014   2.09878
   A74        2.09271  -0.00002   0.00000  -0.00056  -0.00056   2.09215
   A75        2.09227   0.00001   0.00000   0.00071   0.00071   2.09298
   A76        2.09817   0.00001   0.00000  -0.00014  -0.00014   2.09803
   A77        2.09538   0.00006   0.00000   0.00104   0.00104   2.09642
   A78        2.09393  -0.00002   0.00000  -0.00045  -0.00045   2.09348
   A79        2.09383  -0.00004   0.00000  -0.00059  -0.00059   2.09324
   A80        1.83084  -0.00004   0.00000  -0.00662  -0.00661   1.82423
   A81        1.69725  -0.00014   0.00000  -0.00332  -0.00330   1.69395
   A82        1.58596   0.00032   0.00000  -0.00963  -0.00962   1.57634
   A83        2.15266   0.00031   0.00000   0.00439   0.00434   2.15700
   A84        1.99509  -0.00018   0.00000   0.00174   0.00166   1.99675
   A85        2.03829  -0.00020   0.00000   0.00275   0.00268   2.04097
   A86        1.54214   0.00072   0.00000  -0.01425  -0.01422   1.52792
   A87        0.95323  -0.00026   0.00000  -0.00422  -0.00420   0.94903
    D1        0.00252  -0.00002   0.00000  -0.00111  -0.00111   0.00141
    D2       -3.13795   0.00000   0.00000   0.00062   0.00062  -3.13733
    D3       -3.13649  -0.00001   0.00000  -0.00258  -0.00258  -3.13907
    D4        0.00622   0.00001   0.00000  -0.00085  -0.00085   0.00537
    D5       -0.01405  -0.00001   0.00000  -0.00169  -0.00169  -0.01575
    D6       -3.04898   0.00000   0.00000  -0.00206  -0.00206  -3.05105
    D7        3.12496  -0.00002   0.00000  -0.00023  -0.00023   3.12474
    D8        0.09003  -0.00001   0.00000  -0.00060  -0.00060   0.08944
    D9        0.00556   0.00002   0.00000   0.00213   0.00213   0.00769
   D10       -3.13844   0.00002   0.00000   0.00192   0.00192  -3.13652
   D11       -3.13716   0.00000   0.00000   0.00039   0.00039  -3.13677
   D12        0.00202   0.00000   0.00000   0.00018   0.00018   0.00220
   D13       -0.00194   0.00001   0.00000  -0.00028  -0.00028  -0.00222
   D14        3.13677  -0.00001   0.00000  -0.00142  -0.00143   3.13534
   D15       -3.14114   0.00001   0.00000  -0.00007  -0.00007  -3.14121
   D16       -0.00243  -0.00001   0.00000  -0.00122  -0.00122  -0.00365
   D17       -0.00979  -0.00003   0.00000  -0.00257  -0.00257  -0.01236
   D18        3.12559  -0.00003   0.00000  -0.00199  -0.00200   3.12360
   D19        3.13469  -0.00001   0.00000  -0.00142  -0.00142   3.13327
   D20       -0.01311   0.00000   0.00000  -0.00085  -0.00085  -0.01396
   D21        0.01807   0.00003   0.00000   0.00360   0.00360   0.02167
   D22        3.05556   0.00003   0.00000   0.00383   0.00384   3.05939
   D23       -3.11737   0.00003   0.00000   0.00303   0.00303  -3.11434
   D24       -0.07988   0.00002   0.00000   0.00326   0.00327  -0.07661
   D25        2.34716  -0.00002   0.00000   0.00038   0.00038   2.34754
   D26       -2.10981  -0.00004   0.00000   0.00313   0.00313  -2.10668
   D27       -0.80048  -0.00001   0.00000   0.00094   0.00095  -0.79953
   D28        1.02574  -0.00003   0.00000   0.00369   0.00369   1.02944
   D29       -2.35432  -0.00006   0.00000  -0.00489  -0.00489  -2.35922
   D30        2.09286  -0.00010   0.00000  -0.00134  -0.00133   2.09153
   D31        0.89225  -0.00005   0.00000  -0.00508  -0.00508   0.88716
   D32       -0.94375  -0.00009   0.00000  -0.00153  -0.00152  -0.94528
   D33       -0.81028  -0.00002   0.00000   0.00230   0.00231  -0.80797
   D34        2.34800   0.00000   0.00000   0.00425   0.00425   2.35225
   D35        0.87612   0.00004   0.00000  -0.00437  -0.00437   0.87175
   D36       -2.24879   0.00006   0.00000  -0.00243  -0.00243  -2.25121
   D37        1.24789   0.00008   0.00000   0.00390   0.00390   1.25178
   D38       -0.97533  -0.00019   0.00000   0.00292   0.00293  -0.97240
   D39       -3.01991  -0.00002   0.00000   0.00186   0.00188  -3.01803
   D40       -0.53264   0.00002   0.00000   0.00447   0.00446  -0.52818
   D41       -2.75585  -0.00024   0.00000   0.00349   0.00349  -2.75236
   D42        1.48275  -0.00008   0.00000   0.00243   0.00244   1.48519
   D43       -0.06662   0.00001   0.00000   0.00168   0.00168  -0.06494
   D44       -3.14043   0.00001   0.00000  -0.00026  -0.00026  -3.14069
   D45        3.05838  -0.00001   0.00000  -0.00024  -0.00024   3.05814
   D46       -0.01543  -0.00001   0.00000  -0.00219  -0.00218  -0.01761
   D47        3.13764   0.00002   0.00000  -0.00049  -0.00049   3.13715
   D48       -0.02210   0.00000   0.00000  -0.00136  -0.00136  -0.02346
   D49        0.01292   0.00003   0.00000   0.00146   0.00146   0.01438
   D50        3.13636   0.00002   0.00000   0.00059   0.00059   3.13695
   D51        0.88176  -0.00002   0.00000  -0.00370  -0.00370   0.87806
   D52       -1.01945   0.00003   0.00000  -0.00642  -0.00641  -1.02586
   D53       -2.32669  -0.00001   0.00000  -0.00170  -0.00170  -2.32839
   D54        2.05528   0.00004   0.00000  -0.00442  -0.00441   2.05087
   D55        0.00620  -0.00003   0.00000   0.00125   0.00125   0.00745
   D56        3.14072  -0.00001   0.00000   0.00145   0.00145  -3.14101
   D57       -3.06635  -0.00003   0.00000  -0.00084  -0.00084  -3.06719
   D58        0.06817  -0.00001   0.00000  -0.00063  -0.00063   0.06754
   D59        1.51147   0.00010   0.00000   0.00657   0.00658   1.51805
   D60       -2.76550   0.00001   0.00000   0.00307   0.00308  -2.76242
   D61       -0.53599   0.00000   0.00000   0.00481   0.00482  -0.53117
   D62       -2.94134   0.00014   0.00000   0.00871   0.00871  -2.93262
   D63       -0.93512   0.00004   0.00000   0.00521   0.00521  -0.92991
   D64        1.29439   0.00003   0.00000   0.00695   0.00695   1.30134
   D65        0.00508   0.00004   0.00000   0.00036   0.00036   0.00544
   D66       -3.13860   0.00001   0.00000  -0.00091  -0.00091  -3.13951
   D67       -3.12945   0.00001   0.00000   0.00016   0.00016  -3.12930
   D68        0.01005  -0.00001   0.00000  -0.00111  -0.00111   0.00893
   D69       -0.00733  -0.00001   0.00000  -0.00105  -0.00105  -0.00838
   D70        3.14094  -0.00003   0.00000  -0.00101  -0.00101   3.13992
   D71        3.13637   0.00002   0.00000   0.00023   0.00023   3.13660
   D72        0.00145   0.00000   0.00000   0.00027   0.00027   0.00172
   D73       -0.00179  -0.00002   0.00000   0.00012   0.00012  -0.00167
   D74       -3.12524  -0.00001   0.00000   0.00098   0.00098  -3.12425
   D75        3.13318  -0.00001   0.00000   0.00009   0.00009   3.13326
   D76        0.00973   0.00000   0.00000   0.00095   0.00095   0.01068
   D77       -3.10332   0.00007   0.00000   0.01004   0.01004  -3.09328
   D78       -1.02669   0.00010   0.00000   0.00761   0.00761  -1.01908
   D79        1.18012   0.00004   0.00000   0.00754   0.00754   1.18766
   D80       -1.21193   0.00000   0.00000   0.00756   0.00756  -1.20436
   D81        0.86471   0.00002   0.00000   0.00513   0.00513   0.86984
   D82        3.07151  -0.00003   0.00000   0.00506   0.00506   3.07658
   D83        0.93770   0.00002   0.00000   0.00711   0.00712   0.94482
   D84        3.01434   0.00005   0.00000   0.00468   0.00468   3.01902
   D85       -1.06204  -0.00001   0.00000   0.00461   0.00462  -1.05742
   D86       -0.46757  -0.00001   0.00000  -0.00408  -0.00406  -0.47163
   D87        1.44085  -0.00006   0.00000  -0.01139  -0.01139   1.42946
   D88       -2.17622  -0.00030   0.00000   0.00964   0.00966  -2.16656
   D89       -2.43303   0.00001   0.00000  -0.00440  -0.00439  -2.43742
   D90       -0.52461  -0.00005   0.00000  -0.01171  -0.01171  -0.53632
   D91        2.14151  -0.00028   0.00000   0.00932   0.00933   2.15084
   D92        1.68925   0.00010   0.00000  -0.00160  -0.00158   1.68767
   D93       -2.68552   0.00004   0.00000  -0.00891  -0.00891  -2.69443
   D94       -0.01940  -0.00019   0.00000   0.01212   0.01214  -0.00726
   D95        0.08834  -0.00009   0.00000  -0.00668  -0.00666   0.08167
   D96       -2.04563   0.00001   0.00000  -0.00473  -0.00473  -2.05036
   D97        2.12791  -0.00002   0.00000  -0.00538  -0.00537   2.12254
   D98        1.22052  -0.00003   0.00000   0.00484   0.00484   1.22537
   D99       -2.98412  -0.00006   0.00000   0.00406   0.00406  -2.98006
   D100      -0.91243  -0.00006   0.00000   0.00380   0.00381  -0.90862
   D101      -3.04505   0.00007   0.00000   0.00380   0.00380  -3.04125
   D102      -0.96651   0.00004   0.00000   0.00302   0.00302  -0.96349
   D103       1.10518   0.00004   0.00000   0.00277   0.00276   1.10794
   D104      -0.97879   0.00004   0.00000   0.00513   0.00513  -0.97366
   D105       1.09975   0.00001   0.00000   0.00435   0.00435   1.10410
   D106      -3.11174   0.00002   0.00000   0.00409   0.00409  -3.10765
   D107      -1.02002   0.00032   0.00000   0.00623   0.00626  -1.01376
   D108       0.01415   0.00000   0.00000   0.00156   0.00156   0.01571
   D109      -3.10932   0.00003   0.00000   0.00418   0.00418  -3.10514
   D110      -3.07709   0.00004   0.00000   0.00143   0.00142  -3.07567
   D111       0.08263   0.00007   0.00000   0.00404   0.00404   0.08667
   D112      -0.01822   0.00001   0.00000  -0.00065  -0.00065  -0.01887
   D113       3.11517   0.00002   0.00000   0.00130   0.00130   3.11647
   D114       3.07556  -0.00001   0.00000  -0.00045  -0.00045   3.07512
   D115      -0.07424   0.00000   0.00000   0.00151   0.00150  -0.07273
   D116       1.84454  -0.00006   0.00000   0.00101   0.00100   1.84555
   D117      -0.13110  -0.00003   0.00000   0.01012   0.01013  -0.12097
   D118      -2.78645   0.00020   0.00000  -0.01115  -0.01116  -2.79761
   D119      -1.24743  -0.00003   0.00000   0.00082   0.00082  -1.24661
   D120       3.06011   0.00000   0.00000   0.00993   0.00994   3.07005
   D121       0.40477   0.00023   0.00000  -0.01134  -0.01135   0.39341
   D122       0.00073   0.00000   0.00000  -0.00116  -0.00116  -0.00043
   D123      -3.13774   0.00000   0.00000  -0.00062  -0.00062  -3.13836
   D124       3.12466  -0.00003   0.00000  -0.00372  -0.00372   3.12093
   D125      -0.01381  -0.00003   0.00000  -0.00318  -0.00319  -0.01700
   D126       0.00734  -0.00002   0.00000  -0.00067  -0.00067   0.00667
   D127       3.14019   0.00000   0.00000   0.00026   0.00026   3.14045
   D128      -3.12600  -0.00002   0.00000  -0.00262  -0.00262  -3.12862
   D129       0.00685  -0.00001   0.00000  -0.00169  -0.00169   0.00516
   D130      -0.01176   0.00000   0.00000  -0.00018  -0.00018  -0.01195
   D131       3.14008   0.00000   0.00000   0.00009   0.00009   3.14017
   D132       3.12669  -0.00001   0.00000  -0.00072  -0.00072   3.12596
   D133      -0.00465   0.00000   0.00000  -0.00045  -0.00045  -0.00510
   D134       0.00772   0.00001   0.00000   0.00110   0.00110   0.00881
   D135       3.13905   0.00001   0.00000   0.00083   0.00083   3.13988
   D136      -3.12510   0.00000   0.00000   0.00016   0.00016  -3.12495
   D137       0.00623  -0.00001   0.00000  -0.00011  -0.00011   0.00612
   D138       3.03303   0.00003   0.00000   0.00243   0.00243   3.03546
   D139      -1.38615   0.00011   0.00000  -0.00922  -0.00922  -1.39537
   D140       1.31272   0.00004   0.00000   0.01085   0.01086   1.32358
   D141       1.56801  -0.00005   0.00000   0.00085   0.00088   1.56889
         Item               Value     Threshold  Converged?
 Maximum Force            0.000978     0.000450     NO 
 RMS     Force            0.000118     0.000300     YES
 Maximum Displacement     0.050797     0.001800     NO 
 RMS     Displacement     0.008611     0.001200     NO 
 Predicted change in Energy=-1.927042D-05
 GradGradGradGradGradGradGradGradGradGradGradGradGradGradGradGradGradGrad

                          Input orientation:                          
 ---------------------------------------------------------------------
 Center     Atomic      Atomic             Coordinates (Angstroms)
 Number     Number       Type             X           Y           Z
 ---------------------------------------------------------------------
      1          6           0       -0.086862    3.214230    0.739376
      2          6           0       -0.336121    4.159900   -0.256253
      3          6           0       -0.037504    3.892887   -1.589759
      4          6           0        0.510807    2.666434   -1.961758
      5          6           0        0.750514    1.727368   -0.967289
      6          6           0        0.468770    1.996262    0.375317
      7         16           0        0.684954    0.701402    1.564539
      8          6           0        2.329874    0.167249    1.177438
      9          6           0        2.679487   -0.041962   -0.159104
     10         16           0        1.421613    0.143085   -1.397903
     11          6           0        3.952888   -0.461144   -0.518487
     12          6           0        4.885062   -0.680504    0.495408
     13          6           0        4.538114   -0.488394    1.830167
     14          6           0        3.257222   -0.063671    2.185299
     15          1           0        5.271376   -0.663761    2.609583
     16          1           0        2.997211    0.099796    3.225842
     17          1           0        4.215161   -0.620394   -1.558937
     18          1           0        5.885952   -1.006376    0.235384
     19          1           0       -0.323290    3.425832    1.776465
     20          1           0        0.739703    2.451921   -3.000415
     21          1           0       -0.766607    5.116316    0.019661
     22          1           0       -0.232859    4.640002   -2.350721
     23          6           0        0.147986   -1.153659   -0.810246
     24          1           0       -0.512264   -1.199763   -1.680269
     25          6           0        0.915417   -2.469904   -0.663369
     26          1           0        0.142095   -3.187867   -0.377066
     27          6           0        1.595414   -2.943789   -1.943387
     28          1           0        2.450986   -2.326012   -2.239133
     29          1           0        1.973939   -3.957967   -1.793049
     30          1           0        0.887565   -2.971190   -2.777890
     31          1           0        1.627102   -2.408012    0.166322
     32          6           0       -1.854771    0.088200    0.355831
     33          6           0       -2.267753    0.741577   -0.811187
     34          6           0       -2.565327    0.296037    1.548785
     35          6           0       -3.359378    1.601647   -0.781976
     36          1           0       -1.761062    0.576395   -1.755731
     37          6           0       -3.651717    1.157092    1.577120
     38          1           0       -2.260597   -0.228472    2.450371
     39          6           0       -4.047718    1.816376    0.410654
     40          1           0       -3.673962    2.101307   -1.692264
     41          1           0       -4.196084    1.311289    2.503020
     42          1           0       -4.899126    2.489525    0.431321
     43          6           0       -0.665993   -0.766751    0.411356
     44          1           0       -0.607433   -1.473825    1.230933
     45         35           0       -2.463631   -3.016623   -0.124405
 ---------------------------------------------------------------------
                    Distance matrix (angstroms):
                    1          2          3          4          5
     1  C    0.000000
     2  C    1.395600   0.000000
     3  C    2.426496   1.392374   0.000000
     4  C    2.820180   2.420016   1.393993   0.000000
     5  C    2.413434   2.757455   2.387031   1.388623   0.000000
     6  C    1.387340   2.393336   2.777593   2.431629   1.397954
     7  S    2.755159   4.039689   4.545011   4.040601   2.732592
     8  C    3.913643   5.010415   5.209821   4.405619   3.086779
     9  C    4.366090   5.172908   4.991177   3.910006   2.739458
    10  S    4.034278   4.530761   4.028257   2.741312   1.773628
    11  C    5.604478   6.310183   6.002369   4.869569   3.904639
    12  C    6.320482   7.159277   7.035302   6.031066   5.003181
    13  C    6.024089   7.051096   7.199152   6.367954   5.203967
    14  C    4.900839   6.059030   6.384405   5.674007   4.407972
    15  H    6.873660   7.932512   8.159762   7.392589   6.240970
    16  H    5.039218   6.302424   6.840106   6.299289   5.027822
    17  H    6.204352   6.727731   6.201275   4.968676   4.226797
    18  H    7.330896   8.102241   7.900713   6.870892   5.940750
    19  H    1.084539   2.161241   3.410466   3.904704   3.400885
    20  H    3.905171   3.406613   2.161107   1.084996   2.158401
    21  H    2.144289   1.084517   2.149093   3.399961   3.841965
    22  H    3.406294   2.151269   1.084162   2.144598   3.371104
    23  C    4.640575   5.364250   5.109763   4.006336   2.947544
    24  H    5.051632   5.548408   5.115532   4.009162   3.266656
    25  C    5.939835   6.759171   6.500106   5.313332   4.211491
    26  H    6.502746   7.364303   7.186095   6.076186   4.987792
    27  C    6.924484   7.552460   7.037870   5.714133   4.846270
    28  H    6.782807   7.332587   6.729708   5.363371   4.575924
    29  H    7.880387   8.578921   8.106981   6.786156   5.873813
    30  H    7.181928   7.662148   7.027302   5.708837   5.037212
    31  H    5.905562   6.868062   6.749523   5.614698   4.376625
    32  C    3.611741   4.388586   4.643644   4.196960   3.350377
    33  C    3.643425   3.965360   3.938393   3.570614   3.179007
    34  C    3.913283   4.812167   5.401637   5.235007   4.401606
    35  C    3.952758   3.995137   4.115476   4.183777   4.115988
    36  H    3.998335   4.137680   3.741300   3.093881   2.873046
    37  C    4.200217   4.834386   5.529578   5.668190   5.116529
    38  H    4.416426   5.503383   6.184690   5.960540   4.957065
    39  C    4.213127   4.439912   4.939167   5.208751   4.992963
    40  H    4.474233   4.176256   4.055132   4.231346   4.499045
    41  H    4.859766   5.534210   6.380382   6.627630   6.056813
    42  H    4.876268   4.907538   5.448813   5.918235   5.869874
    43  C    4.036236   4.982610   5.109960   4.336276   3.182417
    44  H    4.742413   5.833026   6.089559   5.346540   4.113859
    45  Br   6.724484   7.486398   7.468246   6.672352   5.791945
                    6          7          8          9         10
     6  C    0.000000
     7  S    1.771341   0.000000
     8  C    2.729907   1.772266   0.000000
     9  C    3.054052   2.738923   1.397263   0.000000
    10  S    2.736145   3.103297   2.730916   1.775137   0.000000
    11  C    4.356238   4.045973   2.430064   1.387955   2.746965
    12  C    5.165572   4.549023   2.777199   2.387610   4.032171
    13  C    4.984944   4.041412   2.394211   2.758803   4.531201
    14  C    3.910860   2.754494   1.388914   2.414638   4.031321
    15  H    5.927284   4.898066   3.375508   3.843196   5.615302
    16  H    4.256183   2.910050   2.155423   3.402780   4.885019
    17  H    4.962225   4.895468   3.415031   2.156944   2.900472
    18  H    6.195263   5.633253   3.861419   3.371518   4.890727
    19  H    2.152729   2.912729   4.244582   4.978825   4.888530
    20  H    3.417104   4.889389   5.020242   4.249149   2.892019
    21  H    3.374520   4.897463   5.951630   6.206074   5.615231
    22  H    3.861726   5.628873   6.246681   5.933442   4.885428
    23  C    3.380897   3.060913   3.233623   2.840484   1.910239
    24  H    3.924593   3.946712   4.255932   3.720446   2.371255
    25  C    4.607060   3.882508   3.513379   3.043210   2.761066
    26  H    5.248617   4.380746   4.296470   4.047540   3.711403
    27  C    5.572237   5.140224   4.467386   3.574840   3.139514
    28  H    5.426470   5.172236   4.231309   3.097679   2.804231
    29  H    6.513079   5.885967   5.095870   4.301473   4.156902
    30  H    5.898617   5.690841   5.251159   4.318495   3.447938
    31  H    4.558842   3.537104   2.854507   2.609906   2.999520
    32  C    3.006647   2.878750   4.265272   4.565260   3.716624
    33  C    3.235828   3.790010   5.042089   5.051171   3.783366
    34  C    3.670631   3.275499   4.910954   5.526229   4.960046
    35  C    4.018677   4.761638   6.185821   6.289460   5.036333
    36  H    3.395518   4.125872   5.050410   4.759208   3.231907
    37  C    4.373437   4.360565   6.076098   6.673556   5.968053
    38  H    4.087142   3.213353   4.780102   5.590043   5.339096
    39  C    4.520207   4.997281   6.631837   7.002381   5.998698
    40  H    4.631215   5.618421   6.929777   6.878262   5.466824
    41  H    5.172733   5.007718   6.756783   7.496110   6.938330
    42  H    5.390803   5.971895   7.629423   8.012017   6.985957
    43  C    2.987177   2.304422   3.230241   3.470300   2.908491
    44  H    3.732532   2.552091   3.365079   3.845293   3.693536
    45  Br   5.829040   5.156533   5.899960   5.941504   5.167270
                   11         12         13         14         15
    11  C    0.000000
    12  C    1.394650   0.000000
    13  C    2.420621   1.392431   0.000000
    14  C    2.819999   2.426125   1.395418   0.000000
    15  H    3.400630   2.149246   1.084397   2.144048   0.000000
    16  H    3.904865   3.410003   2.160615   1.084922   2.476816
    17  H    1.084751   2.161646   3.407015   3.904728   4.300469
    18  H    2.145306   1.084245   2.151351   3.406037   2.476270
    19  H    6.217804   6.755000   6.241578   5.016357   6.979910
    20  H    4.997047   6.262337   6.812335   6.289494   7.855929
    21  H    7.326069   8.109920   7.926586   6.907492   8.750670
    22  H    6.848303   7.912101   8.157356   7.408150   9.112141
    23  C    3.878399   4.936445   5.166002   4.452944   6.179349
    24  H    4.672566   5.842459   6.191569   5.517458   7.220846
    25  C    3.644494   4.505862   4.823695   4.403285   5.740100
    26  H    4.687980   5.435422   5.611061   5.101993   6.449861
    27  C    3.708308   4.678885   5.378490   5.301202   6.280188
    28  H    2.948570   4.013743   4.928706   5.034263   5.850446
    29  H    4.215272   4.945042   5.633882   5.713109   6.411556
    30  H    4.560860   5.651699   6.381612   6.221109   7.318941
    31  H    3.109427   3.702281   3.863587   3.497069   4.721511
    32  C    5.898739   6.784964   6.585978   5.431620   7.511779
    33  C    6.342601   7.408932   7.403338   6.336616   8.397328
    34  C    6.879975   7.587590   7.152158   5.868271   7.966204
    35  C    7.602221   8.649318   8.576825   7.440255   9.545923
    36  H    5.937718   7.128702   7.326122   6.412845   8.369537
    37  C    8.052346   8.799060   8.357331   7.042271   9.165319
    38  H    6.890257   7.422038   6.831887   5.526640   7.546220
    39  C    8.370191   9.275568   9.002416   7.748942   9.891000
    40  H    8.130974   9.261817   9.303346   8.231885  10.303910
    41  H    8.869992   9.511306   8.943030   7.585725   9.671865
    42  H    9.379059  10.285112   9.994312   8.724750  10.868632
    43  C    4.721447   5.552361   5.401225   4.362661   6.332074
    44  H    4.988238   5.598023   5.273216   4.223139   6.092395
    45  Br   6.917911   7.735949   7.696540   6.839796   8.534693
                   16         17         18         19         20
    16  H    0.000000
    17  H    4.989608   0.000000
    18  H    4.302474   2.481958   0.000000
    19  H    4.918226   6.935012   7.782936   0.000000
    20  H    7.028166   4.857549   6.993862   4.989693   0.000000
    21  H    7.043536   7.760143   9.043807   2.478029   4.299863
    22  H    7.883203   6.934231   8.718336   4.303028   2.481063
    23  C    5.096983   4.169750   5.834320   5.280616   4.259951
    24  H    6.170510   4.764340   6.681639   5.777615   4.079829
    25  C    5.105212   3.887293   5.258887   6.499760   5.451333
    26  H    5.651669   4.957681   6.174617   6.971031   6.248704
    27  C    6.160307   3.522647   5.187420   7.621732   5.564462
    28  H    6.004070   2.546392   4.434373   7.543563   5.131928
    29  H    6.534661   4.027069   5.303798   8.516994   6.638354
    30  H    7.065859   4.252645   6.158262   7.945452   5.429689
    31  H    4.186521   3.587499   4.484101   6.358484   5.868104
    32  C    5.637272   6.404102   7.818658   3.937438   4.856219
    33  C    6.665534   6.666504   8.404378   4.205009   4.094238
    34  C    5.813163   7.514838   8.651325   3.856706   6.022149
    35  C    7.663184   7.931883   9.659862   4.369336   4.737816
    36  H    6.905389   6.098055   8.058941   4.760555   3.364619
    37  C    6.931407   8.653443   9.871575   4.033031   6.474178
    38  H    5.324816   7.626506   8.478064   4.190613   6.774760
    39  C    7.778366   8.836985  10.328430   4.281022   5.912589
    40  H    8.526334   8.346477  10.235501   5.001344   4.616777
    41  H    7.330326   9.538340  10.590618   4.471879   7.480028
    42  H    8.710471   9.833766  11.339208   4.860489   6.601107
    43  C    4.700139   5.265847   6.558687   4.422523   4.896531
    44  H    4.410148   5.636412   6.585870   4.938115   5.927105
    45  Br   7.124396   7.239203   8.595701   7.049793   6.959724
                   21         22         23         24         25
    21  H    0.000000
    22  H    2.475979   0.000000
    23  C    6.390447   6.007047   0.000000
    24  H    6.545785   5.884762   1.093159   0.000000
    25  C    7.800415   7.397057   1.530694   2.164629   0.000000
    26  H    8.363168   8.081549   2.079827   2.465580   1.093374
    27  C    8.625427   7.811683   2.565857   2.748303   1.524930
    28  H    8.416846   7.465978   2.952954   3.218947   2.204929
    29  H    9.650861   8.894157   3.487714   3.715053   2.147319
    30  H    8.716096   7.705068   2.778852   2.510428   2.173307
    31  H    7.897269   7.711644   2.171374   3.073540   1.094857
    32  C    5.155488   5.538495   2.629256   2.758057   3.905971
    33  C    4.699158   4.659257   3.070459   2.757870   4.524161
    34  C    5.367374   6.286222   3.876688   4.108439   4.965846
    35  C    4.440493   4.633323   4.460282   4.094006   5.904699
    36  H    4.975122   4.382045   2.744357   2.172539   4.199611
    37  C    5.140524   6.264757   5.047458   5.101128   6.247688
    38  H    6.058639   7.131917   4.157988   4.589364   4.980608
    39  C    4.669922   5.491011   5.283526   5.095929   6.645181
    40  H    4.524785   4.326630   5.097062   4.570945   6.558734
    41  H    5.692680   7.095511   5.993717   6.113576   7.102878
    42  H    4.913981   5.842804   6.347253   6.108536   7.720311
    43  C    5.896950   6.086842   1.518081   2.141501   2.560590
    44  H    6.702423   7.095593   2.199904   2.925623   2.626714
    45  Br   8.309353   8.279899   3.280481   3.086994   3.465162
                   26         27         28         29         30
    26  H    0.000000
    27  C    2.150599   0.000000
    28  H    3.088861   1.095955   0.000000
    29  H    2.440024   1.092904   1.757795   0.000000
    30  H    2.523218   1.094622   1.775049   1.767442   0.000000
    31  H    1.763147   2.176910   2.543958   2.522260   3.087470
    32  C    3.906050   5.136453   5.576899   5.970610   5.167251
    33  C    4.629941   5.457826   5.806516   6.406382   5.254388
    34  C    4.814210   6.324833   6.810790   7.061823   6.427858
    35  C    5.946739   6.823476   7.163110   7.770190   6.552178
    36  H    4.437611   4.867530   5.137995   5.874698   4.543721
    37  C    6.090198   7.532834   7.996173   8.316843   7.524221
    38  H    4.746087   6.445687   6.970662   7.060244   6.690900
    39  C    6.574000   7.748912   8.149473   8.629004   7.579223
    40  H    6.653374   7.299478   7.577282   8.283945   6.907701
    41  H    6.881648   8.450898   8.938764   9.180983   8.489471
    42  H    7.635455   8.794271   9.183946   9.682820   8.579291
    43  C    2.671407   3.924064   4.378578   4.691749   4.176648
    44  H    2.466859   4.133962   4.703351   4.688168   4.532967
    45  Br   2.623541   4.448579   5.394671   4.833480   4.274759
                   31         32         33         34         35
    31  H    0.000000
    32  C    4.288406   0.000000
    33  C    5.103462   1.399782   0.000000
    34  C    5.176827   1.404003   2.420026   0.000000
    35  C    6.468509   2.418464   1.390042   2.787038   0.000000
    36  H    4.907202   2.169288   1.084520   3.412517   2.133999
    37  C    6.524281   2.421382   2.791419   1.386529   2.418351
    38  H    5.008141   2.156866   3.402765   1.086658   3.873592
    39  C    7.078752   2.792600   2.411714   2.409203   1.393659
    40  H    7.203441   3.399522   2.145363   3.872011   1.085011
    41  H    7.294027   3.404131   3.876467   2.144917   3.402290
    42  H    8.163807   3.878164   3.394595   3.392158   2.152032
    43  C    2.830558   1.465339   2.517002   2.455755   3.779903
    44  H    2.645609   2.182104   3.440193   2.658343   4.591681
    45  Br   4.145965   3.200197   3.825455   3.712630   4.750072
                   36         37         38         39         40
    36  H    0.000000
    37  C    3.875523   0.000000
    38  H    4.311454   2.148853   0.000000
    39  C    3.385199   1.397181   3.396417   0.000000
    40  H    2.447155   3.403073   4.958517   2.154795   0.000000
    41  H    4.960479   1.085081   2.473811   2.157573   4.300830
    42  H    4.276764   2.155055   4.292541   1.085565   2.482207
    43  C    2.774794   3.738278   2.643877   4.255421   4.658202
    44  H    3.801898   4.038469   2.402266   4.830512   5.543487
    45  Br   4.008068   4.661184   3.800589   5.114049   5.487831
                   41         42         43         44         45
    41  H    0.000000
    42  H    2.484843   0.000000
    43  C    4.599440   5.340707   0.000000
    44  H    4.717359   5.896283   1.084016   0.000000
    45  Br   5.351222   6.046332   2.929243   2.768147   0.000000
 Stoichiometry    C22H20BrS2(1+)
 Framework group  C1[X(C22H20BrS2)]
 Deg. of freedom   129
 Full point group                 C1      NOp   1
 Largest Abelian subgroup         C1      NOp   1
 Largest concise Abelian subgroup C1      NOp   1
                         Standard orientation:                         
 ---------------------------------------------------------------------
 Center     Atomic      Atomic             Coordinates (Angstroms)
 Number     Number       Type             X           Y           Z
 ---------------------------------------------------------------------
      1          6           0        0.136093    3.247068    0.656615
      2          6           0       -0.079647    4.177821   -0.360663
      3          6           0        0.170830    3.855996   -1.691977
      4          6           0        0.635848    2.588695   -2.039718
      5          6           0        0.842423    1.665076   -1.023584
      6          6           0        0.609113    1.988013    0.316399
      7         16           0        0.775541    0.716268    1.538125
      8          6           0        2.375947    0.072999    1.130900
      9          6           0        2.680699   -0.194322   -0.206265
     10         16           0        1.407187    0.031675   -1.422079
     11          6           0        3.917888   -0.699635   -0.581020
     12          6           0        4.859001   -0.946474    0.418192
     13          6           0        4.555844   -0.696428    1.754020
     14          6           0        3.311410   -0.185252    2.124528
     15          1           0        5.295540   -0.893912    2.521981
     16          1           0        3.086336    0.022717    3.165272
     17          1           0        4.145475   -0.903531   -1.621844
     18          1           0        5.832176   -1.339425    0.145965
     19          1           0       -0.062651    3.501542    1.691974
     20          1           0        0.826865    2.331728   -3.076393
     21          1           0       -0.445508    5.165868   -0.103594
     22          1           0        0.002560    4.591948   -2.470094
     23          6           0        0.072542   -1.168716   -0.768782
     24          1           0       -0.609684   -1.199163   -1.622384
     25          6           0        0.763133   -2.524325   -0.600162
     26          1           0       -0.044755   -3.185913   -0.275996
     27          6           0        1.383092   -3.074125   -1.880312
     28          1           0        2.266844   -2.517737   -2.212775
     29          1           0        1.703732   -4.104726   -1.708579
     30          1           0        0.655325   -3.082038   -2.697923
     31          1           0        1.496677   -2.482364    0.211543
     32          6           0       -1.824201    0.224141    0.403951
     33          6           0       -2.224862    0.868351   -0.772422
     34          6           0       -2.492627    0.507894    1.605581
     35          6           0       -3.262093    1.793333   -0.744557
     36          1           0       -1.751449    0.646443   -1.722591
     37          6           0       -3.524597    1.433518    1.632425
     38          1           0       -2.198568   -0.008622    2.515287
     39          6           0       -3.907946    2.082610    0.456059
     40          1           0       -3.567679    2.285408   -1.662015
     41          1           0       -4.036706    1.646221    2.565112
     42          1           0       -4.716841    2.806323    0.475608
     43          6           0       -0.687706   -0.699234    0.458484
     44          1           0       -0.652166   -1.385323    1.297001
     45         35           0       -2.628865   -2.850416    0.028616
 ---------------------------------------------------------------------
 Rotational constants (GHZ):           0.2122071           0.1644154           0.1172276
 Standard basis: 6-31+G(d,p) (6D, 7F)
 There are   598 symmetry adapted cartesian basis functions of A   symmetry.
 There are   598 symmetry adapted basis functions of A   symmetry.
   598 basis functions,  1043 primitive gaussians,   598 cartesian basis functions
   109 alpha electrons      109 beta electrons
       nuclear repulsion energy      3111.1164115891 Hartrees.
 NAtoms=   45 NActive=   45 NUniq=   45 SFac= 1.00D+00 NAtFMM=   60 NAOKFM=F Big=F
 Integral buffers will be    131072 words long.
 Raffenetti 2 integral format.
 Two-electron integral symmetry is turned on.
 Nuclear repulsion after empirical dispersion term =     3111.0708684790 Hartrees.
 ------------------------------------------------------------------------------
 Polarizable Continuum Model (PCM)
 =================================
 Model                : PCM.
 Atomic radii         : SMD-Coulomb.
 Polarization charges : Total charges.
 Charge compensation  : None.
 Solution method      : Matrix inversion.
 Cavity type          : VdW (van der Waals Surface) (Alpha=1.000).
 Cavity algorithm     : GePol (No added spheres)
                        Default sphere list used, NSphG=   45.
                        Lebedev-Laikov grids with approx.  5.0 points / Ang**2.
                        Smoothing algorithm: York/Karplus (Gamma=1.0000).
                        Polarization charges: spherical gaussians, with
                                              point-specific exponents (IZeta= 3).
                        Self-potential: point-specific (ISelfS= 7).
                        Self-field    : sphere-specific E.n sum rule (ISelfD= 2).
 1st derivatives      : Analytical E(r).r(x)/FMM algorithm (CHGder, D1EAlg=3).
                        Cavity 1st derivative terms included.
 Solvent              : Dichloromethane, Eps=   8.930000 Eps(inf)=   2.028346
 ------------------------------------------------------------------------------
 ------------------------------------------------------------------------------
 Atomic radii for non-electrostatic terms: SMD-CDS.
 ------------------------------------------------------------------------------
 Nuclear repulsion after PCM non-electrostatic terms =     3111.0552527454 Hartrees.
 One-electron integrals computed using PRISM.
 NBasis=   598 RedAO= T EigKep=  1.15D-06  NBF=   598
 NBsUse=   595 1.00D-06 EigRej=  8.36D-07 NBFU=   595
 Initial guess from the checkpoint file:  "/home/osl/gaussian/scratch/Gau-4129002.chk"
 B after Tr=     0.000000    0.000000    0.000000
         Rot=    0.999995    0.001384   -0.000863    0.002722 Ang=   0.36 deg.
 ExpMin= 3.50D-02 ExpMax= 5.74D+05 ExpMxC= 5.74D+03 IAcc=3 IRadAn=         5 AccDes= 0.00D+00
 Harris functional with IExCor= 4639 and IRadAn=       5 diagonalized for initial guess.
 HarFok:  IExCor= 4639 AccDes= 0.00D+00 IRadAn=         5 IDoV= 1 UseB2=F ITyADJ=14
 ICtDFT=  3500011 ScaDFX=  1.000000  1.000000  1.000000  1.000000
 FoFCou: FMM=F IPFlag=           0 FMFlag=      100000 FMFlg1=           0
         NFxFlg=           0 DoJE=T BraDBF=F KetDBF=T FulRan=T
         wScrn=  0.000000 ICntrl=       500 IOpCl=  0 I1Cent=   200000004 NGrid=           0
         NMat0=    1 NMatS0=      1 NMatT0=    0 NMatD0=    1 NMtDS0=    0 NMtDT0=    0
 Petite list used in FoFCou.
 Requested convergence on RMS density matrix=1.00D-08 within 128 cycles.
 Requested convergence on MAX density matrix=1.00D-06.
 Requested convergence on             energy=1.00D-06.
 No special actions if energy rises.
 Inv3:  Mode=1 IEnd=    32987568.
 Iteration    1 A*A^-1 deviation from unit magnitude is 3.22D-15 for   1149.
 Iteration    1 A*A^-1 deviation from orthogonality  is 2.80D-15 for   2168   1953.
 Iteration    1 A^-1*A deviation from unit magnitude is 3.55D-15 for    610.
 Iteration    1 A^-1*A deviation from orthogonality  is 2.76D-12 for   2211   2168.
 Error on total polarization charges =  0.04887
 SCF Done:  E(RwB97XD) =  -4218.05037316     A.U. after   18 cycles
            NFock= 18  Conv=0.48D-08     -V/T= 2.0064
 SMD-CDS (non-electrostatic) energy       (kcal/mol) =      -9.80
 (included in total energy above)
 D1PCM: PCM CHGder 1st derivatives, ID1Alg=3 FixD1E=F DoIter=F DoCFld=F I1PDM=0.
 Calling FoFJK, ICntrl=      2127 FMM=F ISym2X=0 I1Cent= 0 IOpClX= 0 NMat=1 NMatS=1 NMatT=0.
 ***** Axes restored to original set *****
 -------------------------------------------------------------------
 Center     Atomic                   Forces (Hartrees/Bohr)
 Number     Number              X              Y              Z
 -------------------------------------------------------------------
      1        6          -0.000009786    0.000015092    0.000025775
      2        6          -0.000025743    0.000007041    0.000006078
      3        6          -0.000029849    0.000000284    0.000004256
      4        6          -0.000001688   -0.000017014   -0.000022696
      5        6           0.000000428   -0.000036497   -0.000002714
      6        6          -0.000029058    0.000001028    0.000001573
      7       16           0.000069883    0.000281946    0.000130765
      8        6           0.000048279   -0.000016874   -0.000063477
      9        6           0.000050031    0.000029904    0.000056460
     10       16           0.000009216    0.000001141   -0.000000314
     11        6           0.000069450    0.000084624    0.000116041
     12        6           0.000015056   -0.000006622   -0.000006023
     13        6          -0.000035330   -0.000004155   -0.000030183
     14        6           0.000052513    0.000038643   -0.000024970
     15        1           0.000015889    0.000025496   -0.000001389
     16        1           0.000005832   -0.000011196   -0.000020300
     17        1          -0.000012086   -0.000033620   -0.000015499
     18        1           0.000009931    0.000052374    0.000005006
     19        1          -0.000024961   -0.000022562    0.000014457
     20        1          -0.000017772   -0.000014596   -0.000023466
     21        1          -0.000019136   -0.000004781   -0.000000823
     22        1          -0.000025763   -0.000004046    0.000004902
     23        6           0.000040067   -0.000040599   -0.000018584
     24        1          -0.000032123    0.000008972   -0.000002634
     25        6           0.000149142    0.000082318   -0.000046753
     26        1          -0.000076832   -0.000020014   -0.000010038
     27        6           0.000158544   -0.000033150    0.000035055
     28        1          -0.000128639   -0.000095445   -0.000075651
     29        1           0.000019935    0.000005729   -0.000009441
     30        1           0.000007566    0.000021125   -0.000004627
     31        1          -0.000062057   -0.000001699    0.000032470
     32        6           0.000021444   -0.000027034    0.000024080
     33        6           0.000005893    0.000048739   -0.000052998
     34        6          -0.000021618    0.000024444    0.000045746
     35        6           0.000007771   -0.000026074   -0.000004028
     36        1          -0.000018685    0.000039683    0.000065938
     37        6           0.000014422   -0.000042572    0.000024589
     38        1           0.000031022   -0.000014210    0.000050598
     39        6          -0.000006110   -0.000033015    0.000001463
     40        1          -0.000011464   -0.000023942    0.000001749
     41        1           0.000001344   -0.000028561   -0.000002507
     42        1          -0.000006391   -0.000023963    0.000004126
     43        6          -0.000158384   -0.000011347   -0.000221391
     44        1          -0.000071850   -0.000226169    0.000069644
     45       35           0.000021668    0.000051173   -0.000060266
 -------------------------------------------------------------------
 Cartesian Forces:  Max     0.000281946 RMS     0.000057004

 GradGradGradGradGradGradGradGradGradGradGradGradGradGradGradGradGradGrad
 Berny optimization.
 FormGI is forming the generalized inverse of G from B-inverse, IUseBI=4.
 Internal  Forces:  Max     0.000252439 RMS     0.000057501
 Search for a saddle point.
 Step number   5 out of a maximum of  270
 All quantities printed in internal units (Hartrees-Bohrs-Radians)
 Swapping is turned off.
 Update second derivatives using D2CorX and points    2    3    4    5
 ITU=  0  0  0  0  0
     Eigenvalues ---   -0.01929   0.00246   0.00412   0.00708   0.00808
     Eigenvalues ---    0.01017   0.01233   0.01344   0.01382   0.01491
     Eigenvalues ---    0.01593   0.01655   0.01731   0.01735   0.01740
     Eigenvalues ---    0.01763   0.01817   0.01851   0.02046   0.02082
     Eigenvalues ---    0.02132   0.02330   0.02341   0.02364   0.02536
     Eigenvalues ---    0.02587   0.02617   0.02628   0.02688   0.02797
     Eigenvalues ---    0.02815   0.02857   0.02909   0.02930   0.02954
     Eigenvalues ---    0.03001   0.03302   0.03863   0.04226   0.04469
     Eigenvalues ---    0.04512   0.04603   0.05108   0.05241   0.05967
     Eigenvalues ---    0.07006   0.08044   0.08331   0.09464   0.10413
     Eigenvalues ---    0.10857   0.11033   0.11077   0.11213   0.11661
     Eigenvalues ---    0.11756   0.11871   0.12222   0.12302   0.12333
     Eigenvalues ---    0.12378   0.12457   0.12478   0.12624   0.12818
     Eigenvalues ---    0.13323   0.13853   0.14423   0.15092   0.15749
     Eigenvalues ---    0.16184   0.16415   0.16654   0.17485   0.17938
     Eigenvalues ---    0.18344   0.18424   0.19039   0.19272   0.19332
     Eigenvalues ---    0.19469   0.19731   0.21040   0.22216   0.22667
     Eigenvalues ---    0.22755   0.23623   0.25351   0.27211   0.27867
     Eigenvalues ---    0.28852   0.30521   0.31827   0.32249   0.32729
     Eigenvalues ---    0.34129   0.34518   0.34623   0.35082   0.35785
     Eigenvalues ---    0.35939   0.36457   0.36529   0.36720   0.36776
     Eigenvalues ---    0.36898   0.36912   0.36919   0.37004   0.37072
     Eigenvalues ---    0.37134   0.37234   0.37277   0.37410   0.37904
     Eigenvalues ---    0.40875   0.43012   0.43053   0.43092   0.44206
     Eigenvalues ---    0.47158   0.48139   0.48349   0.48505   0.48543
     Eigenvalues ---    0.48999   0.52157   0.52438   0.52485
 Eigenvectors required to have negative eigenvalues:
                          R14       A86       D91      D121      D140
   1                   -0.64821   0.21470  -0.20259   0.20075  -0.19214
                         D118       D88       D94       D93       D87
   1                    0.19179  -0.18350  -0.17921   0.16760   0.16331
 RFO step:  Lambda0=1.689388262D-06 Lambda=-1.00028272D-05.
 Linear search not attempted -- option 19 set.
 Iteration  1 RMS(Cart)=  0.00401785 RMS(Int)=  0.00000841
 Iteration  2 RMS(Cart)=  0.00001204 RMS(Int)=  0.00000166
 Iteration  3 RMS(Cart)=  0.00000000 RMS(Int)=  0.00000166
 Variable       Old X    -DE/DX   Delta X   Delta X   Delta X     New X
                                 (Linear)    (Quad)   (Total)
    R1        2.63730   0.00002   0.00000   0.00000   0.00000   2.63730
    R2        2.62169   0.00001   0.00000  -0.00001  -0.00001   2.62168
    R3        2.04948   0.00001   0.00000   0.00003   0.00003   2.04951
    R4        2.63121   0.00002   0.00000   0.00000   0.00000   2.63120
    R5        2.04944   0.00000   0.00000   0.00000   0.00000   2.04944
    R6        2.63427   0.00002   0.00000   0.00005   0.00005   2.63432
    R7        2.04877   0.00000   0.00000  -0.00001  -0.00001   2.04876
    R8        2.62412   0.00000   0.00000   0.00001   0.00001   2.62413
    R9        2.05035   0.00003   0.00000   0.00005   0.00005   2.05039
   R10        2.64175   0.00001   0.00000   0.00012   0.00012   2.64187
   R11        3.35167  -0.00001   0.00000   0.00006   0.00006   3.35174
   R12        3.34735  -0.00004   0.00000   0.00006   0.00006   3.34741
   R13        3.34910   0.00009   0.00000   0.00051   0.00051   3.34961
   R14        4.35473   0.00025   0.00000  -0.00088  -0.00088   4.35384
   R15        2.64044  -0.00003   0.00000  -0.00016  -0.00016   2.64029
   R16        2.62467   0.00001   0.00000   0.00003   0.00003   2.62470
   R17        3.35452   0.00013   0.00000   0.00018   0.00018   3.35470
   R18        2.62285   0.00004   0.00000   0.00007   0.00007   2.62292
   R19        3.60983   0.00006   0.00000  -0.00053  -0.00053   3.60930
   R20        2.63551  -0.00003   0.00000  -0.00007  -0.00007   2.63544
   R21        2.04988   0.00002   0.00000   0.00006   0.00006   2.04995
   R22        2.63131  -0.00005   0.00000  -0.00006  -0.00006   2.63125
   R23        2.04893  -0.00001   0.00000  -0.00003  -0.00003   2.04889
   R24        2.63696  -0.00003   0.00000  -0.00005  -0.00006   2.63690
   R25        2.04921   0.00001   0.00000   0.00002   0.00002   2.04923
   R26        2.05021  -0.00002   0.00000  -0.00005  -0.00005   2.05016
   R27        2.06577   0.00002   0.00000   0.00005   0.00005   2.06583
   R28        2.89259   0.00006   0.00000   0.00002   0.00001   2.89260
   R29        2.86876   0.00012   0.00000   0.00024   0.00024   2.86900
   R30        2.06618   0.00004   0.00000   0.00033   0.00033   2.06651
   R31        2.88170   0.00008   0.00000  -0.00009  -0.00009   2.88161
   R32        2.06898  -0.00002   0.00000  -0.00004  -0.00004   2.06894
   R33        4.95777  -0.00003   0.00000   0.00090   0.00091   4.95868
   R34        2.07105  -0.00015   0.00000  -0.00036  -0.00036   2.07070
   R35        2.06529   0.00000   0.00000   0.00000   0.00000   2.06529
   R36        2.06853   0.00000   0.00000   0.00003   0.00003   2.06856
   R37        2.64520   0.00002   0.00000   0.00013   0.00013   2.64533
   R38        2.65318   0.00006   0.00000   0.00011   0.00011   2.65329
   R39        2.76909  -0.00002   0.00000  -0.00030  -0.00030   2.76879
   R40        2.62680  -0.00002   0.00000  -0.00015  -0.00015   2.62665
   R41        2.04945  -0.00007   0.00000  -0.00011  -0.00011   2.04934
   R42        2.62016  -0.00005   0.00000  -0.00010  -0.00010   2.62006
   R43        2.05349   0.00005   0.00000   0.00007   0.00007   2.05355
   R44        2.63363   0.00001   0.00000   0.00012   0.00012   2.63375
   R45        2.05037   0.00000   0.00000  -0.00001  -0.00001   2.05037
   R46        2.64029   0.00001   0.00000   0.00002   0.00002   2.64031
   R47        2.05051  -0.00001   0.00000  -0.00004  -0.00004   2.05047
   R48        2.05142   0.00000   0.00000   0.00000   0.00000   2.05142
   R49        2.04849   0.00014   0.00000   0.00074   0.00074   2.04923
   R50        5.23104  -0.00001   0.00000   0.01329   0.01328   5.24432
    A1        2.07055  -0.00002   0.00000  -0.00007  -0.00007   2.07048
    A2        2.10720   0.00003   0.00000   0.00013   0.00013   2.10734
    A3        2.10544   0.00000   0.00000  -0.00007  -0.00007   2.10537
    A4        2.11180   0.00000   0.00000  -0.00002  -0.00002   2.11178
    A5        2.07941   0.00001   0.00000   0.00008   0.00008   2.07949
    A6        2.09197  -0.00001   0.00000  -0.00006  -0.00006   2.09192
    A7        2.10442   0.00001   0.00000   0.00009   0.00009   2.10451
    A8        2.09603  -0.00001   0.00000  -0.00005  -0.00005   2.09599
    A9        2.08273  -0.00001   0.00000  -0.00004  -0.00004   2.08269
   A10        2.06209  -0.00002   0.00000  -0.00002  -0.00002   2.06207
   A11        2.10876   0.00002   0.00000  -0.00002  -0.00002   2.10874
   A12        2.11233   0.00000   0.00000   0.00004   0.00004   2.11237
   A13        2.12109   0.00000   0.00000  -0.00011  -0.00011   2.12097
   A14        2.08921  -0.00006   0.00000  -0.00008  -0.00009   2.08913
   A15        2.07287   0.00006   0.00000   0.00019   0.00019   2.07306
   A16        2.09625   0.00002   0.00000   0.00014   0.00014   2.09639
   A17        2.11118   0.00000   0.00000  -0.00033  -0.00033   2.11085
   A18        2.07098  -0.00003   0.00000   0.00011   0.00011   2.07108
   A19        1.75886   0.00000   0.00000   0.00006   0.00006   1.75891
   A20        1.62904  -0.00011   0.00000  -0.00127  -0.00127   1.62777
   A21        1.81604   0.00007   0.00000   0.00041   0.00041   1.81645
   A22        2.07864   0.00003   0.00000   0.00022   0.00022   2.07885
   A23        2.10751  -0.00001   0.00000  -0.00012  -0.00012   2.10739
   A24        2.09689  -0.00002   0.00000  -0.00010  -0.00010   2.09679
   A25        2.06533  -0.00004   0.00000   0.00008   0.00008   2.06541
   A26        2.12053  -0.00004   0.00000  -0.00005  -0.00005   2.12048
   A27        2.09544   0.00008   0.00000   0.00002   0.00002   2.09547
   A28        1.76380  -0.00002   0.00000   0.00011   0.00011   1.76391
   A29        1.85397  -0.00009   0.00000  -0.00107  -0.00107   1.85289
   A30        1.75891   0.00016   0.00000   0.00069   0.00069   1.75960
   A31        2.06291   0.00005   0.00000   0.00017   0.00017   2.06309
   A32        2.11124  -0.00003   0.00000  -0.00023  -0.00023   2.11101
   A33        2.10901  -0.00002   0.00000   0.00005   0.00005   2.10906
   A34        2.10440  -0.00003   0.00000  -0.00016  -0.00016   2.10423
   A35        2.08281   0.00002   0.00000   0.00013   0.00013   2.08294
   A36        2.09597   0.00000   0.00000   0.00004   0.00004   2.09601
   A37        2.11142   0.00000   0.00000   0.00002   0.00002   2.11144
   A38        2.09231   0.00000   0.00000  -0.00002  -0.00002   2.09229
   A39        2.07944   0.00000   0.00000   0.00000   0.00000   2.07944
   A40        2.07009   0.00004   0.00000   0.00011   0.00011   2.07020
   A41        2.10703  -0.00002   0.00000   0.00006   0.00006   2.10709
   A42        2.10591  -0.00002   0.00000  -0.00017  -0.00017   2.10574
   A43        1.75838  -0.00003   0.00000   0.00054   0.00054   1.75892
   A44        1.85352   0.00013   0.00000   0.00094   0.00095   1.85447
   A45        2.01755  -0.00004   0.00000  -0.00011  -0.00011   2.01743
   A46        1.92082  -0.00003   0.00000   0.00036   0.00036   1.92118
   A47        1.90429   0.00005   0.00000  -0.00012  -0.00011   1.90417
   A48        1.99409  -0.00007   0.00000  -0.00134  -0.00135   1.99275
   A49        1.80820  -0.00006   0.00000  -0.00100  -0.00101   1.80719
   A50        1.99352   0.00016   0.00000   0.00089   0.00089   1.99441
   A51        1.92837  -0.00006   0.00000  -0.00033  -0.00033   1.92804
   A52        1.90830  -0.00013   0.00000  -0.00132  -0.00132   1.90698
   A53        1.87385   0.00006   0.00000   0.00030   0.00030   1.87415
   A54        1.94315   0.00002   0.00000   0.00124   0.00124   1.94439
   A55        2.32517  -0.00005   0.00000   0.00073   0.00073   2.32590
   A56        1.98172   0.00015   0.00000   0.00125   0.00125   1.98297
   A57        1.90429   0.00000   0.00000  -0.00001  -0.00001   1.90428
   A58        1.93836  -0.00005   0.00000  -0.00077  -0.00077   1.93760
   A59        1.86484  -0.00004   0.00000   0.00028   0.00028   1.86512
   A60        1.88937  -0.00007   0.00000  -0.00070  -0.00070   1.88867
   A61        1.88138   0.00001   0.00000  -0.00007  -0.00007   1.88130
   A62        2.08286   0.00001   0.00000   0.00022   0.00022   2.08308
   A63        2.14513   0.00016   0.00000   0.00054   0.00054   2.14567
   A64        2.05415  -0.00017   0.00000  -0.00078  -0.00078   2.05337
   A65        2.09784  -0.00002   0.00000  -0.00019  -0.00019   2.09765
   A66        2.11434   0.00002   0.00000  -0.00019  -0.00019   2.11415
   A67        2.07082   0.00000   0.00000   0.00038   0.00038   2.07120
   A68        2.10114   0.00000   0.00000  -0.00004  -0.00004   2.10110
   A69        2.08472   0.00000   0.00000  -0.00024  -0.00024   2.08447
   A70        2.09731   0.00000   0.00000   0.00028   0.00028   2.09759
   A71        2.09577   0.00000   0.00000  -0.00003  -0.00003   2.09574
   A72        2.08863  -0.00001   0.00000   0.00008   0.00008   2.08871
   A73        2.09878   0.00000   0.00000  -0.00006  -0.00006   2.09872
   A74        2.09215  -0.00001   0.00000  -0.00017  -0.00017   2.09197
   A75        2.09298   0.00000   0.00000   0.00009   0.00009   2.09307
   A76        2.09803   0.00001   0.00000   0.00008   0.00008   2.09811
   A77        2.09642   0.00002   0.00000   0.00023   0.00023   2.09665
   A78        2.09348  -0.00001   0.00000  -0.00013  -0.00013   2.09335
   A79        2.09324  -0.00001   0.00000  -0.00010  -0.00010   2.09314
   A80        1.82423   0.00000   0.00000   0.00054   0.00055   1.82478
   A81        1.69395  -0.00017   0.00000  -0.00002  -0.00002   1.69393
   A82        1.57634   0.00016   0.00000   0.00364   0.00364   1.57998
   A83        2.15700   0.00024   0.00000   0.00140   0.00140   2.15840
   A84        1.99675  -0.00007   0.00000  -0.00170  -0.00170   1.99505
   A85        2.04097  -0.00016   0.00000  -0.00157  -0.00157   2.03940
   A86        1.52792  -0.00016   0.00000  -0.00070  -0.00069   1.52723
   A87        0.94903  -0.00005   0.00000  -0.00364  -0.00365   0.94539
    D1        0.00141  -0.00001   0.00000   0.00012   0.00012   0.00153
    D2       -3.13733  -0.00001   0.00000  -0.00017  -0.00017  -3.13750
    D3       -3.13907   0.00001   0.00000   0.00076   0.00076  -3.13831
    D4        0.00537   0.00001   0.00000   0.00046   0.00046   0.00584
    D5       -0.01575   0.00001   0.00000  -0.00007  -0.00007  -0.01582
    D6       -3.05105   0.00001   0.00000   0.00085   0.00085  -3.05019
    D7        3.12474  -0.00001   0.00000  -0.00071  -0.00071   3.12403
    D8        0.08944  -0.00001   0.00000   0.00022   0.00022   0.08965
    D9        0.00769   0.00000   0.00000  -0.00011  -0.00011   0.00759
   D10       -3.13652  -0.00001   0.00000  -0.00031  -0.00031  -3.13683
   D11       -3.13677   0.00000   0.00000   0.00019   0.00019  -3.13658
   D12        0.00220   0.00000   0.00000  -0.00001  -0.00001   0.00219
   D13       -0.00222   0.00001   0.00000   0.00003   0.00003  -0.00218
   D14        3.13534  -0.00001   0.00000  -0.00061  -0.00061   3.13473
   D15       -3.14121   0.00001   0.00000   0.00023   0.00023  -3.14098
   D16       -0.00365  -0.00001   0.00000  -0.00041  -0.00041  -0.00406
   D17       -0.01236  -0.00001   0.00000   0.00002   0.00002  -0.01234
   D18        3.12360  -0.00002   0.00000  -0.00162  -0.00162   3.12198
   D19        3.13327   0.00001   0.00000   0.00067   0.00067   3.13394
   D20       -0.01396   0.00000   0.00000  -0.00097  -0.00097  -0.01493
   D21        0.02167   0.00000   0.00000   0.00000   0.00000   0.02167
   D22        3.05939   0.00001   0.00000  -0.00093  -0.00093   3.05847
   D23       -3.11434   0.00001   0.00000   0.00162   0.00163  -3.11272
   D24       -0.07661   0.00002   0.00000   0.00070   0.00070  -0.07592
   D25        2.34754   0.00000   0.00000   0.00147   0.00148   2.34902
   D26       -2.10668   0.00014   0.00000   0.00196   0.00196  -2.10472
   D27       -0.79953  -0.00001   0.00000  -0.00012  -0.00012  -0.79965
   D28        1.02944   0.00013   0.00000   0.00037   0.00037   1.02980
   D29       -2.35922  -0.00001   0.00000  -0.00173  -0.00173  -2.36095
   D30        2.09153  -0.00007   0.00000  -0.00189  -0.00189   2.08964
   D31        0.88716  -0.00002   0.00000  -0.00083  -0.00083   0.88634
   D32       -0.94528  -0.00007   0.00000  -0.00098  -0.00098  -0.94626
   D33       -0.80797   0.00001   0.00000   0.00000   0.00000  -0.80797
   D34        2.35225   0.00000   0.00000  -0.00022  -0.00022   2.35202
   D35        0.87175  -0.00009   0.00000  -0.00123  -0.00123   0.87052
   D36       -2.25121  -0.00009   0.00000  -0.00146  -0.00146  -2.25268
   D37        1.25178   0.00006   0.00000   0.00039   0.00039   1.25217
   D38       -0.97240  -0.00012   0.00000  -0.00133  -0.00133  -0.97372
   D39       -3.01803   0.00003   0.00000  -0.00026  -0.00026  -3.01829
   D40       -0.52818   0.00007   0.00000   0.00063   0.00062  -0.52755
   D41       -2.75236  -0.00011   0.00000  -0.00109  -0.00109  -2.75345
   D42        1.48519   0.00005   0.00000  -0.00002  -0.00002   1.48518
   D43       -0.06494  -0.00001   0.00000   0.00061   0.00061  -0.06433
   D44       -3.14069  -0.00002   0.00000  -0.00021  -0.00021  -3.14090
   D45        3.05814   0.00000   0.00000   0.00084   0.00084   3.05898
   D46       -0.01761  -0.00001   0.00000   0.00001   0.00001  -0.01760
   D47        3.13715   0.00002   0.00000   0.00056   0.00056   3.13772
   D48       -0.02346   0.00001   0.00000   0.00085   0.00085  -0.02261
   D49        0.01438   0.00001   0.00000   0.00033   0.00033   0.01471
   D50        3.13695   0.00001   0.00000   0.00061   0.00061   3.13757
   D51        0.87806  -0.00002   0.00000  -0.00069  -0.00069   0.87737
   D52       -1.02586   0.00003   0.00000   0.00022   0.00022  -1.02564
   D53       -2.32839  -0.00002   0.00000   0.00011   0.00011  -2.32828
   D54        2.05087   0.00004   0.00000   0.00103   0.00103   2.05190
   D55        0.00745   0.00000   0.00000  -0.00039  -0.00039   0.00706
   D56       -3.14101  -0.00002   0.00000  -0.00127  -0.00127   3.14090
   D57       -3.06719   0.00000   0.00000  -0.00123  -0.00123  -3.06842
   D58        0.06754  -0.00002   0.00000  -0.00211  -0.00211   0.06543
   D59        1.51805  -0.00007   0.00000  -0.00080  -0.00080   1.51725
   D60       -2.76242  -0.00007   0.00000   0.00014   0.00014  -2.76228
   D61       -0.53117  -0.00008   0.00000  -0.00095  -0.00095  -0.53213
   D62       -2.93262  -0.00006   0.00000  -0.00073  -0.00073  -2.93336
   D63       -0.92991  -0.00006   0.00000   0.00021   0.00021  -0.92970
   D64        1.30134  -0.00007   0.00000  -0.00088  -0.00088   1.30045
   D65        0.00544   0.00001   0.00000   0.00042   0.00042   0.00587
   D66       -3.13951   0.00001   0.00000   0.00062   0.00062  -3.13889
   D67       -3.12930   0.00003   0.00000   0.00131   0.00131  -3.12799
   D68        0.00893   0.00003   0.00000   0.00150   0.00150   0.01043
   D69       -0.00838  -0.00001   0.00000  -0.00008  -0.00008  -0.00846
   D70        3.13992   0.00000   0.00000  -0.00002  -0.00002   3.13990
   D71        3.13660  -0.00001   0.00000  -0.00028  -0.00028   3.13632
   D72        0.00172   0.00000   0.00000  -0.00022  -0.00022   0.00150
   D73       -0.00167   0.00000   0.00000  -0.00030  -0.00030  -0.00196
   D74       -3.12425   0.00000   0.00000  -0.00058  -0.00058  -3.12484
   D75        3.13326  -0.00001   0.00000  -0.00035  -0.00035   3.13291
   D76        0.01068  -0.00001   0.00000  -0.00064  -0.00064   0.01004
   D77       -3.09328   0.00004   0.00000   0.00049   0.00049  -3.09279
   D78       -1.01908  -0.00007   0.00000  -0.00130  -0.00130  -1.02038
   D79        1.18766   0.00004   0.00000   0.00082   0.00082   1.18848
   D80       -1.20436   0.00006   0.00000   0.00172   0.00172  -1.20265
   D81        0.86984  -0.00006   0.00000  -0.00007  -0.00007   0.86977
   D82        3.07658   0.00005   0.00000   0.00204   0.00205   3.07862
   D83        0.94482   0.00004   0.00000   0.00086   0.00086   0.94568
   D84        3.01902  -0.00007   0.00000  -0.00092  -0.00092   3.01810
   D85       -1.05742   0.00003   0.00000   0.00119   0.00119  -1.05623
   D86       -0.47163   0.00004   0.00000   0.00032   0.00032  -0.47131
   D87        1.42946  -0.00007   0.00000   0.00143   0.00143   1.43089
   D88       -2.16656  -0.00011   0.00000  -0.00356  -0.00356  -2.17012
   D89       -2.43742   0.00008   0.00000  -0.00021  -0.00020  -2.43762
   D90       -0.53632  -0.00003   0.00000   0.00090   0.00090  -0.53542
   D91        2.15084  -0.00008   0.00000  -0.00409  -0.00409   2.14675
   D92        1.68767   0.00013   0.00000   0.00037   0.00038   1.68804
   D93       -2.69443   0.00003   0.00000   0.00148   0.00148  -2.69295
   D94       -0.00726  -0.00002   0.00000  -0.00352  -0.00351  -0.01077
   D95        0.08167   0.00004   0.00000   0.00688   0.00688   0.08856
   D96       -2.05036  -0.00005   0.00000   0.00707   0.00707  -2.04328
   D97        2.12254  -0.00003   0.00000   0.00616   0.00616   2.12871
   D98        1.22537   0.00001   0.00000  -0.00354  -0.00353   1.22183
   D99       -2.98006   0.00006   0.00000  -0.00239  -0.00239  -2.98245
   D100      -0.90862   0.00003   0.00000  -0.00295  -0.00295  -0.91158
   D101      -3.04125  -0.00005   0.00000  -0.00513  -0.00514  -3.04639
   D102      -0.96349  -0.00001   0.00000  -0.00399  -0.00399  -0.96748
   D103       1.10794  -0.00003   0.00000  -0.00455  -0.00455   1.10339
   D104      -0.97366  -0.00005   0.00000  -0.00485  -0.00485  -0.97851
   D105       1.10410  -0.00001   0.00000  -0.00371  -0.00371   1.10040
   D106      -3.10765  -0.00003   0.00000  -0.00427  -0.00427  -3.11192
   D107      -1.01376  -0.00017   0.00000  -0.00733  -0.00733  -1.02109
   D108       0.01571  -0.00003   0.00000  -0.00107  -0.00107   0.01464
   D109      -3.10514  -0.00003   0.00000  -0.00103  -0.00103  -3.10617
   D110      -3.07567  -0.00002   0.00000  -0.00052  -0.00052  -3.07619
   D111       0.08667  -0.00002   0.00000  -0.00049  -0.00049   0.08618
   D112      -0.01887   0.00003   0.00000   0.00101   0.00101  -0.01786
   D113       3.11647   0.00002   0.00000   0.00097   0.00097   3.11744
   D114       3.07512   0.00003   0.00000   0.00053   0.00053   3.07565
   D115      -0.07273   0.00002   0.00000   0.00049   0.00049  -0.07224
   D116       1.84555  -0.00005   0.00000  -0.00225  -0.00225   1.84330
   D117      -0.12097  -0.00001   0.00000  -0.00350  -0.00350  -0.12447
   D118      -2.79761   0.00001   0.00000   0.00161   0.00161  -2.79600
   D119      -1.24661  -0.00004   0.00000  -0.00174  -0.00174  -1.24835
   D120       3.07005  -0.00001   0.00000  -0.00299  -0.00299   3.06706
   D121       0.39341   0.00002   0.00000   0.00212   0.00212   0.39553
   D122      -0.00043   0.00001   0.00000   0.00043   0.00043   0.00000
   D123      -3.13836   0.00001   0.00000   0.00037   0.00037  -3.13800
   D124       3.12093   0.00001   0.00000   0.00039   0.00039   3.12132
   D125      -0.01700   0.00001   0.00000   0.00033   0.00033  -0.01667
   D126       0.00667  -0.00001   0.00000  -0.00031  -0.00031   0.00636
   D127       3.14045  -0.00001   0.00000  -0.00034  -0.00034   3.14011
   D128      -3.12862   0.00000   0.00000  -0.00027  -0.00027  -3.12889
   D129       0.00516   0.00000   0.00000  -0.00030  -0.00030   0.00486
   D130      -0.01195   0.00001   0.00000   0.00028   0.00028  -0.01167
   D131       3.14017   0.00000   0.00000   0.00010   0.00010   3.14027
   D132       3.12596   0.00001   0.00000   0.00034   0.00034   3.12631
   D133      -0.00510   0.00000   0.00000   0.00016   0.00016  -0.00494
   D134       0.00881  -0.00001   0.00000  -0.00034  -0.00034   0.00847
   D135       3.13988   0.00000   0.00000  -0.00016  -0.00016   3.13972
   D136      -3.12495  -0.00001   0.00000  -0.00031  -0.00031  -3.12526
   D137       0.00612   0.00000   0.00000  -0.00013  -0.00013   0.00600
   D138       3.03546  -0.00011   0.00000   0.00047   0.00047   3.03593
   D139      -1.39537  -0.00004   0.00000   0.00256   0.00256  -1.39281
   D140       1.32358   0.00002   0.00000  -0.00126  -0.00124   1.32234
   D141       1.56889   0.00015   0.00000   0.00339   0.00339   1.57228
         Item               Value     Threshold  Converged?
 Maximum Force            0.000252     0.000450     YES
 RMS     Force            0.000058     0.000300     YES
 Maximum Displacement     0.034858     0.001800     NO 
 RMS     Displacement     0.004025     0.001200     NO 
 Predicted change in Energy=-4.156241D-06
 GradGradGradGradGradGradGradGradGradGradGradGradGradGradGradGradGradGrad

                          Input orientation:                          
 ---------------------------------------------------------------------
 Center     Atomic      Atomic             Coordinates (Angstroms)
 Number     Number       Type             X           Y           Z
 ---------------------------------------------------------------------
      1          6           0       -0.088408    3.213241    0.737350
      2          6           0       -0.338631    4.158097   -0.258813
      3          6           0       -0.038800    3.890996   -1.592027
      4          6           0        0.511848    2.665334   -1.963284
      5          6           0        0.752607    1.727054   -0.968319
      6          6           0        0.469547    1.996119    0.374043
      7         16           0        0.685803    0.701880    1.563976
      8          6           0        2.331197    0.167821    1.177530
      9          6           0        2.681474   -0.042060   -0.158646
     10         16           0        1.424390    0.142877   -1.398396
     11          6           0        3.955273   -0.460913   -0.517142
     12          6           0        4.887329   -0.678803    0.497127
     13          6           0        4.539650   -0.486042    1.831568
     14          6           0        3.258308   -0.062075    2.185865
     15          1           0        5.272740   -0.660255    2.611418
     16          1           0        2.997747    0.101334    3.226252
     17          1           0        4.217555   -0.621780   -1.557377
     18          1           0        5.888638   -1.003825    0.237723
     19          1           0       -0.326381    3.424484    1.774174
     20          1           0        0.741144    2.450632   -3.001838
     21          1           0       -0.771085    5.113844    0.016339
     22          1           0       -0.235205    4.637387   -2.353424
     23          6           0        0.149167   -1.152393   -0.811860
     24          1           0       -0.510957   -1.197990   -1.682041
     25          6           0        0.914125   -2.469868   -0.663052
     26          1           0        0.138186   -3.185745   -0.377933
     27          6           0        1.594137   -2.947704   -1.941538
     28          1           0        2.449113   -2.331131   -2.240794
     29          1           0        1.972588   -3.961437   -1.788058
     30          1           0        0.885576   -2.977893   -2.775361
     31          1           0        1.623994   -2.408629    0.168212
     32          6           0       -1.853763    0.090000    0.355515
     33          6           0       -2.266341    0.747229   -0.809563
     34          6           0       -2.564520    0.293833    1.549107
     35          6           0       -3.358656    1.606205   -0.777924
     36          1           0       -1.758663    0.585675   -1.754140
     37          6           0       -3.651571    1.153882    1.579852
     38          1           0       -2.259171   -0.233165    2.449072
     39          6           0       -4.047672    1.816340    0.415207
     40          1           0       -3.673335    2.108717   -1.686605
     41          1           0       -4.196339    1.304817    2.506031
     42          1           0       -4.899712    2.488634    0.437649
     43          6           0       -0.664961   -0.764741    0.409565
     44          1           0       -0.609258   -1.475117    1.227002
     45         35           0       -2.469553   -3.012781   -0.142851
 ---------------------------------------------------------------------
                    Distance matrix (angstroms):
                    1          2          3          4          5
     1  C    0.000000
     2  C    1.395601   0.000000
     3  C    2.426480   1.392373   0.000000
     4  C    2.820272   2.420099   1.394020   0.000000
     5  C    2.413579   2.757565   2.387044   1.388628   0.000000
     6  C    1.387333   2.393284   2.777482   2.431612   1.398018
     7  S    2.754931   4.039487   4.544872   4.040665   2.732758
     8  C    3.914439   5.011324   5.210505   4.405941   3.086717
     9  C    4.367155   5.174204   4.992334   3.910751   2.739684
    10  S    4.034489   4.530881   4.028251   2.741280   1.773662
    11  C    5.605757   6.311861   6.003923   4.870515   3.904847
    12  C    6.321683   7.160845   7.036645   6.031725   5.003160
    13  C    6.025025   7.052329   7.200115   6.368301   5.203735
    14  C    4.901673   6.060055   6.385151   5.674261   4.407766
    15  H    6.874446   7.933614   8.160594   7.392803   6.240623
    16  H    5.040135   6.303525   6.840904   6.299609   5.027728
    17  H    6.206003   6.729957   6.203459   4.970125   4.227278
    18  H    7.332009   8.103756   7.902011   6.871465   5.940628
    19  H    1.084555   2.161335   3.410519   3.904809   3.400992
    20  H    3.905286   3.406691   2.161141   1.085020   2.158448
    21  H    2.144340   1.084517   2.149056   3.400004   3.842074
    22  H    3.406263   2.151236   1.084159   2.144596   3.371101
    23  C    4.638453   5.361446   5.106835   4.004042   2.946156
    24  H    5.048857   5.544631   5.111635   4.006307   3.265253
    25  C    5.938343   6.757419   6.498588   5.312506   4.211108
    26  H    6.499401   7.360269   7.182312   6.073556   4.986147
    27  C    6.925650   7.553778   7.039634   5.716468   4.848576
    28  H    6.785898   7.335519   6.732419   5.366066   4.578886
    29  H    7.880443   8.579461   8.108317   6.788118   5.875309
    30  H    7.184561   7.665119   7.031101   5.713594   5.041787
    31  H    5.904376   6.867032   6.748970   5.614734   4.376631
    32  C    3.607895   4.384340   4.640536   4.195865   3.350469
    33  C    3.635594   3.956439   3.931598   3.567707   3.177941
    34  C    3.913185   4.812035   5.402366   5.236883   4.403962
    35  C    3.946282   3.987753   4.111505   4.184213   4.117443
    36  H    3.987653   4.124887   3.729525   3.086088   2.868229
    37  C    4.200822   4.835449   5.532154   5.672069   5.120399
    38  H    4.418135   5.504933   6.186213   5.962275   4.959015
    39  C    4.210805   4.437917   4.940065   5.212220   4.996478
    40  H    4.466231   4.166388   4.049111   4.231090   4.500062
    41  H    4.862655   5.537822   6.384946   6.632708   6.061473
    42  H    4.874784   4.906692   5.451116   5.922895   5.874134
    43  C    4.032889   4.978710   5.106303   4.333671   3.180740
    44  H    4.742546   5.832150   6.088309   5.345852   4.114367
    45  Br   6.723685   7.481695   7.461287   6.666612   5.790488
                    6          7          8          9         10
     6  C    0.000000
     7  S    1.771373   0.000000
     8  C    2.730202   1.772535   0.000000
     9  C    3.054595   2.739266   1.397179   0.000000
    10  S    2.736379   3.103811   2.730992   1.775230   0.000000
    11  C    4.356776   4.046303   2.429987   1.387991   2.747096
    12  C    5.165961   4.549425   2.777324   2.387735   4.032384
    13  C    4.985101   4.041645   2.394278   2.758784   4.531341
    14  C    3.911016   2.754660   1.388930   2.414513   4.031401
    15  H    5.927295   4.898218   3.375562   3.843187   5.615464
    16  H    4.256419   2.910138   2.155452   3.402665   4.885136
    17  H    4.962997   4.895732   3.414898   2.156865   2.900301
    18  H    6.195546   5.633637   3.861525   3.371647   4.890943
    19  H    2.152695   2.912262   4.245534   4.979951   4.888695
    20  H    3.417151   4.889566   5.020619   4.249957   2.891986
    21  H    3.374512   4.897257   5.952786   6.207587   5.615345
    22  H    3.861613   5.628721   6.247486   5.934753   4.885381
    23  C    3.379665   3.061193   3.234485   2.841145   1.909959
    24  H    3.923162   3.946944   4.256809   3.721360   2.371486
    25  C    4.606327   3.882237   3.514717   3.045028   2.761800
    26  H    5.246616   4.380014   4.298275   4.049587   3.711521
    27  C    5.573868   5.141319   4.469713   3.578236   3.142532
    28  H    5.429654   5.175393   4.235989   3.103091   2.807207
    29  H    6.513546   5.885445   5.096477   4.303372   4.159056
    30  H    5.901917   5.693021   5.254587   4.323374   3.453340
    31  H    4.558170   3.536047   2.856038   2.612613   3.000714
    32  C    3.005229   2.878224   4.265637   4.566199   3.718236
    33  C    3.231987   3.788259   5.041985   5.052479   3.785956
    34  C    3.672072   3.275870   4.911415   5.527178   4.962052
    35  C    4.016741   4.760247   6.186048   6.291539   5.040223
    36  H    3.388722   4.122962   5.049381   4.759671   3.233334
    37  C    4.375724   4.360892   6.076817   6.675336   5.971388
    38  H    4.089175   3.214122   4.780073   5.589874   5.339760
    39  C    4.520983   4.996747   6.632400   7.004596   6.002757
    40  H    4.628436   5.616721   6.929989   6.880704   5.471232
    41  H    5.176270   5.008624   6.757693   7.497926   6.941704
    42  H    5.392176   5.971523   7.630180   8.014634   6.990558
    43  C    2.985083   2.303955   3.230543   3.470412   2.908244
    44  H    3.733743   2.555397   3.368675   3.847414   3.694096
    45  Br   5.830486   5.164130   5.908201   5.946302   5.166949
                   11         12         13         14         15
    11  C    0.000000
    12  C    1.394614   0.000000
    13  C    2.420448   1.392397   0.000000
    14  C    2.819766   2.426087   1.395389   0.000000
    15  H    3.400493   2.149212   1.084407   2.144027   0.000000
    16  H    3.904610   3.409876   2.160467   1.084896   2.476617
    17  H    1.084785   2.161675   3.406922   3.904521   4.300436
    18  H    2.145339   1.084228   2.151327   3.405993   2.476247
    19  H    6.219244   6.756522   6.242897   5.017527   6.981134
    20  H    4.998143   6.263144   6.812820   6.289839   7.856312
    21  H    7.328094   8.111940   7.928284   6.908907   8.752284
    22  H    6.850160   7.913778   8.158610   7.409098   9.113294
    23  C    3.879619   4.938412   5.167985   4.454425   6.181588
    24  H    4.674129   5.844641   6.193622   5.518909   7.223165
    25  C    3.647707   4.510020   4.827331   4.405563   5.744074
    26  H    4.691933   5.441034   5.616331   5.105441   6.455847
    27  C    3.713219   4.684028   5.382579   5.303940   6.284422
    28  H    2.955877   4.021355   4.935466   5.039714   5.857359
    29  H    4.218997   4.949088   5.636476   5.714031   6.414374
    30  H    4.567032   5.657652   6.386343   6.224597   7.323664
    31  H    3.114188   3.708077   3.868351   3.499745   4.726459
    32  C    5.899994   6.786268   6.586827   5.431996   7.512592
    33  C    6.344572   7.410534   7.403921   6.336348   8.397730
    34  C    6.880895   7.588329   7.152427   5.868343   7.966269
    35  C    7.604902   8.651202   8.577307   7.439854   9.545967
    36  H    5.939240   7.129959   7.326297   6.411959   8.369652
    37  C    8.054130   8.800218   8.357560   7.042175   9.165073
    38  H    6.889819   7.421668   6.831488   5.526403   7.545757
    39  C    8.372710   9.277214   9.002730   7.748614   9.890751
    40  H    8.134266   9.264120   9.303947   8.231405  10.304002
    41  H    8.871649   9.512280   8.943130   7.585688   9.671405
    42  H    9.382015  10.287000   9.994661   8.724429  10.868282
    43  C    4.722039   5.553646   5.402568   4.363602   6.333670
    44  H    4.990550   5.601723   5.277786   4.227786   6.097419
    45  Br   6.923186   7.744723   7.707896   6.851129   8.547718
                   16         17         18         19         20
    16  H    0.000000
    17  H    4.989382   0.000000
    18  H    4.302317   2.482109   0.000000
    19  H    4.919521   6.936774   7.784412   0.000000
    20  H    7.028554   4.859179   6.994622   4.989819   0.000000
    21  H    7.045062   7.762763   9.045816   2.478241   4.299876
    22  H    7.884196   6.936829   8.720021   4.303082   2.481047
    23  C    5.098293   4.170027   5.836542   5.278401   4.257726
    24  H    6.171758   4.765122   6.684162   5.774665   4.077016
    25  C    5.106784   3.889459   5.263693   6.497869   5.450794
    26  H    5.654390   4.960469   6.181222   6.967246   6.246373
    27  C    6.162208   3.527013   5.193322   7.622315   5.567213
    28  H    6.008867   2.552709   4.442423   7.546551   5.134355
    29  H    6.534551   4.030682   5.309115   8.516253   6.641110
    30  H    7.068399   4.258737   6.164921   7.947172   5.435167
    31  H    4.187925   3.591245   4.490601   6.356751   5.868650
    32  C    5.637235   6.405207   7.820173   3.932464   4.855712
    33  C    6.664504   6.668907   8.406348   4.196050   4.092997
    34  C    5.812804   7.515659   8.652140   3.854983   6.024143
    35  C    7.661719   7.935392   9.662104   4.360508   4.739959
    36  H    6.903791   6.100151   8.060722   4.749659   3.359144
    37  C    6.930507   8.655537   9.872821   4.031164   6.478379
    38  H    5.324574   7.625656   8.477663   4.191606   6.776214
    39  C    7.776963   8.840220  10.330300   4.275620   5.917033
    40  H    8.524616   8.350955  10.238275   4.991025   4.618914
    41  H    7.329527   9.540266  10.591592   4.472715   7.485203
    42  H    8.708925   9.837650  11.341329   4.855664   6.606873
    43  C    4.700983   5.265763   6.560210   4.418869   4.894224
    44  H    4.415052   5.637293   6.589647   4.938168   5.926059
    45  Br   7.137222   7.241214   8.604656   7.050287   6.952069
                   21         22         23         24         25
    21  H    0.000000
    22  H    2.475875   0.000000
    23  C    6.387370   6.003809   0.000000
    24  H    6.541514   5.880342   1.093188   0.000000
    25  C    7.798345   7.395363   1.530700   2.164918   0.000000
    26  H    8.358552   8.077338   2.079166   2.464397   1.093551
    27  C    8.626477   7.813434   2.566564   2.749592   1.524884
    28  H    8.419737   7.468500   2.953139   3.218421   2.205608
    29  H    9.651130   8.895716   3.488345   3.716971   2.147268
    30  H    8.718619   7.708870   2.780303   2.512709   2.172730
    31  H    7.896016   7.711136   2.171125   3.073614   1.094835
    32  C    5.150363   5.535053   2.630215   2.759289   3.905330
    33  C    4.688841   4.652135   3.072987   2.761606   4.526206
    34  C    5.366403   6.286646   3.876833   4.108889   4.963130
    35  C    4.430565   4.628846   4.462717   4.097600   5.906287
    36  H    4.961272   4.369947   2.747469   2.177941   4.203642
    37  C    5.140338   6.267139   5.048247   5.102421   6.245619
    38  H    6.059958   7.133210   4.156772   4.588380   4.975737
    39  C    4.665688   5.491679   5.285124   5.098332   6.644821
    40  H    4.511525   4.319671   5.100151   4.575474   6.561698
    41  H    5.695579   7.100065   5.994139   6.114412   7.099871
    42  H    4.910681   5.845071   6.348978   6.111092   7.720037
    43  C    5.892678   6.082910   1.518209   2.141550   2.559585
    44  H    6.701216   7.093805   2.199163   2.923866   2.623457
    45  Br   8.303744   8.270672   3.281206   3.081991   3.466214
                   26         27         28         29         30
    26  H    0.000000
    27  C    2.149725   0.000000
    28  H    3.088851   1.095765   0.000000
    29  H    2.440323   1.092903   1.757823   0.000000
    30  H    2.519812   1.094637   1.774461   1.767405   0.000000
    31  H    1.763465   2.177737   2.547575   2.521849   3.087708
    32  C    3.903372   5.137325   5.578300   5.970762   5.168977
    33  C    4.629940   5.462342   5.810356   6.410733   5.260749
    34  C    4.808905   6.323495   6.811043   7.058990   6.427159
    35  C    5.945645   6.828048   7.167482   7.774392   6.558751
    36  H    4.440224   4.874541   5.142954   5.882143   4.553450
    37  C    6.085026   7.532638   7.997562   8.315074   7.524968
    38  H    4.738883   6.441596   6.968805   7.054152   6.687127
    39  C    6.570490   7.751153   8.152551   8.630215   7.582963
    40  H    6.653694   7.306068   7.583122   8.290567   6.916839
    41  H    6.875355   8.449521   8.939491   9.177597   8.488849
    42  H    7.631786   8.796838   9.187460   9.684301   8.583467
    43  C    2.669543   3.923842   4.378977   4.690956   4.176836
    44  H    2.461857   4.130752   4.702340   4.683834   4.528992
    45  Br   2.624021   4.444444   5.390667   4.831073   4.264764
                   31         32         33         34         35
    31  H    0.000000
    32  C    4.286376   0.000000
    33  C    5.103939   1.399849   0.000000
    34  C    5.172410   1.404061   2.420289   0.000000
    35  C    6.468452   2.418319   1.389962   2.787121   0.000000
    36  H    4.909548   2.169189   1.084464   3.412626   2.134118
    37  C    6.520414   2.421355   2.791690   1.386474   2.418575
    38  H    5.001394   2.156797   3.402929   1.086693   3.873713
    39  C    7.076664   2.792320   2.411680   2.409045   1.393722
    40  H    7.204752   3.399458   2.145340   3.872093   1.085007
    41  H    7.289126   3.404140   3.876720   2.144907   3.402486
    42  H    8.161772   3.877886   3.394506   3.391992   2.152011
    43  C    2.828415   1.465180   2.517289   2.455088   3.779883
    44  H    2.641950   2.181255   3.439817   2.656310   4.590584
    45  Br   4.149565   3.202314   3.824065   3.715567   4.746457
                   36         37         38         39         40
    36  H    0.000000
    37  C    3.875753   0.000000
    38  H    4.311380   2.149004   0.000000
    39  C    3.385287   1.397192   3.396441   0.000000
    40  H    2.447486   3.403223   4.958638   2.154815   0.000000
    41  H    4.960694   1.085063   2.474116   2.157615   4.300928
    42  H    4.276842   2.155005   4.292606   1.085566   2.482094
    43  C    2.775145   3.737717   2.642663   4.254968   4.658433
    44  H    3.802000   4.036311   2.399607   4.828602   5.542701
    45  Br   4.006308   4.661110   3.806388   5.110998   5.482883
                   41         42         43         44         45
    41  H    0.000000
    42  H    2.484826   0.000000
    43  C    4.598790   5.340258   0.000000
    44  H    4.714986   5.894268   1.084407   0.000000
    45  Br   5.351637   6.042203   2.935199   2.775176   0.000000
 Stoichiometry    C22H20BrS2(1+)
 Framework group  C1[X(C22H20BrS2)]
 Deg. of freedom   129
 Full point group                 C1      NOp   1
 Largest Abelian subgroup         C1      NOp   1
 Largest concise Abelian subgroup C1      NOp   1
                         Standard orientation:                         
 ---------------------------------------------------------------------
 Center     Atomic      Atomic             Coordinates (Angstroms)
 Number     Number       Type             X           Y           Z
 ---------------------------------------------------------------------
      1          6           0        0.138044    3.247149    0.648186
      2          6           0       -0.079716    4.174439   -0.371823
      3          6           0        0.169645    3.848584   -1.702364
      4          6           0        0.635665    2.580677   -2.046647
      5          6           0        0.844348    1.660491   -1.027826
      6          6           0        0.612073    1.987559    0.311401
      7         16           0        0.779722    0.719750    1.537090
      8          6           0        2.379546    0.074360    1.129761
      9          6           0        2.682626   -0.197587   -0.206763
     10         16           0        1.408092    0.025688   -1.422145
     11          6           0        3.919321   -0.704440   -0.581204
     12          6           0        4.861837   -0.947640    0.417528
     13          6           0        4.560270   -0.692985    1.752810
     14          6           0        3.316251   -0.180697    2.123066
     15          1           0        5.300963   -0.887649    2.520545
     16          1           0        3.092412    0.030293    3.163441
     17          1           0        4.145035   -0.912996   -1.621549
     18          1           0        5.834801   -1.341158    0.145435
     19          1           0       -0.060455    3.504369    1.682930
     20          1           0        0.825253    2.320484   -3.082805
     21          1           0       -0.446534    5.162874   -0.117622
     22          1           0       -0.000473    4.581808   -2.482649
     23          6           0        0.072157   -1.170450   -0.764518
     24          1           0       -0.611293   -1.202325   -1.617126
     25          6           0        0.759619   -2.527062   -0.591190
     26          1           0       -0.050709   -3.184999   -0.265089
     27          6           0        1.376992   -3.084738   -1.869126
     28          1           0        2.259830   -2.531144   -2.207995
     29          1           0        1.697250   -4.114526   -1.691902
     30          1           0        0.647060   -3.097159   -2.684769
     31          1           0        1.492668   -2.483824    0.220865
     32          6           0       -1.821900    0.227524    0.408618
     33          6           0       -2.223316    0.872599   -0.767103
     34          6           0       -2.488655    0.511109    1.611284
     35          6           0       -3.260579    1.797377   -0.737694
     36          1           0       -1.750357    0.651286   -1.717572
     37          6           0       -3.520624    1.436606    1.639642
     38          1           0       -2.193068   -0.005639    2.520405
     39          6           0       -3.905270    2.085904    0.463800
     40          1           0       -3.567175    2.289999   -1.654516
     41          1           0       -4.031700    1.649029    2.572937
     42          1           0       -4.714288    2.809450    0.484431
     43          6           0       -0.685936   -0.696296    0.462442
     44          1           0       -0.652626   -1.383253    1.300844
     45         35           0       -2.636457   -2.845624    0.025113
 ---------------------------------------------------------------------
 Rotational constants (GHZ):           0.2123504           0.1642146           0.1171804
 Standard basis: 6-31+G(d,p) (6D, 7F)
 There are   598 symmetry adapted cartesian basis functions of A   symmetry.
 There are   598 symmetry adapted basis functions of A   symmetry.
   598 basis functions,  1043 primitive gaussians,   598 cartesian basis functions
   109 alpha electrons      109 beta electrons
       nuclear repulsion energy      3110.7803816062 Hartrees.
 NAtoms=   45 NActive=   45 NUniq=   45 SFac= 1.00D+00 NAtFMM=   60 NAOKFM=F Big=F
 Integral buffers will be    131072 words long.
 Raffenetti 2 integral format.
 Two-electron integral symmetry is turned on.
 Nuclear repulsion after empirical dispersion term =     3110.7348288331 Hartrees.
 ------------------------------------------------------------------------------
 Polarizable Continuum Model (PCM)
 =================================
 Model                : PCM.
 Atomic radii         : SMD-Coulomb.
 Polarization charges : Total charges.
 Charge compensation  : None.
 Solution method      : Matrix inversion.
 Cavity type          : VdW (van der Waals Surface) (Alpha=1.000).
 Cavity algorithm     : GePol (No added spheres)
                        Default sphere list used, NSphG=   45.
                        Lebedev-Laikov grids with approx.  5.0 points / Ang**2.
                        Smoothing algorithm: York/Karplus (Gamma=1.0000).
                        Polarization charges: spherical gaussians, with
                                              point-specific exponents (IZeta= 3).
                        Self-potential: point-specific (ISelfS= 7).
                        Self-field    : sphere-specific E.n sum rule (ISelfD= 2).
 1st derivatives      : Analytical E(r).r(x)/FMM algorithm (CHGder, D1EAlg=3).
                        Cavity 1st derivative terms included.
 Solvent              : Dichloromethane, Eps=   8.930000 Eps(inf)=   2.028346
 ------------------------------------------------------------------------------
 ------------------------------------------------------------------------------
 Atomic radii for non-electrostatic terms: SMD-CDS.
 ------------------------------------------------------------------------------
 Nuclear repulsion after PCM non-electrostatic terms =     3110.7192117520 Hartrees.
 One-electron integrals computed using PRISM.
 NBasis=   598 RedAO= T EigKep=  1.14D-06  NBF=   598
 NBsUse=   595 1.00D-06 EigRej=  8.36D-07 NBFU=   595
 Initial guess from the checkpoint file:  "/home/osl/gaussian/scratch/Gau-4129002.chk"
 B after Tr=     0.000000    0.000000    0.000000
         Rot=    1.000000    0.000752   -0.000319    0.000529 Ang=   0.11 deg.
 ExpMin= 3.50D-02 ExpMax= 5.74D+05 ExpMxC= 5.74D+03 IAcc=3 IRadAn=         5 AccDes= 0.00D+00
 Harris functional with IExCor= 4639 and IRadAn=       5 diagonalized for initial guess.
 HarFok:  IExCor= 4639 AccDes= 0.00D+00 IRadAn=         5 IDoV= 1 UseB2=F ITyADJ=14
 ICtDFT=  3500011 ScaDFX=  1.000000  1.000000  1.000000  1.000000
 FoFCou: FMM=F IPFlag=           0 FMFlag=      100000 FMFlg1=           0
         NFxFlg=           0 DoJE=T BraDBF=F KetDBF=T FulRan=T
         wScrn=  0.000000 ICntrl=       500 IOpCl=  0 I1Cent=   200000004 NGrid=           0
         NMat0=    1 NMatS0=      1 NMatT0=    0 NMatD0=    1 NMtDS0=    0 NMtDT0=    0
 Petite list used in FoFCou.
 Requested convergence on RMS density matrix=1.00D-08 within 128 cycles.
 Requested convergence on MAX density matrix=1.00D-06.
 Requested convergence on             energy=1.00D-06.
 No special actions if energy rises.
 Inv3:  Mode=1 IEnd=    32967675.
 Iteration    1 A*A^-1 deviation from unit magnitude is 3.11D-15 for   2120.
 Iteration    1 A*A^-1 deviation from orthogonality  is 1.78D-15 for   2501    939.
 Iteration    1 A^-1*A deviation from unit magnitude is 3.11D-15 for    634.
 Iteration    1 A^-1*A deviation from orthogonality  is 1.81D-12 for   2230   2166.
 Error on total polarization charges =  0.04891
 SCF Done:  E(RwB97XD) =  -4218.05037418     A.U. after   14 cycles
            NFock= 14  Conv=0.77D-08     -V/T= 2.0064
 SMD-CDS (non-electrostatic) energy       (kcal/mol) =      -9.80
 (included in total energy above)
 D1PCM: PCM CHGder 1st derivatives, ID1Alg=3 FixD1E=F DoIter=F DoCFld=F I1PDM=0.
 Calling FoFJK, ICntrl=      2127 FMM=F ISym2X=0 I1Cent= 0 IOpClX= 0 NMat=1 NMatS=1 NMatT=0.
 ***** Axes restored to original set *****
 -------------------------------------------------------------------
 Center     Atomic                   Forces (Hartrees/Bohr)
 Number     Number              X              Y              Z
 -------------------------------------------------------------------
      1        6          -0.000005623   -0.000005391    0.000030454
      2        6          -0.000007468    0.000014218   -0.000007388
      3        6          -0.000021996    0.000009092    0.000009364
      4        6          -0.000009389   -0.000023830   -0.000020833
      5        6          -0.000008436   -0.000014109   -0.000008236
      6        6           0.000003966   -0.000001407    0.000000580
      7       16           0.000044256    0.000002736   -0.000095269
      8        6           0.000014475    0.000018331    0.000025000
      9        6           0.000014330    0.000014538   -0.000001828
     10       16           0.000012614   -0.000010810    0.000011953
     11        6          -0.000023413    0.000005854   -0.000003170
     12        6          -0.000012914    0.000003490   -0.000005333
     13        6           0.000000029    0.000008157   -0.000009198
     14        6           0.000017822    0.000021691   -0.000005830
     15        1           0.000006480    0.000022825   -0.000002197
     16        1          -0.000002065    0.000014382   -0.000005199
     17        1           0.000006884    0.000024355    0.000002547
     18        1           0.000008838    0.000025719   -0.000003172
     19        1          -0.000003017   -0.000007921    0.000009579
     20        1          -0.000008017   -0.000018551   -0.000011228
     21        1          -0.000019976   -0.000009594    0.000004440
     22        1          -0.000023514   -0.000002521    0.000003012
     23        6           0.000013413    0.000014143    0.000037092
     24        1          -0.000029283    0.000041247   -0.000045394
     25        6           0.000004850    0.000020305   -0.000049604
     26        1           0.000018869    0.000014805    0.000045148
     27        6           0.000030085   -0.000059032   -0.000034938
     28        1           0.000041524    0.000048898    0.000027375
     29        1           0.000024290    0.000010848   -0.000004551
     30        1          -0.000009977    0.000007516    0.000003861
     31        1           0.000007241   -0.000013384   -0.000010605
     32        6           0.000024445    0.000025497    0.000011751
     33        6           0.000020428   -0.000044294    0.000036634
     34        6           0.000001271   -0.000035672   -0.000014958
     35        6          -0.000021785   -0.000001250    0.000015907
     36        1          -0.000041296    0.000024648    0.000045533
     37        6           0.000005792   -0.000007930   -0.000004502
     38        1          -0.000008473   -0.000008454    0.000033364
     39        6          -0.000014125   -0.000021856   -0.000009709
     40        1          -0.000009688   -0.000019385    0.000001789
     41        1          -0.000005141   -0.000020244    0.000004396
     42        1          -0.000008909   -0.000022806    0.000003723
     43        6          -0.000077435   -0.000075666    0.000005349
     44        1          -0.000034226   -0.000021784   -0.000000246
     45       35           0.000084264    0.000052596   -0.000015464
 -------------------------------------------------------------------
 Cartesian Forces:  Max     0.000095269 RMS     0.000025051

 GradGradGradGradGradGradGradGradGradGradGradGradGradGradGradGradGradGrad
 Berny optimization.
 FormGI is forming the generalized inverse of G from B-inverse, IUseBI=4.
 Internal  Forces:  Max     0.000100609 RMS     0.000022925
 Search for a saddle point.
 Step number   6 out of a maximum of  270
 All quantities printed in internal units (Hartrees-Bohrs-Radians)
 Swapping is turned off.
 Update second derivatives using D2CorX and points    2    3    4    5    6
 ITU=  0  0  0  0  0  0
     Eigenvalues ---   -0.01843   0.00232   0.00325   0.00607   0.00815
     Eigenvalues ---    0.01101   0.01233   0.01327   0.01384   0.01494
     Eigenvalues ---    0.01591   0.01655   0.01730   0.01735   0.01742
     Eigenvalues ---    0.01763   0.01816   0.01851   0.02046   0.02082
     Eigenvalues ---    0.02134   0.02330   0.02341   0.02364   0.02535
     Eigenvalues ---    0.02603   0.02616   0.02628   0.02689   0.02802
     Eigenvalues ---    0.02814   0.02857   0.02909   0.02931   0.02991
     Eigenvalues ---    0.03006   0.03296   0.03892   0.04241   0.04467
     Eigenvalues ---    0.04488   0.04603   0.05106   0.05232   0.05922
     Eigenvalues ---    0.07009   0.08041   0.08332   0.09464   0.10383
     Eigenvalues ---    0.10855   0.11031   0.11077   0.11213   0.11661
     Eigenvalues ---    0.11752   0.11869   0.12218   0.12302   0.12334
     Eigenvalues ---    0.12377   0.12458   0.12479   0.12623   0.12804
     Eigenvalues ---    0.13319   0.13859   0.14424   0.15090   0.15747
     Eigenvalues ---    0.16180   0.16437   0.16658   0.17489   0.17936
     Eigenvalues ---    0.18344   0.18426   0.19041   0.19272   0.19332
     Eigenvalues ---    0.19470   0.19731   0.21038   0.22216   0.22670
     Eigenvalues ---    0.22757   0.23630   0.25293   0.27207   0.27867
     Eigenvalues ---    0.28852   0.30516   0.31829   0.32248   0.32731
     Eigenvalues ---    0.34133   0.34519   0.34623   0.35082   0.35785
     Eigenvalues ---    0.35948   0.36457   0.36526   0.36720   0.36776
     Eigenvalues ---    0.36899   0.36912   0.36918   0.37004   0.37072
     Eigenvalues ---    0.37134   0.37234   0.37277   0.37410   0.37895
     Eigenvalues ---    0.40876   0.43012   0.43053   0.43092   0.44202
     Eigenvalues ---    0.47157   0.48139   0.48349   0.48507   0.48543
     Eigenvalues ---    0.48999   0.52156   0.52438   0.52485
 Eigenvectors required to have negative eigenvalues:
                          R14       A86      D121      D118       D91
   1                    0.65696  -0.22078  -0.20269  -0.19780   0.19776
                         D140       D88       D94       D93       D87
   1                    0.19219   0.18122   0.17836  -0.16836  -0.16550
 RFO step:  Lambda0=1.127261678D-07 Lambda=-2.20628770D-06.
 Linear search not attempted -- option 19 set.
 Iteration  1 RMS(Cart)=  0.00251864 RMS(Int)=  0.00000336
 Iteration  2 RMS(Cart)=  0.00000364 RMS(Int)=  0.00000073
 Iteration  3 RMS(Cart)=  0.00000000 RMS(Int)=  0.00000073
 Variable       Old X    -DE/DX   Delta X   Delta X   Delta X     New X
                                 (Linear)    (Quad)   (Total)
    R1        2.63730   0.00002   0.00000   0.00008   0.00008   2.63739
    R2        2.62168  -0.00001   0.00000  -0.00003  -0.00003   2.62165
    R3        2.04951   0.00000   0.00000   0.00001   0.00001   2.04952
    R4        2.63120   0.00002   0.00000   0.00002   0.00002   2.63123
    R5        2.04944   0.00000   0.00000  -0.00001  -0.00001   2.04943
    R6        2.63432   0.00002   0.00000   0.00010   0.00010   2.63441
    R7        2.04876   0.00000   0.00000   0.00000   0.00000   2.04876
    R8        2.62413  -0.00002   0.00000  -0.00005  -0.00005   2.62408
    R9        2.05039   0.00002   0.00000   0.00005   0.00005   2.05044
   R10        2.64187   0.00000   0.00000  -0.00004  -0.00003   2.64184
   R11        3.35174  -0.00005   0.00000  -0.00028  -0.00028   3.35145
   R12        3.34741  -0.00001   0.00000  -0.00009  -0.00009   3.34732
   R13        3.34961  -0.00003   0.00000  -0.00014  -0.00014   3.34947
   R14        4.35384   0.00003   0.00000  -0.00153  -0.00153   4.35231
   R15        2.64029  -0.00002   0.00000  -0.00005  -0.00005   2.64024
   R16        2.62470  -0.00001   0.00000  -0.00005  -0.00005   2.62465
   R17        3.35470   0.00000   0.00000   0.00003   0.00003   3.35472
   R18        2.62292  -0.00002   0.00000  -0.00008  -0.00008   2.62284
   R19        3.60930  -0.00004   0.00000  -0.00012  -0.00012   3.60918
   R20        2.63544   0.00000   0.00000   0.00002   0.00002   2.63546
   R21        2.04995  -0.00001   0.00000  -0.00002  -0.00002   2.04992
   R22        2.63125   0.00000   0.00000  -0.00001  -0.00001   2.63124
   R23        2.04889   0.00000   0.00000   0.00001   0.00001   2.04890
   R24        2.63690  -0.00002   0.00000  -0.00001  -0.00001   2.63689
   R25        2.04923   0.00000   0.00000   0.00000   0.00000   2.04924
   R26        2.05016   0.00000   0.00000   0.00000   0.00000   2.05016
   R27        2.06583   0.00005   0.00000   0.00017   0.00017   2.06599
   R28        2.89260   0.00002   0.00000   0.00021   0.00021   2.89281
   R29        2.86900   0.00006   0.00000   0.00046   0.00046   2.86945
   R30        2.06651  -0.00002   0.00000  -0.00011  -0.00011   2.06640
   R31        2.88161   0.00002   0.00000   0.00006   0.00006   2.88168
   R32        2.06894  -0.00001   0.00000  -0.00001  -0.00001   2.06893
   R33        4.95868  -0.00001   0.00000  -0.00331  -0.00331   4.95537
   R34        2.07070   0.00004   0.00000   0.00017   0.00017   2.07087
   R35        2.06529   0.00000   0.00000  -0.00002  -0.00002   2.06527
   R36        2.06856   0.00001   0.00000   0.00001   0.00001   2.06857
   R37        2.64533  -0.00003   0.00000  -0.00010  -0.00010   2.64523
   R38        2.65329   0.00003   0.00000  -0.00002  -0.00002   2.65327
   R39        2.76879   0.00003   0.00000   0.00013   0.00013   2.76892
   R40        2.62665   0.00001   0.00000   0.00000   0.00000   2.62664
   R41        2.04934  -0.00006   0.00000  -0.00014  -0.00014   2.04920
   R42        2.62006   0.00001   0.00000   0.00006   0.00006   2.62012
   R43        2.05355   0.00002   0.00000   0.00002   0.00002   2.05357
   R44        2.63375  -0.00003   0.00000  -0.00004  -0.00004   2.63371
   R45        2.05037   0.00000   0.00000   0.00000   0.00000   2.05037
   R46        2.64031  -0.00001   0.00000  -0.00003  -0.00003   2.64028
   R47        2.05047   0.00000   0.00000   0.00000   0.00000   2.05048
   R48        2.05142   0.00000   0.00000   0.00000   0.00000   2.05142
   R49        2.04923  -0.00002   0.00000   0.00013   0.00013   2.04936
   R50        5.24432  -0.00008   0.00000   0.00496   0.00496   5.24929
    A1        2.07048  -0.00002   0.00000  -0.00015  -0.00015   2.07033
    A2        2.10734   0.00002   0.00000   0.00014   0.00014   2.10748
    A3        2.10537   0.00000   0.00000   0.00001   0.00001   2.10538
    A4        2.11178   0.00000   0.00000   0.00006   0.00006   2.11184
    A5        2.07949   0.00000   0.00000  -0.00003  -0.00003   2.07946
    A6        2.09192   0.00000   0.00000  -0.00003  -0.00003   2.09189
    A7        2.10451   0.00000   0.00000   0.00005   0.00005   2.10456
    A8        2.09599   0.00000   0.00000  -0.00005  -0.00005   2.09593
    A9        2.08269   0.00000   0.00000   0.00000   0.00000   2.08269
   A10        2.06207  -0.00002   0.00000  -0.00015  -0.00015   2.06191
   A11        2.10874   0.00003   0.00000   0.00025   0.00025   2.10899
   A12        2.11237  -0.00001   0.00000  -0.00009  -0.00009   2.11227
   A13        2.12097   0.00002   0.00000   0.00011   0.00011   2.12108
   A14        2.08913  -0.00003   0.00000   0.00003   0.00003   2.08916
   A15        2.07306   0.00000   0.00000  -0.00014  -0.00014   2.07292
   A16        2.09639   0.00001   0.00000   0.00009   0.00009   2.09648
   A17        2.11085   0.00001   0.00000   0.00002   0.00002   2.11087
   A18        2.07108  -0.00001   0.00000  -0.00015  -0.00015   2.07093
   A19        1.75891   0.00000   0.00000   0.00007   0.00007   1.75898
   A20        1.62777   0.00001   0.00000   0.00042   0.00042   1.62818
   A21        1.81645   0.00005   0.00000   0.00057   0.00057   1.81702
   A22        2.07885   0.00000   0.00000  -0.00029  -0.00029   2.07856
   A23        2.10739  -0.00001   0.00000   0.00014   0.00014   2.10753
   A24        2.09679   0.00002   0.00000   0.00015   0.00015   2.09694
   A25        2.06541  -0.00001   0.00000  -0.00001  -0.00001   2.06540
   A26        2.12048  -0.00001   0.00000  -0.00005  -0.00005   2.12043
   A27        2.09547   0.00001   0.00000   0.00005   0.00005   2.09551
   A28        1.76391   0.00001   0.00000   0.00025   0.00025   1.76416
   A29        1.85289  -0.00002   0.00000  -0.00039  -0.00039   1.85250
   A30        1.75960   0.00002   0.00000   0.00020   0.00020   1.75980
   A31        2.06309   0.00000   0.00000  -0.00004  -0.00004   2.06305
   A32        2.11101   0.00001   0.00000   0.00008   0.00008   2.11109
   A33        2.10906   0.00000   0.00000  -0.00004  -0.00004   2.10902
   A34        2.10423   0.00000   0.00000   0.00007   0.00007   2.10430
   A35        2.08294   0.00000   0.00000   0.00001   0.00001   2.08295
   A36        2.09601  -0.00001   0.00000  -0.00008  -0.00008   2.09593
   A37        2.11144  -0.00001   0.00000  -0.00002  -0.00002   2.11142
   A38        2.09229   0.00001   0.00000   0.00004   0.00004   2.09232
   A39        2.07944   0.00000   0.00000  -0.00001  -0.00001   2.07943
   A40        2.07020   0.00000   0.00000  -0.00009  -0.00009   2.07011
   A41        2.10709  -0.00001   0.00000  -0.00003  -0.00003   2.10706
   A42        2.10574   0.00001   0.00000   0.00012   0.00012   2.10587
   A43        1.75892  -0.00002   0.00000  -0.00024  -0.00024   1.75868
   A44        1.85447  -0.00004   0.00000  -0.00061  -0.00061   1.85387
   A45        2.01743   0.00005   0.00000   0.00030   0.00030   2.01773
   A46        1.92118   0.00002   0.00000   0.00081   0.00081   1.92198
   A47        1.90417   0.00000   0.00000   0.00005   0.00005   1.90422
   A48        1.99275   0.00000   0.00000  -0.00025  -0.00025   1.99250
   A49        1.80719  -0.00004   0.00000  -0.00005  -0.00005   1.80713
   A50        1.99441   0.00003   0.00000   0.00040   0.00040   1.99481
   A51        1.92804   0.00001   0.00000  -0.00012  -0.00012   1.92792
   A52        1.90698   0.00001   0.00000   0.00045   0.00046   1.90744
   A53        1.87415   0.00002   0.00000  -0.00041  -0.00041   1.87374
   A54        1.94439  -0.00004   0.00000  -0.00029  -0.00029   1.94410
   A55        2.32590  -0.00006   0.00000  -0.00160  -0.00161   2.32429
   A56        1.98297  -0.00006   0.00000  -0.00048  -0.00048   1.98249
   A57        1.90428   0.00002   0.00000   0.00007   0.00007   1.90435
   A58        1.93760  -0.00001   0.00000  -0.00014  -0.00014   1.93746
   A59        1.86512   0.00001   0.00000  -0.00004  -0.00004   1.86508
   A60        1.88867   0.00004   0.00000   0.00034   0.00034   1.88901
   A61        1.88130   0.00001   0.00000   0.00031   0.00031   1.88161
   A62        2.08308  -0.00004   0.00000  -0.00010  -0.00010   2.08298
   A63        2.14567   0.00006   0.00000   0.00012   0.00012   2.14579
   A64        2.05337  -0.00002   0.00000   0.00002   0.00002   2.05339
   A65        2.09765   0.00003   0.00000   0.00016   0.00016   2.09781
   A66        2.11415   0.00001   0.00000   0.00005   0.00005   2.11420
   A67        2.07120  -0.00004   0.00000  -0.00021  -0.00021   2.07099
   A68        2.10110   0.00000   0.00000  -0.00003  -0.00003   2.10108
   A69        2.08447   0.00003   0.00000   0.00026   0.00026   2.08473
   A70        2.09759  -0.00003   0.00000  -0.00023  -0.00023   2.09736
   A71        2.09574   0.00000   0.00000  -0.00004  -0.00004   2.09571
   A72        2.08871  -0.00001   0.00000  -0.00004  -0.00004   2.08867
   A73        2.09872   0.00000   0.00000   0.00007   0.00007   2.09880
   A74        2.09197   0.00001   0.00000   0.00010   0.00010   2.09207
   A75        2.09307   0.00000   0.00000  -0.00006  -0.00006   2.09301
   A76        2.09811  -0.00001   0.00000  -0.00004  -0.00004   2.09808
   A77        2.09665  -0.00002   0.00000  -0.00009  -0.00009   2.09656
   A78        2.09335   0.00001   0.00000   0.00004   0.00004   2.09339
   A79        2.09314   0.00001   0.00000   0.00005   0.00005   2.09319
   A80        1.82478  -0.00007   0.00000  -0.00021  -0.00021   1.82457
   A81        1.69393   0.00002   0.00000   0.00012   0.00012   1.69404
   A82        1.57998   0.00003   0.00000   0.00128   0.00129   1.58127
   A83        2.15840   0.00007   0.00000   0.00063   0.00063   2.15903
   A84        1.99505   0.00000   0.00000  -0.00023  -0.00023   1.99483
   A85        2.03940  -0.00007   0.00000  -0.00096  -0.00096   2.03844
   A86        1.52723  -0.00010   0.00000  -0.00218  -0.00218   1.52505
   A87        0.94539   0.00002   0.00000  -0.00052  -0.00052   0.94487
    D1        0.00153   0.00000   0.00000   0.00032   0.00032   0.00185
    D2       -3.13750   0.00000   0.00000  -0.00011  -0.00011  -3.13761
    D3       -3.13831   0.00000   0.00000   0.00041   0.00041  -3.13790
    D4        0.00584   0.00000   0.00000  -0.00001  -0.00001   0.00583
    D5       -0.01582   0.00001   0.00000   0.00032   0.00032  -0.01549
    D6       -3.05019   0.00001   0.00000   0.00067   0.00067  -3.04953
    D7        3.12403   0.00001   0.00000   0.00023   0.00023   3.12426
    D8        0.08965   0.00000   0.00000   0.00057   0.00057   0.09023
    D9        0.00759  -0.00001   0.00000  -0.00057  -0.00057   0.00701
   D10       -3.13683  -0.00001   0.00000  -0.00053  -0.00053  -3.13735
   D11       -3.13658   0.00000   0.00000  -0.00015  -0.00015  -3.13673
   D12        0.00219   0.00000   0.00000  -0.00010  -0.00010   0.00209
   D13       -0.00218   0.00000   0.00000   0.00017   0.00017  -0.00201
   D14        3.13473   0.00000   0.00000   0.00010   0.00010   3.13483
   D15       -3.14098   0.00000   0.00000   0.00013   0.00013  -3.14085
   D16       -0.00406   0.00000   0.00000   0.00005   0.00005  -0.00401
   D17       -0.01234   0.00001   0.00000   0.00047   0.00047  -0.01187
   D18        3.12198   0.00001   0.00000  -0.00003  -0.00003   3.12195
   D19        3.13394   0.00001   0.00000   0.00055   0.00055   3.13449
   D20       -0.01493   0.00001   0.00000   0.00004   0.00004  -0.01488
   D21        0.02167  -0.00001   0.00000  -0.00073  -0.00073   0.02094
   D22        3.05847  -0.00001   0.00000  -0.00105  -0.00105   3.05741
   D23       -3.11272  -0.00001   0.00000  -0.00023  -0.00023  -3.11295
   D24       -0.07592  -0.00001   0.00000  -0.00056  -0.00056  -0.07647
   D25        2.34902   0.00000   0.00000   0.00083   0.00083   2.34984
   D26       -2.10472   0.00002   0.00000   0.00102   0.00102  -2.10370
   D27       -0.79965   0.00000   0.00000   0.00034   0.00034  -0.79931
   D28        1.02980   0.00003   0.00000   0.00053   0.00053   1.03033
   D29       -2.36095   0.00002   0.00000   0.00035   0.00035  -2.36060
   D30        2.08964  -0.00003   0.00000  -0.00033  -0.00033   2.08931
   D31        0.88634   0.00002   0.00000   0.00067   0.00067   0.88701
   D32       -0.94626  -0.00003   0.00000  -0.00001  -0.00001  -0.94626
   D33       -0.80797  -0.00002   0.00000  -0.00045  -0.00045  -0.80842
   D34        2.35202  -0.00001   0.00000  -0.00027  -0.00027   2.35175
   D35        0.87052   0.00000   0.00000   0.00013   0.00013   0.87065
   D36       -2.25268   0.00001   0.00000   0.00031   0.00031  -2.25236
   D37        1.25217  -0.00001   0.00000  -0.00050  -0.00050   1.25166
   D38       -0.97372  -0.00007   0.00000  -0.00117  -0.00117  -0.97489
   D39       -3.01829   0.00000   0.00000  -0.00039  -0.00039  -3.01868
   D40       -0.52755  -0.00002   0.00000  -0.00075  -0.00075  -0.52831
   D41       -2.75345  -0.00008   0.00000  -0.00141  -0.00141  -2.75486
   D42        1.48518  -0.00001   0.00000  -0.00064  -0.00064   1.48454
   D43       -0.06433   0.00001   0.00000   0.00033   0.00033  -0.06400
   D44       -3.14090   0.00001   0.00000   0.00060   0.00060  -3.14030
   D45        3.05898   0.00001   0.00000   0.00015   0.00015   3.05914
   D46       -0.01760   0.00001   0.00000   0.00042   0.00042  -0.01717
   D47        3.13772  -0.00001   0.00000  -0.00056  -0.00056   3.13715
   D48       -0.02261  -0.00001   0.00000  -0.00032  -0.00032  -0.02293
   D49        0.01471  -0.00001   0.00000  -0.00038  -0.00038   0.01433
   D50        3.13757   0.00000   0.00000  -0.00013  -0.00013   3.13744
   D51        0.87737   0.00000   0.00000  -0.00014  -0.00014   0.87723
   D52       -1.02564   0.00001   0.00000   0.00015   0.00015  -1.02549
   D53       -2.32828   0.00000   0.00000  -0.00041  -0.00041  -2.32869
   D54        2.05190   0.00001   0.00000  -0.00012  -0.00012   2.05178
   D55        0.00706   0.00000   0.00000  -0.00011  -0.00011   0.00695
   D56        3.14090   0.00000   0.00000  -0.00005  -0.00005   3.14085
   D57       -3.06842   0.00000   0.00000   0.00017   0.00017  -3.06825
   D58        0.06543   0.00000   0.00000   0.00022   0.00022   0.06565
   D59        1.51725  -0.00001   0.00000  -0.00093  -0.00093   1.51632
   D60       -2.76228  -0.00001   0.00000  -0.00035  -0.00035  -2.76264
   D61       -0.53213  -0.00002   0.00000  -0.00097  -0.00097  -0.53310
   D62       -2.93336   0.00000   0.00000  -0.00070  -0.00070  -2.93405
   D63       -0.92970   0.00000   0.00000  -0.00012  -0.00012  -0.92982
   D64        1.30045  -0.00001   0.00000  -0.00074  -0.00074   1.29971
   D65        0.00587   0.00000   0.00000  -0.00024  -0.00024   0.00563
   D66       -3.13889   0.00000   0.00000   0.00014   0.00014  -3.13875
   D67       -3.12799  -0.00001   0.00000  -0.00030  -0.00030  -3.12829
   D68        0.01043   0.00000   0.00000   0.00009   0.00009   0.01052
   D69       -0.00846   0.00000   0.00000   0.00028   0.00028  -0.00819
   D70        3.13990   0.00001   0.00000   0.00034   0.00034   3.14024
   D71        3.13632   0.00000   0.00000  -0.00011  -0.00011   3.13621
   D72        0.00150   0.00000   0.00000  -0.00005  -0.00005   0.00145
   D73       -0.00196   0.00000   0.00000   0.00004   0.00004  -0.00193
   D74       -3.12484   0.00000   0.00000  -0.00021  -0.00021  -3.12505
   D75        3.13291   0.00000   0.00000  -0.00002  -0.00002   3.13289
   D76        0.01004   0.00000   0.00000  -0.00027  -0.00027   0.00977
   D77       -3.09279   0.00004   0.00000  -0.00004  -0.00004  -3.09283
   D78       -1.02038   0.00006   0.00000   0.00069   0.00069  -1.01969
   D79        1.18848   0.00004   0.00000   0.00051   0.00051   1.18899
   D80       -1.20265   0.00000   0.00000  -0.00027  -0.00027  -1.20292
   D81        0.86977   0.00002   0.00000   0.00046   0.00046   0.87023
   D82        3.07862   0.00000   0.00000   0.00028   0.00028   3.07890
   D83        0.94568   0.00002   0.00000   0.00024   0.00024   0.94592
   D84        3.01810   0.00003   0.00000   0.00097   0.00097   3.01907
   D85       -1.05623   0.00002   0.00000   0.00079   0.00079  -1.05544
   D86       -0.47131   0.00002   0.00000   0.00083   0.00083  -0.47048
   D87        1.43089   0.00002   0.00000   0.00113   0.00113   1.43203
   D88       -2.17012   0.00001   0.00000  -0.00047  -0.00047  -2.17058
   D89       -2.43762   0.00002   0.00000   0.00093   0.00093  -2.43669
   D90       -0.53542   0.00002   0.00000   0.00123   0.00123  -0.53419
   D91        2.14675   0.00001   0.00000  -0.00037  -0.00037   2.14639
   D92        1.68804  -0.00001   0.00000   0.00001   0.00001   1.68805
   D93       -2.69295   0.00000   0.00000   0.00032   0.00032  -2.69263
   D94       -0.01077  -0.00001   0.00000  -0.00128  -0.00128  -0.01205
   D95        0.08856   0.00002   0.00000   0.00476   0.00476   0.09332
   D96       -2.04328   0.00000   0.00000   0.00409   0.00409  -2.03919
   D97        2.12871   0.00002   0.00000   0.00443   0.00442   2.13313
   D98        1.22183   0.00001   0.00000  -0.00225  -0.00225   1.21959
   D99       -2.98245   0.00000   0.00000  -0.00256  -0.00256  -2.98501
   D100      -0.91158   0.00001   0.00000  -0.00223  -0.00223  -0.91380
   D101      -3.04639  -0.00001   0.00000  -0.00177  -0.00177  -3.04816
   D102      -0.96748  -0.00002   0.00000  -0.00208  -0.00208  -0.96956
   D103       1.10339   0.00000   0.00000  -0.00175  -0.00175   1.10164
   D104      -0.97851   0.00000   0.00000  -0.00216  -0.00216  -0.98067
   D105       1.10040  -0.00001   0.00000  -0.00247  -0.00247   1.09792
   D106      -3.11192   0.00001   0.00000  -0.00214  -0.00214  -3.11406
   D107      -1.02109  -0.00007   0.00000  -0.00494  -0.00493  -1.02602
   D108       0.01464   0.00000   0.00000  -0.00043  -0.00043   0.01422
   D109      -3.10617   0.00000   0.00000  -0.00037  -0.00037  -3.10654
   D110      -3.07619  -0.00002   0.00000  -0.00130  -0.00130  -3.07749
   D111       0.08618  -0.00002   0.00000  -0.00125  -0.00125   0.08493
   D112      -0.01786   0.00000   0.00000   0.00028   0.00028  -0.01758
   D113       3.11744   0.00000   0.00000   0.00006   0.00006   3.11750
   D114       3.07565   0.00002   0.00000   0.00111   0.00111   3.07676
   D115      -0.07224   0.00002   0.00000   0.00089   0.00089  -0.07135
   D116       1.84330  -0.00003   0.00000  -0.00209  -0.00209   1.84120
   D117      -0.12447   0.00002   0.00000  -0.00218  -0.00218  -0.12666
   D118      -2.79600   0.00001   0.00000  -0.00073  -0.00073  -2.79674
   D119      -1.24835  -0.00005   0.00000  -0.00295  -0.00295  -1.25131
   D120       3.06706   0.00000   0.00000  -0.00304  -0.00304   3.06402
   D121       0.39553  -0.00001   0.00000  -0.00159  -0.00159   0.39394
   D122       0.00000   0.00000   0.00000   0.00018   0.00018   0.00018
   D123      -3.13800   0.00001   0.00000   0.00031   0.00031  -3.13769
   D124       3.12132   0.00000   0.00000   0.00013   0.00013   3.12145
   D125      -0.01667   0.00000   0.00000   0.00026   0.00026  -0.01642
   D126       0.00636   0.00000   0.00000   0.00012   0.00012   0.00648
   D127       3.14011  -0.00001   0.00000  -0.00020  -0.00020   3.13992
   D128      -3.12889   0.00001   0.00000   0.00034   0.00034  -3.12855
   D129       0.00486   0.00000   0.00000   0.00003   0.00003   0.00488
   D130      -0.01167   0.00000   0.00000   0.00022   0.00022  -0.01145
   D131       3.14027   0.00000   0.00000   0.00024   0.00024   3.14051
   D132       3.12631   0.00000   0.00000   0.00009   0.00009   3.12640
   D133      -0.00494   0.00000   0.00000   0.00011   0.00011  -0.00483
   D134       0.00847  -0.00001   0.00000  -0.00037  -0.00037   0.00810
   D135       3.13972  -0.00001   0.00000  -0.00039  -0.00039   3.13933
   D136      -3.12526   0.00000   0.00000  -0.00005  -0.00005  -3.12531
   D137       0.00600   0.00000   0.00000  -0.00007  -0.00007   0.00592
   D138       3.03593   0.00006   0.00000   0.00194   0.00194   3.03787
   D139      -1.39281   0.00000   0.00000   0.00229   0.00229  -1.39052
   D140       1.32234   0.00003   0.00000   0.00123   0.00123   1.32357
   D141       1.57228   0.00004   0.00000   0.00199   0.00199   1.57427
         Item               Value     Threshold  Converged?
 Maximum Force            0.000101     0.000450     YES
 RMS     Force            0.000023     0.000300     YES
 Maximum Displacement     0.018553     0.001800     NO 
 RMS     Displacement     0.002518     0.001200     NO 
 Predicted change in Energy=-1.046797D-06
 GradGradGradGradGradGradGradGradGradGradGradGradGradGradGradGradGradGrad

                          Input orientation:                          
 ---------------------------------------------------------------------
 Center     Atomic      Atomic             Coordinates (Angstroms)
 Number     Number       Type             X           Y           Z
 ---------------------------------------------------------------------
      1          6           0       -0.086649    3.214220    0.735378
      2          6           0       -0.336901    4.158546   -0.261339
      3          6           0       -0.037900    3.890450   -1.594552
      4          6           0        0.512596    2.664513   -1.965317
      5          6           0        0.753785    1.727024   -0.969745
      6          6           0        0.470858    1.996789    0.372485
      7         16           0        0.686275    0.702737    1.562701
      8          6           0        2.331677    0.168229    1.177241
      9          6           0        2.682072   -0.042400   -0.158759
     10         16           0        1.425264    0.142607   -1.398799
     11          6           0        3.955613   -0.462314   -0.516756
     12          6           0        4.887259   -0.680363    0.497876
[truncated: 871,190 more chars]
