# Supplementary material for: Enriching Alkene syn-Dihalogenation: Aryl Alkene, Bromine, Regio-Reversion, and Stereoconvergency
Source: Org Lett. 2026 Feb 25;28(9):3002–7. doi: 10.1021/acs.orglett.6c00241 (PMC12973299; doi:10.1021/acs.orglett.6c00241)
Supplement: Supplementary file 1 [file ol6c00241_si_001.zip › Fig 4b/E-alkene/bromiranium formation PDT.log]

 Entering Gaussian System, Link 0=g16
 Input=241116_E_styrenyl_1stBrmajor_bromiranium_pdt_fromIRCrvs_6-31_gdp+_SMD_DCM_wB97XD.gjf
 Output=241116_E_styrenyl_1stBrmajor_bromiranium_pdt_fromIRCrvs_6-31_gdp+_SMD_DCM_wB97XD.log
 Initial command:
 /home/osl/gaussian/g16/l1.exe "/home/osl/gaussian/scratch/Gau-374818.inp" -scrdir="/home/osl/gaussian/scratch/"
 Entering Link 1 = /home/osl/gaussian/g16/l1.exe PID=    374820.
  
 Copyright (c) 1988-2019, Gaussian, Inc.  All Rights Reserved.
  
 This is part of the Gaussian(R) 16 program.  It is based on
 the Gaussian(R) 09 system (copyright 2009, Gaussian, Inc.),
 the Gaussian(R) 03 system (copyright 2003, Gaussian, Inc.),
 the Gaussian(R) 98 system (copyright 1998, Gaussian, Inc.),
 the Gaussian(R) 94 system (copyright 1995, Gaussian, Inc.),
 the Gaussian 92(TM) system (copyright 1992, Gaussian, Inc.),
 the Gaussian 90(TM) system (copyright 1990, Gaussian, Inc.),
 the Gaussian 88(TM) system (copyright 1988, Gaussian, Inc.),
 the Gaussian 86(TM) system (copyright 1986, Carnegie Mellon
 University), and the Gaussian 82(TM) system (copyright 1983,
 Carnegie Mellon University). Gaussian is a federally registered
 trademark of Gaussian, Inc.
  
 This software contains proprietary and confidential information,
 including trade secrets, belonging to Gaussian, Inc.
  
 This software is provided under written license and may be
 used, copied, transmitted, or stored only in accord with that
 written license.
  
 The following legend is applicable only to US Government
 contracts under FAR:
  
                    RESTRICTED RIGHTS LEGEND
  
 Use, reproduction and disclosure by the US Government is
 subject to restrictions as set forth in subparagraphs (a)
 and (c) of the Commercial Computer Software - Restricted
 Rights clause in FAR 52.227-19.
  
 Gaussian, Inc.
 340 Quinnipiac St., Bldg. 40, Wallingford CT 06492
  
  
 ---------------------------------------------------------------
 Warning -- This program may not be used in any manner that
 competes with the business of Gaussian, Inc. or will provide
 assistance to any competitor of Gaussian, Inc.  The licensee
 of this program is prohibited from giving any competitor of
 Gaussian, Inc. access to this program.  By using this program,
 the user acknowledges that Gaussian, Inc. is engaged in the
 business of creating and licensing software in the field of
 computational chemistry and represents and warrants to the
 licensee that it is not a competitor of Gaussian, Inc. and that
 it will not use this program in any manner prohibited above.
 ---------------------------------------------------------------
  

 Cite this work as:
 Gaussian 16, Revision C.01,
 M. J. Frisch, G. W. Trucks, H. B. Schlegel, G. E. Scuseria, 
 M. A. Robb, J. R. Cheeseman, G. Scalmani, V. Barone, 
 G. A. Petersson, H. Nakatsuji, X. Li, M. Caricato, A. V. Marenich, 
 J. Bloino, B. G. Janesko, R. Gomperts, B. Mennucci, H. P. Hratchian, 
 J. V. Ortiz, A. F. Izmaylov, J. L. Sonnenberg, D. Williams-Young, 
 F. Ding, F. Lipparini, F. Egidi, J. Goings, B. Peng, A. Petrone, 
 T. Henderson, D. Ranasinghe, V. G. Zakrzewski, J. Gao, N. Rega, 
 G. Zheng, W. Liang, M. Hada, M. Ehara, K. Toyota, R. Fukuda, 
 J. Hasegawa, M. Ishida, T. Nakajima, Y. Honda, O. Kitao, H. Nakai, 
 T. Vreven, K. Throssell, J. A. Montgomery, Jr., J. E. Peralta, 
 F. Ogliaro, M. J. Bearpark, J. J. Heyd, E. N. Brothers, K. N. Kudin, 
 V. N. Staroverov, T. A. Keith, R. Kobayashi, J. Normand, 
 K. Raghavachari, A. P. Rendell, J. C. Burant, S. S. Iyengar, 
 J. Tomasi, M. Cossi, J. M. Millam, M. Klene, C. Adamo, R. Cammi, 
 J. W. Ochterski, R. L. Martin, K. Morokuma, O. Farkas, 
 J. B. Foresman, and D. J. Fox, Gaussian, Inc., Wallingford CT, 2019.
 
 ******************************************
 Gaussian 16:  ES64L-G16RevC.01  3-Jul-2019
                16-Nov-2024 
 ******************************************
 %mem=4GB
 %nprocshared=4
 Will use up to    4 processors via shared memory.
 ----------------------------------------------------------------------
 # opt=calcfc freq wb97xd/6-31+g(d,p) scrf=(smd,solvent=dichloromethane
 )
 ----------------------------------------------------------------------
 1/10=4,18=20,19=15,26=3,38=1/1,3;
 2/9=110,12=2,17=6,18=5,40=1/2;
 3/5=1,6=6,7=111,11=2,25=1,30=1,70=32201,71=2,72=9,74=-58,140=1/1,2,3;
 4//1;
 5/5=2,38=5,53=9/2;
 8/6=4,10=90,11=11/1;
 11/6=1,8=1,9=11,15=111,16=1/1,2,10;
 10/6=1,13=1/2;
 6/7=2,8=2,9=2,10=2,28=1/1;
 7/10=1,25=1/1,2,3,16;
 1/10=4,18=20,19=15,26=3/3(2);
 2/9=110/2;
 99//99;
 2/9=110/2;
 3/5=1,6=6,7=111,11=2,25=1,30=1,70=32205,71=1,72=9,74=-58/1,2,3;
 4/5=5,16=3,69=1/1;
 5/5=2,38=5,53=9/2;
 7//1,2,3,16;
 1/18=20,19=15,26=3/3(-5);
 2/9=110/2;
 6/7=2,8=2,9=2,10=2,19=2,28=1/1;
 99/9=1/99;
 -------------------
 Title Card Required
 -------------------
 Symbolic Z-matrix:
 Charge =  1 Multiplicity = 1
 C                     0.88991  -3.3259   -1.37212 
 C                     0.41756  -4.44009  -0.6868 
 C                     0.19062  -4.37153   0.68721 
 C                     0.44459  -3.19209   1.38126 
 C                     0.88949  -2.06054   0.69527 
 C                     1.10771  -2.12774  -0.68686 
 S                     1.60773  -0.69151  -1.60026 
 C                     2.82938   0.01611  -0.51776 
 C                     2.61599   0.08302   0.86343 
 S                     1.11997  -0.54179   1.59009 
 C                     3.56233   0.69957   1.68435 
 C                     4.70209   1.26876   1.12355 
 C                     4.91553   1.19981  -0.2523 
 C                     3.98873   0.56207  -1.07212 
 H                     5.80941   1.63228  -0.68965 
 H                     4.16242   0.49158  -2.14136 
 H                     3.40582   0.73321   2.75817 
 H                     5.42887   1.75552   1.7657 
 H                     1.08614  -3.38023  -2.43857 
 H                     0.29114  -3.14631   2.45517 
 H                     0.2371   -5.3648   -1.22523 
 H                    -0.16726  -5.24288   1.22605 
 C                    -1.02199   1.94943   0.0029 
 H                    -1.03521   1.82051   1.08315 
 C                     0.22288   2.68871  -0.45834 
 H                     0.12885   2.94636  -1.51861 
 C                     0.53955   3.91515   0.38856 
 H                     0.65556   3.6419    1.44266 
 H                     1.47775   4.3638    0.05176 
 H                    -0.24227   4.6773    0.31401 
 H                     1.05001   1.97669  -0.3731 
 C                    -1.96466  -0.42137  -0.24263 
 C                    -2.38429  -0.5274    1.11754 
 C                    -2.15347  -1.52821  -1.11961 
 C                    -2.94184  -1.69814   1.57151 
 H                    -2.25714   0.30478   1.80096 
 C                    -2.72624  -2.6942   -0.65314 
 H                    -1.83604  -1.44211  -2.15467 
 C                    -3.11356  -2.77699   0.68659 
 H                    -3.25709  -1.79102   2.60443 
 H                    -2.86559  -3.54082  -1.31501 
 H                    -3.5564   -3.69705   1.05549 
 C                    -1.33718   0.71336  -0.7478 
 H                    -1.10848   0.73636  -1.81261 
 Br                   -2.66972   2.97223  -0.39965 
 
 Add virtual bond connecting atoms H31        and C8         Dist= 5.01D+00.
 Add virtual bond connecting atoms H31        and C9         Dist= 5.20D+00.

 GradGradGradGradGradGradGradGradGradGradGradGradGradGradGradGradGradGrad
 Berny optimization.
 Initialization pass.
                           ----------------------------
                           !    Initial Parameters    !
                           ! (Angstroms and Degrees)  !
 --------------------------                            --------------------------
 ! Name  Definition              Value          Derivative Info.                !
 --------------------------------------------------------------------------------
 ! R1    R(1,2)                  1.3908         calculate D2E/DX2 analytically  !
 ! R2    R(1,6)                  1.3974         calculate D2E/DX2 analytically  !
 ! R3    R(1,19)                 1.0857         calculate D2E/DX2 analytically  !
 ! R4    R(2,3)                  1.3943         calculate D2E/DX2 analytically  !
 ! R5    R(2,21)                 1.0852         calculate D2E/DX2 analytically  !
 ! R6    R(3,4)                  1.3919         calculate D2E/DX2 analytically  !
 ! R7    R(3,22)                 1.0852         calculate D2E/DX2 analytically  !
 ! R8    R(4,5)                  1.396          calculate D2E/DX2 analytically  !
 ! R9    R(4,20)                 1.0858         calculate D2E/DX2 analytically  !
 ! R10   R(5,6)                  1.4009         calculate D2E/DX2 analytically  !
 ! R11   R(5,10)                 1.7778         calculate D2E/DX2 analytically  !
 ! R12   R(6,7)                  1.774          calculate D2E/DX2 analytically  !
 ! R13   R(7,8)                  1.779          calculate D2E/DX2 analytically  !
 ! R14   R(8,9)                  1.3992         calculate D2E/DX2 analytically  !
 ! R15   R(8,14)                 1.3962         calculate D2E/DX2 analytically  !
 ! R16   R(8,31)                 2.6516         calculate D2E/DX2 analytically  !
 ! R17   R(9,10)                 1.7767         calculate D2E/DX2 analytically  !
 ! R18   R(9,11)                 1.3963         calculate D2E/DX2 analytically  !
 ! R19   R(9,31)                 2.7509         calculate D2E/DX2 analytically  !
 ! R20   R(11,12)                1.3919         calculate D2E/DX2 analytically  !
 ! R21   R(11,17)                1.0857         calculate D2E/DX2 analytically  !
 ! R22   R(12,13)                1.394          calculate D2E/DX2 analytically  !
 ! R23   R(12,18)                1.0851         calculate D2E/DX2 analytically  !
 ! R24   R(13,14)                1.392          calculate D2E/DX2 analytically  !
 ! R25   R(13,15)                1.085          calculate D2E/DX2 analytically  !
 ! R26   R(14,16)                1.0855         calculate D2E/DX2 analytically  !
 ! R27   R(23,24)                1.088          calculate D2E/DX2 analytically  !
 ! R28   R(23,25)                1.5195         calculate D2E/DX2 analytically  !
 ! R29   R(23,43)                1.4801         calculate D2E/DX2 analytically  !
 ! R30   R(23,45)                1.9807         calculate D2E/DX2 analytically  !
 ! R31   R(25,26)                1.0952         calculate D2E/DX2 analytically  !
 ! R32   R(25,27)                1.5237         calculate D2E/DX2 analytically  !
 ! R33   R(25,31)                1.0947         calculate D2E/DX2 analytically  !
 ! R34   R(27,28)                1.0951         calculate D2E/DX2 analytically  !
 ! R35   R(27,29)                1.0931         calculate D2E/DX2 analytically  !
 ! R36   R(27,30)                1.0944         calculate D2E/DX2 analytically  !
 ! R37   R(32,33)                1.4274         calculate D2E/DX2 analytically  !
 ! R38   R(32,34)                1.4247         calculate D2E/DX2 analytically  !
 ! R39   R(32,43)                1.3916         calculate D2E/DX2 analytically  !
 ! R40   R(33,35)                1.3739         calculate D2E/DX2 analytically  !
 ! R41   R(33,36)                1.0843         calculate D2E/DX2 analytically  !
 ! R42   R(34,37)                1.3803         calculate D2E/DX2 analytically  !
 ! R43   R(34,38)                1.0861         calculate D2E/DX2 analytically  !
 ! R44   R(35,39)                1.4059         calculate D2E/DX2 analytically  !
 ! R45   R(35,40)                1.0839         calculate D2E/DX2 analytically  !
 ! R46   R(37,39)                1.3971         calculate D2E/DX2 analytically  !
 ! R47   R(37,41)                1.0836         calculate D2E/DX2 analytically  !
 ! R48   R(39,42)                1.0857         calculate D2E/DX2 analytically  !
 ! R49   R(43,44)                1.0893         calculate D2E/DX2 analytically  !
 ! A1    A(2,1,6)              119.8823         calculate D2E/DX2 analytically  !
 ! A2    A(2,1,19)             120.3521         calculate D2E/DX2 analytically  !
 ! A3    A(6,1,19)             119.7649         calculate D2E/DX2 analytically  !
 ! A4    A(1,2,3)              120.098          calculate D2E/DX2 analytically  !
 ! A5    A(1,2,21)             119.6482         calculate D2E/DX2 analytically  !
 ! A6    A(3,2,21)             120.2506         calculate D2E/DX2 analytically  !
 ! A7    A(2,3,4)              120.2224         calculate D2E/DX2 analytically  !
 ! A8    A(2,3,22)             120.2319         calculate D2E/DX2 analytically  !
 ! A9    A(4,3,22)             119.5356         calculate D2E/DX2 analytically  !
 ! A10   A(3,4,5)              119.9974         calculate D2E/DX2 analytically  !
 ! A11   A(3,4,20)             120.2083         calculate D2E/DX2 analytically  !
 ! A12   A(5,4,20)             119.7929         calculate D2E/DX2 analytically  !
 ! A13   A(4,5,6)              119.7074         calculate D2E/DX2 analytically  !
 ! A14   A(4,5,10)             119.1069         calculate D2E/DX2 analytically  !
 ! A15   A(6,5,10)             121.1576         calculate D2E/DX2 analytically  !
 ! A16   A(1,6,5)              120.0459         calculate D2E/DX2 analytically  !
 ! A17   A(1,6,7)              119.0532         calculate D2E/DX2 analytically  !
 ! A18   A(5,6,7)              120.8683         calculate D2E/DX2 analytically  !
 ! A19   A(6,7,8)              101.6703         calculate D2E/DX2 analytically  !
 ! A20   A(7,8,9)              120.994          calculate D2E/DX2 analytically  !
 ! A21   A(7,8,14)             118.9559         calculate D2E/DX2 analytically  !
 ! A22   A(7,8,31)              82.3274         calculate D2E/DX2 analytically  !
 ! A23   A(9,8,14)             119.991          calculate D2E/DX2 analytically  !
 ! A24   A(14,8,31)            106.8428         calculate D2E/DX2 analytically  !
 ! A25   A(8,9,10)             121.0208         calculate D2E/DX2 analytically  !
 ! A26   A(8,9,11)             119.876          calculate D2E/DX2 analytically  !
 ! A27   A(10,9,11)            119.0469         calculate D2E/DX2 analytically  !
 ! A28   A(10,9,31)             86.9385         calculate D2E/DX2 analytically  !
 ! A29   A(11,9,31)            110.2507         calculate D2E/DX2 analytically  !
 ! A30   A(5,10,9)             101.7557         calculate D2E/DX2 analytically  !
 ! A31   A(9,11,12)            119.9112         calculate D2E/DX2 analytically  !
 ! A32   A(9,11,17)            119.8335         calculate D2E/DX2 analytically  !
 ! A33   A(12,11,17)           120.2553         calculate D2E/DX2 analytically  !
 ! A34   A(11,12,13)           120.1846         calculate D2E/DX2 analytically  !
 ! A35   A(11,12,18)           119.5663         calculate D2E/DX2 analytically  !
 ! A36   A(13,12,18)           120.2449         calculate D2E/DX2 analytically  !
 ! A37   A(12,13,14)           120.1306         calculate D2E/DX2 analytically  !
 ! A38   A(12,13,15)           120.2814         calculate D2E/DX2 analytically  !
 ! A39   A(14,13,15)           119.5843         calculate D2E/DX2 analytically  !
 ! A40   A(8,14,13)            119.8776         calculate D2E/DX2 analytically  !
 ! A41   A(8,14,16)            119.9031         calculate D2E/DX2 analytically  !
 ! A42   A(13,14,16)           120.2189         calculate D2E/DX2 analytically  !
 ! A43   A(24,23,25)           111.6531         calculate D2E/DX2 analytically  !
 ! A44   A(24,23,43)           113.7054         calculate D2E/DX2 analytically  !
 ! A45   A(24,23,45)           104.6471         calculate D2E/DX2 analytically  !
 ! A46   A(25,23,43)           115.265          calculate D2E/DX2 analytically  !
 ! A47   A(25,23,45)           111.6293         calculate D2E/DX2 analytically  !
 ! A48   A(43,23,45)            98.6854         calculate D2E/DX2 analytically  !
 ! A49   A(23,25,26)           109.7543         calculate D2E/DX2 analytically  !
 ! A50   A(23,25,27)           113.1508         calculate D2E/DX2 analytically  !
 ! A51   A(23,25,31)           106.196          calculate D2E/DX2 analytically  !
 ! A52   A(26,25,27)           111.5051         calculate D2E/DX2 analytically  !
 ! A53   A(26,25,31)           107.0542         calculate D2E/DX2 analytically  !
 ! A54   A(27,25,31)           108.8575         calculate D2E/DX2 analytically  !
 ! A55   A(25,27,28)           110.866          calculate D2E/DX2 analytically  !
 ! A56   A(25,27,29)           109.7234         calculate D2E/DX2 analytically  !
 ! A57   A(25,27,30)           111.9762         calculate D2E/DX2 analytically  !
 ! A58   A(28,27,29)           107.9423         calculate D2E/DX2 analytically  !
 ! A59   A(28,27,30)           108.3616         calculate D2E/DX2 analytically  !
 ! A60   A(29,27,30)           107.8378         calculate D2E/DX2 analytically  !
 ! A61   A(9,31,25)            155.9044         calculate D2E/DX2 analytically  !
 ! A62   A(33,32,34)           119.3337         calculate D2E/DX2 analytically  !
 ! A63   A(33,32,43)           122.6196         calculate D2E/DX2 analytically  !
 ! A64   A(34,32,43)           118.02           calculate D2E/DX2 analytically  !
 ! A65   A(32,33,35)           119.833          calculate D2E/DX2 analytically  !
 ! A66   A(32,33,36)           120.605          calculate D2E/DX2 analytically  !
 ! A67   A(35,33,36)           119.5584         calculate D2E/DX2 analytically  !
 ! A68   A(32,34,37)           120.2137         calculate D2E/DX2 analytically  !
 ! A69   A(32,34,38)           119.099          calculate D2E/DX2 analytically  !
 ! A70   A(37,34,38)           120.6864         calculate D2E/DX2 analytically  !
 ! A71   A(33,35,39)           119.7029         calculate D2E/DX2 analytically  !
 ! A72   A(33,35,40)           120.3919         calculate D2E/DX2 analytically  !
 ! A73   A(39,35,40)           119.9032         calculate D2E/DX2 analytically  !
 ! A74   A(34,37,39)           119.2879         calculate D2E/DX2 analytically  !
 ! A75   A(34,37,41)           120.4589         calculate D2E/DX2 analytically  !
 ! A76   A(39,37,41)           120.2502         calculate D2E/DX2 analytically  !
 ! A77   A(35,39,37)           121.6192         calculate D2E/DX2 analytically  !
 ! A78   A(35,39,42)           119.0961         calculate D2E/DX2 analytically  !
 ! A79   A(37,39,42)           119.2846         calculate D2E/DX2 analytically  !
 ! A80   A(23,43,32)           126.3607         calculate D2E/DX2 analytically  !
 ! A81   A(23,43,44)           115.6853         calculate D2E/DX2 analytically  !
 ! A82   A(32,43,44)           117.822          calculate D2E/DX2 analytically  !
 ! A83   L(8,31,25,32,-1)      173.24           calculate D2E/DX2 analytically  !
 ! A84   L(8,31,25,32,-2)      187.9162         calculate D2E/DX2 analytically  !
 ! D1    D(6,1,2,3)             -1.4704         calculate D2E/DX2 analytically  !
 ! D2    D(6,1,2,21)           179.1817         calculate D2E/DX2 analytically  !
 ! D3    D(19,1,2,3)           178.8243         calculate D2E/DX2 analytically  !
 ! D4    D(19,1,2,21)           -0.5236         calculate D2E/DX2 analytically  !
 ! D5    D(2,1,6,5)              1.9416         calculate D2E/DX2 analytically  !
 ! D6    D(2,1,6,7)           -176.0017         calculate D2E/DX2 analytically  !
 ! D7    D(19,1,6,5)          -178.3514         calculate D2E/DX2 analytically  !
 ! D8    D(19,1,6,7)             3.7053         calculate D2E/DX2 analytically  !
 ! D9    D(1,2,3,4)             -0.4727         calculate D2E/DX2 analytically  !
 ! D10   D(1,2,3,22)          -179.3079         calculate D2E/DX2 analytically  !
 ! D11   D(21,2,3,4)           178.8712         calculate D2E/DX2 analytically  !
 ! D12   D(21,2,3,22)            0.0361         calculate D2E/DX2 analytically  !
 ! D13   D(2,3,4,5)              1.945          calculate D2E/DX2 analytically  !
 ! D14   D(2,3,4,20)          -178.4858         calculate D2E/DX2 analytically  !
 ! D15   D(22,3,4,5)          -179.2117         calculate D2E/DX2 analytically  !
 ! D16   D(22,3,4,20)            0.3575         calculate D2E/DX2 analytically  !
 ! D17   D(3,4,5,6)             -1.4648         calculate D2E/DX2 analytically  !
 ! D18   D(3,4,5,10)           176.6295         calculate D2E/DX2 analytically  !
 ! D19   D(20,4,5,6)           178.9642         calculate D2E/DX2 analytically  !
 ! D20   D(20,4,5,10)           -2.9415         calculate D2E/DX2 analytically  !
 ! D21   D(4,5,6,1)             -0.4747         calculate D2E/DX2 analytically  !
 ! D22   D(4,5,6,7)            177.4307         calculate D2E/DX2 analytically  !
 ! D23   D(10,5,6,1)          -178.529          calculate D2E/DX2 analytically  !
 ! D24   D(10,5,6,7)            -0.6236         calculate D2E/DX2 analytically  !
 ! D25   D(4,5,10,9)           140.0002         calculate D2E/DX2 analytically  !
 ! D26   D(6,5,10,9)           -41.9341         calculate D2E/DX2 analytically  !
 ! D27   D(1,6,7,8)           -139.2194         calculate D2E/DX2 analytically  !
 ! D28   D(5,6,7,8)             42.8547         calculate D2E/DX2 analytically  !
 ! D29   D(6,7,8,9)            -42.7263         calculate D2E/DX2 analytically  !
 ! D30   D(6,7,8,14)           140.0704         calculate D2E/DX2 analytically  !
 ! D31   D(6,7,8,31)          -114.8837         calculate D2E/DX2 analytically  !
 ! D32   D(7,8,9,10)             0.2449         calculate D2E/DX2 analytically  !
 ! D33   D(7,8,9,11)          -176.9974         calculate D2E/DX2 analytically  !
 ! D34   D(14,8,9,10)          177.4195         calculate D2E/DX2 analytically  !
 ! D35   D(14,8,9,11)            0.1772         calculate D2E/DX2 analytically  !
 ! D36   D(7,8,14,13)          175.7329         calculate D2E/DX2 analytically  !
 ! D37   D(7,8,14,16)           -4.008          calculate D2E/DX2 analytically  !
 ! D38   D(9,8,14,13)           -1.4991         calculate D2E/DX2 analytically  !
 ! D39   D(9,8,14,16)          178.76           calculate D2E/DX2 analytically  !
 ! D40   D(31,8,14,13)          85.27           calculate D2E/DX2 analytically  !
 ! D41   D(31,8,14,16)         -94.4709         calculate D2E/DX2 analytically  !
 ! D42   D(7,8,25,23)           56.4241         calculate D2E/DX2 analytically  !
 ! D43   D(7,8,25,26)          -57.5593         calculate D2E/DX2 analytically  !
 ! D44   D(7,8,25,27)         -179.197          calculate D2E/DX2 analytically  !
 ! D45   D(14,8,25,23)         173.6148         calculate D2E/DX2 analytically  !
 ! D46   D(14,8,25,26)          59.6315         calculate D2E/DX2 analytically  !
 ! D47   D(14,8,25,27)         -62.0062         calculate D2E/DX2 analytically  !
 ! D48   D(8,9,10,5)            42.057          calculate D2E/DX2 analytically  !
 ! D49   D(11,9,10,5)         -140.6782         calculate D2E/DX2 analytically  !
 ! D50   D(31,9,10,5)          107.804          calculate D2E/DX2 analytically  !
 ! D51   D(8,9,11,12)            1.2606         calculate D2E/DX2 analytically  !
 ! D52   D(8,9,11,17)         -178.7526         calculate D2E/DX2 analytically  !
 ! D53   D(10,9,11,12)        -176.0362         calculate D2E/DX2 analytically  !
 ! D54   D(10,9,11,17)           3.9506         calculate D2E/DX2 analytically  !
 ! D55   D(31,9,11,12)         -78.001          calculate D2E/DX2 analytically  !
 ! D56   D(31,9,11,17)         101.9858         calculate D2E/DX2 analytically  !
 ! D57   D(10,9,31,25)          36.6941         calculate D2E/DX2 analytically  !
 ! D58   D(11,9,31,25)         -83.2081         calculate D2E/DX2 analytically  !
 ! D59   D(9,11,12,13)          -1.3798         calculate D2E/DX2 analytically  !
 ! D60   D(9,11,12,18)         179.3689         calculate D2E/DX2 analytically  !
 ! D61   D(17,11,12,13)        178.6335         calculate D2E/DX2 analytically  !
 ! D62   D(17,11,12,18)         -0.6179         calculate D2E/DX2 analytically  !
 ! D63   D(11,12,13,14)          0.0543         calculate D2E/DX2 analytically  !
 ! D64   D(11,12,13,15)       -179.2466         calculate D2E/DX2 analytically  !
 ! D65   D(18,12,13,14)        179.3005         calculate D2E/DX2 analytically  !
 ! D66   D(18,12,13,15)         -0.0003         calculate D2E/DX2 analytically  !
 ! D67   D(12,13,14,8)           1.386          calculate D2E/DX2 analytically  !
 ! D68   D(12,13,14,16)       -178.8739         calculate D2E/DX2 analytically  !
 ! D69   D(15,13,14,8)        -179.3082         calculate D2E/DX2 analytically  !
 ! D70   D(15,13,14,16)          0.4318         calculate D2E/DX2 analytically  !
 ! D71   D(24,23,25,26)       -170.7487         calculate D2E/DX2 analytically  !
 ! D72   D(24,23,25,27)        -45.4966         calculate D2E/DX2 analytically  !
 ! D73   D(24,23,25,31)         73.8599         calculate D2E/DX2 analytically  !
 ! D74   D(43,23,25,26)         57.5171         calculate D2E/DX2 analytically  !
 ! D75   D(43,23,25,27)       -177.2308         calculate D2E/DX2 analytically  !
 ! D76   D(43,23,25,31)        -57.8743         calculate D2E/DX2 analytically  !
 ! D77   D(45,23,25,26)        -53.9993         calculate D2E/DX2 analytically  !
 ! D78   D(45,23,25,27)         71.2528         calculate D2E/DX2 analytically  !
 ! D79   D(45,23,25,31)       -169.3907         calculate D2E/DX2 analytically  !
 ! D80   D(24,23,43,32)         18.0951         calculate D2E/DX2 analytically  !
 ! D81   D(24,23,43,44)       -166.1987         calculate D2E/DX2 analytically  !
 ! D82   D(25,23,43,32)        148.8511         calculate D2E/DX2 analytically  !
 ! D83   D(25,23,43,44)        -35.4427         calculate D2E/DX2 analytically  !
 ! D84   D(45,23,43,32)        -92.1749         calculate D2E/DX2 analytically  !
 ! D85   D(45,23,43,44)         83.5313         calculate D2E/DX2 analytically  !
 ! D86   D(23,25,27,28)         57.0887         calculate D2E/DX2 analytically  !
 ! D87   D(23,25,27,29)        176.2248         calculate D2E/DX2 analytically  !
 ! D88   D(23,25,27,30)        -64.0667         calculate D2E/DX2 analytically  !
 ! D89   D(26,25,27,28)       -178.6084         calculate D2E/DX2 analytically  !
 ! D90   D(26,25,27,29)        -59.4723         calculate D2E/DX2 analytically  !
 ! D91   D(26,25,27,30)         60.2362         calculate D2E/DX2 analytically  !
 ! D92   D(31,25,27,28)        -60.725          calculate D2E/DX2 analytically  !
 ! D93   D(31,25,27,29)         58.4111         calculate D2E/DX2 analytically  !
 ! D94   D(31,25,27,30)        178.1196         calculate D2E/DX2 analytically  !
 ! D95   D(23,25,31,9)         -48.5338         calculate D2E/DX2 analytically  !
 ! D96   D(26,25,31,9)        -165.7433         calculate D2E/DX2 analytically  !
 ! D97   D(27,25,31,9)          73.595          calculate D2E/DX2 analytically  !
 ! D98   D(34,32,33,35)          1.1398         calculate D2E/DX2 analytically  !
 ! D99   D(34,32,33,36)       -179.5514         calculate D2E/DX2 analytically  !
 ! D100  D(43,32,33,35)       -176.9436         calculate D2E/DX2 analytically  !
 ! D101  D(43,32,33,36)          2.3651         calculate D2E/DX2 analytically  !
 ! D102  D(33,32,34,37)         -0.5497         calculate D2E/DX2 analytically  !
 ! D103  D(33,32,34,38)        179.781          calculate D2E/DX2 analytically  !
 ! D104  D(43,32,34,37)        177.6217         calculate D2E/DX2 analytically  !
 ! D105  D(43,32,34,38)         -2.0476         calculate D2E/DX2 analytically  !
 ! D106  D(33,32,43,23)         -0.4546         calculate D2E/DX2 analytically  !
 ! D107  D(33,32,43,44)       -176.0792         calculate D2E/DX2 analytically  !
 ! D108  D(34,32,43,23)       -178.562          calculate D2E/DX2 analytically  !
 ! D109  D(34,32,43,44)          5.8134         calculate D2E/DX2 analytically  !
 ! D110  D(32,33,35,39)         -0.9644         calculate D2E/DX2 analytically  !
 ! D111  D(32,33,35,40)        179.5564         calculate D2E/DX2 analytically  !
 ! D112  D(36,33,35,39)        179.7195         calculate D2E/DX2 analytically  !
 ! D113  D(36,33,35,40)          0.2404         calculate D2E/DX2 analytically  !
 ! D114  D(32,34,37,39)         -0.2008         calculate D2E/DX2 analytically  !
 ! D115  D(32,34,37,41)       -179.5851         calculate D2E/DX2 analytically  !
 ! D116  D(38,34,37,39)        179.4632         calculate D2E/DX2 analytically  !
 ! D117  D(38,34,37,41)          0.0789         calculate D2E/DX2 analytically  !
 ! D118  D(33,35,39,37)          0.2047         calculate D2E/DX2 analytically  !
 ! D119  D(33,35,39,42)       -179.9183         calculate D2E/DX2 analytically  !
 ! D120  D(40,35,39,37)        179.6864         calculate D2E/DX2 analytically  !
 ! D121  D(40,35,39,42)         -0.4365         calculate D2E/DX2 analytically  !
 ! D122  D(34,37,39,35)          0.3888         calculate D2E/DX2 analytically  !
 ! D123  D(34,37,39,42)       -179.4881         calculate D2E/DX2 analytically  !
 ! D124  D(41,37,39,35)        179.7744         calculate D2E/DX2 analytically  !
 ! D125  D(41,37,39,42)         -0.1024         calculate D2E/DX2 analytically  !
 --------------------------------------------------------------------------------
 Trust Radius=3.00D-01 FncErr=1.00D-07 GrdErr=1.00D-06 EigMax=2.50D+02 EigMin=1.00D-04
 Number of steps in this run=    268 maximum allowed number of steps=    270.
 GradGradGradGradGradGradGradGradGradGradGradGradGradGradGradGradGradGrad

                          Input orientation:                          
 ---------------------------------------------------------------------
 Center     Atomic      Atomic             Coordinates (Angstroms)
 Number     Number       Type             X           Y           Z
 ---------------------------------------------------------------------
      1          6           0        0.889913   -3.325895   -1.372120
      2          6           0        0.417560   -4.440089   -0.686800
      3          6           0        0.190624   -4.371534    0.687209
      4          6           0        0.444586   -3.192094    1.381264
      5          6           0        0.889487   -2.060536    0.695274
      6          6           0        1.107712   -2.127738   -0.686857
      7         16           0        1.607732   -0.691506   -1.600260
      8          6           0        2.829375    0.016112   -0.517764
      9          6           0        2.615988    0.083018    0.863432
     10         16           0        1.119967   -0.541785    1.590089
     11          6           0        3.562328    0.699574    1.684350
     12          6           0        4.702088    1.268760    1.123553
     13          6           0        4.915534    1.199814   -0.252301
     14          6           0        3.988732    0.562069   -1.072115
     15          1           0        5.809408    1.632279   -0.689652
     16          1           0        4.162425    0.491575   -2.141357
     17          1           0        3.405821    0.733206    2.758167
     18          1           0        5.428867    1.755521    1.765702
     19          1           0        1.086137   -3.380233   -2.438566
     20          1           0        0.291140   -3.146308    2.455171
     21          1           0        0.237096   -5.364796   -1.225226
     22          1           0       -0.167256   -5.242879    1.226050
     23          6           0       -1.021987    1.949427    0.002898
     24          1           0       -1.035211    1.820508    1.083151
     25          6           0        0.222881    2.688709   -0.458343
     26          1           0        0.128851    2.946359   -1.518608
     27          6           0        0.539552    3.915148    0.388556
     28          1           0        0.655560    3.641900    1.442659
     29          1           0        1.477751    4.363799    0.051757
     30          1           0       -0.242271    4.677302    0.314010
     31          1           0        1.050012    1.976694   -0.373102
     32          6           0       -1.964664   -0.421371   -0.242625
     33          6           0       -2.384294   -0.527401    1.117536
     34          6           0       -2.153468   -1.528213   -1.119610
     35          6           0       -2.941843   -1.698139    1.571505
     36          1           0       -2.257136    0.304780    1.800963
     37          6           0       -2.726238   -2.694195   -0.653136
     38          1           0       -1.836043   -1.442112   -2.154670
     39          6           0       -3.113561   -2.776990    0.686594
     40          1           0       -3.257086   -1.791017    2.604431
     41          1           0       -2.865586   -3.540819   -1.315013
     42          1           0       -3.556399   -3.697050    1.055486
     43          6           0       -1.337180    0.713361   -0.747800
     44          1           0       -1.108481    0.736361   -1.812609
     45         35           0       -2.669719    2.972233   -0.399651
 ---------------------------------------------------------------------
                    Distance matrix (angstroms):
                    1          2          3          4          5
     1  C    0.000000
     2  C    1.390758   0.000000
     3  C    2.413131   1.394310   0.000000
     4  C    2.792372   2.415597   1.391865   0.000000
     5  C    2.423892   2.791974   2.414371   1.396045   0.000000
     6  C    1.397355   2.413147   2.786347   2.418618   1.400866
     7  S    2.739948   4.037672   4.558872   4.061445   2.767597
     8  C    3.957328   5.069828   5.259886   4.425620   3.089837
     9  C    4.426931   5.262585   5.075084   3.963521   2.757518
    10  S    4.071717   4.568848   4.043000   2.742970   1.777757
    11  C    5.717361   6.475188   6.170803   4.995724   3.967437
    12  C    6.470851   7.363798   7.235787   6.171868   5.079721
    13  C    6.159680   7.226968   7.365282   6.476632   5.266577
    14  C    4.980858   6.158191   6.470030   5.716098   4.427984
    15  H    7.017883   8.120695   8.337401   7.506303   6.305595
    16  H    5.086663   6.360901   6.886641   6.308772   5.027113
    17  H    6.313902   6.896411   6.378458   5.106149   4.288643
    18  H    7.501254   8.337478   8.132843   7.033473   6.026116
    19  H    1.085709   2.153828   3.399278   3.877897   3.406057
    20  H    3.878007   3.400270   2.153363   1.085780   2.152709
    21  H    2.145895   1.085151   2.155490   3.399629   3.877121
    22  H    3.397487   2.155337   1.085205   2.145731   3.394957
    23  C    5.777115   6.585886   6.472500   5.521410   4.495878
    24  H    6.018299   6.666209   6.324621   5.234964   4.349415
    25  C    6.120080   7.135114   7.152647   6.165805   4.932598
    26  H    6.319956   7.438741   7.643363   6.796290   5.527100
    27  C    7.460257   8.425038   8.299400   7.176864   5.993774
    28  H    7.518515   8.361207   8.062381   6.837525   5.755961
    29  H    7.842472   8.898197   8.852488   7.741223   6.483228
    30  H    8.256878   9.195859   9.066869   7.971085   6.842858
    31  H    5.398251   6.455502   6.493289   5.491877   4.179285
    32  C    4.226184   4.692801   4.594959   4.014774   3.422381
    33  C    4.974976   5.139566   4.646799   3.895215   3.639567
    34  C    3.543669   3.908520   4.104124   3.971493   3.582841
    35  C    5.098713   4.889153   4.212051   3.706210   3.946923
    36  H    5.757966   5.988050   5.394431   4.438871   4.088827
    37  C    3.740659   3.596213   3.621888   3.800107   3.910652
    38  H    3.404682   4.027559   4.556881   4.557031   3.991634
    39  C    4.535130   4.137744   3.668816   3.649012   4.066666
    40  H    5.946966   5.599358   4.713970   4.142648   4.572919
    41  H    3.762077   3.461558   3.746919   4.283545   4.509220
    42  H    5.079441   4.402274   3.825015   4.045861   4.751193
    43  C    4.654601   5.444344   5.499963   4.791678   3.838621
    44  H    4.548575   5.512883   5.833297   5.295810   4.254878
    45  Br   7.299527   8.034691   7.955736   7.132284   6.260637
                    6          7          8          9         10
     6  C    0.000000
     7  S    1.774003   0.000000
     8  C    2.754779   1.779026   0.000000
     9  C    3.092852   2.772408   1.399183   0.000000
    10  S    2.774866   3.230891   2.770626   1.776651   0.000000
    11  C    4.431868   4.067458   2.419431   1.396283   2.741347
    12  C    5.266244   4.564739   2.787490   2.413599   4.040708
    13  C    5.075525   4.041737   2.413230   2.789266   4.564416
    14  C    3.960273   2.742180   1.396239   2.420797   4.066403
    15  H    6.020272   4.887051   3.394427   3.874301   5.649304
    16  H    4.278743   2.866866   2.153867   3.403989   4.924233
    17  H    5.033338   4.925324   3.402681   2.153277   2.866206
    18  H    6.306118   5.649665   3.872611   3.394650   4.886213
    19  H    2.153531   2.864275   4.273584   5.023718   4.928285
    20  H    3.402442   4.919958   5.028109   4.285685   2.866856
    21  H    3.395049   4.884561   6.014531   6.300817   5.653927
    22  H    3.871545   5.643900   6.299021   6.020226   4.887714
    23  C    4.651307   4.057101   4.340713   4.178380   3.648737
    24  H    4.828426   4.527257   4.555634   4.049494   3.237624
    25  C    4.902378   3.827224   3.733647   3.776728   3.928986
    26  H    5.234161   3.927826   4.108633   4.478693   4.776343
    27  C    6.164073   5.130074   4.611636   4.384326   4.652399
    28  H    6.166685   5.380000   4.659943   4.104196   4.211963
    29  H    6.543893   5.319978   4.588423   4.503275   5.153565
    30  H    7.009476   5.992582   5.643895   5.438654   5.542828
    31  H    4.116811   2.989358   2.651592   2.750874   3.194018
    32  C    3.542390   3.831209   4.821815   4.739213   3.590026
    33  C    4.243939   4.832144   5.491080   5.043808   3.536009
    34  C    3.343950   3.883005   5.251274   5.410751   4.362440
    35  C    4.656571   5.636669   6.372649   5.879062   4.223245
    36  H    4.840309   5.243864   5.597537   4.967442   3.487974
    37  C    3.875717   4.867351   6.182954   6.209047   4.945525
    38  H    3.360097   3.567964   5.154804   5.590666   4.855080
    39  C    4.486317   5.645312   6.676106   6.406142   4.871879
    40  H    5.476990   6.523404   7.075226   6.405941   4.663482
    41  H    4.263622   5.311358   6.761653   6.922822   5.772214
    42  H    5.220386   6.538695   7.552536   7.240453   5.666559
    43  C    3.748740   3.372365   4.230751   4.315198   3.616447
    44  H    3.792347   3.075989   4.207385   4.632464   4.263566
    45  Br   6.353045   5.758562   6.244408   6.154806   5.537970
                   11         12         13         14         15
    11  C    0.000000
    12  C    1.391948   0.000000
    13  C    2.414958   1.394018   0.000000
    14  C    2.792638   2.414383   1.392040   0.000000
    15  H    3.399293   2.155462   1.085040   2.146273   0.000000
    16  H    3.878068   3.399248   2.153441   1.085549   2.474107
    17  H    1.085683   2.153854   3.399981   3.878161   4.298025
    18  H    2.146069   1.085126   2.155147   3.398753   2.487723
    19  H    6.306725   6.883090   6.357741   5.082715   7.105861
    20  H    5.107411   6.381418   6.899580   6.313952   7.948339
    21  H    7.503292   8.334086   8.119635   7.016120   8.960835
    22  H    7.030831   8.131572   8.338379   7.500081   9.309040
    23  C    5.040373   5.872326   5.990092   5.309211   6.873730
    24  H    4.770251   5.763910   6.130258   5.609710   7.072982
    25  C    4.438434   4.958018   4.927500   4.368174   5.690240
    26  H    5.205358   5.541647   5.250361   4.558824   5.889202
    27  C    4.599584   4.987013   5.189697   5.027280   5.843407
    28  H    4.143066   4.701916   5.194618   5.188399   5.928531
    29  H    4.520771   4.596125   4.682051   4.692682   5.174374
    30  H    5.672312   6.059720   6.246326   6.062827   6.848527
    31  H    3.489395   4.009839   3.944667   3.335545   4.782330
    32  C    5.959647   7.012030   7.068625   6.090824   8.053168
    33  C    6.098283   7.310475   7.625432   6.826198   8.664116
    34  C    6.745039   7.736503   7.626608   6.488309   8.577935
    35  C    6.932965   8.211750   8.571043   7.754362   9.632700
    36  H    5.834006   7.058253   7.514265   6.879800   8.546025
    37  C    7.518482   8.604747   8.586073   7.474598   9.569585
    38  H    6.961846   7.800175   7.495504   6.254332   8.369652
    39  C    7.592727   8.811549   9.009043   8.042695  10.047641
    40  H    7.318060   8.654692   9.159569   8.459071  10.235783
    41  H    8.264090   9.292381   9.173265   7.992144  10.119661
    42  H    8.390593   9.636727   9.872347   8.921647  10.916300
    43  C    5.469984   6.346904   6.291152   5.337922   7.205658
    44  H    5.834941   6.532014   6.240041   5.153668   7.065472
    45  Br   6.953161   7.717869   7.790972   7.113091   8.589247
                   16         17         18         19         20
    16  H    0.000000
    17  H    4.963484   0.000000
    18  H    4.297272   2.474435   0.000000
    19  H    4.954067   7.021919   7.931654   0.000000
    20  H    7.024892   4.984343   7.134391   4.963406   0.000000
    21  H    7.109472   7.943165   9.305861   2.476198   4.297666
    22  H    7.935334   7.129366   8.976938   4.297657   2.473151
    23  C    5.796662   5.355015   6.690186   6.229784   5.805554
    24  H    6.259308   4.869360   6.500339   6.629503   5.320799
    25  C    4.814555   4.929608   5.737552   6.441937   6.522319
    26  H    4.762720   5.824722   6.347831   6.464401   7.275840
    27  C    5.589859   4.894416   5.519594   7.843083   7.361845
    28  H    5.921809   4.213668   5.142688   8.034902   6.872972
    29  H    5.197244   4.921719   5.035081   8.144022   7.974093
    30  H    6.553662   5.902404   6.542631   8.617727   8.128836
    31  H    3.875490   4.111076   4.878296   5.741438   5.900861
    32  C    6.479188   6.259386   7.964706   4.783765   4.448824
    33  C    7.383646   6.148677   8.165619   5.729608   3.975662
    34  C    6.709248   7.145409   8.752128   3.957861   4.623137
    35  C    8.309682   6.900177   9.057277   5.927456   3.651060
    36  H    7.535751   5.759242   7.821799   6.536849   4.339551
    37  C    7.734185   7.809367   9.599817   4.265280   4.355519
    38  H    6.302455   7.506338   8.852858   3.517960   5.355355
    39  C    8.462907   7.688643   9.730427   5.269534   3.854381
    40  H    9.098454   7.126687   9.419510   6.842588   3.801184
    41  H    8.144691   8.613282  10.312127   4.111481   4.933036
    42  H    9.345835   8.426078  10.534227   5.819099   4.131100
    43  C    5.677750   5.898157   7.292680   5.048630   5.273281
    44  H    5.286818   6.424245   7.521962   4.706858   5.937003
    45  Br   7.474316   7.203974   8.470905   7.656204   7.372465
                   21         22         23         24         25
    21  H    0.000000
    22  H    2.487392   0.000000
    23  C    7.522728   7.345470   0.000000
    24  H    7.653494   7.117949   1.087999   0.000000
    25  C    8.089948   8.117849   1.519532   2.170892   0.000000
    26  H    8.317036   8.642016   2.152506   3.064593   1.095165
    27  C    9.424072   9.223363   2.539920   2.711062   1.523703
    28  H    9.402834   8.925427   2.784159   2.511060   2.170160
    29  H    9.890170   9.816989   3.475668   3.721167   2.154258
    30  H   10.170682   9.962301   2.854129   3.062940   2.183437
    31  H    7.435350   7.494082   2.106015   2.548180   1.094704
    32  C    5.500064   5.351133   2.563124   2.765427   3.808475
    33  C    5.980018   5.211791   3.038581   2.708114   4.429912
    34  C    4.521650   4.821400   3.825474   4.161320   4.885360
    35  C    5.601047   4.514737   4.410342   4.031701   5.777560
    36  H    6.893700   5.956059   2.731940   2.075039   4.115588
    37  C    4.029981   4.071304   4.989797   5.124140   6.140920
    38  H    4.533125   5.353499   4.101259   4.665780   4.917355
    39  C    4.645288   3.879734   5.213553   5.061006   6.505120
    40  H    6.296624   4.833460   5.074895   4.504901   6.446604
    41  H    3.600221   4.078602   5.939575   6.151853   7.005678
    42  H    4.730077   3.728937   6.278048   6.066350   7.573147
    43  C    6.296846   6.382915   1.480119   2.160866   2.533688
    44  H    6.275326   6.772788   2.185195   3.092922   2.723642
    45  Br   8.867762   8.740326   1.980707   2.489335   2.907054
                   26         27         28         29         30
    26  H    0.000000
    27  C    2.178188   0.000000
    28  H    3.087119   1.095105   0.000000
    29  H    2.508927   1.093132   1.769674   0.000000
    30  H    2.548016   1.094387   1.775389   1.767919   0.000000
    31  H    1.760958   2.144364   2.495093   2.462059   3.071710
    32  C    4.165638   5.047265   5.120149   5.902096   5.410448
    33  C    5.033107   5.368103   5.170057   6.322588   5.685319
    34  C    5.038846   6.257563   6.417626   7.019520   6.649538
    35  C    6.367835   6.710326   6.440025   7.654380   7.036706
    36  H    4.867281   4.780284   4.443934   5.786600   5.038815
    37  C    6.380942   7.445396   7.481645   8.245343   7.838650
    38  H    4.850161   6.388402   6.707909   7.039755   6.788352
    39  C    6.937786   7.630123   7.481982   8.513168   7.996849
    40  H    7.134897   7.203116   6.795226   8.174141   7.494951
    41  H    7.147838   8.371891   8.461364   9.122260   8.779124
    42  H    8.021341   8.669900   8.470578   9.556538   9.036758
    43  C    2.780229   3.881349   4.164789   4.678550   4.247246
    44  H    2.549807   4.203074   4.706460   4.829365   4.561123
    45  Br   3.014088   3.436536   3.860057   4.397924   3.051078
                   31         32         33         34         35
    31  H    0.000000
    32  C    3.854350   0.000000
    33  C    4.504104   1.427365   0.000000
    34  C    4.806655   1.424728   2.461651   0.000000
    35  C    5.763749   2.424063   1.373891   2.809361   0.000000
    36  H    4.296403   2.188398   1.084328   3.449689   2.129122
    37  C    6.012960   2.431922   2.819078   1.380282   2.446966
    38  H    4.815759   2.171260   3.441600   1.086058   3.895218
    39  C    6.407481   2.780711   2.403787   2.396580   1.405871
    40  H    6.450771   3.413504   2.137603   3.893009   1.083947
    41  H    6.830963   3.419449   3.902515   2.143800   3.425386
    42  H    7.446560   3.866366   3.379993   3.376849   2.153973
    43  C    2.726737   1.391601   2.472937   2.414378   3.710721
    44  H    2.875708   2.130315   3.436647   2.588540   4.554145
    45  Br   3.850740   3.469626   3.825018   4.586815   5.076601
                   36         37         38         39         40
    36  H    0.000000
    37  C    3.903397   0.000000
    38  H    4.344650   2.148200   0.000000
    39  C    3.387121   1.397051   3.389208   0.000000
    40  H    2.457199   3.421881   4.978970   2.161213   0.000000
    41  H    4.986798   1.083638   2.483859   2.156700   4.310118
    42  H    4.272992   2.148086   4.283628   1.085678   2.474223
    43  C    2.740338   3.681016   2.621872   4.170799   4.603846
    44  H    3.816225   3.966135   2.322089   4.754997   5.523983
    45  Br   3.482561   5.672377   4.823023   5.867750   5.661984
                   41         42         43         44         45
    41  H    0.000000
    42  H    2.474045   0.000000
    43  C    4.555854   5.256282   0.000000
    44  H    4.650730   5.820086   1.089335   0.000000
    45  Br   6.579977   6.883528   2.645632   3.071325   0.000000
 Stoichiometry    C22H20BrS2(1+)
 Framework group  C1[X(C22H20BrS2)]
 Deg. of freedom   129
 Full point group                 C1      NOp   1
 Largest Abelian subgroup         C1      NOp   1
 Largest concise Abelian subgroup C1      NOp   1
                         Standard orientation:                         
 ---------------------------------------------------------------------
 Center     Atomic      Atomic             Coordinates (Angstroms)
 Number     Number       Type             X           Y           Z
 ---------------------------------------------------------------------
      1          6           0       -2.515082    2.148358   -1.507281
      2          6           0       -2.815766    3.331677   -0.841282
      3          6           0       -2.650253    3.417840    0.540485
      4          6           0       -2.193136    2.318375    1.261255
      5          6           0       -1.860036    1.137124    0.595948
      6          6           0       -2.017366    1.054933   -0.793626
      7         16           0       -1.540466   -0.406645   -1.678749
      8          6           0       -2.159200   -1.690302   -0.613702
      9          6           0       -2.005917   -1.610720    0.774780
     10         16           0       -1.193380   -0.221930    1.528129
     11          6           0       -2.444340   -2.660564    1.584236
     12          6           0       -3.008415   -3.794076    1.005887
     13          6           0       -3.163169   -3.872010   -0.377321
     14          6           0       -2.753025   -2.816487   -1.186906
     15          1           0       -3.613829   -4.749698   -0.828854
     16          1           0       -2.889533   -2.867956   -2.262607
     17          1           0       -2.343550   -2.589330    2.662881
     18          1           0       -3.337840   -4.611000    1.639618
     19          1           0       -2.660452    2.070597   -2.580400
     20          1           0       -2.087695    2.377975    2.340258
     21          1           0       -3.189480    4.182764   -1.401231
     22          1           0       -2.894839    4.336495    1.063859
     23          6           0        2.067626   -0.989553    0.082488
     24          1           0        1.956905   -0.870890    1.158314
     25          6           0        1.514114   -2.321855   -0.394557
     26          1           0        1.786247   -2.481579   -1.443279
     27          6           0        1.941610   -3.495261    0.478390
     28          1           0        1.642813   -3.335861    1.519816
     29          1           0        1.460337   -4.411473    0.126436
     30          1           0        3.024172   -3.653294    0.450661
     31          1           0        0.423871   -2.230948   -0.356041
     32          6           0        1.449570    1.481327   -0.204504
     33          6           0        1.669087    1.821880    1.164148
     34          6           0        0.990101    2.482656   -1.107874
     35          6           0        1.413937    3.099597    1.599940
     36          1           0        2.025485    1.077866    1.867845
     37          6           0        0.749521    3.765540   -0.658978
     38          1           0        0.827770    2.220239   -2.149175
     39          6           0        0.957407    4.068189    0.688961
     40          1           0        1.570618    3.366204    2.638840
     41          1           0        0.393595    4.528534   -1.341201
     42          1           0        0.760153    5.075138    1.043701
     43          6           0        1.629209    0.191361   -0.694678
     44          1           0        1.502876    0.031946   -1.764854
     45         35           0        4.017287   -0.851906   -0.238558
 ---------------------------------------------------------------------
 Rotational constants (GHZ):           0.1935646           0.1623169           0.1049220
 Standard basis: 6-31+G(d,p) (6D, 7F)
 There are   598 symmetry adapted cartesian basis functions of A   symmetry.
 There are   598 symmetry adapted basis functions of A   symmetry.
   598 basis functions,  1043 primitive gaussians,   598 cartesian basis functions
   109 alpha electrons      109 beta electrons
       nuclear repulsion energy      3032.9530068108 Hartrees.
 NAtoms=   45 NActive=   45 NUniq=   45 SFac= 1.00D+00 NAtFMM=   60 NAOKFM=F Big=F
 Integral buffers will be    131072 words long.
 Raffenetti 2 integral format.
 Two-electron integral symmetry is turned on.
 Nuclear repulsion after empirical dispersion term =     3032.9097854771 Hartrees.
 Force inversion solution in PCM.
 ------------------------------------------------------------------------------
 Polarizable Continuum Model (PCM)
 =================================
 Model                : PCM.
 Atomic radii         : SMD-Coulomb.
 Polarization charges : Total charges.
 Charge compensation  : None.
 Solution method      : Matrix inversion.
 Cavity type          : VdW (van der Waals Surface) (Alpha=1.000).
 Cavity algorithm     : GePol (No added spheres)
                        Default sphere list used, NSphG=   45.
                        Lebedev-Laikov grids with approx.  5.0 points / Ang**2.
                        Smoothing algorithm: York/Karplus (Gamma=1.0000).
                        Polarization charges: spherical gaussians, with
                                              point-specific exponents (IZeta= 3).
                        Self-potential: point-specific (ISelfS= 7).
                        Self-field    : sphere-specific E.n sum rule (ISelfD= 2).
 1st derivatives      : Analytical E(r).r(x)/FMM algorithm (CHGder, D1EAlg=3).
                        Cavity 1st derivative terms included.
 2nd derivatives      : Analytical E(r).r(xy)/FMM algorithm (CHGder, D2EAlg=3).
                        Cavity 2nd derivative terms included.
 Solvent              : Dichloromethane, Eps=   8.930000 Eps(inf)=   2.028346
 ------------------------------------------------------------------------------
 ------------------------------------------------------------------------------
 Atomic radii for non-electrostatic terms: SMD-CDS.
 ------------------------------------------------------------------------------
 Nuclear repulsion after PCM non-electrostatic terms =     3032.8936437370 Hartrees.
 One-electron integrals computed using PRISM.
 NBasis=   598 RedAO= T EigKep=  1.02D-06  NBF=   598
 NBsUse=   596 1.00D-06 EigRej=  9.06D-07 NBFU=   596
 ExpMin= 3.50D-02 ExpMax= 5.74D+05 ExpMxC= 5.74D+03 IAcc=3 IRadAn=         5 AccDes= 0.00D+00
 Harris functional with IExCor= 4639 and IRadAn=       5 diagonalized for initial guess.
 HarFok:  IExCor= 4639 AccDes= 0.00D+00 IRadAn=         5 IDoV= 1 UseB2=F ITyADJ=14
 ICtDFT=  3500011 ScaDFX=  1.000000  1.000000  1.000000  1.000000
 FoFCou: FMM=F IPFlag=           0 FMFlag=      100000 FMFlg1=           0
         NFxFlg=           0 DoJE=T BraDBF=F KetDBF=T FulRan=T
         wScrn=  0.000000 ICntrl=       500 IOpCl=  0 I1Cent=   200000004 NGrid=           0
         NMat0=    1 NMatS0=      1 NMatT0=    0 NMatD0=    1 NMtDS0=    0 NMtDT0=    0
 Petite list used in FoFCou.
 Requested convergence on RMS density matrix=1.00D-08 within 128 cycles.
 Requested convergence on MAX density matrix=1.00D-06.
 Requested convergence on             energy=1.00D-06.
 No special actions if energy rises.
 Inv3:  Mode=1 IEnd=    35109723.
 Iteration    1 A*A^-1 deviation from unit magnitude is 4.00D-15 for   2110.
 Iteration    1 A*A^-1 deviation from orthogonality  is 5.55D-15 for   1993    964.
 Iteration    1 A^-1*A deviation from unit magnitude is 3.77D-15 for   2110.
 Iteration    1 A^-1*A deviation from orthogonality  is 9.48D-15 for   1404   1350.
 Error on total polarization charges =  0.04837
 SCF Done:  E(RwB97XD) =  -4218.09204000     A.U. after   20 cycles
            NFock= 20  Conv=0.34D-08     -V/T= 2.0064
 SMD-CDS (non-electrostatic) energy       (kcal/mol) =     -10.13
 (included in total energy above)
 DoSCS=F DFT=T ScalE2(SS,OS)=  1.000000  1.000000
 Range of M.O.s used for correlation:     1   596
 NBasis=   598 NAE=   109 NBE=   109 NFC=     0 NFV=     0
 NROrb=    596 NOA=   109 NOB=   109 NVA=   487 NVB=   487

 **** Warning!!: The largest alpha MO coefficient is  0.15706348D+03

 Symmetrizing basis deriv contribution to polar:
 IMax=3 JMax=2 DiffMx= 0.00D+00
 G2DrvN: will do    46 centers at a time, making    1 passes.
 Calling FoFCou, ICntrl=  3107 FMM=F I1Cent=   0 AccDes= 0.00D+00.
 NEqPCM:  Using equilibrium solvation (IEInf=0, Eps=   8.9300, EpsInf=   2.0283)
 G2PCM: DoFxE=T DoFxN=T DoGrad=T DoDP/DQ/DG/TGxP=FFFF NFrqRd=   0 IEInf=0 SqF1=F DoCFld=F IF1Alg=4.
 End of G2Drv F.D. properties file   721 does not exist.
 End of G2Drv F.D. properties file   722 does not exist.
 End of G2Drv F.D. properties file   788 does not exist.
          IDoAtm=111111111111111111111111111111111111111111111
 NEqPCM:  Using equilibrium solvation (IEInf=0, Eps=   8.9300, EpsInf=   2.0283)
          Differentiating once with respect to nuclear coordinates.
 CalDSu exits because no D1Ps are significant.
          There are   138 degrees of freedom in the 1st order CPHF.  IDoFFX=6 NUNeed=     0.
    132 vectors produced by pass  0 Test12= 5.31D-14 1.00D-09 XBig12= 4.13D-01 1.56D-01.
 AX will form   132 AO Fock derivatives at one time.
    132 vectors produced by pass  1 Test12= 5.31D-14 1.00D-09 XBig12= 1.12D-02 1.64D-02.
    132 vectors produced by pass  2 Test12= 5.31D-14 1.00D-09 XBig12= 8.03D-04 3.38D-03.
    132 vectors produced by pass  3 Test12= 5.31D-14 1.00D-09 XBig12= 1.24D-05 4.83D-04.
    132 vectors produced by pass  4 Test12= 5.31D-14 1.00D-09 XBig12= 8.95D-08 2.92D-05.
    132 vectors produced by pass  5 Test12= 5.31D-14 1.00D-09 XBig12= 5.95D-10 1.84D-06.
    132 vectors produced by pass  6 Test12= 5.31D-14 1.00D-09 XBig12= 3.88D-12 1.39D-07.
     73 vectors produced by pass  7 Test12= 5.31D-14 1.00D-09 XBig12= 2.32D-14 1.22D-08.
 InvSVY:  IOpt=1 It=  1 EMax= 7.77D-16
 Solved reduced A of dimension   997 with   138 vectors.
 End of Minotr F.D. properties file   721 does not exist.
 End of Minotr F.D. properties file   722 does not exist.
 End of Minotr F.D. properties file   788 does not exist.

 **********************************************************************

            Population analysis using the SCF Density.

 **********************************************************************

 Orbital symmetries:
       Occupied  (A) (A) (A) (A) (A) (A) (A) (A) (A) (A) (A) (A)
                 (A) (A) (A) (A) (A) (A) (A) (A) (A) (A) (A) (A)
                 (A) (A) (A) (A) (A) (A) (A) (A) (A) (A) (A) (A)
                 (A) (A) (A) (A) (A) (A) (A) (A) (A) (A) (A) (A)
                 (A) (A) (A) (A) (A) (A) (A) (A) (A) (A) (A) (A)
                 (A) (A) (A) (A) (A) (A) (A) (A) (A) (A) (A) (A)
                 (A) (A) (A) (A) (A) (A) (A) (A) (A) (A) (A) (A)
                 (A) (A) (A) (A) (A) (A) (A) (A) (A) (A) (A) (A)
                 (A) (A) (A) (A) (A) (A) (A) (A) (A) (A) (A) (A)
                 (A)
       Virtual   (A) (A) (A) (A) (A) (A) (A) (A) (A) (A) (A) (A)
                 (A) (A) (A) (A) (A) (A) (A) (A) (A) (A) (A) (A)
                 (A) (A) (A) (A) (A) (A) (A) (A) (A) (A) (A) (A)
                 (A) (A) (A) (A) (A) (A) (A) (A) (A) (A) (A) (A)
                 (A) (A) (A) (A) (A) (A) (A) (A) (A) (A) (A) (A)
                 (A) (A) (A) (A) (A) (A) (A) (A) (A) (A) (A) (A)
                 (A) (A) (A) (A) (A) (A) (A) (A) (A) (A) (A) (A)
                 (A) (A) (A) (A) (A) (A) (A) (A) (A) (A) (A) (A)
                 (A) (A) (A) (A) (A) (A) (A) (A) (A) (A) (A) (A)
                 (A) (A) (A) (A) (A) (A) (A) (A) (A) (A) (A) (A)
                 (A) (A) (A) (A) (A) (A) (A) (A) (A) (A) (A) (A)
                 (A) (A) (A) (A) (A) (A) (A) (A) (A) (A) (A) (A)
                 (A) (A) (A) (A) (A) (A) (A) (A) (A) (A) (A) (A)
                 (A) (A) (A) (A) (A) (A) (A) (A) (A) (A) (A) (A)
                 (A) (A) (A) (A) (A) (A) (A) (A) (A) (A) (A) (A)
                 (A) (A) (A) (A) (A) (A) (A) (A) (A) (A) (A) (A)
                 (A) (A) (A) (A) (A) (A) (A) (A) (A) (A) (A) (A)
                 (A) (A) (A) (A) (A) (A) (A) (A) (A) (A) (A) (A)
                 (A) (A) (A) (A) (A) (A) (A) (A) (A) (A) (A) (A)
                 (A) (A) (A) (A) (A) (A) (A) (A) (A) (A) (A) (A)
                 (A) (A) (A) (A) (A) (A) (A) (A) (A) (A) (A) (A)
                 (A) (A) (A) (A) (A) (A) (A) (A) (A) (A) (A) (A)
                 (A) (A) (A) (A) (A) (A) (A) (A) (A) (A) (A) (A)
                 (A) (A) (A) (A) (A) (A) (A) (A) (A) (A) (A) (A)
                 (A) (A) (A) (A) (A) (A) (A) (A) (A) (A) (A) (A)
                 (A) (A) (A) (A) (A) (A) (A) (A) (A) (A) (A) (A)
                 (A) (A) (A) (A) (A) (A) (A) (A) (A) (A) (A) (A)
                 (A) (A) (A) (A) (A) (A) (A) (A) (A) (A) (A) (A)
                 (A) (A) (A) (A) (A) (A) (A) (A) (A) (A) (A) (A)
                 (A) (A) (A) (A) (A) (A) (A) (A) (A) (A) (A) (A)
                 (A) (A) (A) (A) (A) (A) (A) (A) (A) (A) (A) (A)
                 (A) (A) (A) (A) (A) (A) (A) (A) (A) (A) (A) (A)
                 (A) (A) (A) (A) (A) (A) (A) (A) (A) (A) (A) (A)
                 (A) (A) (A) (A) (A) (A) (A) (A) (A) (A) (A) (A)
                 (A) (A) (A) (A) (A) (A) (A) (A) (A) (A) (A) (A)
                 (A) (A) (A) (A) (A) (A) (A) (A) (A) (A) (A) (A)
                 (A) (A) (A) (A) (A) (A) (A) (A) (A) (A) (A) (A)
                 (A) (A) (A) (A) (A) (A) (A) (A) (A) (A) (A) (A)
                 (A) (A) (A) (A) (A) (A) (A) (A) (A) (A) (A) (A)
                 (A) (A) (A) (A) (A) (A) (A) (A) (A) (A) (A) (A)
                 (A) (A) (A) (A) (A) (A) (A)
 The electronic state is 1-A.
 Alpha  occ. eigenvalues -- -483.23712 -89.09154 -89.08706 -62.09767 -56.58967
 Alpha  occ. eigenvalues --  -56.58624 -56.58587 -10.42317 -10.40349 -10.36893
 Alpha  occ. eigenvalues --  -10.36791 -10.36723 -10.36713 -10.36653 -10.36641
 Alpha  occ. eigenvalues --  -10.36593 -10.36419 -10.34480 -10.34351 -10.33227
 Alpha  occ. eigenvalues --  -10.33182 -10.33136 -10.33076 -10.32725 -10.32673
 Alpha  occ. eigenvalues --  -10.32579 -10.32526 -10.32458 -10.29986  -8.74574
 Alpha  occ. eigenvalues --   -8.10701  -8.10269  -6.68994  -6.67728  -6.67636
 Alpha  occ. eigenvalues --   -6.05746  -6.05356  -6.05328  -6.04933  -6.04774
 Alpha  occ. eigenvalues --   -6.04317  -2.79533  -2.79195  -2.79119  -2.78098
 Alpha  occ. eigenvalues --   -2.78096  -1.02578  -1.01712  -0.98931  -0.98652
 Alpha  occ. eigenvalues --   -0.93023  -0.92314  -0.92232  -0.89832  -0.88008
 Alpha  occ. eigenvalues --   -0.87797  -0.87344  -0.84111  -0.83513  -0.79487
 Alpha  occ. eigenvalues --   -0.78122  -0.74967  -0.72908  -0.72334  -0.72001
 Alpha  occ. eigenvalues --   -0.71863  -0.69883  -0.67310  -0.65515  -0.63693
 Alpha  occ. eigenvalues --   -0.60866  -0.60210  -0.60157  -0.58038  -0.57483
 Alpha  occ. eigenvalues --   -0.56898  -0.56625  -0.55797  -0.55513  -0.54876
 Alpha  occ. eigenvalues --   -0.54682  -0.53721  -0.53095  -0.52484  -0.51968
 Alpha  occ. eigenvalues --   -0.50909  -0.49577  -0.49438  -0.48382  -0.48063
 Alpha  occ. eigenvalues --   -0.47769  -0.46759  -0.45924  -0.45481  -0.45265
 Alpha  occ. eigenvalues --   -0.44632  -0.44130  -0.43807  -0.43588  -0.41688
 Alpha  occ. eigenvalues --   -0.40058  -0.39672  -0.39517  -0.37987  -0.37628
 Alpha  occ. eigenvalues --   -0.35584  -0.35294  -0.32509  -0.30721
 Alpha virt. eigenvalues --   -0.10607   0.01156   0.01786   0.02347   0.02838
 Alpha virt. eigenvalues --    0.02962   0.03677   0.04973   0.05028   0.05670
 Alpha virt. eigenvalues --    0.06059   0.06433   0.07007   0.07256   0.07487
 Alpha virt. eigenvalues --    0.07560   0.08095   0.08117   0.09089   0.09345
 Alpha virt. eigenvalues --    0.09655   0.09695   0.09828   0.10055   0.10548
 Alpha virt. eigenvalues --    0.10894   0.11206   0.11419   0.11807   0.12319
 Alpha virt. eigenvalues --    0.12498   0.12953   0.13041   0.13295   0.13573
 Alpha virt. eigenvalues --    0.13706   0.14257   0.14949   0.15128   0.15895
 Alpha virt. eigenvalues --    0.16054   0.16295   0.16704   0.17058   0.17186
 Alpha virt. eigenvalues --    0.17594   0.17843   0.17976   0.18242   0.18470
 Alpha virt. eigenvalues --    0.18759   0.19013   0.19431   0.19562   0.19850
 Alpha virt. eigenvalues --    0.20060   0.20700   0.20876   0.21163   0.21305
 Alpha virt. eigenvalues --    0.21454   0.22038   0.22183   0.22656   0.22879
 Alpha virt. eigenvalues --    0.23099   0.23399   0.23560   0.23833   0.24083
 Alpha virt. eigenvalues --    0.24214   0.24349   0.24555   0.24868   0.25190
 Alpha virt. eigenvalues --    0.25440   0.25466   0.25692   0.25918   0.26193
 Alpha virt. eigenvalues --    0.26418   0.26711   0.26885   0.27114   0.27296
 Alpha virt. eigenvalues --    0.27379   0.27680   0.27970   0.28178   0.28283
 Alpha virt. eigenvalues --    0.28561   0.28759   0.28813   0.29333   0.29466
 Alpha virt. eigenvalues --    0.30113   0.30214   0.30470   0.30608   0.31068
 Alpha virt. eigenvalues --    0.31168   0.31629   0.31833   0.31886   0.32390
 Alpha virt. eigenvalues --    0.32707   0.32826   0.33208   0.33379   0.33645
 Alpha virt. eigenvalues --    0.33931   0.34368   0.34581   0.34908   0.35130
 Alpha virt. eigenvalues --    0.35560   0.35810   0.36026   0.36307   0.36627
 Alpha virt. eigenvalues --    0.37161   0.37419   0.37898   0.37982   0.38707
 Alpha virt. eigenvalues --    0.38912   0.39212   0.39729   0.39955   0.40191
 Alpha virt. eigenvalues --    0.40325   0.40707   0.40995   0.41568   0.42004
 Alpha virt. eigenvalues --    0.42497   0.43169   0.43964   0.44320   0.44583
 Alpha virt. eigenvalues --    0.45138   0.45457   0.46189   0.46446   0.46947
 Alpha virt. eigenvalues --    0.48211   0.50192   0.50548   0.52431   0.55402
 Alpha virt. eigenvalues --    0.55954   0.56841   0.58801   0.60327   0.61576
 Alpha virt. eigenvalues --    0.61935   0.62125   0.62888   0.64173   0.65622
 Alpha virt. eigenvalues --    0.66358   0.67753   0.69556   0.70428   0.70925
 Alpha virt. eigenvalues --    0.71252   0.72496   0.72725   0.74178   0.74760
 Alpha virt. eigenvalues --    0.74834   0.75388   0.76125   0.76285   0.76648
 Alpha virt. eigenvalues --    0.77379   0.77432   0.77746   0.78382   0.78826
 Alpha virt. eigenvalues --    0.79549   0.79761   0.80457   0.80886   0.81116
 Alpha virt. eigenvalues --    0.82047   0.82271   0.82785   0.83117   0.83488
 Alpha virt. eigenvalues --    0.83826   0.84772   0.85280   0.85323   0.85585
 Alpha virt. eigenvalues --    0.86366   0.86824   0.87598   0.87971   0.88271
 Alpha virt. eigenvalues --    0.88983   0.89139   0.90204   0.90625   0.90929
 Alpha virt. eigenvalues --    0.92113   0.92493   0.93072   0.94301   0.94813
 Alpha virt. eigenvalues --    0.95046   0.96619   0.96994   0.98410   0.98615
 Alpha virt. eigenvalues --    0.98795   0.99363   1.00263   1.00637   1.01434
 Alpha virt. eigenvalues --    1.02024   1.02344   1.02613   1.03237   1.03837
 Alpha virt. eigenvalues --    1.03983   1.04676   1.05034   1.05650   1.06515
 Alpha virt. eigenvalues --    1.06853   1.07604   1.08132   1.08688   1.09123
 Alpha virt. eigenvalues --    1.09710   1.11082   1.11123   1.11346   1.12027
 Alpha virt. eigenvalues --    1.13664   1.14036   1.14541   1.15323   1.15804
 Alpha virt. eigenvalues --    1.16637   1.18076   1.18745   1.19264   1.20466
 Alpha virt. eigenvalues --    1.20956   1.21559   1.23428   1.23810   1.24128
 Alpha virt. eigenvalues --    1.25259   1.25401   1.26247   1.27592   1.27814
 Alpha virt. eigenvalues --    1.28359   1.29262   1.30195   1.31577   1.31765
 Alpha virt. eigenvalues --    1.32080   1.32611   1.33906   1.34821   1.36120
 Alpha virt. eigenvalues --    1.37116   1.39191   1.39641   1.41289   1.41678
 Alpha virt. eigenvalues --    1.42147   1.42631   1.44411   1.45164   1.45629
 Alpha virt. eigenvalues --    1.45876   1.46434   1.46886   1.47043   1.47676
 Alpha virt. eigenvalues --    1.48030   1.48352   1.48596   1.49161   1.50076
 Alpha virt. eigenvalues --    1.51427   1.53283   1.53501   1.54345   1.55561
 Alpha virt. eigenvalues --    1.56224   1.57542   1.59212   1.60582   1.61844
 Alpha virt. eigenvalues --    1.62663   1.63204   1.65322   1.68438   1.68974
 Alpha virt. eigenvalues --    1.69408   1.73121   1.76463   1.82279   1.84422
 Alpha virt. eigenvalues --    1.84973   1.85633   1.87829   1.90283   1.90832
 Alpha virt. eigenvalues --    1.91623   1.92619   1.92957   1.94223   1.94909
 Alpha virt. eigenvalues --    1.95939   1.97797   1.98282   1.99523   2.01053
 Alpha virt. eigenvalues --    2.01729   2.01943   2.03489   2.03620   2.04421
 Alpha virt. eigenvalues --    2.04755   2.05241   2.05546   2.05990   2.06900
 Alpha virt. eigenvalues --    2.07497   2.07770   2.08331   2.08672   2.08990
 Alpha virt. eigenvalues --    2.10308   2.11450   2.11637   2.12818   2.13142
 Alpha virt. eigenvalues --    2.13715   2.14062   2.14427   2.16186   2.17864
 Alpha virt. eigenvalues --    2.19592   2.20403   2.22078   2.22882   2.23188
 Alpha virt. eigenvalues --    2.23500   2.24413   2.25072   2.26552   2.27881
 Alpha virt. eigenvalues --    2.29588   2.34858   2.35098   2.36114   2.36845
 Alpha virt. eigenvalues --    2.37413   2.38170   2.38713   2.39661   2.43344
 Alpha virt. eigenvalues --    2.45428   2.46311   2.46416   2.46955   2.47099
 Alpha virt. eigenvalues --    2.47466   2.48183   2.48347   2.48652   2.48969
 Alpha virt. eigenvalues --    2.51575   2.53042   2.53478   2.54142   2.54452
 Alpha virt. eigenvalues --    2.56022   2.56598   2.56900   2.57768   2.58555
 Alpha virt. eigenvalues --    2.59010   2.61176   2.61575   2.62324   2.62868
 Alpha virt. eigenvalues --    2.63458   2.63732   2.64098   2.64764   2.65266
 Alpha virt. eigenvalues --    2.65601   2.66208   2.66851   2.68639   2.69389
 Alpha virt. eigenvalues --    2.70700   2.71411   2.71838   2.74955   2.76764
 Alpha virt. eigenvalues --    2.77372   2.79057   2.79395   2.80412   2.80872
 Alpha virt. eigenvalues --    2.81034   2.82795   2.83556   2.84085   2.86196
 Alpha virt. eigenvalues --    2.88099   2.88189   2.90165   2.90473   2.92501
 Alpha virt. eigenvalues --    2.97001   2.97834   3.01327   3.01868   3.02822
 Alpha virt. eigenvalues --    3.04209   3.09728   3.10189   3.12836   3.15498
 Alpha virt. eigenvalues --    3.25170   3.26527   3.28400   3.35850   3.36082
 Alpha virt. eigenvalues --    3.37226   3.37428   3.37523   3.37854   3.38266
 Alpha virt. eigenvalues --    3.40088   3.43176   3.44754   3.45010   3.48391
 Alpha virt. eigenvalues --    3.51523   3.55130   3.56403   3.57076   3.58592
 Alpha virt. eigenvalues --    3.60084   3.62760   3.68097   3.89382   3.92194
 Alpha virt. eigenvalues --    3.96868   4.06258   4.17559   4.41877   4.43032
 Alpha virt. eigenvalues --    4.45096   4.45739   4.46081   4.47723   4.49629
 Alpha virt. eigenvalues --    4.52154   4.54537   4.54952   4.56452   4.56912
 Alpha virt. eigenvalues --    4.58702   4.60225   4.61971   4.63212   4.66444
 Alpha virt. eigenvalues --    4.70235   4.79722   4.87972   4.88978   4.95102
 Alpha virt. eigenvalues --    9.13887  82.18158
          Condensed to atoms (all electrons):
               1          2          3          4          5          6
     1  C   15.367319  -0.096336  -0.571196   3.635780  -3.750835  -8.912390
     2  C   -0.096336   6.655295   0.024643  -0.874500   0.084454   0.144811
     3  C   -0.571196   0.024643   6.605521  -0.150213  -0.035513  -0.272117
     4  C    3.635780  -0.874500  -0.150213  18.445241 -11.772774  -2.901361
     5  C   -3.750835   0.084454  -0.035513 -11.772774  27.958204  -4.362192
     6  C   -8.912390   0.144811  -0.272117  -2.901361  -4.362192  24.552508
     7  S    1.470958  -0.138646   0.047128   0.402167  -1.728647  -1.764366
     8  C   -0.305946   0.077953  -0.030433  -0.725473   1.412037   0.962797
     9  C   -0.039738   0.069548  -0.054708   0.657544   0.773118   0.577152
    10  S    0.377313  -0.096871   0.094201   1.292876  -2.280280  -1.612022
    11  C   -0.628264  -0.062298   0.097336  -1.241284   0.801264  -1.034449
    12  C   -0.026228   0.002085   0.001124   0.077432   0.001786   0.117575
    13  C    0.027336   0.011302   0.002645  -0.102006   0.108614  -0.042260
    14  C   -0.560572  -0.014590  -0.007345  -0.819128  -0.968672   0.533304
    15  H    0.000094   0.000009  -0.000005  -0.000023  -0.000521   0.000504
    16  H    0.002380  -0.000210   0.000075   0.001242   0.003907  -0.002784
    17  H    0.001118  -0.000024   0.000104   0.003077  -0.007418   0.003408
    18  H   -0.000017  -0.000007   0.000010   0.000201   0.001222  -0.000891
    19  H    0.315685   0.018673   0.024523  -0.006515   0.044352  -0.107054
    20  H   -0.021291   0.019057   0.051796   0.220491  -0.011388   0.034955
    21  H    0.030825   0.234611   0.011749   0.015504   0.002026   0.032939
    22  H   -0.012920   0.034252   0.220986   0.017877   0.039984   0.026125
    23  C    0.401856   0.074982  -0.000275  -0.631233  -0.936141   1.400118
    24  H   -0.004139  -0.000223   0.000704   0.002330   0.023659  -0.015442
    25  C    0.117561  -0.005471  -0.006963   0.116338  -0.207234  -0.084391
    26  H   -0.000643  -0.000092   0.000080  -0.000517   0.001102  -0.000909
    27  C    0.010470  -0.000191   0.000294  -0.009514  -0.058807   0.076419
    28  H   -0.000016  -0.000009   0.000030  -0.000463  -0.001187   0.000071
    29  H   -0.000009  -0.000005   0.000003  -0.000010   0.000056  -0.000023
    30  H   -0.000021   0.000002  -0.000003   0.000045   0.000522  -0.000382
    31  H   -0.000091   0.000330  -0.000450   0.003412   0.009340  -0.019291
    32  C    1.050199  -0.335597   0.283424  -1.744457  -0.875033   0.264417
    33  C    0.959732  -0.069871   0.004694  -0.232878   0.482580  -1.103508
    34  C   -0.302104   0.784606  -0.381845   0.362634   0.505977  -0.372722
    35  C   -0.740738  -0.052097   0.149337  -0.013727   0.509247   0.003099
    36  H   -0.004321   0.001541  -0.003429  -0.005044   0.011086  -0.001402
    37  C   -0.249256  -0.684675   0.375999   0.339745  -0.185430   0.259135
    38  H    0.028851  -0.014515   0.000412  -0.005709  -0.019924   0.016002
    39  C    0.100078   0.233453  -0.365674  -0.454453   0.689585  -0.115018
    40  H    0.001040  -0.001172  -0.004805   0.007737  -0.006878   0.002614
    41  H   -0.002110   0.020284  -0.001144  -0.010909   0.008382  -0.010143
    42  H    0.000381  -0.004660   0.022602   0.001861  -0.012812  -0.003611
    43  C   -1.453494   0.104564  -0.056980   1.985516   0.517138  -0.192281
    44  H   -0.004068  -0.000877  -0.000301  -0.002222  -0.010396   0.011062
    45  Br  -0.005438   0.001923  -0.001787  -0.000862   0.019658   0.013009
               7          8          9         10         11         12
     1  C    1.470958  -0.305946  -0.039738   0.377313  -0.628264  -0.026228
     2  C   -0.138646   0.077953   0.069548  -0.096871  -0.062298   0.002085
     3  C    0.047128  -0.030433  -0.054708   0.094201   0.097336   0.001124
     4  C    0.402167  -0.725473   0.657544   1.292876  -1.241284   0.077432
     5  C   -1.728647   1.412037   0.773118  -2.280280   0.801264   0.001786
     6  C   -1.764366   0.962797   0.577152  -1.612022  -1.034449   0.117575
     7  S   19.944036  -2.210524  -0.963330  -0.749759   0.536463  -0.078309
     8  C   -2.210524  19.690409   1.605322  -1.781163  -2.881127  -0.506280
     9  C   -0.963330   1.605322  20.180553  -2.647744 -10.199166   0.317331
    10  S   -0.749759  -1.781163  -2.647744  21.044620   1.726708  -0.147980
    11  C    0.536463  -2.881127 -10.199166   1.726708  15.815830  -1.010753
    12  C   -0.078309  -0.506280   0.317331  -0.147980  -1.010753   6.961009
    13  C   -0.121148  -0.116703  -0.733962  -0.042667   0.130807   0.292971
    14  C    1.181504  -9.102779  -3.431579   0.946147   3.822398  -0.183560
    15  H   -0.004992   0.013643   0.011649   0.001169  -0.006618   0.020947
    16  H    0.039200  -0.040479   0.004097   0.000943  -0.017145   0.019919
    17  H   -0.000959  -0.023038  -0.057628   0.058600   0.323369   0.016600
    18  H    0.000977   0.016227   0.011156  -0.003669   0.004563   0.279581
    19  H    0.028543  -0.005644  -0.000268   0.005498   0.001145  -0.000160
    20  H    0.005560   0.003475  -0.005087   0.017299   0.003257  -0.000307
    21  H   -0.005976   0.000267  -0.000033   0.002359   0.000070   0.000001
    22  H    0.000830   0.000138   0.000359  -0.004467   0.000213   0.000039
    23  C    0.122481   0.175114   0.873967  -1.018697  -0.519128  -0.125795
    24  H   -0.001824   0.008151   0.006254  -0.012205  -0.003485   0.001442
    25  C    0.035092  -0.172378  -0.438261   0.413387   0.168488   0.039883
    26  H    0.006317   0.023154  -0.002654  -0.006417  -0.003459   0.000261
    27  C   -0.015831   0.124722   0.039471  -0.013076  -0.067719  -0.054927
    28  H    0.000620   0.008102  -0.002436  -0.000655   0.001725  -0.000245
    29  H    0.000685   0.002841  -0.001178  -0.000358   0.001927  -0.001535
    30  H   -0.000462  -0.001230  -0.001121   0.000083   0.000874  -0.000161
    31  H   -0.017394  -0.032390  -0.031679   0.006184   0.032404  -0.001059
    32  C    0.848782  -0.444658  -0.245697   0.538112   0.488893   0.000203
    33  C   -0.290483   0.017313   0.127870  -0.223119  -0.088064  -0.016152
    34  C    0.064179   0.096567   0.041143  -0.377202  -0.124565  -0.016059
    35  C   -0.035337   0.077336  -0.113949  -0.053918   0.123788   0.011372
    36  H   -0.002851   0.000565   0.000110   0.014996   0.001834   0.000238
    37  C    0.107906  -0.009756  -0.027760   0.210415   0.050697   0.007860
    38  H    0.010335   0.000692  -0.000525  -0.003863  -0.000219   0.000002
    39  C   -0.034877   0.021589   0.043562  -0.097422  -0.016633  -0.002311
    40  H   -0.000116  -0.000178   0.000187   0.005387   0.000129   0.000019
    41  H   -0.001364   0.000011   0.000172  -0.000507   0.000006  -0.000001
    42  H    0.000157  -0.000048  -0.000190  -0.000684   0.000003  -0.000001
    43  C   -1.014726   0.278219  -0.148952   0.401365  -0.128970   0.149191
    44  H    0.024946   0.002413   0.001534  -0.015932  -0.001853   0.000141
    45  Br  -0.029853   0.027194   0.023269  -0.039962  -0.020823   0.000423
              13         14         15         16         17         18
     1  C    0.027336  -0.560572   0.000094   0.002380   0.001118  -0.000017
     2  C    0.011302  -0.014590   0.000009  -0.000210  -0.000024  -0.000007
     3  C    0.002645  -0.007345  -0.000005   0.000075   0.000104   0.000010
     4  C   -0.102006  -0.819128  -0.000023   0.001242   0.003077   0.000201
     5  C    0.108614  -0.968672  -0.000521   0.003907  -0.007418   0.001222
     6  C   -0.042260   0.533304   0.000504  -0.002784   0.003408  -0.000891
     7  S   -0.121148   1.181504  -0.004992   0.039200  -0.000959   0.000977
     8  C   -0.116703  -9.102779   0.013643  -0.040479  -0.023038   0.016227
     9  C   -0.733962  -3.431579   0.011649   0.004097  -0.057628   0.011156
    10  S   -0.042667   0.946147   0.001169   0.000943   0.058600  -0.003669
    11  C    0.130807   3.822398  -0.006618  -0.017145   0.323369   0.004563
    12  C    0.292971  -0.183560   0.020947   0.019919   0.016600   0.279581
    13  C    6.522437  -0.143600   0.285395   0.023022   0.016093   0.027490
    14  C   -0.143600  14.518201   0.008912   0.290527  -0.008246  -0.006995
    15  H    0.285395   0.008912   0.475922  -0.003688  -0.000116  -0.003564
    16  H    0.023022   0.290527  -0.003688   0.475051   0.000009  -0.000116
    17  H    0.016093  -0.008246  -0.000116   0.000009   0.477570  -0.003698
    18  H    0.027490  -0.006995  -0.003564  -0.000116  -0.003698   0.476517
    19  H    0.000245   0.001006   0.000000   0.000000   0.000000   0.000000
    20  H   -0.000001   0.001250   0.000000   0.000000   0.000000   0.000000
    21  H    0.000006   0.000087   0.000000   0.000000   0.000000   0.000000
    22  H   -0.000009   0.000021   0.000000   0.000000   0.000000   0.000000
    23  C    0.034075  -0.416790   0.000142   0.001776  -0.002985  -0.000068
    24  H   -0.000624  -0.003168   0.000000   0.000000   0.000001   0.000000
    25  C    0.013909   0.211060   0.000166  -0.000364   0.002197  -0.000438
    26  H   -0.001988  -0.010716   0.000000   0.000000   0.000000   0.000000
    27  C    0.023815  -0.085431  -0.000345   0.000060   0.000440   0.000345
    28  H   -0.001508  -0.000875   0.000000   0.000000  -0.000007   0.000000
    29  H    0.000743  -0.001046   0.000000   0.000000  -0.000001   0.000000
    30  H    0.000441   0.000580   0.000000   0.000000   0.000000   0.000000
    31  H    0.011277   0.029370  -0.000004   0.000016  -0.000002  -0.000001
    32  C    0.055425   0.780109   0.000050  -0.000306   0.000694  -0.000047
    33  C    0.006985   0.093426   0.000001  -0.000053   0.000098  -0.000013
    34  C    0.001035  -0.313805  -0.000013   0.000137  -0.000087   0.000007
    35  C   -0.004408   0.039260   0.000000   0.000013  -0.000208   0.000002
    36  H   -0.000002  -0.000166   0.000000   0.000000   0.000000   0.000000
    37  C   -0.009297   0.021618   0.000000   0.000028   0.000010   0.000001
    38  H    0.000098   0.000957   0.000000   0.000000   0.000000   0.000000
    39  C    0.002458  -0.006213   0.000000  -0.000006  -0.000011   0.000000
    40  H   -0.000001  -0.000019   0.000000   0.000000   0.000000   0.000000
    41  H    0.000000   0.000013   0.000000   0.000000   0.000000   0.000000
    42  H    0.000000  -0.000004   0.000000   0.000000   0.000000   0.000000
    43  C   -0.113204  -0.392959   0.000053  -0.001331  -0.000600   0.000182
    44  H   -0.000284  -0.003619   0.000000   0.000001   0.000000   0.000000
    45  Br  -0.001017  -0.020754   0.000003  -0.000024  -0.000052   0.000002
              19         20         21         22         23         24
     1  C    0.315685  -0.021291   0.030825  -0.012920   0.401856  -0.004139
     2  C    0.018673   0.019057   0.234611   0.034252   0.074982  -0.000223
     3  C    0.024523   0.051796   0.011749   0.220986  -0.000275   0.000704
     4  C   -0.006515   0.220491   0.015504   0.017877  -0.631233   0.002330
     5  C    0.044352  -0.011388   0.002026   0.039984  -0.936141   0.023659
     6  C   -0.107054   0.034955   0.032939   0.026125   1.400118  -0.015442
     7  S    0.028543   0.005560  -0.005976   0.000830   0.122481  -0.001824
     8  C   -0.005644   0.003475   0.000267   0.000138   0.175114   0.008151
     9  C   -0.000268  -0.005087  -0.000033   0.000359   0.873967   0.006254
    10  S    0.005498   0.017299   0.002359  -0.004467  -1.018697  -0.012205
    11  C    0.001145   0.003257   0.000070   0.000213  -0.519128  -0.003485
    12  C   -0.000160  -0.000307   0.000001   0.000039  -0.125795   0.001442
    13  C    0.000245  -0.000001   0.000006  -0.000009   0.034075  -0.000624
    14  C    0.001006   0.001250   0.000087   0.000021  -0.416790  -0.003168
    15  H    0.000000   0.000000   0.000000   0.000000   0.000142   0.000000
    16  H    0.000000   0.000000   0.000000   0.000000   0.001776   0.000000
    17  H    0.000000   0.000000   0.000000   0.000000  -0.002985   0.000001
    18  H    0.000000   0.000000   0.000000   0.000000  -0.000068   0.000000
    19  H    0.477728   0.000010  -0.003872  -0.000128  -0.000265   0.000000
    20  H    0.000010   0.486356  -0.000129  -0.003810   0.000605   0.000000
    21  H   -0.003872  -0.000129   0.485270  -0.003649  -0.000156   0.000000
    22  H   -0.000128  -0.003810  -0.003649   0.488386   0.000123   0.000000
    23  C   -0.000265   0.000605  -0.000156   0.000123  28.458353  -0.023833
    24  H    0.000000   0.000000   0.000000   0.000000  -0.023833   0.492722
    25  C    0.000079   0.000092   0.000016  -0.000018  -4.169204  -0.039875
    26  H    0.000000   0.000000   0.000000   0.000000  -0.126142   0.003832
    27  C    0.000012   0.000006   0.000000  -0.000001   1.968413  -0.048428
    28  H    0.000000   0.000000   0.000000   0.000000  -0.001912   0.003344
    29  H    0.000000   0.000000   0.000000   0.000000   0.036563   0.000005
    30  H    0.000000   0.000000   0.000000   0.000000   0.025456  -0.000363
    31  H    0.000000   0.000000   0.000000   0.000000   0.087852  -0.002317
    32  C   -0.006328   0.009953   0.000419  -0.002382  -0.845876  -0.056117
    33  C   -0.001721  -0.013141   0.000147   0.001720  -2.712624   0.017138
    34  C    0.009766  -0.004074  -0.010108   0.001601   3.004701  -0.007260
    35  C    0.001629   0.027484  -0.001011  -0.005934  -3.251321   0.041417
    36  H    0.000000   0.000001   0.000000   0.000000  -0.042084   0.002128
    37  C    0.000566   0.000465   0.015481  -0.012099  -1.898509   0.020078
    38  H   -0.000108   0.000000   0.000004   0.000001   0.052324  -0.000002
    39  C   -0.002554  -0.012073  -0.003692   0.020316   0.312267  -0.008527
    40  H    0.000000  -0.000091   0.000000   0.000002   0.003242   0.000001
    41  H   -0.000009   0.000002  -0.000125  -0.000005   0.002306   0.000000
    42  H    0.000000  -0.000006   0.000002  -0.000138  -0.000191   0.000000
    43  C    0.001182  -0.007528   0.001227  -0.000158 -14.135609   0.414609
    44  H    0.000002   0.000000   0.000000   0.000000   0.007480   0.002417
    45  Br  -0.000022  -0.000040  -0.000001   0.000004   0.367276  -0.042120
              25         26         27         28         29         30
     1  C    0.117561  -0.000643   0.010470  -0.000016  -0.000009  -0.000021
     2  C   -0.005471  -0.000092  -0.000191  -0.000009  -0.000005   0.000002
     3  C   -0.006963   0.000080   0.000294   0.000030   0.000003  -0.000003
     4  C    0.116338  -0.000517  -0.009514  -0.000463  -0.000010   0.000045
     5  C   -0.207234   0.001102  -0.058807  -0.001187   0.000056   0.000522
     6  C   -0.084391  -0.000909   0.076419   0.000071  -0.000023  -0.000382
     7  S    0.035092   0.006317  -0.015831   0.000620   0.000685  -0.000462
     8  C   -0.172378   0.023154   0.124722   0.008102   0.002841  -0.001230
     9  C   -0.438261  -0.002654   0.039471  -0.002436  -0.001178  -0.001121
    10  S    0.413387  -0.006417  -0.013076  -0.000655  -0.000358   0.000083
    11  C    0.168488  -0.003459  -0.067719   0.001725   0.001927   0.000874
    12  C    0.039883   0.000261  -0.054927  -0.000245  -0.001535  -0.000161
    13  C    0.013909  -0.001988   0.023815  -0.001508   0.000743   0.000441
    14  C    0.211060  -0.010716  -0.085431  -0.000875  -0.001046   0.000580
    15  H    0.000166   0.000000  -0.000345   0.000000   0.000000   0.000000
    16  H   -0.000364   0.000000   0.000060   0.000000   0.000000   0.000000
    17  H    0.002197   0.000000   0.000440  -0.000007  -0.000001   0.000000
    18  H   -0.000438   0.000000   0.000345   0.000000   0.000000   0.000000
    19  H    0.000079   0.000000   0.000012   0.000000   0.000000   0.000000
    20  H    0.000092   0.000000   0.000006   0.000000   0.000000   0.000000
    21  H    0.000016   0.000000   0.000000   0.000000   0.000000   0.000000
    22  H   -0.000018   0.000000  -0.000001   0.000000   0.000000   0.000000
    23  C   -4.169204  -0.126142   1.968413  -0.001912   0.036563   0.025456
    24  H   -0.039875   0.003832  -0.048428   0.003344   0.000005  -0.000363
    25  C    8.231090   0.358380  -0.830320  -0.072431  -0.132661  -0.105621
    26  H    0.358380   0.501896  -0.046409   0.003820  -0.002689  -0.004086
    27  C   -0.830320  -0.046409   6.069844   0.409941   0.479842   0.455146
    28  H   -0.072431   0.003820   0.409941   0.516186  -0.022514  -0.027797
    29  H   -0.132661  -0.002689   0.479842  -0.022514   0.500822  -0.022857
    30  H   -0.105621  -0.004086   0.455146  -0.027797  -0.022857   0.514071
    31  H    0.292757  -0.027820   0.015873  -0.004762  -0.003418   0.004289
    32  C    1.042807   0.039670  -0.165896   0.010241  -0.000697  -0.014511
    33  C    0.209314  -0.006855  -0.184882  -0.001009  -0.001661   0.002244
    34  C   -0.022464   0.013698   0.082468   0.000434   0.000312  -0.000435
    35  C   -0.017535  -0.000454  -0.085747  -0.000952  -0.000178   0.000406
    36  H    0.012507  -0.000003  -0.000692  -0.000006   0.000000   0.000001
    37  C    0.012084   0.003358  -0.032638   0.000161   0.000018  -0.000098
    38  H   -0.001901   0.000001   0.000432   0.000000   0.000000   0.000000
    39  C    0.009372  -0.000161   0.004347  -0.000041  -0.000007   0.000011
    40  H   -0.000161   0.000000   0.000028   0.000000   0.000000   0.000000
    41  H    0.000006   0.000000   0.000003   0.000000   0.000000   0.000000
    42  H    0.000007   0.000000   0.000000   0.000000   0.000000   0.000000
    43  C    1.138430   0.097862  -1.324224   0.009610  -0.017526  -0.004050
    44  H   -0.029209   0.001600   0.003976  -0.000001  -0.000002  -0.000007
    45  Br  -0.269106  -0.009100   0.011295   0.000536   0.000133   0.003932
              31         32         33         34         35         36
     1  C   -0.000091   1.050199   0.959732  -0.302104  -0.740738  -0.004321
     2  C    0.000330  -0.335597  -0.069871   0.784606  -0.052097   0.001541
     3  C   -0.000450   0.283424   0.004694  -0.381845   0.149337  -0.003429
     4  C    0.003412  -1.744457  -0.232878   0.362634  -0.013727  -0.005044
     5  C    0.009340  -0.875033   0.482580   0.505977   0.509247   0.011086
     6  C   -0.019291   0.264417  -1.103508  -0.372722   0.003099  -0.001402
     7  S   -0.017394   0.848782  -0.290483   0.064179  -0.035337  -0.002851
     8  C   -0.032390  -0.444658   0.017313   0.096567   0.077336   0.000565
     9  C   -0.031679  -0.245697   0.127870   0.041143  -0.113949   0.000110
    10  S    0.006184   0.538112  -0.223119  -0.377202  -0.053918   0.014996
    11  C    0.032404   0.488893  -0.088064  -0.124565   0.123788   0.001834
    12  C   -0.001059   0.000203  -0.016152  -0.016059   0.011372   0.000238
    13  C    0.011277   0.055425   0.006985   0.001035  -0.004408  -0.000002
    14  C    0.029370   0.780109   0.093426  -0.313805   0.039260  -0.000166
    15  H   -0.000004   0.000050   0.000001  -0.000013   0.000000   0.000000
    16  H    0.000016  -0.000306  -0.000053   0.000137   0.000013   0.000000
    17  H   -0.000002   0.000694   0.000098  -0.000087  -0.000208   0.000000
    18  H   -0.000001  -0.000047  -0.000013   0.000007   0.000002   0.000000
    19  H    0.000000  -0.006328  -0.001721   0.009766   0.001629   0.000000
    20  H    0.000000   0.009953  -0.013141  -0.004074   0.027484   0.000001
    21  H    0.000000   0.000419   0.000147  -0.010108  -0.001011   0.000000
    22  H    0.000000  -0.002382   0.001720   0.001601  -0.005934   0.000000
    23  C    0.087852  -0.845876  -2.712624   3.004701  -3.251321  -0.042084
    24  H   -0.002317  -0.056117   0.017138  -0.007260   0.041417   0.002128
    25  C    0.292757   1.042807   0.209314  -0.022464  -0.017535   0.012507
    26  H   -0.027820   0.039670  -0.006855   0.013698  -0.000454  -0.000003
    27  C    0.015873  -0.165896  -0.184882   0.082468  -0.085747  -0.000692
    28  H   -0.004762   0.010241  -0.001009   0.000434  -0.000952  -0.000006
    29  H   -0.003418  -0.000697  -0.001661   0.000312  -0.000178   0.000000
    30  H    0.004289  -0.014511   0.002244  -0.000435   0.000406   0.000001
    31  H    0.522550  -0.108432   0.012129  -0.010700   0.001401   0.000006
    32  C   -0.108432  34.395357   1.870135 -12.441233  -2.124465   0.125665
    33  C    0.012129   1.870135  20.033776  -6.516987  -3.821880   0.010832
    34  C   -0.010700 -12.441233  -6.516987  25.644866  -3.567228   0.091701
    35  C    0.001401  -2.124465  -3.821880  -3.567228  14.061007   0.054126
    36  H    0.000006   0.125665   0.010832   0.091701   0.054126   0.484726
    37  C   -0.003227   2.725251  -1.036720  -6.916279   2.418071  -0.007746
    38  H   -0.000001   0.220937   0.021793   0.010244  -0.003621  -0.000080
    39  C    0.000041  -1.523219   0.386621   1.850882  -0.400790  -0.002724
    40  H    0.000000   0.020723   0.055434   0.001995   0.197665  -0.003339
    41  H    0.000000   0.017183   0.012731   0.141226  -0.021734   0.000010
    42  H    0.000000   0.013892  -0.010060  -0.010589   0.077079  -0.000116
    43  C    0.020186 -17.848780  -2.131114   4.816711   2.709581   0.064786
    44  H   -0.000398  -0.064108  -0.065503   0.095620   0.001006   0.000025
    45  Br   0.008988  -0.117825   0.232588  -0.202290  -0.020638  -0.003563
              37         38         39         40         41         42
     1  C   -0.249256   0.028851   0.100078   0.001040  -0.002110   0.000381
     2  C   -0.684675  -0.014515   0.233453  -0.001172   0.020284  -0.004660
     3  C    0.375999   0.000412  -0.365674  -0.004805  -0.001144   0.022602
     4  C    0.339745  -0.005709  -0.454453   0.007737  -0.010909   0.001861
     5  C   -0.185430  -0.019924   0.689585  -0.006878   0.008382  -0.012812
     6  C    0.259135   0.016002  -0.115018   0.002614  -0.010143  -0.003611
     7  S    0.107906   0.010335  -0.034877  -0.000116  -0.001364   0.000157
     8  C   -0.009756   0.000692   0.021589  -0.000178   0.000011  -0.000048
     9  C   -0.027760  -0.000525   0.043562   0.000187   0.000172  -0.000190
    10  S    0.210415  -0.003863  -0.097422   0.005387  -0.000507  -0.000684
    11  C    0.050697  -0.000219  -0.016633   0.000129   0.000006   0.000003
    12  C    0.007860   0.000002  -0.002311   0.000019  -0.000001  -0.000001
    13  C   -0.009297   0.000098   0.002458  -0.000001   0.000000   0.000000
    14  C    0.021618   0.000957  -0.006213  -0.000019   0.000013  -0.000004
    15  H    0.000000   0.000000   0.000000   0.000000   0.000000   0.000000
    16  H    0.000028   0.000000  -0.000006   0.000000   0.000000   0.000000
    17  H    0.000010   0.000000  -0.000011   0.000000   0.000000   0.000000
    18  H    0.000001   0.000000   0.000000   0.000000   0.000000   0.000000
    19  H    0.000566  -0.000108  -0.002554   0.000000  -0.000009   0.000000
    20  H    0.000465   0.000000  -0.012073  -0.000091   0.000002  -0.000006
    21  H    0.015481   0.000004  -0.003692   0.000000  -0.000125   0.000002
    22  H   -0.012099   0.000001   0.020316   0.000002  -0.000005  -0.000138
    23  C   -1.898509   0.052324   0.312267   0.003242   0.002306  -0.000191
    24  H    0.020078  -0.000002  -0.008527   0.000001   0.000000   0.000000
    25  C    0.012084  -0.001901   0.009372  -0.000161   0.000006   0.000007
    26  H    0.003358   0.000001  -0.000161   0.000000   0.000000   0.000000
    27  C   -0.032638   0.000432   0.004347   0.000028   0.000003   0.000000
    28  H    0.000161   0.000000  -0.000041   0.000000   0.000000   0.000000
    29  H    0.000018   0.000000  -0.000007   0.000000   0.000000   0.000000
    30  H   -0.000098   0.000000   0.000011   0.000000   0.000000   0.000000
    31  H   -0.003227  -0.000001   0.000041   0.000000   0.000000   0.000000
    32  C    2.725251   0.220937  -1.523219   0.020723   0.017183   0.013892
    33  C   -1.036720   0.021793   0.386621   0.055434   0.012731  -0.010060
    34  C   -6.916279   0.010244   1.850882   0.001995   0.141226  -0.010589
    35  C    2.418071  -0.003621  -0.400790   0.197665  -0.021734   0.077079
    36  H   -0.007746  -0.000080  -0.002724  -0.003339   0.000010  -0.000116
    37  C   12.036252   0.040620  -1.187849  -0.002646   0.106171   0.066978
    38  H    0.040620   0.475405  -0.019496   0.000011  -0.003447  -0.000116
    39  C   -1.187849  -0.019496   6.822477   0.051224   0.072825   0.179856
    40  H   -0.002646   0.000011   0.051224   0.461174  -0.000099  -0.003664
    41  H    0.106171  -0.003447   0.072825  -0.000099   0.468022  -0.003511
    42  H    0.066978  -0.000116   0.179856  -0.003664  -0.003511   0.464460
    43  C   -0.375371  -0.020934  -0.539810   0.000474  -0.003317   0.007043
    44  H    0.029980   0.003169   0.001158   0.000001  -0.000008   0.000000
    45  Br  -0.018680  -0.000111   0.012921  -0.000009   0.000054   0.000005
              43         44         45
     1  C   -1.453494  -0.004068  -0.005438
     2  C    0.104564  -0.000877   0.001923
     3  C   -0.056980  -0.000301  -0.001787
     4  C    1.985516  -0.002222  -0.000862
     5  C    0.517138  -0.010396   0.019658
     6  C   -0.192281   0.011062   0.013009
     7  S   -1.014726   0.024946  -0.029853
     8  C    0.278219   0.002413   0.027194
     9  C   -0.148952   0.001534   0.023269
    10  S    0.401365  -0.015932  -0.039962
    11  C   -0.128970  -0.001853  -0.020823
    12  C    0.149191   0.000141   0.000423
    13  C   -0.113204  -0.000284  -0.001017
    14  C   -0.392959  -0.003619  -0.020754
    15  H    0.000053   0.000000   0.000003
    16  H   -0.001331   0.000001  -0.000024
    17  H   -0.000600   0.000000  -0.000052
    18  H    0.000182   0.000000   0.000002
    19  H    0.001182   0.000002  -0.000022
    20  H   -0.007528   0.000000  -0.000040
    21  H    0.001227   0.000000  -0.000001
    22  H   -0.000158   0.000000   0.000004
    23  C  -14.135609   0.007480   0.367276
    24  H    0.414609   0.002417  -0.042120
    25  C    1.138430  -0.029209  -0.269106
    26  H    0.097862   0.001600  -0.009100
    27  C   -1.324224   0.003976   0.011295
    28  H    0.009610  -0.000001   0.000536
    29  H   -0.017526  -0.000002   0.000133
    30  H   -0.004050  -0.000007   0.003932
    31  H    0.020186  -0.000398   0.008988
    32  C  -17.848780  -0.064108  -0.117825
    33  C   -2.131114  -0.065503   0.232588
    34  C    4.816711   0.095620  -0.202290
    35  C    2.709581   0.001006  -0.020638
    36  H    0.064786   0.000025  -0.003563
    37  C   -0.375371   0.029980  -0.018680
    38  H   -0.020934   0.003169  -0.000111
    39  C   -0.539810   0.001158   0.012921
    40  H    0.000474   0.000001  -0.000009
    41  H   -0.003317  -0.000008   0.000054
    42  H    0.007043   0.000000   0.000005
    43  C   32.852425   0.329505   0.076106
    44  H    0.329505   0.435633  -0.005120
    45  Br   0.076106  -0.005120  34.993389
 Mulliken charges:
               1
     1  C   -0.206796
     2  C   -0.145438
     3  C   -0.074238
     4  C    0.116221
     5  C   -0.777218
     6  C   -0.101015
     7  S    0.332908
     8  C   -0.256025
     9  C   -0.217722
    10  S    0.072978
    11  C   -0.078169
    12  C   -0.147615
    13  C   -0.163934
    14  C    0.022882
    15  H    0.201229
    16  H    0.204103
    17  H    0.201690
    18  H    0.201045
    19  H    0.204006
    20  H    0.196851
    21  H    0.195740
    22  H    0.192744
    23  C   -0.552634
    24  H    0.229723
    25  C    0.180983
    26  H    0.196082
    27  C   -0.752586
    28  H    0.174005
    29  H    0.184423
    30  H    0.175102
    31  H    0.205032
    32  C    0.163121
    33  C   -0.031003
    34  C   -0.024462
    35  C   -0.166457
    36  H    0.200686
    37  C   -0.190913
    38  H    0.212281
    39  C   -0.021483
    40  H    0.214091
    41  H    0.209028
    42  H    0.216074
    43  C   -0.064047
    44  H    0.252237
    45  Br   0.016490
 Sum of Mulliken charges =   1.00000
 Mulliken charges with hydrogens summed into heavy atoms:
               1
     1  C   -0.002791
     2  C    0.050302
     3  C    0.118506
     4  C    0.313072
     5  C   -0.777218
     6  C   -0.101015
     7  S    0.332908
     8  C   -0.256025
     9  C   -0.217722
    10  S    0.072978
    11  C    0.123521
    12  C    0.053429
    13  C    0.037295
    14  C    0.226986
    23  C   -0.322911
    25  C    0.582097
    27  C   -0.219056
    32  C    0.163121
    33  C    0.169683
    34  C    0.187819
    35  C    0.047633
    37  C    0.018115
    39  C    0.194591
    43  C    0.188190
    45  Br   0.016490
 APT charges:
               1
     1  C   -1.010721
     2  C   -0.470690
     3  C   -0.510993
     4  C   -0.470491
     5  C   -0.968223
     6  C    0.230927
     7  S   -0.099723
     8  C   -0.349761
     9  C   -0.442850
    10  S   -0.165944
    11  C   -0.732041
    12  C   -0.542311
    13  C   -0.491830
    14  C   -0.686288
    15  H    1.150282
    16  H    0.663031
    17  H    0.577396
    18  H    1.107963
    19  H    0.659449
    20  H    0.572394
    21  H    1.041488
    22  H    0.996371
    23  C   -1.587449
    24  H    0.417663
    25  C    0.252649
    26  H    0.538754
    27  C   -2.062087
    28  H    0.260864
    29  H    0.629746
    30  H    0.687924
    31  H    0.158329
    32  C   -0.736435
    33  C   -0.045834
    34  C   -0.625507
    35  C   -0.468974
    36  H    0.395333
    37  C   -0.554752
    38  H    0.447669
    39  C   -0.171821
    40  H    0.820898
    41  H    0.877096
    42  H    1.057810
    43  C    0.015753
    44  H    0.498922
    45  Br   0.136013
 Sum of APT charges =   1.00000
 APT charges with hydrogens summed into heavy atoms:
               1
     1  C   -0.351272
     2  C    0.570799
     3  C    0.485378
     4  C    0.101904
     5  C   -0.968223
     6  C    0.230927
     7  S   -0.099723
     8  C   -0.349761
     9  C   -0.442850
    10  S   -0.165944
    11  C   -0.154645
    12  C    0.565652
    13  C    0.658452
    14  C   -0.023258
    23  C   -1.169785
    25  C    0.949733
    27  C   -0.483554
    32  C   -0.736435
    33  C    0.349499
    34  C   -0.177838
    35  C    0.351923
    37  C    0.322344
    39  C    0.885989
    43  C    0.514674
    45  Br   0.136013
 Electronic spatial extent (au):  <R**2>=          10137.8620
 Charge=              1.0000 electrons
 Dipole moment (field-independent basis, Debye):
    X=              0.6536    Y=              5.7947    Z=              0.0887  Tot=              5.8321
 Quadrupole moment (field-independent basis, Debye-Ang):
   XX=           -162.4831   YY=           -107.3932   ZZ=           -149.8490
   XY=              6.1405   XZ=              3.7110   YZ=              1.4386
 Traceless Quadrupole moment (field-independent basis, Debye-Ang):
   XX=            -22.5747   YY=             32.5152   ZZ=             -9.9406
   XY=              6.1405   XZ=              3.7110   YZ=              1.4386
 Octapole moment (field-independent basis, Debye-Ang**2):
  XXX=            131.3821  YYY=             86.0001  ZZZ=             -2.5684  XYY=            -26.7937
  XXY=            -25.7075  XXZ=             -4.8651  XZZ=             36.8314  YZZ=             14.5513
  YYZ=             15.3639  XYZ=             13.4027
 Hexadecapole moment (field-independent basis, Debye-Ang**3):
 XXXX=          -5748.0445 YYYY=          -4721.8386 ZZZZ=          -1286.2106 XXXY=            -85.1503
 XXXZ=              5.2385 YYYX=             41.2109 YYYZ=             67.0690 ZZZX=             -5.4781
 ZZZY=              8.4850 XXYY=          -1637.7976 XXZZ=          -1102.4184 YYZZ=          -1014.8789
 XXYZ=              1.9286 YYXZ=             23.8678 ZZXY=              4.6813
 N-N= 3.032893643737D+03 E-N=-1.602996560205D+04  KE= 4.191129050631D+03
  Exact polarizability:       0.000       0.000       0.000       0.000       0.000       0.000
 Approx polarizability:     296.895     -13.403     430.658      16.428      13.733     360.810
 D2PCM: PCM CHGder 2nd derivatives, FixD1E=F FixD2E=F DoIter=F DoCFld=F I1PDM=0
 Calling FoFJK, ICntrl=    100127 FMM=F ISym2X=0 I1Cent= 0 IOpClX= 0 NMat=1 NMatS=1 NMatT=0.
 ***** Axes restored to original set *****
 -------------------------------------------------------------------
 Center     Atomic                   Forces (Hartrees/Bohr)
 Number     Number              X              Y              Z
 -------------------------------------------------------------------
      1        6           0.000000919   -0.000047259    0.000070237
      2        6          -0.000056208   -0.000085736    0.000017473
      3        6           0.000091450   -0.000142526    0.000096060
      4        6          -0.000063053   -0.000008335    0.000197869
      5        6           0.000036164   -0.000093950    0.000033152
      6        6           0.000029617    0.000056815   -0.000016640
      7       16          -0.000105489   -0.000085715    0.000117119
      8        6          -0.000176842    0.000021665    0.000004111
      9        6          -0.000057774    0.000034015    0.000023896
     10       16           0.000031925   -0.000073833    0.000273746
     11        6           0.000001147    0.000015796   -0.000026873
     12        6          -0.000007586   -0.000029452   -0.000034643
     13        6          -0.000120168    0.000023734    0.000002711
     14        6          -0.000119685    0.000074422   -0.000020840
     15        1           0.000005225   -0.000016741   -0.000012093
     16        1           0.000015270   -0.000070301   -0.000012149
     17        1           0.000065440    0.000020753    0.000036335
     18        1          -0.000002705    0.000034713   -0.000004607
     19        1           0.000004620   -0.000115715    0.000027952
     20        1           0.000079124   -0.000100884   -0.000043008
     21        1           0.000007521    0.000017433    0.000008539
     22        1          -0.000020713    0.000011152    0.000034845
     23        6           0.000084429   -0.000083419   -0.000062502
     24        1           0.000271177    0.000085857   -0.000151906
     25        6           0.000033914    0.000138093   -0.000235994
     26        1           0.000048605    0.000045462   -0.000008867
     27        6           0.000032971    0.000123966   -0.000163555
     28        1           0.000018201   -0.000035880    0.000002441
     29        1          -0.000017686   -0.000028108    0.000004597
     30        1           0.000056485    0.000036718   -0.000054231
     31        1           0.000100963   -0.000024354    0.000020105
     32        6          -0.000066136   -0.000140182   -0.000081667
     33        6           0.000011446   -0.000045240    0.000010900
     34        6           0.000096542    0.000142396    0.000102824
     35        6           0.000084482    0.000009426   -0.000294561
     36        1          -0.000513245   -0.000337159   -0.000013716
     37        6           0.000098966    0.000192760   -0.000265787
     38        1          -0.000158057    0.000122829    0.000099665
     39        6           0.000187245    0.000054628   -0.000008998
     40        1           0.000025907   -0.000013467    0.000014550
     41        1           0.000011248   -0.000028356   -0.000022839
     42        1          -0.000018325   -0.000042592   -0.000019620
     43        6          -0.000231127    0.000078427   -0.000134856
     44        1           0.000180519   -0.000007469   -0.000006096
     45       35           0.000023276    0.000315613    0.000496922
 -------------------------------------------------------------------
 Cartesian Forces:  Max     0.000513245 RMS     0.000116460
 FormGI is forming the generalized inverse of G from B-inverse, IUseBI=4.

 GradGradGradGradGradGradGradGradGradGradGradGradGradGradGradGradGradGrad
 Berny optimization.
 Internal  Forces:  Max     0.003907667 RMS     0.000553692
 Search for a local minimum.
 Step number   1 out of a maximum of  268
 All quantities printed in internal units (Hartrees-Bohrs-Radians)
 Mixed Optimization -- En-DIIS/RFO-DIIS
 Second derivative matrix not updated -- analytic derivatives used.
 ITU=  0
     Eigenvalues ---   -0.12340   0.00013   0.00188   0.00229   0.00435
     Eigenvalues ---    0.00612   0.00911   0.01085   0.01181   0.01313
     Eigenvalues ---    0.01511   0.01588   0.01614   0.01668   0.01713
     Eigenvalues ---    0.01778   0.01832   0.01932   0.02026   0.02081
     Eigenvalues ---    0.02228   0.02248   0.02281   0.02330   0.02392
     Eigenvalues ---    0.02414   0.02451   0.02476   0.02534   0.02574
     Eigenvalues ---    0.02672   0.02775   0.02860   0.02900   0.02920
     Eigenvalues ---    0.02961   0.03125   0.03205   0.03274   0.03523
     Eigenvalues ---    0.04283   0.04503   0.04527   0.05580   0.05978
     Eigenvalues ---    0.07499   0.09377   0.10016   0.10944   0.11008
     Eigenvalues ---    0.11019   0.11649   0.11678   0.11763   0.12034
     Eigenvalues ---    0.12250   0.12324   0.12439   0.12443   0.12484
     Eigenvalues ---    0.12497   0.12586   0.12738   0.13480   0.14541
     Eigenvalues ---    0.14702   0.15385   0.15986   0.16039   0.16506
     Eigenvalues ---    0.16573   0.17345   0.18057   0.18324   0.18567
     Eigenvalues ---    0.19265   0.19355   0.19416   0.19467   0.20093
     Eigenvalues ---    0.20536   0.21399   0.23146   0.24425   0.25023
     Eigenvalues ---    0.26530   0.27454   0.28995   0.29331   0.30966
     Eigenvalues ---    0.31578   0.33941   0.34269   0.34486   0.34560
     Eigenvalues ---    0.35019   0.35050   0.35192   0.36401   0.36523
     Eigenvalues ---    0.36552   0.36575   0.36701   0.36720   0.36729
     Eigenvalues ---    0.36795   0.36908   0.36918   0.36932   0.37006
     Eigenvalues ---    0.37122   0.37197   0.37359   0.38149   0.40284
     Eigenvalues ---    0.42224   0.42494   0.43109   0.45636   0.46179
     Eigenvalues ---    0.46519   0.47652   0.48121   0.48175   0.51339
     Eigenvalues ---    0.51722   0.53520   0.54795   1.20344
 RFO step:  Lambda=-1.23759397D-01 EMin=-1.23396729D-01
 I=     1 Eig=   -1.23D-01 Dot1= -4.02D-03
 I=     1 Stepn= -6.00D-01 RXN=   6.00D-01 EDone=F
 Mixed    1 eigenvectors in step.  Raw Step.Grad=  4.02D-03.
 RFO eigenvector is Hessian eigenvector with negative curvature.
 Taking step of  6.00D-01 in eigenvector direction(s).  Step.Grad= -6.72D-05.
 Linear search not attempted -- first point.
 Maximum step size (   0.300) exceeded in Quadratic search.
    -- Step size not scaled.
 Iteration  1 RMS(Cart)=  0.29707562 RMS(Int)=  0.02191800
 Iteration  2 RMS(Cart)=  0.32258865 RMS(Int)=  0.01074432
 Iteration  3 RMS(Cart)=  0.03359469 RMS(Int)=  0.00151272
 Iteration  4 RMS(Cart)=  0.00032049 RMS(Int)=  0.00151169
 Iteration  5 RMS(Cart)=  0.00000134 RMS(Int)=  0.00151169
 Iteration  6 RMS(Cart)=  0.00000001 RMS(Int)=  0.00151169
 Variable       Old X    -DE/DX   Delta X   Delta X   Delta X     New X
                                 (Linear)    (Quad)   (Total)
    R1        2.62815   0.00016   0.00000   0.00838   0.00839   2.63654
    R2        2.64062   0.00024   0.00000   0.00497   0.00493   2.64555
    R3        2.05169  -0.00002   0.00000   0.00075   0.00075   2.05245
    R4        2.63486  -0.00001   0.00000   0.00931   0.00935   2.64422
    R5        2.05064  -0.00002   0.00000   0.00059   0.00059   2.05123
    R6        2.63024  -0.00006   0.00000   0.03116   0.03120   2.66144
    R7        2.05074   0.00001   0.00000  -0.00163  -0.00163   2.04911
    R8        2.63814   0.00021   0.00000   0.02056   0.02055   2.65869
    R9        2.05183  -0.00006   0.00000  -0.00038  -0.00038   2.05145
   R10        2.64725   0.00023   0.00000   0.00772   0.00701   2.65426
   R11        3.35947  -0.00007   0.00000   0.00300   0.00279   3.36226
   R12        3.35238   0.00059   0.00000   0.04098   0.04050   3.39288
   R13        3.36187   0.00009   0.00000   0.00232   0.00267   3.36455
   R14        2.64407  -0.00002   0.00000  -0.00468  -0.00163   2.64244
   R15        2.63851  -0.00006   0.00000   0.00146   0.00220   2.64071
   R16        5.01078   0.00010   0.00000   0.04649   0.04658   5.05736
   R17        3.35738  -0.00006   0.00000   0.01732   0.01766   3.37504
   R18        2.63859   0.00009   0.00000   0.00443   0.00440   2.64299
   R19        5.19840   0.00024   0.00000   0.00911   0.00820   5.20659
   R20        2.63040  -0.00008   0.00000   0.00281   0.00207   2.63247
   R21        2.05164   0.00002   0.00000  -0.00270  -0.00270   2.04894
   R22        2.63431  -0.00015   0.00000  -0.00286  -0.00358   2.63073
   R23        2.05059   0.00001   0.00000  -0.00061  -0.00061   2.04998
   R24        2.63057  -0.00013   0.00000  -0.00686  -0.00683   2.62375
   R25        2.05043   0.00001   0.00000   0.00065   0.00065   2.05108
   R26        2.05139   0.00002   0.00000   0.00205   0.00205   2.05344
   R27        2.05602  -0.00016   0.00000   0.00467   0.00467   2.06069
   R28        2.87150  -0.00026   0.00000  -0.02680  -0.02675   2.84475
   R29        2.79702   0.00039   0.00000  -0.01283  -0.01289   2.78413
   R30        3.74299   0.00004   0.00000   0.00586   0.00586   3.74885
   R31        2.06956   0.00001   0.00000  -0.00141  -0.00141   2.06815
   R32        2.87938  -0.00002   0.00000  -0.00214  -0.00214   2.87725
   R33        2.06869   0.00021   0.00000   0.01128   0.01125   2.07994
   R34        2.06945   0.00001   0.00000   0.00009   0.00009   2.06954
   R35        2.06572  -0.00003   0.00000  -0.00102  -0.00102   2.06470
   R36        2.06809  -0.00001   0.00000   0.00085   0.00085   2.06894
   R37        2.69733   0.00005   0.00000  -0.01390  -0.01387   2.68346
   R38        2.69235  -0.00027   0.00000  -0.00730  -0.00726   2.68508
   R39        2.62975   0.00007   0.00000  -0.04177  -0.04175   2.58799
   R40        2.59628   0.00001   0.00000  -0.00360  -0.00360   2.59268
   R41        2.04908  -0.00033   0.00000   0.00071   0.00071   2.04979
   R42        2.60835  -0.00048   0.00000  -0.03318  -0.03317   2.57518
   R43        2.05235  -0.00013   0.00000  -0.00026  -0.00026   2.05209
   R44        2.65671  -0.00003   0.00000   0.00146   0.00143   2.65814
   R45        2.04836   0.00001   0.00000   0.00107   0.00107   2.04943
   R46        2.64004  -0.00022   0.00000   0.00573   0.00570   2.64574
   R47        2.04778   0.00004   0.00000  -0.00056  -0.00056   2.04721
   R48        2.05163   0.00004   0.00000   0.00113   0.00113   2.05277
   R49        2.05854   0.00004   0.00000   0.00399   0.00399   2.06253
    A1        2.09234   0.00016   0.00000   0.01336   0.01322   2.10556
    A2        2.10054  -0.00019   0.00000  -0.00875  -0.00871   2.09183
    A3        2.09029   0.00003   0.00000  -0.00456  -0.00452   2.08577
    A4        2.09611   0.00008   0.00000   0.01448   0.01444   2.11055
    A5        2.08825  -0.00005   0.00000  -0.00924  -0.00923   2.07903
    A6        2.09877  -0.00003   0.00000  -0.00532  -0.00531   2.09346
    A7        2.09828  -0.00009   0.00000  -0.02380  -0.02381   2.07446
    A8        2.09844   0.00008   0.00000   0.01259   0.01258   2.11102
    A9        2.08629   0.00001   0.00000   0.01134   0.01134   2.09763
   A10        2.09435   0.00006   0.00000   0.00217   0.00202   2.09637
   A11        2.09803  -0.00010   0.00000   0.00391   0.00385   2.10188
   A12        2.09078   0.00005   0.00000  -0.00592  -0.00598   2.08480
   A13        2.08929   0.00017   0.00000   0.01506   0.01505   2.10434
   A14        2.07881  -0.00029   0.00000  -0.00547  -0.00526   2.07355
   A15        2.11460   0.00012   0.00000  -0.00874  -0.00931   2.10529
   A16        2.09520  -0.00037   0.00000  -0.02053  -0.02038   2.07482
   A17        2.07787   0.00017   0.00000   0.00964   0.01007   2.08794
   A18        2.10955   0.00021   0.00000   0.01157   0.01078   2.12033
   A19        1.77448  -0.00057   0.00000  -0.02408  -0.02279   1.75169
   A20        2.11174   0.00019   0.00000   0.00294   0.00215   2.11389
   A21        2.07617   0.00008   0.00000   0.00420   0.00831   2.08448
   A22        1.43688   0.00087   0.00000   0.14564   0.14760   1.58449
   A23        2.09424  -0.00026   0.00000  -0.00645  -0.00988   2.08436
   A24        1.86476  -0.00083   0.00000  -0.12668  -0.12719   1.73757
   A25        2.11221   0.00031   0.00000   0.00856   0.00647   2.11868
   A26        2.09223   0.00011   0.00000  -0.00186  -0.00045   2.09178
   A27        2.07776  -0.00041   0.00000  -0.00615  -0.00554   2.07222
   A28        1.51736   0.00096   0.00000   0.12131   0.12332   1.64068
   A29        1.92424  -0.00075   0.00000  -0.13329  -0.13325   1.79099
   A30        1.77597  -0.00042   0.00000  -0.01570  -0.01423   1.76174
   A31        2.09285  -0.00001   0.00000   0.00317   0.00344   2.09628
   A32        2.09149   0.00008   0.00000   0.00329   0.00315   2.09464
   A33        2.09885  -0.00007   0.00000  -0.00646  -0.00660   2.09225
   A34        2.09762  -0.00006   0.00000  -0.00080  -0.00124   2.09638
   A35        2.08683   0.00005   0.00000   0.00369   0.00389   2.09072
   A36        2.09867   0.00001   0.00000  -0.00280  -0.00260   2.09607
   A37        2.09667   0.00001   0.00000  -0.00617  -0.00583   2.09085
   A38        2.09931   0.00001   0.00000   0.00757   0.00738   2.10669
   A39        2.08714  -0.00003   0.00000  -0.00131  -0.00150   2.08564
   A40        2.09226   0.00020   0.00000   0.01233   0.01415   2.10641
   A41        2.09270  -0.00013   0.00000  -0.00782  -0.00875   2.08395
   A42        2.09822  -0.00008   0.00000  -0.00454  -0.00547   2.09274
   A43        1.94871   0.00095   0.00000   0.08511   0.08700   2.03571
   A44        1.98453   0.00200   0.00000   0.08502   0.08705   2.07158
   A45        1.82644  -0.00059   0.00000  -0.01622  -0.01923   1.80721
   A46        2.01175  -0.00364   0.00000  -0.19942  -0.19814   1.81362
   A47        1.94830   0.00052   0.00000   0.01347   0.01111   1.95941
   A48        1.72238   0.00103   0.00000   0.04112   0.03752   1.75990
   A49        1.91557  -0.00067   0.00000  -0.05944  -0.05859   1.85698
   A50        1.97485   0.00143   0.00000   0.07947   0.07847   2.05332
   A51        1.85347  -0.00053   0.00000  -0.02140  -0.02111   1.83236
   A52        1.94613  -0.00033   0.00000  -0.00761  -0.00637   1.93976
   A53        1.86845   0.00078   0.00000   0.03501   0.03418   1.90263
   A54        1.89992  -0.00072   0.00000  -0.02816  -0.02757   1.87235
   A55        1.93498  -0.00004   0.00000  -0.00034  -0.00034   1.93463
   A56        1.91503  -0.00003   0.00000  -0.00069  -0.00069   1.91434
   A57        1.95435   0.00004   0.00000  -0.00146  -0.00146   1.95290
   A58        1.88395   0.00002   0.00000   0.00163   0.00163   1.88558
   A59        1.89127   0.00003   0.00000  -0.00079  -0.00079   1.89048
   A60        1.88212  -0.00002   0.00000   0.00182   0.00182   1.88395
   A61        2.72104  -0.00061   0.00000  -0.04400  -0.03939   2.68165
   A62        2.08277  -0.00010   0.00000   0.02890   0.02894   2.11171
   A63        2.14012   0.00242   0.00000   0.03253   0.03251   2.17263
   A64        2.05984  -0.00232   0.00000  -0.06152  -0.06154   1.99830
   A65        2.09148  -0.00032   0.00000  -0.02010  -0.02009   2.07139
   A66        2.10495   0.00056   0.00000  -0.00355  -0.00355   2.10140
   A67        2.08669  -0.00024   0.00000   0.02366   0.02365   2.11034
   A68        2.09813   0.00044   0.00000  -0.00884  -0.00883   2.08929
   A69        2.07867  -0.00030   0.00000   0.00454   0.00453   2.08320
   A70        2.10638  -0.00014   0.00000   0.00432   0.00431   2.11069
   A71        2.08921   0.00023   0.00000  -0.00495  -0.00500   2.08421
   A72        2.10123  -0.00011   0.00000   0.00467   0.00470   2.10593
   A73        2.09270  -0.00012   0.00000   0.00028   0.00031   2.09301
   A74        2.08197  -0.00021   0.00000  -0.00589  -0.00594   2.07602
   A75        2.10241   0.00010   0.00000   0.00929   0.00931   2.11172
   A76        2.09876   0.00011   0.00000  -0.00337  -0.00335   2.09541
   A77        2.12266  -0.00004   0.00000   0.01108   0.01096   2.13362
   A78        2.07862   0.00005   0.00000  -0.00616  -0.00615   2.07247
   A79        2.08191  -0.00002   0.00000  -0.00495  -0.00495   2.07696
   A80        2.20541   0.00391   0.00000   0.09856   0.09840   2.30381
   A81        2.01909  -0.00199   0.00000  -0.06438  -0.06429   1.95480
   A82        2.05638  -0.00190   0.00000  -0.03428  -0.03418   2.02220
   A83        3.02361  -0.00104   0.00000  -0.07557  -0.06050   2.96311
   A84        3.27976  -0.00114   0.00000  -0.07252  -0.08115   3.19861
    D1       -0.02566  -0.00003   0.00000   0.00266   0.00271  -0.02295
    D2        3.12731   0.00002   0.00000   0.01008   0.01013   3.13744
    D3        3.12107  -0.00009   0.00000  -0.00983  -0.00979   3.11129
    D4       -0.00914  -0.00003   0.00000  -0.00241  -0.00236  -0.01150
    D5        0.03389  -0.00001   0.00000  -0.01205  -0.01227   0.02162
    D6       -3.07181  -0.00015   0.00000  -0.03393  -0.03369  -3.10550
    D7       -3.11282   0.00004   0.00000   0.00035   0.00017  -3.11265
    D8        0.06467  -0.00009   0.00000  -0.02152  -0.02125   0.04342
    D9       -0.00825   0.00004   0.00000   0.01428   0.01436   0.00611
   D10       -3.12951   0.00004   0.00000   0.00696   0.00702  -3.12249
   D11        3.12189  -0.00001   0.00000   0.00679   0.00685   3.12874
   D12        0.00063  -0.00001   0.00000  -0.00053  -0.00048   0.00014
   D13        0.03395  -0.00002   0.00000  -0.02251  -0.02249   0.01145
   D14       -3.11516   0.00006   0.00000   0.00251   0.00258  -3.11259
   D15       -3.12783  -0.00002   0.00000  -0.01522  -0.01520   3.14016
   D16        0.00624   0.00006   0.00000   0.00980   0.00988   0.01612
   D17       -0.02557  -0.00002   0.00000   0.01293   0.01303  -0.01253
   D18        3.08277   0.00012   0.00000   0.04159   0.04145   3.12422
   D19        3.12351  -0.00010   0.00000  -0.01203  -0.01183   3.11168
   D20       -0.05134   0.00004   0.00000   0.01663   0.01658  -0.03476
   D21       -0.00829   0.00004   0.00000   0.00417   0.00429  -0.00399
   D22        3.09675   0.00017   0.00000   0.02639   0.02610   3.12285
   D23       -3.11592  -0.00010   0.00000  -0.02517  -0.02473  -3.14065
   D24       -0.01088   0.00004   0.00000  -0.00295  -0.00293  -0.01381
   D25        2.44346  -0.00020   0.00000  -0.03997  -0.04038   2.40308
   D26       -0.73189  -0.00006   0.00000  -0.01041  -0.01147  -0.74336
   D27       -2.42984   0.00010   0.00000   0.03543   0.03640  -2.39343
   D28        0.74796  -0.00002   0.00000   0.01405   0.01506   0.76302
   D29       -0.74571   0.00002   0.00000  -0.00345  -0.00421  -0.74992
   D30        2.44469  -0.00010   0.00000  -0.01972  -0.02063   2.42406
   D31       -2.00510  -0.00058   0.00000  -0.08630  -0.08357  -2.08867
   D32        0.00427   0.00000   0.00000  -0.00756  -0.00741  -0.00314
   D33       -3.08919  -0.00012   0.00000  -0.02101  -0.02094  -3.11012
   D34        3.09655   0.00013   0.00000   0.00918   0.00952   3.10607
   D35        0.00309   0.00001   0.00000  -0.00428  -0.00401  -0.00092
   D36        3.06712   0.00015   0.00000   0.02432   0.02433   3.09145
   D37       -0.06995   0.00018   0.00000   0.03316   0.03314  -0.03682
   D38       -0.02616   0.00003   0.00000   0.00795   0.00785  -0.01831
   D39        3.11995   0.00005   0.00000   0.01679   0.01666   3.13661
   D40        1.48824  -0.00044   0.00000  -0.07892  -0.07873   1.40951
   D41       -1.64883  -0.00041   0.00000  -0.07008  -0.06993  -1.71876
   D42        0.98479  -0.00125   0.00000  -0.16261  -0.16125   0.82354
   D43       -1.00460  -0.00061   0.00000  -0.09977  -0.09650  -1.10110
   D44       -3.12758  -0.00067   0.00000  -0.12744  -0.12329   3.03232
   D45        3.03015  -0.00090   0.00000  -0.11457  -0.11987   2.91029
   D46        1.04077  -0.00026   0.00000  -0.05173  -0.05512   0.98565
   D47       -1.08221  -0.00033   0.00000  -0.07940  -0.08191  -1.16412
   D48        0.73403   0.00015   0.00000   0.02562   0.02622   0.76026
   D49       -2.45530   0.00028   0.00000   0.03908   0.03973  -2.41556
   D50        1.88153   0.00066   0.00000   0.12419   0.12309   2.00463
   D51        0.02200  -0.00004   0.00000  -0.00249  -0.00272   0.01928
   D52       -3.11982  -0.00006   0.00000  -0.00700  -0.00728  -3.12710
   D53       -3.07241  -0.00018   0.00000  -0.01608  -0.01621  -3.08862
   D54        0.06895  -0.00020   0.00000  -0.02060  -0.02077   0.04818
   D55       -1.36137   0.00036   0.00000   0.04860   0.04928  -1.31209
   D56        1.77999   0.00034   0.00000   0.04409   0.04472   1.82471
   D57        0.64043  -0.00026   0.00000   0.00305  -0.00344   0.63700
   D58       -1.45226  -0.00008   0.00000  -0.01818  -0.01608  -1.46833
   D59       -0.02408   0.00004   0.00000   0.00532   0.00543  -0.01865
   D60        3.13058  -0.00001   0.00000  -0.00219  -0.00216   3.12842
   D61        3.11774   0.00005   0.00000   0.00985   0.00998   3.12772
   D62       -0.01078   0.00001   0.00000   0.00234   0.00239  -0.00839
   D63        0.00095   0.00001   0.00000  -0.00144  -0.00142  -0.00047
   D64       -3.12844  -0.00003   0.00000  -0.00960  -0.00963  -3.13807
   D65        3.12938   0.00005   0.00000   0.00617   0.00624   3.13562
   D66       -0.00001   0.00002   0.00000  -0.00199  -0.00197  -0.00197
   D67        0.02419  -0.00003   0.00000  -0.00512  -0.00513   0.01906
   D68       -3.12194  -0.00006   0.00000  -0.01399  -0.01399  -3.13593
   D69       -3.12952   0.00000   0.00000   0.00305   0.00304  -3.12648
   D70        0.00754  -0.00002   0.00000  -0.00583  -0.00582   0.00172
   D71       -2.98013  -0.00047   0.00000  -0.05560  -0.05551  -3.03563
   D72       -0.79407  -0.00037   0.00000  -0.05286  -0.05384  -0.84790
   D73        1.28910  -0.00077   0.00000  -0.05589  -0.05719   1.23191
   D74        1.00386  -0.00085   0.00000  -0.07363  -0.07161   0.93225
   D75       -3.09326  -0.00075   0.00000  -0.07089  -0.06994   3.11999
   D76       -1.01010  -0.00115   0.00000  -0.07392  -0.07329  -1.08339
   D77       -0.94247  -0.00027   0.00000  -0.01244  -0.01199  -0.95446
   D78        1.24360  -0.00016   0.00000  -0.00970  -0.01032   1.23327
   D79       -2.95643  -0.00057   0.00000  -0.01273  -0.01368  -2.97010
   D80        0.31582   0.00017   0.00000   0.00570   0.00699   0.32281
   D81       -2.90071   0.00038   0.00000   0.00186   0.00312  -2.89759
   D82        2.59794  -0.00001   0.00000   0.02025   0.01933   2.61727
   D83       -0.61859   0.00020   0.00000   0.01641   0.01545  -0.60314
   D84       -1.60876  -0.00034   0.00000  -0.02502  -0.02536  -1.63411
   D85        1.45790  -0.00013   0.00000  -0.02886  -0.02923   1.42867
   D86        0.99639  -0.00006   0.00000   0.00921   0.00864   1.00502
   D87        3.07570  -0.00008   0.00000   0.01058   0.01000   3.08570
   D88       -1.11818  -0.00010   0.00000   0.01147   0.01089  -1.10729
   D89       -3.11730  -0.00012   0.00000  -0.01485  -0.01460  -3.13190
   D90       -1.03799  -0.00014   0.00000  -0.01348  -0.01324  -1.05122
   D91        1.05132  -0.00016   0.00000  -0.01259  -0.01235   1.03897
   D92       -1.05985   0.00020   0.00000   0.00599   0.00632  -1.05353
   D93        1.01947   0.00018   0.00000   0.00735   0.00768   1.02715
   D94        3.10877   0.00015   0.00000   0.00824   0.00857   3.11734
   D95       -0.84708  -0.00111   0.00000  -0.09840  -0.09704  -0.94411
   D96       -2.89277  -0.00046   0.00000  -0.03626  -0.03512  -2.92789
   D97        1.28447  -0.00011   0.00000  -0.03168  -0.03129   1.25319
   D98        0.01989   0.00014   0.00000  -0.01436  -0.01437   0.00552
   D99       -3.13376   0.00018   0.00000  -0.01261  -0.01268   3.13674
   D100      -3.08825   0.00025   0.00000  -0.01024  -0.01015  -3.09840
   D101       0.04128   0.00028   0.00000  -0.00848  -0.00845   0.03283
   D102      -0.00959  -0.00014   0.00000   0.01311   0.01316   0.00357
   D103       3.13777  -0.00012   0.00000   0.00890   0.00895  -3.13647
   D104       3.10008  -0.00015   0.00000   0.01089   0.01095   3.11104
   D105      -0.03574  -0.00013   0.00000   0.00667   0.00674  -0.02900
   D106      -0.00793   0.00021   0.00000  -0.00667  -0.00665  -0.01458
   D107      -3.07316  -0.00001   0.00000  -0.00178  -0.00180  -3.07496
   D108      -3.11649   0.00027   0.00000  -0.00422  -0.00419  -3.12069
   D109       0.10146   0.00005   0.00000   0.00068   0.00065   0.10212
   D110      -0.01683  -0.00004   0.00000   0.00136   0.00131  -0.01552
   D111       3.13385  -0.00005   0.00000   0.00065   0.00060   3.13445
   D112       3.13670  -0.00007   0.00000  -0.00019  -0.00020   3.13649
   D113       0.00420  -0.00009   0.00000  -0.00090  -0.00091   0.00328
   D114      -0.00350   0.00003   0.00000   0.00120   0.00129  -0.00221
   D115      -3.13435   0.00005   0.00000  -0.00128  -0.00125  -3.13560
   D116       3.13222   0.00000   0.00000   0.00549   0.00557   3.13780
   D117       0.00138   0.00003   0.00000   0.00300   0.00303   0.00441
   D118       0.00357  -0.00008   0.00000   0.01392   0.01386   0.01743
   D119      -3.14017  -0.00001   0.00000  -0.00190  -0.00191   3.14111
   D120       3.13612  -0.00007   0.00000   0.01465   0.01459  -3.13248
   D121      -0.00762   0.00001   0.00000  -0.00117  -0.00118  -0.00880
   D122       0.00679   0.00009   0.00000  -0.01502  -0.01500  -0.00822
   D123      -3.13266   0.00002   0.00000   0.00083   0.00080  -3.13186
   D124       3.13765   0.00006   0.00000  -0.01246  -0.01241   3.12525
   D125      -0.00179  -0.00001   0.00000   0.00339   0.00340   0.00161
         Item               Value     Threshold  Converged?
 Maximum Force            0.003908     0.000450     NO 
 RMS     Force            0.000554     0.000300     NO 
 Maximum Displacement     2.914996     0.001800     NO 
 RMS     Displacement     0.622097     0.001200     NO 
 Predicted change in Energy=-2.606887D-02
 GradGradGradGradGradGradGradGradGradGradGradGradGradGradGradGradGradGrad

                          Input orientation:                          
 ---------------------------------------------------------------------
 Center     Atomic      Atomic             Coordinates (Angstroms)
 Number     Number       Type             X           Y           Z
 ---------------------------------------------------------------------
      1          6           0        0.718283   -3.699834   -0.614286
      2          6           0        0.528793   -4.769011    0.261801
      3          6           0        0.567626   -4.578808    1.647528
      4          6           0        0.794866   -3.282750    2.149639
      5          6           0        0.964668   -2.202519    1.264377
      6          6           0        0.924914   -2.404522   -0.125026
      7         16           0        1.110218   -1.039675   -1.276740
      8          6           0        2.463569   -0.164034   -0.520658
      9          6           0        2.513285    0.034011    0.862673
     10         16           0        1.223073   -0.575592    1.936693
     11          6           0        3.569517    0.758319    1.424693
     12          6           0        4.557827    1.301169    0.606697
     13          6           0        4.509553    1.105724   -0.770793
     14          6           0        3.473522    0.367492   -1.327015
     15          1           0        5.276272    1.521567   -1.416759
     16          1           0        3.436996    0.209381   -2.401465
     17          1           0        3.617887    0.901997    2.498297
     18          1           0        5.368109    1.872459    1.046998
     19          1           0        0.712730   -3.872049   -1.686639
     20          1           0        0.856780   -3.110710    3.219709
     21          1           0        0.366784   -5.762466   -0.144442
     22          1           0        0.437927   -5.412427    2.328741
     23          6           0       -1.050200    2.100940    0.387222
     24          1           0       -1.004238    1.822779    1.440615
     25          6           0        0.159938    2.792365   -0.181683
     26          1           0       -0.105036    3.090126   -1.200936
     27          6           0        0.736764    3.964482    0.600391
     28          1           0        1.009260    3.658897    1.616128
     29          1           0        1.638649    4.330095    0.103709
     30          1           0        0.028931    4.796847    0.669733
     31          1           0        0.937519    2.014642   -0.226019
     32          6           0       -1.937624   -0.178163   -0.487104
     33          6           0       -2.367890   -0.749758    0.739526
     34          6           0       -2.040971   -0.899892   -1.706668
     35          6           0       -2.882517   -2.021522    0.728684
     36          1           0       -2.280412   -0.191876    1.665642
     37          6           0       -2.564026   -2.158237   -1.704478
     38          1           0       -1.699379   -0.438972   -2.628670
     39          6           0       -2.987360   -2.714009   -0.491182
     40          1           0       -3.214624   -2.491612    1.647864
     41          1           0       -2.647451   -2.729270   -2.621313
     42          1           0       -3.395977   -3.720494   -0.487063
     43          6           0       -1.362764    1.059103   -0.606501
     44          1           0       -1.144339    1.386384   -1.624553
     45         35           0       -2.680751    3.225233    0.274256
 ---------------------------------------------------------------------
                    Distance matrix (angstroms):
                    1          2          3          4          5
     1  C    0.000000
     2  C    1.395196   0.000000
     3  C    2.431274   1.399259   0.000000
     4  C    2.796266   2.417375   1.408375   0.000000
     5  C    2.414960   2.789629   2.439507   1.406919   0.000000
     6  C    1.399967   2.428447   2.827919   2.441782   1.404574
     7  S    2.769279   4.075918   4.622901   4.107421   2.798333
     8  C    3.944196   5.055830   5.271229   4.431867   3.096526
     9  C    4.398300   5.231470   5.067512   3.950968   2.749845
    10  S    4.064874   4.568594   4.066812   2.749074   1.779234
    11  C    5.671164   6.414803   6.127472   4.955246   3.946834
    12  C    6.422067   7.293775   7.181864   6.128039   5.061538
    13  C    6.123039   7.171137   7.328094   6.448761   5.258573
    14  C    4.964118   6.130206   6.462044   5.708466   4.428839
    15  H    6.977268   8.057760   8.293116   7.475537   6.296605
    16  H    5.085998   6.350986   6.895968   6.315724   5.036672
    17  H    6.266796   6.834087   6.329859   5.059952   4.266163
    18  H    7.445214   8.254977   8.063754   6.979008   6.003582
    19  H    1.086108   2.152857   3.411339   3.882145   3.399897
    20  H    3.881464   3.406869   2.170408   1.085578   2.158651
    21  H    2.144471   1.085465   2.156975   3.405152   3.874979
    22  H    3.416574   2.166675   1.084340   2.166797   3.422549
    23  C    6.146506   7.050190   6.987472   5.957726   4.832065
    24  H    6.139133   6.869605   6.594989   5.459479   4.484492
    25  C    6.530509   7.583346   7.605683   6.537983   5.261895
    26  H    6.864807   8.019188   8.208457   7.256013   5.935834
    27  C    7.759996   8.742528   8.608885   7.411202   6.206828
    28  H    7.694825   8.549542   8.249594   6.965418   5.872130
    29  H    8.114330   9.167906   9.104889   7.928001   6.669066
    30  H    8.620761   9.587592   9.441884   8.249646   7.086630
    31  H    5.731846   6.813440   6.864443   5.807449   4.472858
    32  C    4.412730   5.264974   5.495326   4.904832   3.948290
    33  C    4.478863   4.977287   4.909516   4.290395   3.673135
    34  C    4.080007   5.044664   5.620483   5.347064   4.422421
    35  C    4.193573   4.404964   4.391750   4.139198   3.888516
    36  H    5.147428   5.550907   5.230374   4.386922   3.838520
    37  C    3.786633   4.499769   5.186748   5.234587   4.611696
    38  H    4.531672   5.662932   6.368941   6.094306   5.036174
    39  C    3.836508   4.141660   4.548569   4.647864   4.354553
    40  H    4.695197   4.595747   4.319931   4.117486   4.206794
    41  H    4.037117   4.749885   5.655132   5.909134   5.331365
    42  H    4.116278   4.130860   4.582940   4.970612   4.938321
    43  C    5.194064   6.188606   6.371271   5.577039   4.422137
    44  H    5.509956   6.651811   7.015757   6.309188   5.066956
    45  Br   7.765275   8.614480   8.563929   7.612543   6.612859
                    6          7          8          9         10
     6  C    0.000000
     7  S    1.795435   0.000000
     8  C    2.746592   1.780441   0.000000
     9  C    3.073258   2.774615   1.398319   0.000000
    10  S    2.772106   3.248732   2.783304   1.785996   0.000000
    11  C    4.404442   4.071692   2.420381   1.398612   2.747227
    12  C    5.240765   4.573062   2.793504   2.418960   4.051137
    13  C    5.058504   4.051443   2.420930   2.793182   4.578018
    14  C    3.952750   2.750973   1.397403   2.414124   4.075011
    15  H    6.001422   4.892400   3.399345   3.878496   5.663227
    16  H    4.280796   2.870374   2.150450   3.396850   4.933280
    17  H    5.006695   4.930457   3.403375   2.156111   2.869460
    18  H    6.277594   5.657732   3.878299   3.400572   4.895491
    19  H    2.153437   2.889352   4.263136   4.999829   4.924999
    20  H    3.419152   4.956962   5.025437   4.264845   2.864808
    21  H    3.404068   4.913201   5.990033   6.262659   5.654027
    22  H    3.912241   5.707226   6.306182   6.010005   4.915804
    23  C    4.945974   4.159284   4.277958   4.146887   3.838288
    24  H    4.903359   4.477565   4.451932   3.988318   3.310467
    25  C    5.253193   4.097160   3.763232   3.773253   4.118362
    26  H    5.692937   4.305560   4.201198   4.522602   5.004606
    27  C    6.412944   5.357675   4.613377   4.321276   4.757570
    28  H    6.309023   5.518646   4.614722   3.996196   4.251985
    29  H    6.776193   5.569498   4.611672   4.449421   5.253408
    30  H    7.300284   6.246834   5.652860   5.375300   5.647501
    31  H    4.420335   3.234609   2.676241   2.755211   3.386469
    32  C    3.644434   3.264210   4.401344   4.655911   4.002842
    33  C    3.785268   4.030709   5.027339   4.945233   3.789269
    34  C    3.682659   3.183453   4.715824   5.311774   4.902371
    35  C    3.920720   4.574678   5.795839   5.775625   4.517286
    36  H    4.286772   4.568670   5.223604   4.865729   3.534843
    37  C    3.837711   3.864480   5.536695   6.097155   5.486803
    38  H    4.125352   3.175278   4.674338   5.491786   5.422354
    39  C    3.941540   4.495624   6.017962   6.296160   5.309910
    40  H    4.504054   5.419011   6.508608   6.309060   4.842283
    41  H    4.370206   4.333899   6.092267   6.812274   6.355683
    42  H    4.531330   5.302468   6.854474   7.130040   6.091028
    43  C    4.178754   3.312058   4.017992   4.270017   3.978268
    44  H    4.571800   3.330130   4.079140   4.625302   4.704940
    45  Br   6.697342   5.913246   6.211525   6.124389   5.696473
                   11         12         13         14         15
    11  C    0.000000
    12  C    1.393041   0.000000
    13  C    2.413404   1.392124   0.000000
    14  C    2.780982   2.405559   1.388426   0.000000
    15  H    3.401384   2.158498   1.085383   2.142394   0.000000
    16  H    3.867606   3.390767   2.147765   1.086635   2.464633
    17  H    1.084254   2.149646   3.394632   3.865171   4.296716
    18  H    2.149162   1.084802   2.151597   3.389739   2.490313
    19  H    6.267530   6.841517   6.327152   5.071983   7.070350
    20  H    5.054741   6.323786   6.858948   6.294277   7.904855
    21  H    7.432383   8.247666   8.045302   6.973284   8.875754
    22  H    6.978700   8.062964   8.286829   7.482436   9.247628
    23  C    4.921459   5.669018   5.765614   5.138824   6.604110
    24  H    4.696016   5.648369   5.983844   5.461499   6.906528
    25  C    4.282875   4.710270   4.702229   4.262820   5.414538
    26  H    5.082676   5.311328   5.041558   4.498301   5.609406
    27  C    4.357000   4.657660   4.928142   4.913561   5.535690
    28  H    3.873618   4.378374   4.946528   5.056484   5.654554
    29  H    4.269758   4.236624   4.404930   4.595210   4.840656
    30  H    5.423599   5.721419   5.981261   5.955787   6.528055
    31  H    3.351211   3.782736   3.725901   3.218169   4.526121
    32  C    5.904284   6.750979   6.579888   5.503062   7.469514
    33  C    6.164134   7.224231   7.281696   6.296105   8.260854
    34  C    6.635712   7.330790   6.914313   5.670982   7.712948
    35  C    7.059793   8.149471   8.165218   7.094541   9.149986
    36  H    5.931492   7.078988   7.329639   6.509735   8.339099
    37  C    7.477858   8.248019   7.846064   6.555438   8.665681
    38  H    6.754592   7.255916   6.662478   5.394774   7.346574
    39  C    7.662915   8.617241   8.418565   7.206751   9.331903
    40  H    7.525717   8.710925   8.857405   7.858478   9.878908
    41  H    8.196592   8.864566   8.327923   6.980792   9.072263
    42  H    8.498981   9.469763   9.266621   8.037858  10.176023
    43  C    5.342623   6.048458   5.874799   4.938333   6.704267
    44  H    5.649142   6.123760   5.724873   4.738282   6.425395
    45  Br   6.817259   7.497303   7.568680   6.971788   8.311211
                   16         17         18         19         20
    16  H    0.000000
    17  H    4.951778   0.000000
    18  H    4.287998   2.472113   0.000000
    19  H    4.958899   6.981772   7.883192   0.000000
    20  H    7.019837   4.924019   7.064329   4.967156   0.000000
    21  H    7.084018   7.872027   9.204612   2.464088   4.311545
    22  H    7.935615   7.071976   8.889271   4.309473   2.503430
    23  C    5.611568   5.261667   6.456175   6.563948   6.230638
    24  H    6.090090   4.830174   6.384686   6.720027   5.564879
    25  C    4.726346   4.765837   5.429635   6.854552   6.848456
    26  H    4.720800   5.686158   6.040798   7.026844   7.675778
    27  C    5.513907   4.613213   5.101507   8.163474   7.545434
    28  H    5.825299   3.896621   4.744980   8.228690   6.958613
    29  H    5.146866   4.626369   4.564936   8.446173   8.104712
    30  H    6.487835   5.603045   6.099278   9.009430   8.349681
    31  H    3.773449   3.980484   4.612041   6.069355   6.176471
    32  C    5.718523   6.398677   7.741593   4.701920   5.490809
    33  C    6.669518   6.453766   8.174121   5.012504   4.703605
    34  C    5.632172   7.276759   8.376341   4.051788   6.128121
    35  C    7.396689   7.343960   9.128924   4.709993   4.623189
    36  H    7.027882   6.056386   7.946325   5.808645   4.558145
    37  C    6.488734   8.077401   9.313211   3.697918   6.070975
    38  H    5.182116   7.507150   8.294735   4.300198   6.919224
    39  C    7.312164   8.101961   9.654820   4.057195   5.357751
    40  H    8.242358   7.676133   9.647251   5.333725   4.407982
    41  H    6.760510   8.868538   9.943924   3.670200   6.822218
    42  H    8.111620   8.914824  10.509219   4.282922   5.674323
    43  C    5.194383   5.871230   6.978557   5.458079   6.078947
    44  H    4.793491   6.317541   7.055880   5.577067   6.906171
    45  Br   7.326778   7.072243   8.198248   8.107541   7.831602
                   21         22         23         24         25
    21  H    0.000000
    22  H    2.498845   0.000000
    23  C    8.007726   7.901563   0.000000
    24  H    7.869438   7.430801   1.090469   0.000000
    25  C    8.557413   8.584761   1.505375   2.219742   0.000000
    26  H    8.927888   9.222084   2.096204   3.064723   1.094417
    27  C    9.762438   9.539546   2.590651   2.885128   1.522573
    28  H    9.605960   9.117190   2.859862   2.730624   2.168951
    29  H   10.175412  10.065249   3.504200   3.880568   2.152359
    30  H   10.596043  10.351274   2.917576   3.241417   2.181747
    31  H    7.798449   7.870054   2.081955   2.566106   1.100659
    32  C    6.050798   6.400761   2.597360   2.931054   3.649258
    33  C    5.778156   5.669100   3.160207   2.994832   4.448053
    34  C    5.646456   6.541593   3.790910   4.288723   4.560959
    35  C    5.031398   5.008369   4.524232   4.337445   5.767045
    36  H    6.427716   5.923109   2.899101   2.395431   4.274765
    37  C    4.900391   5.989017   4.980710   5.307828   5.852123
    38  H    6.227359   7.340248   3.996022   4.707209   4.459410
    39  C    4.545724   5.192881   5.263831   5.314795   6.349915
    40  H    5.170816   4.726085   5.231202   4.852084   6.531104
    41  H    4.941739   6.420430   5.910450   6.318271   6.657453
    42  H    4.294813   5.048783   6.336887   6.337525   7.426649
    43  C    7.052563   7.330678   1.473298   2.214142   2.345909
    44  H    7.455218   8.022215   2.136982   3.099245   2.399957
    45  Br   9.499553   9.410432   1.983808   2.477492   2.909427
                   26         27         28         29         30
    26  H    0.000000
    27  C    2.172074   0.000000
    28  H    3.082370   1.095152   0.000000
    29  H    2.506005   1.092594   1.770324   0.000000
    30  H    2.535793   1.094837   1.775285   1.769020   0.000000
    31  H    1.787191   2.127236   2.470268   2.441644   3.060812
    32  C    3.814400   5.049407   5.275484   5.784737   5.473239
    33  C    4.861133   5.646442   5.622260   6.500887   6.042719
    34  C    4.463615   6.058092   6.413068   6.646039   6.510348
    35  C    6.129175   6.996278   6.942668   7.821418   7.414187
    36  H    4.870428   5.245325   5.064864   6.184408   5.586794
    37  C    5.817689   7.327710   7.591696   7.939173   7.793171
    38  H    4.127334   5.979301   6.492115   6.430577   6.424977
    39  C    6.519166   7.724175   7.812019   8.448269   8.176717
    40  H    6.995784   7.641454   7.461297   8.513187   8.037352
    41  H    6.507435   8.163248   8.493298   8.696610   8.639239
    42  H    7.597661   8.793234   8.847877   9.513593   9.252744
    43  C    2.461765   3.782306   4.162392   4.495805   4.187639
    44  H    2.040181   3.890439   4.506031   4.404242   4.274526
    45  Br   2.971322   3.511732   3.950299   4.461729   3.157333
                   31         32         33         34         35
    31  H    0.000000
    32  C    3.625328   0.000000
    33  C    4.415871   1.420025   0.000000
    34  C    4.422469   1.420884   2.472505   0.000000
    35  C    5.638683   2.401861   1.371985   2.810194   0.000000
    36  H    4.336149   2.179910   1.084701   3.454142   2.141968
    37  C    5.644429   2.407296   2.827621   1.362726   2.457723
    38  H    4.329686   2.170503   3.447932   1.085918   3.895651
    39  C    6.151026   2.744535   2.399305   2.379932   1.406628
    40  H    6.407655   3.397184   2.139179   3.894087   1.084514
    41  H    6.410471   3.401007   3.910480   2.133311   3.432002
    42  H    7.192990   3.830783   3.374426   3.358462   2.151322
    43  C    2.519747   1.369506   2.468612   2.346912   3.685461
    44  H    2.585486   2.090669   3.413070   2.457184   4.491415
    45  Br   3.848075   3.565811   4.014338   4.620610   5.270261
                   36         37         38         39         40
    36  H    0.000000
    37  C    3.912125   0.000000
    38  H    4.340480   2.134857   0.000000
    39  C    3.393054   1.400064   3.376912   0.000000
    40  H    2.482307   3.431124   4.979762   2.162551   0.000000
    41  H    4.995104   1.083339   2.478782   2.157134   4.313240
    42  H    4.281328   2.148229   4.270047   1.086277   2.470011
    43  C    2.751302   3.605532   2.539036   4.109621   4.595554
    44  H    3.821904   3.819193   2.155979   4.636213   5.480295
    45  Br   3.711181   5.736790   4.776659   5.996207   5.903738
                   41         42         43         44         45
    41  H    0.000000
    42  H    2.469380   0.000000
    43  C    4.479024   5.195456   0.000000
    44  H    4.493493   5.695959   1.091444   0.000000
    45  Br   6.621294   7.023836   2.684202   3.057352   0.000000
 Stoichiometry    C22H20BrS2(1+)
 Framework group  C1[X(C22H20BrS2)]
 Deg. of freedom   129
 Full point group                 C1      NOp   1
 Largest Abelian subgroup         C1      NOp   1
 Largest concise Abelian subgroup C1      NOp   1
                         Standard orientation:                         
 ---------------------------------------------------------------------
 Center     Atomic      Atomic             Coordinates (Angstroms)
 Number     Number       Type             X           Y           Z
 ---------------------------------------------------------------------
      1          6           0       -3.499727    1.161425   -0.847326
      2          6           0       -4.388632    1.780409    0.032037
      3          6           0       -4.295087    1.574004    1.412823
      4          6           0       -3.279486    0.732710    1.907089
      5          6           0       -2.371208    0.126376    1.020066
      6          6           0       -2.474576    0.339376   -0.364410
      7         16           0       -1.311904   -0.399017   -1.516172
      8          6           0       -1.206652   -2.047696   -0.852284
      9          6           0       -1.111213   -2.267232    0.525392
     10         16           0       -1.085409   -0.908576    1.684345
     11          6           0       -0.991869   -3.571584    1.015838
     12          6           0       -0.944915   -4.648409    0.133338
     13          6           0       -1.038976   -4.431715   -1.238597
     14          6           0       -1.180327   -3.138910   -1.724807
     15          1           0       -1.006757   -5.263929   -1.934613
     16          1           0       -1.259218   -2.968209   -2.795047
     17          1           0       -0.931238   -3.745844    2.084278
     18          1           0       -0.839939   -5.656960    0.518825
     19          1           0       -3.605699    1.311409   -1.917796
     20          1           0       -3.200074    0.533366    2.971249
     21          1           0       -5.171974    2.415840   -0.369008
     22          1           0       -4.996559    2.040855    2.095305
     23          6           0        2.405669   -0.079389    0.321525
     24          1           0        2.096326   -0.051296    1.366820
     25          6           0        2.469278   -1.436282   -0.327281
     26          1           0        2.897492   -1.282992   -1.322713
     27          6           0        3.199955   -2.543293    0.420292
     28          1           0        2.761448   -2.699298    1.411620
     29          1           0        3.118317   -3.479598   -0.136872
     30          1           0        4.263812   -2.317474    0.546315
     31          1           0        1.419796   -1.750727   -0.432942
     32          6           0        0.848747    1.828636   -0.504137
     33          6           0        0.497605    2.403791    0.745809
     34          6           0        0.310203    2.332682   -1.718558
     35          6           0       -0.381278    3.457184    0.762277
     36          1           0        0.910988    2.008482    1.667450
     37          6           0       -0.553412    3.386381   -1.688388
     38          1           0        0.593170    1.869613   -2.659151
     39          6           0       -0.893325    3.948766   -0.452119
     40          1           0       -0.676675    3.916402    1.699310
     41          1           0       -0.980670    3.783777   -2.601159
     42          1           0       -1.588764    4.782850   -0.426324
     43          6           0        1.674149    0.746288   -0.655074
     44          1           0        1.901073    0.460340   -1.683660
     45         35           0        4.168075    0.831250    0.333895
 ---------------------------------------------------------------------
 Rotational constants (GHZ):           0.2031084           0.1490384           0.1036973
 Standard basis: 6-31+G(d,p) (6D, 7F)
 There are   598 symmetry adapted cartesian basis functions of A   symmetry.
 There are   598 symmetry adapted basis functions of A   symmetry.
   598 basis functions,  1043 primitive gaussians,   598 cartesian basis functions
   109 alpha electrons      109 beta electrons
       nuclear repulsion energy      3010.7393857732 Hartrees.
 NAtoms=   45 NActive=   45 NUniq=   45 SFac= 1.00D+00 NAtFMM=   60 NAOKFM=F Big=F
 Integral buffers will be    131072 words long.
 Raffenetti 2 integral format.
 Two-electron integral symmetry is turned on.
 Nuclear repulsion after empirical dispersion term =     3010.6982949551 Hartrees.
 ------------------------------------------------------------------------------
 Polarizable Continuum Model (PCM)
 =================================
 Model                : PCM.
 Atomic radii         : SMD-Coulomb.
 Polarization charges : Total charges.
 Charge compensation  : None.
 Solution method      : Matrix inversion.
 Cavity type          : VdW (van der Waals Surface) (Alpha=1.000).
 Cavity algorithm     : GePol (No added spheres)
                        Default sphere list used, NSphG=   45.
                        Lebedev-Laikov grids with approx.  5.0 points / Ang**2.
                        Smoothing algorithm: York/Karplus (Gamma=1.0000).
                        Polarization charges: spherical gaussians, with
                                              point-specific exponents (IZeta= 3).
                        Self-potential: point-specific (ISelfS= 7).
                        Self-field    : sphere-specific E.n sum rule (ISelfD= 2).
 1st derivatives      : Analytical E(r).r(x)/FMM algorithm (CHGder, D1EAlg=3).
                        Cavity 1st derivative terms included.
 Solvent              : Dichloromethane, Eps=   8.930000 Eps(inf)=   2.028346
 ------------------------------------------------------------------------------
 ------------------------------------------------------------------------------
 Atomic radii for non-electrostatic terms: SMD-CDS.
 ------------------------------------------------------------------------------
 Nuclear repulsion after PCM non-electrostatic terms =     3010.6817934385 Hartrees.
 One-electron integrals computed using PRISM.
 NBasis=   598 RedAO= T EigKep=  1.09D-06  NBF=   598
 NBsUse=   596 1.00D-06 EigRej=  7.83D-07 NBFU=   596
 Initial guess from the checkpoint file:  "/home/osl/gaussian/scratch/Gau-374820.chk"
 B after Tr=     0.000000    0.000000    0.000000
         Rot=    0.975780   -0.025738    0.020131   -0.216301 Ang= -25.27 deg.
 ExpMin= 3.50D-02 ExpMax= 5.74D+05 ExpMxC= 5.74D+03 IAcc=3 IRadAn=         5 AccDes= 0.00D+00
 Harris functional with IExCor= 4639 and IRadAn=       5 diagonalized for initial guess.
 HarFok:  IExCor= 4639 AccDes= 0.00D+00 IRadAn=         5 IDoV= 1 UseB2=F ITyADJ=14
 ICtDFT=  3500011 ScaDFX=  1.000000  1.000000  1.000000  1.000000
 FoFCou: FMM=F IPFlag=           0 FMFlag=      100000 FMFlg1=           0
         NFxFlg=           0 DoJE=T BraDBF=F KetDBF=T FulRan=T
         wScrn=  0.000000 ICntrl=       500 IOpCl=  0 I1Cent=   200000004 NGrid=           0
         NMat0=    1 NMatS0=      1 NMatT0=    0 NMatD0=    1 NMtDS0=    0 NMtDT0=    0
 Petite list used in FoFCou.
 Requested convergence on RMS density matrix=1.00D-08 within 128 cycles.
 Requested convergence on MAX density matrix=1.00D-06.
 Requested convergence on             energy=1.00D-06.
 No special actions if energy rises.
 Inv3:  Mode=1 IEnd=    35852547.
 Iteration    1 A*A^-1 deviation from unit magnitude is 2.89D-15 for   3365.
 Iteration    1 A*A^-1 deviation from orthogonality  is 2.07D-15 for    993     54.
 Iteration    1 A^-1*A deviation from unit magnitude is 3.11D-15 for    229.
 Iteration    1 A^-1*A deviation from orthogonality  is 9.88D-15 for   2099   2054.
 Restarting incremental Fock formation.
 Error on total polarization charges =  0.04927
 SCF Done:  E(RwB97XD) =  -4218.07566149     A.U. after   22 cycles
            NFock= 22  Conv=0.68D-08     -V/T= 2.0064
 SMD-CDS (non-electrostatic) energy       (kcal/mol) =     -10.35
 (included in total energy above)
 D1PCM: PCM CHGder 1st derivatives, ID1Alg=3 FixD1E=F DoIter=F DoCFld=F I1PDM=0.
 Calling FoFJK, ICntrl=      2127 FMM=F ISym2X=0 I1Cent= 0 IOpClX= 0 NMat=1 NMatS=1 NMatT=0.
 ***** Axes restored to original set *****
 -------------------------------------------------------------------
 Center     Atomic                   Forces (Hartrees/Bohr)
 Number     Number              X              Y              Z
 -------------------------------------------------------------------
      1        6           0.000431708    0.001852975    0.000372260
      2        6          -0.000252706    0.000139592    0.002454654
      3        6           0.000883434    0.017452572   -0.003243116
      4        6           0.000457940   -0.006387273   -0.009764126
      5        6          -0.000843258   -0.003620871    0.001698059
      6        6          -0.001515896   -0.001927784    0.001585717
      7       16           0.009521042   -0.006554190    0.006373102
      8        6           0.002876248   -0.000443009   -0.000486885
      9        6          -0.000707168    0.000557755    0.003752573
     10       16           0.000700129    0.001386094   -0.001580860
     11        6           0.000271539    0.000002380   -0.001881501
     12        6          -0.000606340    0.000747135    0.001555720
     13        6          -0.000070751    0.001193276    0.000061464
     14        6          -0.003191646   -0.002026843   -0.004572535
     15        1           0.000174695   -0.000080068    0.000528864
     16        1           0.000437359   -0.000525505    0.000356715
     17        1          -0.000312275   -0.000487252    0.001075123
     18        1           0.000074283   -0.000090979    0.000707576
     19        1          -0.000297660   -0.000218221    0.000179727
     20        1          -0.000079999   -0.000281285    0.000037394
     21        1           0.000060195    0.000001893   -0.000102042
     22        1          -0.000050746    0.000048614    0.000151271
     23        6          -0.004355133    0.000170570   -0.001770945
     24        1           0.002428664   -0.004412201   -0.003340549
     25        6           0.012933066    0.011108174    0.006458103
     26        1           0.006266214    0.002018315   -0.000646471
     27        6          -0.003417364   -0.000028686    0.003461390
     28        1           0.000109799    0.000179740   -0.000025288
     29        1           0.000125643   -0.000270449   -0.000276974
     30        1           0.000032830   -0.000009928    0.000039110
     31        1          -0.001222231    0.001660010   -0.004087456
     32        6          -0.004043951   -0.000530153    0.000481926
     33        6           0.002796963    0.001053129    0.001371993
     34        6          -0.002668098    0.002902607   -0.003428831
     35        6          -0.002955253   -0.004516757   -0.000887880
     36        1           0.000291500   -0.000243840   -0.000019550
     37        6          -0.004670237   -0.011332605   -0.001358044
     38        1          -0.000486386    0.000116169    0.000755054
     39        6           0.000414536   -0.002915206    0.004863325
     40        1           0.000001295    0.000060208   -0.000614348
     41        1          -0.000347740   -0.000327484   -0.000178166
     42        1          -0.000213081    0.000331278    0.000079013
     43        6          -0.011825873    0.007487239   -0.000746983
     44        1           0.000431864   -0.002852204    0.001056202
     45       35           0.002412843   -0.000386933   -0.000443784
 -------------------------------------------------------------------
 Cartesian Forces:  Max     0.017452572 RMS     0.003548228

 GradGradGradGradGradGradGradGradGradGradGradGradGradGradGradGradGradGrad
 Berny optimization.
 Using GEDIIS/GDIIS optimizer.
 FormGI is forming the generalized inverse of G from B-inverse, IUseBI=4.
 Internal  Forces:  Max     0.065636916 RMS     0.006822246
 Search for a local minimum.
 Step number   2 out of a maximum of  268
 All quantities printed in internal units (Hartrees-Bohrs-Radians)
 Mixed Optimization -- RFO/linear search
 Update second derivatives using D2CorX and points    2    1
 ITU=  0  0
 Use linear search instead of GDIIS.
     Eigenvalues ---    0.00012   0.00188   0.00228   0.00435   0.00610
     Eigenvalues ---    0.00910   0.01084   0.01179   0.01310   0.01502
     Eigenvalues ---    0.01586   0.01614   0.01667   0.01712   0.01768
     Eigenvalues ---    0.01822   0.01928   0.01936   0.02058   0.02219
     Eigenvalues ---    0.02242   0.02260   0.02305   0.02367   0.02413
     Eigenvalues ---    0.02450   0.02470   0.02515   0.02570   0.02635
     Eigenvalues ---    0.02758   0.02832   0.02890   0.02910   0.02940
     Eigenvalues ---    0.02967   0.03125   0.03205   0.03509   0.04073
     Eigenvalues ---    0.04458   0.04508   0.05001   0.05890   0.06656
     Eigenvalues ---    0.08009   0.09529   0.10830   0.11006   0.11018
     Eigenvalues ---    0.11074   0.11644   0.11683   0.11805   0.12143
     Eigenvalues ---    0.12304   0.12324   0.12441   0.12456   0.12490
     Eigenvalues ---    0.12502   0.12580   0.13029   0.13556   0.14592
     Eigenvalues ---    0.15329   0.15430   0.15997   0.16182   0.16511
     Eigenvalues ---    0.16909   0.17558   0.18048   0.18320   0.19152
     Eigenvalues ---    0.19330   0.19363   0.19449   0.19649   0.20475
     Eigenvalues ---    0.21368   0.22448   0.23933   0.24492   0.25280
     Eigenvalues ---    0.26539   0.28466   0.29184   0.29858   0.31131
     Eigenvalues ---    0.33599   0.34209   0.34360   0.34499   0.34721
     Eigenvalues ---    0.35031   0.35168   0.35509   0.36406   0.36551
     Eigenvalues ---    0.36566   0.36646   0.36702   0.36721   0.36729
     Eigenvalues ---    0.36805   0.36917   0.36926   0.36932   0.37005
     Eigenvalues ---    0.37159   0.37214   0.37479   0.38320   0.40371
     Eigenvalues ---    0.42216   0.42744   0.43334   0.45689   0.46192
     Eigenvalues ---    0.46593   0.47645   0.48118   0.48197   0.51501
     Eigenvalues ---    0.51772   0.53605   0.55707   1.34508
 RFO step:  Lambda=-4.99610375D-04 EMin= 1.24475802D-04
 Quartic linear search produced a step of -0.91553.
 Iteration  1 RMS(Cart)=  0.36743652 RMS(Int)=  0.01721977
 Iteration  2 RMS(Cart)=  0.15261707 RMS(Int)=  0.00271316
 Iteration  3 RMS(Cart)=  0.00714487 RMS(Int)=  0.00129092
 Iteration  4 RMS(Cart)=  0.00001687 RMS(Int)=  0.00129092
 Iteration  5 RMS(Cart)=  0.00000010 RMS(Int)=  0.00129092
 Variable       Old X    -DE/DX   Delta X   Delta X   Delta X     New X
                                 (Linear)    (Quad)   (Total)
    R1        2.63654  -0.00497  -0.00768   0.00025  -0.00745   2.62909
    R2        2.64555  -0.00447  -0.00452   0.00048  -0.00405   2.64151
    R3        2.05245  -0.00014  -0.00069   0.00005  -0.00064   2.05181
    R4        2.64422  -0.00472  -0.00856  -0.00040  -0.00898   2.63524
    R5        2.05123   0.00002  -0.00054  -0.00006  -0.00060   2.05063
    R6        2.66144  -0.01339  -0.02856  -0.00036  -0.02891   2.63253
    R7        2.04911   0.00006   0.00150   0.00011   0.00161   2.05071
    R8        2.65869  -0.01015  -0.01881   0.00031  -0.01848   2.64021
    R9        2.05145  -0.00001   0.00035  -0.00014   0.00021   2.05165
   R10        2.65426  -0.00424  -0.00642  -0.00020  -0.00604   2.64822
   R11        3.36226   0.00021  -0.00256   0.00021  -0.00187   3.36039
   R12        3.39288  -0.00866  -0.03708   0.00135  -0.03560   3.35728
   R13        3.36455  -0.00666  -0.00245  -0.00039  -0.00304   3.36151
   R14        2.64244  -0.00127   0.00149   0.00029   0.00158   2.64402
   R15        2.64071  -0.00115  -0.00202   0.00080  -0.00156   2.63915
   R16        5.05736   0.00606  -0.04265  -0.03783  -0.08031   4.97706
   R17        3.37504  -0.00286  -0.01617   0.00073  -0.01584   3.35921
   R18        2.64299  -0.00097  -0.00403   0.00010  -0.00387   2.63912
   R19        5.20659  -0.00093  -0.00750   0.08791   0.07993   5.28652
   R20        2.63247  -0.00062  -0.00189  -0.00069  -0.00222   2.63024
   R21        2.04894   0.00098   0.00247   0.00012   0.00259   2.05153
   R22        2.63073   0.00202   0.00328  -0.00087   0.00270   2.63343
   R23        2.04998   0.00029   0.00056   0.00003   0.00059   2.05057
   R24        2.62375   0.00210   0.00625  -0.00014   0.00605   2.62980
   R25        2.05108  -0.00022  -0.00059   0.00004  -0.00056   2.05052
   R26        2.05344  -0.00029  -0.00188   0.00017  -0.00171   2.05174
   R27        2.06069  -0.00200  -0.00427  -0.00038  -0.00465   2.05604
   R28        2.84475   0.02383   0.02449   0.00112   0.02561   2.87036
   R29        2.78413   0.01169   0.01180   0.00203   0.01384   2.79797
   R30        3.74885  -0.00218  -0.00537   0.00131  -0.00405   3.74480
   R31        2.06815  -0.00036   0.00129  -0.00113   0.00016   2.06831
   R32        2.87725   0.00033   0.00196  -0.00041   0.00155   2.87879
   R33        2.07994   0.00320  -0.01030   0.00044  -0.00990   2.07005
   R34        2.06954  -0.00005  -0.00008   0.00015   0.00007   2.06960
   R35        2.06470   0.00014   0.00093  -0.00005   0.00088   2.06559
   R36        2.06894  -0.00002  -0.00078  -0.00019  -0.00096   2.06798
   R37        2.68346   0.00439   0.01270   0.00041   0.01310   2.69656
   R38        2.68508   0.00846   0.00665   0.00150   0.00814   2.69322
   R39        2.58799   0.01903   0.03823  -0.00287   0.03536   2.62335
   R40        2.59268   0.00546   0.00330  -0.00042   0.00288   2.59555
   R41        2.04979  -0.00012  -0.00065  -0.00087  -0.00152   2.04827
   R42        2.57518   0.01480   0.03037  -0.00136   0.02902   2.60420
   R43        2.05209  -0.00075   0.00024   0.00008   0.00032   2.05241
   R44        2.65814  -0.00286  -0.00131  -0.00053  -0.00184   2.65630
   R45        2.04943  -0.00054  -0.00098   0.00003  -0.00095   2.04848
   R46        2.64574   0.00219  -0.00521   0.00071  -0.00449   2.64124
   R47        2.04721   0.00035   0.00052  -0.00001   0.00051   2.04772
   R48        2.05277  -0.00022  -0.00104   0.00009  -0.00094   2.05182
   R49        2.06253  -0.00176  -0.00365   0.00067  -0.00298   2.05955
    A1        2.10556  -0.00356  -0.01210   0.00119  -0.01088   2.09468
    A2        2.09183   0.00148   0.00798  -0.00141   0.00656   2.09838
    A3        2.08577   0.00208   0.00414   0.00022   0.00434   2.09012
    A4        2.11055  -0.00300  -0.01322  -0.00077  -0.01397   2.09657
    A5        2.07903   0.00141   0.00845   0.00026   0.00871   2.08773
    A6        2.09346   0.00159   0.00486   0.00050   0.00535   2.09881
    A7        2.07446   0.00516   0.02180  -0.00009   0.02175   2.09621
    A8        2.11102  -0.00243  -0.01152   0.00038  -0.01116   2.09986
    A9        2.09763  -0.00273  -0.01038  -0.00030  -0.01070   2.08693
   A10        2.09637   0.00019  -0.00185   0.00072  -0.00108   2.09530
   A11        2.10188  -0.00038  -0.00352  -0.00110  -0.00466   2.09721
   A12        2.08480   0.00020   0.00547   0.00042   0.00584   2.09065
   A13        2.10434  -0.00261  -0.01378  -0.00021  -0.01417   2.09017
   A14        2.07355   0.00114   0.00481  -0.00359   0.00091   2.07446
   A15        2.10529   0.00146   0.00852   0.00379   0.01278   2.11807
   A16        2.07482   0.00381   0.01866  -0.00092   0.01772   2.09254
   A17        2.08794  -0.00176  -0.00922  -0.00195  -0.01127   2.07667
   A18        2.12033  -0.00205  -0.00987   0.00288  -0.00684   2.11349
   A19        1.75169   0.00549   0.02087   0.00055   0.02070   1.77239
   A20        2.11389  -0.00288  -0.00197   0.00584   0.00364   2.11754
   A21        2.08448  -0.00248  -0.00761  -0.00185  -0.01083   2.07365
   A22        1.58449   0.00167  -0.13513  -0.01701  -0.15452   1.42996
   A23        2.08436   0.00539   0.00904  -0.00413   0.00644   2.09081
   A24        1.73757   0.00146   0.11645  -0.03496   0.08267   1.82024
   A25        2.11868   0.00143  -0.00593   0.00088  -0.00380   2.11488
   A26        2.09178  -0.00291   0.00041   0.00211   0.00152   2.09329
   A27        2.07222   0.00147   0.00507  -0.00275   0.00215   2.07437
   A28        1.64068  -0.00180  -0.11290   0.04010  -0.07292   1.56776
   A29        1.79099  -0.00160   0.12200   0.01049   0.13147   1.92246
   A30        1.76174  -0.00028   0.01303   0.00286   0.01447   1.77622
   A31        2.09628   0.00105  -0.00315   0.00040  -0.00270   2.09358
   A32        2.09464  -0.00117  -0.00288   0.00022  -0.00269   2.09195
   A33        2.09225   0.00012   0.00604  -0.00062   0.00540   2.09765
   A34        2.09638   0.00030   0.00113  -0.00099   0.00045   2.09683
   A35        2.09072  -0.00078  -0.00356   0.00052  -0.00320   2.08752
   A36        2.09607   0.00048   0.00238   0.00046   0.00269   2.09876
   A37        2.09085  -0.00003   0.00533  -0.00016   0.00505   2.09590
   A38        2.10669  -0.00046  -0.00676   0.00027  -0.00643   2.10026
   A39        2.08564   0.00049   0.00137  -0.00011   0.00132   2.08696
   A40        2.10641  -0.00380  -0.01296   0.00274  -0.01098   2.09543
   A41        2.08395   0.00196   0.00801  -0.00161   0.00678   2.09073
   A42        2.09274   0.00185   0.00501  -0.00111   0.00427   2.09702
   A43        2.03571  -0.02228  -0.07965   0.00208  -0.07784   1.95787
   A44        2.07158  -0.02611  -0.07970   0.00177  -0.07801   1.99358
   A45        1.80721   0.01161   0.01760  -0.00655   0.01159   1.81880
   A46        1.81362   0.06564   0.18140  -0.00676   0.17431   1.98793
   A47        1.95941  -0.01225  -0.01017   0.00060  -0.01012   1.94929
   A48        1.75990  -0.02075  -0.03435   0.01048  -0.02365   1.73626
   A49        1.85698   0.00325   0.05364  -0.00032   0.05118   1.90816
   A50        2.05332  -0.01584  -0.07184   0.00451  -0.06728   1.98604
   A51        1.83236   0.02247   0.01932  -0.00037   0.01823   1.85059
   A52        1.93976   0.00454   0.00583  -0.00267   0.00496   1.94472
   A53        1.90263  -0.00276  -0.03129   0.00210  -0.02902   1.87361
   A54        1.87235  -0.01026   0.02524  -0.00307   0.02267   1.89501
   A55        1.93463   0.00037   0.00031   0.00005   0.00036   1.93499
   A56        1.91434  -0.00063   0.00063  -0.00134  -0.00070   1.91364
   A57        1.95290   0.00011   0.00133   0.00088   0.00222   1.95511
   A58        1.88558   0.00006  -0.00149  -0.00064  -0.00214   1.88344
   A59        1.89048  -0.00013   0.00072   0.00106   0.00178   1.89225
   A60        1.88395   0.00022  -0.00167  -0.00004  -0.00170   1.88224
   A61        2.68165  -0.00683   0.03607  -0.12364  -0.08276   2.59889
   A62        2.11171  -0.00753  -0.02650  -0.00085  -0.02743   2.08429
   A63        2.17263  -0.01150  -0.02976   0.00489  -0.02485   2.14777
   A64        1.99830   0.01903   0.05634  -0.00448   0.05186   2.05016
   A65        2.07139   0.00537   0.01839  -0.00062   0.01772   2.08911
   A66        2.10140  -0.00262   0.00325   0.00103   0.00430   2.10571
   A67        2.11034  -0.00276  -0.02166  -0.00036  -0.02199   2.08835
   A68        2.08929   0.00086   0.00809   0.00132   0.00934   2.09864
   A69        2.08320  -0.00078  -0.00415  -0.00214  -0.00627   2.07693
   A70        2.11069  -0.00007  -0.00395   0.00081  -0.00312   2.10757
   A71        2.08421   0.00196   0.00458   0.00113   0.00567   2.08988
   A72        2.10593  -0.00071  -0.00430  -0.00065  -0.00493   2.10101
   A73        2.09301  -0.00125  -0.00028  -0.00048  -0.00074   2.09227
   A74        2.07602   0.00056   0.00544  -0.00089   0.00451   2.08053
   A75        2.11172   0.00004  -0.00853   0.00061  -0.00790   2.10382
   A76        2.09541  -0.00059   0.00307   0.00026   0.00334   2.09876
   A77        2.13362  -0.00121  -0.01004   0.00000  -0.01010   2.12353
   A78        2.07247   0.00047   0.00563   0.00008   0.00571   2.07817
   A79        2.07696   0.00075   0.00453   0.00000   0.00452   2.08149
   A80        2.30381  -0.02169  -0.09009   0.00627  -0.08389   2.21992
   A81        1.95480   0.01263   0.05886  -0.00097   0.05781   2.01261
   A82        2.02220   0.00888   0.03129  -0.00381   0.02740   2.04960
   A83        2.96311   0.00614   0.05539   0.04146   0.08025   3.04336
   A84        3.19861   0.00265   0.07429  -0.13878  -0.06558   3.13303
    D1       -0.02295  -0.00031  -0.00248  -0.00216  -0.00469  -0.02764
    D2        3.13744  -0.00028  -0.00928  -0.00156  -0.01083   3.12662
    D3        3.11129   0.00017   0.00896  -0.00327   0.00563   3.11692
    D4       -0.01150   0.00021   0.00216  -0.00266  -0.00051  -0.01201
    D5        0.02162   0.00031   0.01123  -0.00042   0.01081   0.03243
    D6       -3.10550   0.00059   0.03085  -0.00127   0.02951  -3.07599
    D7       -3.11265  -0.00017  -0.00016   0.00069   0.00053  -3.11212
    D8        0.04342   0.00011   0.01946  -0.00016   0.01923   0.06265
    D9        0.00611  -0.00020  -0.01315   0.00028  -0.01285  -0.00673
   D10       -3.12249   0.00007  -0.00643   0.00114  -0.00522  -3.12771
   D11        3.12874  -0.00024  -0.00627  -0.00033  -0.00663   3.12211
   D12        0.00014   0.00003   0.00044   0.00053   0.00100   0.00114
   D13        0.01145   0.00087   0.02059   0.00414   0.02482   0.03627
   D14       -3.11259  -0.00011  -0.00236   0.00161  -0.00066  -3.11325
   D15        3.14016   0.00060   0.01391   0.00329   0.01724  -3.12579
   D16        0.01612  -0.00038  -0.00904   0.00076  -0.00824   0.00788
   D17       -0.01253  -0.00092  -0.01193  -0.00678  -0.01877  -0.03130
   D18        3.12422  -0.00146  -0.03795  -0.00912  -0.04692   3.07730
   D19        3.11168   0.00005   0.01084  -0.00429   0.00650   3.11818
   D20       -0.03476  -0.00050  -0.01518  -0.00663  -0.02164  -0.05640
   D21       -0.00399   0.00031  -0.00393   0.00487   0.00101  -0.00298
   D22        3.12285   0.00003  -0.02390   0.00570  -0.01812   3.10473
   D23       -3.14065   0.00087   0.02264   0.00728   0.02992  -3.11074
   D24       -0.01381   0.00059   0.00268   0.00810   0.01078  -0.00303
   D25        2.40308   0.00259   0.03697   0.00764   0.04504   2.44813
   D26       -0.74336   0.00203   0.01050   0.00529   0.01635  -0.72700
   D27       -2.39343  -0.00118  -0.03333  -0.01357  -0.04699  -2.44042
   D28        0.76302  -0.00095  -0.01379  -0.01441  -0.02827   0.73475
   D29       -0.74992   0.00182   0.00385   0.00254   0.00668  -0.74324
   D30        2.42406   0.00079   0.01889   0.00783   0.02681   2.45087
   D31       -2.08867   0.00313   0.07651  -0.04264   0.03523  -2.05344
   D32       -0.00314  -0.00235   0.00679   0.01228   0.01885   0.01571
   D33       -3.11012  -0.00179   0.01917   0.00419   0.02335  -3.08677
   D34        3.10607  -0.00146  -0.00871   0.00704  -0.00179   3.10428
   D35       -0.00092  -0.00090   0.00367  -0.00105   0.00270   0.00179
   D36        3.09145   0.00105  -0.02228  -0.00477  -0.02698   3.06447
   D37       -0.03682   0.00084  -0.03034  -0.00569  -0.03615  -0.07296
   D38       -0.01831   0.00019  -0.00719   0.00024  -0.00711  -0.02542
   D39        3.13661  -0.00002  -0.01525  -0.00068  -0.01628   3.12033
   D40        1.40951  -0.00118   0.07208   0.03609   0.10937   1.51888
   D41       -1.71876  -0.00140   0.06402   0.03517   0.10020  -1.61855
   D42        0.82354   0.01173   0.14763   0.00943   0.15784   0.98138
   D43       -1.10110  -0.00115   0.08835  -0.01352   0.06989  -1.03120
   D44        3.03232   0.00048   0.11288  -0.03801   0.07547   3.10778
   D45        2.91029   0.01000   0.10974   0.00800   0.12130   3.03159
   D46        0.98565  -0.00288   0.05046  -0.01496   0.03335   1.01900
   D47       -1.16412  -0.00126   0.07499  -0.03945   0.03893  -1.12520
   D48        0.76026  -0.00161  -0.02401  -0.01715  -0.04119   0.71906
   D49       -2.41556  -0.00225  -0.03638  -0.00905  -0.04565  -2.46122
   D50        2.00463   0.00033  -0.11270  -0.04442  -0.15584   1.84879
   D51        0.01928   0.00107   0.00249   0.00187   0.00432   0.02360
   D52       -3.12710   0.00070   0.00666   0.00244   0.00888  -3.11822
   D53       -3.08862   0.00161   0.01484  -0.00607   0.00883  -3.07979
   D54        0.04818   0.00125   0.01902  -0.00550   0.01339   0.06157
   D55       -1.31209  -0.00100  -0.04512   0.04710   0.00289  -1.30921
   D56        1.82471  -0.00136  -0.04094   0.04767   0.00745   1.83216
   D57        0.63700   0.00694   0.00315   0.14632   0.15434   0.79134
   D58       -1.46833   0.00629   0.01472   0.13486   0.15031  -1.31802
   D59       -0.01865  -0.00047  -0.00497  -0.00187  -0.00681  -0.02546
   D60        3.12842  -0.00027   0.00197  -0.00091   0.00102   3.12944
   D61        3.12772  -0.00010  -0.00914  -0.00244  -0.01136   3.11636
   D62       -0.00839   0.00010  -0.00219  -0.00149  -0.00353  -0.01192
   D63       -0.00047  -0.00031   0.00130   0.00108   0.00228   0.00181
   D64       -3.13807   0.00024   0.00881   0.00175   0.01063  -3.12744
   D65        3.13562  -0.00051  -0.00571   0.00012  -0.00562   3.13000
   D66       -0.00197   0.00003   0.00180   0.00079   0.00273   0.00076
   D67        0.01906   0.00038   0.00470  -0.00023   0.00463   0.02369
   D68       -3.13593   0.00060   0.01281   0.00069   0.01385  -3.12207
   D69       -3.12648  -0.00016  -0.00278  -0.00089  -0.00367  -3.13015
   D70        0.00172   0.00006   0.00533   0.00003   0.00555   0.00727
   D71       -3.03563   0.00671   0.05082   0.01636   0.06641  -2.96922
   D72       -0.84790   0.00397   0.04929   0.01580   0.06538  -0.78252
   D73        1.23191  -0.00179   0.05236   0.01430   0.06722   1.29912
   D74        0.93225   0.00066   0.06556   0.01842   0.08306   1.01532
   D75        3.11999  -0.00207   0.06403   0.01785   0.08202  -3.08118
   D76       -1.08339  -0.00783   0.06710   0.01635   0.08386  -0.99953
   D77       -0.95446  -0.00422   0.01098   0.00959   0.01987  -0.93459
   D78        1.23327  -0.00695   0.00945   0.00903   0.01883   1.25210
   D79       -2.97010  -0.01271   0.01252   0.00753   0.02067  -2.94943
   D80        0.32281  -0.00588  -0.00640   0.00174  -0.00502   0.31779
   D81       -2.89759  -0.00803  -0.00286   0.02608   0.02298  -2.87461
   D82        2.61727   0.00395  -0.01769  -0.00031  -0.01830   2.59896
   D83       -0.60314   0.00180  -0.01415   0.02402   0.00970  -0.59344
   D84       -1.63411   0.00506   0.02321   0.00195   0.02564  -1.60847
   D85        1.42867   0.00291   0.02676   0.02629   0.05364   1.48231
   D86        1.00502   0.00526  -0.00791  -0.00109  -0.00867   0.99636
   D87        3.08570   0.00516  -0.00916  -0.00271  -0.01153   3.07417
   D88       -1.10729   0.00509  -0.00997  -0.00308  -0.01272  -1.12001
   D89       -3.13190   0.00104   0.01337  -0.00026   0.01218  -3.11973
   D90       -1.05122   0.00094   0.01212  -0.00188   0.00931  -1.04191
   D91        1.03897   0.00087   0.01130  -0.00225   0.00812   1.04710
   D92       -1.05353  -0.00603  -0.00578  -0.00113  -0.00631  -1.05984
   D93        1.02715  -0.00613  -0.00703  -0.00275  -0.00918   1.01797
   D94        3.11734  -0.00620  -0.00785  -0.00312  -0.01037   3.10698
   D95       -0.94411   0.00770   0.08884  -0.15313  -0.06557  -1.00969
   D96       -2.92789  -0.00588   0.03216  -0.15351  -0.12001  -3.04790
   D97        1.25319  -0.00380   0.02864  -0.14970  -0.12239   1.13080
   D98        0.00552   0.00050   0.01316   0.01231   0.02552   0.03104
   D99        3.13674   0.00026   0.01161   0.01855   0.03027  -3.11617
   D100      -3.09840  -0.00022   0.00929   0.02742   0.03639  -3.06200
   D101       0.03283  -0.00046   0.00774   0.03367   0.04115   0.07398
   D102       0.00357  -0.00063  -0.01205  -0.01242  -0.02442  -0.02085
   D103      -3.13647  -0.00046  -0.00819  -0.00685  -0.01495   3.13177
   D104       3.11104  -0.00055  -0.01003  -0.02592  -0.03616   3.07488
   D105      -0.02900  -0.00037  -0.00617  -0.02036  -0.02668  -0.05568
   D106      -0.01458  -0.00479   0.00609   0.01824   0.02412   0.00953
   D107      -3.07496  -0.00265   0.00165  -0.00696  -0.00534  -3.08031
   D108      -3.12069  -0.00500   0.00384   0.03242   0.03629  -3.08440
   D109       0.10212  -0.00286  -0.00060   0.00722   0.00683   0.10895
   D110      -0.01552   0.00008  -0.00120  -0.00174  -0.00307  -0.01860
   D111       3.13445  -0.00014  -0.00055  -0.00235  -0.00298   3.13147
   D112       3.13649   0.00032   0.00019  -0.00802  -0.00794   3.12855
   D113       0.00328   0.00010   0.00084  -0.00864  -0.00784  -0.00456
   D114      -0.00221   0.00010  -0.00118   0.00174   0.00060  -0.00162
   D115      -3.13560   0.00010   0.00115   0.00396   0.00515  -3.13046
   D116       3.13780  -0.00008  -0.00510  -0.00391  -0.00905   3.12875
   D117       0.00441  -0.00008  -0.00277  -0.00170  -0.00450  -0.00009
   D118       0.01743  -0.00066  -0.01269  -0.00901  -0.02172  -0.00429
   D119       3.14111   0.00002   0.00174  -0.00377  -0.00200   3.13911
   D120      -3.13248  -0.00045  -0.01335  -0.00840  -0.02184   3.12887
   D121      -0.00880   0.00024   0.00108  -0.00316  -0.00212  -0.01092
   D122      -0.00822   0.00054   0.01374   0.00901   0.02279   0.01458
   D123      -3.13186  -0.00014  -0.00073   0.00376   0.00303  -3.12883
   D124       3.12525   0.00054   0.01136   0.00681   0.01820  -3.13973
   D125       0.00161  -0.00014  -0.00311   0.00157  -0.00156   0.00005
         Item               Value     Threshold  Converged?
 Maximum Force            0.065637     0.000450     NO 
 RMS     Force            0.006822     0.000300     NO 
 Maximum Displacement     2.384935     0.001800     NO 
 RMS     Displacement     0.504341     0.001200     NO 
 Predicted change in Energy=-1.190311D-03
 GradGradGradGradGradGradGradGradGradGradGradGradGradGradGradGradGradGrad

                          Input orientation:                          
 ---------------------------------------------------------------------
 Center     Atomic      Atomic             Coordinates (Angstroms)
 Number     Number       Type             X           Y           Z
 ---------------------------------------------------------------------
      1          6           0        0.857777   -3.395993   -1.219648
      2          6           0        0.422433   -4.501347   -0.495590
      3          6           0        0.241568   -4.407365    0.883942
      4          6           0        0.503946   -3.208411    1.542974
      5          6           0        0.907331   -2.084799    0.817183
      6          6           0        1.083088   -2.179019   -0.569935
      7         16           0        1.541095   -0.759630   -1.535260
      8          6           0        2.773424   -0.005637   -0.497420
      9          6           0        2.595509    0.096222    0.886633
     10         16           0        1.138028   -0.545256    1.676679
     11          6           0        3.551174    0.751989    1.665772
     12          6           0        4.664824    1.327603    1.061006
     13          6           0        4.844049    1.224841   -0.317148
     14          6           0        3.908517    0.547871   -1.093757
     15          1           0        5.717741    1.661053   -0.790222
     16          1           0        4.056343    0.451545   -2.165056
     17          1           0        3.422770    0.811350    2.742140
     18          1           0        5.398097    1.845576    1.670507
     19          1           0        1.021141   -3.473609   -2.290248
     20          1           0        0.388753   -3.141658    2.620467
     21          1           0        0.236131   -5.439148   -1.008778
     22          1           0       -0.085516   -5.271174    1.453579
     23          6           0       -1.013864    1.975732    0.046821
     24          1           0       -0.965280    1.783286    1.116572
     25          6           0        0.217986    2.704914   -0.461099
     26          1           0        0.047374    3.029469   -1.492355
     27          6           0        0.652655    3.866717    0.423207
     28          1           0        0.842148    3.527872    1.447273
     29          1           0        1.579094    4.297561    0.034789
     30          1           0       -0.099029    4.661375    0.455471
     31          1           0        1.022527    1.961776   -0.481388
     32          6           0       -2.006895   -0.365528   -0.322957
     33          6           0       -2.382903   -0.577495    1.037151
     34          6           0       -2.212269   -1.404906   -1.276207
     35          6           0       -2.902937   -1.790271    1.418283
     36          1           0       -2.257373    0.207549    1.773889
     37          6           0       -2.746449   -2.612560   -0.882086
     38          1           0       -1.932108   -1.232885   -2.311344
     39          6           0       -3.081203   -2.804314    0.461305
     40          1           0       -3.183517   -1.966449    2.450424
     41          1           0       -2.895091   -3.409721   -1.600867
     42          1           0       -3.490990   -3.759610    0.774990
     43          6           0       -1.390900    0.796983   -0.765970
     44          1           0       -1.196452    0.886316   -1.834623
     45         35           0       -2.654043    3.064996   -0.177473
 ---------------------------------------------------------------------
                    Distance matrix (angstroms):
                    1          2          3          4          5
     1  C    0.000000
     2  C    1.391255   0.000000
     3  C    2.414058   1.394509   0.000000
     4  C    2.791498   2.415382   1.393074   0.000000
     5  C    2.422884   2.792527   2.417025   1.397139   0.000000
     6  C    1.397826   2.415616   2.790598   2.420627   1.401380
     7  S    2.741705   4.041382   4.565882   4.067890   2.773395
     8  C    3.960534   5.073319   5.262477   4.423969   3.087620
     9  C    4.433024   5.269767   5.081667   3.965605   2.758916
    10  S    4.073568   4.569626   4.043260   2.740863   1.778242
    11  C    5.725888   6.485218   6.179295   4.998545   3.969556
    12  C    6.481308   7.375468   7.244750   6.174190   5.081603
    13  C    6.169034   7.236833   7.372054   6.476903   5.266704
    14  C    4.987678   6.164835   6.473961   5.714290   4.426032
    15  H    7.026904   8.130330   8.343680   7.505940   6.305172
    16  H    5.091971   6.365811   6.888969   6.305893   5.024248
    17  H    6.322712   6.907218   6.388108   5.110383   4.291919
    18  H    7.512759   8.350607   8.142957   7.036460   6.028514
    19  H    1.085770   2.153020   3.399282   3.877036   3.405565
    20  H    3.877004   3.399956   2.153880   1.085688   2.153534
    21  H    2.146018   1.085146   2.155690   3.399905   3.877668
    22  H    3.398860   2.156364   1.085190   2.147196   3.397607
    23  C    5.827728   6.656554   6.559024   5.605136   4.557670
    24  H    5.967109   6.634865   6.311478   5.220870   4.307945
    25  C    6.181084   7.209243   7.238384   6.250239   5.005052
    26  H    6.482105   7.605748   7.809673   6.952181   5.677079
    27  C    7.449027   8.421501   8.297089   7.164735   5.969976
    28  H    7.419745   8.271592   7.977845   6.745446   5.648303
    29  H    7.828453   8.890441   8.847924   7.731117   6.465131
    30  H    8.285088   9.226696   9.085242   7.967419   6.830406
    31  H    5.410902   6.490938   6.560486   5.576540   4.251391
    32  C    4.265456   4.799629   4.780024   4.227056   3.570507
    33  C    4.851709   5.061208   4.645344   3.938460   3.625740
    34  C    3.659618   4.139923   4.438729   4.310247   3.817910
    35  C    4.866209   4.697971   4.125847   3.692359   3.868619
    36  H    5.625917   5.874147   5.322982   4.398521   4.023120
    37  C    3.703803   3.709274   3.907483   4.098904   4.064007
    38  H    3.695172   4.418560   5.001204   4.969187   4.309971
    39  C    4.323338   4.008870   3.713382   3.766510   4.068508
    40  H    5.643145   5.301659   4.488111   3.995412   4.406418
    41  H    3.772205   3.663230   4.124100   4.634405   4.696892
    42  H    4.798184   4.180840   3.789913   4.105256   4.706591
    43  C    4.779479   5.606566   5.698455   4.996482   4.011596
    44  H    4.789178   5.782795   6.122218   5.573715   4.503943
    45  Br   7.427206   8.174072   8.083770   7.231076   6.339804
                    6          7          8          9         10
     6  C    0.000000
     7  S    1.776595   0.000000
     8  C    2.754285   1.778834   0.000000
     9  C    3.096083   2.776659   1.399154   0.000000
    10  S    2.778395   3.244222   2.773521   1.777616   0.000000
    11  C    4.436288   4.070874   2.420391   1.396562   2.739751
    12  C    5.271167   4.566708   2.789913   2.414284   4.040413
    13  C    5.078877   4.041216   2.415380   2.789050   4.565433
    14  C    3.961486   2.740286   1.396576   2.418661   4.067659
    15  H    6.022847   4.884584   3.395967   3.874128   5.650413
    16  H    4.278379   2.861828   2.153115   3.401925   4.926368
    17  H    5.038478   4.929993   3.403508   2.153758   2.862801
    18  H    6.311597   5.651593   3.875023   3.395467   4.885110
    19  H    2.153898   2.864620   4.279201   5.031392   4.932082
    20  H    3.404033   4.926664   5.024192   4.284836   2.862420
    21  H    3.396816   4.886513   6.018504   6.308690   5.654669
    22  H    3.875780   5.650934   6.301255   6.026464   4.886833
    23  C    4.694630   4.063619   4.308779   4.155167   3.693570
    24  H    4.768646   4.447533   4.447823   3.946932   3.187434
    25  C    4.961154   3.861024   3.725409   3.778130   3.997522
    26  H    5.389982   4.073120   4.199180   4.555931   4.900098
    27  C    6.141867   5.101765   4.510027   4.266858   4.612189
    28  H    6.057704   5.269411   4.471839   3.894202   4.090299
    29  H    6.523634   5.295439   4.497464   4.405676   5.132565
    30  H    7.017111   6.003358   5.562373   5.318557   5.489141
    31  H    4.142185   2.964053   2.633745   2.797507   3.309956
    32  C    3.591343   3.770043   4.797021   4.781050   3.731138
    33  C    4.142548   4.695555   5.410143   5.026046   3.578686
    34  C    3.457954   3.817228   5.236564   5.481422   4.547860
    35  C    4.471301   5.434617   6.251073   5.837330   4.236300
    36  H    4.727357   5.129743   5.523877   4.934580   3.479212
    37  C    3.866620   4.716251   6.116618   6.245188   5.090205
    38  H    3.608196   3.590183   5.190230   5.700254   5.079656
    39  C    4.335409   5.434395   6.559604   6.388981   4.937853
    40  H    5.231794   6.297940   6.929626   6.332234   4.614566
    41  H    4.289913   5.167884   6.703539   6.973233   5.934098
    42  H    5.022875   6.297540   7.413112   7.205926   5.707269
    43  C    3.875001   3.407556   4.249460   4.371912   3.763458
    44  H    4.023931   3.208258   4.282945   4.733757   4.452914
    45  Br   6.451346   5.836997   6.244082   6.124029   5.554423
                   11         12         13         14         15
    11  C    0.000000
    12  C    1.391865   0.000000
    13  C    2.413936   1.393553   0.000000
    14  C    2.790046   2.413086   1.391628   0.000000
    15  H    3.398869   2.155659   1.085089   2.145833   0.000000
    16  H    3.875656   3.397824   2.152495   1.085732   2.472514
    17  H    1.085624   2.153004   3.398566   3.875497   4.297262
    18  H    2.146411   1.085116   2.154774   3.397652   2.488253
    19  H    6.317187   6.896302   6.370494   5.093215   7.118490
    20  H    5.106157   6.378949   6.895328   6.308472   7.943358
    21  H    7.514846   8.347829   8.131421   7.024104   8.972663
    22  H    7.039108   8.140252   8.344717   7.503499   9.314945
    23  C    4.995811   5.804837   5.917048   5.250670   6.790742
    24  H    4.665142   5.648787   6.009635   5.492331   6.950796
    25  C    4.409948   4.897770   4.859197   4.321239   5.607608
    26  H    5.238062   5.544081   5.257935   4.607128   5.875254
    27  C    4.432484   4.790760   5.009532   4.890455   5.656187
    28  H    3.884854   4.427553   4.942908   4.973917   5.680035
    29  H    4.372675   4.404032   4.497265   4.556314   4.975964
    30  H    5.483804   5.845938   6.069656   5.948230   6.662469
    31  H    3.530996   4.005930   3.895391   3.271553   4.714959
    32  C    6.007996   7.020960   7.033117   6.034942   7.999710
    33  C    6.113589   7.300714   7.570428   6.737150   8.600629
    34  C    6.820903   7.760385   7.591244   6.427336   8.515947
    35  C    6.941174   8.192667   8.492256   7.627133   9.544906
    36  H    5.835009   7.048371   7.472450   6.808628   8.502340
    37  C    7.581018   8.615535   8.524110   7.370325   9.482337
    38  H    7.058581   7.838900   7.478873   6.226276   8.319187
    39  C    7.621448   8.799620   8.924668   7.906424   9.946217
    40  H    7.304906   8.624251   9.071141   8.317449  10.143616
    41  H    8.339370   9.310215   9.111607   7.887253  10.027500
    42  H    8.410713   9.616592   9.772941   8.763521  10.799731
    43  C    5.508129   6.347534   6.265707   5.315385   7.161004
    44  H    5.900065   6.552401   6.237386   5.169539   7.035415
    45  Br   6.874029   7.623528   7.721856   7.088208   8.510775
                   16         17         18         19         20
    16  H    0.000000
    17  H    4.960993   0.000000
    18  H    4.295948   2.473851   0.000000
    19  H    4.963362   7.032327   7.946009   0.000000
    20  H    7.018800   4.984609   7.132212   4.962382   0.000000
    21  H    7.115565   7.955676   9.321570   2.474217   4.298044
    22  H    7.937193   7.139017   8.986946   4.297926   2.474147
    23  C    5.737818   5.320174   6.615629   6.268848   5.897344
    24  H    6.144861   4.779342   6.387745   6.571700   5.324489
    25  C    4.765934   4.910902   5.667076   6.493458   6.611173
    26  H    4.813528   5.851863   6.327364   6.623812   7.423924
    27  C    5.472440   4.731411   5.306598   7.834476   7.349484
    28  H    5.730947   3.964313   4.861751   7.938629   6.787089
    29  H    5.076212   4.783571   4.824167   8.130695   7.965213
    30  H    6.469695   5.696895   6.294714   8.658621   8.112488
    31  H    3.784122   4.180404   4.877475   5.728472   6.005682
    32  C    6.389350   6.345165   7.981026   4.764389   4.702103
    33  C    7.264775   6.208198   8.174128   5.571946   4.094374
    34  C    6.597875   7.267226   8.784442   3.970233   4.996568
    35  C    8.142336   6.966750   9.065879   5.655547   3.755891
    36  H    7.445659   5.793627   7.829435   6.388802   4.351536
    37  C    7.570517   7.932051   9.629347   4.113278   4.730467
    38  H    6.222560   7.641421   8.891792   3.707151   5.775169
    39  C    8.273026   7.783116   9.745880   4.984800   4.100778
    40  H    8.919917   7.172467   9.422521   6.513421   3.764458
    41  H    7.971832   8.751829  10.348768   3.976958   5.354919
    42  H    9.129070   8.518417  10.546844   5.462307   4.340514
    43  C    5.634645   5.956380   7.288789   5.136080   5.490721
    44  H    5.281105   6.503045   7.529555   4.912663   6.211706
    45  Br   7.470602   7.108496   8.350986   7.792570   7.457187
                   21         22         23         24         25
    21  H    0.000000
    22  H    2.488950   0.000000
    23  C    7.593235   7.440326   0.000000
    24  H    7.623914   7.117090   1.088008   0.000000
    25  C    8.162477   8.208294   1.518929   2.176823   0.000000
    26  H    8.484512   8.808908   2.146078   3.063484   1.094502
    27  C    9.424606   9.225379   2.548485   2.727480   1.523391
    28  H    9.317021   8.847814   2.795565   2.533720   2.169958
    29  H    9.884133   9.815528   3.480584   3.737066   2.152915
    30  H   10.211607   9.982582   2.866461   3.077473   2.183652
    31  H    7.461250   7.568846   2.103828   2.556699   1.095423
    32  C    5.589556   5.559959   2.569892   2.788299   3.794311
    33  C    5.889044   5.242330   3.061697   2.754860   4.447875
    34  C    4.726657   5.188722   3.822995   4.176715   4.843673
    35  C    5.390610   4.478370   4.430833   4.076256   5.786098
    36  H    6.770967   5.902201   2.766867   2.141150   4.166462
    37  C    4.111136   4.427654   4.991707   5.146908   6.102511
    38  H    4.908216   5.821712   4.086482   4.667189   4.853100
    39  C    4.484217   4.005515   5.224416   5.094368   6.487455
    40  H    5.976597   4.638160   5.101518   4.556342   6.470612
    41  H    3.778054   4.548446   5.937759   6.170573   6.955507
    42  H    4.460281   3.787158   6.289716   6.100786   7.554766
    43  C    6.449458   6.591885   1.480620   2.167467   2.514292
    44  H    6.538028   7.068320   2.181742   3.093146   2.682258
    45  Br   9.020235   8.874086   1.981664   2.483798   2.908377
                   26         27         28         29         30
    26  H    0.000000
    27  C    2.176402   0.000000
    28  H    3.085690   1.095187   0.000000
    29  H    2.507268   1.093062   1.769356   0.000000
    30  H    2.545305   1.094327   1.776039   1.767888   0.000000
    31  H    1.764354   2.141003   2.490968   2.456032   3.069760
    32  C    4.136848   5.053896   5.139000   5.893360   5.432831
    33  C    5.031385   5.416878   5.236716   6.361472   5.744579
    34  C    4.981605   6.235849   6.409298   6.972179   6.653139
    35  C    6.356575   6.755289   6.504548   7.685334   7.100186
    36  H    4.893204   4.866428   4.553928   5.871214   5.121840
    37  C    6.325374   7.432276   7.483905   8.203703   7.855445
    38  H    4.770404   6.337563   6.669970   6.958356   6.764447
    39  C    6.902014   7.644985   7.514080   8.505111   8.039273
    40  H    7.137461   7.269914   6.884755   8.231377   7.577727
    41  H    7.080468   8.344454   8.449159   9.060678   8.785731
    42  H    7.984514   8.686450   8.505024   9.548385   9.084078
    43  C    2.753227   3.874729   4.164457   4.660056   4.253748
    44  H    2.501470   4.171305   4.680230   4.778593   4.549719
    45  Br   3.004635   3.455116   3.882964   4.414037   3.078497
                   31         32         33         34         35
    31  H    0.000000
    32  C    3.823460   0.000000
    33  C    4.511188   1.426957   0.000000
    34  C    4.736053   1.425192   2.462794   0.000000
    35  C    5.752902   2.421715   1.373507   2.808168   0.000000
    36  H    4.349867   2.188132   1.083898   3.450382   2.129435
    37  C    5.940563   2.430785   2.820837   1.378081   2.447926
    38  H    4.720643   2.170619   3.441682   1.086089   3.894009
    39  C    6.359630   2.777928   2.403735   2.394230   1.405656
    40  H    6.458892   3.411602   2.137174   3.891842   1.084011
    41  H    6.741954   3.418926   3.904226   2.142645   3.426068
    42  H    7.394903   3.863653   3.379710   3.374488   2.153585
    43  C    2.694877   1.388215   2.474774   2.404850   3.708248
    44  H    2.812780   2.123456   3.434749   2.567764   4.545064
    45  Br   3.850536   3.494061   3.849230   4.624111   5.116835
                   36         37         38         39         40
    36  H    0.000000
    37  C    3.904665   0.000000
    38  H    4.343936   2.146959   0.000000
    39  C    3.387165   1.397687   3.387830   0.000000
    40  H    2.457988   3.422588   4.977809   2.160806   0.000000
    41  H    4.988016   1.083608   2.484094   2.157246   4.310358
    42  H    4.272933   2.148479   4.282512   1.085778   2.473267
    43  C    2.747562   3.670964   2.607959   4.163252   4.603827
    44  H    3.821994   3.943596   2.293353   4.737544   5.518000
    45  Br   3.482839   5.721858   4.852461   5.919400   5.701019
                   41         42         43         44         45
    41  H    0.000000
    42  H    2.474311   0.000000
    43  C    4.544887   5.248569   0.000000
    44  H    4.625575   5.801691   1.089867   0.000000
    45  Br   6.633710   6.941391   2.661906   3.101187   0.000000
 Stoichiometry    C22H20BrS2(1+)
 Framework group  C1[X(C22H20BrS2)]
 Deg. of freedom   129
 Full point group                 C1      NOp   1
 Largest Abelian subgroup         C1      NOp   1
 Largest concise Abelian subgroup C1      NOp   1
                         Standard orientation:                         
 ---------------------------------------------------------------------
 Center     Atomic      Atomic             Coordinates (Angstroms)
 Number     Number       Type             X           Y           Z
 ---------------------------------------------------------------------
      1          6           0       -2.952787    1.683150   -1.362585
      2          6           0       -3.504093    2.737904   -0.642067
      3          6           0       -3.364484    2.786810    0.744574
      4          6           0       -2.679297    1.775324    1.413954
      5          6           0       -2.092939    0.731927    0.693188
      6          6           0       -2.229006    0.687076   -0.700849
      7         16           0       -1.451810   -0.592110   -1.657896
      8          6           0       -1.761942   -2.026900   -0.653183
      9          6           0       -1.618663   -1.985549    0.738001
     10         16           0       -1.142178   -0.488586    1.569856
     11          6           0       -1.805692   -3.145658    1.492687
     12          6           0       -2.106556   -4.347003    0.857438
     13          6           0       -2.251603   -4.388806   -0.527915
     14          6           0       -2.093881   -3.229342   -1.281173
     15          1           0       -2.499057   -5.320967   -1.025167
     16          1           0       -2.224508   -3.257053   -2.358662
     17          1           0       -1.715638   -3.107494    2.573896
     18          1           0       -2.239551   -5.247297    1.448420
     19          1           0       -3.080059    1.631345   -2.439625
     20          1           0       -2.592707    1.798727    2.495930
     21          1           0       -4.052846    3.515046   -1.164045
     22          1           0       -3.804287    3.601314    1.310960
     23          6           0        2.229207   -0.569875    0.063330
     24          1           0        2.014357   -0.492897    1.127133
     25          6           0        1.958752   -1.963502   -0.476858
     26          1           0        2.351877   -2.039828   -1.495465
     27          6           0        2.492206   -3.080845    0.410661
     28          1           0        2.076089   -3.008742    1.421147
     29          1           0        2.202154   -4.049703   -0.004030
     30          1           0        3.583885   -3.060747    0.484044
     31          1           0        0.869163   -2.057548   -0.539332
     32          6           0        1.180220    1.746318   -0.309788
     33          6           0        1.225636    2.145774    1.059365
     34          6           0        0.585634    2.612812   -1.272506
     35          6           0        0.664680    3.340806    1.438505
     36          1           0        1.694001    1.512921    1.804326
     37          6           0        0.037492    3.814650   -0.879781
     38          1           0        0.563018    2.306036   -2.314124
     39          6           0        0.070730    4.170262    0.471501
     40          1           0        0.684617    3.650737    2.477074
     41          1           0       -0.424957    4.472466   -1.606160
     42          1           0       -0.371528    5.111489    0.783612
     43          6           0        1.641799    0.515160   -0.755136
     44          1           0        1.616955    0.327939   -1.828514
     45         35           0        4.145724   -0.087358   -0.082027
 ---------------------------------------------------------------------
 Rotational constants (GHZ):           0.1936878           0.1612592           0.1042542
 Standard basis: 6-31+G(d,p) (6D, 7F)
 There are   598 symmetry adapted cartesian basis functions of A   symmetry.
 There are   598 symmetry adapted basis functions of A   symmetry.
   598 basis functions,  1043 primitive gaussians,   598 cartesian basis functions
   109 alpha electrons      109 beta electrons
       nuclear repulsion energy      3025.4717719849 Hartrees.
 NAtoms=   45 NActive=   45 NUniq=   45 SFac= 1.00D+00 NAtFMM=   60 NAOKFM=F Big=F
 Integral buffers will be    131072 words long.
 Raffenetti 2 integral format.
 Two-electron integral symmetry is turned on.
 Nuclear repulsion after empirical dispersion term =     3025.4290417597 Hartrees.
 ------------------------------------------------------------------------------
 Polarizable Continuum Model (PCM)
 =================================
 Model                : PCM.
 Atomic radii         : SMD-Coulomb.
 Polarization charges : Total charges.
 Charge compensation  : None.
 Solution method      : Matrix inversion.
 Cavity type          : VdW (van der Waals Surface) (Alpha=1.000).
 Cavity algorithm     : GePol (No added spheres)
                        Default sphere list used, NSphG=   45.
                        Lebedev-Laikov grids with approx.  5.0 points / Ang**2.
                        Smoothing algorithm: York/Karplus (Gamma=1.0000).
                        Polarization charges: spherical gaussians, with
                                              point-specific exponents (IZeta= 3).
                        Self-potential: point-specific (ISelfS= 7).
                        Self-field    : sphere-specific E.n sum rule (ISelfD= 2).
 1st derivatives      : Analytical E(r).r(x)/FMM algorithm (CHGder, D1EAlg=3).
                        Cavity 1st derivative terms included.
 Solvent              : Dichloromethane, Eps=   8.930000 Eps(inf)=   2.028346
 ------------------------------------------------------------------------------
 ------------------------------------------------------------------------------
 Atomic radii for non-electrostatic terms: SMD-CDS.
 ------------------------------------------------------------------------------
 Nuclear repulsion after PCM non-electrostatic terms =     3025.4127861681 Hartrees.
 One-electron integrals computed using PRISM.
 NBasis=   598 RedAO= T EigKep=  1.04D-06  NBF=   598
 NBsUse=   596 1.00D-06 EigRej=  9.17D-07 NBFU=   596
 Lowest energy guess from the checkpoint file:  "/home/osl/gaussian/scratch/Gau-374820.chk"
 B after Tr=     0.000000    0.000000    0.000000
         Rot=    0.994988   -0.005084    0.003486   -0.099803 Ang= -11.48 deg.
 B after Tr=     0.000000    0.000000    0.000000
         Rot=    0.992704    0.021330   -0.015195    0.117702 Ang=  13.85 deg.
 Requested convergence on RMS density matrix=1.00D-08 within 128 cycles.
 Requested convergence on MAX density matrix=1.00D-06.
 Requested convergence on             energy=1.00D-06.
 No special actions if energy rises.
 Inv3:  Mode=1 IEnd=    35956332.
 Iteration    1 A*A^-1 deviation from unit magnitude is 2.89D-15 for   1270.
 Iteration    1 A*A^-1 deviation from orthogonality  is 2.44D-15 for   1851   1704.
 Iteration    1 A^-1*A deviation from unit magnitude is 2.89D-15 for   1742.
 Iteration    1 A^-1*A deviation from orthogonality  is 2.13D-15 for   1201    381.
 Error on total polarization charges =  0.04775
 SCF Done:  E(RwB97XD) =  -4218.09204780     A.U. after   16 cycles
            NFock= 16  Conv=0.93D-08     -V/T= 2.0064
 SMD-CDS (non-electrostatic) energy       (kcal/mol) =     -10.20
 (included in total energy above)
 D1PCM: PCM CHGder 1st derivatives, ID1Alg=3 FixD1E=F DoIter=F DoCFld=F I1PDM=0.
 Calling FoFJK, ICntrl=      2127 FMM=F ISym2X=0 I1Cent= 0 IOpClX= 0 NMat=1 NMatS=1 NMatT=0.
 ***** Axes restored to original set *****
 -------------------------------------------------------------------
 Center     Atomic                   Forces (Hartrees/Bohr)
 Number     Number              X              Y              Z
 -------------------------------------------------------------------
      1        6           0.000314512    0.000069977    0.000147622
      2        6          -0.000196285    0.000275605   -0.000042163
      3        6           0.000191509    0.001227601    0.000094361
      4        6          -0.000195581   -0.000324267   -0.000980907
      5        6          -0.000305940   -0.000125460   -0.000003831
      6        6          -0.000505755   -0.000195332    0.000108944
      7       16          -0.000619803   -0.000320896    0.001036644
      8        6           0.000903769    0.000571536    0.000026315
      9        6          -0.000578708   -0.000243801    0.000388343
     10       16          -0.000247058    0.000232159   -0.000271552
     11        6          -0.000061606   -0.000008278   -0.000217252
     12        6          -0.000023069    0.000110868    0.000185664
     13        6          -0.000035661    0.000152170   -0.000112863
     14        6          -0.000213216   -0.000270357   -0.000772224
     15        1          -0.000017248    0.000024521    0.000002906
     16        1           0.000079687    0.000056409    0.000033734
     17        1          -0.000093793   -0.000115943   -0.000050210
     18        1          -0.000004767   -0.000013030    0.000030680
     19        1          -0.000094851   -0.000014379    0.000061846
     20        1          -0.000053506    0.000064222   -0.000023759
     21        1           0.000004233    0.000008632   -0.000007229
     22        1           0.000074387    0.000001084   -0.000030464
     23        6          -0.000977110    0.000085250   -0.000356479
     24        1           0.000665527   -0.000857038    0.000096883
     25        6           0.000835488    0.000372980    0.000882560
     26        1           0.000683830    0.000009344   -0.000479086
     27        6          -0.000421857    0.000080106    0.000222902
     28        1          -0.000076786   -0.000050934   -0.000001790
     29        1           0.000006087    0.000002726   -0.000014301
     30        1          -0.000089114    0.000040347    0.000050375
     31        1          -0.000094534    0.000158659   -0.000591337
     32        6          -0.000202425   -0.000500597    0.000215488
     33        6           0.000237060    0.000122116    0.000046692
     34        6           0.000070917    0.000368159   -0.000696177
     35        6          -0.000204568   -0.000218650    0.000381124
     36        1           0.000213753    0.000112797    0.000086869
     37        6          -0.000036806   -0.001008993    0.000121609
     38        1           0.000124679   -0.000439678    0.000325367
     39        6          -0.000177927   -0.000223838    0.000481947
     40        1           0.000031379   -0.000064017   -0.000134221
     41        1          -0.000028429   -0.000109784    0.000027239
     42        1           0.000036804    0.000055052   -0.000032337
     43        6           0.000175703    0.000655787   -0.000441163
     44        1           0.000415483    0.000529310    0.000142620
     45       35           0.000491595   -0.000282141    0.000060612
 -------------------------------------------------------------------
 Cartesian Forces:  Max     0.001227601 RMS     0.000358950

 GradGradGradGradGradGradGradGradGradGradGradGradGradGradGradGradGradGrad
 Berny optimization.
 Using GEDIIS/GDIIS optimizer.
 FormGI is forming the generalized inverse of G from B-inverse, IUseBI=4.
 Internal  Forces:  Max     0.004290905 RMS     0.000733541
 Search for a local minimum.
 Step number   3 out of a maximum of  268
 All quantities printed in internal units (Hartrees-Bohrs-Radians)
 Mixed Optimization -- En-DIIS/RFO-DIIS
 Update second derivatives using D2CorX and points    1    3
 DE= -7.80D-06 DEPred=-1.19D-03 R= 6.55D-03
 Trust test= 6.55D-03 RLast= 4.39D-01 DXMaxT set to 1.50D-01
 ITU= -1  0  0
 Use linear search instead of GDIIS.
     Eigenvalues ---    0.00021   0.00190   0.00228   0.00406   0.00602
     Eigenvalues ---    0.00884   0.01080   0.01173   0.01333   0.01488
     Eigenvalues ---    0.01587   0.01614   0.01666   0.01712   0.01776
     Eigenvalues ---    0.01821   0.01918   0.01948   0.02057   0.02228
     Eigenvalues ---    0.02249   0.02259   0.02309   0.02365   0.02422
     Eigenvalues ---    0.02451   0.02469   0.02533   0.02585   0.02638
     Eigenvalues ---    0.02774   0.02838   0.02903   0.02917   0.02964
     Eigenvalues ---    0.03068   0.03144   0.03274   0.03559   0.04117
     Eigenvalues ---    0.04470   0.04513   0.05079   0.05912   0.07129
     Eigenvalues ---    0.08115   0.09596   0.10896   0.11008   0.11018
     Eigenvalues ---    0.11298   0.11644   0.11690   0.11829   0.12154
     Eigenvalues ---    0.12322   0.12356   0.12443   0.12467   0.12495
     Eigenvalues ---    0.12511   0.12593   0.13123   0.13554   0.14694
     Eigenvalues ---    0.15396   0.15479   0.16030   0.16374   0.16520
     Eigenvalues ---    0.16963   0.17572   0.18065   0.18326   0.19179
     Eigenvalues ---    0.19335   0.19372   0.19453   0.19698   0.20451
     Eigenvalues ---    0.21388   0.22618   0.24283   0.24606   0.25298
     Eigenvalues ---    0.26542   0.28711   0.29264   0.30092   0.31153
     Eigenvalues ---    0.33718   0.34248   0.34483   0.34551   0.35031
     Eigenvalues ---    0.35055   0.35184   0.36124   0.36421   0.36552
     Eigenvalues ---    0.36566   0.36697   0.36715   0.36725   0.36738
     Eigenvalues ---    0.36807   0.36917   0.36932   0.37002   0.37074
     Eigenvalues ---    0.37181   0.37210   0.37533   0.39544   0.40626
     Eigenvalues ---    0.42224   0.42818   0.44454   0.45972   0.46293
     Eigenvalues ---    0.47181   0.47646   0.48147   0.48199   0.51588
     Eigenvalues ---    0.52084   0.53586   0.55852   1.33776
 RFO step:  Lambda=-6.86067262D-04 EMin= 2.14443569D-04
 Quartic linear search produced a step of -0.52205.
 Maximum step size (   0.150) exceeded in Quadratic search.
    -- Step size scaled by   0.624
 Iteration  1 RMS(Cart)=  0.05703433 RMS(Int)=  0.00683603
 Iteration  2 RMS(Cart)=  0.01009374 RMS(Int)=  0.00130677
 Iteration  3 RMS(Cart)=  0.00094834 RMS(Int)=  0.00129554
 Iteration  4 RMS(Cart)=  0.00000800 RMS(Int)=  0.00129554
 Iteration  5 RMS(Cart)=  0.00000009 RMS(Int)=  0.00129554
 Variable       Old X    -DE/DX   Delta X   Delta X   Delta X     New X
                                 (Linear)    (Quad)   (Total)
    R1        2.62909  -0.00054  -0.00049  -0.00020  -0.00071   2.62838
    R2        2.64151  -0.00052  -0.00046   0.00021  -0.00026   2.64125
    R3        2.05181  -0.00008  -0.00006  -0.00011  -0.00017   2.05164
    R4        2.63524  -0.00021  -0.00020  -0.00009  -0.00030   2.63494
    R5        2.05063  -0.00001   0.00001  -0.00009  -0.00008   2.05054
    R6        2.63253  -0.00100  -0.00119  -0.00076  -0.00195   2.63058
    R7        2.05071  -0.00004   0.00001   0.00003   0.00004   2.05075
    R8        2.64021  -0.00091  -0.00108  -0.00020  -0.00126   2.63895
    R9        2.05165  -0.00001   0.00009  -0.00017  -0.00008   2.05157
   R10        2.64822  -0.00068  -0.00051  -0.00092  -0.00094   2.64729
   R11        3.36039  -0.00017  -0.00048  -0.00093  -0.00101   3.35938
   R12        3.35728  -0.00083  -0.00256  -0.00042  -0.00288   3.35440
   R13        3.36151   0.00017   0.00019  -0.00018  -0.00051   3.36100
   R14        2.64402   0.00032   0.00003  -0.00052  -0.00041   2.64360
   R15        2.63915   0.00001  -0.00033  -0.00098  -0.00091   2.63824
   R16        4.97706  -0.00093   0.01761  -0.00979   0.00779   4.98484
   R17        3.35921   0.00036  -0.00095   0.00032  -0.00060   3.35860
   R18        2.63912  -0.00044  -0.00027   0.00032  -0.00007   2.63905
   R19        5.28652  -0.00124  -0.04600  -0.02935  -0.07543   5.21109
   R20        2.63024   0.00010   0.00008   0.00086   0.00053   2.63077
   R21        2.05153  -0.00004   0.00006  -0.00001   0.00005   2.05158
   R22        2.63343   0.00046   0.00046   0.00046   0.00063   2.63406
   R23        2.05057   0.00001   0.00001   0.00001   0.00002   2.05060
   R24        2.62980   0.00027   0.00041  -0.00034   0.00019   2.62998
   R25        2.05052  -0.00001  -0.00005   0.00003  -0.00002   2.05050
   R26        2.05174  -0.00003  -0.00018   0.00004  -0.00014   2.05159
   R27        2.05604   0.00027  -0.00001   0.00012   0.00011   2.05615
   R28        2.87036   0.00025   0.00059  -0.00011   0.00042   2.87078
   R29        2.79797   0.00011  -0.00049   0.00108   0.00070   2.79867
   R30        3.74480  -0.00057  -0.00094  -0.00020  -0.00115   3.74366
   R31        2.06831   0.00035   0.00065   0.00007   0.00072   2.06903
   R32        2.87879   0.00004   0.00031   0.00145   0.00176   2.88055
   R33        2.07005  -0.00217  -0.00071   0.00066  -0.00009   2.06996
   R34        2.06960   0.00000  -0.00008   0.00018   0.00010   2.06970
   R35        2.06559   0.00002   0.00007   0.00000   0.00007   2.06565
   R36        2.06798   0.00009   0.00006  -0.00030  -0.00024   2.06774
   R37        2.69656   0.00041   0.00040  -0.00055  -0.00015   2.69641
   R38        2.69322   0.00093  -0.00046   0.00001  -0.00045   2.69277
   R39        2.62335   0.00181   0.00334   0.00156   0.00483   2.62818
   R40        2.59555   0.00041   0.00038   0.00044   0.00082   2.59637
   R41        2.04827   0.00017   0.00042  -0.00042   0.00000   2.04827
   R42        2.60420   0.00133   0.00217   0.00007   0.00225   2.60644
   R43        2.05241  -0.00034  -0.00003  -0.00057  -0.00060   2.05181
   R44        2.65630  -0.00009   0.00021  -0.00062  -0.00041   2.65589
   R45        2.04848  -0.00013  -0.00006  -0.00004  -0.00010   2.04838
   R46        2.64124   0.00036  -0.00063   0.00020  -0.00043   2.64082
   R47        2.04772   0.00007   0.00003   0.00009   0.00011   2.04784
   R48        2.05182  -0.00007  -0.00010   0.00000  -0.00010   2.05172
   R49        2.05955  -0.00002  -0.00052  -0.00017  -0.00070   2.05885
    A1        2.09468  -0.00036  -0.00122   0.00019  -0.00100   2.09368
    A2        2.09838   0.00013   0.00113  -0.00075   0.00036   2.09875
    A3        2.09012   0.00022   0.00009   0.00056   0.00063   2.09075
    A4        2.09657  -0.00019  -0.00024  -0.00054  -0.00076   2.09581
    A5        2.08773   0.00009   0.00027   0.00026   0.00052   2.08826
    A6        2.09881   0.00010  -0.00002   0.00027   0.00024   2.09905
    A7        2.09621   0.00030   0.00108   0.00028   0.00140   2.09761
    A8        2.09986  -0.00017  -0.00074   0.00003  -0.00074   2.09913
    A9        2.08693  -0.00013  -0.00033  -0.00032  -0.00068   2.08625
   A10        2.09530  -0.00003  -0.00049   0.00010  -0.00031   2.09498
   A11        2.09721   0.00006   0.00043  -0.00070  -0.00031   2.09690
   A12        2.09065  -0.00003   0.00007   0.00060   0.00063   2.09127
   A13        2.09017  -0.00016  -0.00046  -0.00007  -0.00068   2.08949
   A14        2.07446   0.00040   0.00227  -0.00016   0.00183   2.07629
   A15        2.11807  -0.00025  -0.00181   0.00028  -0.00109   2.11697
   A16        2.09254   0.00044   0.00139  -0.00003   0.00134   2.09388
   A17        2.07667   0.00013   0.00063  -0.00003   0.00046   2.07713
   A18        2.11349  -0.00057  -0.00206   0.00007  -0.00185   2.11164
   A19        1.77239   0.00150   0.00109   0.00292   0.00267   1.77506
   A20        2.11754  -0.00073  -0.00302  -0.00464  -0.00514   2.11239
   A21        2.07365   0.00045   0.00132   0.00022   0.00090   2.07455
   A22        1.42996  -0.00167   0.00361   0.03192   0.03567   1.46563
   A23        2.09081   0.00026   0.00179   0.00438   0.00427   2.09507
   A24        1.82024   0.00137   0.02324  -0.02673  -0.00325   1.81699
   A25        2.11488  -0.00072  -0.00139   0.00460   0.00158   2.11646
   A26        2.09329   0.00017  -0.00056  -0.00343  -0.00256   2.09073
   A27        2.07437   0.00053   0.00177  -0.00125   0.00074   2.07510
   A28        1.56776  -0.00188  -0.02631   0.02378  -0.00300   1.56476
   A29        1.92246   0.00129   0.00093  -0.03271  -0.03143   1.89103
   A30        1.77622   0.00122  -0.00013  -0.00034  -0.00059   1.77563
   A31        2.09358  -0.00018  -0.00039   0.00064   0.00007   2.09365
   A32        2.09195  -0.00006  -0.00024  -0.00007  -0.00022   2.09173
   A33        2.09765   0.00024   0.00063  -0.00057   0.00015   2.09780
   A34        2.09683   0.00007   0.00041   0.00068   0.00073   2.09756
   A35        2.08752  -0.00007  -0.00036  -0.00035  -0.00053   2.08699
   A36        2.09876   0.00000  -0.00005  -0.00033  -0.00019   2.09857
   A37        2.09590   0.00013   0.00040  -0.00042   0.00015   2.09606
   A38        2.10026  -0.00007  -0.00050   0.00022  -0.00036   2.09990
   A39        2.08696  -0.00005   0.00009   0.00019   0.00020   2.08716
   A40        2.09543  -0.00045  -0.00166  -0.00190  -0.00268   2.09275
   A41        2.09073   0.00033   0.00103   0.00105   0.00165   2.09238
   A42        2.09702   0.00012   0.00063   0.00084   0.00103   2.09805
   A43        1.95787  -0.00060  -0.00478  -0.00410  -0.00869   1.94918
   A44        1.99358  -0.00106  -0.00472   0.00058  -0.00385   1.98972
   A45        1.81880   0.00030   0.00399  -0.00106   0.00288   1.82168
   A46        1.98793   0.00048   0.01244   0.00308   0.01499   2.00292
   A47        1.94929   0.00046  -0.00052   0.00213   0.00166   1.95095
   A48        1.73626   0.00063  -0.00724  -0.00034  -0.00753   1.72873
   A49        1.90816   0.00171   0.00387   0.00784   0.00901   1.91718
   A50        1.98604   0.00059  -0.00584   0.00481  -0.00130   1.98474
   A51        1.85059  -0.00429   0.00150  -0.00351  -0.00276   1.84783
   A52        1.94472  -0.00120   0.00074  -0.00591  -0.00250   1.94222
   A53        1.87361  -0.00012  -0.00269   0.00590   0.00368   1.87729
   A54        1.89501   0.00314   0.00256  -0.00908  -0.00610   1.88892
   A55        1.93499  -0.00010  -0.00001   0.00054   0.00053   1.93552
   A56        1.91364   0.00002   0.00073  -0.00223  -0.00150   1.91214
   A57        1.95511   0.00001  -0.00040   0.00074   0.00034   1.95546
   A58        1.88344   0.00006   0.00026   0.00012   0.00039   1.88383
   A59        1.89225   0.00001  -0.00052   0.00091   0.00039   1.89265
   A60        1.88224   0.00002  -0.00006  -0.00009  -0.00015   1.88209
   A61        2.59889  -0.00168   0.06377   0.05960   0.11621   2.71509
   A62        2.08429  -0.00048  -0.00079  -0.00105  -0.00183   2.08246
   A63        2.14777  -0.00182  -0.00400   0.00334  -0.00064   2.14713
   A64        2.05016   0.00228   0.00505  -0.00260   0.00246   2.05262
   A65        2.08911   0.00052   0.00124  -0.00018   0.00106   2.09017
   A66        2.10571  -0.00035  -0.00039   0.00158   0.00119   2.10690
   A67        2.08835  -0.00017  -0.00087  -0.00139  -0.00225   2.08610
   A68        2.09864  -0.00016  -0.00027   0.00127   0.00100   2.09964
   A69        2.07693   0.00038   0.00091  -0.00053   0.00038   2.07731
   A70        2.10757  -0.00022  -0.00062  -0.00077  -0.00139   2.10618
   A71        2.08988   0.00005  -0.00035   0.00107   0.00073   2.09061
   A72        2.10101   0.00006   0.00012  -0.00059  -0.00048   2.10053
   A73        2.09227  -0.00010   0.00023  -0.00047  -0.00025   2.09202
   A74        2.08053   0.00013   0.00075  -0.00051   0.00024   2.08078
   A75        2.10382   0.00003  -0.00074   0.00025  -0.00049   2.10333
   A76        2.09876  -0.00016   0.00000   0.00023   0.00023   2.09898
   A77        2.12353  -0.00005  -0.00045  -0.00080  -0.00125   2.12227
   A78        2.07817   0.00004   0.00023   0.00057   0.00081   2.07898
   A79        2.08149   0.00001   0.00022   0.00023   0.00044   2.08193
   A80        2.21992  -0.00243  -0.00758   0.00356  -0.00364   2.21628
   A81        2.01261   0.00054   0.00338  -0.00278   0.00045   2.01306
   A82        2.04960   0.00191   0.00354  -0.00077   0.00261   2.05222
   A83        3.04336  -0.00094  -0.01031  -0.07399  -0.06976   2.97360
   A84        3.13303  -0.00110   0.07660   0.08132   0.15473   3.28776
    D1       -0.02764  -0.00006   0.00103  -0.00084   0.00018  -0.02746
    D2        3.12662  -0.00007   0.00036  -0.00065  -0.00031   3.12631
    D3        3.11692   0.00011   0.00217  -0.00039   0.00182   3.11874
    D4       -0.01201   0.00011   0.00150  -0.00020   0.00132  -0.01069
    D5        0.03243   0.00011   0.00076   0.00072   0.00156   0.03398
    D6       -3.07599   0.00032   0.00218   0.00065   0.00292  -3.07308
    D7       -3.11212  -0.00007  -0.00036   0.00027  -0.00007  -3.11219
    D8        0.06265   0.00015   0.00106   0.00020   0.00129   0.06394
    D9       -0.00673   0.00001  -0.00079  -0.00039  -0.00121  -0.00794
   D10       -3.12771   0.00001  -0.00094   0.00041  -0.00053  -3.12824
   D11        3.12211   0.00002  -0.00012  -0.00058  -0.00071   3.12140
   D12        0.00114   0.00002  -0.00027   0.00022  -0.00004   0.00110
   D13        0.03627   0.00001  -0.00121   0.00173   0.00054   0.03681
   D14       -3.11325  -0.00007  -0.00100   0.00170   0.00076  -3.11248
   D15       -3.12579   0.00000  -0.00107   0.00095  -0.00014  -3.12592
   D16        0.00788  -0.00007  -0.00086   0.00092   0.00009   0.00797
   D17       -0.03130   0.00004   0.00300  -0.00184   0.00121  -0.03010
   D18        3.07730  -0.00020   0.00285  -0.00008   0.00292   3.08022
   D19        3.11818   0.00011   0.00278  -0.00180   0.00098   3.11917
   D20       -0.05640  -0.00012   0.00264  -0.00004   0.00270  -0.05370
   D21       -0.00298  -0.00009  -0.00277   0.00062  -0.00224  -0.00522
   D22        3.10473  -0.00030  -0.00416   0.00069  -0.00358   3.10114
   D23       -3.11074   0.00013  -0.00271  -0.00118  -0.00405  -3.11479
   D24       -0.00303  -0.00008  -0.00410  -0.00111  -0.00539  -0.00843
   D25        2.44813   0.00037  -0.00243   0.00171  -0.00105   2.44707
   D26       -0.72700   0.00013  -0.00255   0.00349   0.00070  -0.72631
   D27       -2.44042  -0.00015   0.00553   0.00037   0.00541  -2.43501
   D28        0.73475   0.00005   0.00689   0.00030   0.00672   0.74148
   D29       -0.74324   0.00012  -0.00129   0.00268   0.00110  -0.74214
   D30        2.45087   0.00061  -0.00323   0.00363   0.00051   2.45138
   D31       -2.05344   0.00128   0.02524  -0.00991   0.01594  -2.03750
   D32        0.01571  -0.00007  -0.00597  -0.00198  -0.00750   0.00821
   D33       -3.08677   0.00044  -0.00126   0.00029  -0.00070  -3.08747
   D34        3.10428  -0.00056  -0.00403  -0.00305  -0.00702   3.09726
   D35        0.00179  -0.00005   0.00068  -0.00079  -0.00021   0.00158
   D36        3.06447  -0.00057   0.00138  -0.00164  -0.00044   3.06404
   D37       -0.07296  -0.00052   0.00157  -0.00185  -0.00041  -0.07337
   D38       -0.02542  -0.00006  -0.00039  -0.00044  -0.00073  -0.02615
   D39        3.12033  -0.00001  -0.00020  -0.00064  -0.00070   3.11962
   D40        1.51888   0.00052  -0.01599  -0.02439  -0.04056   1.47832
   D41       -1.61855   0.00057  -0.01580  -0.02460  -0.04053  -1.65909
   D42        0.98138   0.00016   0.00178  -0.01642  -0.01499   0.96639
   D43       -1.03120   0.00033   0.01389   0.00926   0.01635  -1.01485
   D44        3.10778  -0.00072   0.02497   0.00263   0.02884   3.13663
   D45        3.03159   0.00018  -0.00075  -0.01572  -0.01579   3.01579
   D46        1.01900   0.00035   0.01136   0.00995   0.01555   1.03455
   D47       -1.12520  -0.00071   0.02244   0.00332   0.02804  -1.09716
   D48        0.71906  -0.00030   0.00781  -0.00082   0.00671   0.72578
   D49       -2.46122  -0.00080   0.00309  -0.00311  -0.00010  -2.46132
   D50        1.84879  -0.00130   0.01709   0.02107   0.03805   1.88684
   D51        0.02360   0.00012  -0.00084   0.00142   0.00065   0.02425
   D52       -3.11822   0.00009  -0.00084   0.00017  -0.00056  -3.11878
   D53       -3.07979   0.00064   0.00385   0.00350   0.00727  -3.07252
   D54        0.06157   0.00060   0.00385   0.00226   0.00606   0.06764
   D55       -1.30921  -0.00061  -0.02723   0.01159  -0.01582  -1.32503
   D56        1.83216  -0.00065  -0.02723   0.01035  -0.01703   1.81513
   D57        0.79134  -0.00113  -0.07878  -0.17052  -0.24966   0.54168
   D58       -1.31802  -0.00119  -0.07008  -0.17223  -0.24290  -1.56092
   D59       -0.02546  -0.00008   0.00072  -0.00084  -0.00013  -0.02559
   D60        3.12944  -0.00005   0.00059  -0.00113  -0.00053   3.12891
   D61        3.11636  -0.00004   0.00072   0.00042   0.00109   3.11745
   D62       -0.01192  -0.00001   0.00059   0.00013   0.00068  -0.01124
   D63        0.00181  -0.00004  -0.00045  -0.00043  -0.00087   0.00094
   D64       -3.12744   0.00002  -0.00052   0.00022  -0.00032  -3.12776
   D65        3.13000  -0.00007  -0.00032  -0.00014  -0.00047   3.12954
   D66        0.00076  -0.00001  -0.00040   0.00051   0.00008   0.00083
   D67        0.02369   0.00010   0.00026   0.00101   0.00123   0.02493
   D68       -3.12207   0.00005   0.00007   0.00122   0.00121  -3.12086
   D69       -3.13015   0.00005   0.00033   0.00036   0.00069  -3.12946
   D70        0.00727   0.00000   0.00014   0.00057   0.00067   0.00794
   D71       -2.96922  -0.00081  -0.00569  -0.07564  -0.08220  -3.05142
   D72       -0.78252  -0.00061  -0.00603  -0.07369  -0.07935  -0.86187
   D73        1.29912   0.00075  -0.00523  -0.08447  -0.08943   1.20969
   D74        1.01532   0.00084  -0.00598  -0.07545  -0.08237   0.93295
   D75       -3.08118   0.00104  -0.00631  -0.07351  -0.07951   3.12250
   D76       -0.99953   0.00240  -0.00552  -0.08429  -0.08960  -1.08913
   D77       -0.93459  -0.00053  -0.00411  -0.07824  -0.08312  -1.01772
   D78        1.25210  -0.00033  -0.00444  -0.07629  -0.08027   1.17183
   D79       -2.94943   0.00103  -0.00365  -0.08707  -0.09035  -3.03979
   D80        0.31779  -0.00013  -0.00103   0.00528   0.00427   0.32206
   D81       -2.87461   0.00061  -0.01363   0.00554  -0.00808  -2.88269
   D82        2.59896  -0.00157  -0.00053   0.00284   0.00238   2.60134
   D83       -0.59344  -0.00084  -0.01313   0.00310  -0.00997  -0.60341
   D84       -1.60847  -0.00045  -0.00015   0.00648   0.00632  -1.60215
   D85        1.48231   0.00029  -0.01275   0.00675  -0.00603   1.47628
   D86        0.99636  -0.00158   0.00002  -0.03089  -0.03057   0.96579
   D87        3.07417  -0.00157   0.00080  -0.03182  -0.03071   3.04346
   D88       -1.12001  -0.00153   0.00096  -0.03295  -0.03169  -1.15169
   D89       -3.11973   0.00020   0.00126  -0.02140  -0.02151  -3.14123
   D90       -1.04191   0.00022   0.00205  -0.02232  -0.02165  -1.06356
   D91        1.04710   0.00026   0.00220  -0.02345  -0.02262   1.02447
   D92       -1.05984   0.00131   0.00000  -0.02331  -0.02225  -1.08209
   D93        1.01797   0.00132   0.00078  -0.02424  -0.02239   0.99558
   D94        3.10698   0.00136   0.00094  -0.02537  -0.02336   3.08361
   D95       -1.00969   0.00089   0.08489   0.17059   0.25674  -0.75295
   D96       -3.04790   0.00110   0.08099   0.16047   0.24594  -2.80196
   D97        1.13080   0.00084   0.08023   0.16923   0.25024   1.38104
   D98        0.03104  -0.00014  -0.00582   0.00680   0.00099   0.03203
   D99       -3.11617  -0.00021  -0.00919   0.01028   0.00110  -3.11506
   D100      -3.06200   0.00022  -0.01370   0.01483   0.00110  -3.06090
   D101       0.07398   0.00015  -0.01707   0.01831   0.00121   0.07519
   D102      -0.02085   0.00005   0.00588  -0.00651  -0.00062  -0.02148
   D103       3.13177   0.00032   0.00313  -0.00283   0.00032   3.13209
   D104       3.07488  -0.00039   0.01316  -0.01393  -0.00080   3.07408
   D105      -0.05568  -0.00013   0.01041  -0.01025   0.00013  -0.05555
   D106       0.00953   0.00038  -0.00912  -0.00351  -0.01264  -0.00311
   D107      -3.08031  -0.00033   0.00373  -0.00373   0.00001  -3.08030
   D108      -3.08440   0.00081  -0.01676   0.00434  -0.01242  -3.09682
   D109       0.10895   0.00010  -0.00391   0.00412   0.00023   0.10917
   D110      -0.01860   0.00010   0.00092  -0.00070   0.00021  -0.01838
   D111       3.13147   0.00001   0.00124  -0.00193  -0.00069   3.13079
   D112       3.12855   0.00017   0.00425  -0.00415   0.00009   3.12864
   D113      -0.00456   0.00008   0.00457  -0.00538  -0.00081  -0.00537
   D114      -0.00162   0.00007  -0.00098   0.00003  -0.00096  -0.00257
   D115      -3.13046   0.00008  -0.00203   0.00265   0.00062  -3.12984
   D116       3.12875  -0.00020   0.00181  -0.00371  -0.00190   3.12685
   D117      -0.00009  -0.00019   0.00077  -0.00109  -0.00033  -0.00042
   D118      -0.00429   0.00001   0.00410  -0.00599  -0.00189  -0.00618
   D119       3.13911  -0.00007   0.00204  -0.00275  -0.00071   3.13840
   D120       3.12887   0.00010   0.00378  -0.00478  -0.00100   3.12787
   D121      -0.01092   0.00002   0.00172  -0.00154   0.00018  -0.01073
   D122       0.01458  -0.00010  -0.00407   0.00631   0.00224   0.01682
   D123      -3.12883  -0.00002  -0.00200   0.00306   0.00106  -3.12776
   D124      -3.13973  -0.00011  -0.00303   0.00370   0.00067  -3.13906
   D125       0.00005  -0.00003  -0.00096   0.00045  -0.00051  -0.00046
         Item               Value     Threshold  Converged?
 Maximum Force            0.004291     0.000450     NO 
 RMS     Force            0.000734     0.000300     NO 
 Maximum Displacement     0.331580     0.001800     NO 
 RMS     Displacement     0.064277     0.001200     NO 
 Predicted change in Energy=-4.237750D-04
 GradGradGradGradGradGradGradGradGradGradGradGradGradGradGradGradGradGrad

                          Input orientation:                          
 ---------------------------------------------------------------------
 Center     Atomic      Atomic             Coordinates (Angstroms)
 Number     Number       Type             X           Y           Z
 ---------------------------------------------------------------------
      1          6           0        0.820133   -3.367253   -1.260239
      2          6           0        0.373181   -4.477957   -0.552341
      3          6           0        0.190913   -4.400135    0.827852
      4          6           0        0.464205   -3.214515    1.504164
      5          6           0        0.880091   -2.085438    0.795395
      6          6           0        1.055415   -2.162220   -0.592352
      7         16           0        1.523844   -0.732815   -1.534825
      8          6           0        2.769545   -0.006536   -0.493653
      9          6           0        2.595310    0.071638    0.892187
     10         16           0        1.130295   -0.560865    1.674781
     11          6           0        3.560315    0.705112    1.678162
     12          6           0        4.676642    1.281363    1.078314
     13          6           0        4.849814    1.201502   -0.302464
     14          6           0        3.905981    0.545790   -1.087399
     15          1           0        5.725528    1.638720   -0.770824
     16          1           0        4.048662    0.465764   -2.160660
     17          1           0        3.436518    0.747681    2.755891
     18          1           0        5.416699    1.782332    1.693823
     19          1           0        0.983284   -3.430904   -2.331700
     20          1           0        0.347955   -3.162635    2.582319
     21          1           0        0.178483   -5.406937   -1.078204
     22          1           0       -0.145820   -5.268401    1.384998
     23          6           0       -0.989433    1.969128    0.040721
     24          1           0       -0.956011    1.790052    1.113428
     25          6           0        0.242617    2.715111   -0.442368
     26          1           0        0.136397    2.959844   -1.504252
     27          6           0        0.570593    3.955245    0.381073
     28          1           0        0.675789    3.703336    1.441745
     29          1           0        1.518226    4.380532    0.040511
     30          1           0       -0.197894    4.728008    0.283420
     31          1           0        1.075899    2.010515   -0.347347
     32          6           0       -1.961791   -0.385226   -0.301798
     33          6           0       -2.345381   -0.577214    1.059076
     34          6           0       -2.160671   -1.440654   -1.238285
     35          6           0       -2.864684   -1.785300    1.457281
     36          1           0       -2.227024    0.218735    1.785226
     37          6           0       -2.694870   -2.644074   -0.827436
     38          1           0       -1.875289   -1.286209   -2.274433
     39          6           0       -3.035077   -2.815920    0.517043
     40          1           0       -3.149919   -1.944957    2.490776
     41          1           0       -2.837501   -3.452769   -1.534547
     42          1           0       -3.443589   -3.767204    0.844113
     43          6           0       -1.344067    0.773999   -0.758805
     44          1           0       -1.142170    0.850663   -1.826684
     45         35           0       -2.642439    3.026878   -0.230063
 ---------------------------------------------------------------------
                    Distance matrix (angstroms):
                    1          2          3          4          5
     1  C    0.000000
     2  C    1.390880   0.000000
     3  C    2.413065   1.394349   0.000000
     4  C    2.791404   2.415323   1.392043   0.000000
     5  C    2.423277   2.792399   2.415335   1.396470   0.000000
     6  C    1.397690   2.414473   2.787940   2.419139   1.400883
     7  S    2.740597   4.039231   4.561599   4.064126   2.770186
     8  C    3.960087   5.073422   5.263025   4.426849   3.090876
     9  C    4.428336   5.265294   5.077599   3.964205   2.757594
    10  S    4.072635   4.569124   4.042242   2.741284   1.777708
    11  C    5.720748   6.480523   6.175715   4.997964   3.968634
    12  C    6.476969   7.372148   7.243198   6.175669   5.082243
    13  C    6.166781   7.235947   7.373012   6.480638   5.269533
    14  C    4.986405   6.164819   6.475499   5.718558   4.429930
    15  H    7.025824   8.130749   8.345987   7.510724   6.308776
    16  H    5.091775   6.366806   6.891328   6.310603   5.028591
    17  H    6.317235   6.901864   6.383675   5.108861   4.290155
    18  H    7.508204   8.347068   8.141354   7.037872   6.028900
    19  H    1.085679   2.152827   3.398533   3.876870   3.405825
    20  H    3.876864   3.399530   2.152725   1.085645   2.153282
    21  H    2.145964   1.085101   2.155656   3.399556   3.877497
    22  H    3.397750   2.155794   1.085212   2.145875   3.395788
    23  C    5.783077   6.616142   6.525358   5.578967   4.528151
    24  H    5.948678   6.620383   6.302016   5.216836   4.300214
    25  C    6.164218   7.195093   7.227922   6.244882   4.998370
    26  H    6.368610   7.502205   7.720814   6.876098   5.594312
    27  C    7.508339   8.486997   8.375926   7.257968   6.062780
    28  H    7.570653   8.426239   8.141144   6.921367   5.828329
    29  H    7.887170   8.951839   8.915255   7.806278   6.541088
    30  H    8.303765   9.261447   9.152626   8.063018   6.917168
    31  H    5.460695   6.529633   6.577289   5.577025   4.256881
    32  C    4.189295   4.718613   4.693585   4.141476   3.488673
    33  C    4.814978   5.020263   4.593580   3.879077   3.570425
    34  C    3.549290   4.014491   4.307830   4.190177   3.714543
    35  C    4.844106   4.666129   4.070654   3.623032   3.814645
    36  H    5.605295   5.855272   5.300656   4.371375   3.992887
    37  C    3.614630   3.584933   3.761845   3.967558   3.965602
    38  H    3.553116   4.267139   4.856943   4.844522   4.201753
    39  C    4.280810   3.939819   3.607403   3.657631   3.992445
    40  H    5.643966   5.299895   4.467033   3.955639   4.374361
    41  H    3.668902   3.510587   3.955973   4.493528   4.595510
    42  H    4.771538   4.125893   3.689237   4.001498   4.639495
    43  C    4.699486   5.529432   5.625417   4.929414   3.941928
    44  H    4.686396   5.684578   6.032790   5.495513   4.425554
    45  Br   7.344084   8.094466   8.019202   7.184272   6.292500
                    6          7          8          9         10
     6  C    0.000000
     7  S    1.775071   0.000000
     8  C    2.755895   1.778565   0.000000
     9  C    3.092774   2.772286   1.398935   0.000000
    10  S    2.776659   3.238212   2.774261   1.777296   0.000000
    11  C    4.432985   4.066711   2.418376   1.396525   2.740020
    12  C    5.269029   4.563501   2.786895   2.414544   4.040563
    13  C    5.078989   4.040096   2.413178   2.790443   4.566208
    14  C    3.962841   2.740364   1.396096   2.421041   4.069245
    15  H    6.024031   4.884877   3.394337   3.875515   5.651135
    16  H    4.280819   2.864082   2.153629   3.404033   4.927620
    17  H    5.034670   4.925488   3.401945   2.153616   2.863522
    18  H    6.309269   5.648402   3.872017   3.395487   4.885099
    19  H    2.154087   2.864768   4.277317   5.025919   4.930580
    20  H    3.402921   4.923172   5.028585   4.285752   2.864418
    21  H    3.396065   4.885276   6.018276   6.303830   5.654139
    22  H    3.873143   5.646652   6.302056   6.022679   4.886035
    23  C    4.652979   4.012406   4.280037   4.144375   3.682969
    24  H    4.751418   4.419025   4.437364   3.951427   3.192898
    25  C    4.946867   3.837082   3.714210   3.782083   4.000289
    26  H    5.283151   3.944829   4.093188   4.486748   4.846594
    27  C    6.213371   5.153374   4.614785   4.409435   4.730982
    28  H    6.219840   5.409122   4.678966   4.144371   4.294682
    29  H    6.589560   5.350517   4.593200   4.522392   5.219074
    30  H    7.057832   6.007577   5.641404   5.463915   5.627801
    31  H    4.179972   3.022685   2.637866   2.757589   3.271690
    32  C    3.513639   3.713600   4.750342   4.733021   3.674058
    33  C    4.099375   4.660841   5.375789   4.985909   3.529828
    34  C    3.358734   3.763592   5.188276   5.426352   4.482236
    35  C    4.439622   5.414758   6.222112   5.794746   4.184065
    36  H    4.700662   5.098745   5.496338   4.906532   3.448415
    37  C    3.788415   4.685175   6.076829   6.190169   5.023219
    38  H    3.490819   3.522411   5.136461   5.644244   5.015571
    39  C    4.288380   5.416018   6.527463   6.338768   4.876059
    40  H    5.218977   6.286399   6.906833   6.295220   4.571848
    41  H    4.208093   5.139989   6.663254   6.915628   5.865688
    42  H    4.988030   6.288263   7.384800   7.155929   5.647214
    43  C    3.795603   3.331308   4.195396   4.328715   3.718423
    44  H    3.928157   3.114518   4.220578   4.686992   4.406446
    45  Br   6.382171   5.761563   6.209722   6.117753   5.543812
                   11         12         13         14         15
    11  C    0.000000
    12  C    1.392145   0.000000
    13  C    2.414972   1.393885   0.000000
    14  C    2.791630   2.413566   1.391727   0.000000
    15  H    3.399603   2.155732   1.085078   2.146036   0.000000
    16  H    3.877154   3.398605   2.153149   1.085657   2.473732
    17  H    1.085651   2.153367   3.399544   3.877117   4.297818
    18  H    2.146348   1.085129   2.154967   3.398014   2.488068
    19  H    6.310841   6.890177   6.366085   5.089649   7.115215
    20  H    5.108447   6.383469   6.901768   6.314966   7.950778
    21  H    7.509427   8.343702   8.129857   7.023481   8.972485
    22  H    7.035925   8.139386   8.346468   7.505641   9.318187
    23  C    4.997915   5.801209   5.899477   5.221457   6.771888
    24  H    4.679019   5.655685   6.004894   5.480036   6.943794
    25  C    4.420844   4.901906   4.851479   4.306071   5.597215
    26  H    5.189874   5.486417   5.172269   4.495685   5.789790
    27  C    4.602634   4.949285   5.134399   4.990551   5.767712
    28  H    4.167221   4.690934   5.169519   5.176949   5.887101
    29  H    4.512287   4.545049   4.617720   4.656049   5.086962
    30  H    5.679184   6.022650   6.185375   6.017630   6.763287
    31  H    3.461082   3.940751   3.859916   3.271461   4.683654
    32  C    5.966802   6.982193   6.993974   5.992887   7.963116
    33  C    6.074938   7.263848   7.535812   6.704328   8.567291
    34  C    6.770499   7.715235   7.550077   6.385373   8.478986
    35  C    6.894313   8.149824   8.457610   7.599426   9.512103
    36  H    5.808728   7.020648   7.443515   6.780316   8.473065
    37  C    7.524786   8.566220   8.484475   7.335805   9.447149
    38  H    7.009577   7.794944   7.436692   6.179673   8.281816
    39  C    7.566047   8.750620   8.887226   7.877411   9.912145
    40  H    7.260197   8.582496   9.038702   8.294147  10.112089
    41  H    8.278981   9.257505   9.070562   7.852577   9.991596
    42  H    8.351762   9.564571   9.735667   8.737782  10.765906
    43  C    5.476908   6.315169   6.225365   5.265269   7.122293
    44  H    5.866728   6.517905   6.192755   5.111097   6.992936
    45  Br   6.892465   7.637252   7.711751   7.054971   8.499546
                   16         17         18         19         20
    16  H    0.000000
    17  H    4.962527   0.000000
    18  H    4.296733   2.473784   0.000000
    19  H    4.960827   7.025846   7.939636   0.000000
    20  H    7.025408   4.985972   7.136826   4.962177   0.000000
    21  H    7.116081   7.949491   9.317115   2.474604   4.297097
    22  H    7.940152   7.134826   8.986091   4.297105   2.472174
    23  C    5.699875   5.334147   6.618622   6.219351   5.880758
    24  H    6.125369   4.804012   6.399090   6.548904   5.327952
    25  C    4.743213   4.929568   5.674901   6.472376   6.611182
    26  H    4.685843   5.825228   6.284568   6.499503   7.364073
    27  C    5.543812   4.913425   5.470795   7.879381   7.453809
    28  H    5.902158   4.252588   5.121526   8.076559   6.967779
    29  H    5.154965   4.924503   4.968115   8.181202   8.045476
    30  H    6.494112   5.930013   6.495374   8.648807   8.236816
    31  H    3.809420   4.098458   4.802185   5.792692   5.989519
    32  C    6.348629   6.306716   7.944993   4.697885   4.622451
    33  C    7.234520   6.169674   8.137582   5.542646   4.032212
    34  C    6.560566   7.216008   8.740791   3.878287   4.884203
    35  C    8.121030   6.914299   9.020269   5.645463   3.672031
    36  H    7.417228   5.770414   7.802544   6.369852   4.324297
    37  C    7.544786   7.870079   9.578484   4.051016   4.599361
    38  H    6.178637   7.593166   8.850768   3.574135   5.661434
    39  C    8.253417   7.719665   9.693361   4.963947   3.978754
    40  H    8.903201   7.120516   9.376287   6.522858   3.704895
    41  H    7.947714   8.684178  10.293710   3.903118   5.213434
    42  H    9.114850   8.448370  10.489235   5.458580   4.214579
    43  C    5.580478   5.933614   7.262236   5.056854   5.433520
    44  H    5.215786   6.478810   7.502049   4.806705   6.145433
    45  Br   7.420063   7.145934   8.378540   7.698421   7.427114
                   21         22         23         24         25
    21  H    0.000000
    22  H    2.488318   0.000000
    23  C    7.551315   7.409493   0.000000
    24  H    7.608349   7.109987   1.088065   0.000000
    25  C    8.147151   8.199183   1.519149   2.170932   0.000000
    26  H    8.377727   8.725332   2.153126   3.068227   1.094885
    27  C    9.483338   9.305737   2.548369   2.748623   1.524322
    28  H    9.465439   9.009458   2.782680   2.535985   2.171200
    29  H    9.941880   9.883248   3.478969   3.739464   2.152667
    30  H   10.232927  10.057055   2.880426   3.145670   2.184622
    31  H    7.507204   7.581309   2.101882   2.512196   1.095373
    32  C    5.513725   5.476168   2.570171   2.783216   3.806739
    33  C    5.853553   5.191486   3.059330   2.745405   4.448761
    34  C    4.607459   5.058941   3.825476   4.173634   4.866175
    35  C    5.367104   4.419212   4.429327   4.067481   5.789446
    36  H    6.755286   5.882198   2.763838   2.129746   4.158508
    37  C    3.994053   4.275466   4.994381   5.143156   6.123558
    38  H    4.757031   5.678058   4.091687   4.667554   4.883908
    39  C    4.425512   3.887906   5.225727   5.088532   6.500465
    40  H    5.983410   4.614395   5.098090   4.545394   6.467524
    41  H    3.622594   4.366395   5.940857   6.167572   6.980166
    42  H    4.416269   3.663527   6.290773   6.094560   7.567269
    43  C    6.373708   6.522445   1.480992   2.165226   2.526977
    44  H    6.439093   6.982160   2.182084   3.092145   2.703725
    45  Br   8.933431   8.812104   1.981058   2.485709   2.909608
                   26         27         28         29         30
    26  H    0.000000
    27  C    2.175730   0.000000
    28  H    3.085874   1.095239   0.000000
    29  H    2.512787   1.093097   1.769675   0.000000
    30  H    2.536518   1.094199   1.776229   1.767714   0.000000
    31  H    1.767008   2.137265   2.495311   2.441938   3.066786
    32  C    4.127685   5.071387   5.168472   5.911019   5.440494
    33  C    5.024007   5.431922   5.253286   6.367431   5.775701
    34  C    4.971081   6.260819   6.456679   7.003985   6.649847
    35  C    6.347720   6.775928   6.531487   7.696403   7.135327
    36  H    4.890818   4.874403   4.548268   5.864425   5.167816
    37  C    6.314907   7.461551   7.536586   8.237026   7.862345
    38  H    4.761200   6.364503   6.724102   6.999062   6.747375
    39  C    6.892265   7.672549   7.558194   8.529277   8.063189
    40  H    7.128618   7.287348   6.902153   8.234512   7.623341
    41  H    7.068705   8.376358   8.509486   9.100207   8.786218
    42  H    7.973976   8.715749   8.551924   9.573452   9.111396
    43  C    2.743243   3.884014   4.183688   4.673190   4.246660
    44  H    2.487436   4.176862   4.703758   4.798343   4.514199
    45  Br   3.057774   3.399842   3.776662   4.383689   3.022136
                   31         32         33         34         35
    31  H    0.000000
    32  C    3.869007   0.000000
    33  C    4.514369   1.426877   0.000000
    34  C    4.814533   1.424952   2.461202   0.000000
    35  C    5.761345   2.422763   1.373941   2.807221   0.000000
    36  H    4.320607   2.188786   1.083899   3.449578   2.128454
    37  C    6.009525   2.432302   2.820103   1.379269   2.446683
    38  H    4.826134   2.170379   3.440341   1.085771   3.892773
    39  C    6.398576   2.780416   2.404430   2.395227   1.405439
    40  H    6.446568   3.412166   2.137233   3.890864   1.083956
    41  H    6.824341   3.419994   3.903573   2.143473   3.425234
    42  H    7.431514   3.866085   3.380578   3.375662   2.153845
    43  C    2.748546   1.390770   2.476509   2.408617   3.711243
    44  H    2.907495   2.127082   3.437173   2.575596   4.549701
    45  Br   3.856525   3.480069   3.839219   4.605155   5.104271
                   36         37         38         39         40
    36  H    0.000000
    37  C    3.903915   0.000000
    38  H    4.343893   2.146930   0.000000
    39  C    3.386793   1.397460   3.387840   0.000000
    40  H    2.455830   3.421456   4.976529   2.160414   0.000000
    41  H    4.987336   1.083669   2.483397   2.157228   4.309794
    42  H    4.272404   2.148506   4.282549   1.085725   2.473525
    43  C    2.749549   3.675949   2.612238   4.168311   4.605822
    44  H    3.823889   3.952538   2.303078   4.745522   5.521504
    45  Br   3.481325   5.702569   4.834324   5.903441   5.690311
                   41         42         43         44         45
    41  H    0.000000
    42  H    2.474719   0.000000
    43  C    4.549472   5.253558   0.000000
    44  H    4.634546   5.809852   1.089498   0.000000
    45  Br   6.612530   6.924973   2.653450   3.088028   0.000000
 Stoichiometry    C22H20BrS2(1+)
 Framework group  C1[X(C22H20BrS2)]
 Deg. of freedom   129
 Full point group                 C1      NOp   1
 Largest Abelian subgroup         C1      NOp   1
 Largest concise Abelian subgroup C1      NOp   1
                         Standard orientation:                         
 ---------------------------------------------------------------------
 Center     Atomic      Atomic             Coordinates (Angstroms)
 Number     Number       Type             X           Y           Z
 ---------------------------------------------------------------------
      1          6           0       -2.964016    1.555427   -1.410143
      2          6           0       -3.560562    2.599046   -0.710473
      3          6           0       -3.440854    2.668722    0.676980
      4          6           0       -2.732496    1.689963    1.368388
      5          6           0       -2.101951    0.658467    0.669419
      6          6           0       -2.216114    0.593573   -0.725296
      7         16           0       -1.378884   -0.667001   -1.653131
      8          6           0       -1.659667   -2.104334   -0.643910
      9          6           0       -1.545053   -2.041139    0.748890
     10         16           0       -1.126803   -0.522485    1.572018
     11          6           0       -1.707303   -3.199627    1.511689
     12          6           0       -1.953435   -4.417112    0.883027
     13          6           0       -2.068874   -4.478487   -0.504713
     14          6           0       -1.937276   -3.322049   -1.267758
     15          1           0       -2.273434   -5.424099   -0.996004
     16          1           0       -2.045955   -3.364471   -2.347128
     17          1           0       -1.639646   -3.147809    2.593989
     18          1           0       -2.066741   -5.315443    1.481082
     19          1           0       -3.073271    1.486770   -2.488127
     20          1           0       -2.662527    1.730018    2.451035
     21          1           0       -4.128175    3.350948   -1.248899
     22          1           0       -3.915433    3.474763    1.227215
     23          6           0        2.237964   -0.488617    0.074871
     24          1           0        2.035116   -0.415675    1.141369
     25          6           0        2.043477   -1.905368   -0.437774
     26          1           0        2.342832   -1.964557   -1.489277
     27          6           0        2.752737   -2.963216    0.399760
     28          1           0        2.448574   -2.898630    1.449932
     29          1           0        2.487821   -3.958352    0.033176
     30          1           0        3.841372   -2.865861    0.348101
     31          1           0        0.965907   -2.096088   -0.389688
     32          6           0        1.064912    1.770163   -0.282395
     33          6           0        1.106812    2.167460    1.087414
     34          6           0        0.419667    2.612313   -1.233674
     35          6           0        0.494383    3.333597    1.478273
     36          1           0        1.612818    1.556358    1.825891
     37          6           0       -0.180177    3.786720   -0.829520
     38          1           0        0.398383    2.309657   -2.276193
     39          6           0       -0.149857    4.138040    0.522718
     40          1           0        0.511679    3.639516    2.518020
     41          1           0       -0.681243    4.424345   -1.548342
     42          1           0       -0.632913    5.055782    0.843976
     43          6           0        1.579328    0.560554   -0.736779
     44          1           0        1.552947    0.372286   -1.809562
     45         35           0        4.117800    0.108507   -0.110192
 ---------------------------------------------------------------------
 Rotational constants (GHZ):           0.1944189           0.1629356           0.1051721
 Standard basis: 6-31+G(d,p) (6D, 7F)
 There are   598 symmetry adapted cartesian basis functions of A   symmetry.
 There are   598 symmetry adapted basis functions of A   symmetry.
   598 basis functions,  1043 primitive gaussians,   598 cartesian basis functions
   109 alpha electrons      109 beta electrons
       nuclear repulsion energy      3035.3530818167 Hartrees.
 NAtoms=   45 NActive=   45 NUniq=   45 SFac= 1.00D+00 NAtFMM=   60 NAOKFM=F Big=F
 Integral buffers will be    131072 words long.
 Raffenetti 2 integral format.
 Two-electron integral symmetry is turned on.
 Nuclear repulsion after empirical dispersion term =     3035.3096979615 Hartrees.
 ------------------------------------------------------------------------------
 Polarizable Continuum Model (PCM)
 =================================
 Model                : PCM.
 Atomic radii         : SMD-Coulomb.
 Polarization charges : Total charges.
 Charge compensation  : None.
 Solution method      : Matrix inversion.
 Cavity type          : VdW (van der Waals Surface) (Alpha=1.000).
 Cavity algorithm     : GePol (No added spheres)
                        Default sphere list used, NSphG=   45.
                        Lebedev-Laikov grids with approx.  5.0 points / Ang**2.
                        Smoothing algorithm: York/Karplus (Gamma=1.0000).
                        Polarization charges: spherical gaussians, with
                                              point-specific exponents (IZeta= 3).
                        Self-potential: point-specific (ISelfS= 7).
                        Self-field    : sphere-specific E.n sum rule (ISelfD= 2).
 1st derivatives      : Analytical E(r).r(x)/FMM algorithm (CHGder, D1EAlg=3).
                        Cavity 1st derivative terms included.
 Solvent              : Dichloromethane, Eps=   8.930000 Eps(inf)=   2.028346
 ------------------------------------------------------------------------------
 ------------------------------------------------------------------------------
 Atomic radii for non-electrostatic terms: SMD-CDS.
 ------------------------------------------------------------------------------
 Nuclear repulsion after PCM non-electrostatic terms =     3035.2935662908 Hartrees.
 One-electron integrals computed using PRISM.
 NBasis=   598 RedAO= T EigKep=  1.36D-06  NBF=   598
 NBsUse=   595 1.00D-06 EigRej=  9.96D-07 NBFU=   595
 Initial guess from the checkpoint file:  "/home/osl/gaussian/scratch/Gau-374820.chk"
 B after Tr=     0.000000    0.000000    0.000000
         Rot=    0.999753    0.001260    0.000952   -0.022162 Ang=   2.55 deg.
 ExpMin= 3.50D-02 ExpMax= 5.74D+05 ExpMxC= 5.74D+03 IAcc=3 IRadAn=         5 AccDes= 0.00D+00
 Harris functional with IExCor= 4639 and IRadAn=       5 diagonalized for initial guess.
 HarFok:  IExCor= 4639 AccDes= 0.00D+00 IRadAn=         5 IDoV= 1 UseB2=F ITyADJ=14
 ICtDFT=  3500011 ScaDFX=  1.000000  1.000000  1.000000  1.000000
 FoFCou: FMM=F IPFlag=           0 FMFlag=      100000 FMFlg1=           0
         NFxFlg=           0 DoJE=T BraDBF=F KetDBF=T FulRan=T
         wScrn=  0.000000 ICntrl=       500 IOpCl=  0 I1Cent=   200000004 NGrid=           0
         NMat0=    1 NMatS0=      1 NMatT0=    0 NMatD0=    1 NMtDS0=    0 NMtDT0=    0
 Petite list used in FoFCou.
 Requested convergence on RMS density matrix=1.00D-08 within 128 cycles.
 Requested convergence on MAX density matrix=1.00D-06.
 Requested convergence on             energy=1.00D-06.
 No special actions if energy rises.
 Inv3:  Mode=1 IEnd=    35397675.
 Iteration    1 A*A^-1 deviation from unit magnitude is 3.00D-15 for    580.
 Iteration    1 A*A^-1 deviation from orthogonality  is 1.94D-15 for   2244    244.
 Iteration    1 A^-1*A deviation from unit magnitude is 3.00D-15 for    600.
 Iteration    1 A^-1*A deviation from orthogonality  is 2.80D-15 for   1574    342.
 Error on total polarization charges =  0.04794
 SCF Done:  E(RwB97XD) =  -4218.09213630     A.U. after   19 cycles
            NFock= 19  Conv=0.48D-08     -V/T= 2.0064
 SMD-CDS (non-electrostatic) energy       (kcal/mol) =     -10.12
 (included in total energy above)
 D1PCM: PCM CHGder 1st derivatives, ID1Alg=3 FixD1E=F DoIter=F DoCFld=F I1PDM=0.
 Calling FoFJK, ICntrl=      2127 FMM=F ISym2X=0 I1Cent= 0 IOpClX= 0 NMat=1 NMatS=1 NMatT=0.
 ***** Axes restored to original set *****
 -------------------------------------------------------------------
 Center     Atomic                   Forces (Hartrees/Bohr)
 Number     Number              X              Y              Z
 -------------------------------------------------------------------
      1        6           0.000214239   -0.000291710    0.000000131
      2        6           0.000206889    0.000248563   -0.000168484
      3        6           0.000042256    0.000292320    0.000023056
      4        6          -0.000020856    0.000030004   -0.000369288
      5        6          -0.000043000   -0.000124080    0.000317491
      6        6           0.000020463    0.000048790   -0.000348528
      7       16          -0.000848787   -0.000042329    0.000676563
      8        6          -0.000235110   -0.000098883   -0.000009407
      9        6           0.000235320    0.000437726    0.000526659
     10       16           0.000079041    0.000121899   -0.000342286
     11        6           0.000014083    0.000059379   -0.000092318
     12        6          -0.000075531   -0.000014529    0.000036174
     13        6           0.000037032    0.000091246    0.000099021
     14        6          -0.000066434   -0.000134136   -0.000252632
     15        1           0.000002312    0.000028906    0.000002826
     16        1          -0.000005238    0.000045056   -0.000004061
     17        1          -0.000037567   -0.000099679   -0.000041226
     18        1          -0.000018504   -0.000000302    0.000004254
     19        1          -0.000047086    0.000047283    0.000054206
     20        1          -0.000018780    0.000049114   -0.000086696
     21        1          -0.000020929   -0.000003340   -0.000011059
     22        1           0.000046119   -0.000002206   -0.000036824
     23        6          -0.000663662    0.000095011   -0.000108700
     24        1           0.000192710   -0.000387809    0.000169686
     25        6           0.000894428    0.000490478    0.000860004
     26        1           0.000120829   -0.000204014   -0.000142127
     27        6          -0.000377327   -0.000181154    0.000290132
     28        1           0.000018750    0.000038179   -0.000033647
     29        1           0.000011270    0.000003355   -0.000000711
     30        1           0.000041023   -0.000104249    0.000086307
     31        1          -0.000317654   -0.000461926   -0.001165245
     32        6          -0.000493924   -0.000029145    0.000084832
     33        6          -0.000138876   -0.000037909   -0.000093386
     34        6           0.000160119    0.000148369   -0.000170761
     35        6          -0.000206816    0.000200136    0.000230510
     36        1           0.000448539    0.000301344    0.000339115
     37        6          -0.000110788   -0.000386848    0.000491392
     38        1           0.000265429   -0.000177311    0.000100693
     39        6          -0.000191878   -0.000144836   -0.000152987
     40        1           0.000021745   -0.000033036   -0.000057944
     41        1          -0.000034329   -0.000018517    0.000022091
     42        1           0.000079847    0.000000410    0.000007229
     43        6           0.000884253   -0.000101749   -0.000436429
     44        1          -0.000159535    0.000382165   -0.000354978
     45       35           0.000095916   -0.000080034    0.000057351
 -------------------------------------------------------------------
 Cartesian Forces:  Max     0.001165245 RMS     0.000273548

 GradGradGradGradGradGradGradGradGradGradGradGradGradGradGradGradGradGrad
 Berny optimization.
 Using GEDIIS/GDIIS optimizer.
 FormGI is forming the generalized inverse of G from B-inverse, IUseBI=4.
 Internal  Forces:  Max     0.002944228 RMS     0.000344831
 Search for a local minimum.
 Step number   4 out of a maximum of  268
 All quantities printed in internal units (Hartrees-Bohrs-Radians)
 Mixed Optimization -- En-DIIS/RFO-DIIS
 Swapping is turned off.
 Update second derivatives using D2CorX and points    1    3    4
 DE= -8.85D-05 DEPred=-4.24D-04 R= 2.09D-01
 Trust test= 2.09D-01 RLast= 6.63D-01 DXMaxT set to 1.50D-01
 ITU=  0 -1  0  0
     Eigenvalues ---    0.00126   0.00187   0.00239   0.00330   0.00604
     Eigenvalues ---    0.00882   0.01090   0.01158   0.01314   0.01452
     Eigenvalues ---    0.01600   0.01620   0.01665   0.01711   0.01785
     Eigenvalues ---    0.01823   0.01893   0.01950   0.02053   0.02231
     Eigenvalues ---    0.02241   0.02253   0.02313   0.02360   0.02431
     Eigenvalues ---    0.02451   0.02465   0.02535   0.02580   0.02631
     Eigenvalues ---    0.02780   0.02825   0.02901   0.02921   0.02956
     Eigenvalues ---    0.03074   0.03160   0.03359   0.03637   0.04116
     Eigenvalues ---    0.04469   0.04514   0.05060   0.05916   0.07453
     Eigenvalues ---    0.08111   0.09608   0.10902   0.11008   0.11019
     Eigenvalues ---    0.11358   0.11641   0.11691   0.11828   0.12146
     Eigenvalues ---    0.12322   0.12359   0.12443   0.12470   0.12498
     Eigenvalues ---    0.12509   0.12594   0.13153   0.13478   0.14694
     Eigenvalues ---    0.15414   0.15476   0.16032   0.16352   0.16541
     Eigenvalues ---    0.16963   0.17636   0.18063   0.18327   0.19208
     Eigenvalues ---    0.19322   0.19368   0.19457   0.19857   0.20456
     Eigenvalues ---    0.21382   0.22608   0.24194   0.24588   0.25424
     Eigenvalues ---    0.26518   0.28723   0.29479   0.30082   0.31151
     Eigenvalues ---    0.33709   0.34250   0.34491   0.34543   0.35031
     Eigenvalues ---    0.35180   0.35221   0.36050   0.36438   0.36556
     Eigenvalues ---    0.36567   0.36696   0.36712   0.36724   0.36735
     Eigenvalues ---    0.36851   0.36918   0.36932   0.36993   0.37019
     Eigenvalues ---    0.37172   0.37222   0.37524   0.39806   0.40737
     Eigenvalues ---    0.42232   0.42745   0.43925   0.46112   0.46249
     Eigenvalues ---    0.47443   0.47636   0.48139   0.48198   0.51538
     Eigenvalues ---    0.51727   0.54083   0.55437   1.29680
 En-DIIS/RFO-DIIS/Sim-DIIS IScMMF=       -3 using points:     4    3
 RFO step:  Lambda=-3.05627449D-04.
 DidBck=T Rises=F RFO-DIIS coefs:    0.75689    0.24311
 Iteration  1 RMS(Cart)=  0.03631869 RMS(Int)=  0.00119873
 Iteration  2 RMS(Cart)=  0.00400670 RMS(Int)=  0.00033978
 Iteration  3 RMS(Cart)=  0.00001150 RMS(Int)=  0.00033978
 Iteration  4 RMS(Cart)=  0.00000003 RMS(Int)=  0.00033978
 Variable       Old X    -DE/DX   Delta X   Delta X   Delta X     New X
                                 (Linear)    (Quad)   (Total)
    R1        2.62838  -0.00046   0.00017  -0.00128  -0.00111   2.62727
    R2        2.64125  -0.00011   0.00006  -0.00004   0.00002   2.64128
    R3        2.05164  -0.00007   0.00004  -0.00036  -0.00032   2.05132
    R4        2.63494  -0.00002   0.00007  -0.00022  -0.00015   2.63479
    R5        2.05054   0.00001   0.00002  -0.00013  -0.00011   2.05043
    R6        2.63058  -0.00016   0.00047  -0.00211  -0.00164   2.62894
    R7        2.05075  -0.00003  -0.00001   0.00000  -0.00001   2.05075
    R8        2.63895  -0.00041   0.00031  -0.00148  -0.00118   2.63777
    R9        2.05157  -0.00008   0.00002  -0.00023  -0.00021   2.05136
   R10        2.64729  -0.00012   0.00023  -0.00041  -0.00019   2.64710
   R11        3.35938   0.00010   0.00025  -0.00098  -0.00080   3.35858
   R12        3.35440  -0.00076   0.00070  -0.00473  -0.00397   3.35043
   R13        3.36100   0.00004   0.00012   0.00044   0.00064   3.36164
   R14        2.64360   0.00008   0.00010  -0.00005   0.00011   2.64371
   R15        2.63824   0.00004   0.00022  -0.00059  -0.00049   2.63775
   R16        4.98484  -0.00067  -0.00189  -0.09357  -0.09548   4.88936
   R17        3.35860  -0.00007   0.00015  -0.00158  -0.00150   3.35710
   R18        2.63905  -0.00024   0.00002  -0.00068  -0.00063   2.63842
   R19        5.21109  -0.00017   0.01834   0.02130   0.03958   5.25067
   R20        2.63077  -0.00013  -0.00013   0.00016   0.00015   2.63093
   R21        2.05158  -0.00003  -0.00001  -0.00005  -0.00007   2.05152
   R22        2.63406   0.00009  -0.00015   0.00014   0.00008   2.63414
   R23        2.05060   0.00000  -0.00001   0.00000   0.00000   2.05059
   R24        2.62998   0.00027  -0.00005   0.00053   0.00045   2.63043
   R25        2.05050   0.00000   0.00000  -0.00002  -0.00001   2.05049
   R26        2.05159  -0.00001   0.00003  -0.00014  -0.00010   2.05149
   R27        2.05615   0.00023  -0.00003   0.00026   0.00023   2.05638
   R28        2.87078  -0.00004  -0.00010   0.00118   0.00109   2.87186
   R29        2.79867  -0.00016  -0.00017   0.00191   0.00172   2.80039
   R30        3.74366  -0.00013   0.00028  -0.00301  -0.00273   3.74092
   R31        2.06903   0.00009  -0.00018   0.00041   0.00024   2.06927
   R32        2.88055  -0.00009  -0.00043   0.00001  -0.00042   2.88013
   R33        2.06996  -0.00087   0.00002  -0.00150  -0.00146   2.06850
   R34        2.06970  -0.00005  -0.00002  -0.00001  -0.00003   2.06967
   R35        2.06565   0.00002  -0.00002   0.00005   0.00004   2.06569
   R36        2.06774  -0.00011   0.00006  -0.00016  -0.00010   2.06763
   R37        2.69641   0.00020   0.00004   0.00046   0.00049   2.69690
   R38        2.69277   0.00014   0.00011  -0.00083  -0.00072   2.69205
   R39        2.62818   0.00043  -0.00117   0.00447   0.00331   2.63148
   R40        2.59637   0.00000  -0.00020   0.00036   0.00016   2.59654
   R41        2.04827   0.00049   0.00000   0.00050   0.00050   2.04877
   R42        2.60644   0.00063  -0.00055   0.00265   0.00210   2.60854
   R43        2.05181  -0.00004   0.00015  -0.00096  -0.00081   2.05100
   R44        2.65589   0.00010   0.00010   0.00013   0.00023   2.65612
   R45        2.04838  -0.00007   0.00003  -0.00024  -0.00021   2.04817
   R46        2.64082  -0.00005   0.00010  -0.00076  -0.00066   2.64016
   R47        2.04784   0.00001  -0.00003   0.00017   0.00014   2.04798
   R48        2.05172  -0.00003   0.00002  -0.00018  -0.00015   2.05157
   R49        2.05885   0.00036   0.00017  -0.00028  -0.00011   2.05875
    A1        2.09368  -0.00014   0.00024  -0.00103  -0.00077   2.09291
    A2        2.09875   0.00010  -0.00009   0.00053   0.00044   2.09919
    A3        2.09075   0.00004  -0.00015   0.00048   0.00032   2.09107
    A4        2.09581  -0.00008   0.00019  -0.00116  -0.00098   2.09483
    A5        2.08826   0.00005  -0.00013   0.00091   0.00078   2.08903
    A6        2.09905   0.00004  -0.00006   0.00028   0.00022   2.09927
    A7        2.09761   0.00013  -0.00034   0.00177   0.00143   2.09904
    A8        2.09913  -0.00009   0.00018  -0.00097  -0.00078   2.09834
    A9        2.08625  -0.00004   0.00016  -0.00085  -0.00068   2.08557
   A10        2.09498   0.00003   0.00008   0.00005   0.00011   2.09510
   A11        2.09690   0.00003   0.00008  -0.00075  -0.00067   2.09623
   A12        2.09127  -0.00006  -0.00015   0.00070   0.00055   2.09183
   A13        2.08949  -0.00024   0.00017  -0.00164  -0.00144   2.08804
   A14        2.07629   0.00029  -0.00044  -0.00001  -0.00043   2.07587
   A15        2.11697  -0.00005   0.00027   0.00169   0.00190   2.11887
   A16        2.09388   0.00031  -0.00033   0.00192   0.00155   2.09544
   A17        2.07713  -0.00015  -0.00011  -0.00016  -0.00032   2.07682
   A18        2.11164  -0.00016   0.00045  -0.00189  -0.00137   2.11028
   A19        1.77506   0.00015  -0.00065   0.00191   0.00142   1.77648
   A20        2.11239  -0.00005   0.00125  -0.00272  -0.00202   2.11038
   A21        2.07455   0.00008  -0.00022   0.00019  -0.00005   2.07450
   A22        1.46563  -0.00025  -0.00867  -0.00849  -0.01733   1.44830
   A23        2.09507  -0.00004  -0.00104   0.00232   0.00185   2.09692
   A24        1.81699  -0.00005   0.00079  -0.03907  -0.03852   1.77847
   A25        2.11646  -0.00034  -0.00038   0.00162   0.00178   2.11824
   A26        2.09073   0.00020   0.00062  -0.00106  -0.00089   2.08984
   A27        2.07510   0.00014  -0.00018  -0.00062  -0.00090   2.07420
   A28        1.56476  -0.00009   0.00073   0.04013   0.04055   1.60531
   A29        1.89103   0.00016   0.00764   0.00014   0.00767   1.89869
   A30        1.77563   0.00010   0.00014   0.00217   0.00217   1.77779
   A31        2.09365  -0.00005  -0.00002  -0.00011  -0.00006   2.09359
   A32        2.09173  -0.00007   0.00005  -0.00054  -0.00052   2.09121
   A33        2.09780   0.00012  -0.00004   0.00065   0.00059   2.09838
   A34        2.09756   0.00001  -0.00018   0.00041   0.00035   2.09791
   A35        2.08699  -0.00004   0.00013  -0.00042  -0.00034   2.08665
   A36        2.09857   0.00003   0.00005   0.00000  -0.00001   2.09856
   A37        2.09606   0.00007  -0.00004   0.00033   0.00025   2.09630
   A38        2.09990  -0.00007   0.00009  -0.00043  -0.00032   2.09958
   A39        2.08716   0.00000  -0.00005   0.00010   0.00008   2.08724
   A40        2.09275  -0.00018   0.00065  -0.00191  -0.00151   2.09124
   A41        2.09238   0.00012  -0.00040   0.00163   0.00135   2.09373
   A42        2.09805   0.00006  -0.00025   0.00028   0.00015   2.09820
   A43        1.94918  -0.00033   0.00211  -0.00781  -0.00573   1.94345
   A44        1.98972  -0.00100   0.00094  -0.00526  -0.00437   1.98535
   A45        1.82168   0.00023  -0.00070   0.00085   0.00017   1.82185
   A46        2.00292   0.00141  -0.00364   0.00784   0.00426   2.00718
   A47        1.95095  -0.00030  -0.00040   0.00066   0.00021   1.95115
   A48        1.72873  -0.00009   0.00183   0.00486   0.00667   1.73539
   A49        1.91718   0.00030  -0.00219   0.00507   0.00360   1.92078
   A50        1.98474  -0.00052   0.00032  -0.00392  -0.00381   1.98093
   A51        1.84783  -0.00011   0.00067  -0.00039   0.00048   1.84832
   A52        1.94222   0.00016   0.00061   0.00079   0.00090   1.94312
   A53        1.87729  -0.00038  -0.00089  -0.00147  -0.00247   1.87481
   A54        1.88892   0.00054   0.00148  -0.00019   0.00123   1.89015
   A55        1.93552   0.00004  -0.00013  -0.00094  -0.00107   1.93445
   A56        1.91214  -0.00001   0.00036   0.00045   0.00082   1.91296
   A57        1.95546   0.00001  -0.00008   0.00055   0.00047   1.95592
   A58        1.88383  -0.00002  -0.00009  -0.00026  -0.00035   1.88347
   A59        1.89265  -0.00004  -0.00010   0.00032   0.00022   1.89287
   A60        1.88209   0.00002   0.00004  -0.00013  -0.00009   1.88199
   A61        2.71509  -0.00039  -0.02825  -0.05507  -0.08123   2.63386
   A62        2.08246  -0.00001   0.00044  -0.00187  -0.00142   2.08103
   A63        2.14713  -0.00159   0.00016  -0.00224  -0.00209   2.14505
   A64        2.05262   0.00160  -0.00060   0.00420   0.00360   2.05622
   A65        2.09017   0.00020  -0.00026   0.00127   0.00101   2.09118
   A66        2.10690  -0.00022  -0.00029   0.00062   0.00033   2.10723
   A67        2.08610   0.00002   0.00055  -0.00187  -0.00132   2.08478
   A68        2.09964  -0.00027  -0.00024   0.00084   0.00060   2.10024
   A69        2.07731   0.00020  -0.00009   0.00051   0.00041   2.07772
   A70        2.10618   0.00007   0.00034  -0.00140  -0.00107   2.10511
   A71        2.09061  -0.00007  -0.00018   0.00062   0.00044   2.09104
   A72        2.10053   0.00007   0.00012  -0.00015  -0.00004   2.10049
   A73        2.09202   0.00000   0.00006  -0.00045  -0.00039   2.09163
   A74        2.08078   0.00018  -0.00006   0.00050   0.00044   2.08122
   A75        2.10333  -0.00006   0.00012  -0.00052  -0.00040   2.10293
   A76        2.09898  -0.00012  -0.00005   0.00001  -0.00005   2.09893
   A77        2.12227  -0.00001   0.00030  -0.00135  -0.00105   2.12123
   A78        2.07898   0.00002  -0.00020   0.00085   0.00065   2.07963
   A79        2.08193   0.00000  -0.00011   0.00050   0.00039   2.08232
   A80        2.21628  -0.00294   0.00089  -0.00873  -0.00791   2.20837
   A81        2.01306   0.00123  -0.00011   0.00126   0.00116   2.01423
   A82        2.05222   0.00170  -0.00064   0.00677   0.00615   2.05836
   A83        2.97360   0.00013   0.01696  -0.02911  -0.01616   2.95744
   A84        3.28776   0.00011  -0.03762  -0.04159  -0.07906   3.20870
    D1       -0.02746   0.00004  -0.00004   0.00074   0.00069  -0.02677
    D2        3.12631  -0.00002   0.00008  -0.00142  -0.00135   3.12496
    D3        3.11874   0.00008  -0.00044   0.00424   0.00378   3.12252
    D4       -0.01069   0.00002  -0.00032   0.00208   0.00175  -0.00894
    D5        0.03398   0.00006  -0.00038   0.00363   0.00324   0.03722
    D6       -3.07308   0.00005  -0.00071   0.00799   0.00724  -3.06583
    D7       -3.11219   0.00002   0.00002   0.00015   0.00017  -3.11203
    D8        0.06394   0.00001  -0.00031   0.00451   0.00417   0.06810
    D9       -0.00794  -0.00005   0.00029  -0.00393  -0.00363  -0.01157
   D10       -3.12824  -0.00003   0.00013  -0.00177  -0.00163  -3.12987
   D11        3.12140   0.00001   0.00017  -0.00175  -0.00158   3.11982
   D12        0.00110   0.00003   0.00001   0.00041   0.00042   0.00152
   D13        0.03681  -0.00001  -0.00013   0.00281   0.00269   0.03949
   D14       -3.11248   0.00002  -0.00019   0.00176   0.00157  -3.11092
   D15       -3.12592  -0.00004   0.00003   0.00066   0.00070  -3.12522
   D16        0.00797  -0.00001  -0.00002  -0.00039  -0.00042   0.00755
   D17       -0.03010   0.00011  -0.00029   0.00156   0.00125  -0.02885
   D18        3.08022   0.00007  -0.00071   0.00306   0.00233   3.08254
   D19        3.11917   0.00007  -0.00024   0.00262   0.00238   3.12154
   D20       -0.05370   0.00004  -0.00066   0.00412   0.00345  -0.05025
   D21       -0.00522  -0.00013   0.00054  -0.00476  -0.00420  -0.00942
   D22        3.10114  -0.00012   0.00087  -0.00918  -0.00825   3.09289
   D23       -3.11479  -0.00010   0.00098  -0.00626  -0.00525  -3.12004
   D24       -0.00843  -0.00009   0.00131  -0.01068  -0.00931  -0.01773
   D25        2.44707  -0.00018   0.00026   0.00828   0.00867   2.45574
   D26       -0.72631  -0.00021  -0.00017   0.00974   0.00969  -0.71661
   D27       -2.43501   0.00032  -0.00132   0.00252   0.00128  -2.43374
   D28        0.74148   0.00030  -0.00163   0.00685   0.00525   0.74673
   D29       -0.74214  -0.00037  -0.00027  -0.00226  -0.00238  -0.74453
   D30        2.45138  -0.00022  -0.00012   0.00238   0.00225   2.45364
   D31       -2.03750  -0.00041  -0.00387  -0.04684  -0.05108  -2.08859
   D32        0.00821   0.00009   0.00182   0.00213   0.00384   0.01205
   D33       -3.08747   0.00015   0.00017   0.00396   0.00402  -3.08345
   D34        3.09726  -0.00005   0.00171  -0.00263  -0.00091   3.09635
   D35        0.00158   0.00001   0.00005  -0.00081  -0.00073   0.00085
   D36        3.06404  -0.00015   0.00011  -0.00465  -0.00451   3.05953
   D37       -0.07337  -0.00013   0.00010  -0.00376  -0.00362  -0.07699
   D38       -0.02615   0.00000   0.00018   0.00010   0.00021  -0.02594
   D39        3.11962   0.00001   0.00017   0.00099   0.00110   3.12072
   D40        1.47832   0.00015   0.00986   0.02693   0.03687   1.51519
   D41       -1.65909   0.00016   0.00985   0.02782   0.03776  -1.62133
   D42        0.96639   0.00032   0.00364   0.00700   0.01019   0.97658
   D43       -1.01485   0.00015  -0.00397   0.00132  -0.00131  -1.01616
   D44        3.13663  -0.00022  -0.00701  -0.02201  -0.02920   3.10743
   D45        3.01579   0.00036   0.00384   0.00643   0.00993   3.02572
   D46        1.03455   0.00018  -0.00378   0.00075  -0.00157   1.03298
   D47       -1.09716  -0.00019  -0.00682  -0.02257  -0.02946  -1.12662
   D48        0.72578   0.00004  -0.00163  -0.00565  -0.00725   0.71853
   D49       -2.46132  -0.00002   0.00003  -0.00747  -0.00743  -2.46875
   D50        1.88684  -0.00018  -0.00925  -0.03112  -0.04047   1.84637
   D51        0.02425  -0.00001  -0.00016   0.00109   0.00097   0.02522
   D52       -3.11878  -0.00002   0.00014   0.00135   0.00152  -3.11725
   D53       -3.07252   0.00006  -0.00177   0.00281   0.00107  -3.07145
   D54        0.06764   0.00005  -0.00147   0.00307   0.00163   0.06927
   D55       -1.32503   0.00011   0.00385   0.05168   0.05538  -1.26964
   D56        1.81513   0.00010   0.00414   0.05194   0.05594   1.87107
   D57        0.54168   0.00021   0.06069  -0.01247   0.04891   0.59059
   D58       -1.56092   0.00006   0.05905  -0.02713   0.03198  -1.52894
   D59       -0.02559   0.00002   0.00003  -0.00064  -0.00066  -0.02625
   D60        3.12891   0.00000   0.00013  -0.00063  -0.00052   3.12840
   D61        3.11745   0.00003  -0.00026  -0.00091  -0.00122   3.11622
   D62       -0.01124   0.00000  -0.00017  -0.00089  -0.00108  -0.01231
   D63        0.00094  -0.00002   0.00021  -0.00010   0.00011   0.00105
   D64       -3.12776  -0.00002   0.00008  -0.00012  -0.00001  -3.12777
   D65        3.12954   0.00000   0.00011  -0.00012  -0.00004   3.12950
   D66        0.00083   0.00000  -0.00002  -0.00014  -0.00016   0.00068
   D67        0.02493   0.00001  -0.00030   0.00034   0.00009   0.02502
   D68       -3.12086   0.00000  -0.00029  -0.00055  -0.00080  -3.12166
   D69       -3.12946   0.00001  -0.00017   0.00035   0.00020  -3.12925
   D70        0.00794  -0.00001  -0.00016  -0.00054  -0.00068   0.00725
   D71       -3.05142  -0.00004   0.01998  -0.00642   0.01377  -3.03765
   D72       -0.86187   0.00002   0.01929  -0.00429   0.01495  -0.84692
   D73        1.20969   0.00031   0.02174  -0.00699   0.01463   1.22433
   D74        0.93295   0.00040   0.02002   0.00140   0.02164   0.95459
   D75        3.12250   0.00046   0.01933   0.00353   0.02282  -3.13787
   D76       -1.08913   0.00075   0.02178   0.00084   0.02251  -1.06662
   D77       -1.01772  -0.00015   0.02021  -0.00997   0.01043  -1.00728
   D78        1.17183  -0.00010   0.01951  -0.00784   0.01161   1.18345
   D79       -3.03979   0.00020   0.02197  -0.01053   0.01130  -3.02849
   D80        0.32206   0.00023  -0.00104   0.02951   0.02846   0.35052
   D81       -2.88269   0.00003   0.00196   0.01607   0.01803  -2.86466
   D82        2.60134   0.00015  -0.00058   0.02048   0.01988   2.62121
   D83       -0.60341  -0.00005   0.00242   0.00705   0.00946  -0.59396
   D84       -1.60215   0.00035  -0.00154   0.02770   0.02619  -1.57596
   D85        1.47628   0.00015   0.00147   0.01427   0.01577   1.49205
   D86        0.96579  -0.00006   0.00743   0.00334   0.01066   0.97644
   D87        3.04346  -0.00006   0.00747   0.00272   0.01007   3.05353
   D88       -1.15169  -0.00004   0.00770   0.00321   0.01080  -1.14089
   D89       -3.14123   0.00007   0.00523   0.00773   0.01325  -3.12798
   D90       -1.06356   0.00006   0.00526   0.00711   0.01267  -1.05089
   D91        1.02447   0.00009   0.00550   0.00760   0.01339   1.03787
   D92       -1.08209   0.00003   0.00541   0.00628   0.01151  -1.07058
   D93        0.99558   0.00002   0.00544   0.00567   0.01093   1.00651
   D94        3.08361   0.00005   0.00568   0.00616   0.01165   3.09527
   D95       -0.75295   0.00029  -0.06241   0.01751  -0.04504  -0.79799
   D96       -2.80196   0.00018  -0.05979   0.01256  -0.04825  -2.85021
   D97        1.38104  -0.00009  -0.06084   0.01255  -0.04861   1.33244
   D98        0.03203  -0.00021  -0.00024  -0.00139  -0.00163   0.03040
   D99       -3.11506  -0.00023  -0.00027   0.00349   0.00322  -3.11184
   D100      -3.06090  -0.00022  -0.00027  -0.00372  -0.00398  -3.06489
   D101       0.07519  -0.00023  -0.00030   0.00116   0.00087   0.07606
   D102      -0.02148   0.00015   0.00015  -0.00111  -0.00096  -0.02243
   D103       3.13209   0.00024  -0.00008   0.00403   0.00396   3.13604
   D104       3.07408   0.00007   0.00020   0.00093   0.00113   3.07521
   D105      -0.05555   0.00017  -0.00003   0.00607   0.00604  -0.04950
   D106      -0.00311   0.00017   0.00307   0.00827   0.01134   0.00823
   D107      -3.08030   0.00039   0.00000   0.02216   0.02217  -3.05813
   D108      -3.09682   0.00020   0.00302   0.00613   0.00914  -3.08768
   D109       0.10917   0.00043  -0.00005   0.02002   0.01997   0.12914
   D110      -0.01838   0.00012  -0.00005   0.00419   0.00414  -0.01425
   D111       3.13079   0.00005   0.00017   0.00204   0.00220   3.13299
   D112       3.12864   0.00013  -0.00002  -0.00064  -0.00066   3.12799
   D113      -0.00537   0.00006   0.00020  -0.00279  -0.00259  -0.00796
   D114      -0.00257   0.00001   0.00023   0.00072   0.00095  -0.00162
   D115      -3.12984   0.00000  -0.00015   0.00204   0.00189  -3.12795
   D116       3.12685  -0.00008   0.00046  -0.00449  -0.00403   3.12282
   D117      -0.00042  -0.00010   0.00008  -0.00317  -0.00309  -0.00351
   D118      -0.00618   0.00004   0.00046  -0.00470  -0.00424  -0.01042
   D119       3.13840  -0.00007   0.00017  -0.00332  -0.00314   3.13526
   D120       3.12787   0.00011   0.00024  -0.00256  -0.00232   3.12556
   D121      -0.01073   0.00000  -0.00004  -0.00118  -0.00122  -0.01195
   D122       0.01682  -0.00011  -0.00055   0.00218   0.00163   0.01845
   D123      -3.12776   0.00001  -0.00026   0.00079   0.00053  -3.12723
   D124      -3.13906  -0.00009  -0.00016   0.00086   0.00069  -3.13837
   D125      -0.00046   0.00003   0.00012  -0.00053  -0.00041  -0.00087
         Item               Value     Threshold  Converged?
 Maximum Force            0.002944     0.000450     NO 
 RMS     Force            0.000345     0.000300     NO 
 Maximum Displacement     0.161801     0.001800     NO 
 RMS     Displacement     0.035410     0.001200     NO 
 Predicted change in Energy=-1.614977D-04
 GradGradGradGradGradGradGradGradGradGradGradGradGradGradGradGradGradGrad

                          Input orientation:                          
 ---------------------------------------------------------------------
 Center     Atomic      Atomic             Coordinates (Angstroms)
 Number     Number       Type             X           Y           Z
 ---------------------------------------------------------------------
      1          6           0        0.796894   -3.348926   -1.265389
      2          6           0        0.350097   -4.465475   -0.567817
      3          6           0        0.166507   -4.398248    0.812676
      4          6           0        0.441868   -3.220551    1.500113
      5          6           0        0.858733   -2.085524    0.802743
      6          6           0        1.030965   -2.150139   -0.585910
      7         16           0        1.488067   -0.710882   -1.514896
      8          6           0        2.738639    0.010384   -0.475500
      9          6           0        2.570355    0.075715    0.911795
     10         16           0        1.114973   -0.571859    1.698226
     11          6           0        3.535162    0.709190    1.697423
     12          6           0        4.643804    1.298681    1.096001
     13          6           0        4.810171    1.231541   -0.286331
     14          6           0        3.867046    0.575300   -1.072100
     15          1           0        5.680159    1.679324   -0.755364
     16          1           0        4.004272    0.505923   -2.146758
     17          1           0        3.417187    0.740802    2.776146
     18          1           0        5.383441    1.800005    1.711723
     19          1           0        0.958150   -3.401872   -2.337548
     20          1           0        0.325274   -3.179621    2.578592
     21          1           0        0.154699   -5.389858   -1.101343
     22          1           0       -0.171697   -5.270936    1.361958
     23          6           0       -0.952546    1.950261    0.020103
     24          1           0       -0.885540    1.756749    1.088849
     25          6           0        0.261632    2.714611   -0.481002
     26          1           0        0.124554    2.989883   -1.531945
     27          6           0        0.607988    3.930624    0.370014
     28          1           0        0.756782    3.644088    1.416566
     29          1           0        1.537336    4.378524    0.008626
     30          1           0       -0.171708    4.697099    0.328278
     31          1           0        1.099326    2.011676   -0.432968
     32          6           0       -1.934675   -0.398575   -0.311907
     33          6           0       -2.315955   -0.575232    1.051962
     34          6           0       -2.139451   -1.463974   -1.235162
     35          6           0       -2.839926   -1.776482    1.464765
     36          1           0       -2.196527    0.228871    1.769292
     37          6           0       -2.675807   -2.662376   -0.809006
     38          1           0       -1.853160   -1.324428   -2.272722
     39          6           0       -3.013344   -2.818617    0.537684
     40          1           0       -3.124964   -1.922742    2.500176
     41          1           0       -2.820953   -3.478876   -1.506689
     42          1           0       -3.422721   -3.765288    0.876575
     43          6           0       -1.316272    0.757647   -0.780781
     44          1           0       -1.131842    0.839545   -1.851369
     45         35           0       -2.618286    2.999845   -0.186157
 ---------------------------------------------------------------------
                    Distance matrix (angstroms):
                    1          2          3          4          5
     1  C    0.000000
     2  C    1.390293   0.000000
     3  C    2.411808   1.394269   0.000000
     4  C    2.791151   2.415490   1.391173   0.000000
     5  C    2.424289   2.793082   2.414118   1.395846   0.000000
     6  C    1.397703   2.413439   2.785197   2.417500   1.400784
     7  S    2.738476   4.035951   4.556400   4.059957   2.767156
     8  C    3.959705   5.074147   5.264152   4.429124   3.092052
     9  C    4.428709   5.266992   5.079828   3.967612   2.759076
    10  S    4.073855   4.569489   4.040426   2.740053   1.777282
    11  C    5.722296   6.484836   6.181952   5.005024   3.971669
    12  C    6.478821   7.377648   7.251307   6.184095   5.085824
    13  C    6.168114   7.240682   7.380105   6.488033   5.272843
    14  C    4.986255   6.167061   6.479394   5.723338   4.432265
    15  H    7.027781   8.136540   8.354399   7.519019   6.312522
    16  H    5.091556   6.368739   6.894750   6.314823   5.030862
    17  H    6.318688   6.906116   6.389989   5.115965   4.292799
    18  H    7.510732   8.353866   8.151259   7.047687   6.032956
    19  H    1.085510   2.152424   3.397555   3.876476   3.406477
    20  H    3.876503   3.399106   2.151445   1.085535   2.152966
    21  H    2.145863   1.085041   2.155667   3.399402   3.878122
    22  H    3.396357   2.155242   1.085208   2.144674   3.394312
    23  C    5.726641   6.572990   6.494922   5.556268   4.492307
    24  H    5.868640   6.556479   6.250364   5.167655   4.229351
    25  C    6.137446   7.181155   7.230173   6.259668   5.004580
    26  H    6.379937   7.520823   7.751354   6.918349   5.634673
    27  C    7.463382   8.452248   8.352302   7.241824   6.036900
    28  H    7.489775   8.358718   8.086549   6.872366   5.763300
    29  H    7.866693   8.941932   8.919495   7.821159   6.547904
    30  H    8.259327   9.221064   9.114514   8.027381   6.876838
    31  H    5.433272   6.521734   6.596128   5.616516   4.286247
    32  C    4.132211   4.671761   4.655860   4.110343   3.448387
    33  C    4.770045   4.986533   4.564573   3.847615   3.524448
    34  C    3.489424   3.956287   4.256882   4.150963   3.678109
    35  C    4.811733   4.640939   4.041968   3.585631   3.770126
    36  H    5.565114   5.829602   5.282923   4.351103   3.952879
    37  C    3.569214   3.530642   3.704302   3.919628   3.927272
    38  H    3.483690   4.198478   4.800740   4.805904   4.170385
    39  C    4.248554   3.904742   3.561222   3.609198   3.949767
    40  H    5.620894   5.287166   4.450794   3.925140   4.333315
    41  H    3.628213   3.451147   3.892250   4.444500   4.562345
    42  H    4.750423   4.100084   3.645172   3.952289   4.599772
    43  C    4.643734   5.486633   5.596516   4.911170   3.914309
    44  H    4.648300   5.655695   6.018083   5.494850   4.422977
    45  Br   7.289383   8.042883   7.967717   7.134520   6.239276
                    6          7          8          9         10
     6  C    0.000000
     7  S    1.772969   0.000000
     8  C    2.756120   1.778903   0.000000
     9  C    3.093100   2.771085   1.398991   0.000000
    10  S    2.777643   3.237697   2.774956   1.776503   0.000000
    11  C    4.434002   4.065243   2.417514   1.396192   2.738320
    12  C    5.270274   4.562214   2.785494   2.414284   4.039089
    13  C    5.080148   4.039648   2.412106   2.790737   4.565655
    14  C    3.963301   2.740415   1.395838   2.422154   4.069961
    15  H    6.025654   4.885039   3.393557   3.875804   5.650562
    16  H    4.281526   2.865510   2.154179   3.405281   4.928850
    17  H    5.035376   4.923610   3.401050   2.152967   2.860974
    18  H    6.310847   5.647084   3.870615   3.395071   4.883209
    19  H    2.154153   2.863389   4.275612   5.025042   4.931637
    20  H    3.401750   4.919695   5.032687   4.291365   2.863406
    21  H    3.395482   4.882798   6.019223   6.305602   5.654452
    22  H    3.870395   5.641382   6.303860   6.025626   4.883638
    23  C    4.595089   3.923582   4.199237   4.088994   3.667673
    24  H    4.662787   4.301477   4.316440   3.847134   3.129826
    25  C    4.926323   3.782470   3.667210   3.772778   4.034614
    26  H    5.304374   3.943998   4.102064   4.521746   4.909271
    27  C    6.169957   5.086354   4.541238   4.359441   4.721602
    28  H    6.136623   5.300378   4.550986   4.034492   4.240500
    29  H    6.575205   5.312777   4.556111   4.516305   5.247803
    30  H    7.011906   5.949656   5.575076   5.405238   5.594124
    31  H    4.165185   2.955336   2.587339   2.778535   3.349162
    32  C    3.455151   3.641412   4.694025   4.692302   3.656641
    33  C    4.045346   4.591051   5.312721   4.931471   3.491266
    34  C    3.308154   3.715412   5.152337   5.400217   4.471232
    35  C    4.396439   5.361474   6.170729   5.745220   4.140875
    36  H    4.650093   5.024467   5.426112   4.845816   3.407676
    37  C    3.748641   4.652360   6.047404   6.162834   5.002648
    38  H    3.441701   3.480594   5.108458   5.627525   5.014440
    39  C    4.250383   5.377577   6.489614   6.300382   4.841259
    40  H    5.181445   6.234538   6.853719   6.241270   4.521624
    41  H    4.177397   5.121475   6.644347   6.895679   5.849252
    42  H    4.958113   6.258145   7.351610   7.118393   5.609258
    43  C    3.742020   3.249588   4.134477   4.293684   3.718066
    44  H    3.900939   3.062835   4.190601   4.682390   4.431689
    45  Br   6.324490   5.691853   6.141437   6.056240   5.499563
                   11         12         13         14         15
    11  C    0.000000
    12  C    1.392227   0.000000
    13  C    2.415322   1.393925   0.000000
    14  C    2.792549   2.413979   1.391966   0.000000
    15  H    3.399756   2.155568   1.085072   2.146292   0.000000
    16  H    3.878029   3.398963   2.153413   1.085603   2.474156
    17  H    1.085616   2.153766   3.399999   3.877984   4.298073
    18  H    2.146210   1.085127   2.154995   3.398385   2.487794
    19  H    6.310532   6.889739   6.365067   5.087331   7.114719
    20  H    5.118856   6.395543   6.912339   6.322272   7.962374
    21  H    7.513921   8.349667   8.135146   7.026058   8.979073
    22  H    7.043809   8.149825   8.355721   7.510962   9.329168
    23  C    4.949059   5.735961   5.815443   5.129513   6.683378
    24  H    4.583705   5.548290   5.882864   5.352813   6.820229
    25  C    4.413983   4.867774   4.788173   4.233800   5.523362
    26  H    5.221363   5.494532   5.157357   4.477491   5.760676
    27  C    4.550604   4.872575   5.037279   4.894829   5.662309
    28  H    4.051161   4.551113   5.014998   5.028386   5.728632
    29  H    4.506368   4.507544   4.549939   4.589121   5.003233
    30  H    5.614166   5.943719   6.099751   5.938167   6.672750
    31  H    3.488314   3.925485   3.794797   3.183071   4.604175
    32  C    5.931583   6.938247   6.939084   5.931804   7.905696
    33  C    6.025108   7.207755   7.472425   6.638138   8.502193
    34  C    6.747142   7.686294   7.514208   6.345332   8.441376
    35  C    6.846491   8.099310   8.404673   7.546525   9.458510
    36  H    5.752229   6.956144   7.370533   6.705255   8.397612
    37  C    7.498385   8.537899   8.454327   7.304840   9.416762
    38  H    6.995117   7.774286   7.408016   6.145829   8.250806
    39  C    7.528170   8.711818   8.848173   7.838995   9.873218
    40  H    7.206161   8.526607   8.982232   8.239513  10.055029
    41  H    8.258718   9.236971   9.050489   7.832914   9.971982
    42  H    8.313055   9.526844   9.700575   8.705099  10.731703
    43  C    5.447959   6.271964   6.164606   5.194700   7.056925
    44  H    5.864456   6.500452   6.157152   5.066159   6.950526
    45  Br   6.830805   7.568080   7.636682   6.980176   8.422112
                   16         17         18         19         20
    16  H    0.000000
    17  H    4.963348   0.000000
    18  H    4.297049   2.474079   0.000000
    19  H    4.958439   7.025559   7.939730   0.000000
    20  H    7.031869   4.996866   7.150747   4.961689   0.000000
    21  H    7.118450   7.953851   9.324549   2.475041   4.296064
    22  H    7.944929   7.142898   8.998894   4.296080   2.469975
    23  C    5.599236   5.305953   6.559641   6.152610   5.873191
    24  H    5.995330   4.732080   6.299997   6.461483   5.296522
    25  C    4.654073   4.945954   5.646013   6.429872   6.641320
    26  H    4.647609   5.870217   6.292303   6.496030   7.416170
    27  C    5.440355   4.884264   5.398580   7.824257   7.450726
    28  H    5.752526   4.165967   4.989362   7.986205   6.935380
    29  H    5.072326   4.942270   4.933743   8.147058   8.074613
    30  H    6.413312   5.875757   6.416132   8.600962   8.206925
    31  H    3.693654   4.157645   4.795638   5.740545   6.051298
    32  C    6.281392   6.283047   7.904660   4.635887   4.603973
    33  C    7.165611   6.129736   8.084413   5.495311   4.011175
    34  C    6.515890   7.199156   8.713873   3.816521   4.854176
    35  C    8.068179   6.870800   8.970842   5.614700   3.637017
    36  H    7.339081   5.726222   7.741298   6.324588   4.316510
    37  C    7.513398   7.845987   9.550832   4.011101   4.555200
    38  H    6.138042   7.585038   8.832116   3.496203   5.632278
    39  C    8.216186   7.683222   9.654845   4.937601   3.929631
    40  H    8.849769   7.068972   9.320593   6.501017   3.672878
    41  H    7.929186   8.663876  10.273112   3.870126   5.165057
    42  H    9.085373   8.408184  10.450763   5.445612   4.157803
    43  C    5.498859   5.920950   7.223935   4.989801   5.429745
    44  H    5.155407   6.489785   7.487791   4.753320   6.156414
    45  Br   7.343152   7.092634   8.310788   7.642078   7.382017
                   21         22         23         24         25
    21  H    0.000000
    22  H    2.487675   0.000000
    23  C    7.507395   7.386202   0.000000
    24  H    7.546723   7.069124   1.088189   0.000000
    25  C    8.128879   8.206901   1.519725   2.167472   0.000000
    26  H    8.390851   8.758057   2.156342   3.067486   1.095010
    27  C    9.446785   9.287656   2.545494   2.733694   1.524100
    28  H    9.397582   8.963409   2.782258   2.523226   2.170223
    29  H    9.927991   9.892643   3.477946   3.729735   2.153083
    30  H   10.192991  10.021487   2.872246   3.119885   2.184715
    31  H    7.491445   7.607476   2.102195   2.514082   1.094603
    32  C    5.468235   5.445164   2.567458   2.776369   3.813697
    33  C    5.824215   5.171419   3.049874   2.735979   4.451629
    34  C    4.549021   5.010992   3.826413   4.164898   4.877963
    35  C    5.348754   4.397865   4.420166   4.055201   5.794444
    36  H    6.733419   5.874839   2.751425   2.125112   4.157556
    37  C    3.941622   4.217610   4.993343   5.131819   6.135806
    38  H    4.683091   5.622556   4.097773   4.661556   4.898616
    39  C    4.397065   3.842949   5.220821   5.075953   6.509976
    40  H    5.978965   4.607356   5.086287   4.532716   6.470046
    41  H    3.559586   4.296413   5.941176   6.155843   6.993829
    42  H    4.398786   3.615484   6.285126   6.080727   7.576712
    43  C    6.329165   6.499630   1.481904   2.163157   2.531670
    44  H    6.404935   6.970317   2.183631   3.089791   2.708421
    45  Br   8.883363   8.762892   1.979611   2.484620   2.908990
                   26         27         28         29         30
    26  H    0.000000
    27  C    2.176270   0.000000
    28  H    3.085679   1.095223   0.000000
    29  H    2.509509   1.093117   1.769451   0.000000
    30  H    2.542202   1.094145   1.776316   1.767626   0.000000
    31  H    1.764885   2.137418   2.490558   2.447208   3.067005
    32  C    4.148562   5.066766   5.155064   5.914244   5.429898
    33  C    5.034154   5.414539   5.232333   6.362083   5.737507
    34  C    5.005061   6.263122   6.442990   7.014311   6.653960
    35  C    6.362912   6.757044   6.505475   7.691870   7.093535
    36  H    4.889660   4.850387   4.528814   5.853316   5.112873
    37  C    6.349227   7.459292   7.517135   8.245809   7.856576
    38  H    4.803476   6.376274   6.716308   7.015959   6.771357
    39  C    6.918702   7.661227   7.533448   8.531555   8.037706
    40  H    7.138014   7.261846   6.872536   8.225012   7.567110
    41  H    7.107847   8.377371   8.490125   9.112058   8.788184
    42  H    8.001029   8.702315   8.524007   9.574820   9.081944
    43  C    2.760997   3.885214   4.178208   4.677285   4.249626
    44  H    2.510879   4.185250   4.702314   4.807126   4.533590
    45  Br   3.055228   3.403604   3.791419   4.382682   3.021764
                   31         32         33         34         35
    31  H    0.000000
    32  C    3.876742   0.000000
    33  C    4.534452   1.427138   0.000000
    34  C    4.818022   1.424572   2.460072   0.000000
    35  C    5.785260   2.423772   1.374028   2.806765   0.000000
    36  H    4.346377   2.189440   1.084161   3.449018   2.127943
    37  C    6.019949   2.433347   2.819374   1.380382   2.445767
    38  H    4.819902   2.169941   3.439332   1.085342   3.891898
    39  C    6.417783   2.782433   2.404914   2.396190   1.405559
    40  H    6.475153   3.412870   2.137195   3.890302   1.083843
    41  H    6.831371   3.420708   3.902931   2.144295   3.424623
    42  H    7.452324   3.868013   3.381146   3.376724   2.154290
    43  C    2.743843   1.392521   2.476869   2.412403   3.712924
    44  H    2.892034   2.132470   3.439921   2.588665   4.556083
    45  Br   3.854612   3.468775   3.795460   4.610356   5.058455
                   36         37         38         39         40
    36  H    0.000000
    37  C    3.903414   0.000000
    38  H    4.343791   2.146932   0.000000
    39  C    3.386920   1.397110   3.387773   0.000000
    40  H    2.454715   3.420451   4.975542   2.160191   0.000000
    41  H    4.986918   1.083744   2.482957   2.156946   4.309169
    42  H    4.272447   2.148367   4.282452   1.085645   2.473805
    43  C    2.749059   3.680447   2.617093   4.172297   4.606574
    44  H    3.823044   3.966585   2.319616   4.757076   5.526184
    45  Br   3.417595   5.696665   4.861946   5.876607   5.630716
                   41         42         43         44         45
    41  H    0.000000
    42  H    2.474693   0.000000
    43  C    4.554024   5.257461   0.000000
    44  H    4.649803   5.821881   1.089441   0.000000
    45  Br   6.615037   6.895183   2.660126   3.106340   0.000000
 Stoichiometry    C22H20BrS2(1+)
 Framework group  C1[X(C22H20BrS2)]
 Deg. of freedom   129
 Full point group                 C1      NOp   1
 Largest Abelian subgroup         C1      NOp   1
 Largest concise Abelian subgroup C1      NOp   1
                         Standard orientation:                         
 ---------------------------------------------------------------------
 Center     Atomic      Atomic             Coordinates (Angstroms)
 Number     Number       Type             X           Y           Z
 ---------------------------------------------------------------------
      1          6           0       -3.073799    1.266360   -1.418106
      2          6           0       -3.773129    2.249035   -0.726586
      3          6           0       -3.666820    2.335329    0.660944
      4          6           0       -2.873195    1.432218    1.360881
      5          6           0       -2.141804    0.463916    0.671068
      6          6           0       -2.239273    0.385713   -0.724131
      7         16           0       -1.270055   -0.782096   -1.640785
      8          6           0       -1.414151   -2.242496   -0.635317
      9          6           0       -1.318251   -2.167935    0.758390
     10         16           0       -1.067454   -0.616287    1.586310
     11          6           0       -1.365100   -3.337560    1.519400
     12          6           0       -1.476490   -4.573522    0.888301
     13          6           0       -1.572999   -4.645582   -0.500411
     14          6           0       -1.557135   -3.481099   -1.262839
     15          1           0       -1.672771   -5.607222   -0.993031
     16          1           0       -1.650796   -3.533993   -2.343100
     17          1           0       -1.313623   -3.279456    2.602236
     18          1           0       -1.499936   -5.479261    1.485451
     19          1           0       -3.167440    1.184311   -2.496453
     20          1           0       -2.814776    1.483951    2.443608
     21          1           0       -4.407907    2.940624   -1.270716
     22          1           0       -4.219741    3.094195    1.205075
     23          6           0        2.241532   -0.289184    0.038589
     24          1           0        2.003453   -0.257420    1.099940
     25          6           0        2.211784   -1.712673   -0.492785
     26          1           0        2.556109   -1.732765   -1.532056
     27          6           0        2.991095   -2.699319    0.368657
     28          1           0        2.631051   -2.682502    1.402871
     29          1           0        2.854058   -3.712288   -0.018666
     30          1           0        4.063867   -2.484138    0.371859
     31          1           0        1.158804   -2.011642   -0.490622
     32          6           0        0.862164    1.849174   -0.302896
     33          6           0        0.878251    2.236300    1.070638
     34          6           0        0.130762    2.635572   -1.238863
     35          6           0        0.162921    3.336116    1.478881
     36          1           0        1.449194    1.671410    1.798875
     37          6           0       -0.575772    3.743763   -0.816753
     38          1           0        0.124900    2.341286   -2.283530
     39          6           0       -0.566680    4.083589    0.538368
     40          1           0        0.162609    3.633181    2.521218
     41          1           0       -1.143289    4.336493   -1.524634
     42          1           0       -1.132915    4.947113    0.873520
     43          6           0        1.489417    0.697675   -0.771640
     44          1           0        1.494248    0.520683   -1.846597
     45         35           0        4.051573    0.503121   -0.083325
 ---------------------------------------------------------------------
 Rotational constants (GHZ):           0.1948102           0.1659462           0.1065751
 Standard basis: 6-31+G(d,p) (6D, 7F)
 There are   598 symmetry adapted cartesian basis functions of A   symmetry.
 There are   598 symmetry adapted basis functions of A   symmetry.
   598 basis functions,  1043 primitive gaussians,   598 cartesian basis functions
   109 alpha electrons      109 beta electrons
       nuclear repulsion energy      3047.0397229650 Hartrees.
 NAtoms=   45 NActive=   45 NUniq=   45 SFac= 1.00D+00 NAtFMM=   60 NAOKFM=F Big=F
 Integral buffers will be    131072 words long.
 Raffenetti 2 integral format.
 Two-electron integral symmetry is turned on.
 Nuclear repulsion after empirical dispersion term =     3046.9956997293 Hartrees.
 ------------------------------------------------------------------------------
 Polarizable Continuum Model (PCM)
 =================================
 Model                : PCM.
 Atomic radii         : SMD-Coulomb.
 Polarization charges : Total charges.
 Charge compensation  : None.
 Solution method      : Matrix inversion.
 Cavity type          : VdW (van der Waals Surface) (Alpha=1.000).
 Cavity algorithm     : GePol (No added spheres)
                        Default sphere list used, NSphG=   45.
                        Lebedev-Laikov grids with approx.  5.0 points / Ang**2.
                        Smoothing algorithm: York/Karplus (Gamma=1.0000).
                        Polarization charges: spherical gaussians, with
                                              point-specific exponents (IZeta= 3).
                        Self-potential: point-specific (ISelfS= 7).
                        Self-field    : sphere-specific E.n sum rule (ISelfD= 2).
 1st derivatives      : Analytical E(r).r(x)/FMM algorithm (CHGder, D1EAlg=3).
                        Cavity 1st derivative terms included.
 Solvent              : Dichloromethane, Eps=   8.930000 Eps(inf)=   2.028346
 ------------------------------------------------------------------------------
 ------------------------------------------------------------------------------
 Atomic radii for non-electrostatic terms: SMD-CDS.
 ------------------------------------------------------------------------------
 Nuclear repulsion after PCM non-electrostatic terms =     3046.9796669800 Hartrees.
 One-electron integrals computed using PRISM.
 NBasis=   598 RedAO= T EigKep=  1.31D-06  NBF=   598
 NBsUse=   595 1.00D-06 EigRej=  9.96D-07 NBFU=   595
 Initial guess from the checkpoint file:  "/home/osl/gaussian/scratch/Gau-374820.chk"
 B after Tr=     0.000000    0.000000    0.000000
         Rot=    0.998794   -0.000289    0.000732   -0.049098 Ang=  -5.63 deg.
 ExpMin= 3.50D-02 ExpMax= 5.74D+05 ExpMxC= 5.74D+03 IAcc=3 IRadAn=         5 AccDes= 0.00D+00
 Harris functional with IExCor= 4639 and IRadAn=       5 diagonalized for initial guess.
 HarFok:  IExCor= 4639 AccDes= 0.00D+00 IRadAn=         5 IDoV= 1 UseB2=F ITyADJ=14
 ICtDFT=  3500011 ScaDFX=  1.000000  1.000000  1.000000  1.000000
 FoFCou: FMM=F IPFlag=           0 FMFlag=      100000 FMFlg1=           0
         NFxFlg=           0 DoJE=T BraDBF=F KetDBF=T FulRan=T
         wScrn=  0.000000 ICntrl=       500 IOpCl=  0 I1Cent=   200000004 NGrid=           0
         NMat0=    1 NMatS0=      1 NMatT0=    0 NMatD0=    1 NMtDS0=    0 NMtDT0=    0
 Petite list used in FoFCou.
 Requested convergence on RMS density matrix=1.00D-08 within 128 cycles.
 Requested convergence on MAX density matrix=1.00D-06.
 Requested convergence on             energy=1.00D-06.
 No special actions if energy rises.
 Inv3:  Mode=1 IEnd=    34131387.
 Iteration    1 A*A^-1 deviation from unit magnitude is 3.33D-15 for    226.
 Iteration    1 A*A^-1 deviation from orthogonality  is 2.11D-15 for   2204    247.
 Iteration    1 A^-1*A deviation from unit magnitude is 3.11D-15 for    226.
 Iteration    1 A^-1*A deviation from orthogonality  is 6.72D-15 for   3205   1467.
 Error on total polarization charges =  0.04809
 SCF Done:  E(RwB97XD) =  -4218.09231056     A.U. after   19 cycles
            NFock= 19  Conv=0.36D-08     -V/T= 2.0064
 SMD-CDS (non-electrostatic) energy       (kcal/mol) =     -10.06
 (included in total energy above)
 D1PCM: PCM CHGder 1st derivatives, ID1Alg=3 FixD1E=F DoIter=F DoCFld=F I1PDM=0.
 Calling FoFJK, ICntrl=      2127 FMM=F ISym2X=0 I1Cent= 0 IOpClX= 0 NMat=1 NMatS=1 NMatT=0.
 ***** Axes restored to original set *****
 -------------------------------------------------------------------
 Center     Atomic                   Forces (Hartrees/Bohr)
 Number     Number              X              Y              Z
 -------------------------------------------------------------------
      1        6          -0.000018591   -0.000250044   -0.000028710
      2        6           0.000340244    0.000106570   -0.000061158
      3        6           0.000082077   -0.000626614   -0.000167235
      4        6          -0.000052176    0.000341960    0.000190228
      5        6           0.000108400   -0.000251198    0.000258546
      6        6           0.000279286    0.000080462   -0.000294788
      7       16           0.000477526   -0.000293822    0.000375190
      8        6          -0.000516579   -0.000366769   -0.000033727
      9        6           0.000514713    0.000444051    0.000175079
     10       16          -0.000176198    0.000155997   -0.000111948
     11        6           0.000074866    0.000033351   -0.000075018
     12        6          -0.000028112   -0.000041292   -0.000083219
     13        6           0.000072206    0.000105598    0.000079507
     14        6           0.000131459   -0.000074687    0.000080967
     15        1          -0.000024474   -0.000018308    0.000041376
     16        1          -0.000122100    0.000040462   -0.000016928
     17        1          -0.000042520   -0.000000413    0.000062245
     18        1          -0.000023459    0.000014331   -0.000009141
     19        1          -0.000037071    0.000293862   -0.000243959
     20        1           0.000034891    0.000140790   -0.000036708
     21        1           0.000032576   -0.000016931   -0.000033451
     22        1          -0.000048118   -0.000019238   -0.000028817
     23        6          -0.000078495    0.000106802    0.000115303
     24        1           0.000169512   -0.000465297   -0.000180509
     25        6           0.000256180    0.000335901    0.001112930
     26        1          -0.000188411   -0.000178002   -0.000057536
     27        6          -0.000145725   -0.000066693    0.000038574
     28        1          -0.000041908    0.000054009    0.000087358
     29        1           0.000005221    0.000012861    0.000002821
     30        1           0.000020617   -0.000039304    0.000045704
     31        1          -0.000134645   -0.000183408   -0.000768882
     32        6          -0.000817748    0.000154682    0.000008563
     33        6           0.000073396   -0.000076340   -0.000013365
     34        6          -0.000441328   -0.000365113    0.000490223
     35        6          -0.000289892    0.000132596   -0.000163602
     36        1           0.000407165    0.000071778   -0.000141512
     37        6          -0.000048429    0.000336003    0.000121829
     38        1           0.000015771    0.000250499   -0.000475890
     39        6          -0.000100823    0.000154486   -0.000154443
     40        1           0.000016228    0.000001120    0.000050883
     41        1           0.000048967    0.000056707    0.000053961
     42        1          -0.000050893   -0.000002878    0.000000315
     43        6           0.000762357   -0.000291021   -0.000019041
     44        1          -0.000387750   -0.000204561    0.000255323
     45       35          -0.000108213    0.000407055   -0.000447339
 -------------------------------------------------------------------
 Cartesian Forces:  Max     0.001112930 RMS     0.000253157

 GradGradGradGradGradGradGradGradGradGradGradGradGradGradGradGradGradGrad
 Berny optimization.
 Using GEDIIS/GDIIS optimizer.
 FormGI is forming the generalized inverse of G from B-inverse, IUseBI=4.
 Internal  Forces:  Max     0.004848890 RMS     0.000750725
 Search for a local minimum.
 Step number   5 out of a maximum of  268
 All quantities printed in internal units (Hartrees-Bohrs-Radians)
 Mixed Optimization -- En-DIIS/RFO-DIIS
 Swapping is turned off.
 Update second derivatives using D2CorX and points    1    3    4    5
 DE= -1.74D-04 DEPred=-1.61D-04 R= 1.08D+00
 TightC=F SS=  1.41D+00  RLast= 2.48D-01 DXNew= 2.5227D-01 7.4256D-01
 Trust test= 1.08D+00 RLast= 2.48D-01 DXMaxT set to 2.52D-01
 ITU=  1  0 -1  0  0
     Eigenvalues ---    0.00123   0.00190   0.00251   0.00385   0.00604
     Eigenvalues ---    0.00863   0.01092   0.01233   0.01298   0.01489
     Eigenvalues ---    0.01600   0.01613   0.01670   0.01732   0.01783
     Eigenvalues ---    0.01833   0.01923   0.01949   0.02063   0.02231
     Eigenvalues ---    0.02245   0.02292   0.02349   0.02407   0.02441
     Eigenvalues ---    0.02451   0.02472   0.02539   0.02578   0.02635
     Eigenvalues ---    0.02778   0.02824   0.02903   0.02945   0.02982
     Eigenvalues ---    0.03074   0.03169   0.03299   0.03568   0.04100
     Eigenvalues ---    0.04468   0.04514   0.05036   0.06031   0.07330
     Eigenvalues ---    0.08179   0.09592   0.10899   0.11009   0.11022
     Eigenvalues ---    0.11327   0.11641   0.11695   0.11828   0.12157
     Eigenvalues ---    0.12322   0.12369   0.12446   0.12475   0.12498
     Eigenvalues ---    0.12527   0.12620   0.13135   0.13697   0.14732
     Eigenvalues ---    0.15400   0.15473   0.16064   0.16321   0.16566
     Eigenvalues ---    0.16998   0.17636   0.18123   0.18331   0.19201
     Eigenvalues ---    0.19351   0.19415   0.19496   0.19792   0.20515
     Eigenvalues ---    0.21391   0.22607   0.24118   0.24590   0.25614
     Eigenvalues ---    0.26606   0.28755   0.29367   0.30103   0.31158
     Eigenvalues ---    0.33685   0.34249   0.34491   0.34547   0.35031
     Eigenvalues ---    0.35073   0.35195   0.35964   0.36448   0.36556
     Eigenvalues ---    0.36579   0.36699   0.36711   0.36725   0.36785
     Eigenvalues ---    0.36829   0.36918   0.36931   0.37007   0.37058
     Eigenvalues ---    0.37172   0.37220   0.37535   0.39424   0.40539
     Eigenvalues ---    0.42237   0.42938   0.43964   0.45977   0.46238
     Eigenvalues ---    0.46971   0.47642   0.48138   0.48197   0.51563
     Eigenvalues ---    0.52092   0.53853   0.55923   1.96166
 En-DIIS/RFO-DIIS/Sim-DIIS IScMMF=       -3 using points:     5    4    3
 RFO step:  Lambda=-1.48701269D-04.
 DidBck=F Rises=F RFO-DIIS coefs:    0.87256   -0.10756    0.23500
 Iteration  1 RMS(Cart)=  0.02246647 RMS(Int)=  0.00014986
 Iteration  2 RMS(Cart)=  0.00067612 RMS(Int)=  0.00011054
 Iteration  3 RMS(Cart)=  0.00000041 RMS(Int)=  0.00011054
 Variable       Old X    -DE/DX   Delta X   Delta X   Delta X     New X
                                 (Linear)    (Quad)   (Total)
    R1        2.62727  -0.00012   0.00031  -0.00020   0.00010   2.62738
    R2        2.64128  -0.00006   0.00006  -0.00030  -0.00024   2.64104
    R3        2.05132   0.00021   0.00008   0.00023   0.00031   2.05163
    R4        2.63479   0.00016   0.00009   0.00007   0.00016   2.63494
    R5        2.05043   0.00002   0.00003   0.00002   0.00006   2.05049
    R6        2.62894   0.00067   0.00067   0.00027   0.00094   2.62987
    R7        2.05075   0.00002  -0.00001  -0.00001  -0.00002   2.05073
    R8        2.63777   0.00001   0.00045  -0.00041   0.00004   2.63781
    R9        2.05136  -0.00003   0.00005  -0.00003   0.00002   2.05138
   R10        2.64710   0.00012   0.00024  -0.00008   0.00016   2.64725
   R11        3.35858   0.00042   0.00034   0.00052   0.00085   3.35942
   R12        3.35043  -0.00059   0.00118  -0.00188  -0.00069   3.34973
   R13        3.36164  -0.00071   0.00004  -0.00113  -0.00107   3.36057
   R14        2.64371  -0.00040   0.00008   0.00012   0.00031   2.64402
   R15        2.63775  -0.00002   0.00028   0.00004   0.00029   2.63804
   R16        4.88936   0.00058   0.01034  -0.03195  -0.02160   4.86776
   R17        3.35710   0.00001   0.00033   0.00040   0.00071   3.35782
   R18        2.63842   0.00012   0.00010  -0.00027  -0.00017   2.63825
   R19        5.25067   0.00044   0.01268  -0.04359  -0.03099   5.21968
   R20        2.63093   0.00002  -0.00014  -0.00001  -0.00013   2.63080
   R21        2.05152   0.00006   0.00000   0.00006   0.00006   2.05157
   R22        2.63414  -0.00018  -0.00016  -0.00002  -0.00016   2.63398
   R23        2.05059  -0.00002  -0.00001  -0.00002  -0.00003   2.05057
   R24        2.63043  -0.00007  -0.00010   0.00015   0.00005   2.63048
   R25        2.05049  -0.00004   0.00001  -0.00007  -0.00006   2.05042
   R26        2.05149   0.00001   0.00005  -0.00004   0.00001   2.05150
   R27        2.05638  -0.00009  -0.00006  -0.00013  -0.00019   2.05619
   R28        2.87186   0.00039  -0.00024   0.00013  -0.00011   2.87176
   R29        2.80039   0.00003  -0.00039   0.00032  -0.00008   2.80032
   R30        3.74092   0.00036   0.00062  -0.00062   0.00000   3.74092
   R31        2.06927   0.00004  -0.00020   0.00055   0.00035   2.06961
   R32        2.88013   0.00000  -0.00036  -0.00037  -0.00073   2.87940
   R33        2.06850   0.00090   0.00021  -0.00092  -0.00071   2.06779
   R34        2.06967   0.00005  -0.00002   0.00011   0.00009   2.06976
   R35        2.06569   0.00001  -0.00002   0.00002   0.00000   2.06569
   R36        2.06763  -0.00004   0.00007  -0.00004   0.00003   2.06767
   R37        2.69690  -0.00035  -0.00003  -0.00013  -0.00016   2.69674
   R38        2.69205  -0.00018   0.00020  -0.00012   0.00007   2.69212
   R39        2.63148  -0.00011  -0.00156   0.00160   0.00005   2.63153
   R40        2.59654  -0.00019  -0.00021   0.00021  -0.00001   2.59653
   R41        2.04877   0.00001  -0.00006  -0.00011  -0.00018   2.04859
   R42        2.60854  -0.00023  -0.00080   0.00034  -0.00046   2.60808
   R43        2.05100   0.00048   0.00024   0.00045   0.00069   2.05169
   R44        2.65612  -0.00010   0.00007  -0.00013  -0.00006   2.65606
   R45        2.04817   0.00005   0.00005  -0.00002   0.00004   2.04820
   R46        2.64016  -0.00006   0.00018   0.00005   0.00024   2.64039
   R47        2.04798  -0.00009  -0.00005  -0.00004  -0.00008   2.04790
   R48        2.05157   0.00003   0.00004   0.00000   0.00004   2.05161
   R49        2.05875  -0.00033   0.00018  -0.00059  -0.00041   2.05833
    A1        2.09291  -0.00002   0.00033  -0.00059  -0.00025   2.09266
    A2        2.09919   0.00028  -0.00014   0.00130   0.00116   2.10034
    A3        2.09107  -0.00026  -0.00019  -0.00073  -0.00092   2.09015
    A4        2.09483   0.00000   0.00030   0.00009   0.00040   2.09523
    A5        2.08903  -0.00002  -0.00022   0.00001  -0.00022   2.08882
    A6        2.09927   0.00001  -0.00008  -0.00009  -0.00018   2.09909
    A7        2.09904  -0.00006  -0.00051   0.00018  -0.00033   2.09871
    A8        2.09834   0.00001   0.00027  -0.00018   0.00009   2.09843
    A9        2.08557   0.00005   0.00025   0.00001   0.00026   2.08583
   A10        2.09510   0.00000   0.00006  -0.00012  -0.00006   2.09504
   A11        2.09623   0.00016   0.00016   0.00055   0.00071   2.09694
   A12        2.09183  -0.00016  -0.00022  -0.00042  -0.00064   2.09118
   A13        2.08804  -0.00022   0.00034  -0.00035  -0.00001   2.08804
   A14        2.07587   0.00016  -0.00038   0.00072   0.00034   2.07620
   A15        2.11887   0.00007   0.00002  -0.00042  -0.00041   2.11846
   A16        2.09544   0.00031  -0.00051   0.00086   0.00034   2.09578
   A17        2.07682  -0.00054  -0.00007  -0.00072  -0.00080   2.07602
   A18        2.11028   0.00023   0.00061  -0.00023   0.00040   2.11067
   A19        1.77648  -0.00052  -0.00081   0.00179   0.00105   1.77753
   A20        2.11038   0.00022   0.00147   0.00013   0.00142   2.11180
   A21        2.07450  -0.00057  -0.00020  -0.00052  -0.00064   2.07386
   A22        1.44830   0.00130  -0.00617   0.00250  -0.00376   1.44454
   A23        2.09692   0.00036  -0.00124   0.00019  -0.00097   2.09595
   A24        1.77847  -0.00108   0.00567   0.00059   0.00628   1.78474
   A25        2.11824   0.00035  -0.00060  -0.00093  -0.00140   2.11684
   A26        2.08984  -0.00043   0.00072   0.00011   0.00073   2.09058
   A27        2.07420   0.00008  -0.00006   0.00064   0.00054   2.07474
   A28        1.60531   0.00118  -0.00446  -0.00301  -0.00747   1.59784
   A29        1.89869  -0.00118   0.00641  -0.00332   0.00304   1.90174
   A30        1.77779  -0.00089  -0.00014   0.00194   0.00177   1.77957
   A31        2.09359   0.00021  -0.00001  -0.00023  -0.00022   2.09337
   A32        2.09121  -0.00013   0.00012  -0.00015  -0.00004   2.09117
   A33        2.09838  -0.00008  -0.00011   0.00038   0.00026   2.09865
   A34        2.09791   0.00004  -0.00022   0.00020   0.00002   2.09792
   A35        2.08665  -0.00001   0.00017  -0.00009   0.00007   2.08671
   A36        2.09856  -0.00003   0.00005  -0.00010  -0.00007   2.09848
   A37        2.09630  -0.00017  -0.00007   0.00007   0.00000   2.09630
   A38        2.09958   0.00007   0.00013  -0.00015  -0.00002   2.09955
   A39        2.08724   0.00010  -0.00006   0.00008   0.00003   2.08726
   A40        2.09124  -0.00001   0.00082  -0.00036   0.00042   2.09166
   A41        2.09373  -0.00009  -0.00056   0.00003  -0.00051   2.09323
   A42        2.09820   0.00010  -0.00026   0.00031   0.00007   2.09828
   A43        1.94345  -0.00077   0.00277  -0.00190   0.00084   1.94429
   A44        1.98535  -0.00175   0.00146  -0.00314  -0.00171   1.98364
   A45        1.82185   0.00103  -0.00070   0.00455   0.00386   1.82571
   A46        2.00718   0.00485  -0.00407   0.00317  -0.00085   2.00633
   A47        1.95115  -0.00223  -0.00042  -0.00229  -0.00270   1.94845
   A48        1.73539  -0.00169   0.00092  -0.00004   0.00089   1.73629
   A49        1.92078  -0.00087  -0.00258  -0.00012  -0.00245   1.91833
   A50        1.98093  -0.00226   0.00079  -0.00165  -0.00092   1.98001
   A51        1.84832   0.00477   0.00059  -0.00094  -0.00027   1.84804
   A52        1.94312   0.00150   0.00047   0.00144   0.00173   1.94485
   A53        1.87481  -0.00065  -0.00055  -0.00238  -0.00297   1.87185
   A54        1.89015  -0.00229   0.00128   0.00352   0.00477   1.89492
   A55        1.93445   0.00009   0.00001   0.00002   0.00004   1.93449
   A56        1.91296   0.00000   0.00025   0.00052   0.00077   1.91373
   A57        1.95592  -0.00002  -0.00014  -0.00033  -0.00047   1.95546
   A58        1.88347  -0.00001  -0.00005   0.00026   0.00022   1.88369
   A59        1.89287  -0.00006  -0.00012  -0.00056  -0.00068   1.89219
   A60        1.88199   0.00000   0.00005   0.00009   0.00014   1.88213
   A61        2.63386   0.00151  -0.01696   0.01027  -0.00575   2.62812
   A62        2.08103   0.00016   0.00061  -0.00017   0.00044   2.08147
   A63        2.14505  -0.00107   0.00042  -0.00151  -0.00109   2.14396
   A64        2.05622   0.00093  -0.00104   0.00171   0.00067   2.05689
   A65        2.09118   0.00010  -0.00038   0.00064   0.00026   2.09144
   A66        2.10723  -0.00035  -0.00032  -0.00040  -0.00072   2.10651
   A67        2.08478   0.00026   0.00070  -0.00024   0.00046   2.08524
   A68        2.10024  -0.00021  -0.00031  -0.00026  -0.00057   2.09967
   A69        2.07772  -0.00003  -0.00014   0.00022   0.00008   2.07779
   A70        2.10511   0.00024   0.00046   0.00005   0.00052   2.10562
   A71        2.09104  -0.00016  -0.00023  -0.00037  -0.00060   2.09044
   A72        2.10049   0.00006   0.00012   0.00016   0.00028   2.10077
   A73        2.09163   0.00011   0.00011   0.00022   0.00033   2.09197
   A74        2.08122   0.00012  -0.00011   0.00041   0.00029   2.08151
   A75        2.10293  -0.00005   0.00017  -0.00003   0.00014   2.10307
   A76        2.09893  -0.00006  -0.00005  -0.00034  -0.00039   2.09855
   A77        2.12123   0.00000   0.00043  -0.00008   0.00034   2.12157
   A78        2.07963  -0.00002  -0.00027   0.00012  -0.00015   2.07948
   A79        2.08232   0.00002  -0.00015  -0.00003  -0.00018   2.08214
   A80        2.20837  -0.00171   0.00186  -0.00234  -0.00049   2.20788
   A81        2.01423   0.00113  -0.00025   0.00136   0.00114   2.01536
   A82        2.05836   0.00050  -0.00140   0.00054  -0.00083   2.05754
   A83        2.95744   0.00153   0.01845   0.00930   0.02669   2.98413
   A84        3.20870   0.00167  -0.02629   0.01238  -0.01435   3.19435
    D1       -0.02677   0.00014  -0.00013   0.00150   0.00137  -0.02540
    D2        3.12496   0.00009   0.00024   0.00079   0.00103   3.12599
    D3        3.12252   0.00004  -0.00091   0.00336   0.00245   3.12496
    D4       -0.00894   0.00000  -0.00053   0.00264   0.00211  -0.00683
    D5        0.03722  -0.00012  -0.00078   0.00000  -0.00078   0.03644
    D6       -3.06583  -0.00030  -0.00161   0.00268   0.00106  -3.06477
    D7       -3.11203  -0.00003   0.00000  -0.00184  -0.00184  -3.11387
    D8        0.06810  -0.00020  -0.00083   0.00084   0.00000   0.06810
    D9       -0.01157  -0.00001   0.00075  -0.00062   0.00013  -0.01144
   D10       -3.12987  -0.00006   0.00033  -0.00137  -0.00103  -3.13090
   D11        3.11982   0.00003   0.00037   0.00010   0.00047   3.12029
   D12        0.00152  -0.00001  -0.00004  -0.00065  -0.00069   0.00083
   D13        0.03949  -0.00011  -0.00047  -0.00175  -0.00222   0.03728
   D14       -3.11092   0.00003  -0.00038  -0.00050  -0.00088  -3.11180
   D15       -3.12522  -0.00007  -0.00006  -0.00101  -0.00106  -3.12629
   D16        0.00755   0.00007   0.00003   0.00024   0.00027   0.00782
   D17       -0.02885   0.00012  -0.00044   0.00322   0.00278  -0.02607
   D18        3.08254   0.00027  -0.00098   0.00103   0.00004   3.08259
   D19        3.12154  -0.00002  -0.00053   0.00197   0.00144   3.12298
   D20       -0.05025   0.00013  -0.00107  -0.00022  -0.00129  -0.05155
   D21       -0.00942   0.00000   0.00106  -0.00236  -0.00129  -0.01071
   D22        3.09289   0.00017   0.00189  -0.00510  -0.00320   3.08969
   D23       -3.12004  -0.00016   0.00162  -0.00013   0.00150  -3.11854
   D24       -0.01773   0.00001   0.00245  -0.00287  -0.00041  -0.01814
   D25        2.45574  -0.00029  -0.00086   0.00538   0.00455   2.46029
   D26       -0.71661  -0.00014  -0.00140   0.00315   0.00178  -0.71484
   D27       -2.43374   0.00047  -0.00143  -0.00194  -0.00334  -2.43708
   D28        0.74673   0.00029  -0.00225   0.00074  -0.00148   0.74525
   D29       -0.74453  -0.00029   0.00005   0.00102   0.00110  -0.74343
   D30        2.45364  -0.00060  -0.00041   0.00522   0.00482   2.45846
   D31       -2.08859  -0.00112   0.00276   0.00726   0.00999  -2.07860
   D32        0.01205  -0.00012   0.00127  -0.00055   0.00068   0.01273
   D33       -3.08345  -0.00030  -0.00035   0.00413   0.00376  -3.07969
   D34        3.09635   0.00017   0.00177  -0.00483  -0.00307   3.09328
   D35        0.00085  -0.00002   0.00014  -0.00015   0.00001   0.00085
   D36        3.05953   0.00036   0.00068  -0.00464  -0.00394   3.05559
   D37       -0.07699   0.00039   0.00056  -0.00247  -0.00190  -0.07889
   D38       -0.02594   0.00005   0.00014  -0.00047  -0.00033  -0.02628
   D39        3.12072   0.00009   0.00003   0.00171   0.00171   3.12243
   D40        1.51519  -0.00045   0.00483  -0.00775  -0.00288   1.51231
   D41       -1.62133  -0.00042   0.00471  -0.00558  -0.00084  -1.62217
   D42        0.97658   0.00070   0.00222  -0.00019   0.00193   0.97851
   D43       -1.01616  -0.00019  -0.00368   0.00050  -0.00268  -1.01883
   D44        3.10743   0.00067  -0.00306   0.00498   0.00189   3.10932
   D45        3.02572   0.00049   0.00245  -0.00008   0.00218   3.02790
   D46        1.03298  -0.00041  -0.00345   0.00061  -0.00243   1.03055
   D47       -1.12662   0.00046  -0.00283   0.00509   0.00214  -1.12448
   D48        0.71853   0.00028  -0.00065  -0.00148  -0.00212   0.71640
   D49       -2.46875   0.00046   0.00097  -0.00614  -0.00517  -2.47392
   D50        1.84637   0.00109  -0.00378  -0.00057  -0.00432   1.84205
   D51        0.02522  -0.00003  -0.00028   0.00052   0.00024   0.02545
   D52       -3.11725  -0.00009  -0.00006  -0.00067  -0.00075  -3.11801
   D53       -3.07145  -0.00022  -0.00185   0.00513   0.00329  -3.06816
   D54        0.06927  -0.00028  -0.00163   0.00393   0.00230   0.07157
   D55       -1.26964   0.00052  -0.00334  -0.00043  -0.00373  -1.27338
   D56        1.87107   0.00046  -0.00313  -0.00163  -0.00472   1.86635
   D57        0.59059   0.00167   0.05244   0.00969   0.06232   0.65292
   D58       -1.52894   0.00137   0.05301   0.01108   0.06412  -1.46481
   D59       -0.02625   0.00005   0.00011  -0.00027  -0.00015  -0.02641
   D60        3.12840  -0.00002   0.00019  -0.00116  -0.00097   3.12742
   D61        3.11622   0.00011  -0.00010   0.00092   0.00084   3.11706
   D62       -0.01231   0.00003  -0.00002   0.00003   0.00002  -0.01230
   D63        0.00105  -0.00002   0.00019  -0.00035  -0.00016   0.00089
   D64       -3.12777  -0.00006   0.00008  -0.00069  -0.00061  -3.12838
   D65        3.12950   0.00005   0.00011   0.00055   0.00066   3.13016
   D66        0.00068   0.00002   0.00000   0.00021   0.00022   0.00089
   D67        0.02502  -0.00004  -0.00030   0.00071   0.00042   0.02544
   D68       -3.12166  -0.00007  -0.00018  -0.00146  -0.00163  -3.12329
   D69       -3.12925   0.00000  -0.00019   0.00105   0.00087  -3.12839
   D70        0.00725  -0.00004  -0.00007  -0.00113  -0.00119   0.00607
   D71       -3.03765   0.00088   0.01756  -0.00274   0.01491  -3.02275
   D72       -0.84692   0.00046   0.01674  -0.00216   0.01457  -0.83235
   D73        1.22433  -0.00052   0.01915   0.00062   0.01973   1.24405
   D74        0.95459  -0.00036   0.01660   0.00067   0.01735   0.97194
   D75       -3.13787  -0.00078   0.01578   0.00125   0.01701  -3.12086
   D76       -1.06662  -0.00176   0.01819   0.00403   0.02217  -1.04445
   D77       -1.00728   0.00025   0.01820   0.00027   0.01855  -0.98873
   D78        1.18345  -0.00017   0.01738   0.00085   0.01821   1.20166
   D79       -3.02849  -0.00114   0.01979   0.00363   0.02337  -3.00512
   D80        0.35052   0.00047  -0.00463   0.00720   0.00257   0.35308
   D81       -2.86466  -0.00081  -0.00040  -0.00002  -0.00042  -2.86508
   D82        2.62121   0.00232  -0.00309   0.00440   0.00131   2.62253
   D83       -0.59396   0.00104   0.00114  -0.00282  -0.00168  -0.59564
   D84       -1.57596   0.00079  -0.00482   0.00308  -0.00173  -1.57770
   D85        1.49205  -0.00048  -0.00059  -0.00413  -0.00473   1.48732
   D86        0.97644   0.00157   0.00583  -0.00297   0.00282   0.97926
   D87        3.05353   0.00161   0.00593  -0.00230   0.00359   3.05712
   D88       -1.14089   0.00160   0.00607  -0.00205   0.00398  -1.13691
   D89       -3.12798  -0.00016   0.00337  -0.00326   0.00021  -3.12778
   D90       -1.05089  -0.00012   0.00347  -0.00259   0.00098  -1.04991
   D91        1.03787  -0.00013   0.00361  -0.00233   0.00138   1.03924
   D92       -1.07058  -0.00150   0.00376  -0.00315   0.00055  -1.07003
   D93        1.00651  -0.00145   0.00387  -0.00248   0.00133   1.00784
   D94        3.09527  -0.00147   0.00401  -0.00222   0.00172   3.09699
   D95       -0.79799   0.00032  -0.05459  -0.00678  -0.06136  -0.85935
   D96       -2.85021  -0.00075  -0.05165  -0.00502  -0.05696  -2.90717
   D97        1.33244  -0.00089  -0.05261  -0.00735  -0.06000   1.27243
   D98        0.03040  -0.00011  -0.00002  -0.00563  -0.00565   0.02475
   D99       -3.11184  -0.00005  -0.00067  -0.00687  -0.00754  -3.11939
   D100      -3.06489  -0.00060   0.00025  -0.00653  -0.00629  -3.07117
   D101       0.07606  -0.00054  -0.00040  -0.00778  -0.00817   0.06788
   D102      -0.02243   0.00008   0.00027   0.00181   0.00208  -0.02036
   D103       3.13604  -0.00015  -0.00058   0.00095   0.00037   3.13642
   D104       3.07521   0.00050   0.00004   0.00258   0.00263   3.07784
   D105      -0.04950   0.00027  -0.00080   0.00173   0.00093  -0.04858
   D106       0.00823  -0.00093   0.00153  -0.00609  -0.00456   0.00367
   D107      -3.05813   0.00035  -0.00283   0.00126  -0.00158  -3.05971
   D108      -3.08768  -0.00140   0.00175  -0.00694  -0.00518  -3.09286
   D109       0.12914  -0.00011  -0.00260   0.00041  -0.00220   0.12695
   D110      -0.01425   0.00006  -0.00058   0.00418   0.00360  -0.01064
   D111       3.13299   0.00005  -0.00012   0.00175   0.00163   3.13462
   D112       3.12799  -0.00001   0.00006   0.00541   0.00547   3.13346
   D113      -0.00796  -0.00002   0.00052   0.00297   0.00349  -0.00447
   D114      -0.00162   0.00001   0.00010   0.00338   0.00349   0.00186
   D115      -3.12795  -0.00007  -0.00039   0.00041   0.00002  -3.12793
   D116       3.12282   0.00024   0.00096   0.00425   0.00521   3.12803
   D117      -0.00351   0.00017   0.00047   0.00128   0.00175  -0.00176
   D118      -0.01042   0.00004   0.00098   0.00111   0.00210  -0.00832
   D119       3.13526   0.00002   0.00057  -0.00023   0.00034   3.13560
   D120       3.12556   0.00005   0.00053   0.00354   0.00406   3.12962
   D121      -0.01195   0.00003   0.00011   0.00219   0.00230  -0.00965
   D122       0.01845  -0.00007  -0.00073  -0.00495  -0.00568   0.01277
   D123      -3.12723  -0.00005  -0.00032  -0.00360  -0.00392  -3.13115
   D124      -3.13837   0.00000  -0.00025  -0.00198  -0.00222  -3.14059
   D125      -0.00087   0.00002   0.00017  -0.00063  -0.00046  -0.00133
         Item               Value     Threshold  Converged?
 Maximum Force            0.004849     0.000450     NO 
 RMS     Force            0.000751     0.000300     NO 
 Maximum Displacement     0.115109     0.001800     NO 
 RMS     Displacement     0.022977     0.001200     NO 
 Predicted change in Energy=-6.971996D-05
 GradGradGradGradGradGradGradGradGradGradGradGradGradGradGradGradGradGrad

                          Input orientation:                          
 ---------------------------------------------------------------------
 Center     Atomic      Atomic             Coordinates (Angstroms)
 Number     Number       Type             X           Y           Z
 ---------------------------------------------------------------------
      1          6           0        0.825819   -3.356196   -1.273439
      2          6           0        0.376851   -4.471890   -0.575782
      3          6           0        0.183826   -4.401875    0.803369
      4          6           0        0.451987   -3.221301    1.489719
      5          6           0        0.873365   -2.087930    0.792327
      6          6           0        1.054225   -2.155786   -0.595157
      7         16           0        1.512528   -0.718352   -1.525673
      8          6           0        2.752729    0.012359   -0.481424
      9          6           0        2.577304    0.082534    0.904915
     10         16           0        1.120442   -0.570507    1.684911
     11          6           0        3.532373    0.727458    1.692963
     12          6           0        4.638856    1.324036    1.094723
     13          6           0        4.812914    1.252525   -0.286358
     14          6           0        3.879695    0.584578   -1.074132
     15          1           0        5.681063    1.706395   -0.752863
     16          1           0        4.022221    0.513137   -2.147970
     17          1           0        3.407937    0.763123    2.770864
     18          1           0        5.370553    1.835072    1.711922
     19          1           0        0.992482   -3.409835   -2.344902
     20          1           0        0.327602   -3.176816    2.567196
     21          1           0        0.186761   -5.397969   -1.108348
     22          1           0       -0.157012   -5.273722    1.352339
     23          6           0       -0.955037    1.943432    0.019967
     24          1           0       -0.894902    1.752564    1.089496
     25          6           0        0.266531    2.697744   -0.478210
     26          1           0        0.127148    2.982624   -1.526477
     27          6           0        0.628274    3.901842    0.382599
     28          1           0        0.779052    3.603862    1.425717
     29          1           0        1.559773    4.345372    0.021357
     30          1           0       -0.145049    4.675311    0.352414
     31          1           0        1.094508    1.983190   -0.443499
     32          6           0       -1.949586   -0.400566   -0.306638
     33          6           0       -2.336024   -0.568062    1.056849
     34          6           0       -2.160971   -1.467738   -1.226407
     35          6           0       -2.877798   -1.760511    1.472168
     36          1           0       -2.204754    0.236015    1.771995
     37          6           0       -2.711111   -2.658437   -0.797029
     38          1           0       -1.870148   -1.334842   -2.263965
     39          6           0       -3.059891   -2.803832    0.548138
     40          1           0       -3.168348   -1.899388    2.507083
     41          1           0       -2.861623   -3.476754   -1.491371
     42          1           0       -3.483634   -3.743647    0.888519
     43          6           0       -1.320524    0.749112   -0.777491
     44          1           0       -1.131094    0.824358   -1.847472
     45         35           0       -2.610609    3.005124   -0.205319
 ---------------------------------------------------------------------
                    Distance matrix (angstroms):
                    1          2          3          4          5
     1  C    0.000000
     2  C    1.390349   0.000000
     3  C    2.412204   1.394353   0.000000
     4  C    2.791593   2.415764   1.391668   0.000000
     5  C    2.424489   2.793119   2.414523   1.395867   0.000000
     6  C    1.397576   2.413203   2.785387   2.417586   1.400866
     7  S    2.737410   4.034985   4.556120   4.059815   2.767201
     8  C    3.960736   5.075646   5.266442   4.431182   3.092841
     9  C    4.431454   5.270411   5.084188   3.971686   2.761702
    10  S    4.074150   4.569951   4.041502   2.740737   1.777730
    11  C    5.727233   6.491359   6.189846   5.012263   3.975912
    12  C    6.484753   7.385664   7.260732   6.192413   5.090372
    13  C    6.173456   7.247851   7.388382   6.495171   5.276575
    14  C    4.989547   6.171397   6.484533   5.727760   4.434410
    15  H    7.033791   8.144766   8.363756   7.526924   6.316524
    16  H    5.094461   6.372675   6.899349   6.318653   5.032514
    17  H    6.323963   6.913240   6.398682   5.123925   4.297344
    18  H    7.517729   8.363517   8.162543   7.057519   6.038236
    19  H    1.085673   2.153310   3.398481   3.877112   3.406439
    20  H    3.876967   3.399700   2.152331   1.085545   2.152601
    21  H    2.145806   1.085072   2.155661   3.399732   3.878188
    22  H    3.396700   2.155364   1.085199   2.145270   3.394784
    23  C    5.738502   6.579149   6.494124   5.551069   4.493493
    24  H    5.885896   6.567674   6.254809   5.168522   4.238452
    25  C    6.131507   7.171146   7.214836   6.240371   4.988506
    26  H    6.382226   7.519039   7.743527   6.905914   5.625319
    27  C    7.447188   8.432147   8.326241   7.210823   6.008771
    28  H    7.465256   8.329798   8.051921   6.833295   5.727703
    29  H    7.844064   8.916277   8.889269   7.787029   6.515591
    30  H    8.251733   9.208975   9.094329   8.000400   6.853621
    31  H    5.410179   6.496198   6.569100   5.588998   4.260304
    32  C    4.168133   4.696854   4.668408   4.117160   3.467561
    33  C    4.816761   5.026436   4.594782   3.872992   3.560920
    34  C    3.534035   3.986074   4.269335   4.156908   3.696907
    35  C    4.878662   4.705148   4.098492   3.636164   3.826306
    36  H    5.600270   5.860129   5.305994   4.369324   3.979358
    37  C    3.636441   3.587906   3.739186   3.943504   3.962322
    38  H    3.512158   4.211892   4.799379   4.800123   4.175515
    39  C    4.326892   3.982062   3.624995   3.659802   4.005328
    40  H    5.689289   5.356329   4.516874   3.986140   4.394472
    41  H    3.695844   3.509461   3.923830   4.464546   4.592847
    42  H    4.836897   4.192597   3.727034   4.015396   4.661984
    43  C    4.659003   5.493690   5.594180   4.903695   3.914880
    44  H    4.651457   5.651667   6.005787   5.478170   4.412235
    45  Br   7.308646   8.060267   7.980598   7.142900   6.250806
                    6          7          8          9         10
     6  C    0.000000
     7  S    1.772602   0.000000
     8  C    2.756574   1.778340   0.000000
     9  C    3.095167   2.771809   1.399155   0.000000
    10  S    2.777805   3.237814   2.774365   1.776880   0.000000
    11  C    4.437320   4.065681   2.418093   1.396103   2.739013
    12  C    5.273939   4.561990   2.786075   2.413991   4.039413
    13  C    5.083275   4.038911   2.412556   2.790334   4.565490
    14  C    3.965135   2.739524   1.395991   2.421755   4.069400
    15  H    6.029008   4.883985   3.393903   3.875367   5.650335
    16  H    4.282917   2.863979   2.154011   3.404895   4.928041
    17  H    5.038858   4.924182   3.401518   2.152886   2.861905
    18  H    6.315081   5.646800   3.871182   3.394833   4.883747
    19  H    2.153615   2.861060   4.275796   5.026889   4.931282
    20  H    3.401612   4.919317   5.034497   4.295078   2.863541
    21  H    3.395233   4.881663   6.020703   6.309028   5.654948
    22  H    3.870576   5.641074   6.306499   6.030435   4.884948
    23  C    4.606420   3.944994   4.210459   4.089439   3.660539
    24  H    4.681063   4.329002   4.336048   3.857367   3.132537
    25  C    4.918423   3.784098   3.659574   3.753935   4.011199
    26  H    5.303780   3.951772   4.099791   4.508376   4.891256
    27  C    6.150797   5.076377   4.515299   4.319566   4.684032
    28  H    6.110090   5.284906   4.520120   3.988069   4.196318
    29  H    6.549865   5.294982   4.522272   4.470776   5.208291
    30  H    7.000003   5.946963   5.552975   5.367501   5.558383
    31  H    4.141950   2.940097   2.575910   2.762136   3.324481
    32  C    3.490978   3.684193   4.723645   4.711049   3.663362
    33  C    4.091917   4.637172   5.347764   4.958544   3.513065
    34  C    3.348040   3.761082   5.185570   5.421912   4.477552
    35  C    4.459919   5.417390   6.217912   5.785908   4.176996
    36  H    4.684556   5.060002   5.450189   4.862455   3.422717
    37  C    3.804098   4.704676   6.089852   6.194906   5.019987
    38  H    3.465664   3.516765   5.134529   5.641860   5.012130
    39  C    4.318917   5.436630   6.540450   6.343215   4.873928
    40  H    5.245928   6.290356   6.902543   6.285497   4.564604
    41  H    4.228714   5.171379   6.686916   6.927672   5.864459
    42  H    5.031378   6.319998   7.407871   7.167629   5.648059
    43  C    3.756476   3.277104   4.149921   4.297427   3.709869
    44  H    3.901944   3.077701   4.196368   4.677409   4.415064
    45  Br   6.341764   5.710330   6.148030   6.057111   5.502622
                   11         12         13         14         15
    11  C    0.000000
    12  C    1.392157   0.000000
    13  C    2.415200   1.393841   0.000000
    14  C    2.792465   2.413930   1.391991   0.000000
    15  H    3.399595   2.155450   1.085037   2.146302   0.000000
    16  H    3.877970   3.398949   2.153483   1.085608   2.474256
    17  H    1.085645   2.153888   3.400012   3.877941   4.298082
    18  H    2.146177   1.085114   2.154865   3.398307   2.487597
    19  H    6.314475   6.894679   6.369529   5.089813   7.119915
    20  H    5.126226   6.404120   6.919527   6.326509   7.970450
    21  H    7.520725   8.358230   8.142851   7.030633   8.988086
    22  H    7.052783   8.160706   8.365249   7.516811   9.340076
    23  C    4.941089   5.729782   5.817255   5.139861   6.685153
    24  H    4.584297   5.550328   5.892553   5.370498   6.829328
    25  C    4.388821   4.845454   4.774418   4.227948   5.511385
    26  H    5.200589   5.475136   5.146605   4.476254   5.750931
    27  C    4.497506   4.820475   4.997760   4.868064   5.624939
    28  H    3.990727   4.495026   4.973131   4.997930   5.690018
    29  H    4.446878   4.445373   4.499258   4.552549   4.954660
    30  H    5.559321   5.887938   6.058457   5.913348   6.631717
    31  H    3.476279   3.919568   3.792771   3.179792   4.605302
    32  C    5.943292   6.953103   6.961648   5.961550   7.928758
    33  C    6.043269   7.227062   7.498404   6.671194   8.527713
    34  C    6.764302   7.708392   7.544442   6.381601   8.473303
    35  C    6.879610   8.133695   8.444990   7.592549   9.498647
    36  H    5.758680   6.962578   7.383616   6.726251   8.409699
    37  C    7.526316   8.570929   8.495137   7.350690   9.459507
    38  H    7.006967   7.792147   7.434293   6.177424   8.279694
    39  C    7.565618   8.752643   8.895588   7.891194   9.921644
    40  H    7.243119   8.563741   9.024324   8.286742  10.096583
    41  H    8.288460   9.273223   9.094870   7.881236  10.019376
    42  H    8.358365   9.575948   9.755756   8.763798  10.788362
    43  C    5.445569   6.272952   6.173629   5.211270   7.066768
    44  H    5.855937   6.496038   6.160490   5.075781   6.955691
    45  Br   6.821105   7.554530   7.628032   6.981255   8.410608
                   16         17         18         19         20
    16  H    0.000000
    17  H    4.963342   0.000000
    18  H    4.297008   2.474327   0.000000
    19  H    4.960626   7.029869   7.945714   0.000000
    20  H    7.035535   5.005303   7.161136   4.962365   0.000000
    21  H    7.122692   7.961363   9.335014   2.476071   4.296857
    22  H    7.950213   7.152941   9.012115   4.297092   2.471385
    23  C    5.614160   5.291135   6.548859   6.167893   5.860928
    24  H    6.016266   4.724449   6.296836   6.481332   5.289319
    25  C    4.654655   4.916063   5.620670   6.427601   6.617301
    26  H    4.653624   5.844391   6.268764   6.502472   7.398448
    27  C    5.422728   4.825132   5.341147   7.812332   7.414194
    28  H    5.730791   4.097592   4.928734   7.965869   6.890891
    29  H    5.045360   4.879345   4.866381   8.127991   8.036346
    30  H    6.398574   5.811869   6.351149   8.598783   8.172182
    31  H    3.692936   4.143989   4.790860   5.719306   6.023130
    32  C    6.315682   6.287149   7.915624   4.676108   4.599138
    33  C    7.201885   6.140276   8.099105   5.543152   4.022642
    34  C    6.557820   7.208860   8.733052   3.868725   4.848234
    35  C    8.116966   6.896797   9.001167   5.680612   3.671457
    36  H    7.363297   5.725198   7.742472   6.361083   4.323493
    37  C    7.564501   7.866364   9.581218   4.083761   4.562949
    38  H    6.176447   7.590068   8.847812   3.536495   5.618104
    39  C    8.272098   7.713396   9.692586   5.015840   3.961164
    40  H    8.899106   7.099724   9.353679   6.567778   3.722513
    41  H    7.983587   8.686230  10.307536   3.948052   5.170405
    42  H    9.147586   8.446772  10.497463   5.531912   4.202949
    43  C    5.520762   5.911798   7.221287   5.010350   5.414440
    44  H    5.171442   6.475769   7.480791   4.762919   6.134043
    45  Br   7.346994   7.078639   8.291187   7.662361   7.384870
                   21         22         23         24         25
    21  H    0.000000
    22  H    2.487689   0.000000
    23  C    7.514850   7.382369   0.000000
    24  H    7.558481   7.069813   1.088090   0.000000
    25  C    8.120591   8.189906   1.519669   2.167947   0.000000
    26  H    8.391228   8.748461   2.154653   3.066096   1.095193
    27  C    9.428910   9.260024   2.544356   2.727483   1.523714
    28  H    9.370445   8.927099   2.782126   2.518426   2.169947
    29  H    9.904246   9.861330   3.477583   3.726795   2.153305
    30  H   10.184051   9.999162   2.868757   3.106126   2.184057
    31  H    7.466427   7.579849   2.101670   2.522105   1.094230
    32  C    5.493701   5.450979   2.567124   2.774440   3.813153
    33  C    5.863491   5.194097   3.047926   2.731887   4.449178
    34  C    4.579574   5.015107   3.826723   4.163735   4.878914
    35  C    5.411255   4.445187   4.418721   4.052162   5.793687
    36  H    6.764428   5.892924   2.747120   2.116941   4.150997
    37  C    3.999952   4.240627   4.992843   5.129768   6.136502
    38  H    4.698439   5.614914   4.098884   4.661425   4.900618
    39  C    4.473728   3.895357   5.219760   5.073559   6.510439
    40  H    6.047162   4.667731   5.084463   4.529334   6.468693
    41  H    3.623592   4.316330   5.941181   6.154237   6.995446
    42  H    4.494003   3.690891   6.284191   6.078673   7.577809
    43  C    6.337821   6.493417   1.481864   2.161877   2.530904
    44  H    6.403155   6.955156   2.184182   3.089197   2.708839
    45  Br   8.902399   8.774151   1.979611   2.487791   2.906353
                   26         27         28         29         30
    26  H    0.000000
    27  C    2.177306   0.000000
    28  H    3.086481   1.095272   0.000000
    29  H    2.511033   1.093117   1.769630   0.000000
    30  H    2.543524   1.094163   1.775935   1.767731   0.000000
    31  H    1.762809   2.140336   2.494005   2.452033   3.068794
    32  C    4.152927   5.062720   5.146063   5.911608   5.427267
    33  C    5.034695   5.405712   5.219647   6.355416   5.726217
    34  C    5.013108   6.261085   6.434177   7.013779   6.655349
    35  C    6.365445   6.748478   6.492396   7.686267   7.081072
    36  H    4.884828   4.836813   4.512804   5.841508   5.095581
    37  C    6.356836   7.455218   7.505879   8.244000   7.854282
    38  H    4.813895   6.377247   6.709904   7.017968   6.778152
    39  C    6.924184   7.654805   7.521049   8.528184   8.029458
    40  H    7.138903   7.251348   6.858358   8.217724   7.550471
    41  H    7.117411   8.374654   8.479330   9.111682   8.788372
    42  H    8.007038   8.695818   8.511460   9.571841   9.072619
    43  C    2.765014   3.883726   4.172762   4.676254   4.251290
    44  H    2.518794   4.188019   4.699794   4.809452   4.543305
    45  Br   3.039947   3.411762   3.809012   4.386312   3.029782
                   31         32         33         34         35
    31  H    0.000000
    32  C    3.868790   0.000000
    33  C    4.530837   1.427055   0.000000
    34  C    4.808326   1.424611   2.460350   0.000000
    35  C    5.784833   2.423876   1.374024   2.807466   0.000000
    36  H    4.341217   2.188848   1.084068   3.448928   2.128145
    37  C    6.012688   2.432773   2.819082   1.380138   2.446081
    38  H    4.807559   2.170325   3.439883   1.085709   3.892973
    39  C    6.415447   2.781925   2.404462   2.396293   1.405527
    40  H    6.477059   3.413044   2.137375   3.891025   1.083861
    41  H    6.823489   3.420283   3.902585   2.144123   3.424662
    42  H    7.451867   3.867543   3.380781   3.376701   2.154184
    43  C    2.732559   1.392545   2.476084   2.412945   3.712718
    44  H    2.875298   2.131792   3.438862   2.588450   4.555494
    45  Br   3.850841   3.470726   3.799490   4.609912   5.059311
                   36         37         38         39         40
    36  H    0.000000
    37  C    3.903093   0.000000
    38  H    4.343791   2.147329   0.000000
    39  C    3.386702   1.397235   3.388413   0.000000
    40  H    2.455364   3.420874   4.976638   2.160381   0.000000
    41  H    4.986550   1.083701   2.483488   2.156788   4.309269
    42  H    4.272443   2.148382   4.282970   1.085665   2.473953
    43  C    2.746818   3.680422   2.618121   4.172063   4.606239
    44  H    3.820920   3.966074   2.319873   4.756361   5.525518
    45  Br   3.426726   5.695273   4.860206   5.874821   5.632267
                   41         42         43         44         45
    41  H    0.000000
    42  H    2.474269   0.000000
    43  C    4.554400   5.257330   0.000000
    44  H    4.649850   5.821233   1.089222   0.000000
    45  Br   6.612993   6.892355   2.661069   3.105056   0.000000
 Stoichiometry    C22H20BrS2(1+)
 Framework group  C1[X(C22H20BrS2)]
 Deg. of freedom   129
 Full point group                 C1      NOp   1
 Largest Abelian subgroup         C1      NOp   1
 Largest concise Abelian subgroup C1      NOp   1
                         Standard orientation:                         
 ---------------------------------------------------------------------
 Center     Atomic      Atomic             Coordinates (Angstroms)
 Number     Number       Type             X           Y           Z
 ---------------------------------------------------------------------
      1          6           0       -3.046124    1.366329   -1.421047
      2          6           0       -3.704281    2.377455   -0.730016
      3          6           0       -3.585329    2.467450    0.656336
      4          6           0       -2.819774    1.539448    1.355963
      5          6           0       -2.131058    0.540039    0.666546
      6          6           0       -2.240753    0.458698   -0.727648
      7         16           0       -1.320449   -0.746770   -1.645257
      8          6           0       -1.506152   -2.196476   -0.632163
      9          6           0       -1.397767   -2.120865    0.760737
     10         16           0       -1.089648   -0.574372    1.579716
     11          6           0       -1.474008   -3.285759    1.526448
     12          6           0       -1.626844   -4.519888    0.900613
     13          6           0       -1.735692   -4.593697   -0.487010
     14          6           0       -1.690933   -3.432737   -1.253697
     15          1           0       -1.867149   -5.553618   -0.975452
     16          1           0       -1.792573   -3.486517   -2.333198
     17          1           0       -1.412029   -3.225388    2.608640
     18          1           0       -1.672119   -5.422621    1.501026
     19          1           0       -3.147822    1.282521   -2.498692
     20          1           0       -2.750711    1.594555    2.437906
     21          1           0       -4.317028    3.088998   -1.273734
     22          1           0       -4.105707    3.249467    1.199764
     23          6           0        2.225451   -0.366337    0.041409
     24          1           0        1.996097   -0.320000    1.104042
     25          6           0        2.127638   -1.788389   -0.485462
     26          1           0        2.478797   -1.827075   -1.522109
     27          6           0        2.850150   -2.808683    0.385561
     28          1           0        2.481890   -2.771309    1.416390
     29          1           0        2.668898   -3.815280   -0.000205
     30          1           0        3.931851   -2.644545    0.398800
     31          1           0        1.060809   -2.031544   -0.494979
     32          6           0        0.940326    1.830233   -0.295731
     33          6           0        0.983278    2.217062    1.077224
     34          6           0        0.241163    2.649302   -1.228368
     35          6           0        0.328912    3.353295    1.487982
     36          1           0        1.525829    1.622077    1.803058
     37          6           0       -0.407368    3.790987   -0.803225
     38          1           0        0.214775    2.354323   -2.272904
     39          6           0       -0.368247    4.134713    0.550505
     40          1           0        0.350424    3.651648    2.529749
     41          1           0       -0.950761    4.409547   -1.507862
     42          1           0       -0.886393    5.027380    0.887163
     43          6           0        1.510649    0.650075   -0.765986
     44          1           0        1.499138    0.471463   -1.840403
     45         35           0        4.069026    0.340305   -0.102633
 ---------------------------------------------------------------------
 Rotational constants (GHZ):           0.1939243           0.1657127           0.1062154
 Standard basis: 6-31+G(d,p) (6D, 7F)
 There are   598 symmetry adapted cartesian basis functions of A   symmetry.
 There are   598 symmetry adapted basis functions of A   symmetry.
   598 basis functions,  1043 primitive gaussians,   598 cartesian basis functions
   109 alpha electrons      109 beta electrons
       nuclear repulsion energy      3043.0280832176 Hartrees.
 NAtoms=   45 NActive=   45 NUniq=   45 SFac= 1.00D+00 NAtFMM=   60 NAOKFM=F Big=F
 Integral buffers will be    131072 words long.
 Raffenetti 2 integral format.
 Two-electron integral symmetry is turned on.
 Nuclear repulsion after empirical dispersion term =     3042.9843696432 Hartrees.
 ------------------------------------------------------------------------------
 Polarizable Continuum Model (PCM)
 =================================
 Model                : PCM.
 Atomic radii         : SMD-Coulomb.
 Polarization charges : Total charges.
 Charge compensation  : None.
 Solution method      : Matrix inversion.
 Cavity type          : VdW (van der Waals Surface) (Alpha=1.000).
 Cavity algorithm     : GePol (No added spheres)
                        Default sphere list used, NSphG=   45.
                        Lebedev-Laikov grids with approx.  5.0 points / Ang**2.
                        Smoothing algorithm: York/Karplus (Gamma=1.0000).
                        Polarization charges: spherical gaussians, with
                                              point-specific exponents (IZeta= 3).
                        Self-potential: point-specific (ISelfS= 7).
                        Self-field    : sphere-specific E.n sum rule (ISelfD= 2).
 1st derivatives      : Analytical E(r).r(x)/FMM algorithm (CHGder, D1EAlg=3).
                        Cavity 1st derivative terms included.
 Solvent              : Dichloromethane, Eps=   8.930000 Eps(inf)=   2.028346
 ------------------------------------------------------------------------------
 ------------------------------------------------------------------------------
 Atomic radii for non-electrostatic terms: SMD-CDS.
 ------------------------------------------------------------------------------
 Nuclear repulsion after PCM non-electrostatic terms =     3042.9682915806 Hartrees.
 One-electron integrals computed using PRISM.
 NBasis=   598 RedAO= T EigKep=  1.00D-06  NBF=   598
 NBsUse=   596 1.00D-06 EigRej=  8.93D-07 NBFU=   596
 Initial guess from the checkpoint file:  "/home/osl/gaussian/scratch/Gau-374820.chk"
 B after Tr=     0.000000    0.000000    0.000000
         Rot=    0.999812    0.000664   -0.001218    0.019333 Ang=   2.22 deg.
 ExpMin= 3.50D-02 ExpMax= 5.74D+05 ExpMxC= 5.74D+03 IAcc=3 IRadAn=         5 AccDes= 0.00D+00
 Harris functional with IExCor= 4639 and IRadAn=       5 diagonalized for initial guess.
 HarFok:  IExCor= 4639 AccDes= 0.00D+00 IRadAn=         5 IDoV= 1 UseB2=F ITyADJ=14
 ICtDFT=  3500011 ScaDFX=  1.000000  1.000000  1.000000  1.000000
 FoFCou: FMM=F IPFlag=           0 FMFlag=      100000 FMFlg1=           0
         NFxFlg=           0 DoJE=T BraDBF=F KetDBF=T FulRan=T
         wScrn=  0.000000 ICntrl=       500 IOpCl=  0 I1Cent=   200000004 NGrid=           0
         NMat0=    1 NMatS0=      1 NMatT0=    0 NMatD0=    1 NMtDS0=    0 NMtDT0=    0
 Petite list used in FoFCou.
 Requested convergence on RMS density matrix=1.00D-08 within 128 cycles.
 Requested convergence on MAX density matrix=1.00D-06.
 Requested convergence on             energy=1.00D-06.
 No special actions if energy rises.
 Inv3:  Mode=1 IEnd=    34394988.
 Iteration    1 A*A^-1 deviation from unit magnitude is 3.33D-15 for    369.
 Iteration    1 A*A^-1 deviation from orthogonality  is 2.22D-15 for   1815    669.
 Iteration    1 A^-1*A deviation from unit magnitude is 3.11D-15 for     70.
 Iteration    1 A^-1*A deviation from orthogonality  is 6.53D-14 for   3324   1464.
 Error on total polarization charges =  0.04815
 SCF Done:  E(RwB97XD) =  -4218.09250887     A.U. after   18 cycles
            NFock= 18  Conv=0.56D-08     -V/T= 2.0064
 SMD-CDS (non-electrostatic) energy       (kcal/mol) =     -10.09
 (included in total energy above)
 D1PCM: PCM CHGder 1st derivatives, ID1Alg=3 FixD1E=F DoIter=F DoCFld=F I1PDM=0.
 Calling FoFJK, ICntrl=      2127 FMM=F ISym2X=0 I1Cent= 0 IOpClX= 0 NMat=1 NMatS=1 NMatT=0.
 ***** Axes restored to original set *****
 -------------------------------------------------------------------
 Center     Atomic                   Forces (Hartrees/Bohr)
 Number     Number              X              Y              Z
 -------------------------------------------------------------------
      1        6          -0.000042362   -0.000040121   -0.000040213
      2        6           0.000054695   -0.000046778    0.000006908
      3        6           0.000071917   -0.000242157   -0.000039513
      4        6           0.000032559   -0.000010605    0.000043144
      5        6          -0.000036590   -0.000005815   -0.000020176
      6        6           0.000089682    0.000052054   -0.000058652
      7       16          -0.000022415   -0.000061100    0.000196483
      8        6          -0.000125778   -0.000124217    0.000077014
      9        6           0.000084118    0.000216204   -0.000038936
     10       16          -0.000185320    0.000353420   -0.000107242
     11        6           0.000000096   -0.000015655   -0.000024224
     12        6           0.000021251   -0.000031068   -0.000020880
     13        6           0.000031346    0.000000362    0.000020763
     14        6           0.000030576   -0.000009424    0.000053061
     15        1           0.000004367    0.000010924    0.000013071
     16        1          -0.000020507   -0.000007622   -0.000020063
     17        1           0.000014382   -0.000021972    0.000016193
     18        1          -0.000018970    0.000012176    0.000005693
     19        1           0.000000183    0.000041128   -0.000012750
     20        1           0.000027997    0.000005826   -0.000023907
     21        1           0.000004768   -0.000016692   -0.000012343
     22        1          -0.000013422   -0.000000409   -0.000016269
     23        6           0.000205616   -0.000030349   -0.000001140
     24        1          -0.000187493   -0.000381159   -0.000095152
     25        6           0.000085574   -0.000046524    0.000345272
     26        1          -0.000066923   -0.000027085    0.000067711
     27        6           0.000090057   -0.000108806    0.000177047
     28        1           0.000016092    0.000060070   -0.000072984
     29        1          -0.000003985    0.000011609    0.000015535
     30        1          -0.000018495    0.000019129    0.000026121
     31        1           0.000160895   -0.000033039   -0.000285043
     32        6          -0.000099053    0.000159156    0.000014473
     33        6          -0.000024346    0.000079758    0.000002197
     34        6           0.000054077   -0.000115463    0.000198445
     35        6           0.000042474   -0.000022948    0.000005046
     36        1           0.000169457   -0.000174849    0.000144669
     37        6          -0.000105301    0.000117386    0.000090890
     38        1           0.000153995    0.000116037   -0.000229466
     39        6          -0.000032998    0.000128657   -0.000136348
     40        1          -0.000008762    0.000008530    0.000024661
     41        1           0.000005143    0.000012887   -0.000014725
     42        1           0.000037693   -0.000043651    0.000014397
     43        6          -0.000162292    0.000028954   -0.000136614
     44        1          -0.000286832    0.000141935   -0.000082266
     45       35          -0.000027166    0.000041309   -0.000069889
 -------------------------------------------------------------------
 Cartesian Forces:  Max     0.000381159 RMS     0.000104135

 GradGradGradGradGradGradGradGradGradGradGradGradGradGradGradGradGradGrad
 Berny optimization.
 Using GEDIIS/GDIIS optimizer.
 FormGI is forming the generalized inverse of G from B-inverse, IUseBI=4.
 Internal  Forces:  Max     0.000693702 RMS     0.000154920
 Search for a local minimum.
 Step number   6 out of a maximum of  268
 All quantities printed in internal units (Hartrees-Bohrs-Radians)
 Mixed Optimization -- En-DIIS/RFO-DIIS
 Swapping is turned off.
 Update second derivatives using D2CorX and points    2    1    3    4    5
                                                      6
 DE= -1.98D-04 DEPred=-6.97D-05 R= 2.84D+00
 TightC=F SS=  1.41D+00  RLast= 1.59D-01 DXNew= 4.2426D-01 4.7681D-01
 Trust test= 2.84D+00 RLast= 1.59D-01 DXMaxT set to 4.24D-01
 ITU=  1  1  0 -1  0  0
     Eigenvalues ---    0.00073   0.00185   0.00245   0.00387   0.00610
     Eigenvalues ---    0.00905   0.01078   0.01233   0.01331   0.01482
     Eigenvalues ---    0.01571   0.01608   0.01670   0.01746   0.01791
     Eigenvalues ---    0.01831   0.01923   0.01949   0.02063   0.02185
     Eigenvalues ---    0.02233   0.02267   0.02341   0.02399   0.02415
     Eigenvalues ---    0.02451   0.02505   0.02563   0.02578   0.02645
     Eigenvalues ---    0.02788   0.02794   0.02905   0.02941   0.02975
     Eigenvalues ---    0.03148   0.03159   0.03421   0.03638   0.04190
     Eigenvalues ---    0.04482   0.04546   0.05084   0.06011   0.08155
     Eigenvalues ---    0.09003   0.09694   0.10909   0.11010   0.11023
     Eigenvalues ---    0.11580   0.11634   0.11708   0.11839   0.12182
     Eigenvalues ---    0.12327   0.12393   0.12441   0.12482   0.12511
     Eigenvalues ---    0.12527   0.12597   0.13393   0.13649   0.14694
     Eigenvalues ---    0.15442   0.15638   0.16027   0.16477   0.16832
     Eigenvalues ---    0.17502   0.17695   0.18300   0.18335   0.19314
     Eigenvalues ---    0.19347   0.19414   0.19717   0.20439   0.20477
     Eigenvalues ---    0.21404   0.22699   0.24222   0.24676   0.25642
     Eigenvalues ---    0.26597   0.28803   0.29849   0.30215   0.31270
     Eigenvalues ---    0.33881   0.34255   0.34494   0.34553   0.35030
     Eigenvalues ---    0.35181   0.35713   0.36174   0.36451   0.36557
     Eigenvalues ---    0.36593   0.36701   0.36714   0.36723   0.36770
     Eigenvalues ---    0.36886   0.36917   0.36943   0.37008   0.37099
     Eigenvalues ---    0.37197   0.37249   0.37725   0.40133   0.41095
     Eigenvalues ---    0.42240   0.42993   0.44636   0.46189   0.46392
     Eigenvalues ---    0.47622   0.48138   0.48219   0.49277   0.51642
     Eigenvalues ---    0.52301   0.54857   0.56329   1.70502
 En-DIIS/RFO-DIIS/Sim-DIIS IScMMF=       -3 using points:     6    5    4    3
 RFO step:  Lambda=-1.69554151D-04.
 DidBck=F Rises=F RFO-DIIS coefs:    2.24790   -0.75070   -0.57776    0.08057
 Iteration  1 RMS(Cart)=  0.04405508 RMS(Int)=  0.00202826
 Iteration  2 RMS(Cart)=  0.01040488 RMS(Int)=  0.00082518
 Iteration  3 RMS(Cart)=  0.00008794 RMS(Int)=  0.00082510
 Iteration  4 RMS(Cart)=  0.00000087 RMS(Int)=  0.00082510
 Variable       Old X    -DE/DX   Delta X   Delta X   Delta X     New X
                                 (Linear)    (Quad)   (Total)
    R1        2.62738   0.00009  -0.00036   0.00013  -0.00024   2.62714
    R2        2.64104   0.00011  -0.00026   0.00003  -0.00023   2.64081
    R3        2.05163   0.00000   0.00024  -0.00002   0.00022   2.05185
    R4        2.63494  -0.00001   0.00015   0.00008   0.00021   2.63516
    R5        2.05049   0.00001   0.00002   0.00003   0.00005   2.05054
    R6        2.62987   0.00015   0.00051   0.00043   0.00094   2.63081
    R7        2.05073   0.00000  -0.00003  -0.00001  -0.00004   2.05069
    R8        2.63781   0.00013  -0.00044   0.00017  -0.00026   2.63755
    R9        2.05138  -0.00001  -0.00007  -0.00007  -0.00014   2.05124
   R10        2.64725  -0.00002   0.00018  -0.00012   0.00039   2.64764
   R11        3.35942   0.00014   0.00074   0.00101   0.00198   3.36141
   R12        3.34973  -0.00001  -0.00261   0.00027  -0.00223   3.34750
   R13        3.36057  -0.00007  -0.00097   0.00024  -0.00107   3.35950
   R14        2.64402  -0.00012   0.00047  -0.00028   0.00028   2.64430
   R15        2.63804   0.00003   0.00019  -0.00006   0.00042   2.63846
   R16        4.86776   0.00020  -0.07505  -0.01554  -0.09061   4.77716
   R17        3.35782  -0.00002   0.00019   0.00054   0.00075   3.35856
   R18        2.63825   0.00002  -0.00052  -0.00014  -0.00075   2.63750
   R19        5.21968  -0.00020  -0.01291  -0.02795  -0.04095   5.17873
   R20        2.63080  -0.00002  -0.00013   0.00016  -0.00026   2.63053
   R21        2.05157   0.00001   0.00003  -0.00004   0.00000   2.05157
   R22        2.63398  -0.00007  -0.00021   0.00003  -0.00037   2.63361
   R23        2.05057   0.00000  -0.00004  -0.00001  -0.00005   2.05052
   R24        2.63048   0.00000   0.00027   0.00000   0.00036   2.63085
   R25        2.05042   0.00000  -0.00009   0.00001  -0.00007   2.05035
   R26        2.05150   0.00002  -0.00003   0.00006   0.00003   2.05153
   R27        2.05619  -0.00005  -0.00013  -0.00042  -0.00055   2.05565
   R28        2.87176   0.00009   0.00038  -0.00026   0.00013   2.87189
   R29        2.80032  -0.00024   0.00070  -0.00065   0.00001   2.80033
   R30        3.74092   0.00005  -0.00127   0.00043  -0.00083   3.74009
   R31        2.06961  -0.00005   0.00049   0.00007   0.00056   2.07018
   R32        2.87940   0.00005  -0.00126   0.00037  -0.00089   2.87852
   R33        2.06779   0.00009  -0.00160  -0.00004  -0.00167   2.06612
   R34        2.06976  -0.00010   0.00009  -0.00020  -0.00011   2.06966
   R35        2.06569   0.00000   0.00001  -0.00001   0.00000   2.06569
   R36        2.06767   0.00003   0.00001   0.00011   0.00012   2.06779
   R37        2.69674   0.00009   0.00006   0.00017   0.00023   2.69697
   R38        2.69212  -0.00012  -0.00023   0.00029   0.00006   2.69219
   R39        2.63153  -0.00025   0.00131  -0.00027   0.00107   2.63260
   R40        2.59653  -0.00006   0.00001  -0.00002  -0.00002   2.59651
   R41        2.04859  -0.00001   0.00003  -0.00062  -0.00060   2.04799
   R42        2.60808  -0.00009   0.00029  -0.00044  -0.00015   2.60793
   R43        2.05169   0.00027   0.00051   0.00058   0.00109   2.05279
   R44        2.65606  -0.00002   0.00007  -0.00058  -0.00051   2.65555
   R45        2.04820   0.00003  -0.00005   0.00003  -0.00003   2.04817
   R46        2.64039  -0.00007   0.00000   0.00004   0.00004   2.64043
   R47        2.04790   0.00000  -0.00004   0.00003  -0.00001   2.04788
   R48        2.05161   0.00003  -0.00002   0.00006   0.00004   2.05165
   R49        2.05833   0.00005  -0.00051   0.00001  -0.00050   2.05783
    A1        2.09266   0.00006  -0.00062   0.00013  -0.00046   2.09220
    A2        2.10034   0.00000   0.00163   0.00009   0.00171   2.10205
    A3        2.09015  -0.00006  -0.00104  -0.00022  -0.00127   2.08888
    A4        2.09523  -0.00001   0.00007  -0.00003   0.00006   2.09529
    A5        2.08882   0.00002   0.00007   0.00015   0.00022   2.08904
    A6        2.09909  -0.00001  -0.00013  -0.00013  -0.00027   2.09883
    A7        2.09871  -0.00006   0.00019  -0.00017   0.00004   2.09875
    A8        2.09843   0.00004  -0.00022   0.00014  -0.00009   2.09835
    A9        2.08583   0.00002   0.00004   0.00003   0.00006   2.08589
   A10        2.09504   0.00007   0.00001   0.00011   0.00017   2.09520
   A11        2.09694  -0.00001   0.00058   0.00027   0.00083   2.09777
   A12        2.09118  -0.00006  -0.00058  -0.00039  -0.00099   2.09019
   A13        2.08804  -0.00004  -0.00067  -0.00008  -0.00084   2.08719
   A14        2.07620   0.00000   0.00006   0.00111   0.00100   2.07720
   A15        2.11846   0.00005   0.00052  -0.00094  -0.00015   2.11831
   A16        2.09578  -0.00002   0.00109   0.00006   0.00112   2.09689
   A17        2.07602   0.00002  -0.00119   0.00103  -0.00028   2.07574
   A18        2.11067   0.00000  -0.00004  -0.00100  -0.00089   2.10978
   A19        1.77753  -0.00020   0.00180  -0.00173  -0.00085   1.77667
   A20        2.11180   0.00005   0.00119  -0.00145   0.00141   2.11321
   A21        2.07386  -0.00003  -0.00090   0.00124  -0.00001   2.07384
   A22        1.44454   0.00036  -0.01618   0.00286  -0.01321   1.43133
   A23        2.09595  -0.00002  -0.00063   0.00020  -0.00181   2.09415
   A24        1.78474  -0.00016  -0.01106   0.00269  -0.00854   1.77621
   A25        2.11684   0.00007  -0.00098  -0.00037  -0.00242   2.11443
   A26        2.09058  -0.00003   0.00068   0.00001   0.00173   2.09231
   A27        2.07474  -0.00004   0.00017   0.00047   0.00067   2.07541
   A28        1.59784   0.00014   0.01108   0.00031   0.01075   1.60860
   A29        1.90174  -0.00026   0.01014  -0.00153   0.00883   1.91057
   A30        1.77957  -0.00027   0.00334  -0.00185   0.00138   1.78095
   A31        2.09337   0.00006  -0.00031  -0.00011  -0.00058   2.09279
   A32        2.09117  -0.00002  -0.00030   0.00003  -0.00020   2.09097
   A33        2.09865  -0.00003   0.00061   0.00009   0.00077   2.09942
   A34        2.09792  -0.00002   0.00014   0.00007  -0.00005   2.09787
   A35        2.08671   0.00000  -0.00005  -0.00004   0.00005   2.08676
   A36        2.09848   0.00002  -0.00008  -0.00003   0.00002   2.09850
   A37        2.09630  -0.00004   0.00011  -0.00007   0.00017   2.09647
   A38        2.09955   0.00001  -0.00016  -0.00002  -0.00024   2.09931
   A39        2.08726   0.00004   0.00005   0.00009   0.00008   2.08734
   A40        2.09166   0.00005  -0.00001  -0.00011   0.00050   2.09216
   A41        2.09323  -0.00005  -0.00009  -0.00014  -0.00054   2.09268
   A42        2.09828   0.00000   0.00008   0.00024   0.00002   2.09829
   A43        1.94429   0.00010  -0.00110   0.00287   0.00169   1.94598
   A44        1.98364  -0.00018  -0.00400  -0.00143  -0.00553   1.97812
   A45        1.82571   0.00009   0.00466  -0.00028   0.00443   1.83014
   A46        2.00633   0.00035  -0.00015  -0.00109  -0.00107   2.00526
   A47        1.94845  -0.00005  -0.00340  -0.00040  -0.00383   1.94462
   A48        1.73629  -0.00039   0.00503   0.00002   0.00503   1.74132
   A49        1.91833  -0.00032  -0.00199  -0.00117  -0.00414   1.91420
   A50        1.98001   0.00019  -0.00294   0.00235  -0.00162   1.97839
   A51        1.84804   0.00052   0.00012   0.00156   0.00136   1.84940
   A52        1.94485   0.00008   0.00281  -0.00083   0.00367   1.94852
   A53        1.87185   0.00024  -0.00523   0.00087  -0.00428   1.86757
   A54        1.89492  -0.00069   0.00706  -0.00276   0.00484   1.89976
   A55        1.93449   0.00007  -0.00053   0.00021  -0.00031   1.93418
   A56        1.91373  -0.00001   0.00149  -0.00072   0.00077   1.91450
   A57        1.95546  -0.00001  -0.00038   0.00044   0.00007   1.95552
   A58        1.88369  -0.00003   0.00006   0.00010   0.00016   1.88385
   A59        1.89219  -0.00002  -0.00077   0.00002  -0.00075   1.89144
   A60        1.88213   0.00000   0.00014  -0.00007   0.00007   1.88220
   A61        2.62812  -0.00067  -0.05692  -0.00592  -0.06512   2.56300
   A62        2.08147   0.00009  -0.00001  -0.00033  -0.00036   2.08112
   A63        2.14396   0.00015  -0.00234   0.00204  -0.00030   2.14366
   A64        2.05689  -0.00024   0.00243  -0.00186   0.00057   2.05746
   A65        2.09144  -0.00007   0.00074  -0.00015   0.00057   2.09201
   A66        2.10651   0.00017  -0.00083   0.00277   0.00195   2.10845
   A67        2.08524  -0.00010   0.00010  -0.00263  -0.00252   2.08272
   A68        2.09967  -0.00005  -0.00050   0.00023  -0.00028   2.09939
   A69        2.07779  -0.00007   0.00027  -0.00071  -0.00043   2.07736
   A70        2.10562   0.00013   0.00022   0.00045   0.00067   2.10630
   A71        2.09044  -0.00003  -0.00059   0.00041  -0.00020   2.09024
   A72        2.10077  -0.00001   0.00037  -0.00048  -0.00011   2.10066
   A73        2.09197   0.00004   0.00024   0.00008   0.00032   2.09228
   A74        2.08151   0.00002   0.00056   0.00005   0.00060   2.08211
   A75        2.10307  -0.00002   0.00001   0.00008   0.00010   2.10317
   A76        2.09855   0.00000  -0.00053  -0.00015  -0.00068   2.09787
   A77        2.12157   0.00005   0.00000  -0.00020  -0.00020   2.12137
   A78        2.07948  -0.00003   0.00007   0.00022   0.00029   2.07977
   A79        2.08214  -0.00002  -0.00007  -0.00002  -0.00009   2.08205
   A80        2.20788  -0.00016  -0.00426   0.00071  -0.00368   2.20419
   A81        2.01536   0.00006   0.00196  -0.00111   0.00090   2.01626
   A82        2.05754   0.00009   0.00181   0.00052   0.00238   2.05992
   A83        2.98413  -0.00022   0.03089  -0.00366   0.03702   3.02114
   A84        3.19435  -0.00068  -0.06968  -0.00485  -0.07698   3.11737
    D1       -0.02540   0.00004   0.00204   0.00013   0.00216  -0.02324
    D2        3.12599   0.00004   0.00064   0.00071   0.00134   3.12733
    D3        3.12496  -0.00003   0.00478  -0.00055   0.00426   3.12922
    D4       -0.00683  -0.00002   0.00339   0.00003   0.00344  -0.00340
    D5        0.03644  -0.00006   0.00051  -0.00138  -0.00082   0.03562
    D6       -3.06477  -0.00012   0.00469  -0.00396   0.00076  -3.06401
    D7       -3.11387   0.00000  -0.00221  -0.00070  -0.00289  -3.11675
    D8        0.06810  -0.00006   0.00197  -0.00328  -0.00130   0.06680
    D9       -0.01144   0.00001  -0.00154   0.00059  -0.00098  -0.01242
   D10       -3.13090   0.00000  -0.00205   0.00036  -0.00170  -3.13260
   D11        3.12029   0.00001  -0.00014   0.00001  -0.00015   3.12015
   D12        0.00083  -0.00001  -0.00065  -0.00023  -0.00087  -0.00004
   D13        0.03728  -0.00004  -0.00147  -0.00005  -0.00151   0.03576
   D14       -3.11180   0.00002  -0.00038  -0.00013  -0.00047  -3.11227
   D15       -3.12629  -0.00002  -0.00097   0.00018  -0.00080  -3.12709
   D16        0.00782   0.00003   0.00012   0.00010   0.00024   0.00806
   D17       -0.02607   0.00002   0.00399  -0.00120   0.00282  -0.02324
   D18        3.08259   0.00012   0.00097   0.00192   0.00298   3.08557
   D19        3.12298  -0.00004   0.00290  -0.00112   0.00178   3.12476
   D20       -0.05155   0.00006  -0.00012   0.00199   0.00194  -0.04961
   D21       -0.01071   0.00004  -0.00352   0.00191  -0.00166  -0.01237
   D22        3.08969   0.00010  -0.00780   0.00459  -0.00326   3.08643
   D23       -3.11854  -0.00007  -0.00041  -0.00131  -0.00185  -3.12039
   D24       -0.01814  -0.00001  -0.00470   0.00136  -0.00344  -0.02159
   D25        2.46029  -0.00025   0.01007  -0.00789   0.00200   2.46229
   D26       -0.71484  -0.00015   0.00698  -0.00471   0.00214  -0.71269
   D27       -2.43708   0.00021  -0.00397   0.00669   0.00236  -2.43472
   D28        0.74525   0.00015   0.00022   0.00407   0.00391   0.74916
   D29       -0.74343  -0.00013   0.00010  -0.00639  -0.00641  -0.74984
   D30        2.45846  -0.00020   0.00709  -0.00615   0.00106   2.45952
   D31       -2.07860  -0.00019  -0.01421  -0.00158  -0.01577  -2.09436
   D32        0.01273  -0.00009   0.00337   0.00295   0.00661   0.01934
   D33       -3.07969  -0.00011   0.00675   0.00014   0.00702  -3.07267
   D34        3.09328  -0.00001  -0.00372   0.00274  -0.00089   3.09239
   D35        0.00085  -0.00003  -0.00034  -0.00007  -0.00047   0.00038
   D36        3.05559   0.00011  -0.00712  -0.00032  -0.00752   3.04807
   D37       -0.07889   0.00012  -0.00413  -0.00018  -0.00433  -0.08322
   D38       -0.02628   0.00004  -0.00025  -0.00002  -0.00024  -0.02652
   D39        3.12243   0.00004   0.00274   0.00011   0.00294   3.12537
   D40        1.51231  -0.00021   0.01800  -0.00535   0.01241   1.52473
   D41       -1.62217  -0.00021   0.02099  -0.00521   0.01560  -1.60657
   D42        0.97851  -0.00009   0.00868  -0.00998  -0.00234   0.97617
   D43       -1.01883  -0.00008  -0.00531  -0.00944  -0.01863  -1.03747
   D44        3.10932  -0.00016  -0.01449  -0.00956  -0.02299   3.08633
   D45        3.02790  -0.00004   0.00892  -0.00845   0.00001   3.02790
   D46        1.03055  -0.00002  -0.00506  -0.00791  -0.01628   1.01427
   D47       -1.12448  -0.00010  -0.01424  -0.00802  -0.02064  -1.14512
   D48        0.71640   0.00021  -0.00680   0.00245  -0.00455   0.71185
   D49       -2.47392   0.00022  -0.01014   0.00523  -0.00494  -2.47886
   D50        1.84205   0.00046  -0.02858   0.00672  -0.02209   1.81996
   D51        0.02545   0.00001   0.00072   0.00028   0.00106   0.02652
   D52       -3.11801   0.00002  -0.00013   0.00046   0.00045  -3.11756
   D53       -3.06816  -0.00001   0.00405  -0.00245   0.00156  -3.06660
   D54        0.07157   0.00000   0.00320  -0.00226   0.00094   0.07251
   D55       -1.27338  -0.00002   0.02415  -0.00283   0.02099  -1.25238
   D56        1.86635  -0.00002   0.02330  -0.00264   0.02038   1.88673
   D57        0.65292   0.00013   0.12221  -0.00063   0.12140   0.77432
   D58       -1.46481   0.00018   0.11549  -0.00090   0.11384  -1.35098
   D59       -0.02641   0.00000  -0.00051  -0.00039  -0.00095  -0.02735
   D60        3.12742  -0.00001  -0.00143  -0.00070  -0.00212   3.12530
   D61        3.11706   0.00000   0.00035  -0.00058  -0.00033   3.11673
   D62       -0.01230  -0.00002  -0.00057  -0.00088  -0.00150  -0.01380
   D63        0.00089   0.00000  -0.00008   0.00030   0.00026   0.00114
   D64       -3.12838  -0.00002  -0.00074   0.00013  -0.00060  -3.12898
   D65        3.13016   0.00002   0.00085   0.00061   0.00144   3.13160
   D66        0.00089   0.00000   0.00018   0.00044   0.00058   0.00148
   D67        0.02544  -0.00002   0.00047  -0.00010   0.00037   0.02581
   D68       -3.12329  -0.00003  -0.00253  -0.00023  -0.00283  -3.12612
   D69       -3.12839   0.00000   0.00113   0.00007   0.00121  -3.12718
   D70        0.00607  -0.00001  -0.00187  -0.00006  -0.00198   0.00409
   D71       -3.02275  -0.00011   0.03207  -0.01235   0.01933  -3.00341
   D72       -0.83235  -0.00011   0.03200  -0.01259   0.01971  -0.81265
   D73        1.24405  -0.00052   0.03910  -0.01364   0.02563   1.26968
   D74        0.97194  -0.00027   0.03904  -0.01203   0.02665   0.99859
   D75       -3.12086  -0.00028   0.03898  -0.01227   0.02703  -3.09383
   D76       -1.04445  -0.00068   0.04608  -0.01332   0.03295  -1.01150
   D77       -0.98873   0.00003   0.03503  -0.01111   0.02350  -0.96523
   D78        1.20166   0.00003   0.03497  -0.01136   0.02388   1.22553
   D79       -3.00512  -0.00037   0.04206  -0.01240   0.02979  -2.97532
   D80        0.35308  -0.00025   0.01701  -0.01544   0.00153   0.35462
   D81       -2.86508  -0.00041   0.00909  -0.01361  -0.00455  -2.86963
   D82        2.62253   0.00006   0.01133  -0.01369  -0.00238   2.62014
   D83       -0.59564  -0.00010   0.00341  -0.01186  -0.00846  -0.60410
   D84       -1.57770  -0.00009   0.01035  -0.01465  -0.00428  -1.58198
   D85        1.48732  -0.00025   0.00243  -0.01282  -0.01036   1.47696
   D86        0.97926   0.00019   0.01127   0.00000   0.01131   0.99057
   D87        3.05712   0.00019   0.01197  -0.00020   0.01180   3.06893
   D88       -1.13691   0.00017   0.01290  -0.00049   0.01244  -1.12446
   D89       -3.12778  -0.00003   0.00858  -0.00040   0.00744  -3.12034
   D90       -1.04991  -0.00003   0.00927  -0.00059   0.00793  -1.04198
   D91        1.03924  -0.00005   0.01020  -0.00088   0.00857   1.04782
   D92       -1.07003  -0.00012   0.00820  -0.00153   0.00738  -1.06265
   D93        1.00784  -0.00012   0.00889  -0.00173   0.00787   1.01571
   D94        3.09699  -0.00013   0.00982  -0.00202   0.00852   3.10551
   D95       -0.85935  -0.00033  -0.11965  -0.00876  -0.12628  -0.98563
   D96       -2.90717  -0.00033  -0.11489  -0.00861  -0.12014  -3.02731
   D97        1.27243  -0.00018  -0.11921  -0.00658  -0.12476   1.14767
   D98        0.02475  -0.00007  -0.00795  -0.00016  -0.00810   0.01664
   D99       -3.11939  -0.00016  -0.00790  -0.00228  -0.01018  -3.12957
   D100      -3.07117  -0.00003  -0.00991   0.00398  -0.00593  -3.07710
   D101       0.06788  -0.00011  -0.00987   0.00186  -0.00801   0.05987
   D102      -0.02036   0.00011   0.00216   0.00084   0.00300  -0.01735
   D103       3.13642   0.00006   0.00241   0.00326   0.00567  -3.14110
   D104       3.07784   0.00008   0.00391  -0.00299   0.00092   3.07875
   D105      -0.04858   0.00003   0.00415  -0.00057   0.00358  -0.04500
   D106       0.00367  -0.00027   0.00096   0.00202   0.00298   0.00665
   D107      -3.05971  -0.00010   0.00905   0.00021   0.00927  -3.05044
   D108      -3.09286  -0.00023  -0.00092   0.00607   0.00515  -3.08771
   D109       0.12695  -0.00006   0.00717   0.00426   0.01143   0.13838
   D110      -0.01064  -0.00001   0.00654  -0.00053   0.00601  -0.00464
   D111       3.13462  -0.00001   0.00318  -0.00092   0.00226   3.13688
   D112       3.13346   0.00008   0.00649   0.00156   0.00805   3.14150
   D113      -0.00447   0.00008   0.00314   0.00117   0.00430  -0.00016
   D114       0.00186  -0.00007   0.00490  -0.00082   0.00408   0.00594
   D115      -3.12793  -0.00003   0.00092   0.00072   0.00164  -3.12629
   D116       3.12803  -0.00002   0.00465  -0.00329   0.00136   3.12939
   D117      -0.00176   0.00001   0.00067  -0.00175  -0.00108  -0.00284
   D118      -0.00832   0.00005   0.00066   0.00056   0.00121  -0.00711
   D119       3.13560  -0.00001  -0.00108  -0.00102  -0.00211   3.13349
   D120       3.12962   0.00006   0.00400   0.00094   0.00494   3.13456
   D121      -0.00965  -0.00001   0.00225  -0.00063   0.00162  -0.00803
   D122       0.01277  -0.00001  -0.00646   0.00013  -0.00633   0.00644
   D123      -3.13115   0.00005  -0.00471   0.00171  -0.00300  -3.13416
   D124      -3.14059  -0.00005  -0.00249  -0.00141  -0.00389   3.13870
   D125      -0.00133   0.00002  -0.00074   0.00017  -0.00057  -0.00190
         Item               Value     Threshold  Converged?
 Maximum Force            0.000694     0.000450     NO 
 RMS     Force            0.000155     0.000300     YES
 Maximum Displacement     0.227644     0.001800     NO 
 RMS     Displacement     0.050594     0.001200     NO 
 Predicted change in Energy=-8.917861D-05
 GradGradGradGradGradGradGradGradGradGradGradGradGradGradGradGradGradGrad

                          Input orientation:                          
 ---------------------------------------------------------------------
 Center     Atomic      Atomic             Coordinates (Angstroms)
 Number     Number       Type             X           Y           Z
 ---------------------------------------------------------------------
      1          6           0        0.860299   -3.375115   -1.245428
      2          6           0        0.425644   -4.490703   -0.538847
      3          6           0        0.229013   -4.411364    0.839404
      4          6           0        0.480560   -3.221160    1.516350
      5          6           0        0.890274   -2.088890    0.810543
      6          6           0        1.072959   -2.166796   -0.576382
      7         16           0        1.511432   -0.731679   -1.517719
      8          6           0        2.744669    0.020044   -0.481134
      9          6           0        2.569386    0.105076    0.904541
     10         16           0        1.120823   -0.560281    1.690463
     11          6           0        3.513991    0.773118    1.685205
     12          6           0        4.610821    1.379837    1.079752
     13          6           0        4.785989    1.294460   -0.300201
     14          6           0        3.863304    0.602601   -1.080047
     15          1           0        5.646618    1.756896   -0.772107
     16          1           0        4.005722    0.522813   -2.153327
     17          1           0        3.388395    0.819064    2.762579
     18          1           0        5.333726    1.910708    1.690491
     19          1           0        1.026457   -3.432973   -2.316868
     20          1           0        0.353326   -3.168108    2.593030
     21          1           0        0.248684   -5.423896   -1.063514
     22          1           0       -0.102192   -5.282679    1.395035
     23          6           0       -0.943432    1.927868    0.019779
     24          1           0       -0.870206    1.710854    1.083195
     25          6           0        0.284189    2.669244   -0.483130
     26          1           0        0.120431    2.995934   -1.515874
     27          6           0        0.699002    3.828497    0.413718
     28          1           0        0.879921    3.483398    1.437276
     29          1           0        1.625647    4.270915    0.038882
     30          1           0       -0.060086    4.616011    0.444382
     31          1           0        1.092132    1.932934   -0.505005
     32          6           0       -1.979606   -0.392868   -0.328080
     33          6           0       -2.348941   -0.572332    1.038748
     34          6           0       -2.218298   -1.445922   -1.257444
     35          6           0       -2.909392   -1.758950    1.445874
     36          1           0       -2.189153    0.216080    1.764966
     37          6           0       -2.781311   -2.632907   -0.834779
     38          1           0       -1.935386   -1.305758   -2.296837
     39          6           0       -3.120745   -2.787334    0.511797
     40          1           0       -3.188872   -1.905501    2.482763
     41          1           0       -2.951384   -3.441459   -1.535998
     42          1           0       -3.557234   -3.723703    0.845569
     43          6           0       -1.339575    0.753839   -0.793033
     44          1           0       -1.171104    0.846807   -1.864855
     45         35           0       -2.577790    3.029190   -0.162111
 ---------------------------------------------------------------------
                    Distance matrix (angstroms):
                    1          2          3          4          5
     1  C    0.000000
     2  C    1.390222   0.000000
     3  C    2.412231   1.394466   0.000000
     4  C    2.792011   2.416318   1.392163   0.000000
     5  C    2.425343   2.793822   2.414950   1.395731   0.000000
     6  C    1.397455   2.412668   2.784741   2.417054   1.401073
     7  S    2.736031   4.033284   4.554197   4.057806   2.765622
     8  C    3.957537   5.072282   5.264003   4.429620   3.091086
     9  C    4.433404   5.272588   5.087221   3.975091   2.764369
    10  S    4.075612   4.571795   4.043571   2.742358   1.778779
    11  C    5.730491   6.495545   6.195589   5.018414   3.979952
    12  C    6.487098   7.389100   7.266086   6.198293   5.093820
    13  C    6.173283   7.248287   7.390613   6.498261   5.278011
    14  C    4.986744   6.168643   6.483226   5.727599   4.433663
    15  H    7.033521   8.145273   8.366292   7.530354   6.318043
    16  H    5.090364   6.368582   6.896816   6.317486   5.031057
    17  H    6.328233   6.918883   6.406066   5.131472   4.302006
    18  H    7.521376   8.368828   8.170131   7.065381   6.042794
    19  H    1.085790   2.154327   3.399297   3.877684   3.406729
    20  H    3.877323   3.400462   2.153217   1.085469   2.151810
    21  H    2.145850   1.085099   2.155621   3.400222   3.878916
    22  H    3.396651   2.155398   1.085178   2.145735   3.395130
    23  C    5.742457   6.586690   6.498636   5.547970   4.485769
    24  H    5.855271   6.539843   6.224891   5.131954   4.196627
    25  C    6.119417   7.161561   7.203274   6.223612   4.967974
    26  H    6.419564   7.556286   7.773492   6.926495   5.644493
    27  C    7.393971   8.378019   8.264225   7.138710   5.933762
    28  H    7.364542   8.227862   7.944080   6.716907   5.607432
    29  H    7.790827   8.862264   8.830255   7.721744   6.448516
    30  H    8.219529   9.172508   9.040637   7.928598   6.781811
    31  H    5.364453   6.458209   6.542364   5.569972   4.236329
    32  C    4.219050   4.756249   4.731736   4.177748   3.522664
    33  C    4.834488   5.053787   4.628580   3.905185   3.583928
    34  C    3.633137   4.096035   4.379492   4.257845   3.788561
    35  C    4.905677   4.745952   4.153636   3.692533   3.866519
    36  H    5.590913   5.856494   5.302587   4.359335   3.963165
    37  C    3.739094   3.718003   3.876577   4.063700   4.059997
    38  H    3.633669   4.336919   4.915834   4.903668   4.272407
    39  C    4.391132   4.072124   3.737069   3.763873   4.082321
    40  H    5.696925   5.373837   4.545538   4.016173   4.412412
    41  H    3.823317   3.674172   4.086340   4.598218   4.700429
    42  H    4.899835   4.285816   3.848193   4.123867   4.738583
    43  C    4.700251   5.539479   5.639560   4.944367   3.952820
    44  H    4.725982   5.726859   6.076323   5.541561   4.474969
    45  Br   7.349091   8.106252   8.015174   7.158045   6.258455
                    6          7          8          9         10
     6  C    0.000000
     7  S    1.771421   0.000000
     8  C    2.754262   1.777772   0.000000
     9  C    3.097391   2.772503   1.399303   0.000000
    10  S    2.778806   3.236415   2.772992   1.777275   0.000000
    11  C    4.440328   4.066126   2.419091   1.395706   2.739569
    12  C    5.276159   4.561970   2.787099   2.413125   4.039444
    13  C    5.083617   4.038603   2.413267   2.789152   4.564674
    14  C    3.963492   2.739190   1.396214   2.420816   4.068074
    15  H    6.029264   4.883514   3.394500   3.874147   5.649458
    16  H    4.280403   2.863430   2.153895   3.404134   4.926505
    17  H    5.042348   4.924302   3.402130   2.152408   2.862501
    18  H    6.318140   5.646659   3.872180   3.394054   4.884090
    19  H    2.152826   2.858466   4.271476   5.027514   4.931527
    20  H    3.400834   4.916875   5.033222   4.298331   2.864339
    21  H    3.394912   4.880341   6.017108   6.310977   5.656833
    22  H    3.869908   5.639106   6.304244   6.033723   4.887134
    23  C    4.602989   3.932359   4.182439   4.055276   3.639124
    24  H    4.643948   4.289862   4.286407   3.800162   3.080751
    25  C    4.900830   3.760689   3.615554   3.704419   3.981746
    26  H    5.333266   3.978691   4.100394   4.495870   4.891630
    27  C    6.087995   5.018536   4.414729   4.195606   4.590140
    28  H    6.001398   5.186297   4.376345   3.814598   4.058753
    29  H    6.490619   5.240420   4.426345   4.358237   5.130597
    30  H    6.952138   5.909086   5.463162   5.241603   5.453555
    31  H    4.100396   2.881244   2.527963   2.740468   3.322202
    32  C    3.539297   3.703698   4.744755   4.739265   3.703404
    33  C    4.106137   4.632861   5.348441   4.966572   3.530459
    34  C    3.437422   3.806411   5.232853   5.477379   4.541392
    35  C    4.484972   5.420503   6.232703   5.812456   4.211801
    36  H    4.669195   5.036725   5.424573   4.836977   3.400622
    37  C    3.890941   4.744335   6.140006   6.257135   5.089133
    38  H    3.570923   3.580104   5.192056   5.703705   5.078849
    39  C    4.376797   5.459095   6.578022   6.395145   4.933551
    40  H    5.252603   6.282879   6.906469   6.300058   4.583757
    41  H    4.329083   5.221108   6.748316   7.000931   5.940884
    42  H    5.087690   6.342611   7.449145   7.224853   5.710105
    43  C    3.794386   3.295478   4.161345   4.310758   3.734732
    44  H    3.972125   3.131792   4.234560   4.712853   4.457927
    45  Br   6.363792   5.718701   6.122524   6.015115   5.476867
                   11         12         13         14         15
    11  C    0.000000
    12  C    1.392018   0.000000
    13  C    2.414873   1.393644   0.000000
    14  C    2.792439   2.414044   1.392184   0.000000
    15  H    3.399161   2.155094   1.085000   2.146493   0.000000
    16  H    3.877987   3.399035   2.153679   1.085624   2.474525
    17  H    1.085643   2.154228   3.399984   3.877909   4.298035
    18  H    2.146059   1.085089   2.154677   3.398407   2.487157
    19  H    6.316298   6.895494   6.367861   5.085596   7.118070
    20  H    5.132954   6.410934   6.923424   6.326903   7.974883
    21  H    7.524671   8.361376   8.142855   7.027405   8.988124
    22  H    7.059296   8.167068   8.368207   7.515831   9.343497
    23  C    4.896500   5.680986   5.773201   5.105943   6.639659
    24  H    4.523599   5.491014   5.837782   5.321086   6.775932
    25  C    4.327655   4.777543   4.710594   4.175810   5.447158
    26  H    5.167598   5.432554   5.112758   4.463976   5.712017
    27  C    4.344673   4.662817   4.861531   4.759259   5.493324
    28  H    3.787534   4.297954   4.802878   4.851441   5.530242
    29  H    4.302419   4.284041   4.354540   4.440229   4.811050
    30  H    5.392726   5.717857   5.922123   5.815869   6.497757
    31  H    3.465198   3.898531   3.754220   3.127275   4.565706
    32  C    5.965941   6.968371   6.972885   5.974614   7.935864
    33  C    6.049969   7.228481   7.495660   6.667965   8.522527
    34  C    6.814870   7.751403   7.581954   6.419797   8.505909
    35  C    6.908582   8.157183   8.461145   7.604382   9.512409
    36  H    5.730839   6.932784   7.353939   6.698935   8.379150
    37  C    7.588291   8.626190   8.542482   7.394564   9.502856
    38  H    7.062160   7.840064   7.478273   6.224727   8.318139
    39  C    7.620593   8.801420   8.935146   7.924808   9.958167
    40  H    7.262195   8.578874   9.032333   8.289595  10.103129
    41  H    8.363007   9.342054   9.155493   7.937398  10.076312
    42  H    8.421913   9.634214   9.803271   8.802800  10.833501
    43  C    5.449692   6.269483   6.169091   5.212984   7.057865
    44  H    5.878646   6.510414   6.175394   5.101061   6.964459
    45  Br   6.753683   7.479218   7.566610   6.943963   8.344561
                   16         17         18         19         20
    16  H    0.000000
    17  H    4.963366   0.000000
    18  H    4.297068   2.474948   0.000000
    19  H    4.954897   7.032735   7.947731   0.000000
    20  H    7.034970   5.013775   7.170309   4.962898   0.000000
    21  H    7.118031   7.966889   9.340161   2.477822   4.297656
    22  H    7.947928   7.161399   9.021159   4.298079   2.472670
    23  C    5.584863   5.245677   6.495713   6.170818   5.854244
    24  H    5.971699   4.663829   6.236787   6.451101   5.251752
[truncated: 13,190,227 more chars]
