# Supplementary material for: Enriching Alkene syn-Dihalogenation: Aryl Alkene, Bromine, Regio-Reversion, and Stereoconvergency
Source: Org Lett. 2026 Feb 25;28(9):3002–7. doi: 10.1021/acs.orglett.6c00241 (PMC12973299; doi:10.1021/acs.orglett.6c00241)
Supplement: Supplementary file 1 [file ol6c00241_si_001.zip › Fig 4b/E-alkene/bromiranium formation SM.log]

 Entering Gaussian System, Link 0=g16
 Input=241109_E_styrenyl_1stBrmajor_optfreq_pdt_fromIRCfwd_6-31_gdp+_SMD_DCM_wB97XD.gjf 
 Output=241109_E_styrenyl_1stBrmajor_optfreq_pdt_fromIRCfwd_6-31_gdp+_SMD_DCM_wB97XD.log
 Initial command:
 /home/osl/gaussian/g16/l1.exe "/home/osl/gaussian/scratch/Gau-4185133.inp" -scrdir="/home/osl/gaussian/scratch/"
 Entering Link 1 = /home/osl/gaussian/g16/l1.exe PID=   4185135.
  
 Copyright (c) 1988-2019, Gaussian, Inc.  All Rights Reserved.
  
 This is part of the Gaussian(R) 16 program.  It is based on
 the Gaussian(R) 09 system (copyright 2009, Gaussian, Inc.),
 the Gaussian(R) 03 system (copyright 2003, Gaussian, Inc.),
 the Gaussian(R) 98 system (copyright 1998, Gaussian, Inc.),
 the Gaussian(R) 94 system (copyright 1995, Gaussian, Inc.),
 the Gaussian 92(TM) system (copyright 1992, Gaussian, Inc.),
 the Gaussian 90(TM) system (copyright 1990, Gaussian, Inc.),
 the Gaussian 88(TM) system (copyright 1988, Gaussian, Inc.),
 the Gaussian 86(TM) system (copyright 1986, Carnegie Mellon
 University), and the Gaussian 82(TM) system (copyright 1983,
 Carnegie Mellon University). Gaussian is a federally registered
 trademark of Gaussian, Inc.
  
 This software contains proprietary and confidential information,
 including trade secrets, belonging to Gaussian, Inc.
  
 This software is provided under written license and may be
 used, copied, transmitted, or stored only in accord with that
 written license.
  
 The following legend is applicable only to US Government
 contracts under FAR:
  
                    RESTRICTED RIGHTS LEGEND
  
 Use, reproduction and disclosure by the US Government is
 subject to restrictions as set forth in subparagraphs (a)
 and (c) of the Commercial Computer Software - Restricted
 Rights clause in FAR 52.227-19.
  
 Gaussian, Inc.
 340 Quinnipiac St., Bldg. 40, Wallingford CT 06492
  
  
 ---------------------------------------------------------------
 Warning -- This program may not be used in any manner that
 competes with the business of Gaussian, Inc. or will provide
 assistance to any competitor of Gaussian, Inc.  The licensee
 of this program is prohibited from giving any competitor of
 Gaussian, Inc. access to this program.  By using this program,
 the user acknowledges that Gaussian, Inc. is engaged in the
 business of creating and licensing software in the field of
 computational chemistry and represents and warrants to the
 licensee that it is not a competitor of Gaussian, Inc. and that
 it will not use this program in any manner prohibited above.
 ---------------------------------------------------------------
  

 Cite this work as:
 Gaussian 16, Revision C.01,
 M. J. Frisch, G. W. Trucks, H. B. Schlegel, G. E. Scuseria, 
 M. A. Robb, J. R. Cheeseman, G. Scalmani, V. Barone, 
 G. A. Petersson, H. Nakatsuji, X. Li, M. Caricato, A. V. Marenich, 
 J. Bloino, B. G. Janesko, R. Gomperts, B. Mennucci, H. P. Hratchian, 
 J. V. Ortiz, A. F. Izmaylov, J. L. Sonnenberg, D. Williams-Young, 
 F. Ding, F. Lipparini, F. Egidi, J. Goings, B. Peng, A. Petrone, 
 T. Henderson, D. Ranasinghe, V. G. Zakrzewski, J. Gao, N. Rega, 
 G. Zheng, W. Liang, M. Hada, M. Ehara, K. Toyota, R. Fukuda, 
 J. Hasegawa, M. Ishida, T. Nakajima, Y. Honda, O. Kitao, H. Nakai, 
 T. Vreven, K. Throssell, J. A. Montgomery, Jr., J. E. Peralta, 
 F. Ogliaro, M. J. Bearpark, J. J. Heyd, E. N. Brothers, K. N. Kudin, 
 V. N. Staroverov, T. A. Keith, R. Kobayashi, J. Normand, 
 K. Raghavachari, A. P. Rendell, J. C. Burant, S. S. Iyengar, 
 J. Tomasi, M. Cossi, J. M. Millam, M. Klene, C. Adamo, R. Cammi, 
 J. W. Ochterski, R. L. Martin, K. Morokuma, O. Farkas, 
 J. B. Foresman, and D. J. Fox, Gaussian, Inc., Wallingford CT, 2019.
 
 ******************************************
 Gaussian 16:  ES64L-G16RevC.01  3-Jul-2019
                 9-Nov-2024 
 ******************************************
 %mem=12GB
 %nprocshared=12
 Will use up to   12 processors via shared memory.
 ----------------------------------------------------------------------
 # opt=calcfc freq wb97xd/6-31+g(d,p) scrf=(smd,solvent=dichloromethane
 )
 ----------------------------------------------------------------------
 1/10=4,18=20,19=15,26=3,38=1/1,3;
 2/9=110,12=2,17=6,18=5,40=1/2;
 3/5=1,6=6,7=111,11=2,25=1,30=1,70=32201,71=2,72=9,74=-58,140=1/1,2,3;
 4//1;
 5/5=2,38=5,53=9/2;
 8/6=4,10=90,11=11/1;
 11/6=1,8=1,9=11,15=111,16=1/1,2,10;
 10/6=1,13=1/2;
 6/7=2,8=2,9=2,10=2,28=1/1;
 7/10=1,25=1/1,2,3,16;
 1/10=4,18=20,19=15,26=3/3(2);
 2/9=110/2;
 99//99;
 2/9=110/2;
 3/5=1,6=6,7=111,11=2,25=1,30=1,70=32205,71=1,72=9,74=-58/1,2,3;
 4/5=5,16=3,69=1/1;
 5/5=2,38=5,53=9/2;
 7//1,2,3,16;
 1/18=20,19=15,26=3/3(-5);
 2/9=110/2;
 6/7=2,8=2,9=2,10=2,19=2,28=1/1;
 99/9=1/99;
 -------------------
 Title Card Required
 -------------------
 Symbolic Z-matrix:
 Charge =  1 Multiplicity = 1
 C                     0.21155   3.36326   0.65179 
 C                    -0.02258   4.23799  -0.40694 
 C                     0.19475   3.84244  -1.72574 
 C                     0.60431   2.54222  -1.9995 
 C                     0.7924    1.66136  -0.93533 
 C                     0.64464   2.06428   0.39482 
 S                     0.97314   0.97249   1.75433 
 C                     2.45921   0.18425   1.19977 
 C                     2.64342  -0.19319  -0.13341 
 S                     1.32506   0.01445  -1.31035 
 C                     3.85846  -0.71033  -0.58393 
 C                     4.87965  -0.92614   0.33531 
 C                     4.67865  -0.62658   1.68195 
 C                     3.48437  -0.05643   2.11403 
 H                     5.47122  -0.80492   2.40102 
 H                     3.36075   0.22959   3.15334 
 H                     3.99931  -0.95251  -1.63191 
 H                     5.8265   -1.33357  -0.00096 
 H                     0.08085   3.69728   1.67585 
 H                     0.76336   2.21539  -3.0221 
 H                    -0.35275   5.24912  -0.19324 
 H                     0.03945   4.54074  -2.54056 
 C                    -0.01504  -1.31966  -0.92378 
 H                    -0.51042  -1.3289   -1.90006 
 C                     0.8081   -2.60047  -0.71694 
 H                     0.09887  -3.36676  -0.39898 
 C                     1.53103  -3.11064  -1.95972 
 H                     2.29495  -2.42556  -2.33906 
 H                     2.03141  -4.05419  -1.72637 
 H                     0.81766  -3.29519  -2.76943 
 H                     1.49915  -2.46303   0.12204 
 C                    -1.92353   0.11965   0.2503 
 C                    -2.3129    0.82568  -0.88702 
 C                    -2.44199   0.48916   1.49734 
 C                    -3.19428   1.89951  -0.77596 
 H                    -1.94013   0.5463   -1.86877 
 C                    -3.34347   1.54165   1.60497 
 H                    -2.15254  -0.0665    2.38568 
 C                    -3.71949   2.25358   0.4654 
 H                    -3.48178   2.4505   -1.66599 
 H                    -3.74967   1.80768   2.57584 
 H                    -4.41973   3.07935   0.54429 
 C                    -1.05927  -1.10728   0.19254 
 H                    -0.61073  -1.31117   1.16215 
 Br                   -2.379    -2.61757  -0.00353 
 

 GradGradGradGradGradGradGradGradGradGradGradGradGradGradGradGradGradGrad
 Berny optimization.
 Initialization pass.
                           ----------------------------
                           !    Initial Parameters    !
                           ! (Angstroms and Degrees)  !
 --------------------------                            --------------------------
 ! Name  Definition              Value          Derivative Info.                !
 --------------------------------------------------------------------------------
 ! R1    R(1,2)                  1.3932         calculate D2E/DX2 analytically  !
 ! R2    R(1,6)                  1.3932         calculate D2E/DX2 analytically  !
 ! R3    R(1,19)                 1.0851         calculate D2E/DX2 analytically  !
 ! R4    R(2,3)                  1.3939         calculate D2E/DX2 analytically  !
 ! R5    R(2,21)                 1.0849         calculate D2E/DX2 analytically  !
 ! R6    R(3,4)                  1.3904         calculate D2E/DX2 analytically  !
 ! R7    R(3,22)                 1.0843         calculate D2E/DX2 analytically  !
 ! R8    R(4,5)                  1.3942         calculate D2E/DX2 analytically  !
 ! R9    R(4,20)                 1.0853         calculate D2E/DX2 analytically  !
 ! R10   R(5,6)                  1.3977         calculate D2E/DX2 analytically  !
 ! R11   R(5,10)                 1.7711         calculate D2E/DX2 analytically  !
 ! R12   R(6,7)                  1.7743         calculate D2E/DX2 analytically  !
 ! R13   R(7,8)                  1.7712         calculate D2E/DX2 analytically  !
 ! R14   R(8,9)                  1.3978         calculate D2E/DX2 analytically  !
 ! R15   R(8,14)                 1.3945         calculate D2E/DX2 analytically  !
 ! R16   R(9,10)                 1.7794         calculate D2E/DX2 analytically  !
 ! R17   R(9,11)                 1.3953         calculate D2E/DX2 analytically  !
 ! R18   R(10,23)                1.9301         calculate D2E/DX2 analytically  !
 ! R19   R(11,12)                1.3908         calculate D2E/DX2 analytically  !
 ! R20   R(11,17)                1.0848         calculate D2E/DX2 analytically  !
 ! R21   R(12,13)                1.3941         calculate D2E/DX2 analytically  !
 ! R22   R(12,18)                1.0842         calculate D2E/DX2 analytically  !
 ! R23   R(13,14)                1.3921         calculate D2E/DX2 analytically  !
 ! R24   R(13,15)                1.0849         calculate D2E/DX2 analytically  !
 ! R25   R(14,16)                1.085          calculate D2E/DX2 analytically  !
 ! R26   R(23,24)                1.0948         calculate D2E/DX2 analytically  !
 ! R27   R(23,25)                1.5365         calculate D2E/DX2 analytically  !
 ! R28   R(23,43)                1.5433         calculate D2E/DX2 analytically  !
 ! R29   R(25,26)                1.0915         calculate D2E/DX2 analytically  !
 ! R30   R(25,27)                1.5256         calculate D2E/DX2 analytically  !
 ! R31   R(25,31)                1.0956         calculate D2E/DX2 analytically  !
 ! R32   R(27,28)                1.094          calculate D2E/DX2 analytically  !
 ! R33   R(27,29)                1.0932         calculate D2E/DX2 analytically  !
 ! R34   R(27,30)                1.0948         calculate D2E/DX2 analytically  !
 ! R35   R(32,33)                1.3941         calculate D2E/DX2 analytically  !
 ! R36   R(32,34)                1.4002         calculate D2E/DX2 analytically  !
 ! R37   R(32,43)                1.5019         calculate D2E/DX2 analytically  !
 ! R38   R(33,35)                1.3937         calculate D2E/DX2 analytically  !
 ! R39   R(33,36)                1.0867         calculate D2E/DX2 analytically  !
 ! R40   R(34,37)                1.39           calculate D2E/DX2 analytically  !
 ! R41   R(34,38)                1.0871         calculate D2E/DX2 analytically  !
 ! R42   R(35,39)                1.3936         calculate D2E/DX2 analytically  !
 ! R43   R(35,40)                1.0855         calculate D2E/DX2 analytically  !
 ! R44   R(37,39)                1.3953         calculate D2E/DX2 analytically  !
 ! R45   R(37,41)                1.0855         calculate D2E/DX2 analytically  !
 ! R46   R(39,42)                1.0856         calculate D2E/DX2 analytically  !
 ! R47   R(43,44)                1.0876         calculate D2E/DX2 analytically  !
 ! R48   R(43,45)                2.0152         calculate D2E/DX2 analytically  !
 ! A1    A(2,1,6)              119.8342         calculate D2E/DX2 analytically  !
 ! A2    A(2,1,19)             120.2454         calculate D2E/DX2 analytically  !
 ! A3    A(6,1,19)             119.904          calculate D2E/DX2 analytically  !
 ! A4    A(1,2,3)              120.9731         calculate D2E/DX2 analytically  !
 ! A5    A(1,2,21)             119.1188         calculate D2E/DX2 analytically  !
 ! A6    A(3,2,21)             119.8865         calculate D2E/DX2 analytically  !
 ! A7    A(2,3,4)              119.8402         calculate D2E/DX2 analytically  !
 ! A8    A(2,3,22)             120.3922         calculate D2E/DX2 analytically  !
 ! A9    A(4,3,22)             119.7662         calculate D2E/DX2 analytically  !
 ! A10   A(3,4,5)              118.7035         calculate D2E/DX2 analytically  !
 ! A11   A(3,4,20)             120.6844         calculate D2E/DX2 analytically  !
 ! A12   A(5,4,20)             120.6082         calculate D2E/DX2 analytically  !
 ! A13   A(4,5,6)              122.0062         calculate D2E/DX2 analytically  !
 ! A14   A(4,5,10)             117.8058         calculate D2E/DX2 analytically  !
 ! A15   A(6,5,10)             120.0917         calculate D2E/DX2 analytically  !
 ! A16   A(1,6,5)              118.5024         calculate D2E/DX2 analytically  !
 ! A17   A(1,6,7)              119.3375         calculate D2E/DX2 analytically  !
 ! A18   A(5,6,7)              122.1567         calculate D2E/DX2 analytically  !
 ! A19   A(6,7,8)              100.9103         calculate D2E/DX2 analytically  !
 ! A20   A(7,8,9)              121.9625         calculate D2E/DX2 analytically  !
 ! A21   A(7,8,14)             119.2299         calculate D2E/DX2 analytically  !
 ! A22   A(9,8,14)             118.8042         calculate D2E/DX2 analytically  !
 ! A23   A(8,9,10)             120.1125         calculate D2E/DX2 analytically  !
 ! A24   A(8,9,11)             121.5219         calculate D2E/DX2 analytically  !
 ! A25   A(10,9,11)            118.3515         calculate D2E/DX2 analytically  !
 ! A26   A(5,10,9)             101.0278         calculate D2E/DX2 analytically  !
 ! A27   A(5,10,23)            113.05           calculate D2E/DX2 analytically  !
 ! A28   A(9,10,23)            107.5351         calculate D2E/DX2 analytically  !
 ! A29   A(9,11,12)            118.9142         calculate D2E/DX2 analytically  !
 ! A30   A(9,11,17)            120.5147         calculate D2E/DX2 analytically  !
 ! A31   A(12,11,17)           120.566          calculate D2E/DX2 analytically  !
 ! A32   A(11,12,13)           119.9481         calculate D2E/DX2 analytically  !
 ! A33   A(11,12,18)           119.638          calculate D2E/DX2 analytically  !
 ! A34   A(13,12,18)           120.4127         calculate D2E/DX2 analytically  !
 ! A35   A(12,13,14)           120.7629         calculate D2E/DX2 analytically  !
 ! A36   A(12,13,15)           119.9711         calculate D2E/DX2 analytically  !
 ! A37   A(14,13,15)           119.2304         calculate D2E/DX2 analytically  !
 ! A38   A(8,14,13)            119.8578         calculate D2E/DX2 analytically  !
 ! A39   A(8,14,16)            119.916          calculate D2E/DX2 analytically  !
 ! A40   A(13,14,16)           120.1983         calculate D2E/DX2 analytically  !
 ! A41   A(10,23,24)            98.1289         calculate D2E/DX2 analytically  !
 ! A42   A(10,23,25)           103.3673         calculate D2E/DX2 analytically  !
 ! A43   A(10,23,43)           121.303          calculate D2E/DX2 analytically  !
 ! A44   A(24,23,25)           110.8184         calculate D2E/DX2 analytically  !
 ! A45   A(24,23,43)           109.8788         calculate D2E/DX2 analytically  !
 ! A46   A(25,23,43)           112.3231         calculate D2E/DX2 analytically  !
 ! A47   A(23,25,26)           106.0423         calculate D2E/DX2 analytically  !
 ! A48   A(23,25,27)           115.0216         calculate D2E/DX2 analytically  !
 ! A49   A(23,25,31)           109.6594         calculate D2E/DX2 analytically  !
 ! A50   A(26,25,27)           108.086          calculate D2E/DX2 analytically  !
 ! A51   A(26,25,31)           105.9537         calculate D2E/DX2 analytically  !
 ! A52   A(27,25,31)           111.523          calculate D2E/DX2 analytically  !
 ! A53   A(25,27,28)           113.8261         calculate D2E/DX2 analytically  !
 ! A54   A(25,27,29)           109.3681         calculate D2E/DX2 analytically  !
 ! A55   A(25,27,30)           110.4933         calculate D2E/DX2 analytically  !
 ! A56   A(28,27,29)           107.1503         calculate D2E/DX2 analytically  !
 ! A57   A(28,27,30)           107.7049         calculate D2E/DX2 analytically  !
 ! A58   A(29,27,30)           108.0968         calculate D2E/DX2 analytically  !
 ! A59   A(33,32,34)           119.3084         calculate D2E/DX2 analytically  !
 ! A60   A(33,32,43)           122.8927         calculate D2E/DX2 analytically  !
 ! A61   A(34,32,43)           117.5762         calculate D2E/DX2 analytically  !
 ! A62   A(32,33,35)           120.1214         calculate D2E/DX2 analytically  !
 ! A63   A(32,33,36)           120.7314         calculate D2E/DX2 analytically  !
 ! A64   A(35,33,36)           119.1465         calculate D2E/DX2 analytically  !
 ! A65   A(32,34,37)           120.5939         calculate D2E/DX2 analytically  !
 ! A66   A(32,34,38)           119.6261         calculate D2E/DX2 analytically  !
 ! A67   A(37,34,38)           119.7669         calculate D2E/DX2 analytically  !
 ! A68   A(33,35,39)           120.3369         calculate D2E/DX2 analytically  !
 ! A69   A(33,35,40)           119.5542         calculate D2E/DX2 analytically  !
 ! A70   A(39,35,40)           120.1025         calculate D2E/DX2 analytically  !
 ! A71   A(34,37,39)           119.8615         calculate D2E/DX2 analytically  !
 ! A72   A(34,37,41)           119.8356         calculate D2E/DX2 analytically  !
 ! A73   A(39,37,41)           120.3027         calculate D2E/DX2 analytically  !
 ! A74   A(35,39,37)           119.7547         calculate D2E/DX2 analytically  !
 ! A75   A(35,39,42)           120.0719         calculate D2E/DX2 analytically  !
 ! A76   A(37,39,42)           120.1733         calculate D2E/DX2 analytically  !
 ! A77   A(23,43,32)           121.9791         calculate D2E/DX2 analytically  !
 ! A78   A(23,43,44)           109.8782         calculate D2E/DX2 analytically  !
 ! A79   A(23,43,45)           105.641          calculate D2E/DX2 analytically  !
 ! A80   A(32,43,44)           110.8653         calculate D2E/DX2 analytically  !
 ! A81   A(32,43,45)           103.8352         calculate D2E/DX2 analytically  !
 ! A82   A(44,43,45)           102.4932         calculate D2E/DX2 analytically  !
 ! D1    D(6,1,2,3)             -1.2542         calculate D2E/DX2 analytically  !
 ! D2    D(6,1,2,21)          -179.5639         calculate D2E/DX2 analytically  !
 ! D3    D(19,1,2,3)           177.2706         calculate D2E/DX2 analytically  !
 ! D4    D(19,1,2,21)           -1.0391         calculate D2E/DX2 analytically  !
 ! D5    D(2,1,6,5)             -1.9939         calculate D2E/DX2 analytically  !
 ! D6    D(2,1,6,7)            178.6609         calculate D2E/DX2 analytically  !
 ! D7    D(19,1,6,5)           179.4763         calculate D2E/DX2 analytically  !
 ! D8    D(19,1,6,7)             0.1311         calculate D2E/DX2 analytically  !
 ! D9    D(1,2,3,4)              2.3786         calculate D2E/DX2 analytically  !
 ! D10   D(1,2,3,22)          -178.0617         calculate D2E/DX2 analytically  !
 ! D11   D(21,2,3,4)          -179.3246         calculate D2E/DX2 analytically  !
 ! D12   D(21,2,3,22)            0.2351         calculate D2E/DX2 analytically  !
 ! D13   D(2,3,4,5)             -0.1972         calculate D2E/DX2 analytically  !
 ! D14   D(2,3,4,20)           179.0914         calculate D2E/DX2 analytically  !
 ! D15   D(22,3,4,5)          -179.7597         calculate D2E/DX2 analytically  !
 ! D16   D(22,3,4,20)           -0.4711         calculate D2E/DX2 analytically  !
 ! D17   D(3,4,5,6)             -3.1542         calculate D2E/DX2 analytically  !
 ! D18   D(3,4,5,10)          -179.5852         calculate D2E/DX2 analytically  !
 ! D19   D(20,4,5,6)           177.5566         calculate D2E/DX2 analytically  !
 ! D20   D(20,4,5,10)            1.1256         calculate D2E/DX2 analytically  !
 ! D21   D(4,5,6,1)              4.2508         calculate D2E/DX2 analytically  !
 ! D22   D(4,5,6,7)           -176.4235         calculate D2E/DX2 analytically  !
 ! D23   D(10,5,6,1)          -179.3979         calculate D2E/DX2 analytically  !
 ! D24   D(10,5,6,7)            -0.0722         calculate D2E/DX2 analytically  !
 ! D25   D(4,5,10,9)           132.7463         calculate D2E/DX2 analytically  !
 ! D26   D(4,5,10,23)         -112.6388         calculate D2E/DX2 analytically  !
 ! D27   D(6,5,10,9)           -43.7559         calculate D2E/DX2 analytically  !
 ! D28   D(6,5,10,23)           70.859          calculate D2E/DX2 analytically  !
 ! D29   D(1,6,7,8)           -138.4662         calculate D2E/DX2 analytically  !
 ! D30   D(5,6,7,8)             42.2135         calculate D2E/DX2 analytically  !
 ! D31   D(6,7,8,9)            -39.7547         calculate D2E/DX2 analytically  !
 ! D32   D(6,7,8,14)           139.5634         calculate D2E/DX2 analytically  !
 ! D33   D(7,8,9,10)            -4.0804         calculate D2E/DX2 analytically  !
 ! D34   D(7,8,9,11)           174.5317         calculate D2E/DX2 analytically  !
 ! D35   D(14,8,9,10)          176.5986         calculate D2E/DX2 analytically  !
 ! D36   D(14,8,9,11)           -4.7893         calculate D2E/DX2 analytically  !
 ! D37   D(7,8,14,13)         -177.4476         calculate D2E/DX2 analytically  !
 ! D38   D(7,8,14,16)            0.6357         calculate D2E/DX2 analytically  !
 ! D39   D(9,8,14,13)            1.8922         calculate D2E/DX2 analytically  !
 ! D40   D(9,8,14,16)          179.9755         calculate D2E/DX2 analytically  !
 ! D41   D(8,9,10,5)            46.1079         calculate D2E/DX2 analytically  !
 ! D42   D(8,9,10,23)          -72.5722         calculate D2E/DX2 analytically  !
 ! D43   D(11,9,10,5)         -132.5478         calculate D2E/DX2 analytically  !
 ! D44   D(11,9,10,23)         108.7722         calculate D2E/DX2 analytically  !
 ! D45   D(8,9,11,12)            3.832          calculate D2E/DX2 analytically  !
 ! D46   D(8,9,11,17)         -176.9844         calculate D2E/DX2 analytically  !
 ! D47   D(10,9,11,12)        -177.5322         calculate D2E/DX2 analytically  !
 ! D48   D(10,9,11,17)           1.6514         calculate D2E/DX2 analytically  !
 ! D49   D(5,10,23,24)          90.3285         calculate D2E/DX2 analytically  !
 ! D50   D(5,10,23,25)        -155.9085         calculate D2E/DX2 analytically  !
 ! D51   D(5,10,23,43)         -28.9369         calculate D2E/DX2 analytically  !
 ! D52   D(9,10,23,24)        -159.0335         calculate D2E/DX2 analytically  !
 ! D53   D(9,10,23,25)         -45.2705         calculate D2E/DX2 analytically  !
 ! D54   D(9,10,23,43)          81.701          calculate D2E/DX2 analytically  !
 ! D55   D(9,11,12,13)           0.0207         calculate D2E/DX2 analytically  !
 ! D56   D(9,11,12,18)         179.6087         calculate D2E/DX2 analytically  !
 ! D57   D(17,11,12,13)       -179.1625         calculate D2E/DX2 analytically  !
 ! D58   D(17,11,12,18)          0.4255         calculate D2E/DX2 analytically  !
 ! D59   D(11,12,13,14)         -2.8526         calculate D2E/DX2 analytically  !
 ! D60   D(11,12,13,15)        179.3325         calculate D2E/DX2 analytically  !
 ! D61   D(18,12,13,14)        177.5626         calculate D2E/DX2 analytically  !
 ! D62   D(18,12,13,15)         -0.2522         calculate D2E/DX2 analytically  !
 ! D63   D(12,13,14,8)           1.8732         calculate D2E/DX2 analytically  !
 ! D64   D(12,13,14,16)       -176.2046         calculate D2E/DX2 analytically  !
 ! D65   D(15,13,14,8)         179.704          calculate D2E/DX2 analytically  !
 ! D66   D(15,13,14,16)          1.6262         calculate D2E/DX2 analytically  !
 ! D67   D(10,23,25,26)        174.6304         calculate D2E/DX2 analytically  !
 ! D68   D(10,23,25,27)        -65.9832         calculate D2E/DX2 analytically  !
 ! D69   D(10,23,25,31)         60.6499         calculate D2E/DX2 analytically  !
 ! D70   D(24,23,25,26)        -81.1378         calculate D2E/DX2 analytically  !
 ! D71   D(24,23,25,27)         38.2485         calculate D2E/DX2 analytically  !
 ! D72   D(24,23,25,31)        164.8817         calculate D2E/DX2 analytically  !
 ! D73   D(43,23,25,26)         42.1866         calculate D2E/DX2 analytically  !
 ! D74   D(43,23,25,27)        161.5729         calculate D2E/DX2 analytically  !
 ! D75   D(43,23,25,31)        -71.794          calculate D2E/DX2 analytically  !
 ! D76   D(10,23,43,32)         53.3535         calculate D2E/DX2 analytically  !
 ! D77   D(10,23,43,44)        -78.8872         calculate D2E/DX2 analytically  !
 ! D78   D(10,23,43,45)        171.2296         calculate D2E/DX2 analytically  !
 ! D79   D(24,23,43,32)        -59.9651         calculate D2E/DX2 analytically  !
 ! D80   D(24,23,43,44)        167.7942         calculate D2E/DX2 analytically  !
 ! D81   D(24,23,43,45)         57.9109         calculate D2E/DX2 analytically  !
 ! D82   D(25,23,43,32)        176.1858         calculate D2E/DX2 analytically  !
 ! D83   D(25,23,43,44)         43.945          calculate D2E/DX2 analytically  !
 ! D84   D(25,23,43,45)        -65.9382         calculate D2E/DX2 analytically  !
 ! D85   D(23,25,27,28)         63.8403         calculate D2E/DX2 analytically  !
 ! D86   D(23,25,27,29)       -176.3631         calculate D2E/DX2 analytically  !
 ! D87   D(23,25,27,30)        -57.489          calculate D2E/DX2 analytically  !
 ! D88   D(26,25,27,28)       -177.9138         calculate D2E/DX2 analytically  !
 ! D89   D(26,25,27,29)        -58.1172         calculate D2E/DX2 analytically  !
 ! D90   D(26,25,27,30)         60.7569         calculate D2E/DX2 analytically  !
 ! D91   D(31,25,27,28)        -61.8345         calculate D2E/DX2 analytically  !
 ! D92   D(31,25,27,29)         57.9621         calculate D2E/DX2 analytically  !
 ! D93   D(31,25,27,30)        176.8362         calculate D2E/DX2 analytically  !
 ! D94   D(34,32,33,35)          0.9173         calculate D2E/DX2 analytically  !
 ! D95   D(34,32,33,36)       -178.7873         calculate D2E/DX2 analytically  !
 ! D96   D(43,32,33,35)        175.3596         calculate D2E/DX2 analytically  !
 ! D97   D(43,32,33,36)         -4.345          calculate D2E/DX2 analytically  !
 ! D98   D(33,32,34,37)          0.4784         calculate D2E/DX2 analytically  !
 ! D99   D(33,32,34,38)        179.1592         calculate D2E/DX2 analytically  !
 ! D100  D(43,32,34,37)       -174.2577         calculate D2E/DX2 analytically  !
 ! D101  D(43,32,34,38)          4.4231         calculate D2E/DX2 analytically  !
 ! D102  D(33,32,43,23)         29.6427         calculate D2E/DX2 analytically  !
 ! D103  D(33,32,43,44)        161.4769         calculate D2E/DX2 analytically  !
 ! D104  D(33,32,43,45)        -89.115          calculate D2E/DX2 analytically  !
 ! D105  D(34,32,43,23)       -155.8244         calculate D2E/DX2 analytically  !
 ! D106  D(34,32,43,44)        -23.9902         calculate D2E/DX2 analytically  !
 ! D107  D(34,32,43,45)         85.4179         calculate D2E/DX2 analytically  !
 ! D108  D(32,33,35,39)         -1.6707         calculate D2E/DX2 analytically  !
 ! D109  D(32,33,35,40)        179.2501         calculate D2E/DX2 analytically  !
 ! D110  D(36,33,35,39)        178.0385         calculate D2E/DX2 analytically  !
 ! D111  D(36,33,35,40)         -1.0406         calculate D2E/DX2 analytically  !
 ! D112  D(32,34,37,39)         -1.1252         calculate D2E/DX2 analytically  !
 ! D113  D(32,34,37,41)        179.0412         calculate D2E/DX2 analytically  !
 ! D114  D(38,34,37,39)       -179.8042         calculate D2E/DX2 analytically  !
 ! D115  D(38,34,37,41)          0.3622         calculate D2E/DX2 analytically  !
 ! D116  D(33,35,39,37)          1.0196         calculate D2E/DX2 analytically  !
 ! D117  D(33,35,39,42)       -178.8832         calculate D2E/DX2 analytically  !
 ! D118  D(40,35,39,37)       -179.9064         calculate D2E/DX2 analytically  !
 ! D119  D(40,35,39,42)          0.1909         calculate D2E/DX2 analytically  !
 ! D120  D(34,37,39,35)          0.3745         calculate D2E/DX2 analytically  !
 ! D121  D(34,37,39,42)       -179.7229         calculate D2E/DX2 analytically  !
 ! D122  D(41,37,39,35)       -179.7927         calculate D2E/DX2 analytically  !
 ! D123  D(41,37,39,42)          0.11           calculate D2E/DX2 analytically  !
 --------------------------------------------------------------------------------
 Trust Radius=3.00D-01 FncErr=1.00D-07 GrdErr=1.00D-06 EigMax=2.50D+02 EigMin=1.00D-04
 Number of steps in this run=    263 maximum allowed number of steps=    270.
 GradGradGradGradGradGradGradGradGradGradGradGradGradGradGradGradGradGrad

                          Input orientation:                          
 ---------------------------------------------------------------------
 Center     Atomic      Atomic             Coordinates (Angstroms)
 Number     Number       Type             X           Y           Z
 ---------------------------------------------------------------------
      1          6           0        0.211553    3.363258    0.651794
      2          6           0       -0.022580    4.237986   -0.406939
      3          6           0        0.194747    3.842436   -1.725735
      4          6           0        0.604312    2.542223   -1.999502
      5          6           0        0.792398    1.661355   -0.935334
      6          6           0        0.644644    2.064285    0.394823
      7         16           0        0.973138    0.972488    1.754331
      8          6           0        2.459207    0.184251    1.199771
      9          6           0        2.643416   -0.193187   -0.133413
     10         16           0        1.325058    0.014449   -1.310345
     11          6           0        3.858460   -0.710330   -0.583934
     12          6           0        4.879652   -0.926142    0.335307
     13          6           0        4.678647   -0.626581    1.681949
     14          6           0        3.484368   -0.056431    2.114026
     15          1           0        5.471219   -0.804923    2.401017
     16          1           0        3.360749    0.229586    3.153338
     17          1           0        3.999311   -0.952506   -1.631909
     18          1           0        5.826501   -1.333572   -0.000956
     19          1           0        0.080854    3.697277    1.675847
     20          1           0        0.763361    2.215389   -3.022103
     21          1           0       -0.352750    5.249120   -0.193238
     22          1           0        0.039453    4.540736   -2.540561
     23          6           0       -0.015038   -1.319658   -0.923775
     24          1           0       -0.510419   -1.328904   -1.900064
     25          6           0        0.808100   -2.600465   -0.716936
     26          1           0        0.098870   -3.366756   -0.398983
     27          6           0        1.531026   -3.110635   -1.959722
     28          1           0        2.294954   -2.425564   -2.339063
     29          1           0        2.031410   -4.054192   -1.726366
     30          1           0        0.817658   -3.295187   -2.769432
     31          1           0        1.499154   -2.463027    0.122040
     32          6           0       -1.923528    0.119648    0.250297
     33          6           0       -2.312896    0.825682   -0.887024
     34          6           0       -2.441987    0.489162    1.497341
     35          6           0       -3.194279    1.899513   -0.775963
     36          1           0       -1.940126    0.546298   -1.868769
     37          6           0       -3.343467    1.541652    1.604966
     38          1           0       -2.152541   -0.066499    2.385681
     39          6           0       -3.719494    2.253584    0.465404
     40          1           0       -3.481775    2.450501   -1.665986
     41          1           0       -3.749670    1.807678    2.575835
     42          1           0       -4.419725    3.079349    0.544290
     43          6           0       -1.059268   -1.107284    0.192538
     44          1           0       -0.610732   -1.311166    1.162154
     45         35           0       -2.378999   -2.617571   -0.003526
 ---------------------------------------------------------------------
                    Distance matrix (angstroms):
                    1          2          3          4          5
     1  C    0.000000
     2  C    1.393156   0.000000
     3  C    2.425394   1.393884   0.000000
     4  C    2.803164   2.409328   1.390412   0.000000
     5  C    2.398506   2.753619   2.395628   1.394187   0.000000
     6  C    1.393174   2.411014   2.803747   2.441893   1.397677
     7  S    2.740690   4.040547   4.577483   4.085506   2.782356
     8  C    3.931706   5.017325   5.202757   4.385888   3.085249
     9  C    4.379362   5.178576   4.981739   3.888792   2.740195
    10  S    4.037871   4.524438   4.012934   2.717362   1.771062
    11  C    5.605450   6.291234   5.954341   4.813773   3.892185
    12  C    6.347461   7.158982   6.995396   5.979918   5.001531
    13  C    6.077414   7.080184   7.189561   6.339922   5.214188
    14  C    4.954161   6.090646   6.384868   5.654099   4.415437
    15  H    6.935243   7.968524   8.152864   7.365782   6.253410
    16  H    5.098535   6.339539   6.847014   6.284743   5.036232
    17  H    6.179663   6.679623   6.121681   4.886131   4.195447
    18  H    7.349417   8.088191   7.841082   6.803472   5.931681
    19  H    1.085051   2.154312   3.406582   3.887975   3.386671
    20  H    3.888395   3.398188   2.156658   1.085279   2.159260
    21  H    2.142193   1.084930   2.151060   3.392027   3.838506
    22  H    3.406935   2.155887   1.084288   2.146128   3.381496
    23  C    4.946055   5.581629   5.228228   4.056465   3.088450
    24  H    5.389769   5.784261   5.222108   4.029657   3.401424
    25  C    6.147787   6.895690   6.550179   5.304125   4.267441
    26  H    6.812483   7.605716   7.330888   6.142733   5.103974
    27  C    7.104387   7.669880   7.084179   5.728454   4.936277
    28  H    6.840778   7.314846   6.638890   5.258563   4.575045
    29  H    7.999131   8.644072   8.107408   6.754547   5.901556
    30  H    7.510462   7.939526   7.240372   5.891830   5.285060
    31  H    5.990338   6.891957   6.698852   5.509466   4.316025
    32  C    3.903944   4.583260   4.717090   4.161783   3.340484
    33  C    3.896164   4.137614   4.011548   3.562895   3.216137
    34  C    4.002081   4.851133   5.346497   5.071776   4.213454
    35  C    3.972497   3.957816   4.020263   4.042205   3.996963
    36  H    4.349508   4.409364   3.929716   3.236506   3.095374
    37  C    4.106696   4.727184   5.376443   5.438593   4.855186
    38  H    4.512044   5.555542   6.139485   5.799612   4.763117
    39  C    4.088918   4.285558   4.758868   4.985416   4.761299
    40  H    4.454874   4.092228   3.931649   4.100702   4.407398
    41  H    4.670444   5.356728   6.180790   6.358492   5.742830
    42  H    4.641217   4.645660   5.198910   5.656883   5.600555
    43  C    4.670294   5.477774   5.454544   4.570715   3.516550
    44  H    4.773558   5.796642   5.962241   5.130400   3.899245
    45  Br   6.550627   7.260449   7.163928   6.285502   5.406962
                    6          7          8          9         10
     6  C    0.000000
     7  S    1.774314   0.000000
     8  C    2.734064   1.771230   0.000000
     9  C    3.061095   2.777086   1.397774   0.000000
    10  S    2.751797   3.230159   2.759676   1.779424   0.000000
    11  C    4.357186   4.077308   2.437168   1.395256   2.733332
    12  C    5.184736   4.569385   2.799790   2.399515   4.028402
    13  C    5.017034   4.036466   2.411609   2.761437   4.539967
    14  C    3.939179   2.737578   1.394541   2.403515   4.048946
    15  H    5.962633   4.879562   3.390232   3.846300   5.624609
    16  H    4.284011   2.865277   2.152036   3.390580   4.910681
    17  H    4.945954   4.932540   3.417974   2.158821   2.861824
    18  H    6.209164   5.652794   3.883838   3.383793   4.877976
    19  H    2.150708   2.868241   4.269024   4.997585   4.901898
    20  H    3.422325   4.939953   4.982533   4.204804   2.844250
    21  H    3.388773   4.882682   5.958227   6.212833   5.609345
    22  H    3.887872   5.661295   6.230911   5.914813   4.863485
    23  C    3.691199   3.660967   3.590693   2.993491   1.930061
    24  H    4.256102   4.566393   4.551625   3.789140   2.349754
    25  C    4.798189   4.347458   3.762255   3.082835   2.730779
    26  H    5.515814   4.922412   4.553774   4.076369   3.710346
    27  C    5.754073   5.547731   4.658346   3.617225   3.198478
    28  H    5.509664   5.481772   4.400166   3.157503   2.820039
    29  H    6.622562   6.205055   5.168142   4.221304   4.150403
    30  H    6.226266   6.221065   5.527725   4.461434   3.652407
    31  H    4.615317   3.839770   3.015176   2.554753   2.867041
    32  C    3.224594   3.373445   4.484868   4.593700   3.605549
    33  C    3.453160   4.218569   5.247772   5.115765   3.751268
    34  C    3.636461   3.458717   4.919677   5.383891   4.722190
    35  C    4.016867   4.962774   6.229571   6.234657   4.925793
    36  H    3.756217   4.668576   5.375979   4.956527   3.355015
    37  C    4.200312   4.356528   5.973085   6.471043   5.711962
    38  H    4.040792   3.353799   4.768383   5.418772   5.075515
    39  C    4.368812   5.032230   6.557269   6.843383   5.797803
    40  H    4.628545   5.807697   6.974505   6.845132   5.400599
    41  H    4.912500   4.865935   6.563476   7.225997   6.638594
    42  H    5.167255   5.914899   7.492059   7.813881   6.770215
    43  C    3.605979   3.300806   3.881011   3.827752   3.033472
    44  H    3.682178   2.841548   3.414998   3.676663   3.408488
    45  Br   5.587564   5.216839   5.718948   5.578455   4.728144
                   11         12         13         14         15
    11  C    0.000000
    12  C    1.390831   0.000000
    13  C    2.411213   1.394125   0.000000
    14  C    2.801163   2.422201   1.392144   0.000000
    15  H    3.394094   2.152162   1.084912   2.142471   0.000000
    16  H    3.885661   3.403538   2.152873   1.085015   2.467849
    17  H    1.084776   2.155373   3.398438   3.885891   4.295671
    18  H    2.145106   1.084249   2.156287   3.404383   2.484989
    19  H    6.229279   6.797169   6.311536   5.085886   7.060574
    20  H    4.907559   6.171326   6.747915   6.240582   7.790792
    21  H    7.307666   8.111181   7.959594   6.942320   8.792054
    22  H    6.781364   7.847605   8.127292   7.393684   9.082915
    23  C    3.935830   5.069333   5.413024   4.803105   6.435698
    24  H    4.604556   5.849100   6.344327   5.804346   7.386058
    25  C    3.590960   4.526379   4.963064   4.652834   5.889846
    26  H    4.607095   5.417717   5.728280   5.360510   6.577623
    27  C    3.615412   4.610039   5.416623   5.453359   6.313278
    28  H    2.909821   4.010135   5.008679   5.182422   5.931568
    29  H    3.978024   4.706132   5.511170   5.730776   6.278959
    30  H    4.550205   5.634853   6.468654   6.438093   7.388544
    31  H    3.022693   3.719579   3.989364   3.701457   4.870354
    32  C    5.900525   6.883615   6.796705   5.722747   7.756463
    33  C    6.366854   7.503048   7.588832   6.587313   8.605959
    34  C    6.742857   7.547172   7.209881   5.983281   8.069084
    35  C    7.522585   8.625985   8.625859   7.535388   9.617590
    36  H    6.070710   7.316789   7.602065   6.756558   8.659383
    37  C    7.856873   8.678809   8.310323   7.030814   9.156353
    38  H    6.735374   7.375280   6.890142   5.643460   7.659453
    39  C    8.204345   9.169127   8.961256   7.742722   9.877766
    40  H    8.064784   9.236902   9.341819   8.312662  10.358301
    41  H    8.614415   9.325178   8.818230   7.484616   9.585460
    42  H    9.174034  10.127490   9.889821   8.647073  10.787297
    43  C    4.994450   5.943397   5.947528   5.043911   6.900439
    44  H    4.835649   5.565630   5.358766   4.387512   6.227455
    45  Br   6.548308   7.460815   7.524310   6.739624   8.407939
                   16         17         18         19         20
    16  H    0.000000
    17  H    4.970281   0.000000
    18  H    4.298019   2.478678   0.000000
    19  H    4.996556   6.922141   7.818796   0.000000
    20  H    6.987554   4.737042   6.881703   4.973182   0.000000
    21  H    7.084163   7.711704   9.030612   2.467733   4.295545
    22  H    7.876389   6.832410   8.628268   4.300143   2.482572
    23  C    5.515337   4.092829   5.913997   5.651271   4.183951
    24  H    6.553755   4.533348   6.615375   6.196712   3.929822
    25  C    5.431779   3.706315   5.225131   6.776124   5.339311
    26  H    6.016022   4.749963   6.090814   7.362459   6.203439
    27  C    6.375605   3.295059   5.044385   7.852899   5.484933
    28  H    6.192916   2.361101   4.373902   7.649243   4.934649
    29  H    6.627926   3.674508   4.978105   8.687059   6.526448
    30  H    7.346465   4.111573   6.049868   8.318530   5.516633
    31  H    4.461442   3.407168   4.474006   6.509626   5.684593
    32  C    6.030200   6.306523   7.889102   4.341563   4.724416
    33  C    6.990715   6.600058   8.467425   4.532594   3.994146
    34  C    6.039988   7.304857   8.598555   4.085167   5.803403
    35  C    7.822816   7.785525   9.613945   4.468761   4.561561
    36  H    7.308977   6.130206   8.206286   5.155321   3.380072
    37  C    7.004676   8.403248   9.743419   4.046939   6.223321
    38  H    5.574346   7.400765   8.424169   4.433726   6.553902
    39  C    7.839094   8.617290  10.208389   4.241706   5.679802
    40  H    8.659012   8.218775  10.185064   5.041292   4.462680
    41  H    7.306295   9.239612  10.402421   4.365029   7.202124
    42  H    8.687005   9.584981  11.169437   4.681610   6.350588
    43  C    5.485445   5.379757   6.892203   5.155957   4.969512
    44  H    4.702275   5.402585   6.541506   5.081995   5.642050
    45  Br   7.142605   6.790207   8.305353   6.982011   6.507206
                   21         22         23         24         25
    21  H    0.000000
    22  H    2.483054   0.000000
    23  C    6.617898   6.079571   0.000000
    24  H    6.797684   5.930031   1.094819   0.000000
    25  C    7.952221   7.410343   1.536491   2.180631   0.000000
    26  H    8.630157   8.192577   2.116363   2.603328   1.091468
    27  C    8.749547   7.817010   2.582847   2.710281   1.525586
    28  H    8.397361   7.325109   2.926112   3.043929   2.207401
    29  H    9.725550   8.860225   3.508529   3.730718   2.151455
    30  H    9.000656   7.877796   2.828877   2.527026   2.166903
    31  H    7.937642   7.633667   2.166518   3.068147   1.095594
    32  C    5.382894   5.584640   2.663152   2.952835   3.974462
    33  C    4.887772   4.697803   3.143881   2.986204   4.637675
    34  C    5.466276   6.235178   3.876044   4.310299   5.001188
    35  C    4.430996   4.532867   4.526862   4.346192   6.022651
    36  H    5.238674   4.508389   2.842669   2.358267   4.333772
    37  C    5.091487   6.133844   5.065577   5.343359   6.307446
    38  H    6.176235   7.092201   4.134226   4.760025   4.981226
    39  C    4.554340   5.328843   5.331123   5.359834   6.742316
    40  H    4.448826   4.187244   5.175253   4.813279   6.694474
    41  H    5.572284   6.928533   5.997914   6.353311   7.144742
    42  H    4.668205   5.615712   6.395916   6.378890   7.821837
    43  C    6.407173   6.370019   1.543267   2.174703   2.558084
    44  H    6.703804   6.955400   2.169337   3.063912   2.684466
    45  Br   8.125669   7.970371   2.849517   2.957889   3.266014
                   26         27         28         29         30
    26  H    0.000000
    27  C    2.133676   0.000000
    28  H    3.077749   1.093987   0.000000
    29  H    2.443200   1.093224   1.759910   0.000000
    30  H    2.478065   1.094798   1.767446   1.771234   0.000000
    31  H    1.746135   2.180400   2.586838   2.496339   3.085051
    32  C    4.082483   5.220427   5.565831   6.080269   5.319207
    33  C    4.861207   5.605445   5.823341   6.587159   5.506849
    34  C    4.992004   6.379236   6.756644   7.144623   6.569013
    35  C    6.222583   6.987945   7.161093   7.978577   6.859626
    36  H    4.650781   5.042849   5.195098   6.079300   4.813894
    37  C    6.321231   7.623087   7.942667   8.443965   7.735976
    38  H    4.869795   6.458944   6.904245   7.093382   6.769173
    39  C    6.849474   7.888222   8.119917   8.812763   7.863763
    40  H    6.947431   7.492709   7.589443   8.527009   7.260554
    41  H    7.101800   8.523311   8.866456   9.289313   8.687439
    42  H    7.928413   8.944127   9.149028   9.882329   8.890762
    43  C    2.606990   3.918579   4.404279   4.681746   4.133163
    44  H    2.676964   4.191817   4.684380   4.780027   4.629687
    45  Br   2.618683   4.399785   5.228521   4.948107   4.281123
                   31         32         33         34         35
    31  H    0.000000
    32  C    4.289687   0.000000
    33  C    5.134739   1.394127   0.000000
    34  C    5.112677   1.400164   2.411453   0.000000
    35  C    6.470431   2.415768   1.393658   2.779019   0.000000
    36  H    4.984777   2.161654   1.086663   3.403796   2.144368
    37  C    6.456586   2.423520   2.790108   1.389958   2.412290
    38  H    4.919583   2.155681   3.395924   1.087054   3.866059
    39  C    7.042628   2.797400   2.417950   2.410416   1.393632
    40  H    7.221457   3.396049   2.147812   3.864537   1.085533
    41  H    7.197929   3.404757   3.875568   2.147480   3.398741
    42  H    8.119689   3.882945   3.400942   3.395412   2.153323
    43  C    2.896296   1.501880   2.544287   2.482552   3.812754
    44  H    2.619206   2.145261   3.415057   2.589793   4.554061
    45  Br   3.883262   2.786440   3.555408   3.450849   4.654609
                   36         37         38         39         40
    36  H    0.000000
    37  C    3.876458   0.000000
    38  H    4.303601   2.148015   0.000000
    39  C    3.395488   1.395294   3.394936   0.000000
    40  H    2.458412   3.397685   4.951581   2.153627   0.000000
    41  H    4.961858   1.085522   2.469720   2.157235   4.298608
    42  H    4.288078   2.155894   4.292692   1.085557   2.482039
    43  C    2.785540   3.772185   2.662397   4.294961   4.688335
    44  H    3.795254   3.975235   2.328817   4.780931   5.512840
    45  Br   3.698893   4.562519   3.502508   5.073950   5.446581
                   41         42         43         44         45
    41  H    0.000000
    42  H    2.488633   0.000000
    43  C    4.627674   5.379990   0.000000
    44  H    4.645279   5.845238   1.087616   0.000000
    45  Br   5.302327   6.076147   2.015217   2.488428   0.000000
 Stoichiometry    C22H20BrS2(1+)
 Framework group  C1[X(C22H20BrS2)]
 Deg. of freedom   129
 Full point group                 C1      NOp   1
 Largest Abelian subgroup         C1      NOp   1
 Largest concise Abelian subgroup C1      NOp   1
                         Standard orientation:                         
 ---------------------------------------------------------------------
 Center     Atomic      Atomic             Coordinates (Angstroms)
 Number     Number       Type             X           Y           Z
 ---------------------------------------------------------------------
      1          6           0        0.176009    3.332356   -0.498417
      2          6           0        0.523233    4.123464    0.594499
      3          6           0        0.299410    3.683907    1.898189
      4          6           0       -0.232660    2.418611    2.119939
      5          6           0       -0.534841    1.617091    1.019934
      6          6           0       -0.379746    2.071506   -0.292679
      7         16           0       -0.850131    1.089663   -1.693719
      8          6           0       -2.394233    0.425935   -1.134728
      9          6           0       -2.582934    0.000330    0.183234
     10         16           0       -1.221903    0.014337    1.329423
     11          6           0       -3.832626   -0.415667    0.643619
     12          6           0       -4.892616   -0.480755   -0.254489
     13          6           0       -4.695412   -0.133513   -1.590198
     14          6           0       -3.460562    0.336273   -2.028959
     15          1           0       -5.519330   -0.194514   -2.293385
     16          1           0       -3.334164    0.661885   -3.056216
     17          1           0       -3.971519   -0.696445    1.682182
     18          1           0       -5.867276   -0.808571    0.089268
     19          1           0        0.314674    3.704171   -1.508299
     20          1           0       -0.398831    2.056838    3.129561
     21          1           0        0.948588    5.106322    0.420907
     22          1           0        0.544413    4.320175    2.741289
     23          6           0       -0.033407   -1.424977    0.838518
     24          1           0        0.482271   -1.534038    1.798107
     25          6           0       -0.986619   -2.604901    0.593630
     26          1           0       -0.366487   -3.420629    0.217695
     27          6           0       -1.726747   -3.104003    1.830771
     28          1           0       -2.407987   -2.366700    2.265633
     29          1           0       -2.325515   -3.979626    1.566382
     30          1           0       -1.016067   -3.400387    2.609021
     31          1           0       -1.680587   -2.356045   -0.216806
     32          6           0        1.981461   -0.124396   -0.319574
     33          6           0        2.467951    0.479542    0.838949
     34          6           0        2.503909    0.255551   -1.561809
     35          6           0        3.450382    1.464427    0.754599
     36          1           0        2.093014    0.188343    1.816426
     37          6           0        3.504254    1.217048   -1.644368
     38          1           0        2.138099   -0.221803   -2.467349
     39          6           0        3.978127    1.828061   -0.482924
     40          1           0        3.813821    1.937245    1.661648
     41          1           0        3.911360    1.491077   -2.612630
     42          1           0        4.756101    2.582851   -0.541944
     43          6           0        0.999278   -1.260365   -0.296444
     44          1           0        0.508810   -1.368099   -1.261193
     45         35           0        2.163985   -2.902835   -0.213695
 ---------------------------------------------------------------------
 Rotational constants (GHZ):           0.2121182           0.1694907           0.1203236
 Standard basis: 6-31+G(d,p) (6D, 7F)
 There are   598 symmetry adapted cartesian basis functions of A   symmetry.
 There are   598 symmetry adapted basis functions of A   symmetry.
   598 basis functions,  1043 primitive gaussians,   598 cartesian basis functions
   109 alpha electrons      109 beta electrons
       nuclear repulsion energy      3128.2753851935 Hartrees.
 NAtoms=   45 NActive=   45 NUniq=   45 SFac= 1.00D+00 NAtFMM=   60 NAOKFM=F Big=F
 Integral buffers will be    131072 words long.
 Raffenetti 2 integral format.
 Two-electron integral symmetry is turned on.
 Nuclear repulsion after empirical dispersion term =     3128.2305121267 Hartrees.
 Force inversion solution in PCM.
 ------------------------------------------------------------------------------
 Polarizable Continuum Model (PCM)
 =================================
 Model                : PCM.
 Atomic radii         : SMD-Coulomb.
 Polarization charges : Total charges.
 Charge compensation  : None.
 Solution method      : Matrix inversion.
 Cavity type          : VdW (van der Waals Surface) (Alpha=1.000).
 Cavity algorithm     : GePol (No added spheres)
                        Default sphere list used, NSphG=   45.
                        Lebedev-Laikov grids with approx.  5.0 points / Ang**2.
                        Smoothing algorithm: York/Karplus (Gamma=1.0000).
                        Polarization charges: spherical gaussians, with
                                              point-specific exponents (IZeta= 3).
                        Self-potential: point-specific (ISelfS= 7).
                        Self-field    : sphere-specific E.n sum rule (ISelfD= 2).
 1st derivatives      : Analytical E(r).r(x)/FMM algorithm (CHGder, D1EAlg=3).
                        Cavity 1st derivative terms included.
 2nd derivatives      : Analytical E(r).r(xy)/FMM algorithm (CHGder, D2EAlg=3).
                        Cavity 2nd derivative terms included.
 Solvent              : Dichloromethane, Eps=   8.930000 Eps(inf)=   2.028346
 ------------------------------------------------------------------------------
 ------------------------------------------------------------------------------
 Atomic radii for non-electrostatic terms: SMD-CDS.
 ------------------------------------------------------------------------------
 Nuclear repulsion after PCM non-electrostatic terms =     3128.2150925029 Hartrees.
 One-electron integrals computed using PRISM.
 NBasis=   598 RedAO= T EigKep=  1.19D-06  NBF=   598
 NBsUse=   595 1.00D-06 EigRej=  8.95D-07 NBFU=   595
 ExpMin= 3.50D-02 ExpMax= 5.74D+05 ExpMxC= 5.74D+03 IAcc=3 IRadAn=         5 AccDes= 0.00D+00
 Harris functional with IExCor= 4639 and IRadAn=       5 diagonalized for initial guess.
 HarFok:  IExCor= 4639 AccDes= 0.00D+00 IRadAn=         5 IDoV= 1 UseB2=F ITyADJ=14
 ICtDFT=  3500011 ScaDFX=  1.000000  1.000000  1.000000  1.000000
 FoFCou: FMM=F IPFlag=           0 FMFlag=      100000 FMFlg1=           0
         NFxFlg=           0 DoJE=T BraDBF=F KetDBF=T FulRan=T
         wScrn=  0.000000 ICntrl=       500 IOpCl=  0 I1Cent=   200000004 NGrid=           0
         NMat0=    1 NMatS0=      1 NMatT0=    0 NMatD0=    1 NMtDS0=    0 NMtDT0=    0
 Petite list used in FoFCou.
 Requested convergence on RMS density matrix=1.00D-08 within 128 cycles.
 Requested convergence on MAX density matrix=1.00D-06.
 Requested convergence on             energy=1.00D-06.
 No special actions if energy rises.
 Inv3:  Mode=1 IEnd=    32788908.
 Iteration    1 A*A^-1 deviation from unit magnitude is 3.33D-15 for     53.
 Iteration    1 A*A^-1 deviation from orthogonality  is 2.89D-15 for   1786   1513.
 Iteration    1 A^-1*A deviation from unit magnitude is 3.11D-15 for    253.
 Iteration    1 A^-1*A deviation from orthogonality  is 8.55D-15 for   2208   2163.
 Error on total polarization charges =  0.04851
 SCF Done:  E(RwB97XD) =  -4218.09949876     A.U. after   17 cycles
            NFock= 17  Conv=0.86D-08     -V/T= 2.0065
 SMD-CDS (non-electrostatic) energy       (kcal/mol) =      -9.68
 (included in total energy above)
 DoSCS=F DFT=T ScalE2(SS,OS)=  1.000000  1.000000
 Range of M.O.s used for correlation:     1   595
 NBasis=   598 NAE=   109 NBE=   109 NFC=     0 NFV=     0
 NROrb=    595 NOA=   109 NOB=   109 NVA=   486 NVB=   486

 **** Warning!!: The largest alpha MO coefficient is  0.12596756D+03

 Symmetrizing basis deriv contribution to polar:
 IMax=3 JMax=2 DiffMx= 0.00D+00
 G2DrvN: will do    46 centers at a time, making    1 passes.
 Calling FoFCou, ICntrl=  3107 FMM=F I1Cent=   0 AccDes= 0.00D+00.
 NEqPCM:  Using equilibrium solvation (IEInf=0, Eps=   8.9300, EpsInf=   2.0283)
 G2PCM: DoFxE=T DoFxN=T DoGrad=T DoDP/DQ/DG/TGxP=FFFF NFrqRd=   0 IEInf=0 SqF1=F DoCFld=F IF1Alg=4.
 End of G2Drv F.D. properties file   721 does not exist.
 End of G2Drv F.D. properties file   722 does not exist.
 End of G2Drv F.D. properties file   788 does not exist.
          IDoAtm=111111111111111111111111111111111111111111111
 NEqPCM:  Using equilibrium solvation (IEInf=0, Eps=   8.9300, EpsInf=   2.0283)
          Differentiating once with respect to nuclear coordinates.
 CalDSu exits because no D1Ps are significant.
          There are   138 degrees of freedom in the 1st order CPHF.  IDoFFX=6 NUNeed=     0.
    132 vectors produced by pass  0 Test12= 5.30D-14 1.00D-09 XBig12= 3.25D-01 1.08D-01.
 AX will form   132 AO Fock derivatives at one time.
    132 vectors produced by pass  1 Test12= 5.30D-14 1.00D-09 XBig12= 1.80D-02 2.66D-02.
    132 vectors produced by pass  2 Test12= 5.30D-14 1.00D-09 XBig12= 5.71D-04 2.95D-03.
    132 vectors produced by pass  3 Test12= 5.30D-14 1.00D-09 XBig12= 6.97D-06 3.63D-04.
    132 vectors produced by pass  4 Test12= 5.30D-14 1.00D-09 XBig12= 7.43D-08 2.64D-05.
    132 vectors produced by pass  5 Test12= 5.30D-14 1.00D-09 XBig12= 6.17D-10 2.03D-06.
    132 vectors produced by pass  6 Test12= 5.30D-14 1.00D-09 XBig12= 3.84D-12 1.24D-07.
     73 vectors produced by pass  7 Test12= 5.30D-14 1.00D-09 XBig12= 2.42D-14 9.63D-09.
 InvSVY:  IOpt=1 It=  1 EMax= 5.55D-16
 Solved reduced A of dimension   997 with   138 vectors.
 End of Minotr F.D. properties file   721 does not exist.
 End of Minotr F.D. properties file   722 does not exist.
 End of Minotr F.D. properties file   788 does not exist.

 **********************************************************************

            Population analysis using the SCF Density.

 **********************************************************************

 Orbital symmetries:
       Occupied  (A) (A) (A) (A) (A) (A) (A) (A) (A) (A) (A) (A)
                 (A) (A) (A) (A) (A) (A) (A) (A) (A) (A) (A) (A)
                 (A) (A) (A) (A) (A) (A) (A) (A) (A) (A) (A) (A)
                 (A) (A) (A) (A) (A) (A) (A) (A) (A) (A) (A) (A)
                 (A) (A) (A) (A) (A) (A) (A) (A) (A) (A) (A) (A)
                 (A) (A) (A) (A) (A) (A) (A) (A) (A) (A) (A) (A)
                 (A) (A) (A) (A) (A) (A) (A) (A) (A) (A) (A) (A)
                 (A) (A) (A) (A) (A) (A) (A) (A) (A) (A) (A) (A)
                 (A) (A) (A) (A) (A) (A) (A) (A) (A) (A) (A) (A)
                 (A)
       Virtual   (A) (A) (A) (A) (A) (A) (A) (A) (A) (A) (A) (A)
                 (A) (A) (A) (A) (A) (A) (A) (A) (A) (A) (A) (A)
                 (A) (A) (A) (A) (A) (A) (A) (A) (A) (A) (A) (A)
                 (A) (A) (A) (A) (A) (A) (A) (A) (A) (A) (A) (A)
                 (A) (A) (A) (A) (A) (A) (A) (A) (A) (A) (A) (A)
                 (A) (A) (A) (A) (A) (A) (A) (A) (A) (A) (A) (A)
                 (A) (A) (A) (A) (A) (A) (A) (A) (A) (A) (A) (A)
                 (A) (A) (A) (A) (A) (A) (A) (A) (A) (A) (A) (A)
                 (A) (A) (A) (A) (A) (A) (A) (A) (A) (A) (A) (A)
                 (A) (A) (A) (A) (A) (A) (A) (A) (A) (A) (A) (A)
                 (A) (A) (A) (A) (A) (A) (A) (A) (A) (A) (A) (A)
                 (A) (A) (A) (A) (A) (A) (A) (A) (A) (A) (A) (A)
                 (A) (A) (A) (A) (A) (A) (A) (A) (A) (A) (A) (A)
                 (A) (A) (A) (A) (A) (A) (A) (A) (A) (A) (A) (A)
                 (A) (A) (A) (A) (A) (A) (A) (A) (A) (A) (A) (A)
                 (A) (A) (A) (A) (A) (A) (A) (A) (A) (A) (A) (A)
                 (A) (A) (A) (A) (A) (A) (A) (A) (A) (A) (A) (A)
                 (A) (A) (A) (A) (A) (A) (A) (A) (A) (A) (A) (A)
                 (A) (A) (A) (A) (A) (A) (A) (A) (A) (A) (A) (A)
                 (A) (A) (A) (A) (A) (A) (A) (A) (A) (A) (A) (A)
                 (A) (A) (A) (A) (A) (A) (A) (A) (A) (A) (A) (A)
                 (A) (A) (A) (A) (A) (A) (A) (A) (A) (A) (A) (A)
                 (A) (A) (A) (A) (A) (A) (A) (A) (A) (A) (A) (A)
                 (A) (A) (A) (A) (A) (A) (A) (A) (A) (A) (A) (A)
                 (A) (A) (A) (A) (A) (A) (A) (A) (A) (A) (A) (A)
                 (A) (A) (A) (A) (A) (A) (A) (A) (A) (A) (A) (A)
                 (A) (A) (A) (A) (A) (A) (A) (A) (A) (A) (A) (A)
                 (A) (A) (A) (A) (A) (A) (A) (A) (A) (A) (A) (A)
                 (A) (A) (A) (A) (A) (A) (A) (A) (A) (A) (A) (A)
                 (A) (A) (A) (A) (A) (A) (A) (A) (A) (A) (A) (A)
                 (A) (A) (A) (A) (A) (A) (A) (A) (A) (A) (A) (A)
                 (A) (A) (A) (A) (A) (A) (A) (A) (A) (A) (A) (A)
                 (A) (A) (A) (A) (A) (A) (A) (A) (A) (A) (A) (A)
                 (A) (A) (A) (A) (A) (A) (A) (A) (A) (A) (A) (A)
                 (A) (A) (A) (A) (A) (A) (A) (A) (A) (A) (A) (A)
                 (A) (A) (A) (A) (A) (A) (A) (A) (A) (A) (A) (A)
                 (A) (A) (A) (A) (A) (A) (A) (A) (A) (A) (A) (A)
                 (A) (A) (A) (A) (A) (A) (A) (A) (A) (A) (A) (A)
                 (A) (A) (A) (A) (A) (A) (A) (A) (A) (A) (A) (A)
                 (A) (A) (A) (A) (A) (A) (A) (A) (A) (A) (A) (A)
                 (A) (A) (A) (A) (A) (A)
 The electronic state is 1-A.
 Alpha  occ. eigenvalues -- -483.21759 -89.18632 -89.10282 -62.07798 -56.56939
 Alpha  occ. eigenvalues --  -56.56596 -56.56574 -10.40572 -10.40221 -10.38973
 Alpha  occ. eigenvalues --  -10.38928 -10.38828 -10.38715 -10.35357 -10.35244
 Alpha  occ. eigenvalues --  -10.34449 -10.34324 -10.34233 -10.34116 -10.33886
 Alpha  occ. eigenvalues --  -10.33821 -10.33728 -10.33118 -10.32351 -10.32121
 Alpha  occ. eigenvalues --  -10.31930 -10.31875 -10.31824 -10.30537  -8.72520
 Alpha  occ. eigenvalues --   -8.19820  -8.11868  -6.66896  -6.65645  -6.65605
 Alpha  occ. eigenvalues --   -6.14663  -6.14624  -6.14026  -6.06929  -6.06526
 Alpha  occ. eigenvalues --   -6.05898  -2.77431  -2.77090  -2.77058  -2.76047
 Alpha  occ. eigenvalues --   -2.76046  -1.05534  -1.00781  -0.99868  -0.98016
 Alpha  occ. eigenvalues --   -0.94924  -0.94499  -0.90748  -0.89616  -0.89110
 Alpha  occ. eigenvalues --   -0.86511  -0.86309  -0.86095  -0.83434  -0.81261
 Alpha  occ. eigenvalues --   -0.76615  -0.75031  -0.74642  -0.73611  -0.72718
 Alpha  occ. eigenvalues --   -0.71165  -0.69807  -0.68183  -0.65990  -0.63108
 Alpha  occ. eigenvalues --   -0.62207  -0.61012  -0.59141  -0.58721  -0.58433
 Alpha  occ. eigenvalues --   -0.57718  -0.57419  -0.56109  -0.55702  -0.54592
 Alpha  occ. eigenvalues --   -0.54156  -0.53512  -0.53506  -0.52193  -0.51897
 Alpha  occ. eigenvalues --   -0.51112  -0.50401  -0.49864  -0.49374  -0.48541
 Alpha  occ. eigenvalues --   -0.47453  -0.46979  -0.46624  -0.46144  -0.45279
 Alpha  occ. eigenvalues --   -0.45235  -0.44970  -0.43984  -0.43761  -0.43179
 Alpha  occ. eigenvalues --   -0.41437  -0.38861  -0.38197  -0.37599  -0.37293
 Alpha  occ. eigenvalues --   -0.37041  -0.34551  -0.33273  -0.32642
 Alpha virt. eigenvalues --   -0.02873  -0.00252   0.00100   0.01391   0.02308
 Alpha virt. eigenvalues --    0.03487   0.04186   0.04665   0.05061   0.05555
 Alpha virt. eigenvalues --    0.05943   0.06615   0.06853   0.07382   0.07566
 Alpha virt. eigenvalues --    0.07647   0.07789   0.08024   0.08622   0.09018
 Alpha virt. eigenvalues --    0.09428   0.09727   0.09882   0.10269   0.10408
 Alpha virt. eigenvalues --    0.10558   0.10956   0.11529   0.11836   0.11996
 Alpha virt. eigenvalues --    0.12228   0.12622   0.13059   0.13571   0.13697
 Alpha virt. eigenvalues --    0.13726   0.14622   0.15081   0.15307   0.15363
 Alpha virt. eigenvalues --    0.16075   0.16380   0.16485   0.17000   0.17349
 Alpha virt. eigenvalues --    0.17370   0.17737   0.17850   0.18058   0.18254
 Alpha virt. eigenvalues --    0.18710   0.19206   0.19415   0.19707   0.19951
 Alpha virt. eigenvalues --    0.20254   0.20401   0.20711   0.21094   0.21583
 Alpha virt. eigenvalues --    0.21918   0.22114   0.22311   0.22540   0.22709
 Alpha virt. eigenvalues --    0.23185   0.23279   0.23512   0.23788   0.24055
 Alpha virt. eigenvalues --    0.24136   0.24546   0.24715   0.24893   0.25197
 Alpha virt. eigenvalues --    0.25287   0.25549   0.25818   0.25997   0.26192
 Alpha virt. eigenvalues --    0.26259   0.26668   0.26879   0.27099   0.27318
 Alpha virt. eigenvalues --    0.27888   0.27975   0.28398   0.28424   0.28855
 Alpha virt. eigenvalues --    0.28935   0.29128   0.29161   0.29307   0.29636
 Alpha virt. eigenvalues --    0.29976   0.30260   0.30914   0.31241   0.31463
 Alpha virt. eigenvalues --    0.31539   0.32010   0.32194   0.32410   0.32575
 Alpha virt. eigenvalues --    0.32961   0.33190   0.33832   0.34183   0.34260
 Alpha virt. eigenvalues --    0.34469   0.34835   0.35075   0.35164   0.35272
 Alpha virt. eigenvalues --    0.35775   0.36261   0.36467   0.36608   0.36908
 Alpha virt. eigenvalues --    0.37501   0.37835   0.38087   0.38359   0.38665
 Alpha virt. eigenvalues --    0.39153   0.39522   0.39831   0.39983   0.40729
 Alpha virt. eigenvalues --    0.41212   0.41906   0.42080   0.42576   0.42802
 Alpha virt. eigenvalues --    0.42964   0.43420   0.43902   0.44316   0.44655
 Alpha virt. eigenvalues --    0.45764   0.46602   0.47331   0.47416   0.48148
 Alpha virt. eigenvalues --    0.49301   0.51063   0.52980   0.55298   0.55915
 Alpha virt. eigenvalues --    0.57392   0.59467   0.59982   0.61073   0.61414
 Alpha virt. eigenvalues --    0.62913   0.63981   0.64354   0.65285   0.65638
 Alpha virt. eigenvalues --    0.67252   0.68769   0.69538   0.70446   0.71706
 Alpha virt. eigenvalues --    0.71898   0.72414   0.72860   0.73431   0.73670
 Alpha virt. eigenvalues --    0.74774   0.75364   0.75841   0.76307   0.77158
 Alpha virt. eigenvalues --    0.77381   0.78328   0.78731   0.78878   0.79046
 Alpha virt. eigenvalues --    0.79702   0.80165   0.80420   0.80892   0.81688
 Alpha virt. eigenvalues --    0.82068   0.82706   0.83126   0.83500   0.84311
 Alpha virt. eigenvalues --    0.84684   0.85121   0.85780   0.86102   0.86643
 Alpha virt. eigenvalues --    0.87188   0.87537   0.88018   0.88730   0.89100
 Alpha virt. eigenvalues --    0.89309   0.90181   0.90502   0.91719   0.92315
 Alpha virt. eigenvalues --    0.93388   0.93965   0.95393   0.95475   0.96379
 Alpha virt. eigenvalues --    0.96827   0.97815   0.98539   0.98787   0.99648
 Alpha virt. eigenvalues --    0.99921   1.00727   1.01186   1.01535   1.01898
 Alpha virt. eigenvalues --    1.02311   1.02666   1.03423   1.03836   1.03976
 Alpha virt. eigenvalues --    1.04650   1.05110   1.05841   1.06368   1.07001
 Alpha virt. eigenvalues --    1.07117   1.08488   1.09365   1.10034   1.10112
 Alpha virt. eigenvalues --    1.11066   1.11562   1.11743   1.12232   1.13200
 Alpha virt. eigenvalues --    1.13816   1.14431   1.15110   1.15334   1.16388
 Alpha virt. eigenvalues --    1.17867   1.18147   1.19660   1.19785   1.20930
 Alpha virt. eigenvalues --    1.22251   1.22558   1.23354   1.24277   1.25393
 Alpha virt. eigenvalues --    1.26419   1.26775   1.27554   1.28332   1.28836
 Alpha virt. eigenvalues --    1.29784   1.31009   1.31897   1.32124   1.32143
 Alpha virt. eigenvalues --    1.33391   1.33725   1.34833   1.37978   1.38590
 Alpha virt. eigenvalues --    1.39604   1.39742   1.40629   1.42830   1.43088
 Alpha virt. eigenvalues --    1.43807   1.44741   1.45411   1.45701   1.46242
 Alpha virt. eigenvalues --    1.46590   1.47487   1.48457   1.48938   1.49353
 Alpha virt. eigenvalues --    1.49828   1.50331   1.50602   1.51042   1.52047
 Alpha virt. eigenvalues --    1.53330   1.53630   1.55151   1.57179   1.57539
 Alpha virt. eigenvalues --    1.59599   1.60195   1.60846   1.61741   1.65100
 Alpha virt. eigenvalues --    1.67547   1.69251   1.71532   1.73490   1.75286
 Alpha virt. eigenvalues --    1.77913   1.80940   1.83903   1.85991   1.87044
 Alpha virt. eigenvalues --    1.88710   1.89329   1.90536   1.91425   1.92618
 Alpha virt. eigenvalues --    1.92922   1.93441   1.94323   1.95945   1.96731
 Alpha virt. eigenvalues --    1.98865   1.99045   2.00447   2.01225   2.02306
 Alpha virt. eigenvalues --    2.03058   2.03799   2.04376   2.04638   2.05403
 Alpha virt. eigenvalues --    2.05809   2.06131   2.06647   2.07111   2.07442
 Alpha virt. eigenvalues --    2.08002   2.08859   2.09678   2.10242   2.10837
 Alpha virt. eigenvalues --    2.11401   2.12563   2.12851   2.13132   2.15070
 Alpha virt. eigenvalues --    2.15638   2.16668   2.18182   2.18685   2.20863
 Alpha virt. eigenvalues --    2.21512   2.21796   2.22481   2.23427   2.23677
 Alpha virt. eigenvalues --    2.25391   2.26255   2.26382   2.29490   2.31013
 Alpha virt. eigenvalues --    2.34252   2.34496   2.35678   2.36373   2.36467
 Alpha virt. eigenvalues --    2.37745   2.38979   2.39595   2.44879   2.45587
 Alpha virt. eigenvalues --    2.45881   2.46356   2.46534   2.46861   2.47952
 Alpha virt. eigenvalues --    2.48245   2.48397   2.48960   2.49767   2.51448
 Alpha virt. eigenvalues --    2.52978   2.53286   2.54693   2.55679   2.55848
 Alpha virt. eigenvalues --    2.56421   2.56876   2.59180   2.60632   2.60830
 Alpha virt. eigenvalues --    2.61856   2.62262   2.62768   2.63222   2.63826
 Alpha virt. eigenvalues --    2.63973   2.64650   2.65229   2.65669   2.65948
 Alpha virt. eigenvalues --    2.67899   2.68358   2.69287   2.69529   2.70873
 Alpha virt. eigenvalues --    2.71776   2.73356   2.75633   2.77190   2.77991
 Alpha virt. eigenvalues --    2.78292   2.78886   2.80410   2.80583   2.81960
 Alpha virt. eigenvalues --    2.82733   2.83865   2.84805   2.86936   2.88221
 Alpha virt. eigenvalues --    2.88795   2.89517   2.91791   2.93972   2.97494
 Alpha virt. eigenvalues --    2.97866   3.00454   3.01471   3.02222   3.04902
 Alpha virt. eigenvalues --    3.08663   3.09354   3.13993   3.17229   3.24163
 Alpha virt. eigenvalues --    3.26321   3.31198   3.35420   3.35916   3.36025
 Alpha virt. eigenvalues --    3.36722   3.36833   3.37820   3.39357   3.42103
 Alpha virt. eigenvalues --    3.43486   3.43844   3.44418   3.47916   3.52851
 Alpha virt. eigenvalues --    3.55091   3.55750   3.56157   3.58709   3.61566
 Alpha virt. eigenvalues --    3.62824   3.66744   3.88288   3.91073   3.99526
 Alpha virt. eigenvalues --    4.04143   4.15102   4.40171   4.41690   4.44717
 Alpha virt. eigenvalues --    4.46115   4.48374   4.49269   4.51958   4.53207
 Alpha virt. eigenvalues --    4.53875   4.55192   4.56816   4.58568   4.59655
 Alpha virt. eigenvalues --    4.61871   4.63026   4.65545   4.67893   4.72596
 Alpha virt. eigenvalues --    4.83061   4.87514   4.89111   4.97951   9.19820
 Alpha virt. eigenvalues --   83.04678
          Condensed to atoms (all electrons):
               1          2          3          4          5          6
     1  C   18.102221   0.210055  -0.999904   4.643896  -3.527206 -13.250163
     2  C    0.210055   6.291315   0.409943  -0.447809  -0.698174  -0.105006
     3  C   -0.999904   0.409943   7.199555  -0.930671  -0.028635   0.596505
     4  C    4.643896  -0.447809  -0.930671  15.574285 -10.862369  -3.929773
     5  C   -3.527206  -0.698174  -0.028635 -10.862369  29.557746  -1.671454
     6  C  -13.250163  -0.105006   0.596505  -3.929773  -1.671454  28.651934
     7  S    0.437115   0.454718  -0.039325  -0.331686  -0.516462  -1.335799
     8  C    1.452925  -0.047691   0.100020  -0.032456   0.190728   1.545021
     9  C   -2.043518   0.092292  -0.058308   0.130399   3.546718   1.206190
    10  S    3.596755  -0.414040  -0.459995   4.525367 -13.923905  -5.141557
    11  C   -0.545364  -0.075470   0.002900  -0.897361   0.814536  -1.543764
    12  C   -0.155961   0.016862   0.004897  -0.094619   0.102594   0.129895
    13  C    0.080394  -0.015632   0.013288   0.016106   0.233145  -0.072446
    14  C   -1.696805   0.032520  -0.023745  -0.905115  -0.213060   0.853701
    15  H    0.000045  -0.000001  -0.000001   0.000090   0.000196   0.000736
    16  H    0.004303   0.000119  -0.000076   0.001307   0.001818  -0.001833
    17  H    0.000731   0.000116  -0.001228  -0.000461  -0.018195   0.000278
    18  H    0.000058  -0.000006   0.000043   0.000574  -0.000472   0.000107
    19  H    0.295090   0.074673   0.017976  -0.010486   0.013625  -0.108775
    20  H   -0.011826   0.015741   0.001033   0.340999  -0.125638   0.020040
    21  H    0.014941   0.248363   0.027667  -0.021391   0.026308   0.037669
    22  H    0.011974   0.018884   0.262716   0.007920   0.034105  -0.002008
    23  C   -0.004185   0.008821  -0.011309   0.455643   1.585112  -0.313536
    24  H   -0.006848   0.000980  -0.001068   0.009348  -0.026117  -0.035408
    25  C   -0.028570  -0.010897   0.043869  -0.069669   0.325119  -0.191997
    26  H    0.000850   0.000026  -0.000168  -0.002037  -0.001929   0.009631
    27  C    0.007721   0.004305  -0.017685   0.047927  -0.050845   0.047258
    28  H   -0.000418  -0.000012  -0.000359  -0.008151   0.043145   0.002588
    29  H   -0.000061   0.000000  -0.000029  -0.000707  -0.000890  -0.000912
    30  H    0.000208   0.000011   0.000002   0.002336  -0.016528   0.000195
    31  H    0.000017   0.000010  -0.000225   0.006234  -0.035167  -0.014368
    32  C   -0.673130  -0.067808  -0.036684  -0.180659   0.705743  -1.776664
    33  C    1.315518   0.203381   0.354144  -0.653773  -1.546931   1.423487
    34  C   -0.813665  -0.148323  -0.144281   0.972802  -0.103209   0.055119
    35  C    0.527253  -0.090696  -0.190541   0.475947  -0.062438  -0.590550
    36  H   -0.017854  -0.008146  -0.006642  -0.026343   0.123815  -0.028507
    37  C   -0.165302   0.059168  -0.070569  -0.224717  -0.010387   0.187861
    38  H   -0.005587  -0.001264   0.000822  -0.002759   0.000851   0.000698
    39  C   -0.249404  -0.073614   0.068128   0.031279  -0.003198   0.400148
    40  H   -0.011196   0.004394   0.007437  -0.006789   0.003024   0.007349
    41  H   -0.000003  -0.002611  -0.000191  -0.000065   0.001439   0.000896
    42  H    0.003425   0.005608  -0.001336   0.001044  -0.003507  -0.004285
    43  C   -0.418716   0.173068   0.047021  -1.439567   2.189655   1.301980
    44  H   -0.027939   0.000308  -0.002472   0.001728  -0.001723  -0.021320
    45  Br  -0.014179   0.005785   0.004746  -0.004518   0.039148   0.087702
               7          8          9         10         11         12
     1  C    0.437115   1.452925  -2.043518   3.596755  -0.545364  -0.155961
     2  C    0.454718  -0.047691   0.092292  -0.414040  -0.075470   0.016862
     3  C   -0.039325   0.100020  -0.058308  -0.459995   0.002900   0.004897
     4  C   -0.331686  -0.032456   0.130399   4.525367  -0.897361  -0.094619
     5  C   -0.516462   0.190728   3.546718 -13.923905   0.814536   0.102594
     6  C   -1.335799   1.545021   1.206190  -5.141557  -1.543764   0.129895
     7  S   23.056424  -1.431213  -1.776342  -5.308186   0.320904   0.223636
     8  C   -1.431213  27.561662  -1.643511  -3.271588  -5.082542  -0.667903
     9  C   -1.776342  -1.643511  24.286973 -10.920470  -8.640169   0.254145
    10  S   -5.308186  -3.271588 -10.920470  52.227447   3.875045  -1.130152
    11  C    0.320904  -5.082542  -8.640169   3.875045  15.190358  -0.617370
    12  C    0.223636  -0.667903   0.254145  -1.130152  -0.617370   7.175232
    13  C    0.005006   1.769887  -0.426425  -0.443534  -0.464955   0.260189
    14  C    1.455335 -14.655079  -0.490205   0.592328   3.997698   0.280797
    15  H   -0.006149   0.016259   0.026255   0.002233  -0.017072   0.024772
    16  H    0.056844  -0.048992  -0.021594   0.006800  -0.003515   0.019298
    17  H   -0.000919  -0.039400  -0.028314   0.070732   0.296532   0.043560
    18  H    0.000272   0.025787   0.048031  -0.003035  -0.022868   0.283892
    19  H    0.038961  -0.006924   0.001657   0.004704   0.001419  -0.000082
    20  H    0.002019   0.001464  -0.009174   0.092541   0.000259   0.000355
    21  H   -0.005852   0.000019   0.000420   0.001750   0.000038  -0.000003
    22  H    0.000711  -0.000331  -0.000009  -0.003182   0.000250   0.000014
    23  C   -0.253980   0.005905   2.076731  -4.710157  -0.351042   0.099446
    24  H    0.003718  -0.019115   0.082566  -0.090704   0.014080   0.002210
    25  C    0.242732  -0.000399  -0.601987  -0.335250   0.351788  -0.072630
    26  H    0.002599   0.023842  -0.013189   0.020573  -0.020253  -0.004603
    27  C    0.008664  -0.003376   0.543760  -0.307280  -0.298886   0.032396
    28  H    0.003807   0.005864   0.081868  -0.072601  -0.046119  -0.020787
    29  H   -0.001120  -0.009141  -0.023936   0.000839   0.023405   0.005008
    30  H   -0.000758  -0.002071  -0.016252   0.041558   0.010064   0.002263
    31  H   -0.006883  -0.100907   0.094314   0.020819   0.023959   0.025446
    32  C   -0.588693  -0.778331  -0.455582   4.481442   0.662235   0.017860
    33  C   -0.230840   0.385844  -0.463023  -0.468422  -0.538064  -0.016094
    34  C   -0.433095  -0.065542   0.629123  -0.347278   0.169958   0.003293
    35  C   -0.115446  -0.024592  -0.036998   0.373931   0.002386  -0.008061
    36  H   -0.003890   0.000569   0.008620  -0.057365   0.002430   0.000025
    37  C    0.026023  -0.111463   0.033475   0.231635   0.026601   0.002313
    38  H    0.032192  -0.001007  -0.002124  -0.011999  -0.000097  -0.000045
    39  C   -0.053162   0.012179   0.073187  -0.328609  -0.012920   0.000516
    40  H   -0.000151   0.000165   0.000273  -0.003360   0.000027   0.000001
    41  H    0.002248   0.000083   0.000155  -0.000011  -0.000001   0.000000
    42  H   -0.001402  -0.000039  -0.000096   0.000853  -0.000004   0.000000
    43  C    1.882936   1.054282   0.198192  -6.693308  -0.433099   0.066804
    44  H    0.047544  -0.059031   0.073217  -0.044487   0.016197   0.002152
    45  Br  -0.056524   0.056030   0.060843  -0.133665  -0.069246   0.001057
              13         14         15         16         17         18
     1  C    0.080394  -1.696805   0.000045   0.004303   0.000731   0.000058
     2  C   -0.015632   0.032520  -0.000001   0.000119   0.000116  -0.000006
     3  C    0.013288  -0.023745  -0.000001  -0.000076  -0.001228   0.000043
     4  C    0.016106  -0.905115   0.000090   0.001307  -0.000461   0.000574
     5  C    0.233145  -0.213060   0.000196   0.001818  -0.018195  -0.000472
     6  C   -0.072446   0.853701   0.000736  -0.001833   0.000278   0.000107
     7  S    0.005006   1.455335  -0.006149   0.056844  -0.000919   0.000272
     8  C    1.769887 -14.655079   0.016259  -0.048992  -0.039400   0.025787
     9  C   -0.426425  -0.490205   0.026255  -0.021594  -0.028314   0.048031
    10  S   -0.443534   0.592328   0.002233   0.006800   0.070732  -0.003035
    11  C   -0.464955   3.997698  -0.017072  -0.003515   0.296532  -0.022868
    12  C    0.260189   0.280797   0.024772   0.019298   0.043560   0.283892
    13  C    6.346580  -1.613696   0.267152   0.025639   0.004071   0.026070
    14  C   -1.613696  18.571992   0.016935   0.287910  -0.002355  -0.026252
    15  H    0.267152   0.016935   0.461494  -0.003631  -0.000113  -0.003452
    16  H    0.025639   0.287910  -0.003631   0.460767   0.000009  -0.000110
    17  H    0.004071  -0.002355  -0.000113   0.000009   0.465706  -0.003679
    18  H    0.026070  -0.026252  -0.003452  -0.000110  -0.003679   0.460976
    19  H   -0.000120   0.003306   0.000000   0.000000   0.000000   0.000000
    20  H   -0.000169   0.000739   0.000000   0.000000   0.000000   0.000000
    21  H    0.000015   0.000063   0.000000   0.000000   0.000000   0.000000
    22  H    0.000002   0.000039   0.000000   0.000000   0.000000   0.000000
    23  C    0.056339  -0.456449   0.000019  -0.000022  -0.019262  -0.000776
    24  H   -0.000741   0.004157   0.000000   0.000000   0.000000   0.000000
    25  C    0.002319   0.120706  -0.000096   0.000488   0.010798   0.000065
    26  H    0.000173  -0.004235   0.000000   0.000000  -0.000002   0.000000
    27  C    0.007671  -0.065939  -0.000188   0.000239   0.004417   0.000488
    28  H   -0.004002   0.001362   0.000000   0.000000   0.000737  -0.000008
    29  H    0.000707   0.002056   0.000000   0.000000   0.000007  -0.000001
    30  H    0.000220   0.000006   0.000000   0.000000   0.000018   0.000000
    31  H   -0.007243   0.012129  -0.000001  -0.000005   0.000095  -0.000009
    32  C   -0.028547   0.246276   0.000062   0.000180   0.001607  -0.000015
    33  C    0.018001  -0.001812   0.000001  -0.000115  -0.000283  -0.000003
    34  C   -0.031308  -0.104375  -0.000010  -0.000276   0.000103  -0.000007
    35  C    0.001639  -0.006229   0.000000  -0.000009  -0.000070  -0.000001
    36  H    0.000029  -0.000187   0.000000   0.000000   0.000000   0.000000
    37  C   -0.006843   0.094619   0.000003  -0.000203   0.000009  -0.000001
    38  H    0.000263   0.001428   0.000000   0.000000   0.000000   0.000000
    39  C    0.000935   0.001042   0.000000  -0.000006   0.000001   0.000000
    40  H   -0.000001   0.000009   0.000000   0.000000   0.000000   0.000000
    41  H    0.000009   0.000135   0.000000   0.000000   0.000000   0.000000
    42  H    0.000000  -0.000003   0.000000   0.000000   0.000000   0.000000
    43  C    0.052680  -0.076251   0.000145  -0.001975   0.000607   0.000024
    44  H   -0.001888   0.024840   0.000000  -0.000002   0.000001   0.000000
    45  Br   0.005127  -0.027880   0.000007  -0.000102  -0.000044   0.000004
              19         20         21         22         23         24
     1  C    0.295090  -0.011826   0.014941   0.011974  -0.004185  -0.006848
     2  C    0.074673   0.015741   0.248363   0.018884   0.008821   0.000980
     3  C    0.017976   0.001033   0.027667   0.262716  -0.011309  -0.001068
     4  C   -0.010486   0.340999  -0.021391   0.007920   0.455643   0.009348
     5  C    0.013625  -0.125638   0.026308   0.034105   1.585112  -0.026117
     6  C   -0.108775   0.020040   0.037669  -0.002008  -0.313536  -0.035408
     7  S    0.038961   0.002019  -0.005852   0.000711  -0.253980   0.003718
     8  C   -0.006924   0.001464   0.000019  -0.000331   0.005905  -0.019115
     9  C    0.001657  -0.009174   0.000420  -0.000009   2.076731   0.082566
    10  S    0.004704   0.092541   0.001750  -0.003182  -4.710157  -0.090704
    11  C    0.001419   0.000259   0.000038   0.000250  -0.351042   0.014080
    12  C   -0.000082   0.000355  -0.000003   0.000014   0.099446   0.002210
    13  C   -0.000120  -0.000169   0.000015   0.000002   0.056339  -0.000741
    14  C    0.003306   0.000739   0.000063   0.000039  -0.456449   0.004157
    15  H    0.000000   0.000000   0.000000   0.000000   0.000019   0.000000
    16  H    0.000000   0.000000   0.000000   0.000000  -0.000022   0.000000
    17  H    0.000000   0.000000   0.000000   0.000000  -0.019262   0.000000
    18  H    0.000000   0.000000   0.000000   0.000000  -0.000776   0.000000
    19  H    0.464932   0.000009  -0.003810  -0.000115   0.001216   0.000000
    20  H    0.000009   0.460138  -0.000116  -0.003518  -0.009463   0.000006
    21  H   -0.003810  -0.000116   0.468920  -0.003440   0.000122   0.000000
    22  H   -0.000115  -0.003518  -0.003440   0.465609  -0.000791   0.000000
    23  C    0.001216  -0.009463   0.000122  -0.000791  13.319425   0.491496
    24  H    0.000000   0.000006   0.000000   0.000000   0.491496   0.446565
    25  C    0.000061   0.000253  -0.000001  -0.000090  -1.992709  -0.083392
    26  H    0.000000   0.000000   0.000000   0.000000  -0.099601  -0.001727
    27  C    0.000017  -0.000048  -0.000001   0.000007   0.530418   0.023481
    28  H    0.000000   0.000002   0.000000   0.000000  -0.006763  -0.000040
    29  H    0.000000   0.000000   0.000000   0.000000   0.048290   0.000024
    30  H    0.000000   0.000000   0.000000   0.000000   0.030044   0.002705
    31  H    0.000000   0.000000   0.000000   0.000000   0.028191   0.003030
    32  C    0.004371  -0.006332  -0.001751  -0.001715  -2.178850   0.052858
    33  C   -0.006442   0.016062   0.001502  -0.007754  -0.318335  -0.055814
    34  C    0.004162  -0.001032   0.000466  -0.000774   1.698326   0.042909
    35  C   -0.002589  -0.002179  -0.000733   0.010768   0.084101  -0.011193
    36  H    0.000000  -0.000124   0.000001  -0.000001   0.006036  -0.001510
    37  C    0.001770   0.000708  -0.001885   0.000441  -0.536904   0.002854
    38  H    0.000001   0.000000   0.000000   0.000000   0.015161  -0.000004
    39  C   -0.002566  -0.000533   0.003114  -0.000338   0.196795   0.000618
    40  H    0.000001  -0.000002  -0.000008  -0.000026   0.004295   0.000001
    41  H   -0.000014   0.000000   0.000000   0.000000  -0.000972   0.000000
    42  H   -0.000001   0.000000  -0.000007   0.000000  -0.000150   0.000000
    43  C    0.000463  -0.000876  -0.000464   0.000480  -3.205133  -0.115654
    44  H    0.000001   0.000000   0.000000   0.000000   0.049978   0.003486
    45  Br  -0.000154   0.000007   0.000005   0.000001  -0.141828  -0.010114
              25         26         27         28         29         30
     1  C   -0.028570   0.000850   0.007721  -0.000418  -0.000061   0.000208
     2  C   -0.010897   0.000026   0.004305  -0.000012   0.000000   0.000011
     3  C    0.043869  -0.000168  -0.017685  -0.000359  -0.000029   0.000002
     4  C   -0.069669  -0.002037   0.047927  -0.008151  -0.000707   0.002336
     5  C    0.325119  -0.001929  -0.050845   0.043145  -0.000890  -0.016528
     6  C   -0.191997   0.009631   0.047258   0.002588  -0.000912   0.000195
     7  S    0.242732   0.002599   0.008664   0.003807  -0.001120  -0.000758
     8  C   -0.000399   0.023842  -0.003376   0.005864  -0.009141  -0.002071
     9  C   -0.601987  -0.013189   0.543760   0.081868  -0.023936  -0.016252
    10  S   -0.335250   0.020573  -0.307280  -0.072601   0.000839   0.041558
    11  C    0.351788  -0.020253  -0.298886  -0.046119   0.023405   0.010064
    12  C   -0.072630  -0.004603   0.032396  -0.020787   0.005008   0.002263
    13  C    0.002319   0.000173   0.007671  -0.004002   0.000707   0.000220
    14  C    0.120706  -0.004235  -0.065939   0.001362   0.002056   0.000006
    15  H   -0.000096   0.000000  -0.000188   0.000000   0.000000   0.000000
    16  H    0.000488   0.000000   0.000239   0.000000   0.000000   0.000000
    17  H    0.010798  -0.000002   0.004417   0.000737   0.000007   0.000018
    18  H    0.000065   0.000000   0.000488  -0.000008  -0.000001   0.000000
    19  H    0.000061   0.000000   0.000017   0.000000   0.000000   0.000000
    20  H    0.000253   0.000000  -0.000048   0.000002   0.000000   0.000000
    21  H   -0.000001   0.000000  -0.000001   0.000000   0.000000   0.000000
    22  H   -0.000090   0.000000   0.000007   0.000000   0.000000   0.000000
    23  C   -1.992709  -0.099601   0.530418  -0.006763   0.048290   0.030044
    24  H   -0.083392  -0.001727   0.023481  -0.000040   0.000024   0.002705
    25  C    7.945425   0.389406  -0.405994  -0.057077  -0.119213  -0.124458
    26  H    0.389406   0.499495   0.001390   0.003824  -0.003185  -0.004041
    27  C   -0.405994   0.001390   5.632701   0.433890   0.444708   0.420355
    28  H   -0.057077   0.003824   0.433890   0.537575  -0.022257  -0.028592
    29  H   -0.119213  -0.003185   0.444708  -0.022257   0.494555  -0.021337
    30  H   -0.124458  -0.004041   0.420355  -0.028592  -0.021337   0.501655
    31  H    0.266883  -0.020675  -0.014718  -0.003440  -0.002355   0.003586
    32  C    0.470436  -0.016222  -0.177866  -0.006839   0.001004  -0.000630
    33  C   -0.382517   0.023158   0.022723   0.002679  -0.000801   0.003988
    34  C   -0.007857  -0.020728  -0.009634  -0.001079   0.000401   0.000191
    35  C   -0.106848   0.000671   0.004748   0.000366  -0.000077   0.000115
    36  H    0.026568   0.000006  -0.000660   0.000000   0.000000   0.000000
    37  C   -0.027744  -0.001138  -0.002876  -0.000055   0.000025   0.000108
    38  H    0.006477   0.000003   0.000431   0.000000   0.000000   0.000000
    39  C   -0.000415  -0.000100   0.001245   0.000010  -0.000002  -0.000019
    40  H    0.000366   0.000000   0.000016   0.000000   0.000000   0.000000
    41  H    0.000056   0.000000   0.000000   0.000000   0.000000   0.000000
    42  H   -0.000044   0.000000  -0.000001   0.000000   0.000000   0.000000
    43  C    0.757532   0.029996  -0.250479   0.002937  -0.003653   0.010939
    44  H   -0.012173  -0.001972   0.008615  -0.000005   0.000001   0.000000
    45  Br  -0.045437   0.014426  -0.024933   0.000676  -0.000293  -0.001109
              31         32         33         34         35         36
     1  C    0.000017  -0.673130   1.315518  -0.813665   0.527253  -0.017854
     2  C    0.000010  -0.067808   0.203381  -0.148323  -0.090696  -0.008146
     3  C   -0.000225  -0.036684   0.354144  -0.144281  -0.190541  -0.006642
     4  C    0.006234  -0.180659  -0.653773   0.972802   0.475947  -0.026343
     5  C   -0.035167   0.705743  -1.546931  -0.103209  -0.062438   0.123815
     6  C   -0.014368  -1.776664   1.423487   0.055119  -0.590550  -0.028507
     7  S   -0.006883  -0.588693  -0.230840  -0.433095  -0.115446  -0.003890
     8  C   -0.100907  -0.778331   0.385844  -0.065542  -0.024592   0.000569
     9  C    0.094314  -0.455582  -0.463023   0.629123  -0.036998   0.008620
    10  S    0.020819   4.481442  -0.468422  -0.347278   0.373931  -0.057365
    11  C    0.023959   0.662235  -0.538064   0.169958   0.002386   0.002430
    12  C    0.025446   0.017860  -0.016094   0.003293  -0.008061   0.000025
    13  C   -0.007243  -0.028547   0.018001  -0.031308   0.001639   0.000029
    14  C    0.012129   0.246276  -0.001812  -0.104375  -0.006229  -0.000187
    15  H   -0.000001   0.000062   0.000001  -0.000010   0.000000   0.000000
    16  H   -0.000005   0.000180  -0.000115  -0.000276  -0.000009   0.000000
    17  H    0.000095   0.001607  -0.000283   0.000103  -0.000070   0.000000
    18  H   -0.000009  -0.000015  -0.000003  -0.000007  -0.000001   0.000000
    19  H    0.000000   0.004371  -0.006442   0.004162  -0.002589   0.000000
    20  H    0.000000  -0.006332   0.016062  -0.001032  -0.002179  -0.000124
    21  H    0.000000  -0.001751   0.001502   0.000466  -0.000733   0.000001
    22  H    0.000000  -0.001715  -0.007754  -0.000774   0.010768  -0.000001
    23  C    0.028191  -2.178850  -0.318335   1.698326   0.084101   0.006036
    24  H    0.003030   0.052858  -0.055814   0.042909  -0.011193  -0.001510
    25  C    0.266883   0.470436  -0.382517  -0.007857  -0.106848   0.026568
    26  H   -0.020675  -0.016222   0.023158  -0.020728   0.000671   0.000006
    27  C   -0.014718  -0.177866   0.022723  -0.009634   0.004748  -0.000660
    28  H   -0.003440  -0.006839   0.002679  -0.001079   0.000366   0.000000
    29  H   -0.002355   0.001004  -0.000801   0.000401  -0.000077   0.000000
    30  H    0.003586  -0.000630   0.003988   0.000191   0.000115   0.000000
    31  H    0.475442   0.016714  -0.004548   0.012196  -0.000323  -0.000003
    32  C    0.016714  25.391400  -8.385488  -3.047573  -1.909728   0.433781
    33  C   -0.004548  -8.385488  27.865867 -12.314617  -1.620524  -0.160812
    34  C    0.012196  -3.047573 -12.314617  23.851894  -0.479272   0.110641
    35  C   -0.000323  -1.909728  -1.620524  -0.479272  10.007696  -0.102637
    36  H   -0.000003   0.433781  -0.160812   0.110641  -0.102637   0.531691
    37  C    0.001565   0.038834   0.515198  -2.150588  -0.140682  -0.004067
    38  H   -0.000001  -0.044164   0.029952   0.192970  -0.013441  -0.000126
    39  C    0.000049  -2.289814   0.472873   0.835001   0.167764  -0.032138
    40  H    0.000000   0.070739   0.108165   0.030611   0.113547  -0.003979
    41  H    0.000000   0.037294  -0.013062   0.002289   0.013658   0.000013
    42  H    0.000000  -0.017823   0.035310  -0.016628   0.002674  -0.000136
    43  C   -0.006498  -3.463818   0.446299  -2.474667  -0.280060   0.044204
    44  H    0.001339  -0.277915  -0.269083   0.402056  -0.012442  -0.000072
    45  Br  -0.001515  -0.329055   0.249100  -0.304368   0.042218   0.000196
              37         38         39         40         41         42
     1  C   -0.165302  -0.005587  -0.249404  -0.011196  -0.000003   0.003425
     2  C    0.059168  -0.001264  -0.073614   0.004394  -0.002611   0.005608
     3  C   -0.070569   0.000822   0.068128   0.007437  -0.000191  -0.001336
     4  C   -0.224717  -0.002759   0.031279  -0.006789  -0.000065   0.001044
     5  C   -0.010387   0.000851  -0.003198   0.003024   0.001439  -0.003507
     6  C    0.187861   0.000698   0.400148   0.007349   0.000896  -0.004285
     7  S    0.026023   0.032192  -0.053162  -0.000151   0.002248  -0.001402
     8  C   -0.111463  -0.001007   0.012179   0.000165   0.000083  -0.000039
     9  C    0.033475  -0.002124   0.073187   0.000273   0.000155  -0.000096
    10  S    0.231635  -0.011999  -0.328609  -0.003360  -0.000011   0.000853
    11  C    0.026601  -0.000097  -0.012920   0.000027  -0.000001  -0.000004
    12  C    0.002313  -0.000045   0.000516   0.000001   0.000000   0.000000
    13  C   -0.006843   0.000263   0.000935  -0.000001   0.000009   0.000000
    14  C    0.094619   0.001428   0.001042   0.000009   0.000135  -0.000003
    15  H    0.000003   0.000000   0.000000   0.000000   0.000000   0.000000
    16  H   -0.000203   0.000000  -0.000006   0.000000   0.000000   0.000000
    17  H    0.000009   0.000000   0.000001   0.000000   0.000000   0.000000
    18  H   -0.000001   0.000000   0.000000   0.000000   0.000000   0.000000
    19  H    0.001770   0.000001  -0.002566   0.000001  -0.000014  -0.000001
    20  H    0.000708   0.000000  -0.000533  -0.000002   0.000000   0.000000
    21  H   -0.001885   0.000000   0.003114  -0.000008   0.000000  -0.000007
    22  H    0.000441   0.000000  -0.000338  -0.000026   0.000000   0.000000
    23  C   -0.536904   0.015161   0.196795   0.004295  -0.000972  -0.000150
    24  H    0.002854  -0.000004   0.000618   0.000001   0.000000   0.000000
    25  C   -0.027744   0.006477  -0.000415   0.000366   0.000056  -0.000044
    26  H   -0.001138   0.000003  -0.000100   0.000000   0.000000   0.000000
    27  C   -0.002876   0.000431   0.001245   0.000016   0.000000  -0.000001
    28  H   -0.000055   0.000000   0.000010   0.000000   0.000000   0.000000
    29  H    0.000025   0.000000  -0.000002   0.000000   0.000000   0.000000
    30  H    0.000108   0.000000  -0.000019   0.000000   0.000000   0.000000
    31  H    0.001565  -0.000001   0.000049   0.000000   0.000000   0.000000
    32  C    0.038834  -0.044164  -2.289814   0.070739   0.037294  -0.017823
    33  C    0.515198   0.029952   0.472873   0.108165  -0.013062   0.035310
    34  C   -2.150588   0.192970   0.835001   0.030611   0.002289  -0.016628
    35  C   -0.140682  -0.013441   0.167764   0.113547   0.013658   0.002674
    36  H   -0.004067  -0.000126  -0.032138  -0.003979   0.000013  -0.000136
    37  C    8.355669  -0.032838   0.211936  -0.025910   0.272333   0.045088
    38  H   -0.032838   0.506362  -0.008463   0.000011  -0.003805  -0.000124
    39  C    0.211936  -0.008463   6.770482   0.021768   0.018152   0.284137
    40  H   -0.025910   0.000011   0.021768   0.498887  -0.000126  -0.003691
    41  H    0.272333  -0.003805   0.018152  -0.000126   0.489019  -0.003671
    42  H    0.045088  -0.000124   0.284137  -0.003691  -0.003671   0.490221
    43  C   -0.423276   0.158752  -0.351204   0.000620  -0.003367  -0.005239
    44  H    0.062437   0.002384   0.005381   0.000002  -0.000009   0.000000
    45  Br  -0.116685  -0.002517   0.017363  -0.000354   0.000268   0.000087
              43         44         45
     1  C   -0.418716  -0.027939  -0.014179
     2  C    0.173068   0.000308   0.005785
     3  C    0.047021  -0.002472   0.004746
     4  C   -1.439567   0.001728  -0.004518
     5  C    2.189655  -0.001723   0.039148
     6  C    1.301980  -0.021320   0.087702
     7  S    1.882936   0.047544  -0.056524
     8  C    1.054282  -0.059031   0.056030
     9  C    0.198192   0.073217   0.060843
    10  S   -6.693308  -0.044487  -0.133665
    11  C   -0.433099   0.016197  -0.069246
    12  C    0.066804   0.002152   0.001057
    13  C    0.052680  -0.001888   0.005127
    14  C   -0.076251   0.024840  -0.027880
    15  H    0.000145   0.000000   0.000007
    16  H   -0.001975  -0.000002  -0.000102
    17  H    0.000607   0.000001  -0.000044
    18  H    0.000024   0.000000   0.000004
    19  H    0.000463   0.000001  -0.000154
    20  H   -0.000876   0.000000   0.000007
    21  H   -0.000464   0.000000   0.000005
    22  H    0.000480   0.000000   0.000001
    23  C   -3.205133   0.049978  -0.141828
    24  H   -0.115654   0.003486  -0.010114
    25  C    0.757532  -0.012173  -0.045437
    26  H    0.029996  -0.001972   0.014426
    27  C   -0.250479   0.008615  -0.024933
    28  H    0.002937  -0.000005   0.000676
    29  H   -0.003653   0.000001  -0.000293
    30  H    0.010939   0.000000  -0.001109
    31  H   -0.006498   0.001339  -0.001515
    32  C   -3.463818  -0.277915  -0.329055
    33  C    0.446299  -0.269083   0.249100
    34  C   -2.474667   0.402056  -0.304368
    35  C   -0.280060  -0.012442   0.042218
    36  H    0.044204  -0.000072   0.000196
    37  C   -0.423276   0.062437  -0.116685
    38  H    0.158752   0.002384  -0.002517
    39  C   -0.351204   0.005381   0.017363
    40  H    0.000620   0.000002  -0.000354
    41  H   -0.003367  -0.000009   0.000268
    42  H   -0.005239   0.000000   0.000087
    43  C   16.969013   0.343762   0.662027
    44  H    0.343762   0.509053  -0.056292
    45  Br   0.662027  -0.056292  35.087456
 Mulliken charges:
               1
     1  C   -0.037695
     2  C   -0.124269
     3  C   -0.137264
     4  C   -0.161280
     5  C   -0.090130
     6  C   -0.426861
     7  S    0.193466
     8  C   -0.105892
     9  C    0.121822
    10  S    0.456786
    11  C   -0.122888
    12  C   -0.292618
    13  C   -0.076106
    14  C   -0.232455
    15  H    0.214309
    16  H    0.216746
    17  H    0.214191
    18  H    0.214303
    19  H    0.213664
    20  H    0.218653
    21  H    0.208076
    22  H    0.210170
    23  C   -0.179693
    24  H    0.272358
    25  C   -0.283881
    26  H    0.195736
    27  C   -0.598182
    28  H    0.157274
    29  H    0.188937
    30  H    0.185230
    31  H    0.226867
    32  C    0.108858
    33  C   -0.034094
    34  C    0.005679
    35  C   -0.021122
    36  H    0.166574
    37  C   -0.116541
    38  H    0.181607
    39  C   -0.187595
    40  H    0.183883
    41  H    0.189865
    42  H    0.189745
    43  C   -0.747116
    44  H    0.234349
    45  Br   0.006535
 Sum of Mulliken charges =   1.00000
 Mulliken charges with hydrogens summed into heavy atoms:
               1
     1  C    0.175969
     2  C    0.083807
     3  C    0.072906
     4  C    0.057373
     5  C   -0.090130
     6  C   -0.426861
     7  S    0.193466
     8  C   -0.105892
     9  C    0.121822
    10  S    0.456786
    11  C    0.091303
    12  C   -0.078315
    13  C    0.138203
    14  C   -0.015710
    23  C    0.092665
    25  C    0.138722
    27  C   -0.066741
    32  C    0.108858
    33  C    0.132480
    34  C    0.187286
    35  C    0.162762
    37  C    0.073325
    39  C    0.002149
    43  C   -0.512767
    45  Br   0.006535
 APT charges:
               1
     1  C   -0.664939
     2  C   -0.419455
     3  C   -0.510882
     4  C   -0.685449
     5  C   -0.539688
     6  C   -0.261699
     7  S   -0.671751
     8  C   -0.133726
     9  C   -0.727126
    10  S    1.099912
    11  C   -0.713997
    12  C   -0.558281
    13  C   -0.412695
    14  C   -0.840111
    15  H    1.179700
    16  H    0.679512
    17  H    0.615545
    18  H    1.156294
    19  H    0.673566
    20  H    0.609568
    21  H    1.041694
    22  H    1.021950
    23  C   -0.172559
    24  H    0.558691
    25  C   -0.532050
    26  H    0.565375
    27  C   -1.928901
    28  H    0.313812
    29  H    0.797844
    30  H    0.494704
    31  H    0.334985
    32  C   -0.448848
    33  C   -0.450841
    34  C   -0.526228
    35  C   -0.326204
    36  H    0.319286
    37  C   -0.546595
    38  H    0.410890
    39  C   -0.384653
    40  H    0.760000
    41  H    0.878140
    42  H    1.048616
    43  C   -1.615573
    44  H    0.447266
    45  Br   0.064902
 Sum of APT charges =   1.00000
 APT charges with hydrogens summed into heavy atoms:
               1
     1  C    0.008626
     2  C    0.622239
     3  C    0.511068
     4  C   -0.075881
     5  C   -0.539688
     6  C   -0.261699
     7  S   -0.671751
     8  C   -0.133726
     9  C   -0.727126
    10  S    1.099912
    11  C   -0.098452
    12  C    0.598013
    13  C    0.767005
    14  C   -0.160599
    23  C    0.386133
    25  C    0.368309
    27  C   -0.322541
    32  C   -0.448848
    33  C   -0.131555
    34  C   -0.115338
    35  C    0.433796
    37  C    0.331546
    39  C    0.663963
    43  C   -1.168307
    45  Br   0.064902
 Electronic spatial extent (au):  <R**2>=           9318.8153
 Charge=              1.0000 electrons
 Dipole moment (field-independent basis, Debye):
    X=             -7.0580    Y=              3.8507    Z=              2.7652  Tot=              8.5023
 Quadrupole moment (field-independent basis, Debye-Ang):
   XX=           -132.8183   YY=           -145.2318   ZZ=           -143.8306
   XY=             20.9671   XZ=              2.4919   YZ=              0.9444
 Traceless Quadrupole moment (field-independent basis, Debye-Ang):
   XX=              7.8086   YY=             -4.6049   ZZ=             -3.2037
   XY=             20.9671   XZ=              2.4919   YZ=              0.9444
 Octapole moment (field-independent basis, Debye-Ang**2):
  XXX=           -108.9517  YYY=             -0.4201  ZZZ=              3.9151  XYY=             47.9063
  XXY=            -22.6238  XXZ=            -35.0534  XZZ=              3.0860  YZZ=             -3.2560
  YYZ=             30.9138  XYZ=              7.7945
 Hexadecapole moment (field-independent basis, Debye-Ang**3):
 XXXX=          -5019.7161 YYYY=          -3734.3580 ZZZZ=          -1550.5142 XXXY=            131.0115
 XXXZ=            102.3639 YYYX=             11.1699 YYYZ=             67.6495 ZZZX=             28.0388
 ZZZY=             61.6182 XXYY=          -1681.0929 XXZZ=          -1099.5419 YYZZ=           -900.1629
 XXYZ=            -42.0869 YYXZ=             -9.4824 ZZXY=            -24.5459
 N-N= 3.128215092503D+03 E-N=-1.621943164670D+04  KE= 4.191022293104D+03
  Exact polarizability:       0.000       0.000       0.000       0.000       0.000       0.000
 Approx polarizability:     335.234      48.227     339.289       3.682       0.093     360.674
 D2PCM: PCM CHGder 2nd derivatives, FixD1E=F FixD2E=F DoIter=F DoCFld=F I1PDM=0
 Calling FoFJK, ICntrl=    100127 FMM=F ISym2X=0 I1Cent= 0 IOpClX= 0 NMat=1 NMatS=1 NMatT=0.
 ***** Axes restored to original set *****
 -------------------------------------------------------------------
 Center     Atomic                   Forces (Hartrees/Bohr)
 Number     Number              X              Y              Z
 -------------------------------------------------------------------
      1        6           0.000074131    0.000271132    0.000282097
      2        6          -0.000022212   -0.000090970    0.000129700
      3        6          -0.000884371   -0.000586259    0.000142181
      4        6          -0.001244809   -0.000779205    0.000287931
      5        6          -0.000902763   -0.000404717    0.000621204
      6        6          -0.000220221    0.000019108    0.000651701
      7       16           0.001089059    0.001739783    0.003018029
      8        6          -0.000139617    0.000193464    0.000503069
      9        6          -0.000660712   -0.000504719    0.000552351
     10       16          -0.001316204   -0.000960199    0.001546928
     11        6          -0.001315555   -0.000787284    0.000175559
     12        6          -0.000651792   -0.000436637   -0.000296633
     13        6           0.000012604    0.000240989   -0.000330489
     14        6           0.000449768    0.000583890   -0.000122850
     15        1           0.000084769    0.000011733   -0.000001129
     16        1          -0.000023911    0.000146853    0.000091070
     17        1           0.000070569   -0.000084928    0.000163005
     18        1          -0.000053230   -0.000112729   -0.000072376
     19        1           0.000010308    0.000152972   -0.000006579
     20        1          -0.000097600   -0.000086136   -0.000027800
     21        1          -0.000020075    0.000016257   -0.000030079
     22        1          -0.000128696   -0.000110553   -0.000044304
     23        6           0.000018115   -0.000150794   -0.000352433
     24        1          -0.000018779   -0.000307811   -0.000322727
     25        6          -0.000105973   -0.000453297   -0.000651041
     26        1          -0.000036405   -0.000036725   -0.000057740
     27        6          -0.000359553    0.000005308   -0.000944942
     28        1           0.000147324   -0.000041253   -0.000147470
     29        1          -0.000082939    0.000113390   -0.000085139
     30        1           0.000095480   -0.000113016    0.000029625
     31        1          -0.000177150    0.000113111   -0.000206828
     32        6           0.000102355    0.000217953   -0.000495684
     33        6          -0.000216791   -0.000287108   -0.000531551
     34        6           0.000828316    0.000357955   -0.000411789
     35        6           0.000125687   -0.000013977   -0.000587960
     36        1          -0.000244116    0.000389354   -0.000033869
     37        6           0.000999114    0.000652848   -0.000389596
     38        1          -0.000022532   -0.000009109   -0.000024990
     39        6           0.000815580    0.000446251   -0.000464164
     40        1          -0.000028474   -0.000020213   -0.000023493
     41        1           0.000112150    0.000084632   -0.000013191
     42        1           0.000054269    0.000113079   -0.000009184
     43        6          -0.000704665   -0.000499676   -0.001002719
     44        1           0.000342569   -0.000099012    0.000314435
     45       35           0.004246979    0.001106267   -0.000820137
 -------------------------------------------------------------------
 Cartesian Forces:  Max     0.004246979 RMS     0.000656258
 FormGI is forming the generalized inverse of G from B-inverse, IUseBI=4.

 GradGradGradGradGradGradGradGradGradGradGradGradGradGradGradGradGradGrad
 Berny optimization.
 Internal  Forces:  Max     0.014279779 RMS     0.002006078
 Search for a local minimum.
 Step number   1 out of a maximum of  263
 All quantities printed in internal units (Hartrees-Bohrs-Radians)
 Mixed Optimization -- RFO/linear search
 Second derivative matrix not updated -- analytic derivatives used.
 ITU=  0
     Eigenvalues ---   -0.00586  -0.00007   0.00443   0.00485   0.00982
     Eigenvalues ---    0.01386   0.01479   0.01561   0.01665   0.01734
     Eigenvalues ---    0.01768   0.01777   0.01814   0.01853   0.01932
     Eigenvalues ---    0.02127   0.02203   0.02228   0.02308   0.02402
     Eigenvalues ---    0.02436   0.02512   0.02549   0.02582   0.02610
     Eigenvalues ---    0.02671   0.02770   0.02850   0.02889   0.02916
     Eigenvalues ---    0.02932   0.02963   0.02982   0.03530   0.03645
     Eigenvalues ---    0.03756   0.03923   0.04244   0.04568   0.04793
     Eigenvalues ---    0.05747   0.06043   0.07428   0.07736   0.09046
     Eigenvalues ---    0.10876   0.11013   0.11031   0.11058   0.11385
     Eigenvalues ---    0.11671   0.11725   0.11765   0.12103   0.12283
     Eigenvalues ---    0.12329   0.12345   0.12415   0.12513   0.12527
     Eigenvalues ---    0.12648   0.13081   0.14151   0.14406   0.15331
     Eigenvalues ---    0.16056   0.16244   0.16490   0.17015   0.17805
     Eigenvalues ---    0.18412   0.18438   0.18596   0.19161   0.19361
     Eigenvalues ---    0.19463   0.19613   0.20204   0.20604   0.21742
     Eigenvalues ---    0.22094   0.23031   0.23779   0.24577   0.24900
     Eigenvalues ---    0.27296   0.27903   0.28220   0.29420   0.31126
     Eigenvalues ---    0.32340   0.32899   0.34203   0.34287   0.34492
     Eigenvalues ---    0.34665   0.35012   0.35104   0.35949   0.36369
     Eigenvalues ---    0.36611   0.36637   0.36649   0.36703   0.36795
     Eigenvalues ---    0.36851   0.36858   0.36894   0.36942   0.37075
     Eigenvalues ---    0.37128   0.37224   0.37546   0.38187   0.42113
     Eigenvalues ---    0.42701   0.42774   0.43035   0.44815   0.46929
     Eigenvalues ---    0.48142   0.48247   0.48306   0.48510   0.49250
     Eigenvalues ---    0.51799   0.52194   0.52467   0.58168
 RFO step:  Lambda=-8.36467466D-03 EMin=-5.86453399D-03
 Linear search not attempted -- first point.
 Iteration  1 RMS(Cart)=  0.22401309 RMS(Int)=  0.01034861
 Iteration  2 RMS(Cart)=  0.03385228 RMS(Int)=  0.00058719
 Iteration  3 RMS(Cart)=  0.00043022 RMS(Int)=  0.00056531
 Iteration  4 RMS(Cart)=  0.00000060 RMS(Int)=  0.00056531
 Variable       Old X    -DE/DX   Delta X   Delta X   Delta X     New X
                                 (Linear)    (Quad)   (Total)
    R1        2.63268  -0.00022   0.00000  -0.00205  -0.00187   2.63082
    R2        2.63272   0.00028   0.00000   0.00318   0.00302   2.63574
    R3        2.05045   0.00004   0.00000   0.00038   0.00038   2.05083
    R4        2.63406  -0.00002   0.00000  -0.00049  -0.00015   2.63391
    R5        2.05022   0.00001   0.00000   0.00007   0.00007   2.05029
    R6        2.62750  -0.00023   0.00000  -0.00271  -0.00255   2.62495
    R7        2.04901  -0.00002   0.00000  -0.00008  -0.00008   2.04893
    R8        2.63463  -0.00082   0.00000   0.00162   0.00143   2.63606
    R9        2.05088   0.00004   0.00000   0.00064   0.00064   2.05152
   R10        2.64123   0.00269   0.00000   0.00109   0.00070   2.64193
   R11        3.34682   0.00107   0.00000  -0.00132  -0.00159   3.34523
   R12        3.35297   0.00053   0.00000  -0.01071  -0.01050   3.34246
   R13        3.34714   0.00077   0.00000  -0.00327  -0.00282   3.34432
   R14        2.64141   0.00212   0.00000   0.00374   0.00345   2.64486
   R15        2.63530   0.00010   0.00000   0.00335   0.00320   2.63850
   R16        3.36262  -0.00017   0.00000   0.00962   0.00923   3.37185
   R17        2.63665  -0.00118   0.00000   0.00231   0.00212   2.63877
   R18        3.64729  -0.00662   0.00000  -0.06062  -0.06062   3.58667
   R19        2.62829  -0.00079   0.00000  -0.00232  -0.00216   2.62613
   R20        2.04993  -0.00013   0.00000  -0.00129  -0.00129   2.04864
   R21        2.63451  -0.00009   0.00000  -0.00082  -0.00047   2.63404
   R22        2.04893   0.00002   0.00000  -0.00049  -0.00049   2.04844
   R23        2.63077   0.00013   0.00000  -0.00310  -0.00290   2.62787
   R24        2.05019   0.00006   0.00000   0.00026   0.00026   2.05045
   R25        2.05038   0.00013   0.00000   0.00095   0.00095   2.05133
   R26        2.06891   0.00030   0.00000   0.00738   0.00738   2.07629
   R27        2.90355  -0.00021   0.00000   0.00013   0.00013   2.90368
   R28        2.91635  -0.00725   0.00000  -0.02239  -0.02239   2.89397
   R29        2.06258   0.00003   0.00000  -0.00267  -0.00267   2.05991
   R30        2.88294   0.00085   0.00000   0.00460   0.00460   2.88754
   R31        2.07037  -0.00026   0.00000  -0.00230  -0.00230   2.06807
   R32        2.06734   0.00013   0.00000   0.00288   0.00288   2.07021
   R33        2.06589  -0.00015   0.00000  -0.00084  -0.00084   2.06506
   R34        2.06887  -0.00007   0.00000   0.00018   0.00018   2.06905
   R35        2.63452   0.00106   0.00000   0.00430   0.00435   2.63887
   R36        2.64593  -0.00110   0.00000  -0.00293  -0.00289   2.64304
   R37        2.83814   0.00002   0.00000   0.00860   0.00860   2.84674
   R38        2.63363  -0.00082   0.00000  -0.00030  -0.00030   2.63333
   R39        2.05350  -0.00015   0.00000  -0.00305  -0.00305   2.05045
   R40        2.62664   0.00033   0.00000   0.00054   0.00054   2.62718
   R41        2.05423  -0.00002   0.00000  -0.00012  -0.00012   2.05412
   R42        2.63358  -0.00067   0.00000  -0.00278  -0.00282   2.63076
   R43        2.05136   0.00002   0.00000   0.00013   0.00013   2.05149
   R44        2.63672   0.00046   0.00000  -0.00006  -0.00011   2.63662
   R45        2.05134  -0.00003   0.00000  -0.00028  -0.00028   2.05106
   R46        2.05141   0.00005   0.00000   0.00022   0.00022   2.05163
   R47        2.05530   0.00044   0.00000   0.00332   0.00332   2.05861
   R48        3.80821  -0.00353   0.00000  -0.05523  -0.05523   3.75298
    A1        2.09150  -0.00008   0.00000   0.00475   0.00434   2.09584
    A2        2.09868  -0.00010   0.00000  -0.00216  -0.00197   2.09671
    A3        2.09272   0.00019   0.00000  -0.00246  -0.00225   2.09047
    A4        2.11138   0.00010   0.00000  -0.00163  -0.00155   2.10983
    A5        2.07902  -0.00001   0.00000   0.00039   0.00034   2.07936
    A6        2.09241  -0.00009   0.00000   0.00133   0.00128   2.09370
    A7        2.09161   0.00042   0.00000  -0.00212  -0.00206   2.08954
    A8        2.10124  -0.00013   0.00000   0.00202   0.00198   2.10322
    A9        2.09031  -0.00029   0.00000   0.00015   0.00011   2.09042
   A10        2.07177   0.00020   0.00000   0.00611   0.00565   2.07741
   A11        2.10634  -0.00006   0.00000  -0.00142  -0.00119   2.10515
   A12        2.10501  -0.00015   0.00000  -0.00477  -0.00455   2.10046
   A13        2.12941  -0.00043   0.00000  -0.00371  -0.00330   2.12611
   A14        2.05610  -0.00130   0.00000  -0.03231  -0.03045   2.02565
   A15        2.09599   0.00175   0.00000   0.03672   0.03436   2.13035
   A16        2.06826  -0.00021   0.00000  -0.00265  -0.00244   2.06582
   A17        2.08283  -0.00089   0.00000  -0.01733  -0.01570   2.06714
   A18        2.13204   0.00111   0.00000   0.01990   0.01803   2.15007
   A19        1.76122  -0.00081   0.00000   0.02575   0.02385   1.78507
   A20        2.12865   0.00081   0.00000   0.03191   0.03015   2.15880
   A21        2.08095  -0.00014   0.00000  -0.03103  -0.02946   2.05149
   A22        2.07352  -0.00067   0.00000  -0.00073  -0.00063   2.07289
   A23        2.09636   0.00245   0.00000   0.02085   0.01814   2.11450
   A24        2.12096   0.00017   0.00000  -0.00627  -0.00588   2.11508
   A25        2.06562  -0.00263   0.00000  -0.01392  -0.01204   2.05358
   A26        1.76327  -0.00120   0.00000   0.02764   0.02555   1.78881
   A27        1.97309  -0.00425   0.00000   0.02453   0.02569   1.99879
   A28        1.87684   0.00399   0.00000  -0.03391  -0.03350   1.84334
   A29        2.07544   0.00026   0.00000   0.00674   0.00621   2.08165
   A30        2.10338  -0.00001   0.00000   0.00148   0.00164   2.10502
   A31        2.10427  -0.00025   0.00000  -0.00848  -0.00831   2.09597
   A32        2.09349   0.00014   0.00000  -0.00049  -0.00042   2.09307
   A33        2.08808  -0.00016   0.00000  -0.00003  -0.00006   2.08802
   A34        2.10160   0.00002   0.00000   0.00051   0.00048   2.10208
   A35        2.10771   0.00021   0.00000  -0.00271  -0.00263   2.10508
   A36        2.09389  -0.00015   0.00000   0.00278   0.00273   2.09662
   A37        2.08096  -0.00005   0.00000   0.00018   0.00013   2.08110
   A38        2.09191  -0.00006   0.00000   0.00509   0.00462   2.09654
   A39        2.09293  -0.00003   0.00000  -0.00333  -0.00316   2.08977
   A40        2.09786   0.00010   0.00000  -0.00127  -0.00110   2.09676
   A41        1.71267   0.00251   0.00000   0.05188   0.05207   1.76474
   A42        1.80410   0.00457   0.00000  -0.01051  -0.00922   1.79488
   A43        2.11714  -0.01130   0.00000  -0.08554  -0.08469   2.03245
   A44        1.93415  -0.00331   0.00000  -0.05068  -0.05126   1.88288
   A45        1.91775   0.00038   0.00000   0.01192   0.01300   1.93075
   A46        1.96041   0.00646   0.00000   0.07314   0.07277   2.03318
   A47        1.85079   0.00034   0.00000   0.00980   0.00970   1.86049
   A48        2.00751  -0.00105   0.00000  -0.03808  -0.03804   1.96947
   A49        1.91392   0.00023   0.00000   0.01969   0.01961   1.93353
   A50        1.88646   0.00005   0.00000   0.00728   0.00729   1.89375
   A51        1.84924  -0.00011   0.00000  -0.00155  -0.00172   1.84752
   A52        1.94644   0.00058   0.00000   0.00552   0.00565   1.95209
   A53        1.98664   0.00023   0.00000  -0.00844  -0.00847   1.97817
   A54        1.90883  -0.00002   0.00000   0.00717   0.00718   1.91601
   A55        1.92847   0.00007   0.00000  -0.00345  -0.00348   1.92499
   A56        1.87013  -0.00011   0.00000   0.00799   0.00801   1.87814
   A57        1.87981  -0.00010   0.00000  -0.00463  -0.00470   1.87510
   A58        1.88665  -0.00010   0.00000   0.00201   0.00201   1.88866
   A59        2.08233  -0.00001   0.00000  -0.00515  -0.00541   2.07692
   A60        2.14488  -0.00365   0.00000   0.00173   0.00131   2.14619
   A61        2.05209   0.00379   0.00000   0.00751   0.00711   2.05920
   A62        2.09651   0.00074   0.00000   0.00330   0.00332   2.09983
   A63        2.10716   0.00007   0.00000   0.01749   0.01740   2.12456
   A64        2.07950  -0.00081   0.00000  -0.02071  -0.02080   2.05870
   A65        2.10476  -0.00076   0.00000   0.00197   0.00197   2.10673
   A66        2.08787   0.00037   0.00000  -0.00300  -0.00308   2.08478
   A67        2.09033   0.00041   0.00000   0.00142   0.00134   2.09166
   A68        2.10027  -0.00062   0.00000   0.00007   0.00004   2.10032
   A69        2.08662   0.00030   0.00000  -0.00172  -0.00172   2.08489
   A70        2.09618   0.00033   0.00000   0.00178   0.00178   2.09796
   A71        2.09198   0.00061   0.00000   0.00214   0.00211   2.09408
   A72        2.09153  -0.00030   0.00000  -0.00010  -0.00009   2.09144
   A73        2.09968  -0.00032   0.00000  -0.00205  -0.00204   2.09764
   A74        2.09011   0.00005   0.00000  -0.00219  -0.00225   2.08786
   A75        2.09565  -0.00006   0.00000   0.00045   0.00048   2.09613
   A76        2.09742   0.00001   0.00000   0.00174   0.00177   2.09919
   A77        2.12894  -0.01428   0.00000  -0.07644  -0.07662   2.05232
   A78        1.91774   0.00455   0.00000   0.00714   0.00579   1.92352
   A79        1.84378   0.00006   0.00000   0.03940   0.04068   1.88446
   A80        1.93497   0.00488   0.00000   0.01084   0.00923   1.94420
   A81        1.81227   0.00802   0.00000   0.04758   0.04878   1.86105
   A82        1.78884  -0.00135   0.00000  -0.01329  -0.01376   1.77508
    D1       -0.02189  -0.00036   0.00000  -0.00176  -0.00187  -0.02376
    D2       -3.13398  -0.00030   0.00000  -0.00508  -0.00513  -3.13911
    D3        3.09395  -0.00011   0.00000   0.00412   0.00405   3.09800
    D4       -0.01814  -0.00006   0.00000   0.00079   0.00078  -0.01735
    D5       -0.03480   0.00059   0.00000   0.01250   0.01263  -0.02217
    D6        3.11822  -0.00016   0.00000   0.02016   0.02005   3.13827
    D7        3.13245   0.00034   0.00000   0.00665   0.00673   3.13919
    D8        0.00229  -0.00041   0.00000   0.01431   0.01415   0.01644
    D9        0.04151  -0.00022   0.00000  -0.01024  -0.01025   0.03126
   D10       -3.10776   0.00001   0.00000  -0.00308  -0.00298  -3.11074
   D11       -3.12980  -0.00028   0.00000  -0.00690  -0.00698  -3.13679
   D12        0.00410  -0.00005   0.00000   0.00026   0.00029   0.00440
   D13       -0.00344   0.00062   0.00000   0.01087   0.01103   0.00759
   D14        3.12573   0.00006   0.00000   0.00388   0.00408   3.12981
   D15       -3.13740   0.00040   0.00000   0.00375   0.00380  -3.13360
   D16       -0.00822  -0.00016   0.00000  -0.00324  -0.00315  -0.01138
   D17       -0.05505  -0.00039   0.00000   0.00019   0.00004  -0.05501
   D18       -3.13435  -0.00063   0.00000  -0.01397  -0.01344   3.13539
   D19        3.09895   0.00017   0.00000   0.00715   0.00695   3.10590
   D20        0.01965  -0.00007   0.00000  -0.00701  -0.00653   0.01312
   D21        0.07419  -0.00021   0.00000  -0.01215  -0.01209   0.06210
   D22       -3.07917   0.00055   0.00000  -0.02030  -0.02013  -3.09930
   D23       -3.13108  -0.00008   0.00000  -0.00012  -0.00015  -3.13124
   D24       -0.00126   0.00068   0.00000  -0.00827  -0.00819  -0.00945
   D25        2.31686   0.00268   0.00000   0.11390   0.11414   2.43100
   D26       -1.96592   0.00492   0.00000   0.09997   0.10054  -1.86538
   D27       -0.76368   0.00253   0.00000   0.10147   0.10203  -0.66165
   D28        1.23672   0.00476   0.00000   0.08754   0.08843   1.32515
   D29       -2.41669  -0.00194   0.00000  -0.09546  -0.09608  -2.51277
   D30        0.73676  -0.00271   0.00000  -0.08735  -0.08813   0.64864
   D31       -0.69385   0.00144   0.00000   0.08365   0.08453  -0.60932
   D32        2.43584   0.00142   0.00000   0.09928   0.10025   2.53610
   D33       -0.07122   0.00125   0.00000   0.00947   0.00989  -0.06133
   D34        3.04615   0.00068   0.00000   0.04194   0.04233   3.08848
   D35        3.08223   0.00126   0.00000  -0.00589  -0.00583   3.07639
   D36       -0.08359   0.00069   0.00000   0.02658   0.02660  -0.05699
   D37       -3.09704  -0.00061   0.00000  -0.04032  -0.04034  -3.13738
   D38        0.01110  -0.00029   0.00000  -0.02353  -0.02345  -0.01236
   D39        0.03303  -0.00061   0.00000  -0.02495  -0.02518   0.00784
   D40        3.14117  -0.00030   0.00000  -0.00816  -0.00830   3.13287
   D41        0.80473  -0.00352   0.00000  -0.10809  -0.10823   0.69650
   D42       -1.26662   0.00023   0.00000  -0.13510  -0.13511  -1.40173
   D43       -2.31340  -0.00300   0.00000  -0.13963  -0.13963  -2.45302
   D44        1.89843   0.00074   0.00000  -0.16663  -0.16650   1.73193
   D45        0.06688  -0.00020   0.00000  -0.00760  -0.00756   0.05932
   D46       -3.08896  -0.00011   0.00000  -0.02889  -0.02880  -3.11776
   D47       -3.09852  -0.00069   0.00000   0.02478   0.02419  -3.07433
   D48        0.02882  -0.00061   0.00000   0.00349   0.00295   0.03177
   D49        1.57653   0.00071   0.00000  -0.11136  -0.11037   1.46616
   D50       -2.72112  -0.00079   0.00000  -0.15111  -0.15073  -2.87184
   D51       -0.50504   0.00397   0.00000  -0.12371  -0.12163  -0.62668
   D52       -2.77566  -0.00055   0.00000  -0.08555  -0.08687  -2.86253
   D53       -0.79012  -0.00205   0.00000  -0.12531  -0.12722  -0.91734
   D54        1.42595   0.00271   0.00000  -0.09791  -0.09813   1.32782
   D55        0.00036  -0.00036   0.00000  -0.01247  -0.01259  -0.01223
   D56        3.13476  -0.00004   0.00000  -0.01214  -0.01213   3.12263
   D57       -3.12698  -0.00045   0.00000   0.00874   0.00845  -3.11852
   D58        0.00743  -0.00013   0.00000   0.00907   0.00891   0.01634
   D59       -0.04979   0.00042   0.00000   0.01345   0.01350  -0.03629
   D60        3.12994   0.00024   0.00000   0.00545   0.00552   3.13547
   D61        3.09905   0.00010   0.00000   0.01312   0.01304   3.11209
   D62       -0.00440  -0.00008   0.00000   0.00512   0.00506   0.00065
   D63        0.03269   0.00003   0.00000   0.00566   0.00575   0.03845
   D64       -3.07535  -0.00028   0.00000  -0.01114  -0.01116  -3.08651
   D65        3.13643   0.00021   0.00000   0.01365   0.01372  -3.13304
   D66        0.02838  -0.00011   0.00000  -0.00315  -0.00319   0.02519
   D67        3.04788  -0.00341   0.00000   0.00356   0.00355   3.05142
   D68       -1.15162  -0.00373   0.00000  -0.00306  -0.00308  -1.15470
   D69        1.05854  -0.00357   0.00000  -0.00904  -0.00921   1.04933
   D70       -1.41612   0.00035   0.00000   0.03976   0.04024  -1.37588
   D71        0.66756   0.00003   0.00000   0.03314   0.03361   0.70118
   D72        2.87773   0.00019   0.00000   0.02716   0.02749   2.90521
   D73        0.73629   0.00309   0.00000   0.07073   0.07042   0.80671
   D74        2.81998   0.00277   0.00000   0.06411   0.06379   2.88377
   D75       -1.25304   0.00292   0.00000   0.05812   0.05766  -1.19538
   D76        0.93120  -0.00350   0.00000   0.17915   0.18018   1.11138
   D77       -1.37684  -0.00148   0.00000   0.23430   0.23465  -1.14220
   D78        2.98852  -0.00191   0.00000   0.22734   0.22765  -3.06702
   D79       -1.04659   0.00023   0.00000   0.15589   0.15676  -0.88983
   D80        2.92856   0.00225   0.00000   0.21104   0.21122   3.13978
   D81        1.01074   0.00182   0.00000   0.20409   0.20423   1.21496
   D82        3.07502  -0.00037   0.00000   0.16069   0.16021  -3.04796
   D83        0.76699   0.00165   0.00000   0.21584   0.21467   0.98165
   D84       -1.15084   0.00122   0.00000   0.20889   0.20767  -0.94317
   D85        1.11422   0.00007   0.00000  -0.03021  -0.03016   1.08406
   D86       -3.07812   0.00007   0.00000  -0.02047  -0.02045  -3.09857
   D87       -1.00337  -0.00002   0.00000  -0.01565  -0.01564  -1.01901
   D88       -3.10518  -0.00012   0.00000  -0.03633  -0.03630  -3.14148
   D89       -1.01434  -0.00011   0.00000  -0.02659  -0.02659  -1.04092
   D90        1.06041  -0.00020   0.00000  -0.02177  -0.02178   1.03863
   D91       -1.07922   0.00011   0.00000  -0.03077  -0.03078  -1.11000
   D92        1.01163   0.00011   0.00000  -0.02104  -0.02107   0.99056
   D93        3.08637   0.00002   0.00000  -0.01621  -0.01627   3.07011
   D94        0.01601   0.00021   0.00000   0.02267   0.02275   0.03876
   D95       -3.12043  -0.00039   0.00000   0.00288   0.00274  -3.11769
   D96        3.06060   0.00215   0.00000   0.07397   0.07390   3.13450
   D97       -0.07583   0.00155   0.00000   0.05418   0.05389  -0.02194
   D98        0.00835  -0.00057   0.00000  -0.02796  -0.02802  -0.01967
   D99        3.12692   0.00030   0.00000  -0.00807  -0.00809   3.11883
   D100      -3.04137  -0.00201   0.00000  -0.07628  -0.07634  -3.11771
   D101       0.07720  -0.00114   0.00000  -0.05639  -0.05641   0.02079
   D102       0.51736   0.00018   0.00000   0.00187   0.00126   0.51862
   D103       2.81830  -0.00212   0.00000  -0.05581  -0.05586   2.76244
   D104      -1.55535   0.00221   0.00000  -0.04333  -0.04298  -1.59833
   D105      -2.71965   0.00189   0.00000   0.05167   0.05127  -2.66838
   D106      -0.41871  -0.00040   0.00000  -0.00600  -0.00585  -0.42456
   D107       1.49082   0.00392   0.00000   0.00648   0.00703   1.49785
   D108      -0.02916   0.00028   0.00000  -0.00130  -0.00133  -0.03049
   D109       3.12850  -0.00018   0.00000  -0.01099  -0.01095   3.11756
   D110       3.10736   0.00087   0.00000   0.01829   0.01804   3.12540
   D111      -0.01816   0.00041   0.00000   0.00861   0.00843  -0.00974
   D112      -0.01964   0.00044   0.00000   0.01164   0.01171  -0.00793
   D113       3.12486   0.00051   0.00000   0.01660   0.01668   3.14153
   D114      -3.13817  -0.00043   0.00000  -0.00822  -0.00824   3.13677
   D115       0.00632  -0.00036   0.00000  -0.00326  -0.00327   0.00305
   D116       0.01779  -0.00042   0.00000  -0.01524  -0.01528   0.00251
   D117      -3.12210  -0.00037   0.00000  -0.01255  -0.01253  -3.13463
   D118      -3.13996   0.00005   0.00000  -0.00553  -0.00563   3.13760
   D119       0.00333   0.00010   0.00000  -0.00284  -0.00288   0.00045
   D120       0.00654   0.00005   0.00000   0.00999   0.01005   0.01659
   D121      -3.13676   0.00000   0.00000   0.00730   0.00730  -3.12946
   D122      -3.13797  -0.00002   0.00000   0.00501   0.00508  -3.13290
   D123       0.00192  -0.00007   0.00000   0.00232   0.00232   0.00424
         Item               Value     Threshold  Converged?
 Maximum Force            0.014280     0.000450     NO 
 RMS     Force            0.002006     0.000300     NO 
 Maximum Displacement     0.976057     0.001800     NO 
 RMS     Displacement     0.225914     0.001200     NO 
 Predicted change in Energy=-7.102343D-03
 GradGradGradGradGradGradGradGradGradGradGradGradGradGradGradGradGradGrad

                          Input orientation:                          
 ---------------------------------------------------------------------
 Center     Atomic      Atomic             Coordinates (Angstroms)
 Number     Number       Type             X           Y           Z
 ---------------------------------------------------------------------
      1          6           0        0.180044    3.462872    0.656197
      2          6           0       -0.137312    4.267163   -0.434920
      3          6           0        0.027175    3.802019   -1.738482
      4          6           0        0.478594    2.506418   -1.955580
      5          6           0        0.750364    1.691289   -0.856685
      6          6           0        0.643054    2.162647    0.455124
      7         16           0        1.038184    1.180662    1.872189
      8          6           0        2.437492    0.254510    1.309923
      9          6           0        2.591049   -0.198435   -0.005425
     10         16           0        1.311673    0.052982   -1.223514
     11          6           0        3.746386   -0.871375   -0.408185
     12          6           0        4.729170   -1.156693    0.532010
     13          6           0        4.560515   -0.758175    1.857012
     14          6           0        3.435085   -0.037792    2.242036
     15          1           0        5.323157   -0.984217    2.594996
     16          1           0        3.335932    0.312798    3.264584
     17          1           0        3.864940   -1.198775   -1.434834
     18          1           0        5.620436   -1.694403    0.229444
     19          1           0        0.085657    3.851354    1.665132
     20          1           0        0.601503    2.125573   -2.964748
     21          1           0       -0.493943    5.276956   -0.260905
     22          1           0       -0.194870    4.443544   -2.583899
     23          6           0        0.028639   -1.309001   -0.905444
     24          1           0       -0.546515   -1.280807   -1.841177
     25          6           0        0.879683   -2.588331   -0.913116
     26          1           0        0.213281   -3.407257   -0.642019
     27          6           0        1.485636   -2.889460   -2.283149
     28          1           0        2.172801   -2.111845   -2.634231
     29          1           0        2.042324   -3.828954   -2.242873
     30          1           0        0.695160   -2.992002   -3.033767
     31          1           0        1.642703   -2.551842   -0.129454
     32          6           0       -1.828683    0.071578    0.276004
     33          6           0       -2.345082    0.607293   -0.905669
     34          6           0       -2.232929    0.614354    1.499997
     35          6           0       -3.213406    1.696369   -0.863584
     36          1           0       -2.078848    0.206313   -1.878125
     37          6           0       -3.117009    1.686385    1.543841
     38          1           0       -1.852053    0.189138    2.425025
     39          6           0       -3.603197    2.238132    0.358141
     40          1           0       -3.588893    2.115924   -1.791764
     41          1           0       -3.421292    2.096447    2.501598
     42          1           0       -4.284979    3.082557    0.386580
     43          6           0       -0.893526   -1.109187    0.300764
     44          1           0       -0.316926   -1.140143    1.224507
     45         35           0       -2.028227   -2.729257    0.479616
 ---------------------------------------------------------------------
                    Distance matrix (angstroms):
                    1          2          3          4          5
     1  C    0.000000
     2  C    1.392169   0.000000
     3  C    2.423401   1.393804   0.000000
     4  C    2.797376   2.406652   1.389062   0.000000
     5  C    2.398454   2.756988   2.399115   1.394943   0.000000
     6  C    1.394774   2.414568   2.806912   2.440639   1.398047
     7  S    2.724615   4.028776   4.574997   4.089326   2.791117
     8  C    3.977062   5.076956   5.261865   4.424013   3.099181
     9  C    4.433493   5.250713   5.057723   3.947379   2.771970
    10  S    4.054781   4.525568   3.996299   2.692451   1.770221
    11  C    5.712916   6.441150   6.119055   4.947968   3.967940
    12  C    6.484624   7.350906   7.200883   6.137906   5.086292
    13  C    6.200623   7.250969   7.367097   6.469583   5.280272
    14  C    5.036351   6.201673   6.496347   5.730081   4.449665
    15  H    7.070159   8.159296   8.350719   7.507467   6.323200
    16  H    5.165877   6.433254   6.939251   6.342434   5.056704
    17  H    6.299351   6.847944   6.310989   5.046481   4.288042
    18  H    7.508493   8.314645   8.085045   6.989976   6.029941
    19  H    1.085255   2.152401   3.404474   3.882372   3.386337
    20  H    3.882942   3.395923   2.155006   1.085619   2.157474
    21  H    2.141549   1.084965   2.151799   3.390226   3.841909
    22  H    3.405950   2.156973   1.084245   2.144946   3.384028
    23  C    5.023188   5.598441   5.178463   3.982796   3.086260
    24  H    5.409922   5.738029   5.116130   3.925177   3.388875
    25  C    6.290414   6.946996   6.499583   5.215753   4.281945
    26  H    6.991791   7.685215   7.294555   6.063612   5.131248
    27  C    7.120144   7.567508   6.870201   5.498813   4.853729
    28  H    6.773143   7.131995   6.354516   4.965809   4.432474
    29  H    8.064951   8.577099   7.908666   6.531825   5.836417
    30  H    7.452958   7.755159   6.948574   5.607318   5.164876
    31  H    6.239663   7.054119   6.750588   5.502352   4.396509
    32  C    3.959850   4.579201   4.628018   4.028889   3.249297
    33  C    4.119468   4.300058   4.065397   3.561199   3.280127
    34  C    3.827335   4.634493   5.075138   4.782602   3.951427
    35  C    4.116524   4.031760   3.962395   3.934400   3.963780
    36  H    4.704313   4.726829   4.169405   3.440494   3.354540
    37  C    3.848946   4.410726   5.013526   5.083972   4.551827
    38  H    4.239754   5.267818   5.824019   5.476441   4.449568
    39  C    3.987699   4.093687   4.474502   4.699607   4.552838
    40  H    4.691660   4.287455   3.990201   4.089472   4.459130
    41  H    4.271094   4.911177   5.725310   5.936634   5.370747
    42  H    4.489295   4.391047   4.860883   5.339409   5.369918
    43  C    4.709842   5.478890   5.396866   4.477321   3.447423
    44  H    4.664516   5.659057   5.772580   4.903389   3.672530
    45  Br   6.576482   7.304919   7.197375   6.294969   5.389573
                    6          7          8          9         10
     6  C    0.000000
     7  S    1.768756   0.000000
     8  C    2.755300   1.769736   0.000000
     9  C    3.095399   2.799774   1.399600   0.000000
    10  S    2.777690   3.306031   2.779638   1.784308   0.000000
    11  C    4.425072   4.092105   2.435717   1.396377   2.728924
    12  C    5.265005   4.569758   2.801505   2.403884   4.027960
    13  C    5.083601   4.020714   2.414967   2.767811   4.550010
    14  C    3.978747   2.714139   1.396233   2.406093   4.065360
    15  H    6.032012   4.854909   3.393069   3.852798   5.634607
    16  H    4.308898   2.823402   2.152044   3.392517   4.930330
    17  H    5.025102   4.958697   3.418089   2.160252   2.851442
    18  H    6.300960   5.653463   3.885464   3.386779   4.871332
    19  H    2.150940   2.843022   4.312145   5.046637   4.926969
    20  H    3.420325   4.947678   5.014434   4.256395   2.798549
    21  H    3.391811   4.865915   6.023768   6.289861   5.610417
    22  H    3.891049   5.658934   6.295966   5.996485   4.837081
    23  C    3.779019   3.864304   3.626980   2.934167   1.897983
    24  H    4.306442   4.728550   4.603360   3.792865   2.369253
    25  C    4.949734   4.689175   3.930702   3.076408   2.694345
    26  H    5.693176   5.296292   4.708049   4.044202   3.676663
    27  C    5.807915   5.833776   4.868341   3.694805   3.132261
    28  H    5.491405   5.695243   4.607174   3.278215   2.723627
    29  H    6.718365   6.560358   5.427080   4.299761   4.079507
    30  H    6.224587   6.449589   5.695893   4.535336   3.595696
    31  H    4.854630   4.278271   3.252553   2.540328   2.844583
    32  C    3.242551   3.463640   4.393484   4.436907   3.480048
    33  C    3.633158   4.414945   5.282643   5.081833   3.712161
    34  C    3.429322   3.340570   4.688117   5.118367   4.505203
    35  C    4.102278   5.081970   6.223804   6.165908   4.827692
    36  H    4.084121   4.972937   5.528409   5.047650   3.456539
    37  C    3.943375   4.198714   5.740859   6.207633   5.471699
    38  H    3.741765   3.105192   4.432598   5.079219   4.831101
    39  C    4.248029   4.995298   6.428886   6.666163   5.606466
    40  H    4.791666   5.975710   7.028701   6.836589   5.347353
    41  H    4.550971   4.595839   6.256050   6.906510   6.360280
    42  H    5.013626   5.844682   7.351329   7.628784   6.564545
    43  C    3.617983   3.382941   3.738148   3.614621   2.921808
    44  H    3.524477   2.764408   3.088555   3.294824   3.173120
    45  Br   5.573784   5.160388   5.434604   5.289427   4.668666
                   11         12         13         14         15
    11  C    0.000000
    12  C    1.389689   0.000000
    13  C    2.409717   1.393876   0.000000
    14  C    2.795611   2.418839   1.390607   0.000000
    15  H    3.393822   2.153713   1.085052   2.141288   0.000000
    16  H    3.880718   3.401100   2.151243   1.085518   2.465697
    17  H    1.084091   2.148753   3.393258   3.879694   4.290916
    18  H    2.143830   1.083990   2.156138   3.401565   2.487685
    19  H    6.324852   6.922912   6.427203   5.164973   7.188797
    20  H    5.040636   6.327577   6.873075   6.310304   7.929411
    21  H    7.470212   8.324750   8.152050   7.067427   9.010944
    22  H    6.965314   8.081937   8.330261   7.519880   9.312903
    23  C    3.776298   4.917770   5.335960   4.808999   6.355350
    24  H    4.544238   5.786214   6.327045   5.837024   7.363467
    25  C    3.379479   4.353910   4.956976   4.794822   5.884258
    26  H    4.355250   5.180409   5.671087   5.481887   6.516150
    27  C    3.563587   4.631211   5.580160   5.692949   6.492520
    28  H    2.995032   4.180003   5.263541   5.447297   6.208148
    29  H    3.875201   4.696818   5.707892   6.035487   6.500875
    30  H    4.549805   5.688266   6.621984   6.638422   7.558606
    31  H    2.706869   3.451124   3.959408   3.893205   4.840022
    32  C    5.695496   6.676798   6.633998   5.620009   7.592183
    33  C    6.288079   7.431259   7.562022   6.613208   8.578429
    34  C    6.449865   7.248753   6.939897   5.753459   7.800569
    35  C    7.432322   8.554073   8.594200   7.540200   9.592717
    36  H    6.103728   7.349534   7.678713   6.887581   8.730169
    37  C    7.580155   8.406511   8.063394   6.811035   8.914788
    38  H    6.363513   6.979060   6.507002   5.295169   7.272503
    39  C    8.017024   8.999079   8.824436   7.633237   9.750223
    40  H    8.040185   9.235807   9.380131   8.381307  10.405728
    41  H    8.285554   8.994010   8.501388   7.185558   9.271709
    42  H    8.987106   9.962293   9.754802   8.531043  10.664522
    43  C    4.699782   5.627650   5.682577   4.863466   6.627689
    44  H    4.387303   5.093419   4.933092   4.040808   5.806297
    45  Br   6.130748   6.938164   7.013837   6.340181   7.846200
                   16         17         18         19         20
    16  H    0.000000
    17  H    4.964799   0.000000
    18  H    4.296498   2.469258   0.000000
    19  H    5.063982   7.028269   7.965576   0.000000
    20  H    7.040443   4.903259   7.069991   4.967918   0.000000
    21  H    7.193044   7.893862   9.285791   2.465338   4.294413
    22  H    7.983381   7.045436   8.911065   4.299261   2.480372
    23  C    5.563951   3.874223   5.718802   5.765447   4.045393
    24  H    6.609218   4.430888   6.518421   6.247633   3.766136
    25  C    5.648265   3.333888   4.957751   6.981933   5.148541
    26  H    6.233081   4.340571   5.738522   7.617524   6.013152
    27  C    6.667488   3.039595   4.983759   7.936463   5.137785
    28  H    6.482885   2.266183   4.501231   7.642018   4.531438
    29  H    7.011392   3.300409   4.844744   8.836752   6.168749
    30  H    7.587134   3.977405   6.049021   8.323621   5.118897
    31  H    4.753176   2.910866   4.084895   6.829776   5.567872
    32  C    5.971854   6.079317   7.655732   4.458821   4.541715
    33  C    7.053486   6.488934   8.368737   4.800150   3.902223
    34  C    5.849522   7.006045   8.283719   3.985133   5.500158
    35  C    7.864469   7.668844   9.525167   4.682113   4.376373
    36  H    7.468510   6.123675   8.205702   5.525041   3.471108
    37  C    6.818222   8.120607   9.460461   3.867671   5.860683
    38  H    5.256933   7.036251   8.012890   4.212361   6.230520
    39  C    7.765683   8.414283  10.027802   4.233008   5.360389
    40  H    8.761913   8.165430  10.169347   5.335182   4.351483
    41  H    7.030193   8.913088  10.064098   4.009746   6.787095
    42  H    8.604229   9.384484  10.998241   4.618247   6.002077
    43  C    5.356733   5.065897   6.540586   5.237105   4.833462
    44  H    4.429032   4.956161   6.045628   5.027054   5.390573
    45  Br   6.766413   6.382547   7.722406   7.012732   6.507573
                   21         22         23         24         25
    21  H    0.000000
    22  H    2.486025   0.000000
    23  C    6.638023   5.996577   0.000000
    24  H    6.745686   5.783034   1.098723   0.000000
    25  C    8.010929   7.307082   1.536561   2.145916   0.000000
    26  H    8.721294   8.097689   2.122773   2.556768   1.090057
    27  C    8.642833   7.529110   2.553187   2.629210   1.528021
    28  H    8.206009   6.970045   2.868919   2.951989   2.204865
    29  H    9.658077   8.576454   3.491964   3.654655   2.158503
    30  H    8.802181   7.502125   2.794012   2.427388   2.166600
    31  H    8.116194   7.637826   2.179912   3.055847   1.094376
    32  C    5.400534   5.473799   2.598358   2.820524   3.977986
    33  C    5.064404   4.707088   3.050694   2.770368   4.539954
    34  C    5.278703   5.957733   3.821012   4.195125   5.076284
    35  C    4.536442   4.429223   4.420957   4.114800   5.925748
    36  H    5.553265   4.690588   2.771965   2.135635   4.182605
    37  C    4.798936   5.760127   4.986626   5.183630   6.346920
    38  H    5.911394   6.777576   4.107731   4.697409   5.130293
    39  C    4.391484   5.013595   5.231543   5.153954   6.708730
    40  H    4.681279   4.191024   5.059863   4.560295   6.547535
    41  H    5.129954   6.463817   5.925119   6.207244   7.218435
    42  H    4.427932   5.234980   6.289866   6.162627   7.779584
    43  C    6.423237   6.296207   1.531421   2.176644   2.608762
    44  H    6.589154   6.759912   2.164398   3.077485   2.845796
    45  Br   8.185466   8.012203   2.857660   3.111199   3.227306
                   26         27         28         29         30
    26  H    0.000000
    27  C    2.140166   0.000000
    28  H    3.080052   1.095509   0.000000
    29  H    2.466974   1.092782   1.765970   0.000000
    30  H    2.474895   1.094895   1.765709   1.772246   0.000000
    31  H    1.742901   2.185649   2.597790   2.501451   3.086521
    32  C    4.136989   5.128521   5.408205   6.045129   5.168161
    33  C    4.767740   5.366483   5.549136   6.381045   5.169796
    34  C    5.171608   6.357408   6.628308   7.213172   6.491111
    35  C    6.151283   6.717589   6.830001   7.749474   6.478225
    36  H    4.454179   4.738503   4.901232   5.779316   4.388604
    37  C    6.466375   7.534492   7.737244   8.448485   7.574591
    38  H    5.158142   6.541013   6.862220   7.287011   6.812221
    39  C    6.887398   7.691869   7.825520   8.686008   7.572002
    40  H    6.803233   7.144661   7.195895   8.200957   6.781341
    41  H    7.306381   8.475318   8.682185   9.352619   8.571916
    42  H    7.963043   8.723099   8.821000   9.732307   8.567428
    43  C    2.719372   3.937815   4.361408   4.741987   4.145842
    44  H    2.984098   4.314278   4.693912   4.981816   4.752535
    45  Br   2.596557   4.472781   5.265537   5.019031   4.453059
                   31         32         33         34         35
    31  H    0.000000
    32  C    4.370039   0.000000
    33  C    5.146365   1.396428   0.000000
    34  C    5.263119   1.398635   2.408290   0.000000
    35  C    6.493692   2.419931   1.393501   2.778238   0.000000
    36  H    4.951284   2.172788   1.085051   3.406163   2.129972
    37  C    6.589184   2.423799   2.785752   1.390242   2.409375
    38  H    5.123637   2.152361   3.392854   1.086991   3.865226
    39  C    7.120468   2.801715   2.416549   2.412080   1.392141
    40  H    7.205616   3.399023   2.146671   3.863812   1.085604
    41  H    7.360235   3.404374   3.871082   2.147559   3.395250
    42  H    8.194520   3.887366   3.400006   3.397446   2.152370
    43  C    2.949372   1.506432   2.551235   2.490533   3.822132
    44  H    2.768799   2.157159   3.421199   2.612512   4.560211
    45  Br   3.725342   2.815307   3.626566   3.501830   4.774411
                   36         37         38         39         40
    36  H    0.000000
    37  C    3.870174   0.000000
    38  H    4.309157   2.149034   0.000000
    39  C    3.384201   1.395238   3.396600   0.000000
    40  H    2.436043   3.396092   4.950801   2.153423   0.000000
    41  H    4.955475   1.085373   2.471072   2.155822   4.296676
    42  H    4.274188   2.157013   4.294911   1.085674   2.482761
    43  C    2.807684   3.782109   2.667754   4.306990   4.695213
    44  H    3.813612   3.991454   2.358994   4.791964   5.514130
    45  Br   3.765512   4.670752   3.511793   5.212509   5.574103
                   41         42         43         44         45
    41  H    0.000000
    42  H    2.488306   0.000000
    43  C    4.637818   5.392592   0.000000
    44  H    4.662999   5.854807   1.089370   0.000000
    45  Br   5.414468   6.235285   1.985992   2.451264   0.000000
 Stoichiometry    C22H20BrS2(1+)
 Framework group  C1[X(C22H20BrS2)]
 Deg. of freedom   129
 Full point group                 C1      NOp   1
 Largest Abelian subgroup         C1      NOp   1
 Largest concise Abelian subgroup C1      NOp   1
                         Standard orientation:                         
 ---------------------------------------------------------------------
 Center     Atomic      Atomic             Coordinates (Angstroms)
 Number     Number       Type             X           Y           Z
 ---------------------------------------------------------------------
      1          6           0        1.044049    3.248775   -0.559570
      2          6           0        1.646289    3.888072    0.520587
      3          6           0        1.385079    3.482646    1.828290
      4          6           0        0.541940    2.403168    2.059237
      5          6           0       -0.021095    1.738820    0.969512
      6          6           0        0.187879    2.168967   -0.344200
      7         16           0       -0.557678    1.392229   -1.747524
      8          6           0       -2.162244    0.966937   -1.133961
      9          6           0       -2.408715    0.569278    0.185129
     10         16           0       -1.074974    0.369282    1.353415
     11          6           0       -3.705646    0.305739    0.630534
     12          6           0       -4.760572    0.372348   -0.271646
     13          6           0       -4.518035    0.713792   -1.601114
     14          6           0       -3.233152    1.031675   -2.027511
     15          1           0       -5.338479    0.761230   -2.309605
     16          1           0       -3.061138    1.345994   -3.052189
     17          1           0       -3.888227    0.019620    1.660124
     18          1           0       -5.767450    0.151615    0.063774
     19          1           0        1.224471    3.600244   -1.570359
     20          1           0        0.337103    2.068250    3.071384
     21          1           0        2.307786    4.727922    0.335596
     22          1           0        1.835206    4.003127    2.666188
     23          6           0       -0.321554   -1.332753    0.982232
     24          1           0        0.264093   -1.508719    1.895055
     25          6           0       -1.544111   -2.262802    1.019434
     26          1           0       -1.193128   -3.250574    0.720531
     27          6           0       -2.165952   -2.369720    2.411099
     28          1           0       -2.547222   -1.415395    2.790620
     29          1           0       -3.000925   -3.074378    2.389898
     30          1           0       -1.426495   -2.736890    3.130255
     31          1           0       -2.280480   -1.966522    0.266017
     32          6           0        1.842261   -0.618708   -0.266570
     33          6           0        2.547600   -0.299704    0.895645
     34          6           0        2.358110   -0.219667   -1.503844
     35          6           0        3.722873    0.445470    0.822875
     36          1           0        2.199543   -0.606150    1.876605
     37          6           0        3.542607    0.504271   -1.579027
     38          1           0        1.826104   -0.482567   -2.414561
     39          6           0        4.224824    0.848253   -0.411574
     40          1           0        4.248048    0.704738    1.736936
     41          1           0        3.930086    0.806613   -2.546748
     42          1           0        5.144274    1.423177   -0.464138
     43          6           0        0.571449   -1.427599   -0.258253
     44          1           0       -0.016041   -1.253952   -1.159046
     45         35           0        1.105200   -3.327003   -0.485269
 ---------------------------------------------------------------------
 Rotational constants (GHZ):           0.2017365           0.1797406           0.1253924
 Standard basis: 6-31+G(d,p) (6D, 7F)
 There are   598 symmetry adapted cartesian basis functions of A   symmetry.
 There are   598 symmetry adapted basis functions of A   symmetry.
   598 basis functions,  1043 primitive gaussians,   598 cartesian basis functions
   109 alpha electrons      109 beta electrons
       nuclear repulsion energy      3142.6150431915 Hartrees.
 NAtoms=   45 NActive=   45 NUniq=   45 SFac= 1.00D+00 NAtFMM=   60 NAOKFM=F Big=F
 Integral buffers will be    131072 words long.
 Raffenetti 2 integral format.
 Two-electron integral symmetry is turned on.
 Nuclear repulsion after empirical dispersion term =     3142.5695104699 Hartrees.
 ------------------------------------------------------------------------------
 Polarizable Continuum Model (PCM)
 =================================
 Model                : PCM.
 Atomic radii         : SMD-Coulomb.
 Polarization charges : Total charges.
 Charge compensation  : None.
 Solution method      : Matrix inversion.
 Cavity type          : VdW (van der Waals Surface) (Alpha=1.000).
 Cavity algorithm     : GePol (No added spheres)
                        Default sphere list used, NSphG=   45.
                        Lebedev-Laikov grids with approx.  5.0 points / Ang**2.
                        Smoothing algorithm: York/Karplus (Gamma=1.0000).
                        Polarization charges: spherical gaussians, with
                                              point-specific exponents (IZeta= 3).
                        Self-potential: point-specific (ISelfS= 7).
                        Self-field    : sphere-specific E.n sum rule (ISelfD= 2).
 1st derivatives      : Analytical E(r).r(x)/FMM algorithm (CHGder, D1EAlg=3).
                        Cavity 1st derivative terms included.
 Solvent              : Dichloromethane, Eps=   8.930000 Eps(inf)=   2.028346
 ------------------------------------------------------------------------------
 ------------------------------------------------------------------------------
 Atomic radii for non-electrostatic terms: SMD-CDS.
 ------------------------------------------------------------------------------
 Nuclear repulsion after PCM non-electrostatic terms =     3142.5542256924 Hartrees.
 One-electron integrals computed using PRISM.
 NBasis=   598 RedAO= T EigKep=  1.19D-06  NBF=   598
 NBsUse=   595 1.00D-06 EigRej=  9.13D-07 NBFU=   595
 Initial guess from the checkpoint file:  "/home/osl/gaussian/scratch/Gau-4185135.chk"
 B after Tr=     0.000000    0.000000    0.000000
         Rot=    0.991914    0.002388   -0.014849    0.126016 Ang=  14.58 deg.
 ExpMin= 3.50D-02 ExpMax= 5.74D+05 ExpMxC= 5.74D+03 IAcc=3 IRadAn=         5 AccDes= 0.00D+00
 Harris functional with IExCor= 4639 and IRadAn=       5 diagonalized for initial guess.
 HarFok:  IExCor= 4639 AccDes= 0.00D+00 IRadAn=         5 IDoV= 1 UseB2=F ITyADJ=14
 ICtDFT=  3500011 ScaDFX=  1.000000  1.000000  1.000000  1.000000
 FoFCou: FMM=F IPFlag=           0 FMFlag=      100000 FMFlg1=           0
         NFxFlg=           0 DoJE=T BraDBF=F KetDBF=T FulRan=T
         wScrn=  0.000000 ICntrl=       500 IOpCl=  0 I1Cent=   200000004 NGrid=           0
         NMat0=    1 NMatS0=      1 NMatT0=    0 NMatD0=    1 NMtDS0=    0 NMtDT0=    0
 Petite list used in FoFCou.
 Requested convergence on RMS density matrix=1.00D-08 within 128 cycles.
 Requested convergence on MAX density matrix=1.00D-06.
 Requested convergence on             energy=1.00D-06.
 No special actions if energy rises.
 Inv3:  Mode=1 IEnd=    32492043.
 Iteration    1 A*A^-1 deviation from unit magnitude is 3.55D-15 for   2036.
 Iteration    1 A*A^-1 deviation from orthogonality  is 2.00D-15 for   1760    595.
 Iteration    1 A^-1*A deviation from unit magnitude is 3.00D-15 for   2036.
 Iteration    1 A^-1*A deviation from orthogonality  is 3.14D-15 for   1772   1700.
 Error on total polarization charges =  0.04787
 SCF Done:  E(RwB97XD) =  -4218.10286744     A.U. after   18 cycles
            NFock= 18  Conv=0.73D-08     -V/T= 2.0064
 SMD-CDS (non-electrostatic) energy       (kcal/mol) =      -9.59
 (included in total energy above)
 D1PCM: PCM CHGder 1st derivatives, ID1Alg=3 FixD1E=F DoIter=F DoCFld=F I1PDM=0.
 Calling FoFJK, ICntrl=      2127 FMM=F ISym2X=0 I1Cent= 0 IOpClX= 0 NMat=1 NMatS=1 NMatT=0.
 ***** Axes restored to original set *****
 -------------------------------------------------------------------
 Center     Atomic                   Forces (Hartrees/Bohr)
 Number     Number              X              Y              Z
 -------------------------------------------------------------------
      1        6          -0.000096739    0.000140243   -0.000033936
      2        6           0.000039504   -0.000099432    0.000018499
      3        6          -0.000167359   -0.000106860    0.000015965
      4        6          -0.001179509   -0.000105778   -0.000317927
      5        6          -0.001596531   -0.000510506   -0.000459444
      6        6           0.000084743   -0.000230120   -0.000400317
      7       16           0.001610319    0.002186626    0.001719447
      8        6           0.000021275    0.000337681   -0.000490672
      9        6          -0.001132053    0.000701848    0.001064728
     10       16           0.004824620    0.000240842    0.002328468
     11        6          -0.000205223   -0.000162416    0.000430400
     12        6          -0.000307931   -0.000065479   -0.000148575
     13        6           0.000006258    0.000194545   -0.000122149
     14        6           0.000307131   -0.000146113   -0.000190218
     15        1           0.000113973    0.000059818   -0.000209638
     16        1           0.000102399    0.000038474   -0.000027847
     17        1           0.000229809    0.000718424   -0.000353593
     18        1           0.000137264   -0.000061733   -0.000157340
     19        1           0.000021339   -0.000121478   -0.000113431
     20        1           0.000069414    0.000170940    0.000074043
     21        1          -0.000034538   -0.000070979    0.000048915
     22        1          -0.000211657   -0.000073265    0.000067904
     23        6          -0.000782094   -0.001938020   -0.003198665
     24        1           0.001351931    0.001930897    0.002520031
     25        6          -0.000681849   -0.000323484   -0.001275154
     26        1          -0.001015463   -0.000046027   -0.000570584
     27        6           0.000390415   -0.000576389   -0.000176605
     28        1          -0.000321793   -0.001875092   -0.000092983
     29        1           0.000166946    0.000088994   -0.000082669
     30        1           0.000155311   -0.000462453    0.000045052
     31        1          -0.000609926    0.000018665    0.000148991
     32        6          -0.001399640   -0.001093727   -0.000469748
     33        6           0.000469575    0.000770281    0.000032237
     34        6          -0.000417692   -0.000084206    0.000107680
     35        6          -0.000190642   -0.000366544   -0.000047921
     36        1           0.000339292   -0.000630592   -0.000036938
     37        6           0.000272727    0.000174918    0.000058574
     38        1          -0.000594735    0.000340902    0.000002400
     39        6           0.000165869    0.000102035    0.000446590
     40        1          -0.000141396   -0.000098526    0.000078429
     41        1           0.000066011   -0.000029886    0.000149369
     42        1           0.000154437    0.000015428    0.000100050
     43        6           0.001931690    0.000689655    0.001329697
     44        1          -0.000184956    0.001785282   -0.000220713
     45       35          -0.001760527   -0.001427394   -0.001590403
 -------------------------------------------------------------------
 Cartesian Forces:  Max     0.004824620 RMS     0.000888108

 GradGradGradGradGradGradGradGradGradGradGradGradGradGradGradGradGradGrad
 Berny optimization.
 Using GEDIIS/GDIIS optimizer.
 FormGI is forming the generalized inverse of G from B-inverse, IUseBI=4.
 Internal  Forces:  Max     0.008052414 RMS     0.001314797
 Search for a local minimum.
 Step number   2 out of a maximum of  263
 All quantities printed in internal units (Hartrees-Bohrs-Radians)
 Mixed Optimization -- RFO/linear search
 Update second derivatives using D2CorX and points    1    2
 DE= -3.37D-03 DEPred=-7.10D-03 R= 4.74D-01
 Trust test= 4.74D-01 RLast= 8.42D-01 DXMaxT set to 3.00D-01
 ITU=  0  0
 Use linear search instead of GDIIS.
     Eigenvalues ---   -0.19686  -0.00007   0.00429   0.00444   0.00981
     Eigenvalues ---    0.01093   0.01408   0.01531   0.01569   0.01703
     Eigenvalues ---    0.01755   0.01779   0.01801   0.01821   0.01907
     Eigenvalues ---    0.01988   0.02127   0.02238   0.02251   0.02358
     Eigenvalues ---    0.02414   0.02452   0.02534   0.02580   0.02589
     Eigenvalues ---    0.02649   0.02767   0.02813   0.02851   0.02891
     Eigenvalues ---    0.02930   0.02935   0.02976   0.03101   0.03602
     Eigenvalues ---    0.03676   0.03927   0.04269   0.04566   0.04695
     Eigenvalues ---    0.05731   0.06032   0.06589   0.07566   0.08712
     Eigenvalues ---    0.10060   0.10962   0.11036   0.11057   0.11147
     Eigenvalues ---    0.11552   0.11735   0.11755   0.11793   0.12218
     Eigenvalues ---    0.12293   0.12337   0.12368   0.12422   0.12514
     Eigenvalues ---    0.12540   0.12948   0.13244   0.14164   0.14495
     Eigenvalues ---    0.15455   0.16085   0.16453   0.16860   0.17802
     Eigenvalues ---    0.18069   0.18562   0.18703   0.19154   0.19349
     Eigenvalues ---    0.19503   0.19572   0.20171   0.20355   0.21965
     Eigenvalues ---    0.21979   0.23056   0.23971   0.24737   0.24760
     Eigenvalues ---    0.26284   0.27355   0.28535   0.29098   0.30853
     Eigenvalues ---    0.31846   0.32784   0.34043   0.34217   0.34486
     Eigenvalues ---    0.34569   0.34860   0.35049   0.35961   0.36355
     Eigenvalues ---    0.36535   0.36646   0.36664   0.36739   0.36795
     Eigenvalues ---    0.36852   0.36853   0.36895   0.36940   0.37077
     Eigenvalues ---    0.37128   0.37246   0.37517   0.38012   0.40353
     Eigenvalues ---    0.42594   0.42716   0.43026   0.44456   0.45892
     Eigenvalues ---    0.46959   0.48154   0.48255   0.48503   0.49157
     Eigenvalues ---    0.50840   0.51800   0.52207   0.52518
 RFO step:  Lambda=-1.97265671D-01 EMin=-1.96856659D-01
 I=     1 Eig=   -1.97D-01 Dot1= -5.38D-03
 I=     1 Stepn= -6.00D-01 RXN=   6.00D-01 EDone=F
 Mixed    1 eigenvectors in step.  Raw Step.Grad=  5.38D-03.
 RFO eigenvector is Hessian eigenvector with negative curvature.
 Taking step of  6.00D-01 in eigenvector direction(s).  Step.Grad= -4.45D-04.
 Quartic linear search produced a step of -0.10320.
 Maximum step size (   0.300) exceeded in Quadratic search.
    -- Step size not scaled.
 Iteration  1 RMS(Cart)=  0.41730624 RMS(Int)=  0.01589536
 Iteration  2 RMS(Cart)=  0.11814996 RMS(Int)=  0.00140842
 Iteration  3 RMS(Cart)=  0.00326843 RMS(Int)=  0.00101875
 Iteration  4 RMS(Cart)=  0.00000728 RMS(Int)=  0.00101875
 Iteration  5 RMS(Cart)=  0.00000003 RMS(Int)=  0.00101875
 Variable       Old X    -DE/DX   Delta X   Delta X   Delta X     New X
                                 (Linear)    (Quad)   (Total)
    R1        2.63082  -0.00038   0.00019   0.00003   0.00027   2.63109
    R2        2.63574  -0.00010  -0.00031   0.00140   0.00107   2.63681
    R3        2.05083  -0.00014  -0.00004   0.00020   0.00016   2.05099
    R4        2.63391  -0.00024   0.00002  -0.00585  -0.00577   2.62814
    R5        2.05029  -0.00005  -0.00001   0.00031   0.00031   2.05059
    R6        2.62495  -0.00006   0.00026  -0.00340  -0.00312   2.62182
    R7        2.04893  -0.00006   0.00001  -0.00020  -0.00019   2.04873
    R8        2.63606   0.00053  -0.00015  -0.01235  -0.01254   2.62352
    R9        2.05152  -0.00013  -0.00007   0.00121   0.00115   2.05267
   R10        2.64193   0.00094  -0.00007   0.03241   0.03198   2.67391
   R11        3.34523   0.00093   0.00016   0.02783   0.02769   3.37292
   R12        3.34246   0.00022   0.00108   0.02142   0.02247   3.36494
   R13        3.34432   0.00059   0.00029   0.00736   0.00806   3.35237
   R14        2.64486   0.00038  -0.00036   0.02060   0.02058   2.66544
   R15        2.63850   0.00042  -0.00033  -0.00022  -0.00053   2.63797
   R16        3.37185  -0.00042  -0.00095  -0.00788  -0.00891   3.36295
   R17        2.63877  -0.00036  -0.00022  -0.01419  -0.01440   2.62437
   R18        3.58667   0.00346   0.00626  -0.10467  -0.09841   3.48826
   R19        2.62613  -0.00075   0.00022  -0.00928  -0.00907   2.61706
   R20        2.04864   0.00015   0.00013   0.00012   0.00026   2.04889
   R21        2.63404  -0.00032   0.00005  -0.00456  -0.00455   2.62949
   R22        2.04844   0.00019   0.00005   0.00064   0.00069   2.04914
   R23        2.62787   0.00020   0.00030   0.00452   0.00479   2.63265
   R24        2.05045  -0.00008  -0.00003   0.00060   0.00058   2.05103
   R25        2.05133  -0.00003  -0.00010   0.00189   0.00179   2.05313
   R26        2.07629  -0.00280  -0.00076  -0.00600  -0.00676   2.06953
   R27        2.90368   0.00155  -0.00001  -0.00446  -0.00448   2.89920
   R28        2.89397   0.00077   0.00231  -0.08791  -0.08560   2.80837
   R29        2.05991   0.00051   0.00028   0.00402   0.00429   2.06420
   R30        2.88754   0.00101  -0.00047   0.01387   0.01340   2.90094
   R31        2.06807  -0.00033   0.00024  -0.00237  -0.00214   2.06593
   R32        2.07021  -0.00150  -0.00030  -0.00135  -0.00165   2.06856
   R33        2.06506   0.00000   0.00009  -0.00217  -0.00208   2.06298
   R34        2.06905  -0.00009  -0.00002  -0.00126  -0.00127   2.06778
   R35        2.63887  -0.00049  -0.00045   0.01857   0.01814   2.65700
   R36        2.64304   0.00061   0.00030  -0.01432  -0.01400   2.62904
   R37        2.84674   0.00010  -0.00089   0.00782   0.00693   2.85368
   R38        2.63333   0.00017   0.00003  -0.01295  -0.01293   2.62040
   R39        2.05045   0.00035   0.00031  -0.00471  -0.00439   2.04605
   R40        2.62718  -0.00050  -0.00006   0.00392   0.00388   2.63106
   R41        2.05412  -0.00034   0.00001  -0.00021  -0.00019   2.05392
   R42        2.63076   0.00048   0.00029  -0.00496  -0.00470   2.62607
   R43        2.05149  -0.00006  -0.00001  -0.00071  -0.00073   2.05077
   R44        2.63662  -0.00038   0.00001  -0.00358  -0.00358   2.63304
   R45        2.05106   0.00011   0.00003  -0.00002   0.00001   2.05107
   R46        2.05163  -0.00008  -0.00002   0.00046   0.00044   2.05207
   R47        2.05861  -0.00034  -0.00034   0.00349   0.00314   2.06176
   R48        3.75298   0.00203   0.00570  -0.07510  -0.06940   3.68358
    A1        2.09584   0.00028  -0.00045   0.00454   0.00399   2.09983
    A2        2.09671  -0.00007   0.00020  -0.00577  -0.00552   2.09119
    A3        2.09047  -0.00022   0.00023   0.00136   0.00164   2.09210
    A4        2.10983   0.00000   0.00016  -0.00085  -0.00070   2.10913
    A5        2.07936  -0.00007  -0.00004   0.00032   0.00029   2.07965
    A6        2.09370   0.00006  -0.00013   0.00052   0.00039   2.09409
    A7        2.08954   0.00010   0.00021   0.00300   0.00318   2.09272
    A8        2.10322  -0.00010  -0.00020  -0.00043  -0.00062   2.10260
    A9        2.09042   0.00001  -0.00001  -0.00257  -0.00256   2.08786
   A10        2.07741   0.00022  -0.00058   0.00594   0.00516   2.08257
   A11        2.10515  -0.00023   0.00012  -0.00181  -0.00166   2.10349
   A12        2.10046   0.00000   0.00047  -0.00446  -0.00397   2.09649
   A13        2.12611  -0.00063   0.00034  -0.00478  -0.00426   2.12185
   A14        2.02565  -0.00055   0.00314  -0.03351  -0.02983   1.99583
   A15        2.13035   0.00117  -0.00355   0.03843   0.03416   2.16451
   A16        2.06582   0.00000   0.00025  -0.00811  -0.00787   2.05794
   A17        2.06714  -0.00113   0.00162  -0.02030  -0.01836   2.04878
   A18        2.15007   0.00115  -0.00186   0.02879   0.02639   2.17646
   A19        1.78507  -0.00155  -0.00246  -0.03006  -0.03189   1.75318
   A20        2.15880   0.00036  -0.00311   0.00664   0.00366   2.16246
   A21        2.05149   0.00038   0.00304   0.00594   0.00863   2.06012
   A22        2.07289  -0.00074   0.00007  -0.01250  -0.01254   2.06036
   A23        2.11450   0.00233  -0.00187   0.07399   0.07149   2.18598
   A24        2.11508   0.00017   0.00061   0.00282   0.00339   2.11847
   A25        2.05358  -0.00249   0.00124  -0.07652  -0.07546   1.97812
   A26        1.78881  -0.00229  -0.00264  -0.05140  -0.05274   1.73608
   A27        1.99879  -0.00359  -0.00265  -0.04737  -0.04775   1.95104
   A28        1.84334   0.00805   0.00346   0.11487   0.11813   1.96147
   A29        2.08165   0.00049  -0.00064   0.00767   0.00704   2.08870
   A30        2.10502  -0.00041  -0.00017  -0.00370  -0.00390   2.10112
   A31        2.09597  -0.00006   0.00086  -0.00359  -0.00279   2.09317
   A32        2.09307  -0.00024   0.00004  -0.00365  -0.00362   2.08945
   A33        2.08802   0.00001   0.00001  -0.00030  -0.00033   2.08768
   A34        2.10208   0.00024  -0.00005   0.00404   0.00396   2.10603
   A35        2.10508   0.00010   0.00027   0.00260   0.00289   2.10797
   A36        2.09662  -0.00025  -0.00028  -0.00275  -0.00303   2.09358
   A37        2.08110   0.00014  -0.00001   0.00012   0.00009   2.08119
   A38        2.09654   0.00022  -0.00048   0.00339   0.00300   2.09953
   A39        2.08977  -0.00003   0.00033  -0.00419  -0.00390   2.08587
   A40        2.09676  -0.00019   0.00011   0.00081   0.00088   2.09764
   A41        1.76474  -0.00231  -0.00537   0.02791   0.02065   1.78539
   A42        1.79488   0.00606   0.00095   0.08519   0.08995   1.88484
   A43        2.03245  -0.00067   0.00874  -0.15775  -0.15275   1.87970
   A44        1.88288   0.00059   0.00529  -0.05396  -0.04914   1.83374
   A45        1.93075   0.00062  -0.00134  -0.00244  -0.00570   1.92505
   A46        2.03318  -0.00384  -0.00751   0.09659   0.09241   2.12558
   A47        1.86049  -0.00216  -0.00100  -0.00640  -0.00739   1.85310
   A48        1.96947   0.00606   0.00393   0.00591   0.00983   1.97930
   A49        1.93353  -0.00214  -0.00202  -0.00519  -0.00727   1.92625
   A50        1.89375  -0.00217  -0.00075  -0.00672  -0.00744   1.88631
   A51        1.84752   0.00113   0.00018   0.00410   0.00428   1.85180
   A52        1.95209  -0.00111  -0.00058   0.00738   0.00680   1.95889
   A53        1.97817   0.00148   0.00087   0.01084   0.01168   1.98985
   A54        1.91601  -0.00025  -0.00074  -0.00497  -0.00570   1.91031
   A55        1.92499   0.00003   0.00036   0.00355   0.00386   1.92885
   A56        1.87814  -0.00079  -0.00083  -0.00808  -0.00888   1.86926
   A57        1.87510  -0.00035   0.00049   0.00221   0.00261   1.87771
   A58        1.88866  -0.00020  -0.00021  -0.00429  -0.00449   1.88416
   A59        2.07692  -0.00002   0.00056  -0.00820  -0.00764   2.06927
   A60        2.14619  -0.00015  -0.00014  -0.02351  -0.02373   2.12247
   A61        2.05920   0.00018  -0.00073   0.03288   0.03208   2.09128
   A62        2.09983  -0.00023  -0.00034   0.01178   0.01144   2.11127
   A63        2.12456  -0.00050  -0.00180   0.01660   0.01478   2.13935
   A64        2.05870   0.00074   0.00215  -0.02856  -0.02642   2.03228
   A65        2.10673   0.00029  -0.00020  -0.00446  -0.00470   2.10203
   A66        2.08478   0.00041   0.00032   0.00656   0.00678   2.09156
   A67        2.09166  -0.00070  -0.00014  -0.00204  -0.00227   2.08939
   A68        2.10032   0.00010   0.00000  -0.00698  -0.00703   2.09329
   A69        2.08489   0.00001   0.00018   0.00375   0.00393   2.08882
   A70        2.09796  -0.00011  -0.00018   0.00330   0.00311   2.10107
   A71        2.09408  -0.00019  -0.00022   0.00882   0.00861   2.10269
   A72        2.09144  -0.00004   0.00001  -0.00559  -0.00558   2.08586
   A73        2.09764   0.00024   0.00021  -0.00324  -0.00303   2.09461
   A74        2.08786   0.00006   0.00023  -0.00111  -0.00091   2.08695
   A75        2.09613   0.00009  -0.00005   0.00174   0.00171   2.09784
   A76        2.09919  -0.00015  -0.00018  -0.00064  -0.00081   2.09838
   A77        2.05232   0.00150   0.00791  -0.14455  -0.13600   1.91633
   A78        1.92352   0.00065  -0.00060   0.03782   0.03868   1.96221
   A79        1.88446  -0.00205  -0.00420  -0.02908  -0.03068   1.85378
   A80        1.94420  -0.00132  -0.00095   0.05266   0.05022   1.99442
   A81        1.86105  -0.00050  -0.00503   0.10242   0.09278   1.95383
   A82        1.77508   0.00165   0.00142   0.00089  -0.00034   1.77474
    D1       -0.02376  -0.00035   0.00019  -0.01129  -0.01108  -0.03484
    D2       -3.13911  -0.00013   0.00053  -0.01091  -0.01038   3.13370
    D3        3.09800  -0.00043  -0.00042  -0.00305  -0.00342   3.09458
    D4       -0.01735  -0.00022  -0.00008  -0.00267  -0.00272  -0.02007
    D5       -0.02217   0.00014  -0.00130   0.01489   0.01353  -0.00864
    D6        3.13827  -0.00099  -0.00207  -0.00691  -0.00870   3.12957
    D7        3.13919   0.00022  -0.00069   0.00677   0.00595  -3.13805
    D8        0.01644  -0.00091  -0.00146  -0.01504  -0.01628   0.00016
    D9        0.03126   0.00008   0.00106  -0.00577  -0.00473   0.02653
   D10       -3.11074   0.00009   0.00031  -0.00107  -0.00074  -3.11148
   D11       -3.13679  -0.00014   0.00072  -0.00616  -0.00544   3.14096
   D12        0.00440  -0.00013  -0.00003  -0.00146  -0.00145   0.00295
   D13        0.00759   0.00039  -0.00114   0.01921   0.01812   0.02571
   D14        3.12981  -0.00003  -0.00042  -0.00027  -0.00060   3.12921
   D15       -3.13360   0.00038  -0.00039   0.01455   0.01417  -3.11943
   D16       -0.01138  -0.00003   0.00033  -0.00493  -0.00456  -0.01593
   D17       -0.05501  -0.00057   0.00000  -0.01564  -0.01561  -0.07063
   D18        3.13539  -0.00054   0.00139  -0.01986  -0.01824   3.11716
   D19        3.10590  -0.00016  -0.00072   0.00375   0.00300   3.10890
   D20        0.01312  -0.00012   0.00067  -0.00047   0.00038   0.01350
   D21        0.06210   0.00030   0.00125  -0.00161  -0.00035   0.06174
   D22       -3.09930   0.00146   0.00208   0.02071   0.02310  -3.07619
   D23       -3.13124   0.00022   0.00002   0.00076   0.00062  -3.13062
   D24       -0.00945   0.00138   0.00084   0.02309   0.02407   0.01463
   D25        2.43100   0.00033  -0.01178   0.05222   0.03978   2.47078
   D26       -1.86538   0.00691  -0.01037   0.13669   0.12721  -1.73817
   D27       -0.66165   0.00042  -0.01053   0.04931   0.03832  -0.62333
   D28        1.32515   0.00701  -0.00913   0.13379   0.12575   1.45091
   D29       -2.51277  -0.00053   0.00991  -0.03337  -0.02360  -2.53637
   D30        0.64864  -0.00170   0.00909  -0.05584  -0.04706   0.60158
   D31       -0.60932   0.00055  -0.00872   0.02732   0.01895  -0.59038
   D32        2.53610   0.00037  -0.01035   0.00087  -0.00949   2.52661
   D33       -0.06133   0.00060  -0.00102   0.02736   0.02804  -0.03328
   D34        3.08848  -0.00029  -0.00437  -0.01573  -0.02022   3.06825
   D35        3.07639   0.00079   0.00060   0.05416   0.05653   3.13292
   D36       -0.05699  -0.00011  -0.00275   0.01107   0.00826  -0.04872
   D37       -3.13738   0.00018   0.00416   0.01226   0.01683  -3.12055
   D38       -0.01236   0.00008   0.00242   0.01284   0.01540   0.00304
   D39        0.00784   0.00000   0.00260  -0.01289  -0.00995  -0.00211
   D40        3.13287  -0.00010   0.00086  -0.01231  -0.01138   3.12149
   D41        0.69650  -0.00131   0.01117  -0.06866  -0.05765   0.63886
   D42       -1.40173   0.00038   0.01394  -0.04051  -0.02589  -1.42762
   D43       -2.45302  -0.00043   0.01441  -0.02670  -0.01247  -2.46549
   D44        1.73193   0.00125   0.01718   0.00145   0.01928   1.75121
   D45        0.05932   0.00021   0.00078   0.00156   0.00206   0.06138
   D46       -3.11776   0.00068   0.00297   0.01395   0.01636  -3.10140
   D47       -3.07433  -0.00068  -0.00250  -0.04075  -0.04150  -3.11583
   D48        0.03177  -0.00021  -0.00030  -0.02837  -0.02720   0.00457
   D49        1.46616  -0.00124   0.01139   0.07339   0.08542   1.55157
   D50       -2.87184   0.00047   0.01555   0.05031   0.06913  -2.80272
   D51       -0.62668  -0.00007   0.01255   0.13811   0.14938  -0.47730
   D52       -2.86253  -0.00086   0.00896   0.05809   0.06595  -2.79658
   D53       -0.91734   0.00085   0.01313   0.03502   0.04966  -0.86769
   D54        1.32782   0.00031   0.01013   0.12281   0.12991   1.45773
   D55       -0.01223  -0.00016   0.00130  -0.01179  -0.01013  -0.02237
   D56        3.12263   0.00011   0.00125   0.00248   0.00375   3.12639
   D57       -3.11852  -0.00061  -0.00087  -0.02410  -0.02434   3.14032
   D58        0.01634  -0.00035  -0.00092  -0.00983  -0.01046   0.00588
   D59       -0.03629   0.00005  -0.00139   0.00978   0.00827  -0.02802
   D60        3.13547   0.00019  -0.00057   0.01100   0.01027  -3.13745
   D61        3.11209  -0.00022  -0.00135  -0.00459  -0.00575   3.10633
   D62        0.00065  -0.00008  -0.00052  -0.00337  -0.00375  -0.00310
   D63        0.03845   0.00002  -0.00059   0.00257   0.00179   0.04024
   D64       -3.08651   0.00013   0.00115   0.00203   0.00327  -3.08324
   D65       -3.13304  -0.00012  -0.00142   0.00131  -0.00025  -3.13329
   D66        0.02519  -0.00002   0.00033   0.00077   0.00123   0.02642
   D67        3.05142   0.00008  -0.00037  -0.05771  -0.05513   2.99629
   D68       -1.15470  -0.00051   0.00032  -0.06671  -0.06346  -1.21816
   D69        1.04933   0.00102   0.00095  -0.05639  -0.05253   0.99681
   D70       -1.37588   0.00018  -0.00415  -0.01054  -0.01524  -1.39112
   D71        0.70118  -0.00041  -0.00347  -0.01954  -0.02356   0.67762
   D72        2.90521   0.00112  -0.00284  -0.00923  -0.01263   2.89259
   D73        0.80671  -0.00136  -0.00727   0.01297   0.00333   0.81005
   D74        2.88377  -0.00194  -0.00658   0.00397  -0.00499   2.87878
   D75       -1.19538  -0.00042  -0.00595   0.01428   0.00594  -1.18944
   D76        1.11138  -0.00217  -0.01859  -0.12336  -0.14056   0.97082
   D77       -1.14220  -0.00225  -0.02421  -0.10612  -0.12804  -1.27024
   D78       -3.06702  -0.00344  -0.02349  -0.11049  -0.12965   3.08652
   D79       -0.88983   0.00078  -0.01618  -0.05620  -0.07451  -0.96434
   D80        3.13978   0.00071  -0.02180  -0.03897  -0.06200   3.07779
   D81        1.21496  -0.00048  -0.02108  -0.04333  -0.06361   1.15136
   D82       -3.04796   0.00246  -0.01653  -0.05621  -0.07583  -3.12379
   D83        0.98165   0.00239  -0.02215  -0.03897  -0.06331   0.91834
   D84       -0.94317   0.00119  -0.02143  -0.04333  -0.06493  -1.00809
   D85        1.08406   0.00076   0.00311   0.02203   0.02520   1.10926
   D86       -3.09857   0.00056   0.00211   0.01543   0.01755  -3.08101
   D87       -1.01901   0.00018   0.00161   0.00923   0.01085  -1.00817
   D88       -3.14148   0.00030   0.00375   0.01325   0.01702  -3.12446
   D89       -1.04092   0.00010   0.00274   0.00664   0.00938  -1.03154
   D90        1.03863  -0.00028   0.00225   0.00045   0.00268   1.04130
   D91       -1.11000  -0.00029   0.00318   0.01836   0.02155  -1.08845
   D92        0.99056  -0.00049   0.00217   0.01176   0.01390   1.00446
   D93        3.07011  -0.00087   0.00168   0.00556   0.00720   3.07731
   D94        0.03876  -0.00002  -0.00235   0.00942   0.00719   0.04594
   D95       -3.11769   0.00009  -0.00028  -0.00448  -0.00472  -3.12241
   D96        3.13450   0.00016  -0.00763   0.04116   0.03323  -3.11545
   D97       -0.02194   0.00028  -0.00556   0.02725   0.02133  -0.00061
   D98       -0.01967  -0.00022   0.00289  -0.02069  -0.01776  -0.03743
   D99        3.11883  -0.00009   0.00083   0.00611   0.00714   3.12597
   D100      -3.11771  -0.00038   0.00788  -0.04941  -0.04188   3.12360
   D101       0.02079  -0.00025   0.00582  -0.02261  -0.01698   0.00381
   D102       0.51862  -0.00126  -0.00013   0.03106   0.02951   0.54813
   D103       2.76244  -0.00024   0.00576   0.00506   0.00888   2.77132
   D104      -1.59833   0.00082   0.00444   0.08439   0.09205  -1.50628
   D105      -2.66838  -0.00108  -0.00529   0.06149   0.05487  -2.61350
   D106      -0.42456  -0.00006   0.00060   0.03550   0.03424  -0.39031
   D107       1.49785   0.00100  -0.00073   0.11482   0.11742   1.61527
   D108      -0.03049   0.00025   0.00014   0.00722   0.00730  -0.02319
   D109       3.11756   0.00011   0.00113  -0.00461  -0.00346   3.11409
   D110       3.12540   0.00015  -0.00186   0.02025   0.01818  -3.13960
   D111      -0.00974   0.00001  -0.00087   0.00841   0.00742  -0.00232
   D112      -0.00793   0.00022  -0.00121   0.01580   0.01460   0.00667
   D113       3.14153   0.00015  -0.00172   0.01638   0.01469  -3.12696
   D114       3.13677   0.00008   0.00085  -0.01112  -0.01028   3.12649
   D115       0.00305   0.00001   0.00034  -0.01054  -0.01019  -0.00714
   D116       0.00251  -0.00025   0.00158  -0.01258  -0.01099  -0.00848
   D117      -3.13463  -0.00019   0.00129  -0.00917  -0.00781   3.14074
   D118       3.13760  -0.00011   0.00058  -0.00065  -0.00014   3.13745
   D119       0.00045  -0.00006   0.00030   0.00276   0.00303   0.00349
   D120       0.01659   0.00001  -0.00104   0.00116   0.00020   0.01679
   D121      -3.12946  -0.00004  -0.00075  -0.00225  -0.00297  -3.13243
   D122      -3.13290   0.00008  -0.00052   0.00057   0.00009  -3.13280
   D123       0.00424   0.00003  -0.00024  -0.00284  -0.00308   0.00116
         Item               Value     Threshold  Converged?
 Maximum Force            0.008052     0.000450     NO 
 RMS     Force            0.001315     0.000300     NO 
 Maximum Displacement     1.841123     0.001800     NO 
 RMS     Displacement     0.521034     0.001200     NO 
 Predicted change in Energy=-4.070386D-02
 GradGradGradGradGradGradGradGradGradGradGradGradGradGradGradGradGradGrad

                          Input orientation:                          
 ---------------------------------------------------------------------
 Center     Atomic      Atomic             Coordinates (Angstroms)
 Number     Number       Type             X           Y           Z
 ---------------------------------------------------------------------
      1          6           0       -0.174233    3.111179    1.221790
      2          6           0       -0.730371    3.892250    0.212252
      3          6           0       -0.667461    3.489492   -1.117417
      4          6           0       -0.072089    2.280288   -1.446448
      5          6           0        0.427715    1.471094   -0.435112
      6          6           0        0.421172    1.886486    0.917495
      7         16           0        1.124487    0.960193    2.265842
      8          6           0        2.517231    0.218746    1.454922
      9          6           0        2.517738   -0.184183    0.103208
     10         16           0        1.128821   -0.068806   -1.003386
     11          6           0        3.664409   -0.680465   -0.503004
     12          6           0        4.815985   -0.853774    0.246496
     13          6           0        4.821544   -0.504133    1.593309
     14          6           0        3.691506    0.049987    2.190641
     15          1           0        5.723077   -0.634735    2.183377
     16          1           0        3.723361    0.369528    3.228566
     17          1           0        3.656570   -0.950630   -1.553003
     18          1           0        5.706638   -1.254665   -0.224515
     19          1           0       -0.194133    3.462202    2.248605
     20          1           0       -0.027674    1.950575   -2.480471
     21          1           0       -1.195209    4.838024    0.470971
     22          1           0       -1.077898    4.115673   -1.901514
     23          6           0       -0.050211   -1.474551   -0.800568
     24          1           0       -0.601680   -1.454731   -1.746525
     25          6           0        0.756743   -2.778879   -0.836662
     26          1           0        0.060129   -3.575283   -0.565271
     27          6           0        1.332607   -3.101520   -2.222608
     28          1           0        2.060771   -2.368468   -2.584046
     29          1           0        1.839251   -4.067960   -2.189808
     30          1           0        0.531561   -3.165642   -2.965261
     31          1           0        1.526410   -2.771710   -0.060294
     32          6           0       -1.629014    0.182440    0.077454
     33          6           0       -1.928566    0.620030   -1.224734
     34          6           0       -1.988489    0.991907    1.150329
     35          6           0       -2.519312    1.855219   -1.444157
     36          1           0       -1.694133    0.034575   -2.104836
     37          6           0       -2.590598    2.227909    0.930669
     38          1           0       -1.780032    0.667186    2.166414
     39          6           0       -2.848666    2.667764   -0.365993
     40          1           0       -2.718017    2.183088   -2.459400
     41          1           0       -2.852420    2.853254    1.778276
     42          1           0       -3.310699    3.636183   -0.532984
     43          6           0       -0.955590   -1.145201    0.330971
     44          1           0       -0.456079   -1.217245    1.298263
     45         35           0       -2.242207   -2.605365    0.441335
 ---------------------------------------------------------------------
                    Distance matrix (angstroms):
                    1          2          3          4          5
     1  C    0.000000
     2  C    1.392311   0.000000
     3  C    2.420390   1.390752   0.000000
     4  C    2.796481   2.404795   1.387409   0.000000
     5  C    2.407809   2.760840   2.395597   1.388307   0.000000
     6  C    1.395341   2.417956   2.809915   2.446756   1.414970
     7  S    2.720929   4.031710   4.588559   4.117710   2.835782
     8  C    3.957839   5.058238   5.239940   4.401418   3.083291
     9  C    4.399698   5.213387   5.013114   3.896441   2.719913
    10  S    4.094101   4.541402   3.987621   2.675207   1.784875
    11  C    5.664507   6.382429   6.044100   4.859790   3.887159
    12  C    6.447814   7.299861   7.126878   6.048277   5.012635
    13  C    6.177887   7.215210   7.309327   6.398497   5.227021
    14  C    5.025286   6.183041   6.463284   5.689226   4.423399
    15  H    7.052289   8.125633   8.291168   7.433501   6.271512
    16  H    5.170594   6.429888   6.921060   6.317610   5.049483
    17  H    6.234807   6.768668   6.213024   4.934884   4.188071
    18  H    7.465724   8.253277   7.995839   6.883509   5.944842
    19  H    1.085339   2.149239   3.399249   3.881395   3.399050
    20  H    3.882682   3.393322   2.153023   1.086226   2.149598
    21  H    2.141989   1.085126   2.149426   3.388201   3.845918
    22  H    3.403035   2.153763   1.084143   2.141816   3.378017
    23  C    5.013405   5.503724   5.012297   3.810046   3.006459
    24  H    5.462704   5.695926   4.984521   3.784294   3.367478
    25  C    6.308464   6.914889   6.434257   5.162748   4.281562
    26  H    6.925119   7.549402   7.123574   5.922977   5.061421
    27  C    7.261685   7.687473   6.975899   5.615999   4.992271
    28  H    7.036061   7.403131   6.626458   5.239671   4.693296
    29  H    8.199582   8.702746   8.034221   6.671285   5.979340
    30  H    7.578128   7.842378   7.010206   5.685889   5.283158
    31  H    6.256541   7.041001   6.718127   5.477162   4.398751
    32  C    3.464593   3.819479   3.645394   3.024443   2.480622
    33  C    3.907555   3.769353   3.136195   2.500424   2.626760
    34  C    2.790689   3.297702   3.622944   3.475020   2.929383
    35  C    3.766180   3.177026   2.491377   2.483866   3.138581
    36  H    4.779334   4.602107   3.737045   2.847407   3.058399
    37  C    2.589158   2.597421   3.079725   3.463570   3.398285
    38  H    3.073110   3.914278   4.470657   4.309517   3.505475
    39  C    3.141698   2.514141   2.448986   3.004480   3.488763
    40  H    4.569830   3.742952   2.777118   2.834864   3.807926
    41  H    2.747524   2.834614   3.682918   4.296204   4.191508
    42  H    3.632119   2.697970   2.711049   3.627873   4.321218
    43  C    4.418240   5.043880   4.864281   3.959011   3.057027
    44  H    4.338264   5.230831   5.294674   4.462468   3.318561
    45  Br   6.128988   6.675112   6.485123   5.669457   4.951178
                    6          7          8          9         10
     6  C    0.000000
     7  S    1.780648   0.000000
     8  C    2.731967   1.773999   0.000000
     9  C    3.057175   2.815622   1.410490   0.000000
    10  S    2.830851   3.427347   2.837895   1.779594   0.000000
    11  C    4.373287   4.099935   2.440916   1.388756   2.655883
    12  C    5.222417   4.582072   2.809779   2.398087   3.971594
    13  C    5.053222   4.032962   2.419000   2.762298   4.535255
    14  C    3.960898   2.724650   1.395952   2.406229   4.096739
    15  H    6.005764   4.868021   3.396546   3.847635   5.619869
    16  H    4.306584   2.833703   2.150186   3.395289   4.983292
    17  H    4.961894   4.964501   3.422448   2.151143   2.732986
    18  H    6.253572   5.666003   3.894069   3.379707   4.792631
    19  H    2.152518   2.828268   4.301329   5.025246   4.979324
    20  H    3.428082   4.983554   4.996308   4.208529   2.756295
    21  H    3.394650   4.862111   6.007337   6.256500   5.625995
    22  H    3.894008   5.672248   6.275081   5.952837   4.815195
    23  C    3.804013   4.087880   3.813955   3.012677   1.845906
    24  H    4.393969   4.991052   4.772567   3.842730   2.338306
    25  C    4.995528   4.872517   4.163704   3.273669   2.740572
    26  H    5.670967   5.451476   4.951079   4.241022   3.691805
    27  C    5.964157   6.056980   5.094284   3.914692   3.274963
    28  H    5.749236   5.956343   4.818226   3.493030   2.942017
    29  H    6.864525   6.756184   5.667412   4.560920   4.231493
    30  H    6.372752   6.688685   5.910582   4.716937   3.714305
    31  H    4.886349   4.415830   3.495774   2.775745   2.890188
    32  C    2.795121   3.602181   4.369220   4.163007   2.972708
    33  C    3.422620   4.649834   5.206409   4.709544   3.141831
    34  C    2.580882   3.306962   4.581711   4.773441   3.934619
    35  C    3.771582   5.276593   6.037340   5.650255   4.147894
    36  H    4.127781   5.282443   5.517371   4.760585   3.031987
    37  C    3.031090   4.146281   5.513755   5.709464   4.780120
    38  H    2.809233   2.920953   4.378788   4.842775   4.364715
    39  C    3.598553   5.062440   6.173028   6.095248   4.869855
    40  H    4.620162   6.211941   6.825568   6.291587   4.689261
    41  H    3.520226   4.431387   5.989853   6.393002   5.668012
    42  H    4.369462   5.887718   7.042401   6.997901   5.801514
    43  C    3.380918   3.535976   3.896678   3.611016   2.698870
    44  H    3.247721   2.859306   3.305629   3.367337   3.021325
    45  Br   5.243762   5.232271   5.626297   5.351031   4.459280
                   11         12         13         14         15
    11  C    0.000000
    12  C    1.384888   0.000000
    13  C    2.400955   1.391469   0.000000
    14  C    2.791060   2.420936   1.393140   0.000000
    15  H    3.384797   2.149954   1.085357   2.143870   0.000000
    16  H    3.876929   3.403386   2.154844   1.086467   2.469783
    17  H    1.084227   2.142854   3.384643   3.875219   4.281446
    18  H    2.139618   1.084357   2.156659   3.405269   2.486469
    19  H    6.294552   6.909223   6.427926   5.171533   7.197396
    20  H    4.946132   6.225893   6.792362   6.266085   7.842604
    21  H    7.417427   8.281388   8.124013   7.054257   8.985883
    22  H    6.888268   8.002949   8.267998   7.484834   9.246943
    23  C    3.810186   5.016131   5.514196   5.027125   6.552868
    24  H    4.510582   5.803824   6.439681   6.016386   7.491267
    25  C    3.601276   4.621332   5.253746   5.077389   6.195359
    26  H    4.623276   5.539291   6.063209   5.824476   6.947724
    27  C    3.775691   4.825221   5.786218   5.913811   6.691335
    28  H    3.122778   4.230540   5.343025   5.595164   6.256728
    29  H    4.201384   5.012735   5.992238   6.290999   6.782027
    30  H    4.696120   5.832358   6.802069   6.849003   7.737299
    31  H    3.023299   3.820197   4.328305   4.209076   5.216584
    32  C    5.394614   6.529956   6.661749   5.726346   7.691289
    33  C    5.787361   7.058723   7.400614   6.601131   8.469787
    34  C    6.122548   7.108046   6.986481   5.850796   7.948674
    35  C    6.749360   8.000220   8.287395   7.419223   9.343225
    36  H    5.638361   6.978507   7.511360   6.888865   8.593704
    37  C    7.045507   8.051232   7.927357   6.767253   8.881509
    38  H    6.211593   7.036109   6.729133   5.506291   7.615243
    39  C    7.324586   8.457142   8.528301   7.494197   9.533130
    40  H    7.263799   8.561868   8.971654   8.200913  10.037309
    41  H    7.756318   8.654064   8.378304   7.131011   9.266570
    42  H    8.202833   9.317204   9.369990   8.325251  10.355118
    43  C    4.717614   5.779545   5.948087   5.146099   6.949574
    44  H    4.528920   5.388226   5.333750   4.427716   6.269347
    45  Br   6.283719   7.274896   7.459142   6.732007   8.388316
                   16         17         18         19         20
    16  H    0.000000
    17  H    4.960916   0.000000
    18  H    4.300600   2.461726   0.000000
    19  H    5.086425   6.982351   7.948852   0.000000
    20  H    7.011639   4.780256   6.945879   4.967583   0.000000
    21  H    7.194729   7.819511   9.232554   2.460695   4.290863
    22  H    7.962626   6.942915   8.813784   4.293198   2.475037
    23  C    5.820172   3.818491   5.789775   5.804283   3.814980
    24  H    6.839988   4.292350   6.492413   6.348495   3.530478
    25  C    5.936276   3.502090   5.215306   7.026673   5.068053
    26  H    6.585894   4.560571   6.114283   7.583451   5.849001
    27  C    6.890514   3.236588   5.151252   8.087343   5.238371
    28  H    6.636814   2.370630   4.483335   7.901634   4.798590
    29  H    7.252582   3.664139   5.170463   8.974268   6.308142
    30  H    7.813354   4.082454   6.159946   8.464002   5.169472
    31  H    5.050800   3.175232   4.450023   6.866800   5.529233
    32  C    6.213890   5.646206   7.481193   4.186838   3.497652
    33  C    7.199925   5.811065   7.925355   4.811474   2.638298
    34  C    6.109965   6.553484   8.133405   3.244731   4.236336
    35  C    7.938047   6.784258   8.878354   4.650306   2.700241
    36  H    7.609640   5.468562   7.743976   5.740302   2.566953
    37  C    6.971370   7.436320   9.072315   3.000580   4.275671
    38  H    5.612852   6.782922   8.090753   3.214645   5.129462
    39  C    7.835451   7.537896   9.412689   3.809698   3.597690
    40  H    8.782557   7.160804   9.369508   5.492852   2.700454
    41  H    7.177265   8.242203   9.702765   2.767403   5.189503
    42  H    8.619647   8.403698  10.262939   4.180968   4.172796
    43  C    5.708156   4.985904   6.686242   5.048296   4.283581
    44  H    4.869460   5.011456   6.348176   4.782152   4.949489
    45  Br   7.225417   6.442912   8.090235   6.654036   5.847880
                   21         22         23         24         25
    21  H    0.000000
    22  H    2.482788   0.000000
    23  C    6.540370   5.789545   0.000000
    24  H    6.698383   5.592871   1.095146   0.000000
    25  C    7.971025   7.213505   1.534193   2.103932   0.000000
    26  H    8.569329   7.888691   2.116746   2.515968   1.092329
    27  C    8.756802   7.615872   2.565426   2.584577   1.535110
    28  H    8.477503   7.236102   2.904501   2.936836   2.218621
    29  H    9.777742   8.692797   3.496544   3.603278   2.159759
    30  H    8.879645   7.532560   2.807871   2.386790   2.175138
    31  H    8.099229   7.590030   2.171718   3.017710   1.093246
    32  C    4.692281   4.437382   2.451360   2.657564   3.911120
    33  C    4.604856   3.660763   2.845242   2.517444   4.349030
    34  C    3.985403   4.461035   3.694095   4.037455   5.069839
    35  C    3.783925   2.719651   4.195001   3.837253   5.707578
    36  H    5.473283   4.132366   2.584774   1.881455   3.940886
    37  C    2.995185   3.724670   4.812376   4.968400   6.276630
    38  H    4.540092   5.378949   4.047506   4.604578   5.227720
    39  C    2.853850   2.754974   5.017867   4.893852   6.548773
    40  H    4.237299   2.595402   4.821539   4.268583   6.271232
    41  H    2.897362   4.275919   5.764782   6.004064   7.182262
    42  H    2.632042   2.662364   6.068113   5.893121   7.601929
    43  C    5.989657   5.716270   1.486124   2.130036   2.639007
    44  H    6.156054   6.250219   2.153144   3.057505   2.909905
    45  Br   7.516723   7.212275   2.761506   2.966820   3.264519
                   26         27         28         29         30
    26  H    0.000000
    27  C    2.142526   0.000000
    28  H    3.087787   1.094635   0.000000
    29  H    2.459091   1.091682   1.758626   0.000000
    30  H    2.479921   1.094221   1.766152   1.767924   0.000000
    31  H    1.746628   2.195890   2.611029   2.512561   3.095761
    32  C    4.169746   4.984565   5.215864   5.935928   5.013567
    33  C    4.689397   5.047864   5.166590   6.091392   4.838695
    34  C    5.291441   6.257997   6.452456   7.170102   6.369768
    35  C    6.075879   6.325546   6.333723   7.391692   6.068824
    36  H    4.298694   4.360059   4.483700   5.415054   3.991921
    37  C    6.552956   7.330587   7.423957   8.306558   7.349595
    38  H    5.370925   6.569260   6.821571   7.382242   6.809414
    39  C    6.890315   7.363064   7.374684   8.406715   7.225701
    40  H    6.668183   6.662636   6.600683   7.740606   6.278899
    41  H    7.436480   8.305472   8.392597   9.255305   8.377325
    42  H    7.960450   8.355344   8.313566   9.413866   8.181917
    43  C    2.782127   3.947632   4.369456   4.765290   4.142336
    44  H    3.049520   4.375663   4.767827   5.055864   4.790545
    45  Br   2.693464   4.485762   5.265423   5.071529   4.428611
                   31         32         33         34         35
    31  H    0.000000
    32  C    4.324659   0.000000
    33  C    4.979626   1.406026   0.000000
    34  C    5.290079   1.391229   2.404747   0.000000
    35  C    6.300112   2.430251   1.386658   2.785397   0.000000
    36  H    4.735745   2.188263   1.082726   3.405764   2.105270
    37  C    6.551943   2.415898   2.769354   1.392295   2.404948
    38  H    5.264674   2.149776   3.394727   1.086889   3.872232
    39  C    6.987319   2.803753   2.403588   2.418188   1.389655
    40  H    6.951323   3.409420   2.142611   3.870563   1.085219
    41  H    7.361706   3.394519   3.854720   2.145998   3.389854
    42  H    8.042522   3.889607   3.389099   3.402055   2.151363
    43  C    2.993149   1.510100   2.546162   2.511067   3.820841
    44  H    2.862220   2.196650   3.450987   2.692679   4.606282
    45  Br   3.805493   2.877546   3.643807   3.675243   4.850637
                   36         37         38         39         40
    36  H    0.000000
    37  C    3.850799   0.000000
    38  H    4.318698   2.149405   0.000000
    39  C    3.360090   1.393342   3.399615   0.000000
    40  H    2.406276   3.392758   4.957412   2.152749   0.000000
    41  H    4.936105   1.085378   2.465677   2.152280   4.292444
    42  H    4.249186   2.155008   4.294722   1.085908   2.484720
    43  C    2.805436   3.796151   2.708007   4.313723   4.687198
    44  H    3.831568   4.069445   2.461222   4.856698   5.549654
    45  Br   3.708457   4.870458   3.728149   5.368935   5.618714
                   41         42         43         44         45
    41  H    0.000000
    42  H    2.482926   0.000000
    43  C    4.656211   5.399499   0.000000
    44  H    4.747823   5.920987   1.091034   0.000000
    45  Br   5.652990   6.406863   1.949268   2.418979   0.000000
 Stoichiometry    C22H20BrS2(1+)
 Framework group  C1[X(C22H20BrS2)]
 Deg. of freedom   129
 Full point group                 C1      NOp   1
 Largest Abelian subgroup         C1      NOp   1
 Largest concise Abelian subgroup C1      NOp   1
                         Standard orientation:                         
 ---------------------------------------------------------------------
 Center     Atomic      Atomic             Coordinates (Angstroms)
 Number     Number       Type             X           Y           Z
 ---------------------------------------------------------------------
      1          6           0        1.216798    2.936143   -0.730420
      2          6           0        2.107130    3.304765    0.274546
      3          6           0        2.035142    2.727690    1.537872
      4          6           0        1.086785    1.749058    1.798262
      5          6           0        0.238818    1.335871    0.779623
      6          6           0        0.260566    1.947331   -0.496223
      7         16           0       -0.850649    1.550277   -1.829736
      8          6           0       -2.330007    1.190012   -0.919362
      9          6           0       -2.341833    0.588250    0.356265
     10         16           0       -0.901335    0.045368    1.249126
     11          6           0       -3.525538    0.407900    1.059799
     12          6           0       -4.731002    0.757629    0.474599
     13          6           0       -4.743118    1.311159   -0.801976
     14          6           0       -3.553668    1.549202   -1.487092
     15          1           0       -5.685370    1.590218   -1.262721
     16          1           0       -3.571030    2.031435   -2.460520
     17          1           0       -3.511977   -0.022565    2.054819
     18          1           0       -5.655836    0.603224    1.019273
     19          1           0        1.259778    3.428444   -1.696729
     20          1           0        1.029185    1.283480    2.777959
     21          1           0        2.847978    4.070706    0.069663
     22          1           0        2.713508    3.039283    2.324063
     23          6           0       -0.318450   -1.617384    0.698791
     24          1           0        0.293276   -1.942564    1.546963
     25          6           0       -1.525571   -2.564249    0.691489
     26          1           0       -1.183789   -3.489391    0.221935
     27          6           0       -2.041427   -2.905489    2.096484
     28          1           0       -2.426195   -2.043791    2.651152
     29          1           0       -2.856630   -3.627444    2.019064
     30          1           0       -1.246566   -3.357418    2.697546
     31          1           0       -2.314536   -2.169917    0.045562
     32          6           0        1.650095   -0.458617   -0.190734
     33          6           0        2.208854   -0.372445    1.096617
     34          6           0        2.166212    0.353468   -1.195552
     35          6           0        3.215031    0.539241    1.378142
     36          1           0        1.869421   -0.985896    1.921697
     37          6           0        3.183276    1.262079   -0.915386
     38          1           0        1.759642    0.293313   -2.201738
     39          6           0        3.703681    1.365117    0.373010
     40          1           0        3.613549    0.605710    2.385349
     41          1           0        3.565395    1.897912   -1.707691
     42          1           0        4.491013    2.081129    0.588955
     43          6           0        0.531095   -1.422735   -0.504932
     44          1           0       -0.052715   -1.159716   -1.388302
     45         35           0        1.203898   -3.187442   -0.987414
 ---------------------------------------------------------------------
 Rotational constants (GHZ):           0.2160391           0.1874786           0.1304781
 Standard basis: 6-31+G(d,p) (6D, 7F)
 There are   598 symmetry adapted cartesian basis functions of A   symmetry.
 There are   598 symmetry adapted basis functions of A   symmetry.
   598 basis functions,  1043 primitive gaussians,   598 cartesian basis functions
   109 alpha electrons      109 beta electrons
       nuclear repulsion energy      3230.9173075602 Hartrees.
 NAtoms=   45 NActive=   45 NUniq=   45 SFac= 1.00D+00 NAtFMM=   60 NAOKFM=F Big=F
 Integral buffers will be    131072 words long.
 Raffenetti 2 integral format.
 Two-electron integral symmetry is turned on.
 Nuclear repulsion after empirical dispersion term =     3230.8662857166 Hartrees.
 ------------------------------------------------------------------------------
 Polarizable Continuum Model (PCM)
 =================================
 Model                : PCM.
 Atomic radii         : SMD-Coulomb.
 Polarization charges : Total charges.
 Charge compensation  : None.
 Solution method      : Matrix inversion.
 Cavity type          : VdW (van der Waals Surface) (Alpha=1.000).
 Cavity algorithm     : GePol (No added spheres)
                        Default sphere list used, NSphG=   45.
                        Lebedev-Laikov grids with approx.  5.0 points / Ang**2.
                        Smoothing algorithm: York/Karplus (Gamma=1.0000).
                        Polarization charges: spherical gaussians, with
                                              point-specific exponents (IZeta= 3).
                        Self-potential: point-specific (ISelfS= 7).
                        Self-field    : sphere-specific E.n sum rule (ISelfD= 2).
 1st derivatives      : Analytical E(r).r(x)/FMM algorithm (CHGder, D1EAlg=3).
                        Cavity 1st derivative terms included.
 Solvent              : Dichloromethane, Eps=   8.930000 Eps(inf)=   2.028346
 ------------------------------------------------------------------------------
 ------------------------------------------------------------------------------
 Atomic radii for non-electrostatic terms: SMD-CDS.
 ------------------------------------------------------------------------------
 Nuclear repulsion after PCM non-electrostatic terms =     3230.8517616694 Hartrees.
 One-electron integrals computed using PRISM.
 NBasis=   598 RedAO= T EigKep=  1.06D-06  NBF=   598
 NBsUse=   595 1.00D-06 EigRej=  8.28D-07 NBFU=   595
 Initial guess from the checkpoint file:  "/home/osl/gaussian/scratch/Gau-4185135.chk"
 B after Tr=     0.000000    0.000000    0.000000
         Rot=    0.997443   -0.065961   -0.027214    0.004053 Ang=  -8.20 deg.
 ExpMin= 3.50D-02 ExpMax= 5.74D+05 ExpMxC= 5.74D+03 IAcc=3 IRadAn=         5 AccDes= 0.00D+00
 Harris functional with IExCor= 4639 and IRadAn=       5 diagonalized for initial guess.
 HarFok:  IExCor= 4639 AccDes= 0.00D+00 IRadAn=         5 IDoV= 1 UseB2=F ITyADJ=14
 ICtDFT=  3500011 ScaDFX=  1.000000  1.000000  1.000000  1.000000
 FoFCou: FMM=F IPFlag=           0 FMFlag=      100000 FMFlg1=           0
         NFxFlg=           0 DoJE=T BraDBF=F KetDBF=T FulRan=T
         wScrn=  0.000000 ICntrl=       500 IOpCl=  0 I1Cent=   200000004 NGrid=           0
         NMat0=    1 NMatS0=      1 NMatT0=    0 NMatD0=    1 NMtDS0=    0 NMtDT0=    0
 Petite list used in FoFCou.
 Requested convergence on RMS density matrix=1.00D-08 within 128 cycles.
 Requested convergence on MAX density matrix=1.00D-06.
 Requested convergence on             energy=1.00D-06.
 No special actions if energy rises.
 Inv3:  Mode=1 IEnd=    27108108.
 Iteration    1 A*A^-1 deviation from unit magnitude is 3.33D-15 for    629.
 Iteration    1 A*A^-1 deviation from orthogonality  is 3.00D-15 for   2213    748.
 Iteration    1 A^-1*A deviation from unit magnitude is 3.33D-15 for    629.
 Iteration    1 A^-1*A deviation from orthogonality  is 1.84D-15 for   1091    892.
 Restarting incremental Fock formation.
 Error on total polarization charges =  0.04830
 SCF Done:  E(RwB97XD) =  -4217.96921457     A.U. after   22 cycles
            NFock= 22  Conv=0.93D-08     -V/T= 2.0062
 SMD-CDS (non-electrostatic) energy       (kcal/mol) =      -9.11
 (included in total energy above)
 D1PCM: PCM CHGder 1st derivatives, ID1Alg=3 FixD1E=F DoIter=F DoCFld=F I1PDM=0.
 Calling FoFJK, ICntrl=      2127 FMM=F ISym2X=0 I1Cent= 0 IOpClX= 0 NMat=1 NMatS=1 NMatT=0.
 ***** Axes restored to original set *****
 -------------------------------------------------------------------
 Center     Atomic                   Forces (Hartrees/Bohr)
 Number     Number              X              Y              Z
 -------------------------------------------------------------------
      1        6           0.026765402    0.010263841   -0.003996919
      2        6           0.033896748    0.015165840   -0.002006546
      3        6           0.036406250    0.023467410    0.003421594
      4        6           0.028716154    0.018814927    0.002834809
      5        6           0.027422585    0.016582348    0.006287066
      6        6           0.024900917    0.015670592   -0.007034648
      7       16          -0.001203280    0.000170791   -0.010111470
      8        6          -0.002181955   -0.003404175   -0.006433269
      9        6          -0.003525348   -0.005312543    0.005108106
     10       16           0.019748571    0.023434749   -0.001759430
     11        6           0.003219122   -0.004224591   -0.001216004
     12        6           0.004437892   -0.000137272    0.001489906
     13        6           0.000400646    0.000091520    0.001472253
     14        6          -0.000923269   -0.000002547   -0.000734163
     15        1          -0.000334602    0.000225544    0.000049663
     16        1           0.000305280   -0.000380261   -0.000725114
     17        1          -0.000080857   -0.000098368   -0.000753699
     18        1           0.000159653   -0.000045077    0.000464205
     19        1          -0.000239279   -0.001049234   -0.000056689
     20        1           0.000081909    0.001239031    0.001225192
     21        1          -0.000818731   -0.000954184    0.000000025
     22        1          -0.000570459   -0.000572727    0.000522376
     23        6           0.014061327   -0.010918229   -0.011689004
     24        1           0.000651809    0.003029044    0.001332122
     25        6           0.002606942    0.000653273    0.002479154
     26        1          -0.000945531    0.000753825    0.000262124
     27        6          -0.000476977    0.001338556    0.003414578
     28        1           0.000054468    0.001001234    0.001265431
     29        1           0.000216027   -0.000798701    0.000280885
     30        1          -0.000590948   -0.000150901    0.000095839
     31        1           0.002177587   -0.000598501    0.000294804
     32        6          -0.037514687   -0.016968482    0.000859185
     33        6          -0.034483343   -0.015020071    0.003561031
     34        6          -0.024476140   -0.012790337   -0.002781904
     35        6          -0.035462838   -0.023730258    0.003478112
     36        1           0.000033039   -0.001348965    0.000453803
     37        6          -0.028404767   -0.014909475   -0.004005885
     38        1          -0.000475570    0.000190803   -0.000448644
     39        6          -0.035365544   -0.021604321    0.005677004
     40        1           0.000997916    0.000080141    0.000283796
     41        1           0.001115143    0.000201558   -0.000520422
     42        1           0.001120510   -0.000450785    0.000472655
     43        6          -0.008419337    0.003223278    0.005838960
     44        1           0.001267859    0.006379252   -0.001034996
     45       35          -0.014270293   -0.006507553    0.002384128
 -------------------------------------------------------------------
 Cartesian Forces:  Max     0.037514687 RMS     0.011531707

 GradGradGradGradGradGradGradGradGradGradGradGradGradGradGradGradGradGrad
 Berny optimization.
 Using GEDIIS/GDIIS optimizer.
 FormGI is forming the generalized inverse of G from B-inverse, IUseBI=4.
 Internal  Forces:  Max     0.551659370 RMS     0.087759772
 Search for a local minimum.
 Step number   3 out of a maximum of  263
 All quantities printed in internal units (Hartrees-Bohrs-Radians)
 Mixed Optimization -- RFO/linear search
 Update second derivatives using D2CorX and points    3    2
 ITU=  0  0  0
 Use linear search instead of GDIIS.
     Eigenvalues ---   -0.00007   0.00416   0.00445   0.00971   0.01036
     Eigenvalues ---    0.01404   0.01530   0.01560   0.01693   0.01755
     Eigenvalues ---    0.01779   0.01801   0.01820   0.01901   0.01988
     Eigenvalues ---    0.02122   0.02235   0.02250   0.02353   0.02412
     Eigenvalues ---    0.02446   0.02520   0.02580   0.02589   0.02620
     Eigenvalues ---    0.02766   0.02798   0.02839   0.02877   0.02912
     Eigenvalues ---    0.02933   0.02971   0.03084   0.03571   0.03612
     Eigenvalues ---    0.03908   0.04269   0.04298   0.04577   0.05685
     Eigenvalues ---    0.05929   0.06453   0.07538   0.08137   0.10008
     Eigenvalues ---    0.10557   0.10976   0.11036   0.11056   0.11377
     Eigenvalues ---    0.11665   0.11730   0.11774   0.12039   0.12277
     Eigenvalues ---    0.12324   0.12343   0.12403   0.12465   0.12513
     Eigenvalues ---    0.12578   0.13094   0.14095   0.14481   0.15325
     Eigenvalues ---    0.16053   0.16401   0.16526   0.17624   0.17808
     Eigenvalues ---    0.18331   0.18560   0.19025   0.19254   0.19386
     Eigenvalues ---    0.19565   0.19959   0.20138   0.20813   0.21961
     Eigenvalues ---    0.22639   0.23029   0.24429   0.24747   0.25777
     Eigenvalues ---    0.27075   0.27495   0.28592   0.30306   0.31112
     Eigenvalues ---    0.31846   0.32749   0.34089   0.34219   0.34488
     Eigenvalues ---    0.34580   0.34914   0.35064   0.35958   0.36359
     Eigenvalues ---    0.36584   0.36646   0.36659   0.36755   0.36805
     Eigenvalues ---    0.36852   0.36859   0.36895   0.36943   0.37080
     Eigenvalues ---    0.37128   0.37254   0.37562   0.38070   0.41933
     Eigenvalues ---    0.42620   0.42721   0.43037   0.45554   0.46899
     Eigenvalues ---    0.48109   0.48155   0.48260   0.48500   0.49941
     Eigenvalues ---    0.51794   0.52206   0.52516   4.26377
 RFO step:  Lambda=-4.66444190D-02 EMin=-7.37006911D-05
 Quartic linear search produced a step of -0.88745.
 Iteration  1 RMS(Cart)=  0.33715358 RMS(Int)=  0.00946675
 Iteration  2 RMS(Cart)=  0.04361585 RMS(Int)=  0.00091142
 Iteration  3 RMS(Cart)=  0.00063919 RMS(Int)=  0.00089830
 Iteration  4 RMS(Cart)=  0.00000051 RMS(Int)=  0.00089830
 Variable       Old X    -DE/DX   Delta X   Delta X   Delta X     New X
                                 (Linear)    (Quad)   (Total)
    R1        2.63109  -0.01044  -0.00024  -0.00170  -0.00199   2.62909
    R2        2.63681  -0.00532  -0.00095   0.00157   0.00063   2.63744
    R3        2.05099  -0.00039  -0.00014  -0.00025  -0.00039   2.05060
    R4        2.62814  -0.00793   0.00512  -0.00507  -0.00001   2.62813
    R5        2.05059  -0.00048  -0.00027  -0.00035  -0.00062   2.04997
    R6        2.62182   0.00441   0.00277  -0.00148   0.00129   2.62311
    R7        2.04873  -0.00049   0.00017  -0.00035  -0.00018   2.04855
    R8        2.62352   0.00306   0.01113  -0.00633   0.00485   2.62837
    R9        2.05267  -0.00154  -0.00102   0.00032  -0.00069   2.05198
   R10        2.67391   0.02956  -0.02838   0.02228  -0.00577   2.66814
   R11        3.37292   0.03584  -0.02458   0.03777   0.01318   3.38610
   R12        3.36494   0.00604  -0.01994   0.01627  -0.00334   3.36160
   R13        3.35237  -0.05479  -0.00715   0.00961   0.00231   3.35468
   R14        2.66544  -0.02956  -0.01826   0.00984  -0.00878   2.65666
   R15        2.63797   0.00127   0.00047   0.00009   0.00055   2.63852
   R16        3.36295   0.01908   0.00791  -0.00869  -0.00094   3.36200
   R17        2.62437   0.01556   0.01278  -0.00997   0.00277   2.62713
   R18        3.48826   0.20987   0.08734  -0.04919   0.03814   3.52640
   R19        2.61706   0.00333   0.00805  -0.00669   0.00137   2.61843
   R20        2.04889   0.00075  -0.00023  -0.00096  -0.00118   2.04771
   R21        2.62949  -0.00961   0.00404  -0.00441  -0.00031   2.62918
   R22        2.04914  -0.00006  -0.00062   0.00039  -0.00022   2.04891
   R23        2.63265  -0.00941  -0.00425   0.00374  -0.00044   2.63221
   R24        2.05103  -0.00028  -0.00051   0.00015  -0.00036   2.05067
   R25        2.05313  -0.00079  -0.00159   0.00143  -0.00017   2.05296
   R26        2.06953  -0.00143   0.00600  -0.01397  -0.00798   2.06155
   R27        2.89920  -0.00044   0.00397   0.00821   0.01218   2.91139
   R28        2.80837   0.11851   0.07597  -0.05605   0.01992   2.82828
   R29        2.06420   0.00011  -0.00381   0.00373  -0.00008   2.06412
   R30        2.90094  -0.00515  -0.01189   0.00971  -0.00218   2.89876
   R31        2.06593   0.00174   0.00189  -0.00523  -0.00333   2.06260
   R32        2.06856   0.00029   0.00147  -0.00472  -0.00326   2.06530
   R33        2.06298   0.00082   0.00184  -0.00071   0.00113   2.06411
   R34        2.06778   0.00037   0.00113  -0.00128  -0.00015   2.06763
   R35        2.65700  -0.00549  -0.01610   0.01546  -0.00053   2.65648
   R36        2.62904  -0.00646   0.01242  -0.01413  -0.00160   2.62744
   R37        2.85368  -0.00869  -0.00615  -0.00422  -0.01037   2.84331
   R38        2.62040  -0.00938   0.01148  -0.01210  -0.00062   2.61979
   R39        2.04605   0.00037   0.00390  -0.00196   0.00194   2.04800
   R40        2.63106  -0.00404  -0.00344   0.00497   0.00151   2.63257
   R41        2.05392  -0.00057   0.00017  -0.00137  -0.00120   2.05272
   R42        2.62607  -0.00154   0.00417   0.00086   0.00493   2.63100
   R43        2.05077  -0.00042   0.00065  -0.00082  -0.00017   2.05060
   R44        2.63304  -0.00534   0.00318  -0.00529  -0.00222   2.63082
   R45        2.05107  -0.00056  -0.00001   0.00007   0.00007   2.05113
   R46        2.05207  -0.00096  -0.00039  -0.00001  -0.00040   2.05166
   R47        2.06176  -0.00076  -0.00279   0.00194  -0.00085   2.06091
   R48        3.68358   0.01443   0.06159  -0.02808   0.03351   3.71709
    A1        2.09983   0.00666  -0.00354   0.00443   0.00096   2.10079
    A2        2.09119  -0.00268   0.00490  -0.00399   0.00088   2.09207
    A3        2.09210  -0.00414  -0.00145  -0.00044  -0.00193   2.09018
    A4        2.10913  -0.00172   0.00062  -0.00316  -0.00255   2.10658
    A5        2.07965   0.00084  -0.00026   0.00232   0.00206   2.08171
    A6        2.09409   0.00101  -0.00035   0.00094   0.00059   2.09468
    A7        2.09272   0.00348  -0.00282   0.00324   0.00046   2.09318
    A8        2.10260  -0.00187   0.00055   0.00031   0.00085   2.10344
    A9        2.08786  -0.00161   0.00227  -0.00356  -0.00131   2.08655
   A10        2.08257   0.00826  -0.00458   0.00727   0.00281   2.08539
   A11        2.10349  -0.00366   0.00147  -0.00395  -0.00257   2.10092
   A12        2.09649  -0.00365   0.00352  -0.00315   0.00027   2.09676
   A13        2.12185  -0.01968   0.00378  -0.00946  -0.00588   2.11597
   A14        1.99583   0.00306   0.02647  -0.02348   0.00242   1.99825
   A15        2.16451   0.01434  -0.03032   0.03059  -0.00042   2.16409
   A16        2.05794   0.00391   0.00699  -0.00190   0.00512   2.06306
   A17        2.04878  -0.04021   0.01629  -0.02117  -0.00511   2.04366
   A18        2.17646   0.03628  -0.02342   0.02293  -0.00030   2.17616
   A19        1.75318  -0.09002   0.02830  -0.04845  -0.02019   1.73298
   A20        2.16246   0.00817  -0.00325   0.00140  -0.00236   2.16010
   A21        2.06012  -0.02547  -0.00766   0.00944   0.00206   2.06218
   A22        2.06036   0.01612   0.01112  -0.01211  -0.00100   2.05935
   A23        2.18598   0.07843  -0.06344   0.06800   0.00447   2.19045
   A24        2.11847  -0.02555  -0.00301   0.00234  -0.00047   2.11801
   A25        1.97812  -0.05256   0.06697  -0.07234  -0.00489   1.97323
   A26        1.73608  -0.13389   0.04680  -0.06526  -0.01796   1.71812
   A27        1.95104   0.47660   0.04237   0.06744   0.10806   2.05910
   A28        1.96147  -0.17868  -0.10483   0.04128  -0.06227   1.89920
   A29        2.08870   0.01464  -0.00625   0.00897   0.00263   2.09133
   A30        2.10112  -0.00733   0.00346  -0.00710  -0.00359   2.09753
   A31        2.09317  -0.00761   0.00248  -0.00143   0.00111   2.09429
   A32        2.08945  -0.00270   0.00322  -0.00654  -0.00334   2.08611
   A33        2.08768   0.00186   0.00030   0.00093   0.00125   2.08893
   A34        2.10603   0.00086  -0.00351   0.00549   0.00200   2.10803
   A35        2.10797  -0.00972  -0.00256   0.00125  -0.00129   2.10668
   A36        2.09358   0.00483   0.00269  -0.00172   0.00096   2.09454
   A37        2.08119   0.00455  -0.00008   0.00025   0.00015   2.08134
   A38        2.09953   0.00595  -0.00266   0.00593   0.00321   2.10274
   A39        2.08587  -0.00235   0.00346  -0.00551  -0.00203   2.08384
   A40        2.09764  -0.00385  -0.00078  -0.00053  -0.00128   2.09636
   A41        1.78539   0.01043  -0.01832   0.04143   0.02365   1.80904
   A42        1.88484  -0.42978  -0.07983   0.03607  -0.04621   1.83862
   A43        1.87970   0.55166   0.13556  -0.07009   0.06713   1.94683
   A44        1.83374   0.11307   0.04361  -0.03621   0.00829   1.84203
   A45        1.92505  -0.08062   0.00506   0.00469   0.00957   1.93462
   A46        2.12558  -0.15900  -0.08201   0.03006  -0.05424   2.07134
   A47        1.85310  -0.00104   0.00656  -0.02063  -0.01397   1.83913
   A48        1.97930  -0.00020  -0.00872   0.03030   0.02151   2.00081
   A49        1.92625   0.00130   0.00645  -0.00625   0.00004   1.92629
   A50        1.88631   0.00141   0.00660  -0.02128  -0.01458   1.87173
   A51        1.85180   0.00020  -0.00380   0.00361  -0.00019   1.85161
   A52        1.95889  -0.00161  -0.00603   0.01010   0.00388   1.96277
   A53        1.98985  -0.00215  -0.01037   0.02423   0.01387   2.00373
   A54        1.91031   0.00005   0.00506  -0.01370  -0.00865   1.90167
   A55        1.92885  -0.00012  -0.00343   0.00348   0.00004   1.92889
   A56        1.86926   0.00098   0.00788  -0.01478  -0.00689   1.86237
   A57        1.87771   0.00116  -0.00232   0.00687   0.00455   1.88226
   A58        1.88416   0.00022   0.00399  -0.00789  -0.00394   1.88023
   A59        2.06927   0.00245   0.00678  -0.00165   0.00467   2.07394
   A60        2.12247  -0.01327   0.02106  -0.04109  -0.02089   2.10157
   A61        2.09128   0.00919  -0.02847   0.04179   0.01227   2.10355
   A62        2.11127   0.00117  -0.01015   0.00942  -0.00065   2.11062
   A63        2.13935  -0.00220  -0.01312   0.00716  -0.00625   2.13310
   A64        2.03228   0.00182   0.02345  -0.01602   0.00714   2.03942
   A65        2.10203  -0.00213   0.00418  -0.00804  -0.00363   2.09839
   A66        2.09156   0.00091  -0.00602   0.01105   0.00493   2.09649
   A67        2.08939   0.00181   0.00202  -0.00300  -0.00109   2.08830
   A68        2.09329  -0.00211   0.00624  -0.00862  -0.00233   2.09096
   A69        2.08882   0.00082  -0.00348   0.00567   0.00218   2.09099
   A70        2.10107   0.00132  -0.00276   0.00291   0.00015   2.10122
   A71        2.10269  -0.00016  -0.00764   0.00903   0.00138   2.10407
   A72        2.08586   0.00015   0.00495  -0.00650  -0.00157   2.08429
   A73        2.09461   0.00009   0.00269  -0.00245   0.00022   2.09482
   A74        2.08695   0.00130   0.00081   0.00048   0.00120   2.08815
   A75        2.09784  -0.00027  -0.00152   0.00173   0.00026   2.09810
   A76        2.09838  -0.00101   0.00072  -0.00221  -0.00145   2.09693
   A77        1.91633   0.39621   0.12069  -0.04976   0.06842   1.98475
   A78        1.96221  -0.13823  -0.03433   0.03644  -0.00276   1.95945
   A79        1.85378  -0.10904   0.02723  -0.07754  -0.05147   1.80231
   A80        1.99442  -0.00100  -0.04457   0.08132   0.03548   2.02990
   A81        1.95383  -0.25997  -0.08233  -0.00459  -0.08122   1.87260
   A82        1.77474   0.05797   0.00031   0.00696   0.01016   1.78490
    D1       -0.03484   0.01576   0.00983  -0.00134   0.00850  -0.02634
    D2        3.13370   0.01002   0.00921  -0.00553   0.00367   3.13736
    D3        3.09458   0.00133   0.00303  -0.00132   0.00173   3.09631
    D4       -0.02007  -0.00441   0.00241  -0.00550  -0.00310  -0.02317
    D5       -0.00864  -0.01358  -0.01201   0.01227   0.00038  -0.00826
    D6        3.12957  -0.01962   0.00772  -0.02894  -0.02135   3.10822
    D7       -3.13805   0.00085  -0.00528   0.01228   0.00712  -3.13093
    D8        0.00016  -0.00519   0.01445  -0.02894  -0.01461  -0.01445
    D9        0.02653  -0.00156   0.00420  -0.00943  -0.00525   0.02128
   D10       -3.11148  -0.00239   0.00066  -0.00643  -0.00582  -3.11730
   D11        3.14096   0.00422   0.00483  -0.00519  -0.00035   3.14060
   D12        0.00295   0.00340   0.00129  -0.00219  -0.00093   0.00202
   D13        0.02571  -0.01386  -0.01608   0.00914  -0.00701   0.01870
   D14        3.12921   0.01472   0.00053   0.01417   0.01463  -3.13934
   D15       -3.11943  -0.01305  -0.01257   0.00617  -0.00644  -3.12587
   D16       -0.01593   0.01554   0.00404   0.01121   0.01520  -0.00073
   D17       -0.07063   0.01701   0.01386   0.00255   0.01642  -0.05421
   D18        3.11716   0.06931   0.01618   0.05610   0.07216  -3.09387
   D19        3.10890  -0.01146  -0.00267  -0.00245  -0.00511   3.10380
   D20        0.01350   0.04084  -0.00034   0.05111   0.05063   0.06413
   D21        0.06174  -0.00314   0.00031  -0.01325  -0.01302   0.04873
   D22       -3.07619   0.00355  -0.02050   0.03136   0.01051  -3.06568
   D23       -3.13062  -0.06106  -0.00055  -0.07372  -0.07416   3.07840
   D24        0.01463  -0.05437  -0.02136  -0.02911  -0.05063  -0.03601
   D25        2.47078  -0.06755  -0.03531  -0.01508  -0.05027   2.42051
   D26       -1.73817  -0.15120  -0.11290   0.02442  -0.08913  -1.82729
   D27       -0.62333  -0.01275  -0.03401   0.04123   0.00738  -0.61595
   D28        1.45091  -0.09641  -0.11160   0.08073  -0.03147   1.41943
   D29       -2.53637   0.09643   0.02095   0.05987   0.08072  -2.45565
   D30        0.60158   0.08986   0.04176   0.01550   0.05745   0.65903
   D31       -0.59038  -0.01411  -0.01682  -0.00762  -0.02465  -0.61503
   D32        2.52661  -0.07151   0.00842  -0.06969  -0.06124   2.46536
   D33       -0.03328  -0.08883  -0.02489   0.01167  -0.01460  -0.04789
   D34        3.06825  -0.07974   0.01795  -0.05553  -0.03757   3.03069
   D35        3.13292  -0.03087  -0.05017   0.07347   0.02189  -3.12838
   D36       -0.04872  -0.02179  -0.00733   0.00627  -0.00107  -0.04980
   D37       -3.12055   0.06193  -0.01493   0.04660   0.03141  -3.08914
   D38        0.00304   0.04573  -0.01367   0.03925   0.02554   0.02858
   D39       -0.00211   0.00787   0.00883  -0.01161  -0.00305  -0.00516
   D40        3.12149  -0.00833   0.01010  -0.01895  -0.00893   3.11256
   D41        0.63886   0.11010   0.05116  -0.02464   0.02697   0.66583
   D42       -1.42762  -0.29310   0.02298  -0.08328  -0.06164  -1.48926
   D43       -2.46549   0.10138   0.01107   0.03663   0.04821  -2.41728
   D44        1.75121  -0.30181  -0.01711  -0.02201  -0.04040   1.71081
   D45        0.06138   0.02033  -0.00183   0.00734   0.00583   0.06721
   D46       -3.10140   0.00432  -0.01452   0.03131   0.01731  -3.08409
   D47       -3.11583   0.03120   0.03683  -0.04960  -0.01429  -3.13012
   D48        0.00457   0.01518   0.02414  -0.02563  -0.00281   0.00176
   D49        1.55157   0.08829  -0.07580   0.17746   0.10305   1.65462
   D50       -2.80272   0.06596  -0.06135   0.16781   0.10523  -2.69748
   D51       -0.47730  -0.04683  -0.13257   0.18106   0.04951  -0.42779
   D52       -2.79658   0.10187  -0.05852   0.16137   0.10345  -2.69313
   D53       -0.86769   0.07954  -0.04407   0.15173   0.10564  -0.76205
   D54        1.45773  -0.03324  -0.11529   0.16497   0.04991   1.50765
   D55       -0.02237  -0.00440   0.00899  -0.01483  -0.00616  -0.02853
   D56        3.12639  -0.00815  -0.00333   0.00560   0.00223   3.12862
   D57        3.14032   0.01154   0.02160  -0.03862  -0.01756   3.12276
   D58        0.00588   0.00779   0.00928  -0.01819  -0.00917  -0.00328
   D59       -0.02802  -0.01017  -0.00734   0.00937   0.00212  -0.02590
   D60       -3.13745   0.00238  -0.00911   0.01713   0.00817  -3.12928
   D61        3.10633  -0.00637   0.00511  -0.01130  -0.00637   3.09996
   D62       -0.00310   0.00617   0.00333  -0.00354  -0.00032  -0.00342
   D63        0.04024   0.00845  -0.00159   0.00407   0.00266   0.04290
   D64       -3.08324   0.02474  -0.00290   0.01151   0.00859  -3.07466
   D65       -3.13329  -0.00400   0.00022  -0.00367  -0.00333  -3.13662
   D66        0.02642   0.01229  -0.00109   0.00377   0.00259   0.02901
   D67        2.99629   0.11570   0.04893  -0.07668  -0.02945   2.96684
   D68       -1.21816   0.11664   0.05631  -0.09908  -0.04454  -1.26270
   D69        0.99681   0.11539   0.04661  -0.06670  -0.02177   0.97503
   D70       -1.39112   0.00731   0.01352  -0.03166  -0.01780  -1.40891
   D71        0.67762   0.00825   0.02091  -0.05407  -0.03288   0.64474
   D72        2.89259   0.00700   0.01121  -0.02169  -0.01012   2.88247
   D73        0.81005  -0.12266  -0.00296  -0.03631  -0.03786   0.77218
   D74        2.87878  -0.12172   0.00443  -0.05872  -0.05294   2.82584
   D75       -1.18944  -0.12297  -0.00527  -0.02633  -0.03018  -1.21962
   D76        0.97082   0.39044   0.12474  -0.03247   0.09218   1.06299
   D77       -1.27024   0.17878   0.11363  -0.12950  -0.01708  -1.28732
   D78        3.08652   0.23440   0.11506  -0.11206  -0.00031   3.08620
   D79       -0.96434   0.13163   0.06613  -0.04695   0.02108  -0.94326
   D80        3.07779  -0.08004   0.05502  -0.14398  -0.08818   2.98961
   D81        1.15136  -0.02442   0.05645  -0.12654  -0.07141   1.07995
   D82       -3.12379   0.18343   0.06730  -0.02467   0.04515  -3.07864
   D83        0.91834  -0.02824   0.05619  -0.12170  -0.06410   0.85424
   D84       -1.00809   0.02738   0.05762  -0.10426  -0.04734  -1.05543
   D85        1.10926   0.00025  -0.02236   0.05805   0.03574   1.14500
   D86       -3.08101   0.00012  -0.01558   0.04539   0.02984  -3.05117
   D87       -1.00817   0.00035  -0.00963   0.02930   0.01973  -0.98844
   D88       -3.12446  -0.00023  -0.01511   0.03643   0.02131  -3.10315
   D89       -1.03154  -0.00036  -0.00833   0.02377   0.01541  -1.01613
   D90        1.04130  -0.00013  -0.00237   0.00768   0.00530   1.04660
   D91       -1.08845  -0.00003  -0.01912   0.03338   0.01424  -1.07421
   D92        1.00446  -0.00016  -0.01234   0.02072   0.00834   1.01280
   D93        3.07731   0.00007  -0.00639   0.00463  -0.00177   3.07554
   D94        0.04594  -0.01283  -0.00638  -0.02093  -0.02742   0.01852
   D95       -3.12241   0.02396   0.00419   0.00506   0.00893  -3.11348
   D96       -3.11545  -0.10820  -0.02949  -0.07599  -0.10457   3.06317
   D97       -0.00061  -0.07141  -0.01893  -0.05000  -0.06822  -0.06883
   D98       -0.03743   0.01032   0.01576  -0.00230   0.01328  -0.02415
   D99        3.12597  -0.02112  -0.00633  -0.00228  -0.00906   3.11691
   D100       3.12360   0.10421   0.03716   0.05270   0.09090  -3.06868
   D101       0.00381   0.07277   0.01507   0.05272   0.06857   0.07238
   D102       0.54813  -0.00661  -0.02619   0.05462   0.02822   0.57636
   D103       2.77132   0.13892  -0.00788   0.12698   0.12208   2.89340
   D104      -1.50628   0.03439  -0.08169   0.18588   0.10113  -1.40514
   D105      -2.61350  -0.10324  -0.04870  -0.00162  -0.05034  -2.66384
   D106      -0.39031   0.04229  -0.03039   0.07074   0.04352  -0.34680
   D107       1.61527  -0.06224  -0.10420   0.12964   0.02257   1.63784
   D108      -0.02319   0.00475  -0.00648   0.02704   0.02069  -0.00250
   D109       3.11409   0.01289   0.00307   0.01697   0.02002   3.13411
   D110      -3.13960  -0.02981  -0.01614   0.00227  -0.01359   3.13000
   D111      -0.00232  -0.02168  -0.00658  -0.00780  -0.01426  -0.01658
   D112       0.00667   0.00027  -0.01295   0.02020   0.00743   0.01410
   D113      -3.12696  -0.01078  -0.01304   0.00817  -0.00485  -3.13181
   D114       3.12649   0.03166   0.00913   0.02036   0.02973  -3.12696
   D115      -0.00714   0.02061   0.00904   0.00832   0.01745   0.01031
   D116      -0.00848   0.00609   0.00975  -0.00910   0.00053  -0.00795
   D117       3.14074   0.00320   0.00693  -0.00916  -0.00234   3.13840
   D118       3.13745  -0.00210   0.00013   0.00104   0.00121   3.13866
   D119       0.00349  -0.00499  -0.00269   0.00098  -0.00167   0.00182
   D120       0.01679  -0.00863  -0.00018  -0.01427  -0.01456   0.00223
   D121      -3.13243  -0.00574   0.00264  -0.01419  -0.01168   3.13907
   D122      -3.13280   0.00247  -0.00008  -0.00219  -0.00221  -3.13502
   D123       0.00116   0.00536   0.00273  -0.00211   0.00067   0.00183
         Item               Value     Threshold  Converged?
 Maximum Force            0.551659     0.000450     NO 
 RMS     Force            0.087760     0.000300     NO 
 Maximum Displacement     1.859005     0.001800     NO 
 RMS     Displacement     0.371568     0.001200     NO 
 Predicted change in Energy=-9.631415D-02
 GradGradGradGradGradGradGradGradGradGradGradGradGradGradGradGradGradGrad

                          Input orientation:                          
 ---------------------------------------------------------------------
 Center     Atomic      Atomic             Coordinates (Angstroms)
 Number     Number       Type             X           Y           Z
 ---------------------------------------------------------------------
      1          6           0        0.342579    3.408145    1.189430
      2          6           0       -0.058670    4.273463    0.176603
      3          6           0       -0.076828    3.854518   -1.149419
      4          6           0        0.284018    2.552937   -1.469533
      5          6           0        0.639846    1.671753   -0.453941
      6          6           0        0.703958    2.093277    0.892061
      7         16           0        1.252806    1.078016    2.245734
      8          6           0        2.566727    0.203152    1.433555
      9          6           0        2.527530   -0.188148    0.083832
     10         16           0        1.154932    0.052345   -1.022203
     11          6           0        3.634515   -0.755060   -0.537383
     12          6           0        4.779015   -1.016603    0.198575
     13          6           0        4.819648   -0.676633    1.547091
     14          6           0        3.734871   -0.049453    2.155444
     15          1           0        5.716068   -0.867449    2.128130
     16          1           0        3.800004    0.267829    3.192415
     17          1           0        3.600885   -1.000672   -1.592245
     18          1           0        5.636795   -1.469908   -0.285471
     19          1           0        0.391974    3.761662    2.214174
     20          1           0        0.274431    2.218828   -2.502668
     21          1           0       -0.339520    5.290611    0.428240
     22          1           0       -0.368487    4.537963   -1.938721
     23          6           0       -0.038541   -1.367588   -0.817986
     24          1           0       -0.551115   -1.413453   -1.779902
     25          6           0        0.839112   -2.632343   -0.757230
     26          1           0        0.165467   -3.438165   -0.457330
     27          6           0        1.467481   -3.039577   -2.096012
     28          1           0        2.198050   -2.330853   -2.494049
     29          1           0        1.989735   -3.990369   -1.968250
     30          1           0        0.692784   -3.184325   -2.854982
     31          1           0        1.578632   -2.543602    0.040623
     32          6           0       -1.868362    0.103644    0.077930
     33          6           0       -2.258390    0.480507   -1.218980
     34          6           0       -2.383533    0.803884    1.163020
     35          6           0       -3.123588    1.544534   -1.421949
     36          1           0       -1.910931   -0.043149   -2.101918
     37          6           0       -3.247538    1.877419    0.958728
     38          1           0       -2.114309    0.515827    2.175191
     39          6           0       -3.618821    2.251787   -0.329733
     40          1           0       -3.407153    1.824149   -2.431359
     41          1           0       -3.634756    2.420607    1.814958
     42          1           0       -4.294442    3.088048   -0.481176
     43          6           0       -1.010203   -1.113620    0.291688
     44          1           0       -0.549689   -1.213626    1.275203
     45         35           0       -2.194039   -2.682983    0.222989
 ---------------------------------------------------------------------
                    Distance matrix (angstroms):
                    1          2          3          4          5
     1  C    0.000000
     2  C    1.391256   0.000000
     3  C    2.417719   1.390748   0.000000
     4  C    2.793724   2.405703   1.388090   0.000000
     5  C    2.409169   2.766660   2.400370   1.390873   0.000000
     6  C    1.395673   2.417994   2.806998   2.442287   1.411919
     7  S    2.715473   4.026432   4.583007   4.113047   2.831341
     8  C    3.908761   5.004005   5.195442   4.377234   3.071205
     9  C    4.350826   5.157810   4.964548   3.867795   2.704031
    10  S    4.100321   4.552779   3.998741   2.685434   1.791847
    11  C    5.581308   6.279763   5.949526   4.799748   3.855440
    12  C    6.343670   7.168575   7.008860   5.977391   4.978529
    13  C    6.071036   7.083761   7.195691   6.332621   5.195169
    14  C    4.939212   6.082299   6.379041   5.641036   4.398934
    15  H    6.930819   7.974022   8.160695   7.358627   6.235597
    16  H    5.082059   6.326894   6.837082   6.270378   5.025288
    17  H    6.147515   6.658653   6.106925   4.862592   4.147932
    18  H    7.348433   8.101737   7.857570   6.799818   5.904906
    19  H    1.085133   2.148655   3.397375   3.878449   3.398235
    20  H    3.879524   3.392782   2.151777   1.085859   2.151767
    21  H    2.142042   1.084799   2.149507   3.388982   3.851433
    22  H    3.401093   2.154192   1.084048   2.141548   3.381785
    23  C    5.194478   5.728095   5.232753   3.987365   3.135336
    24  H    5.732664   6.034188   5.326722   4.065222   3.563012
    25  C    6.365809   7.026251   6.562935   5.263329   4.319367
    26  H    7.043802   7.740886   7.329455   6.077164   5.131891
    27  C    7.323432   7.808615   7.128076   5.750590   5.057470
    28  H    7.067311   7.472761   6.726211   5.344583   4.755091
    29  H    8.211095   8.779936   8.153736   6.780343   6.014562
    30  H    7.742130   8.085406   7.283306   5.916311   5.417499
    31  H    6.186346   7.012248   6.715108   5.470951   4.346853
    32  C    4.128368   4.546659   4.334170   3.609213   3.005488
    33  C    4.597450   4.601406   4.018458   3.289618   3.225543
    34  C    3.770220   4.291385   4.469298   4.135861   3.536747
    35  C    4.722993   4.404105   3.833150   3.554000   3.888015
    36  H    5.274724   5.220696   4.411688   3.457944   3.487576
    37  C    3.909641   4.064681   4.290292   4.338740   4.141219
    38  H    3.920909   4.726503   5.133343   4.815164   3.979180
    39  C    4.397466   4.125315   3.973203   4.077007   4.299780
    40  H    5.447903   4.900301   4.105707   3.883424   4.506841
    41  H    4.145566   4.348066   4.847936   5.114898   4.897031
    42  H    4.939165   4.447432   4.338467   4.714391   5.133599
    43  C    4.804407   5.471684   5.256460   4.268554   3.322188
    44  H    4.707894   5.617488   5.638127   4.734516   3.567961
    45  Br   6.668605   7.276957   7.007496   6.034920   5.239548
                    6          7          8          9         10
     6  C    0.000000
     7  S    1.778882   0.000000
     8  C    2.708449   1.775221   0.000000
     9  C    3.030437   2.811034   1.405846   0.000000
    10  S    2.834288   3.426513   2.836662   1.779094   0.000000
    11  C    4.329491   4.096150   2.437814   1.390220   2.652411
    12  C    5.172849   4.583932   2.811973   2.401809   3.970759
    13  C    5.004035   4.035995   2.421273   2.762887   4.534625
    14  C    3.920952   2.727633   1.396243   2.401767   4.094373
    15  H    5.951051   4.870254   3.398083   3.848036   5.619126
    16  H    4.267246   2.835635   2.149127   3.389749   4.980547
    17  H    4.912889   4.956259   3.416744   2.149772   2.723321
    18  H    6.198044   5.667299   3.896087   3.383315   4.790316
    19  H    2.151471   2.818507   4.242866   4.969905   4.981493
    20  H    3.424097   4.980562   4.981107   4.190462   2.767798
    21  H    3.395132   4.856412   5.944676   6.193173   5.637074
    22  H    3.891010   5.666524   6.227224   5.900319   4.825099
    23  C    3.931050   4.127340   3.784717   2.964638   1.866091
    24  H    4.583857   5.066290   4.760321   3.801701   2.373450
    25  C    5.006986   4.791211   3.977967   3.087431   2.716156
    26  H    5.719062   5.374454   4.754017   4.053987   3.671755
    27  C    5.988133   5.987605   4.917466   3.742469   3.287968
    28  H    5.768100   5.914340   4.688622   3.368266   2.988990
    29  H    6.844366   6.632439   5.430544   4.353981   4.235025
    30  H    6.472521   6.670718   5.777387   4.580393   3.748159
    31  H    4.794856   4.252622   3.234385   2.539772   2.836910
    32  C    3.352353   3.923068   4.638710   4.405569   3.217644
    33  C    3.979074   4.968880   5.513132   5.004943   3.445695
    34  C    3.356866   3.803995   4.993910   5.125165   4.226197
    35  C    4.506203   5.729080   6.506373   6.099565   4.548863
    36  H    4.512856   5.492570   5.710486   4.949593   3.251834
    37  C    3.957949   4.748530   6.069128   6.195436   5.161078
    38  H    3.475255   3.414454   4.749725   5.139653   4.596311
    39  C    4.494921   5.634139   6.750340   6.625854   5.301488
    40  H    5.293277   6.644332   7.297427   6.752481   5.092900
    41  H    4.447845   5.086884   6.597043   6.912031   6.049732
    42  H    5.278196   6.499864   7.685340   7.588939   6.261300
    43  C    3.685510   3.707125   3.978967   3.662685   2.788117
    44  H    3.557251   3.072872   3.427008   3.455467   3.128337
    45  Br   5.626607   5.487928   5.697380   5.341983   4.499792
                   11         12         13         14         15
    11  C    0.000000
    12  C    1.385612   0.000000
    13  C    2.399109   1.391303   0.000000
    14  C    2.785547   2.419700   1.392907   0.000000
    15  H    3.383852   2.150232   1.085167   2.143597   0.000000
    16  H    3.871057   3.401662   2.153781   1.086379   2.468372
    17  H    1.083601   2.143661   3.383166   3.868843   4.281698
    18  H    2.140933   1.084239   2.157614   3.404860   2.488917
    19  H    6.203701   6.792686   6.304582   5.069813   7.055640
    20  H    4.898624   6.168955   6.741160   6.230390   7.783368
    21  H    7.299008   8.126075   7.967235   6.935429   8.802356
    22  H    6.782615   7.868800   8.140003   7.392166   9.098328
    23  C    3.734337   4.936135   5.447293   4.981707   6.484232
    24  H    4.415521   5.699310   6.360572   5.976380   7.405971
    25  C    3.374434   4.364288   4.997936   4.851846   5.935053
    26  H    4.386315   5.251571   5.771062   5.572307   6.640960
    27  C    3.513456   4.508193   5.485683   5.670694   6.372755
    28  H    2.893976   3.954600   5.093136   5.402258   5.990204
    29  H    3.901269   4.617195   5.598827   5.964995   6.357555
    30  H    4.463897   5.542609   6.534353   6.647261   7.445314
    31  H    2.785611   3.549525   4.032270   3.916965   4.928038
    32  C    5.603359   6.742189   6.891787   5.977936   7.916433
    33  C    6.059499   7.333203   7.686920   6.898317   8.752835
    34  C    6.445042   7.452946   7.363779   6.256832   8.326363
    35  C    7.193228   8.463843   8.766058   7.897910   9.826507
    36  H    5.805735   7.141096   7.682269   7.071086   8.760359
    37  C    7.518706   8.566140   8.482266   7.341594   9.447118
    38  H    6.482452   7.333025   7.063726   5.876464   7.951759
    39  C    7.854624   9.026911   9.127204   8.096208  10.144499
    40  H    7.734633   9.055373   9.474293   8.692391  10.548308
    41  H    8.274096   9.231395   9.007863   7.780009   9.917021
    42  H    8.811412   9.981875  10.067439   9.014740  11.075412
    43  C    4.731736   5.790779   5.979478   5.207856   6.976807
    44  H    4.582937   5.439947   5.402968   4.526320   6.333011
    45  Br   6.186040   7.169442   7.414208   6.769183   8.336397
                   16         17         18         19         20
    16  H    0.000000
    17  H    4.953960   0.000000
    18  H    4.299910   2.464300   0.000000
    19  H    4.977800   6.889540   7.818293   0.000000
    20  H    6.976392   4.717981   6.875878   4.964147   0.000000
    21  H    7.071397   7.693464   9.051538   2.462180   4.289873
    22  H    7.870129   6.822935   8.653969   4.292724   2.471794
    23  C    5.787256   3.738921   5.701183   5.973989   3.974731
    24  H    6.817836   4.176686   6.366062   6.604837   3.794388
    25  C    5.725171   3.314663   4.958990   7.064876   5.186451
    26  H    6.345463   4.362511   5.817131   7.682821   6.016382
    27  C    6.659359   2.993714   4.808856   8.123501   5.407362
    28  H    6.454091   2.133209   4.176603   7.908730   4.939634
    29  H    6.931219   3.416939   4.741889   8.952066   6.463900
    30  H    7.625169   3.849662   5.829654   8.604276   5.430765
    31  H    4.772048   3.022648   4.210445   6.774129   5.554278
    32  C    6.469725   5.824230   7.676946   4.801432   3.965482
    33  C    7.497318   6.055107   8.185934   5.438470   3.329384
    34  C    6.530078   6.830897   8.461319   4.190085   4.743849
    35  C    8.417746   7.192051   9.333957   5.522338   3.628933
    36  H    7.793681   5.617538   7.893244   6.197468   3.170638
    37  C    7.566241   7.854411   9.575177   4.286323   4.949958
    38  H    6.006275   7.011190   8.371237   4.101026   5.521653
    39  C    8.448703   8.018514   9.975941   4.983739   4.458715
    40  H    9.273192   7.602389   9.861473   6.306211   3.703365
    41  H    7.861775   8.698775  10.271786   4.262905   5.827894
    42  H    9.325715   8.960373  10.928986   5.448042   5.071151
    43  C    5.784524   4.982378   6.681515   5.424982   4.534746
    44  H    4.978980   5.049245   6.385450   5.149940   5.170418
    45  Br   7.311179   6.301300   7.940532   7.223969   6.127830
                   21         22         23         24         25
    21  H    0.000000
    22  H    2.483913   0.000000
    23  C    6.780508   6.020004   0.000000
    24  H    7.061525   5.956335   1.090926   0.000000
    25  C    8.097389   7.366648   1.540639   2.112884   0.000000
    26  H    8.788104   8.130083   2.111630   2.522330   1.092285
    27  C    8.889833   7.798374   2.587857   2.611309   1.533957
    28  H    8.547851   7.353648   2.956249   2.984884   2.225792
    29  H    9.864339   8.848420   3.509415   3.623795   2.152844
    30  H    9.147116   7.848539   2.825725   2.416416   2.174088
    31  H    8.074927   7.606421   2.176112   3.021153   1.091482
    32  C    5.418921   5.097028   2.513052   2.736469   3.938721
    33  C    5.434381   4.533510   2.916159   2.610844   4.415605
    34  C    4.984838   5.255906   3.760141   4.115232   5.087283
    35  C    5.020690   4.101006   4.285177   3.936424   5.795786
    36  H    6.109012   4.836564   2.628396   1.957174   4.009345
    37  C    4.515293   4.874694   4.897392   5.059707   6.323225
    38  H    5.385190   6.012465   4.100630   4.669953   5.218501
    39  C    4.534621   4.287203   5.114359   4.994777   6.626510
    40  H    5.440960   4.103775   4.913014   4.366168   6.379169
    41  H    4.584593   5.407570   5.849408   6.093594   7.222461
    42  H    4.617329   4.431683   6.170804   5.996891   7.691063
    43  C    6.440702   6.109576   1.496663   2.142930   2.612798
    44  H    6.562516   6.591124   2.160189   3.061634   2.841181
    45  Br   8.188991   7.755494   2.731311   2.884871   3.188008
                   26         27         28         29         30
    26  H    0.000000
    27  C    2.130585   0.000000
    28  H    3.083141   1.092910   0.000000
    29  H    2.432234   1.092281   1.753240   0.000000
    30  H    2.468042   1.094141   1.767629   1.765809   0.000000
    31  H    1.745060   2.196259   2.617919   2.509524   3.095121
    32  C    4.119147   5.072841   5.392361   5.986043   5.096291
    33  C    4.670245   5.200221   5.421200   6.212625   4.981659
    34  C    5.207486   6.342223   6.647678   7.205219   6.443126
    35  C    6.047781   6.522756   6.669921   7.555108   6.243427
    36  H    4.306069   4.515782   4.719225   5.551001   4.148906
    37  C    6.473736   7.465902   7.699718   8.392089   7.462692
    38  H    5.268927   6.611603   6.964325   7.370012   6.846424
    39  C    6.834666   7.549089   7.714975   8.550154   7.383639
    40  H    6.659757   6.894226   6.977555   7.946666   6.486428
    41  H    7.343718   8.434579   8.669806   9.329961   8.482406
    42  H    7.904607   8.564768   8.693020   9.581558   8.357633
    43  C    2.710486   3.943265   4.419827   4.731029   4.133946
    44  H    2.908899   4.332224   4.796408   4.967793   4.741922
    45  Br   2.569124   4.348753   5.176556   4.900485   4.249587
                   31         32         33         34         35
    31  H    0.000000
    32  C    4.346385   0.000000
    33  C    5.045252   1.405747   0.000000
    34  C    5.306994   1.390380   2.407106   0.000000
    35  C    6.400221   2.429278   1.386332   2.788962   0.000000
    36  H    4.797895   2.185200   1.083754   3.405971   2.110363
    37  C    6.609104   2.413340   2.769871   1.393097   2.407030
    38  H    5.249218   2.151484   3.397411   1.086254   3.875086
    39  C    7.081414   2.800859   2.403947   2.418816   1.392264
    40  H    7.074319   3.409480   2.143571   3.874055   1.085129
    41  H    7.414246   3.392010   3.855276   2.145781   3.392103
    42  H    8.153572   3.886532   3.389562   3.401817   2.153692
    43  C    2.968155   1.504613   2.526129   2.514374   3.803778
    44  H    2.796922   2.215301   3.465645   2.728720   4.637567
    45  Br   3.779646   2.809341   3.477224   3.616326   4.630527
                   36         37         38         39         40
    36  H    0.000000
    37  C    3.852616   0.000000
    38  H    4.318273   2.148936   0.000000
    39  C    3.365153   1.392168   3.398787   0.000000
    40  H    2.415370   3.394260   4.960187   2.155113   0.000000
    41  H    4.937974   1.085413   2.463679   2.151384   4.294040
    42  H    4.255857   2.152894   4.292503   1.085694   2.487557
    43  C    2.772466   3.794328   2.724285   4.303140   4.668067
    44  H    3.824650   4.114986   2.499804   4.899436   5.579587
    45  Br   3.529032   4.737979   3.748311   5.165991   5.369493
                   41         42         43         44         45
    41  H    0.000000
    42  H    2.480502   0.000000
    43  C    4.658261   5.388651   0.000000
    44  H    4.797565   5.967616   1.090586   0.000000
    45  Br   5.536846   6.181613   1.967000   2.443369   0.000000
 Stoichiometry    C22H20BrS2(1+)
 Framework group  C1[X(C22H20BrS2)]
 Deg. of freedom   129
 Full point group                 C1      NOp   1
 Largest Abelian subgroup         C1      NOp   1
 Largest concise Abelian subgroup C1      NOp   1
                         Standard orientation:                         
 ---------------------------------------------------------------------
 Center     Atomic      Atomic             Coordinates (Angstroms)
 Number     Number       Type             X           Y           Z
 ---------------------------------------------------------------------
      1          6           0        0.114854    3.472047   -0.662184
      2          6           0        0.756117    4.135776    0.378893
      3          6           0        0.873787    3.544516    1.632186
      4          6           0        0.370382    2.268740    1.846133
      5          6           0       -0.228894    1.583981    0.794229
      6          6           0       -0.393739    2.186320   -0.472076
      7         16           0       -1.242778    1.439659   -1.845411
      8          6           0       -2.561239    0.639319   -0.966475
      9          6           0       -2.416055    0.069371    0.310429
     10         16           0       -0.899627   -0.017585    1.236744
     11          6           0       -3.509946   -0.429262    1.008626
     12          6           0       -4.760662   -0.441615    0.412406
     13          6           0       -4.914512    0.077912   -0.869056
     14          6           0       -3.832187    0.636894   -1.544557
     15          1           0       -5.892658    0.082646   -1.338945
     16          1           0       -3.975722    1.095619   -2.518820
     17          1           0       -3.384855   -0.815917    2.013136
     18          1           0       -5.609994   -0.842128    0.954437
     19          1           0       -0.006520    3.962735   -1.622396
     20          1           0        0.456473    1.801092    2.822341
     21          1           0        1.148215    5.133101    0.210404
     22          1           0        1.354178    4.073394    2.447461
     23          6           0        0.043097   -1.538308    0.706681
     24          1           0        0.656149   -1.777470    1.576789
     25          6           0       -1.008604   -2.660919    0.621595
     26          1           0       -0.499433   -3.498881    0.140292
     27          6           0       -1.522684   -3.159720    1.978040
     28          1           0       -2.089904   -2.423021    2.552487
     29          1           0       -2.188157   -4.010266    1.814347
     30          1           0       -0.690974   -3.502448    2.600888
     31          1           0       -1.818540   -2.372534   -0.050841
     32          6           0        1.944121   -0.206654   -0.256768
     33          6           0        2.538260   -0.059486    1.008723
     34          6           0        2.419935    0.560664   -1.314114
     35          6           0        3.565968    0.848446    1.212167
     36          1           0        2.228196   -0.647690    1.864527
     37          6           0        3.448005    1.477916   -1.108102
     38          1           0        1.991661    0.447271   -2.305916
     39          6           0        4.022350    1.626158    0.151376
     40          1           0        4.006777    0.952079    2.198297
     41          1           0        3.803161    2.076663   -1.940861
     42          1           0        4.824797    2.341376    0.303928
     43          6           0        0.899925   -1.264638   -0.489543
     44          1           0        0.314357   -1.172598   -1.404975
     45         35           0        1.844617   -2.967456   -0.767131
 ---------------------------------------------------------------------
 Rotational constants (GHZ):           0.2097687           0.1753922           0.1207216
 Standard basis: 6-31+G(d,p) (6D, 7F)
 There are   598 symmetry adapted cartesian basis functions of A   symmetry.
 There are   598 symmetry adapted basis functions of A   symmetry.
   598 basis functions,  1043 primitive gaussians,   598 cartesian basis functions
   109 alpha electrons      109 beta electrons
       nuclear repulsion energy      3139.1574703891 Hartrees.
 NAtoms=   45 NActive=   45 NUniq=   45 SFac= 1.00D+00 NAtFMM=   60 NAOKFM=F Big=F
 Integral buffers will be    131072 words long.
 Raffenetti 2 integral format.
 Two-electron integral symmetry is turned on.
 Nuclear repulsion after empirical dispersion term =     3139.1119099952 Hartrees.
 ------------------------------------------------------------------------------
 Polarizable Continuum Model (PCM)
 =================================
 Model                : PCM.
 Atomic radii         : SMD-Coulomb.
 Polarization charges : Total charges.
 Charge compensation  : None.
 Solution method      : Matrix inversion.
 Cavity type          : VdW (van der Waals Surface) (Alpha=1.000).
 Cavity algorithm     : GePol (No added spheres)
                        Default sphere list used, NSphG=   45.
                        Lebedev-Laikov grids with approx.  5.0 points / Ang**2.
                        Smoothing algorithm: York/Karplus (Gamma=1.0000).
                        Polarization charges: spherical gaussians, with
                                              point-specific exponents (IZeta= 3).
                        Self-potential: point-specific (ISelfS= 7).
                        Self-field    : sphere-specific E.n sum rule (ISelfD= 2).
 1st derivatives      : Analytical E(r).r(x)/FMM algorithm (CHGder, D1EAlg=3).
                        Cavity 1st derivative terms included.
 Solvent              : Dichloromethane, Eps=   8.930000 Eps(inf)=   2.028346
 ------------------------------------------------------------------------------
 ------------------------------------------------------------------------------
 Atomic radii for non-electrostatic terms: SMD-CDS.
 ------------------------------------------------------------------------------
 Nuclear repulsion after PCM non-electrostatic terms =     3139.0965598128 Hartrees.
 One-electron integrals computed using PRISM.
 NBasis=   598 RedAO= T EigKep=  1.06D-06  NBF=   598
 NBsUse=   595 1.00D-06 EigRej=  9.91D-07 NBFU=   595
 Lowest energy guess from the checkpoint file:  "/home/osl/gaussian/scratch/Gau-4185135.chk"
 B after Tr=     0.000000    0.000000    0.000000
         Rot=    0.993629   -0.040994   -0.023624   -0.102283 Ang= -12.94 deg.
 B after Tr=     0.000000    0.000000    0.000000
         Rot=    0.994195    0.014564    0.005183   -0.106473 Ang=  12.35 deg.
 Requested convergence on RMS density matrix=1.00D-08 within 128 cycles.
 Requested convergence on MAX density matrix=1.00D-06.
 Requested convergence on             energy=1.00D-06.
 No special actions if energy rises.
 Inv3:  Mode=1 IEnd=    32255523.
 Iteration    1 A*A^-1 deviation from unit magnitude is 2.89D-15 for    738.
 Iteration    1 A*A^-1 deviation from orthogonality  is 2.11D-15 for   2174    267.
 Iteration    1 A^-1*A deviation from unit magnitude is 3.44D-15 for   3079.
 Iteration    1 A^-1*A deviation from orthogonality  is 6.97D-15 for   1788   1756.
 Error on total polarization charges =  0.04791
 SCF Done:  E(RwB97XD) =  -4218.09227169     A.U. after   17 cycles
            NFock= 17  Conv=0.63D-08     -V/T= 2.0064
 SMD-CDS (non-electrostatic) energy       (kcal/mol) =      -9.63
 (included in total energy above)
 D1PCM: PCM CHGder 1st derivatives, ID1Alg=3 FixD1E=F DoIter=F DoCFld=F I1PDM=0.
 Calling FoFJK, ICntrl=      2127 FMM=F ISym2X=0 I1Cent= 0 IOpClX= 0 NMat=1 NMatS=1 NMatT=0.
 ***** Axes restored to original set *****
 -------------------------------------------------------------------
 Center     Atomic                   Forces (Hartrees/Bohr)
 Number     Number              X              Y              Z
 -------------------------------------------------------------------
      1        6          -0.000369431   -0.001545057   -0.001502249
      2        6          -0.000888441    0.000595305    0.000345035
      3        6          -0.000199782    0.001626229   -0.001299139
      4        6          -0.001440229    0.001288386   -0.000975841
      5        6          -0.002574653   -0.000437248    0.005345977
      6        6           0.001357364   -0.001158414   -0.005023502
      7       16          -0.002501596   -0.004018936   -0.008514270
      8        6          -0.000973264   -0.001336772   -0.004572337
      9        6           0.000801009   -0.003434813   -0.000173792
     10       16           0.013874822    0.017357741    0.002821180
     11        6           0.004620584   -0.002518667    0.000087929
     12        6           0.002972148   -0.000098027    0.000636551
     13        6           0.000168365   -0.000263030    0.002058295
     14        6          -0.000585630   -0.000520875   -0.000029591
     15        1          -0.000236947    0.000202834    0.000085602
     16        1           0.000242716   -0.000479488   -0.000596186
     17        1           0.000629940    0.000327544   -0.000196821
     18        1           0.000213258   -0.000101832    0.000430011
     19        1           0.000318461   -0.000286577    0.000092477
     20        1          -0.000343123    0.000372786    0.000315191
     21        1           0.000177815    0.000125263    0.000011495
     22        1          -0.000080649    0.000198089   -0.000053519
     23        6           0.016841427   -0.006140894   -0.003890549
     24        1          -0.000326708    0.006358621   -0.000942312
     25        6          -0.000981420   -0.001344836    0.001044941
     26        1           0.000539186    0.000716096    0.000110770
     27        6          -0.000710831    0.000271706    0.002555300
     28        1          -0.001178498    0.001517250    0.000325675
     29        1           0.000089856   -0.000609816    0.000378675
     30        1          -0.000583477    0.000335808   -0.000033490
     31        1           0.001844988   -0.001133958    0.000520105
     32        6          -0.007444691   -0.003038298   -0.004604600
     33        6          -0.001660464   -0.002127654    0.002603399
     34        6           0.000622218    0.001621591    0.002280610
     35        6          -0.000024438    0.001163880    0.001439628
     36        1           0.000484615   -0.001625734   -0.000157246
     37        6          -0.000906878    0.000647287    0.001484301
     38        1           0.000709955   -0.000464586    0.000181735
     39        6          -0.000906493    0.001860083    0.001393855
     40        1          -0.000061183   -0.000172229   -0.000137914
     41        1          -0.000043030    0.000129973    0.000087357
     42        1           0.000070109    0.000039676    0.000208324
     43        6          -0.009076485   -0.005344691    0.000643031
     44        1          -0.000078142    0.008103788   -0.000067482
     45       35          -0.012402350   -0.006657504    0.005283390
 -------------------------------------------------------------------
 Cartesian Forces:  Max     0.017357741 RMS     0.003531150

 GradGradGradGradGradGradGradGradGradGradGradGradGradGradGradGradGradGrad
 Berny optimization.
 Using GEDIIS/GDIIS optimizer.
 FormGI is forming the generalized inverse of G from B-inverse, IUseBI=4.
 Internal  Forces:  Max     0.026777485 RMS     0.004303271
 Search for a local minimum.
 Step number   4 out of a maximum of  263
 All quantities printed in internal units (Hartrees-Bohrs-Radians)
 Mixed Optimization -- RFO/linear search
 Update second derivatives using D2CorX and points    4    2
 DE=  1.06D-02 DEPred=-9.63D-02 R=-1.10D-01
 Trust test=-1.10D-01 RLast= 7.79D-01 DXMaxT set to 1.50D-01
 ITU= -1  0  0  0
 Use linear search instead of GDIIS.
 Energy rises -- skip Quadratic/GDIIS search.
 Quartic linear search produced a step of -0.90228.
 Iteration  1 RMS(Cart)=  0.30924321 RMS(Int)=  0.00987534
 Iteration  2 RMS(Cart)=  0.03210933 RMS(Int)=  0.00009932
 Iteration  3 RMS(Cart)=  0.00026923 RMS(Int)=  0.00007148
 Iteration  4 RMS(Cart)=  0.00000003 RMS(Int)=  0.00007148
 Variable       Old X    -DE/DX   Delta X   Delta X   Delta X     New X
                                 (Linear)    (Quad)   (Total)
    R1        2.62909   0.00098   0.00156   0.00000   0.00157   2.63066
    R2        2.63744  -0.00077  -0.00153   0.00000  -0.00154   2.63590
    R3        2.05060   0.00001   0.00021   0.00000   0.00021   2.05081
    R4        2.62813   0.00028   0.00521   0.00000   0.00523   2.63336
    R5        2.04997   0.00007   0.00028   0.00000   0.00028   2.05026
    R6        2.62311   0.00117   0.00166   0.00000   0.00166   2.62477
    R7        2.04855   0.00019   0.00034   0.00000   0.00034   2.04889
    R8        2.62837   0.00363   0.00694   0.00000   0.00693   2.63530
    R9        2.05198  -0.00041  -0.00041   0.00000  -0.00041   2.05157
   R10        2.66814  -0.01234  -0.02365   0.00000  -0.02364   2.64450
   R11        3.38610  -0.00252  -0.03687   0.00000  -0.03689   3.34921
   R12        3.36160  -0.00274  -0.01727   0.00000  -0.01723   3.34437
   R13        3.35468  -0.00176  -0.00935   0.00000  -0.00931   3.34537
   R14        2.65666  -0.00783  -0.01065   0.00000  -0.01071   2.64596
   R15        2.63852   0.00003  -0.00002   0.00000  -0.00003   2.63849
   R16        3.36200   0.00320   0.00889   0.00000   0.00882   3.37082
   R17        2.62713   0.00744   0.01050   0.00000   0.01048   2.63761
   R18        3.52640   0.01536   0.05438   0.00000   0.05438   3.58078
   R19        2.61843   0.00385   0.00695   0.00000   0.00696   2.62539
   R20        2.04771   0.00009   0.00084   0.00000   0.00084   2.04855
   R21        2.62918   0.00041   0.00439   0.00000   0.00442   2.63360
   R22        2.04891   0.00001  -0.00043   0.00000  -0.00043   2.04849
   R23        2.63221  -0.00117  -0.00392   0.00000  -0.00390   2.62832
   R24        2.05067  -0.00018  -0.00020   0.00000  -0.00020   2.05047
   R25        2.05296  -0.00069  -0.00147   0.00000  -0.00147   2.05149
   R26        2.06155   0.00072   0.01330   0.00000   0.01330   2.07485
   R27        2.91139  -0.00015  -0.00695   0.00000  -0.00695   2.90443
   R28        2.82828   0.02678   0.05926   0.00000   0.05926   2.88755
   R29        2.06412  -0.00083  -0.00380   0.00000  -0.00380   2.06032
   R30        2.89876  -0.00419  -0.01012   0.00000  -0.01012   2.88864
   R31        2.06260   0.00154   0.00493   0.00000   0.00493   2.06754
   R32        2.06530   0.00008   0.00443   0.00000   0.00443   2.06973
   R33        2.06411   0.00062   0.00085   0.00000   0.00085   2.06497
   R34        2.06763   0.00039   0.00129   0.00000   0.00129   2.06891
   R35        2.65648  -0.00375  -0.01589   0.00000  -0.01590   2.64058
   R36        2.62744   0.00376   0.01408   0.00000   0.01407   2.64151
   R37        2.84331   0.00295   0.00310   0.00000   0.00310   2.84641
   R38        2.61979   0.00335   0.01222   0.00000   0.01222   2.63201
   R39        2.04800   0.00107   0.00221   0.00000   0.00221   2.05021
   R40        2.63257  -0.00002  -0.00487   0.00000  -0.00487   2.62770
   R41        2.05272   0.00046   0.00126   0.00000   0.00126   2.05398
   R42        2.63100   0.00269  -0.00021   0.00000  -0.00020   2.63079
   R43        2.05060   0.00010   0.00081   0.00000   0.00081   2.05141
   R44        2.63082  -0.00079   0.00523   0.00000   0.00524   2.63606
   R45        2.05113   0.00014  -0.00007   0.00000  -0.00007   2.05107
   R46        2.05166  -0.00004  -0.00003   0.00000  -0.00003   2.05163
   R47        2.06091  -0.00084  -0.00207   0.00000  -0.00207   2.05884
   R48        3.71709   0.01259   0.03238   0.00000   0.03238   3.74947
    A1        2.10079   0.00079  -0.00447   0.00000  -0.00448   2.09631
    A2        2.09207   0.00002   0.00419   0.00000   0.00420   2.09626
    A3        2.09018  -0.00080   0.00026   0.00000   0.00027   2.09044
    A4        2.10658  -0.00099   0.00293   0.00000   0.00294   2.10952
    A5        2.08171   0.00048  -0.00212   0.00000  -0.00213   2.07959
    A6        2.09468   0.00052  -0.00088   0.00000  -0.00089   2.09379
    A7        2.09318  -0.00199  -0.00328   0.00000  -0.00328   2.08991
    A8        2.10344   0.00088  -0.00020   0.00000  -0.00021   2.10324
    A9        2.08655   0.00112   0.00349   0.00000   0.00349   2.09004
   A10        2.08539  -0.00017  -0.00719   0.00000  -0.00722   2.07817
   A11        2.10092  -0.00027   0.00382   0.00000   0.00383   2.10475
   A12        2.09676   0.00044   0.00333   0.00000   0.00335   2.10011
   A13        2.11597   0.00126   0.00915   0.00000   0.00918   2.12515
   A14        1.99825   0.00510   0.02473   0.00000   0.02484   2.02308
   A15        2.16409  -0.00629  -0.03044   0.00000  -0.03046   2.13363
   A16        2.06306   0.00114   0.00249   0.00000   0.00249   2.06555
   A17        2.04366   0.00356   0.02118   0.00000   0.02125   2.06491
   A18        2.17616  -0.00464  -0.02354   0.00000  -0.02353   2.15264
   A19        1.73298   0.01102   0.04700   0.00000   0.04699   1.77997
   A20        2.16010  -0.00232  -0.00117   0.00000  -0.00117   2.15893
   A21        2.06218  -0.00054  -0.00965   0.00000  -0.00950   2.05268
   A22        2.05935   0.00295   0.01221   0.00000   0.01222   2.07157
   A23        2.19045  -0.01171  -0.06853   0.00000  -0.06864   2.12181
   A24        2.11801  -0.00203  -0.00264   0.00000  -0.00258   2.11543
   A25        1.97323   0.01378   0.07250   0.00000   0.07271   2.04594
   A26        1.71812   0.01400   0.06379   0.00000   0.06381   1.78193
   A27        2.05910  -0.00814  -0.05442   0.00000  -0.05446   2.00465
   A28        1.89920  -0.00962  -0.05040   0.00000  -0.05047   1.84873
   A29        2.09133  -0.00049  -0.00873   0.00000  -0.00877   2.08256
   A30        2.09753   0.00073   0.00675   0.00000   0.00679   2.10432
   A31        2.09429  -0.00024   0.00151   0.00000   0.00155   2.09584
   A32        2.08611  -0.00064   0.00628   0.00000   0.00628   2.09240
   A33        2.08893   0.00082  -0.00083   0.00000  -0.00082   2.08811
   A34        2.10803  -0.00018  -0.00537   0.00000  -0.00537   2.10267
   A35        2.10668  -0.00093  -0.00144   0.00000  -0.00143   2.10525
   A36        2.09454   0.00074   0.00187   0.00000   0.00187   2.09641
   A37        2.08134   0.00019  -0.00022   0.00000  -0.00023   2.08111
   A38        2.10274   0.00115  -0.00560   0.00000  -0.00563   2.09711
   A39        2.08384  -0.00021   0.00535   0.00000   0.00537   2.08921
   A40        2.09636  -0.00093   0.00036   0.00000   0.00038   2.09674
   A41        1.80904  -0.00287  -0.03997   0.00000  -0.03999   1.76905
   A42        1.83862  -0.00546  -0.03946   0.00000  -0.03954   1.79909
   A43        1.94683   0.01123   0.07725   0.00000   0.07728   2.02411
   A44        1.84203   0.00502   0.03686   0.00000   0.03693   1.87895
   A45        1.93462  -0.00106  -0.00349   0.00000  -0.00354   1.93108
   A46        2.07134  -0.00686  -0.03443   0.00000  -0.03451   2.03683
   A47        1.83913   0.00097   0.01927   0.00000   0.01925   1.85839
   A48        2.00081  -0.00387  -0.02827   0.00000  -0.02826   1.97254
   A49        1.92629   0.00239   0.00653   0.00000   0.00658   1.93287
   A50        1.87173   0.00108   0.01987   0.00000   0.01984   1.89157
   A51        1.85161  -0.00070  -0.00369   0.00000  -0.00369   1.84792
   A52        1.96277   0.00034  -0.00963   0.00000  -0.00961   1.95315
   A53        2.00373  -0.00179  -0.02306   0.00000  -0.02305   1.98068
   A54        1.90167   0.00018   0.01294   0.00000   0.01294   1.91460
   A55        1.92889  -0.00043  -0.00352   0.00000  -0.00350   1.92539
   A56        1.86237   0.00126   0.01423   0.00000   0.01421   1.87658
   A57        1.88226   0.00055  -0.00646   0.00000  -0.00643   1.87583
   A58        1.88023   0.00040   0.00761   0.00000   0.00761   1.88784
   A59        2.07394   0.00008   0.00268   0.00000   0.00271   2.07665
   A60        2.10157   0.01008   0.04026   0.00000   0.04030   2.14187
   A61        2.10355  -0.01016  -0.04001   0.00000  -0.03997   2.06358
   A62        2.11062  -0.00213  -0.00974   0.00000  -0.00974   2.10089
   A63        2.13310  -0.00014  -0.00771   0.00000  -0.00770   2.12541
   A64        2.03942   0.00227   0.01740   0.00000   0.01741   2.05683
   A65        2.09839   0.00229   0.00752   0.00000   0.00752   2.10591
   A66        2.09649  -0.00184  -0.01056   0.00000  -0.01056   2.08593
   A67        2.08830  -0.00044   0.00303   0.00000   0.00304   2.09134
   A68        2.09096   0.00213   0.00844   0.00000   0.00845   2.09941
   A69        2.09099  -0.00122  -0.00551   0.00000  -0.00551   2.08549
   A70        2.10122  -0.00091  -0.00294   0.00000  -0.00294   2.09828
   A71        2.10407  -0.00172  -0.00901   0.00000  -0.00900   2.09506
   A72        2.08429   0.00091   0.00645   0.00000   0.00645   2.09074
   A73        2.09482   0.00081   0.00254   0.00000   0.00254   2.09736
   A74        2.08815  -0.00065  -0.00026   0.00000  -0.00025   2.08790
   A75        2.09810   0.00053  -0.00178   0.00000  -0.00178   2.09632
   A76        2.09693   0.00012   0.00204   0.00000   0.00203   2.09896
   A77        1.98475   0.02167   0.06097   0.00000   0.06115   2.04590
   A78        1.95945  -0.01072  -0.03241   0.00000  -0.03254   1.92691
   A79        1.80231   0.01084   0.07412   0.00000   0.07431   1.87662
   A80        2.02990  -0.00979  -0.07733   0.00000  -0.07734   1.95256
   A81        1.87260  -0.01421  -0.01043   0.00000  -0.00987   1.86274
   A82        1.78490   0.00203  -0.00886   0.00000  -0.00886   1.77604
    D1       -0.02634   0.00037   0.00233   0.00000   0.00230  -0.02403
    D2        3.13736   0.00004   0.00606   0.00000   0.00605  -3.13977
    D3        3.09631   0.00076   0.00152   0.00000   0.00149   3.09781
    D4       -0.02317   0.00043   0.00525   0.00000   0.00524  -0.01793
    D5       -0.00826  -0.00004  -0.01255   0.00000  -0.01254  -0.02080
    D6        3.10822   0.00238   0.02711   0.00000   0.02705   3.13527
    D7       -3.13093  -0.00044  -0.01179   0.00000  -0.01178   3.14048
    D8       -0.01445   0.00198   0.02787   0.00000   0.02781   0.01337
    D9        0.02128  -0.00020   0.00901   0.00000   0.00901   0.03029
   D10       -3.11730  -0.00034   0.00592   0.00000   0.00594  -3.11136
   D11        3.14060   0.00012   0.00523   0.00000   0.00522  -3.13736
   D12        0.00202  -0.00001   0.00215   0.00000   0.00215   0.00417
   D13        0.01870  -0.00050  -0.01003   0.00000  -0.01000   0.00870
   D14       -3.13934  -0.00010  -0.01266   0.00000  -0.01264   3.13120
   D15       -3.12587  -0.00037  -0.00697   0.00000  -0.00696  -3.13283
   D16       -0.00073   0.00004  -0.00961   0.00000  -0.00960  -0.01033
   D17       -0.05421   0.00079  -0.00073   0.00000  -0.00077  -0.05498
   D18       -3.09387   0.00039  -0.04865   0.00000  -0.04860   3.14072
   D19        3.10380   0.00039   0.00190   0.00000   0.00186   3.10565
   D20        0.06413   0.00000  -0.04603   0.00000  -0.04597   0.01817
   D21        0.04873  -0.00056   0.01207   0.00000   0.01209   0.06082
   D22       -3.06568  -0.00331  -0.03033   0.00000  -0.03036  -3.09604
   D23        3.07840   0.00061   0.06636   0.00000   0.06646  -3.13832
   D24       -0.03601  -0.00214   0.02396   0.00000   0.02402  -0.01199
   D25        2.42051   0.00038   0.00946   0.00000   0.00949   2.43000
   D26       -1.82729  -0.00544  -0.03437   0.00000  -0.03423  -1.86152
   D27       -0.61595  -0.00056  -0.04123   0.00000  -0.04125  -0.65720
   D28        1.41943  -0.00637  -0.08506   0.00000  -0.08497   1.33446
   D29       -2.45565  -0.00053  -0.05154   0.00000  -0.05148  -2.50713
   D30        0.65903   0.00216  -0.00938   0.00000  -0.00931   0.64972
   D31       -0.61503  -0.00058   0.00515   0.00000   0.00517  -0.60986
   D32        2.46536   0.00127   0.06382   0.00000   0.06392   2.52928
   D33       -0.04789   0.00054  -0.01213   0.00000  -0.01232  -0.06021
   D34        3.03069   0.00182   0.05214   0.00000   0.05218   3.08287
   D35       -3.12838  -0.00119  -0.07075   0.00000  -0.07096   3.08385
   D36       -0.04980   0.00009  -0.00649   0.00000  -0.00645  -0.05625
   D37       -3.08914  -0.00137  -0.04353   0.00000  -0.04362  -3.13276
   D38        0.02858  -0.00102  -0.03694   0.00000  -0.03698  -0.00840
   D39       -0.00516   0.00019   0.01173   0.00000   0.01167   0.00651
   D40        3.11256   0.00054   0.01832   0.00000   0.01831   3.13087
   D41        0.66583   0.00015   0.02768   0.00000   0.02773   0.69357
   D42       -1.48926   0.00613   0.07898   0.00000   0.07891  -1.41035
   D43       -2.41728  -0.00062  -0.03225   0.00000  -0.03218  -2.44946
   D44        1.71081   0.00536   0.01905   0.00000   0.01900   1.72981
   D45        0.06721  -0.00043  -0.00712   0.00000  -0.00710   0.06011
   D46       -3.08409   0.00011  -0.03038   0.00000  -0.03031  -3.11439
   D47       -3.13012  -0.00010   0.05034   0.00000   0.05007  -3.08005
   D48        0.00176   0.00045   0.02708   0.00000   0.02687   0.02863
   D49        1.65462  -0.00355  -0.17005   0.00000  -0.16983   1.48480
   D50       -2.69748  -0.00113  -0.15732   0.00000  -0.15726  -2.85474
   D51       -0.42779  -0.00621  -0.17945   0.00000  -0.17932  -0.60711
   D52       -2.69313   0.00285  -0.15284   0.00000  -0.15290  -2.84603
   D53       -0.76205   0.00527  -0.14012   0.00000  -0.14033  -0.90238
   D54        1.50765   0.00019  -0.16225   0.00000  -0.16240   1.34525
   D55       -0.02853   0.00044   0.01470   0.00000   0.01466  -0.01387
   D56        3.12862   0.00023  -0.00540   0.00000  -0.00540   3.12322
   D57        3.12276  -0.00011   0.03781   0.00000   0.03771  -3.12271
   D58       -0.00328  -0.00032   0.01770   0.00000   0.01766   0.01438
   D59       -0.02590  -0.00014  -0.00937   0.00000  -0.00934  -0.03524
   D60       -3.12928  -0.00021  -0.01663   0.00000  -0.01661   3.13729
   D61        3.09996   0.00009   0.01094   0.00000   0.01093   3.11088
   D62       -0.00342   0.00002   0.00368   0.00000   0.00366   0.00024
   D63        0.04290  -0.00008  -0.00402   0.00000  -0.00399   0.03891
   D64       -3.07466  -0.00043  -0.01069   0.00000  -0.01072  -3.08538
   D65       -3.13662   0.00001   0.00323   0.00000   0.00326  -3.13336
   D66        0.02901  -0.00035  -0.00345   0.00000  -0.00347   0.02554
   D67        2.96684   0.00303   0.07632   0.00000   0.07626   3.04309
   D68       -1.26270   0.00286   0.09744   0.00000   0.09738  -1.16531
   D69        0.97503   0.00221   0.06704   0.00000   0.06699   1.04202
   D70       -1.40891  -0.00034   0.02981   0.00000   0.02982  -1.37909
   D71        0.64474  -0.00051   0.05092   0.00000   0.05095   0.69569
   D72        2.88247  -0.00116   0.02053   0.00000   0.02055   2.90302
   D73        0.77218  -0.00241   0.03116   0.00000   0.03118   0.80337
   D74        2.82584  -0.00257   0.05227   0.00000   0.05231   2.87815
   D75       -1.21962  -0.00323   0.02187   0.00000   0.02191  -1.19771
   D76        1.06299   0.00296   0.04366   0.00000   0.04376   1.10675
   D77       -1.28732   0.00659   0.13094   0.00000   0.13092  -1.15639
   D78        3.08620   0.00288   0.11726   0.00000   0.11704  -3.07994
   D79       -0.94326   0.00038   0.04821   0.00000   0.04838  -0.89488
   D80        2.98961   0.00400   0.13550   0.00000   0.13555   3.12516
   D81        1.07995   0.00030   0.12182   0.00000   0.12167   1.20162
   D82       -3.07864  -0.00019   0.02768   0.00000   0.02785  -3.05079
   D83        0.85424   0.00344   0.11496   0.00000   0.11502   0.96925
   D84       -1.05543  -0.00027   0.10129   0.00000   0.10114  -0.95429
   D85        1.14500  -0.00050  -0.05498   0.00000  -0.05500   1.08999
   D86       -3.05117   0.00007  -0.04276   0.00000  -0.04277  -3.09395
   D87       -0.98844   0.00042  -0.02758   0.00000  -0.02759  -1.01603
   D88       -3.10315  -0.00081  -0.03459   0.00000  -0.03460  -3.13774
   D89       -1.01613  -0.00024  -0.02237   0.00000  -0.02236  -1.03850
   D90        1.04660   0.00011  -0.00719   0.00000  -0.00718   1.03942
   D91       -1.07421  -0.00080  -0.03229   0.00000  -0.03229  -1.10650
   D92        1.01280  -0.00023  -0.02007   0.00000  -0.02006   0.99275
   D93        3.07554   0.00012  -0.00490   0.00000  -0.00488   3.07066
   D94        0.01852   0.00052   0.01826   0.00000   0.01827   0.03679
   D95       -3.11348   0.00059  -0.00380   0.00000  -0.00378  -3.11725
   D96        3.06317  -0.00015   0.06436   0.00000   0.06426   3.12742
   D97       -0.06883  -0.00008   0.04231   0.00000   0.04221  -0.02662
   D98       -0.02415  -0.00034   0.00404   0.00000   0.00405  -0.02010
   D99        3.11691   0.00008   0.00173   0.00000   0.00176   3.11867
   D100      -3.06868  -0.00083  -0.04424   0.00000  -0.04435  -3.11303
   D101       0.07238  -0.00040  -0.04655   0.00000  -0.04664   0.02574
   D102       0.57636   0.00865  -0.05209   0.00000  -0.05209   0.52427
   D103       2.89340   0.00526  -0.11816   0.00000  -0.11809   2.77531
   D104      -1.40514  -0.00728  -0.17431   0.00000  -0.17440  -1.57954
   D105      -2.66384   0.00857  -0.00409   0.00000  -0.00408  -2.66792
   D106      -0.34680   0.00517  -0.07016   0.00000  -0.07009  -0.41688
   D107       1.63784  -0.00737  -0.12631   0.00000  -0.12639   1.51145
   D108      -0.00250  -0.00034  -0.02526   0.00000  -0.02527  -0.02777
   D109       3.13411  -0.00009  -0.01493   0.00000  -0.01493   3.11918
   D110       3.13000  -0.00042  -0.00415   0.00000  -0.00420   3.12579
   D111      -0.01658  -0.00017   0.00618   0.00000   0.00614  -0.01044
   D112       0.01410  -0.00011  -0.01987   0.00000  -0.01989  -0.00579
   D113      -3.13181   0.00018  -0.00888   0.00000  -0.00888  -3.14069
   D114      -3.12696  -0.00054  -0.01755   0.00000  -0.01759   3.13863
   D115       0.01031  -0.00024  -0.00656   0.00000  -0.00658   0.00374
   D116      -0.00795  -0.00009   0.00944   0.00000   0.00944   0.00150
   D117       3.13840   0.00007   0.00916   0.00000   0.00917  -3.13561
   D118       3.13866  -0.00035  -0.00096   0.00000  -0.00097   3.13769
   D119       0.00182  -0.00018  -0.00123   0.00000  -0.00124   0.00058
   D120       0.00223   0.00031   0.01296   0.00000   0.01297   0.01520
   D121       3.13907   0.00015   0.01322   0.00000   0.01323  -3.13088
   D122      -3.13502   0.00002   0.00191   0.00000   0.00190  -3.13311
   D123       0.00183  -0.00014   0.00218   0.00000   0.00216   0.00399
         Item               Value     Threshold  Converged?
 Maximum Force            0.026777     0.000450     NO 
 RMS     Force            0.004303     0.000300     NO 
 Maximum Displacement     1.401139     0.001800     NO 
 RMS     Displacement     0.328930     0.001200     NO 
 Predicted change in Energy=-3.297598D-04
 GradGradGradGradGradGradGradGradGradGradGradGradGradGradGradGradGradGrad

                          Input orientation:                          
 ---------------------------------------------------------------------
 Center     Atomic      Atomic             Coordinates (Angstroms)
 Number     Number       Type             X           Y           Z
 ---------------------------------------------------------------------
      1          6           0        0.180073    3.444707    0.758309
      2          6           0       -0.125341    4.273704   -0.317512
      3          6           0        0.045530    3.835086   -1.629115
      4          6           0        0.492269    2.542299   -1.870701
      5          6           0        0.752031    1.701859   -0.788610
      6          6           0        0.636947    2.146125    0.533405
      7         16           0        1.020347    1.136639    1.935552
      8          6           0        2.423316    0.223950    1.358816
      9          6           0        2.582767   -0.200642    0.034127
     10         16           0        1.316539    0.071109   -1.192502
     11          6           0        3.742592   -0.857427   -0.380115
     12          6           0        4.725347   -1.157550    0.554904
     13          6           0        4.552414   -0.787304    1.887289
     14          6           0        3.422055   -0.081479    2.285471
     15          1           0        5.315760   -1.023361    2.621416
     16          1           0        3.319979    0.248363    3.314702
     17          1           0        3.865832   -1.159366   -1.413940
     18          1           0        5.620535   -1.682733    0.242002
     19          1           0        0.081009    3.812728    1.774428
     20          1           0        0.621031    2.183093   -2.887073
     21          1           0       -0.477872    5.281506   -0.124716
     22          1           0       -0.167625    4.495196   -2.462400
     23          6           0        0.037045   -1.302035   -0.931946
     24          1           0       -0.515100   -1.265906   -1.880287
     25          6           0        0.891586   -2.579518   -0.938436
     26          1           0        0.220254   -3.401910   -0.690075
     27          6           0        1.524573   -2.868313   -2.299519
     28          1           0        2.221793   -2.091127   -2.630350
     29          1           0        2.077725   -3.809700   -2.256191
     30          1           0        0.749411   -2.962919   -3.066857
     31          1           0        1.637983   -2.550549   -0.139004
     32          6           0       -1.840737    0.068334    0.210569
     33          6           0       -2.323942    0.608576   -0.984085
     34          6           0       -2.279301    0.606783    1.423684
     35          6           0       -3.194589    1.695528   -0.964082
     36          1           0       -2.031257    0.211403   -1.950340
     37          6           0       -3.164097    1.679274    1.444828
     38          1           0       -1.925625    0.179256    2.358312
     39          6           0       -3.618085    2.233675    0.248001
     40          1           0       -3.544692    2.117088   -1.901179
     41          1           0       -3.494818    2.086858    2.394851
     42          1           0       -4.301160    3.077447    0.260275
     43          6           0       -0.911898   -1.116742    0.251284
     44          1           0       -0.362583   -1.169827    1.190657
     45         35           0       -2.055073   -2.734849    0.359324
 ---------------------------------------------------------------------
                    Distance matrix (angstroms):
                    1          2          3          4          5
     1  C    0.000000
     2  C    1.392086   0.000000
     3  C    2.422868   1.393515   0.000000
     4  C    2.797052   2.406574   1.388970   0.000000
     5  C    2.399502   2.757916   2.399218   1.394539   0.000000
     6  C    1.394859   2.414899   2.806930   2.440822   1.399407
     7  S    2.723810   4.028657   4.575886   4.091737   2.795089
     8  C    3.970645   5.070132   5.255654   4.419668   3.096586
     9  C    4.425601   5.241876   5.048865   3.939832   2.765502
    10  S    4.059357   4.528402   3.996700   2.691869   1.772327
    11  C    5.700518   6.425988   6.103109   4.934023   3.957306
    12  C    6.471604   7.334085   7.183108   6.123022   5.076268
    13  C    6.188851   7.235768   7.351434   6.457052   5.272502
    14  C    5.027590   6.190893   6.485706   5.722030   4.445143
    15  H    7.057625   8.142590   8.333477   7.493938   6.315277
    16  H    5.158563   6.423907   6.930218   6.336127   5.054125
    17  H    6.284980   6.830070   6.291705   5.029104   4.274740
    18  H    7.493720   8.295016   8.063999   6.972340   6.018302
    19  H    1.085243   2.152044   3.403801   3.882022   3.387506
    20  H    3.882644   3.395639   2.154702   1.085643   2.156918
    21  H    2.141601   1.084948   2.151580   3.390116   3.842822
    22  H    3.405494   2.156709   1.084226   2.144615   3.383796
    23  C    5.040732   5.611841   5.184218   3.983390   3.091137
    24  H    5.443834   5.769008   5.137851   3.939202   3.406613
    25  C    6.298927   6.956028   6.506918   5.221262   4.286270
    26  H    6.998257   7.692418   7.299756   6.066424   5.132344
    27  C    7.142283   7.593350   6.897287   5.524877   4.875053
    28  H    6.804197   7.167240   6.392073   5.003695   4.465306
    29  H    8.081753   8.599616   7.935099   6.558214   5.855643
    30  H    7.484231   7.790558   6.983940   5.639533   5.191394
    31  H    6.234883   7.050645   6.747790   5.499867   4.392024
    32  C    3.972856   4.572372   4.596831   3.986866   3.223229
    33  C    4.165294   4.325659   4.054729   3.529365   3.270335
    34  C    3.813798   4.595391   5.014614   4.720254   3.909272
    35  C    4.173081   4.060213   3.939333   3.889974   3.950524
    36  H    4.762459   4.775032   4.188950   3.436219   3.364189
    37  C    3.843376   4.367029   4.939469   5.010645   4.508305
    38  H    4.202040   5.212058   5.757613   5.414308   4.403552
    39  C    4.019082   4.084211   4.417030   4.634561   4.522754
    40  H    4.765431   4.341769   3.989390   4.059408   4.457808
    41  H    4.245804   4.846915   5.637611   5.856554   5.321501
    42  H    4.523756   4.382046   4.799741   5.272988   5.341080
    43  C    4.717657   5.477143   5.382672   4.456802   3.434319
    44  H    4.666404   5.653573   5.759064   4.886979   3.661481
    45  Br   6.583463   7.300807   7.178472   6.269789   5.374194
                    6          7          8          9         10
     6  C    0.000000
     7  S    1.769766   0.000000
     8  C    2.750849   1.770295   0.000000
     9  C    3.089143   2.800873   1.400179   0.000000
    10  S    2.783216   3.317800   2.785235   1.783760   0.000000
    11  C    4.415979   4.092581   2.435928   1.395764   2.721743
    12  C    5.256400   4.571270   2.802528   2.403650   4.022810
    13  C    5.076306   4.022360   2.415570   2.767289   4.548941
    14  C    3.973509   2.715594   1.396229   2.405650   4.068510
    15  H    6.024675   4.856601   3.393549   3.852295   5.633613
    16  H    4.305319   2.824783   2.151765   3.392235   4.935593
    17  H    5.014391   4.958580   3.417980   2.159237   2.839365
    18  H    6.291360   5.654970   3.886505   3.386420   4.863964
    19  H    2.150993   2.840734   4.305632   5.039303   4.932435
    20  H    3.420715   4.950983   5.011391   4.250178   2.795672
    21  H    3.392132   4.865109   6.016363   6.280659   5.613226
    22  H    3.891057   5.659785   6.289532   5.987337   4.836107
    23  C    3.794330   3.890572   3.642871   2.937186   1.894866
    24  H    4.335329   4.763449   4.620145   3.794279   2.369718
    25  C    4.956092   4.699596   3.934843   3.076528   2.696471
    26  H    5.696598   5.304007   4.711507   4.044015   3.676430
    27  C    5.827343   5.850615   4.873730   3.698939   3.147851
    28  H    5.520452   5.719213   4.616669   3.286895   2.749938
    29  H    6.732722   6.569249   5.427526   4.304176   4.095305
    30  H    6.251149   6.473320   5.704793   4.539545   3.611117
    31  H    4.849015   4.275583   3.249316   2.538632   2.843638
    32  C    3.249670   3.507512   4.418691   4.435185   3.454997
    33  C    3.665201   4.470727   5.307879   5.076158   3.685840
    34  C    3.415651   3.380892   4.718620   5.120792   4.479000
    35  C    4.138379   5.146448   6.254779   6.161958   4.800124
    36  H    4.126918   5.026778   5.549224   5.039554   3.435366
    37  C    3.936569   4.247921   5.774474   6.208913   5.442224
    38  H    3.710206   3.126349   4.462541   5.086428   4.809532
    39  C    4.265492   5.056320   6.463082   6.664999   5.576940
    40  H    4.838818   6.043291   7.058942   6.831035   5.321637
    41  H    4.532105   4.636873   6.290319   6.909610   6.330995
    42  H    5.032580   5.906922   7.387003   7.627939   6.535072
    43  C    3.622818   3.412924   3.761347   3.619265   2.908855
    44  H    3.525135   2.790546   3.119635   3.309376   3.168410
    45  Br   5.576843   5.189520   5.459802   5.295047   4.652885
                   11         12         13         14         15
    11  C    0.000000
    12  C    1.389295   0.000000
    13  C    2.408702   1.393641   0.000000
    14  C    2.794671   2.418958   1.390845   0.000000
    15  H    3.392871   2.153384   1.085063   2.141523   0.000000
    16  H    3.879825   3.401196   2.151514   1.085602   2.465982
    17  H    1.084043   2.148283   3.392335   3.878714   4.290091
    18  H    2.143555   1.084014   2.156303   3.401925   2.487824
    19  H    6.313445   6.910917   6.416112   5.156414   7.176891
    20  H    5.027300   6.312885   6.861017   6.303113   7.916140
    21  H    7.454128   8.306432   8.135256   7.055496   8.992149
    22  H    6.948114   8.062186   8.312844   7.508265   9.293394
    23  C    3.772701   4.920546   5.348045   4.826988   6.369370
    24  H    4.532694   5.779635   6.332723   5.852998   7.370419
    25  C    3.377211   4.353134   4.959679   4.799692   5.887910
    26  H    4.356298   5.184881   5.678607   5.489140   6.525921
    27  C    3.556316   4.617293   5.570259   5.691134   6.480165
    28  H    2.983019   4.157546   5.247934   5.444686   6.188198
    29  H    3.873934   4.684662   5.694505   6.027732   6.483795
    30  H    4.539913   5.673145   6.613599   6.640266   7.547839
    31  H    2.711859   3.457423   3.963433   3.893237   4.845437
    32  C    5.690299   6.688409   6.664524   5.659031   7.630165
    33  C    6.270310   7.428335   7.581395   6.647003   8.603947
    34  C    6.454517   7.275489   6.987899   5.807050   7.859827
    35  C    7.415058   8.554108   8.620373   7.582699   9.626744
    36  H    6.078267   7.334983   7.685670   6.911330   8.740952
    37  C    7.580740   8.431065   8.113219   6.869085   8.977559
    38  H    6.379841   7.019598   6.566665   5.354527   7.345282
    39  C    8.008059   9.011518   8.864008   7.686013   9.800764
    40  H    8.016601   9.227630   9.399527   8.420053  10.431869
    41  H    8.291523   9.026777   8.560162   7.249606   9.346180
    42  H    8.977487   9.974960   9.796389   8.586517  10.718057
    43  C    4.704273   5.645563   5.713471   4.898247   6.664080
    44  H    4.406516   5.127511   4.978837   4.087371   5.857653
    45  Br   6.138763   6.964210   7.055955   6.383521   7.897811
                   16         17         18         19         20
    16  H    0.000000
    17  H    4.963841   0.000000
    18  H    4.296879   2.468814   0.000000
    19  H    5.056488   7.015148   7.952029   0.000000
    20  H    7.034879   4.885784   7.052004   4.967588   0.000000
    21  H    7.182325   7.874940   9.264214   2.465036   4.293992
    22  H    7.973324   7.024394   8.887261   4.298639   2.479546
    23  C    5.587075   3.861642   5.718255   5.786812   4.038524
    24  H    6.632402   4.406971   6.505680   6.285285   3.768290
    25  C    5.655368   3.330026   4.955866   6.991242   5.152946
    26  H    6.242678   4.340878   5.743463   7.625232   6.014955
    27  C    6.667581   3.030882   4.964054   7.957212   5.165105
    28  H    6.482505   2.247375   4.468628   7.670759   4.571357
    29  H    7.003280   3.306204   4.828712   8.850660   6.199479
    30  H    7.592394   3.961946   6.026215   8.354292   5.150752
    31  H    4.753010   2.919617   4.093774   6.824711   5.567176
    32  C    6.025034   6.058976   7.664058   4.489905   4.486412
    33  C    7.103744   6.451643   8.358714   4.864132   3.843610
    34  C    5.920840   6.995287   8.309372   3.996519   5.429485
    35  C    7.927287   7.629045   9.517022   4.765660   4.300532
    36  H    7.507181   6.078025   8.181933   5.595096   3.435063
    37  C    6.898346   8.102489   9.482596   3.897559   5.774634
    38  H    5.332525   7.040082   8.055451   4.191612   6.165621
    39  C    7.841100   8.383543  10.034460   4.301939   5.272699
    40  H    8.821636   8.117168  10.150530   5.434243   4.281308
    41  H    7.118122   8.900788  10.096249   4.018717   6.696880
    42  H    8.684181   9.351649  11.004530   4.694326   5.910468
    43  C    5.399706   5.059791   6.556913   5.254094   4.805004
    44  H    4.481528   4.966239   6.079533   5.036210   5.370051
    45  Br   6.820923   6.378380   7.748269   7.031083   6.472000
                   21         22         23         24         25
    21  H    0.000000
    22  H    2.485821   0.000000
    23  C    6.652801   5.999339   0.000000
    24  H    6.778792   5.800853   1.097961   0.000000
    25  C    8.020801   7.314094   1.536960   2.142761   0.000000
    26  H    8.729761   8.102831   2.121685   2.553402   1.090275
    27  C    8.669435   7.557204   2.556604   2.627495   1.528601
    28  H    8.241487   7.008366   2.877563   2.955363   2.206932
    29  H    9.681131   8.605546   3.493764   3.651703   2.157952
    30  H    8.839285   7.538554   2.797114   2.426271   2.167346
    31  H    8.112837   7.635504   2.179575   3.052563   1.094093
    32  C    5.398794   5.435179   2.590234   2.812327   3.974533
    33  C    5.097330   4.684116   3.037665   2.754772   4.528316
    34  C    5.243636   5.889022   3.815500   4.187552   5.078055
    35  C    4.576497   4.386982   4.407933   4.097461   5.913840
    36  H    5.608195   4.699597   2.757806   2.118037   4.166077
    37  C    4.759763   5.672274   4.978410   5.171814   6.345535
    38  H    5.856139   6.705010   4.107565   4.695082   5.139655
    39  C    4.391939   4.936236   5.220488   5.138598   6.701611
    40  H    4.751290   4.168327   5.045657   4.541312   6.531886
    41  H    5.065171   6.361069   5.918296   6.196495   7.219862
    42  H    4.429856   5.148697   6.278636   6.146623   7.771922
    43  C    6.423965   6.277887   1.528025   2.173314   2.609157
    44  H    6.585073   6.743539   2.163937   3.076229   2.844856
    45  Br   8.184363   7.987374   2.845575   3.089525   3.223525
                   26         27         28         29         30
    26  H    0.000000
    27  C    2.139224   0.000000
    28  H    3.080418   1.095255   0.000000
    29  H    2.463577   1.092733   1.764722   0.000000
    30  H    2.474230   1.094821   1.765918   1.771620   0.000000
    31  H    1.743115   2.186701   2.599751   2.502263   3.087383
    32  C    4.135388   5.123450   5.407240   6.039735   5.161287
    33  C    4.758506   5.350718   5.537355   6.365068   5.151603
    34  C    5.175459   6.356728   6.631272   7.213216   6.486974
    35  C    6.141670   6.699442   6.815600   7.731390   6.455844
    36  H    4.440000   4.717043   4.883901   5.757304   4.365208
    37  C    6.467618   7.528898   7.735038   8.444116   7.564444
    38  H    5.169354   6.548811   6.873315   7.296042   6.816270
    39  C    6.882780   7.679002   7.816201   8.673847   7.554330
    40  H    6.789767   7.121119   7.175871   8.177067   6.753118
    41  H    7.310616   8.472609   8.682618   9.351729   8.564110
    42  H    7.957916   8.708833   8.810153   9.718826   8.547754
    43  C    2.718441   3.938399   4.367295   4.741024   4.144681
    44  H    2.976415   4.315963   4.704029   4.980442   4.751646
    45  Br   2.592938   4.461068   5.257767   5.007619   4.433494
                   31         32         33         34         35
    31  H    0.000000
    32  C    4.368322   0.000000
    33  C    5.137225   1.397336   0.000000
    34  C    5.268382   1.397825   2.408184   0.000000
    35  C    6.485652   2.420844   1.392800   2.779307   0.000000
    36  H    4.936865   2.174004   1.084924   3.406155   2.128068
    37  C    6.592412   2.422769   2.784219   1.390521   2.409159
    38  H    5.136898   2.152280   3.393315   1.086919   3.866219
    39  C    7.117923   2.801620   2.415324   2.412748   1.392156
    40  H    7.193901   3.400050   2.146369   3.864836   1.085557
    41  H    7.366927   3.403162   3.869558   2.147387   3.394953
    42  H    8.191897   3.887276   3.398992   3.397884   2.152499
    43  C    2.951274   1.506254   2.548867   2.492960   3.820557
    44  H    2.770678   2.162996   3.426244   2.623824   4.568744
    45  Br   3.731080   2.815298   3.613243   3.514206   4.762157
                   36         37         38         39         40
    36  H    0.000000
    37  C    3.868481   0.000000
    38  H    4.310067   2.149027   0.000000
    39  C    3.382353   1.394941   3.396832   0.000000
    40  H    2.434037   3.395924   4.951750   2.153591   0.000000
    41  H    4.953789   1.085377   2.470354   2.155392   4.296426
    42  H    4.272410   2.156610   4.294698   1.085676   2.483227
    43  C    2.804297   3.783471   2.673353   4.306826   4.692798
    44  H    3.815512   4.003806   2.372034   4.803199   5.521691
    45  Br   3.743731   4.678967   3.536201   5.209763   5.556090
                   41         42         43         44         45
    41  H    0.000000
    42  H    2.487542   0.000000
    43  C    4.639979   5.392439   0.000000
    44  H    4.676214   5.866629   1.089489   0.000000
    45  Br   5.428176   6.231974   1.984136   2.450496   0.000000
 Stoichiometry    C22H20BrS2(1+)
 Framework group  C1[X(C22H20BrS2)]
 Deg. of freedom   129
 Full point group                 C1      NOp   1
 Largest Abelian subgroup         C1      NOp   1
 Largest concise Abelian subgroup C1      NOp   1
                         Standard orientation:                         
 ---------------------------------------------------------------------
 Center     Atomic      Atomic             Coordinates (Angstroms)
 Number     Number       Type             X           Y           Z
 ---------------------------------------------------------------------
      1          6           0        0.961671    3.278850   -0.567573
      2          6           0        1.569258    3.915863    0.510831
      3          6           0        1.342736    3.484238    1.816309
      4          6           0        0.529121    2.382261    2.046337
      5          6           0       -0.039080    1.720590    0.958184
      6          6           0        0.135714    2.175368   -0.353671
      7         16           0       -0.620137    1.407990   -1.757911
      8          6           0       -2.203718    0.945266   -1.115957
      9          6           0       -2.414312    0.522751    0.202236
     10         16           0       -1.060855    0.325698    1.347280
     11          6           0       -3.696417    0.236262    0.673710
     12          6           0       -4.773758    0.303608   -0.200900
     13          6           0       -4.567751    0.670748   -1.529435
     14          6           0       -3.297413    1.012083   -1.981301
     15          1           0       -5.405916    0.720674   -2.216711
     16          1           0       -3.154494    1.347058   -3.003993
     17          1           0       -3.850455   -0.065911    1.703328
     18          1           0       -5.769396    0.065505    0.155608
     19          1           0        1.114365    3.650331   -1.575759
     20          1           0        0.351021    2.028321    3.057093
     21          1           0        2.207324    4.773829    0.326765
     22          1           0        1.796762    4.001976    2.653777
     23          6           0       -0.289870   -1.360355    0.955710
     24          1           0        0.297429   -1.545921    1.864646
     25          6           0       -1.498488   -2.309518    0.979759
     26          1           0       -1.131912   -3.285165    0.659707
     27          6           0       -2.113878   -2.458542    2.371056
     28          1           0       -2.514561   -1.522090    2.773666
     29          1           0       -2.934548   -3.179171    2.335558
     30          1           0       -1.365803   -2.827833    3.080028
     31          1           0       -2.241521   -2.009786    0.234707
     32          6           0        1.855613   -0.580536   -0.268258
     33          6           0        2.548335   -0.278853    0.907187
     34          6           0        2.372615   -0.141994   -1.490675
     35          6           0        3.712060    0.485106    0.862446
     36          1           0        2.200146   -0.615560    1.877987
     37          6           0        3.545188    0.603917   -1.537988
     38          1           0        1.852252   -0.390172   -2.412100
     39          6           0        4.214733    0.927968   -0.357919
     40          1           0        4.227310    0.728595    1.786387
     41          1           0        3.933598    0.937908   -2.494874
     42          1           0        5.125125    1.518609   -0.389900
     43          6           0        0.602739   -1.416531   -0.283222
     44          1           0        0.013331   -1.248407   -1.183953
     45         35           0        1.176435   -3.300945   -0.521230
 ---------------------------------------------------------------------
 Rotational constants (GHZ):           0.2025090           0.1793420           0.1248844
 Standard basis: 6-31+G(d,p) (6D, 7F)
 There are   598 symmetry adapted cartesian basis functions of A   symmetry.
 There are   598 symmetry adapted basis functions of A   symmetry.
   598 basis functions,  1043 primitive gaussians,   598 cartesian basis functions
   109 alpha electrons      109 beta electrons
       nuclear repulsion energy      3141.9337673844 Hartrees.
 NAtoms=   45 NActive=   45 NUniq=   45 SFac= 1.00D+00 NAtFMM=   60 NAOKFM=F Big=F
 Integral buffers will be    131072 words long.
 Raffenetti 2 integral format.
 Two-electron integral symmetry is turned on.
 Nuclear repulsion after empirical dispersion term =     3141.8882263661 Hartrees.
 ------------------------------------------------------------------------------
 Polarizable Continuum Model (PCM)
 =================================
 Model                : PCM.
 Atomic radii         : SMD-Coulomb.
 Polarization charges : Total charges.
 Charge compensation  : None.
 Solution method      : Matrix inversion.
 Cavity type          : VdW (van der Waals Surface) (Alpha=1.000).
 Cavity algorithm     : GePol (No added spheres)
                        Default sphere list used, NSphG=   45.
                        Lebedev-Laikov grids with approx.  5.0 points / Ang**2.
                        Smoothing algorithm: York/Karplus (Gamma=1.0000).
                        Polarization charges: spherical gaussians, with
                                              point-specific exponents (IZeta= 3).
                        Self-potential: point-specific (ISelfS= 7).
                        Self-field    : sphere-specific E.n sum rule (ISelfD= 2).
 1st derivatives      : Analytical E(r).r(x)/FMM algorithm (CHGder, D1EAlg=3).
                        Cavity 1st derivative terms included.
 Solvent              : Dichloromethane, Eps=   8.930000 Eps(inf)=   2.028346
 ------------------------------------------------------------------------------
 ------------------------------------------------------------------------------
 Atomic radii for non-electrostatic terms: SMD-CDS.
 ------------------------------------------------------------------------------
 Nuclear repulsion after PCM non-electrostatic terms =     3141.8729299165 Hartrees.
 One-electron integrals computed using PRISM.
 NBasis=   598 RedAO= T EigKep=  1.18D-06  NBF=   598
 NBsUse=   595 1.00D-06 EigRej=  8.88D-07 NBFU=   595
 Lowest energy guess from the checkpoint file:  "/home/osl/gaussian/scratch/Gau-4185135.chk"
 B after Tr=     0.000000    0.000000    0.000000
         Rot=    0.999939   -0.005148   -0.002454   -0.009421 Ang=  -1.26 deg.
 B after Tr=     0.000000    0.000000    0.000000
         Rot=    0.994801    0.035935    0.021057    0.092926 Ang=  11.69 deg.
 Requested convergence on RMS density matrix=1.00D-08 within 128 cycles.
 Requested convergence on MAX density matrix=1.00D-06.
 Requested convergence on             energy=1.00D-06.
 No special actions if energy rises.
 Inv3:  Mode=1 IEnd=    32353968.
 Iteration    1 A*A^-1 deviation from unit magnitude is 3.55D-15 for   1148.
 Iteration    1 A*A^-1 deviation from orthogonality  is 2.73D-15 for   2077   1844.
 Iteration    1 A^-1*A deviation from unit magnitude is 3.11D-15 for   1148.
 Iteration    1 A^-1*A deviation from orthogonality  is 9.99D-15 for   1904   1872.
 Error on total polarization charges =  0.04786
 SCF Done:  E(RwB97XD) =  -4218.10303788     A.U. after   14 cycles
            NFock= 14  Conv=0.37D-08     -V/T= 2.0064
 SMD-CDS (non-electrostatic) energy       (kcal/mol) =      -9.60
 (included in total energy above)
 D1PCM: PCM CHGder 1st derivatives, ID1Alg=3 FixD1E=F DoIter=F DoCFld=F I1PDM=0.
 Calling FoFJK, ICntrl=      2127 FMM=F ISym2X=0 I1Cent= 0 IOpClX= 0 NMat=1 NMatS=1 NMatT=0.
 ***** Axes restored to original set *****
 -------------------------------------------------------------------
 Center     Atomic                   Forces (Hartrees/Bohr)
 Number     Number              X              Y              Z
 -------------------------------------------------------------------
      1        6          -0.000165764   -0.000071105   -0.000246490
      2        6          -0.000024825   -0.000033428   -0.000010883
      3        6          -0.000139174    0.000017786   -0.000143279
      4        6          -0.001082205    0.000049411   -0.000399822
      5        6          -0.001774585   -0.000597265    0.000098355
      6        6           0.000353418   -0.000336405   -0.000934305
      7       16           0.001245139    0.001196634    0.000826365
      8        6          -0.000015064    0.000130971   -0.000876171
      9        6          -0.001076530    0.000299892    0.001009208
     10       16           0.005151295    0.001775570    0.002463111
     11        6           0.000255636   -0.000298194    0.000487902
     12        6          -0.000026386   -0.000068865   -0.000023616
     13        6           0.000016228    0.000182118    0.000084538
     14        6           0.000174289   -0.000172060   -0.000169602
     15        1           0.000057339    0.000069676   -0.000174431
     16        1           0.000168099   -0.000051885   -0.000180832
     17        1           0.000297219    0.000639988   -0.000254881
     18        1           0.000133244   -0.000065959   -0.000121037
     19        1           0.000109695   -0.000084878   -0.000138243
     20        1           0.000012360    0.000175165    0.000084179
     21        1           0.000005762   -0.000052869    0.000067340
     22        1          -0.000198598   -0.000042771    0.000060217
     23        6           0.000724809   -0.002085134   -0.003268148
     24        1           0.001043704    0.002408874    0.002222053
     25        6          -0.000661310   -0.000397859   -0.001143310
     26        1          -0.000847672    0.000086228   -0.000545624
     27        6           0.000203531   -0.000508477    0.000126792
     28        1          -0.000287082   -0.001421791   -0.000248259
     29        1           0.000178453    0.000019441   -0.000038079
     30        1           0.000102606   -0.000381884    0.000029797
     31        1          -0.000397851   -0.000167969    0.000172276
     32        6          -0.001671802   -0.001080156   -0.000807555
     33        6           0.000255711    0.000346216    0.000369268
     34        6          -0.000237397    0.000022176    0.000394757
     35        6          -0.000090121   -0.000267382    0.000101586
     36        1           0.000723010   -0.000965821   -0.000114631
     37        6           0.000140760    0.000233171    0.000198713
     38        1          -0.000617410    0.000230970   -0.000023702
     39        6           0.000052906    0.000266629    0.000641234
     40        1          -0.000139853   -0.000097316    0.000047619
     41        1           0.000065357   -0.000027826    0.000129845
     42        1           0.000146327    0.000015953    0.000104116
     43        6           0.000881235    0.000110236    0.001292167
     44        1          -0.000270075    0.002583896   -0.000140703
     45       35          -0.002774429   -0.001583701   -0.001007837
 -------------------------------------------------------------------
 Cartesian Forces:  Max     0.005151295 RMS     0.000908398

 GradGradGradGradGradGradGradGradGradGradGradGradGradGradGradGradGradGrad
 Berny optimization.
 Using GEDIIS/GDIIS optimizer.
 FormGI is forming the generalized inverse of G from B-inverse, IUseBI=4.
 Internal  Forces:  Max     0.006512219 RMS     0.001163939
 Search for a local minimum.
 Step number   5 out of a maximum of  263
 All quantities printed in internal units (Hartrees-Bohrs-Radians)
 Mixed Optimization -- RFO/linear search
 Update second derivatives using D2CorX and points    3    2    5
 ITU=  0 -1  0  0  0
 Use linear search instead of GDIIS.
     Eigenvalues ---   -0.00007   0.00393   0.00445   0.00814   0.00991
     Eigenvalues ---    0.01415   0.01518   0.01580   0.01703   0.01755
     Eigenvalues ---    0.01779   0.01795   0.01826   0.01906   0.01979
     Eigenvalues ---    0.02119   0.02204   0.02248   0.02301   0.02409
     Eigenvalues ---    0.02437   0.02505   0.02571   0.02589   0.02610
     Eigenvalues ---    0.02765   0.02809   0.02865   0.02895   0.02929
     Eigenvalues ---    0.02952   0.02978   0.03194   0.03596   0.03725
     Eigenvalues ---    0.03891   0.03975   0.04316   0.04580   0.05528
     Eigenvalues ---    0.05739   0.06618   0.07443   0.07722   0.09986
     Eigenvalues ---    0.10950   0.10994   0.11040   0.11078   0.11539
     Eigenvalues ---    0.11732   0.11749   0.11792   0.12247   0.12294
     Eigenvalues ---    0.12328   0.12374   0.12432   0.12514   0.12540
     Eigenvalues ---    0.13049   0.13615   0.14241   0.14562   0.15340
     Eigenvalues ---    0.15996   0.16401   0.16466   0.17285   0.17810
     Eigenvalues ---    0.18497   0.18641   0.19057   0.19232   0.19381
     Eigenvalues ---    0.19583   0.19754   0.20275   0.21214   0.22267
     Eigenvalues ---    0.22541   0.23069   0.24674   0.24827   0.25665
     Eigenvalues ---    0.26917   0.27494   0.28585   0.30019   0.31547
     Eigenvalues ---    0.32202   0.33652   0.34181   0.34232   0.34528
     Eigenvalues ---    0.34663   0.34903   0.35120   0.35977   0.36360
     Eigenvalues ---    0.36631   0.36647   0.36691   0.36788   0.36848
     Eigenvalues ---    0.36854   0.36895   0.36942   0.37080   0.37128
     Eigenvalues ---    0.37254   0.37547   0.37677   0.39835   0.42263
     Eigenvalues ---    0.42674   0.43034   0.43678   0.45722   0.46899
     Eigenvalues ---    0.48155   0.48256   0.48502   0.49033   0.51426
     Eigenvalues ---    0.51896   0.52251   0.52802   4.17112
 RFO step:  Lambda=-2.59297585D-03 EMin=-7.39405135D-05
 Quartic linear search produced a step of  0.19691.
 Iteration  1 RMS(Cart)=  0.10055208 RMS(Int)=  0.00162311
 Iteration  2 RMS(Cart)=  0.00524264 RMS(Int)=  0.00014335
 Iteration  3 RMS(Cart)=  0.00000935 RMS(Int)=  0.00014332
 Iteration  4 RMS(Cart)=  0.00000000 RMS(Int)=  0.00014332
 Variable       Old X    -DE/DX   Delta X   Delta X   Delta X     New X
                                 (Linear)    (Quad)   (Total)
    R1        2.63066  -0.00023  -0.00003  -0.00101  -0.00101   2.62966
    R2        2.63590  -0.00013   0.00003   0.00092   0.00095   2.63685
    R3        2.05081  -0.00016   0.00000  -0.00036  -0.00036   2.05045
    R4        2.63336  -0.00024  -0.00011   0.00079   0.00073   2.63409
    R5        2.05026  -0.00004  -0.00001  -0.00001  -0.00001   2.05024
    R6        2.62477  -0.00004  -0.00003  -0.00066  -0.00069   2.62408
    R7        2.04889  -0.00004  -0.00001   0.00002   0.00001   2.04890
    R8        2.63530   0.00081  -0.00015   0.00250   0.00231   2.63761
    R9        2.05157  -0.00014   0.00001  -0.00010  -0.00009   2.05148
   R10        2.64450  -0.00053   0.00051  -0.00452  -0.00396   2.64054
   R11        3.34921   0.00023   0.00078  -0.00660  -0.00599   3.34322
   R12        3.34437   0.00011   0.00038   0.00145   0.00212   3.34649
   R13        3.34537   0.00029   0.00021  -0.00253  -0.00224   3.34313
   R14        2.64596  -0.00053   0.00022  -0.00444  -0.00437   2.64158
   R15        2.63849   0.00036   0.00000   0.00145   0.00142   2.63991
   R16        3.37082  -0.00009  -0.00020  -0.00802  -0.00842   3.36240
   R17        2.63761   0.00038  -0.00023   0.00509   0.00484   2.64245
   R18        3.58078   0.00409  -0.00116   0.00692   0.00576   3.58654
   R19        2.62539  -0.00037  -0.00015  -0.00112  -0.00123   2.62416
   R20        2.04855   0.00011  -0.00002   0.00150   0.00148   2.05003
   R21        2.63360  -0.00031  -0.00009   0.00097   0.00092   2.63452
   R22        2.04849   0.00018   0.00001   0.00031   0.00032   2.04881
   R23        2.62832   0.00004   0.00009  -0.00115  -0.00105   2.62727
   R24        2.05047  -0.00010   0.00000  -0.00021  -0.00020   2.05027
   R25        2.05149  -0.00021   0.00003  -0.00080  -0.00077   2.05072
   R26        2.07485  -0.00236  -0.00028  -0.00613  -0.00642   2.06843
   R27        2.90443   0.00135   0.00015   0.00162   0.00176   2.90620
   R28        2.88755   0.00314  -0.00126   0.01715   0.01588   2.90343
   R29        2.06032   0.00033   0.00008  -0.00048  -0.00039   2.05993
   R30        2.88864   0.00065   0.00022  -0.00066  -0.00044   2.88819
   R31        2.06754  -0.00015  -0.00011   0.00171   0.00160   2.06914
   R32        2.06973  -0.00111  -0.00009  -0.00162  -0.00171   2.06802
   R33        2.06497   0.00007  -0.00002   0.00044   0.00042   2.06539
   R34        2.06891  -0.00006  -0.00003  -0.00009  -0.00012   2.06880
   R35        2.64058  -0.00126   0.00034  -0.00325  -0.00291   2.63767
   R36        2.64151   0.00090  -0.00030   0.00155   0.00125   2.64276
   R37        2.84641  -0.00027  -0.00007  -0.00114  -0.00121   2.84520
   R38        2.63201   0.00043  -0.00026  -0.00062  -0.00088   2.63113
   R39        2.05021   0.00065  -0.00005   0.00037   0.00032   2.05053
   R40        2.62770  -0.00045   0.00010   0.00014   0.00024   2.62795
   R41        2.05398  -0.00030  -0.00003  -0.00075  -0.00078   2.05320
   R42        2.63079   0.00081   0.00001   0.00216   0.00216   2.63295
   R43        2.05141  -0.00004  -0.00002  -0.00003  -0.00004   2.05136
   R44        2.63606  -0.00037  -0.00011  -0.00086  -0.00097   2.63509
   R45        2.05107   0.00009   0.00000   0.00020   0.00021   2.05127
   R46        2.05163  -0.00008   0.00000  -0.00023  -0.00023   2.05141
   R47        2.05884  -0.00038   0.00004  -0.00035  -0.00030   2.05853
   R48        3.74947   0.00284  -0.00069   0.02764   0.02695   3.77643
    A1        2.09631   0.00038   0.00009   0.00178   0.00184   2.09815
    A2        2.09626  -0.00013  -0.00009  -0.00074  -0.00081   2.09545
    A3        2.09044  -0.00025   0.00000  -0.00097  -0.00096   2.08948
    A4        2.10952  -0.00008  -0.00006   0.00003  -0.00002   2.10951
    A5        2.07959  -0.00004   0.00004  -0.00044  -0.00042   2.07917
    A6        2.09379   0.00012   0.00002   0.00060   0.00059   2.09438
    A7        2.08991  -0.00017   0.00007  -0.00182  -0.00176   2.08814
    A8        2.10324   0.00002   0.00000   0.00097   0.00098   2.10421
    A9        2.09004   0.00015  -0.00007   0.00086   0.00078   2.09083
   A10        2.07817   0.00019   0.00015   0.00110   0.00115   2.07932
   A11        2.10475  -0.00023  -0.00008   0.00002  -0.00001   2.10474
   A12        2.10011   0.00003  -0.00007  -0.00117  -0.00119   2.09892
   A13        2.12515  -0.00031  -0.00019   0.00079   0.00071   2.12586
   A14        2.02308  -0.00016  -0.00051   0.00198   0.00180   2.02489
   A15        2.13363   0.00047   0.00065  -0.00165  -0.00166   2.13197
   A16        2.06555  -0.00004  -0.00005  -0.00119  -0.00134   2.06421
   A17        2.06491  -0.00054  -0.00044  -0.00488  -0.00523   2.05967
   A18        2.15264   0.00059   0.00051   0.00580   0.00614   2.15877
   A19        1.77997  -0.00046  -0.00100   0.00892   0.00781   1.78778
   A20        2.15893   0.00008   0.00003   0.00186   0.00153   2.16046
   A21        2.05268   0.00032   0.00023  -0.00120  -0.00068   2.05200
   A22        2.07157  -0.00040  -0.00026  -0.00067  -0.00086   2.07071
   A23        2.12181   0.00101   0.00144   0.00462   0.00519   2.12700
   A24        2.11543  -0.00007   0.00007  -0.00007   0.00001   2.11544
   A25        2.04594  -0.00093  -0.00150  -0.00451  -0.00578   2.04016
   A26        1.78193  -0.00072  -0.00136   0.02681   0.02533   1.80726
   A27        2.00465  -0.00416   0.00115  -0.03338  -0.03279   1.97186
   A28        1.84873   0.00651   0.00106   0.03240   0.03413   1.88286
   A29        2.08256   0.00045   0.00018   0.00100   0.00110   2.08365
   A30        2.10432  -0.00028  -0.00014   0.00055   0.00042   2.10473
   A31        2.09584  -0.00016  -0.00002  -0.00118  -0.00121   2.09463
   A32        2.09240  -0.00031  -0.00013  -0.00130  -0.00144   2.09095
   A33        2.08811   0.00007   0.00002   0.00005   0.00005   2.08817
   A34        2.10267   0.00024   0.00012   0.00129   0.00138   2.10405
   A35        2.10525  -0.00003   0.00003  -0.00002   0.00000   2.10525
   A36        2.09641  -0.00012  -0.00004  -0.00071  -0.00074   2.09567
   A37        2.08111   0.00015   0.00000   0.00072   0.00073   2.08184
   A38        2.09711   0.00035   0.00011   0.00182   0.00184   2.09895
   A39        2.08921  -0.00004  -0.00011  -0.00020  -0.00027   2.08894
   A40        2.09674  -0.00031   0.00000  -0.00168  -0.00164   2.09510
   A41        1.76905  -0.00230   0.00085  -0.02279  -0.02186   1.74719
   A42        1.79909   0.00498   0.00083  -0.00133  -0.00051   1.79857
   A43        2.02411   0.00002  -0.00164   0.02383   0.02224   2.04635
   A44        1.87895   0.00084  -0.00077   0.01735   0.01655   1.89550
   A45        1.93108   0.00034   0.00006  -0.00826  -0.00807   1.92301
   A46        2.03683  -0.00351   0.00072  -0.00970  -0.00904   2.02779
   A47        1.85839  -0.00180  -0.00041  -0.00076  -0.00116   1.85722
   A48        1.97254   0.00488   0.00060   0.01142   0.01203   1.98457
   A49        1.93287  -0.00161  -0.00013  -0.00668  -0.00682   1.92605
   A50        1.89157  -0.00177  -0.00043  -0.00610  -0.00653   1.88504
   A51        1.84792   0.00091   0.00008   0.00211   0.00218   1.85010
   A52        1.95315  -0.00093   0.00021  -0.00063  -0.00041   1.95274
   A53        1.98068   0.00132   0.00049   0.00309   0.00358   1.98426
   A54        1.91460  -0.00023  -0.00028  -0.00220  -0.00247   1.91213
   A55        1.92539  -0.00002   0.00008  -0.00067  -0.00059   1.92480
   A56        1.87658  -0.00065  -0.00031   0.00157   0.00126   1.87785
   A57        1.87583  -0.00035   0.00014  -0.00097  -0.00083   1.87501
   A58        1.88784  -0.00014  -0.00016  -0.00091  -0.00108   1.88676
   A59        2.07665   0.00030  -0.00005   0.00159   0.00152   2.07817
   A60        2.14187  -0.00011  -0.00085  -0.00140  -0.00228   2.13959
   A61        2.06358  -0.00018   0.00086  -0.00065   0.00019   2.06377
   A62        2.10089  -0.00047   0.00021  -0.00059  -0.00038   2.10051
   A63        2.12541  -0.00081   0.00017  -0.00924  -0.00907   2.11633
   A64        2.05683   0.00128  -0.00037   0.00982   0.00945   2.06628
   A65        2.10591   0.00029  -0.00016  -0.00065  -0.00080   2.10511
   A66        2.08593   0.00034   0.00023   0.00368   0.00391   2.08984
   A67        2.09134  -0.00063  -0.00006  -0.00303  -0.00310   2.08824
   A68        2.09941   0.00023  -0.00018   0.00012  -0.00006   2.09934
   A69        2.08549  -0.00007   0.00012   0.00056   0.00068   2.08617
   A70        2.09828  -0.00015   0.00006  -0.00068  -0.00062   2.09766
   A71        2.09506  -0.00037   0.00019  -0.00060  -0.00042   2.09465
   A72        2.09074   0.00005  -0.00014  -0.00077  -0.00091   2.08983
   A73        2.09736   0.00032  -0.00005   0.00140   0.00134   2.09870
   A74        2.08790   0.00002   0.00001   0.00025   0.00025   2.08815
   A75        2.09632   0.00011   0.00004   0.00031   0.00035   2.09667
   A76        2.09896  -0.00013  -0.00004  -0.00055  -0.00060   2.09836
   A77        2.04590   0.00254  -0.00126   0.02825   0.02696   2.07287
   A78        1.92691   0.00019   0.00067   0.00627   0.00686   1.93377
   A79        1.87662  -0.00060  -0.00154  -0.01441  -0.01571   1.86091
   A80        1.95256  -0.00198   0.00165  -0.01288  -0.01154   1.94102
   A81        1.86274  -0.00203   0.00033  -0.03046  -0.03003   1.83271
   A82        1.77604   0.00172   0.00019   0.02009   0.02021   1.79625
    D1       -0.02403  -0.00026  -0.00005   0.00400   0.00394  -0.02009
    D2       -3.13977  -0.00011  -0.00013  -0.00458  -0.00470   3.13872
    D3        3.09781  -0.00034  -0.00004   0.00848   0.00843   3.10624
    D4       -0.01793  -0.00018  -0.00011  -0.00009  -0.00021  -0.01814
    D5       -0.02080   0.00011   0.00027   0.00842   0.00871  -0.01210
    D6        3.13527  -0.00064  -0.00059   0.02850   0.02786  -3.12006
    D7        3.14048   0.00019   0.00025   0.00395   0.00423  -3.13848
    D8        0.01337  -0.00057  -0.00061   0.02403   0.02339   0.03675
    D9        0.03029   0.00004  -0.00019  -0.01246  -0.01264   0.01765
   D10       -3.11136   0.00003  -0.00012  -0.01087  -0.01099  -3.12235
   D11       -3.13736  -0.00012  -0.00011  -0.00383  -0.00394  -3.14130
   D12        0.00417  -0.00013  -0.00005  -0.00224  -0.00229   0.00188
   D13        0.00870   0.00030   0.00022   0.00803   0.00825   0.01695
   D14        3.13120  -0.00005   0.00027   0.00528   0.00554   3.13674
   D15       -3.13283   0.00031   0.00015   0.00645   0.00661  -3.12622
   D16       -0.01033  -0.00004   0.00021   0.00370   0.00390  -0.00643
   D17       -0.05498  -0.00044   0.00001   0.00460   0.00461  -0.05037
   D18        3.14072  -0.00047   0.00105  -0.01829  -0.01729   3.12343
   D19        3.10565  -0.00008  -0.00005   0.00733   0.00730   3.11295
   D20        0.01817  -0.00012   0.00099  -0.01556  -0.01460   0.00357
   D21        0.06082   0.00022  -0.00025  -0.01289  -0.01314   0.04767
   D22       -3.09604   0.00101   0.00064  -0.03415  -0.03357  -3.12961
   D23       -3.13832   0.00023  -0.00139   0.01158   0.01022  -3.12811
   D24       -0.01199   0.00102  -0.00050  -0.00968  -0.01021  -0.02220
   D25        2.43000   0.00025  -0.00020   0.06634   0.06626   2.49626
   D26       -1.86152   0.00571   0.00076   0.10623   0.10681  -1.75471
   D27       -0.65720   0.00024   0.00088   0.04323   0.04419  -0.61300
   D28        1.33446   0.00570   0.00183   0.08313   0.08475   1.41921
   D29       -2.50713  -0.00044   0.00111  -0.03812  -0.03698  -2.54411
   D30        0.64972  -0.00123   0.00021  -0.01690  -0.01664   0.63308
   D31       -0.60986   0.00034  -0.00011  -0.00383  -0.00389  -0.61375
   D32        2.52928   0.00033  -0.00134  -0.00584  -0.00731   2.52197
   D33       -0.06021   0.00070   0.00022   0.04938   0.04951  -0.01071
   D34        3.08287  -0.00007  -0.00110   0.01155   0.01018   3.09305
   D35        3.08385   0.00071   0.00147   0.05141   0.05296   3.13681
   D36       -0.05625  -0.00006   0.00014   0.01358   0.01364  -0.04261
   D37       -3.13276   0.00005   0.00091  -0.00560  -0.00450  -3.13725
   D38       -0.00840  -0.00005   0.00078  -0.00968  -0.00876  -0.01716
   D39        0.00651   0.00004  -0.00026  -0.00750  -0.00773  -0.00122
   D40        3.13087  -0.00005  -0.00039  -0.01158  -0.01200   3.11887
   D41        0.69357  -0.00107  -0.00058  -0.06266  -0.06329   0.63028
   D42       -1.41035   0.00120  -0.00170  -0.05105  -0.05341  -1.46376
   D43       -2.44946  -0.00033   0.00070  -0.02628  -0.02557  -2.47503
   D44        1.72981   0.00194  -0.00042  -0.01467  -0.01569   1.71412
   D45        0.06011   0.00010   0.00016  -0.00662  -0.00640   0.05371
   D46       -3.11439   0.00059   0.00066   0.00619   0.00686  -3.10753
   D47       -3.08005  -0.00064  -0.00113  -0.04287  -0.04386  -3.12391
   D48        0.02863  -0.00015  -0.00062  -0.03005  -0.03059  -0.00196
   D49        1.48480  -0.00163   0.00367  -0.11044  -0.10640   1.37840
   D50       -2.85474   0.00004   0.00337  -0.09973  -0.09597  -2.95071
   D51       -0.60711  -0.00049   0.00385  -0.09709  -0.09273  -0.69984
   D52       -2.84603  -0.00055   0.00325  -0.07465  -0.07188  -2.91792
   D53       -0.90238   0.00111   0.00295  -0.06395  -0.06145  -0.96383
   D54        1.34525   0.00058   0.00343  -0.06130  -0.05821   1.28704
   D55       -0.01387  -0.00007  -0.00032  -0.00635  -0.00668  -0.02055
   D56        3.12322   0.00015   0.00012   0.00380   0.00388   3.12711
   D57       -3.12271  -0.00056  -0.00082  -0.01913  -0.01990   3.14057
   D58        0.01438  -0.00034  -0.00039  -0.00898  -0.00934   0.00504
   D59       -0.03524   0.00004   0.00021   0.01238   0.01255  -0.02270
   D60        3.13729   0.00014   0.00036   0.01265   0.01301  -3.13288
   D61        3.11088  -0.00018  -0.00024   0.00215   0.00189   3.11278
   D62        0.00024  -0.00007  -0.00008   0.00242   0.00235   0.00259
   D63        0.03891  -0.00002   0.00009  -0.00525  -0.00515   0.03376
   D64       -3.08538   0.00007   0.00022  -0.00117  -0.00088  -3.08626
   D65       -3.13336  -0.00013  -0.00006  -0.00555  -0.00563  -3.13899
   D66        0.02554  -0.00003   0.00007  -0.00147  -0.00137   0.02417
   D67        3.04309   0.00036  -0.00164  -0.01392  -0.01556   3.02753
   D68       -1.16531  -0.00019  -0.00209  -0.01537  -0.01746  -1.18277
   D69        1.04202   0.00109  -0.00144  -0.01265  -0.01411   1.02791
   D70       -1.37909   0.00011  -0.00063  -0.03372  -0.03435  -1.41344
   D71        0.69569  -0.00044  -0.00108  -0.03518  -0.03625   0.65944
   D72        2.90302   0.00084  -0.00043  -0.03246  -0.03290   2.87012
   D73        0.80337  -0.00134  -0.00066  -0.03746  -0.03812   0.76525
   D74        2.87815  -0.00189  -0.00111  -0.03892  -0.04001   2.83813
   D75       -1.19771  -0.00061  -0.00046  -0.03620  -0.03666  -1.23437
   D76        1.10675  -0.00185  -0.00091   0.03154   0.03073   1.13748
   D77       -1.15639  -0.00149  -0.00280   0.01834   0.01544  -1.14095
   D78       -3.07994  -0.00328  -0.00254  -0.00070  -0.00323  -3.08317
   D79       -0.89488   0.00085  -0.00100   0.05141   0.05053  -0.84436
   D80        3.12516   0.00121  -0.00288   0.03821   0.03524  -3.12279
   D81        1.20162  -0.00058  -0.00263   0.01918   0.01656   1.21818
   D82       -3.05079   0.00218  -0.00056   0.04234   0.04187  -3.00892
   D83        0.96925   0.00253  -0.00244   0.02914   0.02658   0.99584
   D84       -0.95429   0.00074  -0.00219   0.01011   0.00791  -0.94638
   D85        1.08999   0.00063   0.00117  -0.03626  -0.03508   1.05491
   D86       -3.09395   0.00052   0.00091  -0.03376  -0.03283  -3.12678
   D87       -1.01603   0.00019   0.00059  -0.03665  -0.03605  -1.05209
   D88       -3.13774   0.00016   0.00074  -0.03437  -0.03364   3.11181
   D89       -1.03850   0.00005   0.00048  -0.03186  -0.03139  -1.06989
   D90        1.03942  -0.00028   0.00016  -0.03476  -0.03461   1.00481
   D91       -1.10650  -0.00035   0.00069  -0.03590  -0.03521  -1.14171
   D92        0.99275  -0.00046   0.00043  -0.03339  -0.03297   0.95978
   D93        3.07066  -0.00079   0.00011  -0.03629  -0.03619   3.03447
   D94        0.03679   0.00004  -0.00039  -0.00229  -0.00267   0.03412
   D95       -3.11725   0.00009   0.00008  -0.00257  -0.00249  -3.11974
   D96        3.12742   0.00014  -0.00139  -0.01327  -0.01465   3.11277
   D97       -0.02662   0.00019  -0.00092  -0.01355  -0.01446  -0.04109
   D98       -0.02010  -0.00023  -0.00008  -0.00301  -0.00310  -0.02320
   D99        3.11867  -0.00016  -0.00003  -0.00271  -0.00275   3.11592
   D100      -3.11303  -0.00034   0.00092   0.00750   0.00843  -3.10460
   D101       0.02574  -0.00027   0.00097   0.00779   0.00878   0.03453
   D102       0.52427  -0.00060   0.00111   0.03045   0.03154   0.55581
   D103       2.77531   0.00011   0.00253   0.05326   0.05567   2.83098
   D104      -1.57954   0.00010   0.00370   0.05434   0.05816  -1.52138
   D105      -2.66792  -0.00048   0.00009   0.01961   0.01969  -2.64822
   D106      -0.41688   0.00023   0.00151   0.04242   0.04382  -0.37306
   D107       1.51145   0.00022   0.00268   0.04351   0.04632   1.55777
   D108      -0.02777   0.00019   0.00054   0.00472   0.00525  -0.02252
   D109       3.11918   0.00009   0.00032   0.00540   0.00572   3.12490
   D110       3.12579   0.00015   0.00008   0.00512   0.00520   3.13099
   D111      -0.01044   0.00005  -0.00014   0.00580   0.00566  -0.00477
   D112      -0.00579   0.00018   0.00042   0.00588   0.00631   0.00052
   D113      -3.14069   0.00012   0.00019   0.00256   0.00275  -3.13794
   D114       3.13863   0.00011   0.00037   0.00557   0.00594  -3.13861
   D115       0.00374   0.00005   0.00014   0.00225   0.00239   0.00612
   D116       0.00150  -0.00023  -0.00020  -0.00182  -0.00202  -0.00052
   D117      -3.13561  -0.00016  -0.00019  -0.00354  -0.00374  -3.13935
   D118       3.13769  -0.00012   0.00002  -0.00250  -0.00248   3.13521
   D119       0.00058  -0.00005   0.00002  -0.00422  -0.00420  -0.00362
   D120       0.01520   0.00004  -0.00027  -0.00346  -0.00374   0.01146
   D121      -3.13088  -0.00003  -0.00028  -0.00173  -0.00202  -3.13290
   D122      -3.13311   0.00010  -0.00004  -0.00013  -0.00017  -3.13329
   D123       0.00399   0.00003  -0.00005   0.00160   0.00155   0.00554
         Item               Value     Threshold  Converged?
 Maximum Force            0.006512     0.000450     NO 
 RMS     Force            0.001164     0.000300     NO 
 Maximum Displacement     0.394596     0.001800     NO 
 RMS     Displacement     0.100738     0.001200     NO 
 Predicted change in Energy=-1.471904D-03
 GradGradGradGradGradGradGradGradGradGradGradGradGradGradGradGradGradGrad

                          Input orientation:                          
 ---------------------------------------------------------------------
 Center     Atomic      Atomic             Coordinates (Angstroms)
 Number     Number       Type             X           Y           Z
 ---------------------------------------------------------------------
      1          6           0        0.208756    3.477811    0.669311
      2          6           0       -0.123712    4.259070   -0.433197
      3          6           0        0.043933    3.774832   -1.729487
      4          6           0        0.529355    2.488565   -1.924700
      5          6           0        0.821400    1.696447   -0.813211
      6          6           0        0.695092    2.182179    0.490857
      7         16           0        1.068392    1.227703    1.935038
      8          6           0        2.461870    0.272317    1.410433
      9          6           0        2.622778   -0.219311    0.111804
     10         16           0        1.407544    0.062962   -1.156838
     11          6           0        3.774056   -0.920511   -0.259942
     12          6           0        4.746749   -1.188143    0.694300
     13          6           0        4.577632   -0.735440    2.001992
     14          6           0        3.455739    0.005808    2.355285
     15          1           0        5.338601   -0.935070    2.749122
     16          1           0        3.358379    0.397212    3.362742
     17          1           0        3.902597   -1.270329   -1.278742
     18          1           0        5.634787   -1.743244    0.413748
     19          1           0        0.103929    3.879702    1.671723
     20          1           0        0.661676    2.094238   -2.927455
     21          1           0       -0.502818    5.263074   -0.273974
     22          1           0       -0.199983    4.394288   -2.585257
     23          6           0        0.059542   -1.260962   -0.977416
     24          1           0       -0.469028   -1.126745   -1.926453
     25          6           0        0.854045   -2.576241   -1.040058
     26          1           0        0.144672   -3.375142   -0.823744
     27          6           0        1.475661   -2.854100   -2.408374
     28          1           0        2.185782   -2.087166   -2.732633
     29          1           0        2.008949   -3.807731   -2.381111
     30          1           0        0.695128   -2.922569   -3.172953
     31          1           0        1.599553   -2.609380   -0.238800
     32          6           0       -1.849388    0.067885    0.224305
     33          6           0       -2.353390    0.652962   -0.938410
     34          6           0       -2.278553    0.545826    1.466544
     35          6           0       -3.239274    1.724242   -0.859891
     36          1           0       -2.060169    0.296892   -1.920583
     37          6           0       -3.173438    1.607302    1.546246
     38          1           0       -1.911639    0.082578    2.378285
     39          6           0       -3.651986    2.205185    0.380932
     40          1           0       -3.610872    2.179215   -1.772744
     41          1           0       -3.494490    1.969093    2.518004
     42          1           0       -4.344382    3.039225    0.439235
     43          6           0       -0.917890   -1.114718    0.198958
     44          1           0       -0.398440   -1.227740    1.149766
     45         35           0       -2.114199   -2.714748    0.150513
 ---------------------------------------------------------------------
                    Distance matrix (angstroms):
                    1          2          3          4          5
     1  C    0.000000
     2  C    1.391554   0.000000
     3  C    2.422730   1.393901   0.000000
     4  C    2.794688   2.405361   1.388606   0.000000
     5  C    2.397177   2.757658   2.400771   1.395761   0.000000
     6  C    1.395360   2.416151   2.809000   2.440545   1.397313
     7  S    2.721034   4.027261   4.578879   4.096085   2.798857
     8  C    3.987602   5.096901   5.288963   4.446289   3.108678
     9  C    4.450508   5.281678   5.098429   3.982758   2.787606
    10  S    4.053776   4.525011   3.995666   2.691539   1.769158
    11  C    5.737605   6.484648   6.174110   4.992125   3.984063
    12  C    6.508850   7.393563   7.254127   6.177683   5.099198
    13  C    6.214065   7.278593   7.404116   6.496282   5.286656
    14  C    5.043829   6.219190   6.521605   5.748572   4.453916
    15  H    7.079156   8.181877   8.382997   7.529591   6.326153
    16  H    5.163796   6.438016   6.951595   6.350920   5.055973
    17  H    6.323306   6.892050   6.367583   5.091690   4.302587
    18  H    7.534358   8.360945   8.142499   7.031500   6.041987
    19  H    1.085051   2.150913   3.403355   3.879498   3.384710
    20  H    3.880223   3.394798   2.154328   1.085597   2.157261
    21  H    2.140862   1.084942   2.152282   3.389421   3.842545
    22  H    3.405761   2.157653   1.084233   2.144772   3.385516
    23  C    5.018958   5.549821   5.091668   3.895771   3.058376
    24  H    5.329101   5.599648   4.932280   3.750632   3.297716
    25  C    6.323755   6.931505   6.439544   5.151726   4.278830
    26  H    7.014006   7.648905   7.207819   5.978557   5.116550
    27  C    7.153341   7.553575   6.815678   5.447339   4.866218
    28  H    6.815484   7.134135   6.321143   4.932933   4.456619
    29  H    8.100919   8.568307   7.860100   6.483893   5.845046
    30  H    7.480936   7.729986   6.882066   5.555717   5.188413
    31  H    6.309744   7.083999   6.737973   5.475092   4.413119
    32  C    4.007690   4.579988   4.598198   4.017005   3.295718
    33  C    4.138735   4.269744   4.014851   3.557024   3.344223
    34  C    3.926680   4.694734   5.102454   4.812392   4.016331
    35  C    4.159612   4.039077   3.967438   3.990058   4.061037
    36  H    4.687624   4.654142   4.069377   3.392504   3.389464
    37  C    3.963213   4.500100   5.077410   5.151191   4.640444
    38  H    4.352502   5.342677   5.859249   5.501173   4.501080
    39  C    4.075300   4.162928   4.536241   4.783289   4.657893
    40  H    4.715882   4.275567   3.988166   4.154548   4.560571
    41  H    4.405443   5.031473   5.815696   6.016544   5.458776
    42  H    4.579996   4.479199   4.949928   5.444697   5.482424
    43  C    4.752039   5.468814   5.343380   4.425844   3.457205
    44  H    4.768829   5.717196   5.788914   4.911626   3.727219
    45  Br   6.634233   7.275774   7.092714   6.194300   5.385643
                    6          7          8          9         10
     6  C    0.000000
     7  S    1.770886   0.000000
     8  C    2.759474   1.769110   0.000000
     9  C    3.102710   2.798955   1.397865   0.000000
    10  S    2.777331   3.321347   2.783220   1.779305   0.000000
    11  C    4.435133   4.093089   2.436149   1.398326   2.715147
    12  C    5.274125   4.572314   2.804722   2.406074   4.017744
    13  C    5.086271   4.021589   2.417017   2.767789   4.545890
    14  C    3.979178   2.714601   1.396978   2.403687   4.066126
    15  H    6.031516   4.855410   3.394916   3.852720   5.630791
    16  H    4.304292   2.823490   2.151938   3.389662   4.933972
    17  H    5.033824   4.959966   3.418642   2.162450   2.831575
    18  H    6.309952   5.656219   3.888866   3.389062   4.857851
    19  H    2.150698   2.834189   4.317567   5.057653   4.926223
    20  H    3.419606   4.955819   5.037595   4.293661   2.795976
    21  H    3.392914   4.861343   6.044357   6.322556   5.609822
    22  H    3.893207   5.662959   6.327847   6.043791   4.835795
    23  C    3.796706   3.961518   3.718057   2.973485   1.897913
    24  H    4.259994   4.776840   4.656431   3.812767   2.351432
    25  C    5.001153   4.833956   4.087089   3.163909   2.699146
    26  H    5.737156   5.445211   4.864660   4.120137   3.677819
    27  C    5.863356   5.974296   5.032930   3.822210   3.174938
    28  H    5.553410   5.833016   4.775813   3.430841   2.777019
    29  H    6.771518   6.698462   5.588179   4.412276   4.103998
    30  H    6.283467   6.592090   5.859701   4.670446   3.672281
    31  H    4.930466   4.441949   3.430414   2.623422   2.832150
    32  C    3.318986   3.575643   4.476118   4.482790   3.537680
    33  C    3.697912   4.505067   5.371097   5.160045   3.813192
    34  C    3.531597   3.447678   4.748638   5.142354   4.550011
    35  C    4.184909   5.158892   6.305989   6.251819   4.943778
    36  H    4.118351   5.051744   5.616503   5.130990   3.558520
    37  C    4.050908   4.276492   5.792869   6.244219   5.538686
    38  H    3.842624   3.223099   4.483338   5.078288   4.849170
    39  C    4.348528   5.064848   6.494235   6.732256   5.705497
    40  H    4.864692   6.045539   7.116676   6.939946   5.481092
    41  H    4.659112   4.659335   6.291580   6.928195   6.416209
    42  H    5.112093   5.900607   7.411078   7.698480   6.670101
    43  C    3.681908   3.527921   3.848937   3.653174   2.938155
    44  H    3.641088   2.966049   3.240292   3.349933   3.201235
    45  Br   5.655780   5.371809   5.608062   5.354218   4.671992
                   11         12         13         14         15
    11  C    0.000000
    12  C    1.388646   0.000000
    13  C    2.407557   1.394130   0.000000
    14  C    2.792634   2.418904   1.390291   0.000000
    15  H    3.391530   2.153283   1.084955   2.141385   0.000000
    16  H    3.877243   3.400221   2.149678   1.085193   2.464302
    17  H    1.084827   2.147613   3.391901   3.877416   4.289311
    18  H    2.143145   1.084185   2.157722   3.402499   2.488943
    19  H    6.343753   6.942204   6.436043   5.168070   7.193373
    20  H    5.088344   6.370161   6.902264   6.330534   7.954487
    21  H    7.518548   8.373393   8.183714   7.086750   9.037604
    22  H    7.031868   8.147957   8.377505   7.551954   9.355938
    23  C    3.798459   4.976932   5.437480   4.923998   6.470066
    24  H    4.563283   5.837504   6.407385   5.917749   7.458304
    25  C    3.446228   4.481960   5.148565   4.996413   6.096111
    26  H    4.417637   5.316629   5.882512   5.700896   6.759898
    27  C    3.692851   4.806456   5.793296   5.898494   6.723448
    28  H    3.161946   4.371575   5.474010   5.646259   6.427848
    29  H    3.993871   4.880159   5.937062   6.250579   6.757074
    30  H    4.687608   5.863404   6.829160   6.837966   7.783505
    31  H    2.753396   3.577071   4.171542   4.124793   5.070648
    32  C    5.730143   6.731087   6.716554   5.717456   7.684257
    33  C    6.362526   7.514479   7.655893   6.709189   8.676778
    34  C    6.462582   7.277217   6.995400   5.827829   7.865056
    35  C    7.519405   8.641415   8.680117   7.623226   9.678681
    36  H    6.186920   7.441578   7.778992   6.985200   8.835478
    37  C    7.610508   8.442139   8.110194   6.867701   8.964675
    38  H    6.347720   6.984603   6.551442   5.367977   7.330697
    39  C    8.082499   9.063754   8.888292   7.697733   9.813266
    40  H    8.150708   9.342122   9.476047   8.467663  10.499482
    41  H    8.300515   9.011774   8.528771   7.224033   9.301133
    42  H    9.059658  10.029176   9.812882   8.585730  10.718711
    43  C    4.718332   5.686730   5.796167   5.003394   6.758646
    44  H    4.414905   5.165461   5.072469   4.222513   5.962989
    45  Br   6.169222   7.049740   7.219850   6.579259   8.090998
                   16         17         18         19         20
    16  H    0.000000
    17  H    4.961878   0.000000
    18  H    4.296527   2.467520   0.000000
    19  H    5.057542   7.046839   7.986891   0.000000
    20  H    7.051147   4.954002   7.114896   4.965017   0.000000
    21  H    7.197997   7.943714   9.339789   2.463249   4.294011
    22  H    8.001078   7.115197   8.983757   4.298725   2.479877
    23  C    5.698143   3.854861   5.766393   5.783281   3.927159
    24  H    6.704258   4.421679   6.566063   6.191903   3.557418
    25  C    5.873479   3.325063   5.065860   7.042417   5.041095
    26  H    6.487313   4.331196   5.859679   7.672143   5.882772
    27  C    6.886322   3.110372   5.147495   7.992054   5.041633
    28  H    6.685859   2.393424   4.681200   7.702985   4.454772
    29  H    7.245299   3.352541   5.021957   8.896696   6.078394
    30  H    7.799304   4.075020   6.217352   8.372054   5.022921
    31  H    5.010406   2.859816   4.178412   6.927856   5.498409
    32  C    6.089259   6.093873   7.702529   4.521108   4.510558
    33  C    7.154693   6.553796   8.448735   4.823180   3.888983
    34  C    5.949173   7.002972   8.304768   4.102810   5.509060
    35  C    7.944851   7.755592   9.612210   4.715091   4.430476
    36  H    7.568636   6.198606   8.296000   5.515842   3.413602
    37  C    6.886844   8.144421   9.491762   3.990073   5.912631
    38  H    5.370405   7.000681   8.008844   4.356593   6.230537
    39  C    7.829762   8.479707  10.091349   4.310110   5.437408
    40  H    8.838508   8.282247  10.278553   5.343759   4.426652
    41  H    7.081399   8.923342  10.077353   4.161158   6.851452
    42  H    8.652148   9.462366  11.066006   4.691791   6.106408
    43  C    5.530093   5.044294   6.586255   5.306353   4.750461
    44  H    4.653109   4.939471   6.099778   5.158564   5.364989
    45  Br   7.067660   6.350665   7.814083   7.121864   6.348678
                   21         22         23         24         25
    21  H    0.000000
    22  H    2.487675   0.000000
    23  C    6.585904   5.885097   0.000000
    24  H    6.600123   5.566706   1.094565   0.000000
    25  C    7.992673   7.217125   1.537893   2.153429   0.000000
    26  H    8.679877   7.974068   2.121466   2.578349   1.090066
    27  C    8.623141   7.441653   2.567318   2.645339   1.528366
    28  H    8.203634   6.908173   2.878245   2.936043   2.208513
    29  H    9.645129   8.496716   3.500940   3.678963   2.156107
    30  H    8.766065   7.394796   2.825825   2.476692   2.166665
    31  H    8.148419   7.602339   2.176101   3.053753   1.094941
    32  C    5.389946   5.415896   2.618011   2.821045   3.987300
    33  C    5.011908   4.620258   3.080077   2.773879   4.552551
    34  C    5.332454   5.962231   3.834595   4.193364   5.083653
    35  C    4.511631   4.398104   4.450555   4.115816   5.939854
    36  H    5.458904   4.548707   2.794575   2.135066   4.186031
    37  C    4.879557   5.803279   5.004796   5.181553   6.357014
    38  H    5.988054   6.793920   4.117206   4.698336   5.138423
    39  C    4.438113   5.050423   5.256874   5.153349   6.722020
    40  H    4.627796   4.147395   5.093065   4.563352   6.564044
    41  H    5.253146   6.540536   5.939896   6.204099   7.227006
    42  H    4.495752   5.306580   6.316096   6.161993   7.793934
    43  C    6.408758   6.214209   1.536430   2.172325   2.609782
    44  H    6.645946   6.752554   2.176179   3.078686   2.860507
    45  Br   8.149993   7.854111   2.847959   3.089034   3.201111
                   26         27         28         29         30
    26  H    0.000000
    27  C    2.134026   0.000000
    28  H    3.077152   1.094350   0.000000
    29  H    2.467398   1.092956   1.764988   0.000000
    30  H    2.454914   1.094760   1.764604   1.771059   0.000000
    31  H    1.745058   2.186844   2.614493   2.488603   3.086312
    32  C    4.114501   5.150237   5.447047   6.057669   5.192180
    33  C    4.741211   5.396472   5.597466   6.403841   5.202986
    34  C    5.146983   6.377194   6.670534   7.220844   6.511334
    35  C    6.120140   6.752009   6.889501   7.775647   6.513265
    36  H    4.421336   4.761174   4.936725   5.798081   4.418712
    37  C    6.438281   7.560242   7.789682   8.461907   7.599762
    38  H    5.141715   6.558200   6.900589   7.290910   6.829522
    39  C    6.856085   7.724594   7.886577   8.708055   7.604035
    40  H    6.771676   7.184087   7.261171   8.233835   6.821321
    41  H    7.278161   8.499106   8.734296   9.362739   8.594664
    42  H    7.930374   8.758599   8.887276   9.757048   8.601602
    43  C    2.698977   3.943694   4.378660   4.740830   4.152100
    44  H    2.966656   4.337933   4.742345   4.991890   4.770139
    45  Br   2.547115   4.410716   5.215000   4.960250   4.356711
                   31         32         33         34         35
    31  H    0.000000
    32  C    4.390605   0.000000
    33  C    5.172822   1.395794   0.000000
    34  C    5.282351   1.398488   2.408502   0.000000
    35  C    6.525357   2.418839   1.392334   2.779199   0.000000
    36  H    4.966727   2.167352   1.085093   3.403276   2.133702
    37  C    6.614246   2.422900   2.785097   1.390649   2.409877
    38  H    5.140452   2.154929   3.394252   1.086506   3.865677
    39  C    7.151417   2.800347   2.415866   2.412124   1.393298
    40  H    7.241006   3.398345   2.146351   3.864715   1.085535
    41  H    7.383202   3.403235   3.870544   2.147035   3.396361
    42  H    8.227809   3.885878   3.399442   3.397065   2.153642
    43  C    2.960265   1.505616   2.545380   2.493107   3.817025
    44  H    2.798039   2.154153   3.423354   2.603980   4.563251
    45  Br   3.735588   2.796179   3.547456   3.519985   4.689493
                   36         37         38         39         40
    36  H    0.000000
    37  C    3.869813   0.000000
    38  H    4.306769   2.146907   0.000000
    39  C    3.387098   1.394428   3.394655   0.000000
    40  H    2.443292   3.396194   4.951194   2.154225   0.000000
    41  H    4.955259   1.085486   2.466552   2.155835   4.297467
    42  H    4.278640   2.155687   4.291842   1.085557   2.484051
    43  C    2.791039   3.783131   2.677782   4.304666   4.689324
    44  H    3.809579   3.986888   2.348609   4.791831   5.519795
    45  Br   3.655453   4.663709   3.581763   5.159809   5.467159
                   41         42         43         44         45
    41  H    0.000000
    42  H    2.487726   0.000000
    43  C    4.639691   5.390160   0.000000
    44  H    4.655894   5.855109   1.089329   0.000000
    45  Br   5.426655   6.177806   1.998399   2.480630   0.000000
 Stoichiometry    C22H20BrS2(1+)
 Framework group  C1[X(C22H20BrS2)]
 Deg. of freedom   129
 Full point group                 C1      NOp   1
 Largest Abelian subgroup         C1      NOp   1
 Largest concise Abelian subgroup C1      NOp   1
                         Standard orientation:                         
 ---------------------------------------------------------------------
 Center     Atomic      Atomic             Coordinates (Angstroms)
 Number     Number       Type             X           Y           Z
 ---------------------------------------------------------------------
      1          6           0        0.614349    3.402897   -0.357337
      2          6           0        1.193759    3.992492    0.762075
      3          6           0        1.025377    3.438455    2.030007
      4          6           0        0.287453    2.271376    2.177043
      5          6           0       -0.255701    1.663496    1.044075
      6          6           0       -0.127808    2.228426   -0.227531
      7         16           0       -0.811229    1.510030   -1.694800
      8          6           0       -2.334745    0.826676   -1.110267
      9          6           0       -2.498006    0.263810    0.158809
     10         16           0       -1.155918    0.166245    1.322943
     11          6           0       -3.742256   -0.209379    0.586884
     12          6           0       -4.820847   -0.177445   -0.287163
     13          6           0       -4.658802    0.346632   -1.568835
     14          6           0       -3.432963    0.863319   -1.972893
     15          1           0       -5.500536    0.381155   -2.252517
     16          1           0       -3.330846    1.315519   -2.954082
     17          1           0       -3.864748   -0.615560    1.585314
     18          1           0       -5.784187   -0.555724    0.035853
     19          1           0        0.726410    3.863269   -1.333470
     20          1           0        0.150323    1.824141    3.156683
     21          1           0        1.769422    4.904044    0.640487
     22          1           0        1.464203    3.911778    2.901190
     23          6           0       -0.147544   -1.390471    0.920586
     24          1           0        0.469474   -1.457988    1.822141
     25          6           0       -1.202746   -2.508431    0.963360
     26          1           0       -0.703855   -3.415984    0.623212
     27          6           0       -1.762109   -2.772329    2.360991
     28          1           0       -2.260344   -1.905571    2.806068
     29          1           0       -2.491209   -3.585300    2.315770
     30          1           0       -0.958526   -3.073486    3.040740
     31          1           0       -1.997283   -2.310211    0.236508
     32          6           0        1.906482   -0.390777   -0.358310
     33          6           0        2.614591   -0.033815    0.790341
     34          6           0        2.332082    0.096982   -1.597956
     35          6           0        3.704185    0.828840    0.705447
     36          1           0        2.327697   -0.407967    1.767648
     37          6           0        3.428200    0.948303   -1.685593
     38          1           0        1.803374   -0.193247   -2.501688
     39          6           0        4.114545    1.322866   -0.531009
     40          1           0        4.235730    1.109924    1.609237
     41          1           0        3.744223    1.321196   -2.654799
     42          1           0        4.965685    1.993655   -0.594553
     43          6           0        0.744090   -1.347292   -0.329911
     44          1           0        0.140434   -1.260912   -1.232560
     45         35           0        1.562269   -3.161455   -0.511553
 ---------------------------------------------------------------------
 Rotational constants (GHZ):           0.2020940           0.1744196           0.1232798
 Standard basis: 6-31+G(d,p) (6D, 7F)
 There are   598 symmetry adapted cartesian basis functions of A   symmetry.
 There are   598 symmetry adapted basis functions of A   symmetry.
   598 basis functions,  1043 primitive gaussians,   598 cartesian basis functions
   109 alpha electrons      109 beta electrons
       nuclear repulsion energy      3126.2490883290 Hartrees.
 NAtoms=   45 NActive=   45 NUniq=   45 SFac= 1.00D+00 NAtFMM=   60 NAOKFM=F Big=F
 Integral buffers will be    131072 words long.
 Raffenetti 2 integral format.
 Two-electron integral symmetry is turned on.
 Nuclear repulsion after empirical dispersion term =     3126.2043783015 Hartrees.
 ------------------------------------------------------------------------------
 Polarizable Continuum Model (PCM)
 =================================
 Model                : PCM.
 Atomic radii         : SMD-Coulomb.
 Polarization charges : Total charges.
 Charge compensation  : None.
 Solution method      : Matrix inversion.
 Cavity type          : VdW (van der Waals Surface) (Alpha=1.000).
 Cavity algorithm     : GePol (No added spheres)
                        Default sphere list used, NSphG=   45.
                        Lebedev-Laikov grids with approx.  5.0 points / Ang**2.
                        Smoothing algorithm: York/Karplus (Gamma=1.0000).
                        Polarization charges: spherical gaussians, with
                                              point-specific exponents (IZeta= 3).
                        Self-potential: point-specific (ISelfS= 7).
                        Self-field    : sphere-specific E.n sum rule (ISelfD= 2).
 1st derivatives      : Analytical E(r).r(x)/FMM algorithm (CHGder, D1EAlg=3).
                        Cavity 1st derivative terms included.
 Solvent              : Dichloromethane, Eps=   8.930000 Eps(inf)=   2.028346
 ------------------------------------------------------------------------------
 ------------------------------------------------------------------------------
 Atomic radii for non-electrostatic terms: SMD-CDS.
 ------------------------------------------------------------------------------
 Nuclear repulsion after PCM non-electrostatic terms =     3126.1889717264 Hartrees.
 One-electron integrals computed using PRISM.
 NBasis=   598 RedAO= T EigKep=  1.18D-06  NBF=   598
 NBsUse=   595 1.00D-06 EigRej=  9.67D-07 NBFU=   595
 Initial guess from the checkpoint file:  "/home/osl/gaussian/scratch/Gau-4185135.chk"
 B after Tr=     0.000000    0.000000    0.000000
         Rot=    0.998586   -0.016458   -0.002956   -0.050466 Ang=  -6.10 deg.
 ExpMin= 3.50D-02 ExpMax= 5.74D+05 ExpMxC= 5.74D+03 IAcc=3 IRadAn=         5 AccDes= 0.00D+00
 Harris functional with IExCor= 4639 and IRadAn=       5 diagonalized for initial guess.
 HarFok:  IExCor= 4639 AccDes= 0.00D+00 IRadAn=         5 IDoV= 1 UseB2=F ITyADJ=14
 ICtDFT=  3500011 ScaDFX=  1.000000  1.000000  1.000000  1.000000
 FoFCou: FMM=F IPFlag=           0 FMFlag=      100000 FMFlg1=           0
         NFxFlg=           0 DoJE=T BraDBF=F KetDBF=T FulRan=T
         wScrn=  0.000000 ICntrl=       500 IOpCl=  0 I1Cent=   200000004 NGrid=           0
         NMat0=    1 NMatS0=      1 NMatT0=    0 NMatD0=    1 NMtDS0=    0 NMtDT0=    0
 Petite list used in FoFCou.
 Requested convergence on RMS density matrix=1.00D-08 within 128 cycles.
 Requested convergence on MAX density matrix=1.00D-06.
 Requested convergence on             energy=1.00D-06.
 No special actions if energy rises.
 Inv3:  Mode=1 IEnd=    32689803.
 Iteration    1 A*A^-1 deviation from unit magnitude is 3.00D-15 for    225.
 Iteration    1 A*A^-1 deviation from orthogonality  is 3.03D-15 for   2412   2128.
 Iteration    1 A^-1*A deviation from unit magnitude is 3.11D-15 for   2757.
 Iteration    1 A^-1*A deviation from orthogonality  is 2.22D-15 for   3136    467.
 Error on total polarization charges =  0.04841
 SCF Done:  E(RwB97XD) =  -4218.10392592     A.U. after   18 cycles
            NFock= 18  Conv=0.78D-08     -V/T= 2.0065
 SMD-CDS (non-electrostatic) energy       (kcal/mol) =      -9.67
 (included in total energy above)
 D1PCM: PCM CHGder 1st derivatives, ID1Alg=3 FixD1E=F DoIter=F DoCFld=F I1PDM=0.
 Calling FoFJK, ICntrl=      2127 FMM=F ISym2X=0 I1Cent= 0 IOpClX= 0 NMat=1 NMatS=1 NMatT=0.
 ***** Axes restored to original set *****
 -------------------------------------------------------------------
 Center     Atomic                   Forces (Hartrees/Bohr)
 Number     Number              X              Y              Z
 -------------------------------------------------------------------
      1        6           0.000027499    0.000163400    0.000139516
      2        6          -0.000476599   -0.000144828    0.000058147
      3        6           0.000078818   -0.000137755    0.000027945
      4        6          -0.000620971   -0.000294312    0.000003035
      5        6          -0.001643856   -0.000424588   -0.000392515
      6        6          -0.000880925   -0.000306716    0.000519902
      7       16          -0.000428973    0.000071119    0.000248973
      8        6           0.000178619    0.000479120    0.000579563
      9        6           0.000156576   -0.000202075   -0.000158049
     10       16           0.000839492   -0.000472634    0.000593365
     11        6          -0.000783660   -0.000225274   -0.000293739
     12        6          -0.000145040    0.000097665    0.000049061
     13        6          -0.000055268   -0.000224375   -0.000193229
     14        6           0.000112265   -0.000075035   -0.000012475
     15        1          -0.000004409   -0.000029091   -0.000024019
     16        1          -0.000135242   -0.000134060    0.000071518
     17        1          -0.000575098    0.000317070   -0.000531240
     18        1          -0.000067737   -0.000042976   -0.000005247
     19        1          -0.000099303    0.000131721    0.000123578
     20        1           0.000179581    0.000218624    0.000003955
     21        1           0.000110376   -0.000000205   -0.000013063
     22        1          -0.000002108    0.000012289    0.000081089
     23        6           0.000486045   -0.000277508   -0.000533173
     24        1           0.000201813    0.000501784    0.000076988
     25        6          -0.000192946   -0.000064272   -0.000507487
     26        1          -0.000031363    0.000114824    0.000037993
     27        6           0.000005848    0.000225024    0.000140412
     28        1           0.000713062   -0.000499218    0.000521960
     29        1           0.000047551    0.000061650   -0.000055138
     30        1          -0.000046835   -0.000207067    0.000106020
     31        1          -0.000022470    0.000009031   -0.000027688
     32        6           0.001502382    0.001053761   -0.000203746
     33        6           0.000580930    0.000600501   -0.000318511
     34        6           0.000625912    0.000341800    0.000123494
     35        6           0.000031069    0.000351238    0.000051510
     36        1          -0.000194709   -0.000073119   -0.000338230
     37        6           0.000077594    0.000131526    0.000012595
     38        1           0.000136044   -0.000155326   -0.000133761
     39        6           0.000119139    0.000087988   -0.000152350
     40        1          -0.000038872   -0.000009684    0.000020273
     41        1          -0.000021447   -0.000005994    0.000024832
     42        1          -0.000010364    0.000027217   -0.000008768
     43        6          -0.000338315   -0.001672877   -0.000963331
     44        1           0.000431674    0.000481837    0.000230370
     45       35           0.000174220    0.000199800    0.001019664
 -------------------------------------------------------------------
 Cartesian Forces:  Max     0.001672877 RMS     0.000403144

 GradGradGradGradGradGradGradGradGradGradGradGradGradGradGradGradGradGrad
 Berny optimization.
 Using GEDIIS/GDIIS optimizer.
 FormGI is forming the generalized inverse of G from B-inverse, IUseBI=4.
 Internal  Forces:  Max     0.008713084 RMS     0.001278109
 Search for a local minimum.
 Step number   6 out of a maximum of  263
 All quantities printed in internal units (Hartrees-Bohrs-Radians)
 Mixed Optimization -- RFO/linear search
 Update second derivatives using D2CorX and points    2    5    6
 DE= -8.88D-04 DEPred=-1.47D-03 R= 6.03D-01
 TightC=F SS=  1.41D+00  RLast= 3.72D-01 DXNew= 2.5227D-01 1.1155D+00
 Trust test= 6.03D-01 RLast= 3.72D-01 DXMaxT set to 2.52D-01
 ITU=  1  0 -1  0  0  0
 Use linear search instead of GDIIS.
     Eigenvalues ---   -0.00008   0.00439   0.00551   0.00933   0.00989
     Eigenvalues ---    0.01335   0.01515   0.01568   0.01647   0.01755
     Eigenvalues ---    0.01780   0.01798   0.01823   0.01851   0.02048
     Eigenvalues ---    0.02122   0.02189   0.02262   0.02289   0.02408
     Eigenvalues ---    0.02433   0.02490   0.02570   0.02598   0.02613
     Eigenvalues ---    0.02770   0.02812   0.02865   0.02893   0.02925
     Eigenvalues ---    0.02951   0.02975   0.03203   0.03653   0.03662
     Eigenvalues ---    0.03844   0.03985   0.04246   0.04576   0.05585
     Eigenvalues ---    0.05874   0.06508   0.07458   0.07783   0.09702
     Eigenvalues ---    0.10889   0.10984   0.11028   0.11109   0.11275
     Eigenvalues ---    0.11715   0.11745   0.11799   0.12264   0.12283
     Eigenvalues ---    0.12326   0.12372   0.12455   0.12506   0.12541
     Eigenvalues ---    0.13055   0.13137   0.14269   0.14562   0.15317
     Eigenvalues ---    0.15852   0.16254   0.16462   0.17530   0.17801
     Eigenvalues ---    0.18402   0.18575   0.19064   0.19241   0.19374
     Eigenvalues ---    0.19555   0.19719   0.20275   0.20837   0.22081
     Eigenvalues ---    0.22553   0.23064   0.24545   0.24907   0.26662
     Eigenvalues ---    0.27137   0.27480   0.28612   0.29764   0.31467
     Eigenvalues ---    0.31868   0.33658   0.34193   0.34222   0.34511
     Eigenvalues ---    0.34658   0.34853   0.35106   0.35972   0.36359
     Eigenvalues ---    0.36647   0.36683   0.36697   0.36788   0.36846
     Eigenvalues ---    0.36851   0.36895   0.36942   0.37083   0.37131
     Eigenvalues ---    0.37271   0.37609   0.37739   0.39725   0.42335
     Eigenvalues ---    0.42670   0.43000   0.43297   0.45668   0.46895
     Eigenvalues ---    0.48154   0.48258   0.48495   0.48885   0.51240
     Eigenvalues ---    0.51852   0.52241   0.52700   4.22350
 RFO step:  Lambda=-1.56606055D-03 EMin=-8.43248474D-05
 Quartic linear search produced a step of -0.25275.
 Iteration  1 RMS(Cart)=  0.15288063 RMS(Int)=  0.00651479
 Iteration  2 RMS(Cart)=  0.00829983 RMS(Int)=  0.00013377
 Iteration  3 RMS(Cart)=  0.00009521 RMS(Int)=  0.00010903
 Iteration  4 RMS(Cart)=  0.00000003 RMS(Int)=  0.00010903
 Variable       Old X    -DE/DX   Delta X   Delta X   Delta X     New X
                                 (Linear)    (Quad)   (Total)
    R1        2.62966  -0.00003   0.00025  -0.00121  -0.00097   2.62869
    R2        2.63685   0.00017  -0.00024   0.00137   0.00113   2.63798
    R3        2.05045   0.00017   0.00009  -0.00006   0.00003   2.05048
    R4        2.63409   0.00016  -0.00018  -0.00044  -0.00065   2.63345
    R5        2.05024  -0.00004   0.00000  -0.00028  -0.00028   2.04996
    R6        2.62408   0.00003   0.00017  -0.00109  -0.00091   2.62317
    R7        2.04890  -0.00006   0.00000  -0.00031  -0.00031   2.04859
    R8        2.63761  -0.00012  -0.00058   0.00060   0.00004   2.63764
    R9        2.05148  -0.00006   0.00002  -0.00008  -0.00006   2.05142
   R10        2.64054   0.00086   0.00100   0.00144   0.00243   2.64297
   R11        3.34322   0.00040   0.00151   0.00571   0.00721   3.35043
   R12        3.34649   0.00026  -0.00053   0.00685   0.00631   3.35279
   R13        3.34313   0.00093   0.00057   0.00239   0.00292   3.34605
   R14        2.64158   0.00023   0.00111  -0.00193  -0.00082   2.64076
   R15        2.63991   0.00000  -0.00036   0.00068   0.00032   2.64022
   R16        3.36240  -0.00206   0.00213  -0.01845  -0.01625   3.34615
   R17        2.64245  -0.00153  -0.00122  -0.00234  -0.00358   2.63888
   R18        3.58654  -0.00394  -0.00146   0.00167   0.00022   3.58675
   R19        2.62416  -0.00020   0.00031  -0.00247  -0.00215   2.62201
   R20        2.05003   0.00033  -0.00037   0.00041   0.00003   2.05006
   R21        2.63452   0.00030  -0.00023   0.00027   0.00005   2.63458
   R22        2.04881  -0.00003  -0.00008   0.00021   0.00013   2.04894
   R23        2.62727   0.00052   0.00026   0.00131   0.00158   2.62885
   R24        2.05027  -0.00001   0.00005  -0.00033  -0.00028   2.04999
   R25        2.05072   0.00003   0.00020  -0.00036  -0.00017   2.05055
   R26        2.06843  -0.00010   0.00162  -0.00772  -0.00610   2.06233
   R27        2.90620   0.00055  -0.00045  -0.00215  -0.00259   2.90360
   R28        2.90343  -0.00232  -0.00401   0.00809   0.00407   2.90750
   R29        2.05993  -0.00006   0.00010   0.00077   0.00087   2.06080
   R30        2.88819  -0.00027   0.00011  -0.00023  -0.00012   2.88807
   R31        2.06914  -0.00003  -0.00040   0.00140   0.00100   2.07013
   R32        2.06802  -0.00004   0.00043  -0.00382  -0.00339   2.06464
   R33        2.06539  -0.00003  -0.00011   0.00106   0.00095   2.06634
   R34        2.06880  -0.00003   0.00003  -0.00012  -0.00010   2.06870
   R35        2.63767   0.00072   0.00074  -0.00039   0.00035   2.63802
   R36        2.64276  -0.00021  -0.00032   0.00010  -0.00021   2.64255
   R37        2.84520   0.00009   0.00030   0.00106   0.00136   2.84657
   R38        2.63113   0.00022   0.00022  -0.00031  -0.00010   2.63103
   R39        2.05053   0.00028  -0.00008   0.00249   0.00241   2.05294
   R40        2.62795   0.00012  -0.00006  -0.00034  -0.00040   2.62755
   R41        2.05320   0.00000   0.00020  -0.00060  -0.00040   2.05280
   R42        2.63295  -0.00005  -0.00055   0.00168   0.00113   2.63408
   R43        2.05136  -0.00001   0.00001  -0.00015  -0.00014   2.05123
   R44        2.63509   0.00015   0.00025  -0.00130  -0.00106   2.63403
   R45        2.05127   0.00003  -0.00005   0.00015   0.00010   2.05137
   R46        2.05141   0.00003   0.00006  -0.00016  -0.00010   2.05131
   R47        2.05853   0.00036   0.00008  -0.00024  -0.00016   2.05837
   R48        3.77643  -0.00029  -0.00681   0.00725   0.00044   3.77687
    A1        2.09815  -0.00025  -0.00047   0.00246   0.00201   2.10016
    A2        2.09545   0.00002   0.00021  -0.00245  -0.00225   2.09320
    A3        2.08948   0.00023   0.00024  -0.00001   0.00023   2.08972
    A4        2.10951   0.00012   0.00000  -0.00085  -0.00085   2.10865
    A5        2.07917  -0.00005   0.00011  -0.00076  -0.00065   2.07852
    A6        2.09438  -0.00007  -0.00015   0.00161   0.00147   2.09585
    A7        2.08814   0.00027   0.00045  -0.00020   0.00025   2.08839
    A8        2.10421  -0.00019  -0.00025  -0.00045  -0.00070   2.10351
    A9        2.09083  -0.00008  -0.00020   0.00065   0.00045   2.09128
   A10        2.07932  -0.00023  -0.00029   0.00144   0.00118   2.08050
   A11        2.10474  -0.00002   0.00000  -0.00106  -0.00109   2.10364
   A12        2.09892   0.00025   0.00030  -0.00023   0.00004   2.09896
   A13        2.12586   0.00002  -0.00018  -0.00049  -0.00073   2.12514
   A14        2.02489   0.00099  -0.00046   0.00150   0.00089   2.02578
   A15        2.13197  -0.00100   0.00042  -0.00171  -0.00141   2.13056
   A16        2.06421   0.00006   0.00034  -0.00220  -0.00182   2.06239
   A17        2.05967   0.00008   0.00132  -0.01169  -0.01040   2.04927
   A18        2.15877  -0.00014  -0.00155   0.01388   0.01236   2.17113
   A19        1.78778   0.00118  -0.00197  -0.00130  -0.00343   1.78434
   A20        2.16046  -0.00064  -0.00039  -0.00182  -0.00231   2.15816
   A21        2.05200   0.00146   0.00017   0.00877   0.00894   2.06094
   A22        2.07071  -0.00082   0.00022  -0.00705  -0.00692   2.06379
   A23        2.12700   0.00006  -0.00131   0.02065   0.01944   2.14645
   A24        2.11544   0.00149   0.00000   0.00532   0.00527   2.12071
   A25        2.04016  -0.00155   0.00146  -0.02654  -0.02501   2.01515
   A26        1.80726   0.00207  -0.00640   0.00254  -0.00388   1.80338
   A27        1.97186  -0.00571   0.00829  -0.01777  -0.00941   1.96245
   A28        1.88286   0.00008  -0.00863   0.01207   0.00329   1.88615
   A29        2.08365  -0.00054  -0.00028   0.00143   0.00104   2.08469
   A30        2.10473  -0.00051  -0.00011  -0.01100  -0.01115   2.09359
   A31        2.09463   0.00106   0.00031   0.01001   0.01027   2.10490
   A32        2.09095  -0.00011   0.00036  -0.00523  -0.00488   2.08607
   A33        2.08817   0.00002  -0.00001   0.00248   0.00248   2.09064
   A34        2.10405   0.00008  -0.00035   0.00271   0.00237   2.10642
   A35        2.10525   0.00032   0.00000   0.00267   0.00264   2.10790
   A36        2.09567  -0.00018   0.00019  -0.00161  -0.00143   2.09424
   A37        2.08184  -0.00013  -0.00018  -0.00132  -0.00151   2.08033
   A38        2.09895  -0.00034  -0.00046   0.00168   0.00118   2.10013
   A39        2.08894   0.00012   0.00007   0.00074   0.00083   2.08976
   A40        2.09510   0.00023   0.00042  -0.00245  -0.00201   2.09308
   A41        1.74719   0.00065   0.00552  -0.00852  -0.00356   1.74363
   A42        1.79857   0.00595   0.00013   0.04188   0.04185   1.84042
   A43        2.04635  -0.00871  -0.00562  -0.03681  -0.04243   2.00391
   A44        1.89550  -0.00106  -0.00418   0.01564   0.01133   1.90684
   A45        1.92301   0.00155   0.00204   0.00192   0.00372   1.92672
   A46        2.02779   0.00174   0.00229  -0.01022  -0.00754   2.02025
   A47        1.85722  -0.00090   0.00029  -0.03101  -0.03050   1.82672
   A48        1.98457   0.00221  -0.00304   0.05168   0.04865   2.03322
   A49        1.92605  -0.00054   0.00172  -0.00850  -0.00715   1.91890
   A50        1.88504  -0.00017   0.00165  -0.01618  -0.01406   1.87098
   A51        1.85010   0.00033  -0.00055   0.00701   0.00621   1.85631
   A52        1.95274  -0.00105   0.00010  -0.00764  -0.00786   1.94488
   A53        1.98426  -0.00009  -0.00091   0.01575   0.01457   1.99883
   A54        1.91213  -0.00004   0.00063  -0.01988  -0.01921   1.89292
   A55        1.92480   0.00005   0.00015   0.01264   0.01253   1.93733
   A56        1.87785  -0.00028  -0.00032  -0.02177  -0.02207   1.85578
   A57        1.87501   0.00040   0.00021   0.01835   0.01807   1.89308
   A58        1.88676  -0.00005   0.00027  -0.00622  -0.00588   1.88088
   A59        2.07817   0.00005  -0.00038   0.00173   0.00135   2.07951
   A60        2.13959   0.00052   0.00058  -0.00004   0.00052   2.14011
   A61        2.06377  -0.00053  -0.00005  -0.00241  -0.00247   2.06130
   A62        2.10051  -0.00019   0.00010  -0.00207  -0.00199   2.09852
   A63        2.11633   0.00031   0.00229  -0.00685  -0.00456   2.11177
   A64        2.06628  -0.00012  -0.00239   0.00901   0.00661   2.07289
   A65        2.10511   0.00001   0.00020   0.00011   0.00030   2.10541
   A66        2.08984  -0.00026  -0.00099   0.00304   0.00202   2.09186
   A67        2.08824   0.00025   0.00078  -0.00318  -0.00243   2.08581
   A68        2.09934   0.00002   0.00002   0.00071   0.00072   2.10006
   A69        2.08617   0.00001  -0.00017   0.00112   0.00095   2.08712
   A70        2.09766  -0.00003   0.00016  -0.00181  -0.00165   2.09601
   A71        2.09465   0.00003   0.00011  -0.00103  -0.00092   2.09373
   A72        2.08983  -0.00002   0.00023  -0.00074  -0.00051   2.08932
   A73        2.09870  -0.00001  -0.00034   0.00178   0.00143   2.10014
   A74        2.08815   0.00007  -0.00006   0.00068   0.00061   2.08876
   A75        2.09667  -0.00005  -0.00009  -0.00017  -0.00025   2.09642
   A76        2.09836  -0.00002   0.00015  -0.00052  -0.00037   2.09800
   A77        2.07287  -0.00630  -0.00681  -0.00192  -0.00881   2.06406
   A78        1.93377   0.00145  -0.00173  -0.00500  -0.00687   1.92690
   A79        1.86091   0.00319   0.00397   0.01743   0.02133   1.88225
   A80        1.94102   0.00120   0.00292  -0.00855  -0.00570   1.93532
   A81        1.83271   0.00255   0.00759  -0.01880  -0.01117   1.82154
   A82        1.79625  -0.00119  -0.00511   0.02158   0.01646   1.81271
    D1       -0.02009  -0.00016  -0.00100  -0.00061  -0.00161  -0.02170
    D2        3.13872  -0.00004   0.00119  -0.00046   0.00071   3.13943
    D3        3.10624  -0.00001  -0.00213  -0.00033  -0.00245   3.10379
    D4       -0.01814   0.00012   0.00005  -0.00018  -0.00012  -0.01827
    D5       -0.01210   0.00018  -0.00220   0.00645   0.00427  -0.00783
    D6       -3.12006   0.00015  -0.00704   0.00649  -0.00051  -3.12057
    D7       -3.13848   0.00003  -0.00107   0.00619   0.00513  -3.13335
    D8        0.03675  -0.00001  -0.00591   0.00623   0.00034   0.03709
    D9        0.01765   0.00006   0.00320  -0.00544  -0.00226   0.01539
   D10       -3.12235   0.00009   0.00278  -0.00418  -0.00141  -3.12376
   D11       -3.14130  -0.00006   0.00100  -0.00561  -0.00463   3.13725
   D12        0.00188  -0.00003   0.00058  -0.00436  -0.00377  -0.00189
   D13        0.01695   0.00002  -0.00208   0.00542   0.00334   0.02029
   D14        3.13674   0.00010  -0.00140   0.01300   0.01163  -3.13481
   D15       -3.12622  -0.00001  -0.00167   0.00417   0.00249  -3.12373
   D16       -0.00643   0.00007  -0.00099   0.01176   0.01078   0.00435
   D17       -0.05037   0.00000  -0.00117   0.00055  -0.00060  -0.05097
   D18        3.12343  -0.00013   0.00437   0.02429   0.02873  -3.13102
   D19        3.11295  -0.00006  -0.00184  -0.00701  -0.00886   3.10410
   D20        0.00357  -0.00020   0.00369   0.01674   0.02048   0.02404
   D21        0.04767  -0.00010   0.00332  -0.00653  -0.00324   0.04443
   D22       -3.12961  -0.00006   0.00849  -0.00712   0.00141  -3.12820
   D23       -3.12811   0.00008  -0.00258  -0.03168  -0.03429   3.12078
   D24       -0.02220   0.00013   0.00258  -0.03227  -0.02964  -0.05184
   D25        2.49626   0.00111  -0.01675   0.02060   0.00380   2.50005
   D26       -1.75471  -0.00031  -0.02700   0.02792   0.00096  -1.75376
   D27       -0.61300   0.00096  -0.01117   0.04441   0.03322  -0.57979
   D28        1.41921  -0.00046  -0.02142   0.05173   0.03038   1.44959
   D29       -2.54411  -0.00112   0.00935  -0.00699   0.00219  -2.54192
   D30        0.63308  -0.00116   0.00420  -0.00657  -0.00259   0.63050
   D31       -0.61375   0.00037   0.00098   0.03889   0.03966  -0.57409
   D32        2.52197   0.00135   0.00185   0.01726   0.01879   2.54077
   D33       -0.01071   0.00103  -0.01251  -0.02588  -0.03837  -0.04908
   D34        3.09305   0.00125  -0.00257  -0.04501  -0.04757   3.04548
   D35        3.13681   0.00003  -0.01339  -0.00407  -0.01752   3.11929
   D36       -0.04261   0.00025  -0.00345  -0.02320  -0.02672  -0.06933
   D37       -3.13725  -0.00102   0.00114   0.02719   0.02842  -3.10884
   D38       -0.01716  -0.00066   0.00221   0.02568   0.02793   0.01077
   D39       -0.00122  -0.00010   0.00195   0.00672   0.00871   0.00749
   D40        3.11887   0.00027   0.00303   0.00520   0.00823   3.12710
   D41        0.63028  -0.00147   0.01600  -0.01003   0.00586   0.63614
   D42       -1.46376   0.00399   0.01350   0.00348   0.01712  -1.44664
   D43       -2.47503  -0.00174   0.00646   0.00771   0.01399  -2.46105
   D44        1.71412   0.00372   0.00397   0.02122   0.02525   1.73936
   D45        0.05371  -0.00026   0.00162   0.02366   0.02536   0.07907
   D46       -3.10753  -0.00008  -0.00173   0.04912   0.04729  -3.06024
   D47       -3.12391  -0.00002   0.01108   0.00639   0.01769  -3.10622
   D48       -0.00196   0.00016   0.00773   0.03186   0.03962   0.03766
   D49        1.37840  -0.00021   0.02689   0.03378   0.06071   1.43911
   D50       -2.95071   0.00057   0.02426   0.05966   0.08407  -2.86663
   D51       -0.69984   0.00172   0.02344   0.05533   0.07836  -0.62148
   D52       -2.91792  -0.00074   0.01817   0.03458   0.05293  -2.86498
   D53       -0.96383   0.00004   0.01553   0.06047   0.07629  -0.88754
   D54        1.28704   0.00119   0.01471   0.05614   0.07058   1.35762
   D55       -0.02055   0.00011   0.00169  -0.00706  -0.00530  -0.02585
   D56        3.12711   0.00006  -0.00098  -0.00039  -0.00132   3.12578
   D57        3.14057  -0.00005   0.00503  -0.03214  -0.02713   3.11345
   D58        0.00504  -0.00010   0.00236  -0.02546  -0.02315  -0.01811
   D59       -0.02270   0.00008  -0.00317  -0.00904  -0.01225  -0.03495
   D60       -3.13288  -0.00012  -0.00329   0.00073  -0.00259  -3.13547
   D61        3.11278   0.00014  -0.00048  -0.01577  -0.01626   3.09652
   D62        0.00259  -0.00007  -0.00060  -0.00601  -0.00660  -0.00401
   D63        0.03376  -0.00010   0.00130   0.00925   0.01053   0.04428
   D64       -3.08626  -0.00047   0.00022   0.01073   0.01097  -3.07528
   D65       -3.13899   0.00011   0.00142  -0.00045   0.00094  -3.13805
   D66        0.02417  -0.00026   0.00035   0.00103   0.00139   0.02556
   D67        3.02753  -0.00273   0.00393   0.04462   0.04861   3.07614
   D68       -1.18277  -0.00226   0.00441   0.03391   0.03803  -1.14474
   D69        1.02791  -0.00237   0.00357   0.05740   0.06083   1.08874
   D70       -1.41344   0.00009   0.00868   0.05775   0.06674  -1.34670
   D71        0.65944   0.00057   0.00916   0.04704   0.05616   0.71560
   D72        2.87012   0.00045   0.00831   0.07053   0.07896   2.94909
   D73        0.76525   0.00260   0.00964   0.06568   0.07549   0.84073
   D74        2.83813   0.00307   0.01011   0.05497   0.06491   2.90304
   D75       -1.23437   0.00296   0.00927   0.07846   0.08771  -1.14667
   D76        1.13748  -0.00422  -0.00777   0.02357   0.01574   1.15322
   D77       -1.14095  -0.00142  -0.00390   0.04347   0.03949  -1.10146
   D78       -3.08317  -0.00238   0.00082   0.01147   0.01217  -3.07100
   D79       -0.84436  -0.00072  -0.01277   0.05617   0.04342  -0.80094
   D80       -3.12279   0.00208  -0.00891   0.07607   0.06717  -3.05561
   D81        1.21818   0.00112  -0.00419   0.04407   0.03985   1.25803
   D82       -3.00892  -0.00193  -0.01058   0.04125   0.03077  -2.97814
   D83        0.99584   0.00087  -0.00672   0.06114   0.05452   1.05036
   D84       -0.94638  -0.00009  -0.00200   0.02915   0.02720  -0.91918
   D85        1.05491   0.00050   0.00887   0.20681   0.21585   1.27076
   D86       -3.12678   0.00005   0.00830   0.17521   0.18358  -2.94320
   D87       -1.05209   0.00000   0.00911   0.16299   0.17201  -0.88007
   D88        3.11181   0.00059   0.00850   0.18835   0.19695  -2.97443
   D89       -1.06989   0.00015   0.00793   0.15675   0.16468  -0.90521
   D90        1.00481   0.00010   0.00875   0.14453   0.15312   1.15792
   D91       -1.14171   0.00030   0.00890   0.18273   0.19173  -0.94998
   D92        0.95978  -0.00014   0.00833   0.15114   0.15946   1.11924
   D93        3.03447  -0.00019   0.00915   0.13892   0.14790  -3.10081
   D94        0.03412  -0.00009   0.00068  -0.00571  -0.00503   0.02909
   D95       -3.11974  -0.00013   0.00063   0.00270   0.00331  -3.11643
   D96        3.11277   0.00064   0.00370  -0.01938  -0.01568   3.09709
   D97       -0.04109   0.00060   0.00366  -0.01096  -0.00734  -0.04843
   D98       -0.02320   0.00010   0.00078  -0.00414  -0.00336  -0.02656
   D99        3.11592   0.00022   0.00069  -0.01760  -0.01692   3.09900
   D100      -3.10460  -0.00063  -0.00213   0.00885   0.00671  -3.09789
   D101       0.03453  -0.00051  -0.00222  -0.00461  -0.00685   0.02767
   D102       0.55581   0.00138  -0.00797   0.01696   0.00898   0.56480
   D103       2.83098  -0.00134  -0.01407  -0.00139  -0.01541   2.81557
   D104      -1.52138  -0.00088  -0.01470   0.01018  -0.00458  -1.52595
   D105      -2.64822   0.00212  -0.00498   0.00355  -0.00143  -2.64966
   D106      -0.37306  -0.00060  -0.01108  -0.01481  -0.02583  -0.39888
   D107       1.55777  -0.00014  -0.01171  -0.00324  -0.01499   1.54278
   D108      -0.02252   0.00004  -0.00133   0.01218   0.01085  -0.01167
   D109       3.12490   0.00002  -0.00145   0.00866   0.00722   3.13212
   D110       3.13099   0.00008  -0.00131   0.00411   0.00277   3.13376
   D111      -0.00477   0.00006  -0.00143   0.00060  -0.00086  -0.00564
   D112       0.00052  -0.00006  -0.00159   0.00751   0.00592   0.00643
   D113      -3.13794   0.00000  -0.00069   0.00353   0.00284  -3.13510
   D114      -3.13861  -0.00018  -0.00150   0.02094   0.01942  -3.11918
   D115       0.00612  -0.00012  -0.00060   0.01697   0.01635   0.02247
   D116      -0.00052   0.00000   0.00051  -0.00871  -0.00821  -0.00873
   D117      -3.13935  -0.00002   0.00094  -0.00776  -0.00682   3.13701
   D118       3.13521   0.00002   0.00063  -0.00516  -0.00455   3.13066
   D119      -0.00362   0.00000   0.00106  -0.00421  -0.00316  -0.00679
   D120       0.01146   0.00001   0.00095  -0.00108  -0.00013   0.01132
   D121      -3.13290   0.00003   0.00051  -0.00202  -0.00152  -3.13442
   D122      -3.13329  -0.00005   0.00004   0.00292   0.00296  -3.13033
   D123       0.00554  -0.00003  -0.00039   0.00197   0.00157   0.00711
         Item               Value     Threshold  Converged?
 Maximum Force            0.008713     0.000450     NO 
 RMS     Force            0.001278     0.000300     NO 
 Maximum Displacement     0.541401     0.001800     NO 
 RMS     Displacement     0.153466     0.001200     NO 
 Predicted change in Energy=-1.295513D-03
 GradGradGradGradGradGradGradGradGradGradGradGradGradGradGradGradGradGrad

                          Input orientation:                          
 ---------------------------------------------------------------------
 Center     Atomic      Atomic             Coordinates (Angstroms)
 Number     Number       Type             X           Y           Z
 ---------------------------------------------------------------------
      1          6           0        0.227537    3.437259    0.834655
      2          6           0       -0.159418    4.247066   -0.228112
      3          6           0       -0.056812    3.796864   -1.542950
      4          6           0        0.420210    2.518039   -1.795811
      5          6           0        0.766324    1.695677   -0.722437
      6          6           0        0.702566    2.145713    0.600242
      7         16           0        1.143680    1.168447    2.013831
      8          6           0        2.513108    0.225215    1.405391
      9          6           0        2.630670   -0.203174    0.080447
     10         16           0        1.381477    0.086298   -1.140666
     11          6           0        3.781617   -0.846754   -0.379066
     12          6           0        4.795850   -1.152664    0.516995
     13          6           0        4.663973   -0.785421    1.855434
     14          6           0        3.547520   -0.080469    2.293403
     15          1           0        5.454792   -1.015748    2.561381
     16          1           0        3.487507    0.252082    3.324548
     17          1           0        3.877299   -1.101051   -1.429335
     18          1           0        5.685509   -1.665470    0.168938
     19          1           0        0.174598    3.815058    1.850449
     20          1           0        0.511895    2.155139   -2.814805
     21          1           0       -0.527496    5.246632   -0.022771
     22          1           0       -0.344281    4.438040   -2.368453
     23          6           0        0.059350   -1.263700   -0.961794
     24          1           0       -0.457091   -1.148251   -1.916244
     25          6           0        0.829579   -2.593227   -0.960033
     26          1           0        0.067091   -3.353768   -0.788448
     27          6           0        1.553870   -2.963291   -2.253926
     28          1           0        2.451211   -2.373663   -2.455920
     29          1           0        1.879870   -4.004577   -2.182501
     30          1           0        0.883887   -2.881392   -3.115787
     31          1           0        1.504462   -2.632964   -0.098057
     32          6           0       -1.858624    0.119968    0.150837
     33          6           0       -2.369240    0.619362   -1.048593
     34          6           0       -2.295189    0.671956    1.359215
     35          6           0       -3.274782    1.676883   -1.038775
     36          1           0       -2.068589    0.197339   -2.003422
     37          6           0       -3.201904    1.726031    1.369959
     38          1           0       -1.935688    0.265812    2.300404
     39          6           0       -3.689888    2.236783    0.168346
     40          1           0       -3.658332    2.062682   -1.978073
     41          1           0       -3.526115    2.147166    2.316491
     42          1           0       -4.392767    3.063988    0.171883
     43          6           0       -0.920454   -1.057236    0.206367
     44          1           0       -0.389477   -1.086119    1.156987
     45         35           0       -2.126360   -2.649233    0.282946
 ---------------------------------------------------------------------
                    Distance matrix (angstroms):
                    1          2          3          4          5
     1  C    0.000000
     2  C    1.391041   0.000000
     3  C    2.421400   1.393560   0.000000
     4  C    2.793106   2.404825   1.388122   0.000000
     5  C    2.397485   2.758793   2.401204   1.395781   0.000000
     6  C    1.395956   2.417616   2.810022   2.441192   1.398598
     7  S    2.716115   4.025204   4.582625   4.105871   2.812033
     8  C    3.983315   5.097647   5.296591   4.459255   3.121084
     9  C    4.426809   5.261600   5.085104   3.976365   2.779577
    10  S    4.057390   4.529801   3.999851   2.695666   1.772972
    11  C    5.697137   6.442169   6.136070   4.962666   3.959022
    12  C    6.483655   7.366611   7.231150   6.161928   5.087860
    13  C    6.209265   7.275451   7.404874   6.500304   5.290834
    14  C    5.052191   6.231130   6.537776   5.766626   4.470463
    15  H    7.080611   8.185220   8.389550   7.537890   6.333799
    16  H    5.193488   6.471580   6.987146   6.384430   5.085950
    17  H    6.248413   6.807376   6.283288   5.018324   4.242588
    18  H    7.501365   8.323395   8.108138   7.006094   6.024138
    19  H    1.085067   2.149095   3.401329   3.877860   3.385507
    20  H    3.878563   3.393789   2.153208   1.085565   2.157277
    21  H    2.139880   1.084794   2.152745   3.389253   3.843538
    22  H    3.404180   2.156781   1.084067   2.144474   3.385759
    23  C    5.035329   5.563694   5.095149   3.889390   3.052051
    24  H    5.391018   5.661082   4.975313   3.771716   3.318109
    25  C    6.320611   6.950066   6.477557   5.195300   4.295946
    26  H    6.984143   7.624825   7.191395   5.968047   5.098056
    27  C    7.229491   7.683002   6.985663   5.616051   4.967059
    28  H    7.038426   7.457383   6.723028   5.337552   4.733217
    29  H    8.198437   8.721694   8.063638   6.695122   5.988712
    30  H    7.480785   7.761576   6.925160   5.577740   5.166382
    31  H    6.272807   7.079564   6.772591   5.530896   4.435295
    32  C    3.977952   4.479268   4.431141   3.838394   3.183680
    33  C    4.269709   4.326284   3.960837   3.456058   3.331155
    34  C    3.779711   4.456740   4.816424   4.553636   3.841112
    35  C    4.344527   4.119285   3.886367   3.864404   4.053513
    36  H    4.880980   4.816321   4.149201   3.409233   3.452923
    37  C    3.869873   4.262178   4.760776   4.875354   4.486187
    38  H    4.109263   5.039733   5.547060   5.234669   4.299180
    39  C    4.151064   4.081988   4.308321   4.563981   4.576474
    40  H    4.990078   4.480657   4.020903   4.107928   4.613989
    41  H    4.236754   4.713727   5.445443   5.711572   5.278632
    42  H    4.682501   4.413718   4.719985   5.228253   5.411867
    43  C    4.681145   5.376203   5.231470   4.311460   3.359528
    44  H    4.576632   5.514915   5.589620   4.729119   3.550564
    45  Br   6.549092   7.189504   7.012067   6.124291   5.315699
                    6          7          8          9         10
     6  C    0.000000
     7  S    1.774223   0.000000
     8  C    2.759464   1.770654   0.000000
     9  C    3.083025   2.798295   1.397432   0.000000
    10  S    2.780804   3.343418   2.789676   1.770705   0.000000
    11  C    4.403914   4.092151   2.437729   1.396433   2.685385
    12  C    5.257490   4.578910   2.810465   2.404186   3.992595
    13  C    5.085253   4.029286   2.418707   2.761142   4.528939
    14  C    3.989542   2.723306   1.397145   2.398509   4.063543
    15  H    6.035276   4.863764   3.395557   3.845903   5.613515
    16  H    4.331695   2.837468   2.152519   3.386092   4.939735
    17  H    4.973890   4.947594   3.414040   2.153998   2.778894
    18  H    6.288153   5.662413   3.894565   3.387946   4.827882
    19  H    2.151391   2.823184   4.307398   5.031043   4.930211
    20  H    3.420378   4.968746   5.053663   4.293406   2.799824
    21  H    3.393655   4.855118   6.041485   6.299608   5.614527
    22  H    3.894072   5.666452   6.336755   6.032273   4.839769
    23  C    3.804967   3.993176   3.720398   2.970298   1.898028
    24  H    4.304382   4.834775   4.662805   3.796606   2.346480
    25  C    4.990805   4.805488   4.046371   3.168419   2.741728
    26  H    5.707589   5.427913   4.858503   4.153692   3.699422
    27  C    5.913790   5.954264   4.947455   3.771875   3.251009
    28  H    5.729105   5.851056   4.654861   3.343111   2.987580
    29  H    6.852428   6.701594   5.582572   4.487238   4.250774
    30  H    6.254081   6.540769   5.722449   4.521063   3.599428
    31  H    4.895550   4.363595   3.383329   2.684044   2.914884
    32  C    3.296255   3.685632   4.549398   4.501460   3.488176
    33  C    3.805836   4.692605   5.478568   5.191378   3.789527
    34  C    3.425570   3.535653   4.829226   5.163835   4.484447
    35  C    4.327294   5.394416   6.448330   6.297750   4.921493
    36  H    4.272531   5.234506   5.710756   5.156158   3.558038
    37  C    4.001684   4.428269   5.908897   6.277228   5.477165
    38  H    3.658546   3.221705   4.538114   5.098999   4.782967
    39  C    4.414575   5.283042   6.637307   6.775734   5.661876
    40  H    5.066757   6.308270   7.273980   6.994509   5.477866
    41  H    4.563688   4.780845   6.402828   6.959166   6.346934
    42  H    5.195107   6.134990   7.567779   7.746701   6.628070
    43  C    3.612231   3.532880   3.856383   3.654554   2.901906
    44  H    3.456481   2.857940   3.194730   3.325631   3.128906
    45  Br   5.576289   5.316372   5.571984   5.352901   4.670623
                   11         12         13         14         15
    11  C    0.000000
    12  C    1.387507   0.000000
    13  C    2.403186   1.394159   0.000000
    14  C    2.789998   2.421479   1.391130   0.000000
    15  H    3.387374   2.152315   1.084807   2.141086   0.000000
    16  H    3.874364   3.401092   2.149134   1.085104   2.461712
    17  H    1.084844   2.152813   3.392372   3.874161   4.292036
    18  H    2.143691   1.084254   2.159234   3.405376   2.489809
    19  H    6.301890   6.914647   6.427979   5.171841   7.191840
    20  H    5.063128   6.355684   6.906357   6.348760   7.961791
    21  H    7.471596   8.341484   8.177081   7.095662   9.037866
    22  H    6.993550   8.124207   8.379043   7.569408   9.363563
    23  C    3.790606   4.963223   5.419232   4.915656   6.448646
    24  H    4.518901   5.789133   6.370439   5.907470   7.417347
    25  C    3.478825   4.470810   5.088968   4.928083   6.023403
    26  H    4.500046   5.376821   5.892185   5.685568   6.761287
    27  C    3.599678   4.633229   5.594881   5.741385   6.495944
    28  H    2.900820   3.978240   5.099667   5.386716   6.003227
    29  H    4.103763   4.891179   5.866781   6.181699   6.649630
    30  H    4.475067   5.611511   6.587501   6.648266   7.523564
    31  H    2.907740   3.660986   4.148741   4.050729   5.029225
    32  C    5.746971   6.784961   6.802180   5.818690   7.783741
    33  C    6.358522   7.545175   7.737756   6.831306   8.770460
    34  C    6.500436   7.370306   7.127419   5.964570   8.022203
    35  C    7.523080   8.692633   8.801319   7.793299   9.819208
    36  H    6.160647   7.436097   7.822018   7.076762   8.883145
    37  C    7.645121   8.542745   8.271341   7.047759   9.158341
    38  H    6.411314   7.106774   6.697657   5.494135   7.505311
    39  C    8.101311   9.144269   9.042509   7.890855   9.996536
    40  H    8.147053   9.382804   9.595218   8.646554  10.636371
    41  H    8.344611   9.131384   8.711497   7.416144   9.524741
    42  H    9.078436  10.115826   9.983828   8.799807  10.923752
    43  C    4.743048   5.725533   5.829162   5.027184   6.796438
    44  H    4.451380   5.225097   5.110342   4.219326   6.011052
    45  Br   6.212197   7.086007   7.214924   6.544723   8.082908
                   16         17         18         19         20
    16  H    0.000000
    17  H    4.958055   0.000000
    18  H    4.297219   2.478441   0.000000
    19  H    5.083614   6.973887   7.951969   0.000000
    20  H    7.082905   4.883466   7.089856   4.963235   0.000000
    21  H    7.229822   7.853261   9.295985   2.459938   4.293381
    22  H    8.038352   7.027461   8.947042   4.296100   2.478690
    23  C    5.694083   3.849907   5.752708   5.806529   3.914959
    24  H    6.707212   4.361908   6.507460   6.262703   3.557911
    25  C    5.789473   3.425701   5.071032   7.028081   5.107649
    26  H    6.451212   4.472488   5.944204   7.639856   5.886597
    27  C    6.722867   3.089694   4.962363   8.043277   5.253439
    28  H    6.432904   2.169595   4.225175   7.875789   4.939615
    29  H    7.143615   3.603810   5.048126   8.962106   6.341393
    30  H    7.620722   3.869657   5.943354   8.367140   5.059210
    31  H    4.895936   3.122406   4.299825   6.866019   5.593911
    32  C    6.218602   6.073602   7.752552   4.547127   4.307704
    33  C    7.318520   6.490303   8.460604   5.008795   3.712015
    34  C    6.121960   7.001369   8.400706   4.027437   5.244234
    35  C    8.172956   7.682559   9.639332   4.981731   4.209743
    36  H    7.698082   6.113017   8.265304   5.742135   3.339195
    37  C    7.123283   8.120563   9.588057   3.999459   5.611478
    38  H    5.519067   7.040603   8.145898   4.153663   5.977088
    39  C    8.087994   8.423540  10.155080   4.500520   5.153721
    40  H    9.080698   8.191217  10.286697   5.693835   4.254346
    41  H    7.334740   8.910256  10.198147   4.085870   6.529609
    42  H    8.941187   9.397097  11.132809   4.923669   5.813951
    43  C    5.555851   5.069110   6.634011   5.257508   4.636643
    44  H    4.638977   4.989455   6.182018   4.982029   5.205128
    45  Br   7.013165   6.432161   7.874395   7.038362   6.295906
                   21         22         23         24         25
    21  H    0.000000
    22  H    2.487893   0.000000
    23  C    6.603830   5.886548   0.000000
    24  H    6.669688   5.605700   1.091336   0.000000
    25  C    8.011460   7.266382   1.536521   2.158196   0.000000
    26  H    8.654864   7.961024   2.097258   2.531994   1.090528
    27  C    8.758594   7.641714   2.606109   2.729901   1.528301
    28  H    8.535913   7.363540   3.030748   3.201735   2.217110
    29  H    9.800241   8.732652   3.509534   3.700118   2.142300
    30  H    8.810421   7.459289   2.817175   2.498180   2.175606
    31  H    8.137725   7.653212   2.170087   3.059063   1.095468
    32  C    5.299503   5.223581   2.613639   2.800982   3.977674
    33  C    5.084875   4.519379   3.074330   2.744739   4.534425
    34  C    5.095320   5.646675   3.831148   4.173774   5.079813
    35  C    4.617679   4.240267   4.446278   4.085428   5.923328
    36  H    5.638556   4.592389   2.783477   2.101223   4.156356
    37  C    4.635384   5.431088   5.001133   5.156997   6.351196
    38  H    5.673510   6.460518   4.118437   4.686785   5.143078
    39  C    4.369948   4.740671   5.252369   5.123958   6.710276
    40  H    4.874718   4.096053   5.091050   4.534519   6.546391
    41  H    4.906175   6.109081   5.936052   6.180189   7.223503
    42  H    4.443214   4.973084   6.311533   6.131295   7.781915
    43  C    6.320259   6.095878   1.538585   2.174504   2.604299
    44  H    6.443184   6.553404   2.173066   3.074603   2.870408
    45  Br   8.061917   7.774005   2.871656   3.142585   3.207134
                   26         27         28         29         30
    26  H    0.000000
    27  C    2.123819   0.000000
    28  H    3.070032   1.092559   0.000000
    29  H    2.377626   1.093460   1.749591   0.000000
    30  H    2.511335   1.094709   1.774744   1.767639   0.000000
    31  H    1.749924   2.181588   2.554034   2.523324   3.090877
    32  C    4.081357   5.189845   5.620326   6.035949   5.215397
    33  C    4.667884   5.447846   5.845983   6.381340   5.206862
    34  C    5.138022   6.409763   6.808771   7.200335   6.538994
    35  C    6.044686   6.806151   7.155573   7.756129   6.510482
    36  H    4.318292   4.813994   5.219521   5.768752   4.408294
    37  C    6.414780   7.598662   7.962572   8.443001   7.618658
    38  H    5.162702   6.583772   6.988157   7.272630   6.869500
    39  C    6.803278   7.772076   8.115176   8.689261   7.609248
    40  H    6.680712   7.245933   7.565449   8.217366   6.809553
    41  H    7.267190   8.532979   8.884944   9.343958   8.616505
    42  H    7.874017   8.807674   9.127619   9.739287   8.602290
    43  C    2.690532   3.975974   4.493204   4.715435   4.197607
    44  H    3.022483   4.351402   4.772879   4.981919   4.806356
    45  Br   2.540764   4.480898   5.341487   4.895433   4.546083
                   31         32         33         34         35
    31  H    0.000000
    32  C    4.353267   0.000000
    33  C    5.146524   1.395978   0.000000
    34  C    5.242469   1.398376   2.409520   0.000000
    35  C    6.503915   2.417575   1.392284   2.778460   0.000000
    36  H    4.940417   2.165850   1.086368   3.403518   2.138807
    37  C    6.580713   2.422828   2.787012   1.390439   2.410337
    38  H    5.098054   2.155887   3.395401   1.086292   3.864507
    39  C    7.125074   2.799060   2.416836   2.410817   1.393894
    40  H    7.227585   3.397844   2.146826   3.863906   1.085463
    41  H    7.347543   3.402957   3.872510   2.146579   3.397374
    42  H    8.203989   3.884530   3.400061   3.395793   2.153983
    43  C    2.907888   1.506338   2.546544   2.491798   3.816890
    44  H    2.748612   2.150669   3.419461   2.600666   4.558568
    45  Br   3.650794   2.785248   3.537753   3.495304   4.667022
                   36         37         38         39         40
    36  H    0.000000
    37  C    3.873112   0.000000
    38  H    4.306423   2.145057   0.000000
    39  C    3.391831   1.393868   3.392288   0.000000
    40  H    2.451006   3.395729   4.949910   2.153699   0.000000
    41  H    4.958615   1.085537   2.463576   2.156242   4.297429
    42  H    4.283857   2.154918   4.289246   1.085505   2.482804
    43  C    2.788430   3.782265   2.676966   4.303692   4.690591
    44  H    3.801956   3.982875   2.350721   4.786627   5.516245
    45  Br   3.651545   4.634795   3.550209   5.131364   5.446217
[truncated: 2,546,293 more chars]
