# Supplementary material for: Enriching Alkene syn-Dihalogenation: Aryl Alkene, Bromine, Regio-Reversion, and Stereoconvergency
Source: Org Lett. 2026 Feb 25;28(9):3002–7. doi: 10.1021/acs.orglett.6c00241 (PMC12973299; doi:10.1021/acs.orglett.6c00241)
Supplement: Supplementary file 1 [file ol6c00241_si_001.zip › Fig 4b/E-alkene/bromiranium formation TS.log]

 Entering Gaussian System, Link 0=g16
 Input=241111_E_styrenyl_1stBrmajor_bromiranium_TS_6-31_gdp+_SMD_DCM_wB97XD.gjf
 Output=241111_E_styrenyl_1stBrmajor_bromiranium_TS_6-31_gdp+_SMD_DCM_wB97XD.log
 Initial command:
 /home/osl/gaussian/g16/l1.exe "/home/osl/gaussian/scratch/Gau-172658.inp" -scrdir="/home/osl/gaussian/scratch/"
 Entering Link 1 = /home/osl/gaussian/g16/l1.exe PID=    172660.
  
 Copyright (c) 1988-2019, Gaussian, Inc.  All Rights Reserved.
  
 This is part of the Gaussian(R) 16 program.  It is based on
 the Gaussian(R) 09 system (copyright 2009, Gaussian, Inc.),
 the Gaussian(R) 03 system (copyright 2003, Gaussian, Inc.),
 the Gaussian(R) 98 system (copyright 1998, Gaussian, Inc.),
 the Gaussian(R) 94 system (copyright 1995, Gaussian, Inc.),
 the Gaussian 92(TM) system (copyright 1992, Gaussian, Inc.),
 the Gaussian 90(TM) system (copyright 1990, Gaussian, Inc.),
 the Gaussian 88(TM) system (copyright 1988, Gaussian, Inc.),
 the Gaussian 86(TM) system (copyright 1986, Carnegie Mellon
 University), and the Gaussian 82(TM) system (copyright 1983,
 Carnegie Mellon University). Gaussian is a federally registered
 trademark of Gaussian, Inc.
  
 This software contains proprietary and confidential information,
 including trade secrets, belonging to Gaussian, Inc.
  
 This software is provided under written license and may be
 used, copied, transmitted, or stored only in accord with that
 written license.
  
 The following legend is applicable only to US Government
 contracts under FAR:
  
                    RESTRICTED RIGHTS LEGEND
  
 Use, reproduction and disclosure by the US Government is
 subject to restrictions as set forth in subparagraphs (a)
 and (c) of the Commercial Computer Software - Restricted
 Rights clause in FAR 52.227-19.
  
 Gaussian, Inc.
 340 Quinnipiac St., Bldg. 40, Wallingford CT 06492
  
  
 ---------------------------------------------------------------
 Warning -- This program may not be used in any manner that
 competes with the business of Gaussian, Inc. or will provide
 assistance to any competitor of Gaussian, Inc.  The licensee
 of this program is prohibited from giving any competitor of
 Gaussian, Inc. access to this program.  By using this program,
 the user acknowledges that Gaussian, Inc. is engaged in the
 business of creating and licensing software in the field of
 computational chemistry and represents and warrants to the
 licensee that it is not a competitor of Gaussian, Inc. and that
 it will not use this program in any manner prohibited above.
 ---------------------------------------------------------------
  

 Cite this work as:
 Gaussian 16, Revision C.01,
 M. J. Frisch, G. W. Trucks, H. B. Schlegel, G. E. Scuseria, 
 M. A. Robb, J. R. Cheeseman, G. Scalmani, V. Barone, 
 G. A. Petersson, H. Nakatsuji, X. Li, M. Caricato, A. V. Marenich, 
 J. Bloino, B. G. Janesko, R. Gomperts, B. Mennucci, H. P. Hratchian, 
 J. V. Ortiz, A. F. Izmaylov, J. L. Sonnenberg, D. Williams-Young, 
 F. Ding, F. Lipparini, F. Egidi, J. Goings, B. Peng, A. Petrone, 
 T. Henderson, D. Ranasinghe, V. G. Zakrzewski, J. Gao, N. Rega, 
 G. Zheng, W. Liang, M. Hada, M. Ehara, K. Toyota, R. Fukuda, 
 J. Hasegawa, M. Ishida, T. Nakajima, Y. Honda, O. Kitao, H. Nakai, 
 T. Vreven, K. Throssell, J. A. Montgomery, Jr., J. E. Peralta, 
 F. Ogliaro, M. J. Bearpark, J. J. Heyd, E. N. Brothers, K. N. Kudin, 
 V. N. Staroverov, T. A. Keith, R. Kobayashi, J. Normand, 
 K. Raghavachari, A. P. Rendell, J. C. Burant, S. S. Iyengar, 
 J. Tomasi, M. Cossi, J. M. Millam, M. Klene, C. Adamo, R. Cammi, 
 J. W. Ochterski, R. L. Martin, K. Morokuma, O. Farkas, 
 J. B. Foresman, and D. J. Fox, Gaussian, Inc., Wallingford CT, 2019.
 
 ******************************************
 Gaussian 16:  ES64L-G16RevC.01  3-Jul-2019
                12-Nov-2024 
 ******************************************
 %mem=16GB
 %nprocshared=16
 Will use up to   16 processors via shared memory.
 ----------------------------------------------------------------------
 # opt=(calcfc,ts,noeigen) freq wb97xd/6-31+g(d,p) scrf=(smd,solvent=di
 chloromethane)
 ----------------------------------------------------------------------
 1/5=1,10=4,11=1,18=20,26=3,38=1/1,3;
 2/9=110,12=2,17=6,18=5,40=1/2;
 3/5=1,6=6,7=111,11=2,25=1,30=1,70=32201,71=2,72=9,74=-58,140=1/1,2,3;
 4//1;
 5/5=2,38=5,53=9/2;
 8/6=4,10=90,11=11/1;
 11/6=1,8=1,9=11,15=111,16=1/1,2,10;
 10/6=1,13=1/2;
 6/7=2,8=2,9=2,10=2,28=1/1;
 7/10=1,25=1/1,2,3,16;
 1/5=1,10=4,11=1,18=20,26=3/3(2);
 2/9=110/2;
 99//99;
 2/9=110/2;
 3/5=1,6=6,7=111,11=2,25=1,30=1,70=32205,71=1,72=9,74=-58/1,2,3;
 4/5=5,16=3,69=1/1;
 5/5=2,38=5,53=9/2;
 7//1,2,3,16;
 1/5=1,11=1,18=20,26=3/3(-5);
 2/9=110/2;
 6/7=2,8=2,9=2,10=2,19=2,28=1/1;
 99/9=1/99;
 -------------------
 Title Card Required
 -------------------
 Symbolic Z-matrix:
 Charge =  1 Multiplicity = 1
 C                    -0.45596  -3.37559  -0.33657 
 C                    -1.0705   -3.96052   0.76737 
 C                    -0.98284  -3.37078   2.02701 
 C                    -0.29972  -2.17069   2.18319 
 C                     0.27703  -1.56711   1.06634 
 C                     0.23102  -2.1703   -0.19392 
 S                     0.98929  -1.43491  -1.62135 
 C                     2.50803  -0.82435  -0.93476 
 C                     2.56537  -0.22669   0.32819 
 S                     1.10055  -0.01582   1.30441 
 C                     3.76882   0.24967   0.85028 
 C                     4.92467   0.16098   0.08285 
 C                     4.87359  -0.41478  -1.18565 
 C                     3.67834  -0.92181  -1.68851 
 H                     5.77582  -0.49047  -1.78347 
 H                     3.65571  -1.40098  -2.66192 
 H                     3.79647   0.69407   1.8401 
 H                     5.86182   0.53796   0.47717 
 H                    -0.50019  -3.86117  -1.30608 
 H                    -0.22596  -1.69894   3.15787 
 H                    -1.60495  -4.89639   0.64211 
 H                    -1.44605  -3.8421    2.88689 
 C                    -0.0279    1.66041   0.48873 
 H                    -0.48448   1.8037    1.46285 
 C                     1.14319   2.56303   0.11603 
 H                     0.80109   3.28062  -0.63098 
 C                     1.73214   3.30284   1.31095 
 H                     2.10186   2.62      2.08334 
 H                     2.57335   3.91986   0.98568 
 H                     0.98562   3.95851   1.77012 
 H                     1.90792   1.9727   -0.39703 
 C                    -2.01885   0.21826  -0.52744 
 C                    -2.61151  -0.15099   0.68517 
 C                    -2.42287  -0.40177  -1.71636 
 C                    -3.59525  -1.13052   0.70535 
 H                    -2.31895   0.32821   1.61542 
 C                    -3.41533  -1.37522  -1.69285 
 H                    -1.9625   -0.11539  -2.65801 
 C                    -3.99763  -1.74463  -0.48196 
 H                    -4.04955  -1.41745   1.64801 
 H                    -3.728    -1.85007  -2.61716 
 H                    -4.76731  -2.50992  -0.46078 
 C                    -0.96154   1.23239  -0.62469 
 H                    -0.51851   1.34818  -1.61124 
 Br                   -1.78127   3.18114  -0.19269 
 

 GradGradGradGradGradGradGradGradGradGradGradGradGradGradGradGradGradGrad
 Berny optimization.
 Initialization pass.
                           ----------------------------
                           !    Initial Parameters    !
                           ! (Angstroms and Degrees)  !
 --------------------------                            --------------------------
 ! Name  Definition              Value          Derivative Info.                !
 --------------------------------------------------------------------------------
 ! R1    R(1,2)                  1.3923         calculate D2E/DX2 analytically  !
 ! R2    R(1,6)                  1.3946         calculate D2E/DX2 analytically  !
 ! R3    R(1,19)                 1.0852         calculate D2E/DX2 analytically  !
 ! R4    R(2,3)                  1.3936         calculate D2E/DX2 analytically  !
 ! R5    R(2,21)                 1.085          calculate D2E/DX2 analytically  !
 ! R6    R(3,4)                  1.3897         calculate D2E/DX2 analytically  !
 ! R7    R(3,22)                 1.0845         calculate D2E/DX2 analytically  !
 ! R8    R(4,5)                  1.3944         calculate D2E/DX2 analytically  !
 ! R9    R(4,20)                 1.0854         calculate D2E/DX2 analytically  !
 ! R10   R(5,6)                  1.3979         calculate D2E/DX2 analytically  !
 ! R11   R(5,10)                 1.7724         calculate D2E/DX2 analytically  !
 ! R12   R(6,7)                  1.7758         calculate D2E/DX2 analytically  !
 ! R13   R(7,8)                  1.775          calculate D2E/DX2 analytically  !
 ! R14   R(8,9)                  1.3984         calculate D2E/DX2 analytically  !
 ! R15   R(8,14)                 1.3954         calculate D2E/DX2 analytically  !
 ! R16   R(9,10)                 1.7729         calculate D2E/DX2 analytically  !
 ! R17   R(9,11)                 1.3956         calculate D2E/DX2 analytically  !
 ! R18   R(10,23)                2.1791         calculate D2E/DX2 analytically  !
 ! R19   R(11,12)                1.3903         calculate D2E/DX2 analytically  !
 ! R20   R(11,17)                1.0854         calculate D2E/DX2 analytically  !
 ! R21   R(12,13)                1.394          calculate D2E/DX2 analytically  !
 ! R22   R(12,18)                1.0844         calculate D2E/DX2 analytically  !
 ! R23   R(13,14)                1.3923         calculate D2E/DX2 analytically  !
 ! R24   R(13,15)                1.085          calculate D2E/DX2 analytically  !
 ! R25   R(14,16)                1.0852         calculate D2E/DX2 analytically  !
 ! R26   R(23,24)                1.0853         calculate D2E/DX2 analytically  !
 ! R27   R(23,25)                1.5248         calculate D2E/DX2 analytically  !
 ! R28   R(23,43)                1.5148         calculate D2E/DX2 analytically  !
 ! R29   R(25,26)                1.0909         calculate D2E/DX2 analytically  !
 ! R30   R(25,27)                1.5238         calculate D2E/DX2 analytically  !
 ! R31   R(25,31)                1.0939         calculate D2E/DX2 analytically  !
 ! R32   R(27,28)                1.0952         calculate D2E/DX2 analytically  !
 ! R33   R(27,29)                1.0928         calculate D2E/DX2 analytically  !
 ! R34   R(27,30)                1.0945         calculate D2E/DX2 analytically  !
 ! R35   R(32,33)                1.3993         calculate D2E/DX2 analytically  !
 ! R36   R(32,34)                1.4004         calculate D2E/DX2 analytically  !
 ! R37   R(32,43)                1.4683         calculate D2E/DX2 analytically  !
 ! R38   R(33,35)                1.3884         calculate D2E/DX2 analytically  !
 ! R39   R(33,36)                1.0866         calculate D2E/DX2 analytically  !
 ! R40   R(34,37)                1.3904         calculate D2E/DX2 analytically  !
 ! R41   R(34,38)                1.0866         calculate D2E/DX2 analytically  !
 ! R42   R(35,39)                1.396          calculate D2E/DX2 analytically  !
 ! R43   R(35,40)                1.085          calculate D2E/DX2 analytically  !
 ! R44   R(37,39)                1.3935         calculate D2E/DX2 analytically  !
 ! R45   R(37,41)                1.0852         calculate D2E/DX2 analytically  !
 ! R46   R(39,42)                1.0856         calculate D2E/DX2 analytically  !
 ! R47   R(43,44)                1.0876         calculate D2E/DX2 analytically  !
 ! R48   R(43,45)                2.1578         calculate D2E/DX2 analytically  !
 ! A1    A(2,1,6)              119.9602         calculate D2E/DX2 analytically  !
 ! A2    A(2,1,19)             120.158          calculate D2E/DX2 analytically  !
 ! A3    A(6,1,19)             119.878          calculate D2E/DX2 analytically  !
 ! A4    A(1,2,3)              120.7385         calculate D2E/DX2 analytically  !
 ! A5    A(1,2,21)             119.2264         calculate D2E/DX2 analytically  !
 ! A6    A(3,2,21)             120.0233         calculate D2E/DX2 analytically  !
 ! A7    A(2,3,4)              119.8634         calculate D2E/DX2 analytically  !
 ! A8    A(2,3,22)             120.3903         calculate D2E/DX2 analytically  !
 ! A9    A(4,3,22)             119.7462         calculate D2E/DX2 analytically  !
 ! A10   A(3,4,5)              119.1509         calculate D2E/DX2 analytically  !
 ! A11   A(3,4,20)             120.6425         calculate D2E/DX2 analytically  !
 ! A12   A(5,4,20)             120.2009         calculate D2E/DX2 analytically  !
 ! A13   A(4,5,6)              121.4462         calculate D2E/DX2 analytically  !
 ! A14   A(4,5,10)             117.6107         calculate D2E/DX2 analytically  !
 ! A15   A(6,5,10)             120.9338         calculate D2E/DX2 analytically  !
 ! A16   A(1,6,5)              118.7721         calculate D2E/DX2 analytically  !
 ! A17   A(1,6,7)              119.0794         calculate D2E/DX2 analytically  !
 ! A18   A(5,6,7)              122.1362         calculate D2E/DX2 analytically  !
 ! A19   A(6,7,8)              101.3541         calculate D2E/DX2 analytically  !
 ! A20   A(7,8,9)              122.1023         calculate D2E/DX2 analytically  !
 ! A21   A(7,8,14)             118.9872         calculate D2E/DX2 analytically  !
 ! A22   A(9,8,14)             118.9004         calculate D2E/DX2 analytically  !
 ! A23   A(8,9,10)             120.9475         calculate D2E/DX2 analytically  !
 ! A24   A(8,9,11)             121.2713         calculate D2E/DX2 analytically  !
 ! A25   A(10,9,11)            117.7665         calculate D2E/DX2 analytically  !
 ! A26   A(5,10,9)             101.8781         calculate D2E/DX2 analytically  !
 ! A27   A(5,10,23)            112.4809         calculate D2E/DX2 analytically  !
 ! A28   A(9,10,23)            108.2546         calculate D2E/DX2 analytically  !
 ! A29   A(9,11,12)            119.2508         calculate D2E/DX2 analytically  !
 ! A30   A(9,11,17)            120.1912         calculate D2E/DX2 analytically  !
 ! A31   A(12,11,17)           120.5544         calculate D2E/DX2 analytically  !
 ! A32   A(11,12,13)           119.8814         calculate D2E/DX2 analytically  !
 ! A33   A(11,12,18)           119.7099         calculate D2E/DX2 analytically  !
 ! A34   A(13,12,18)           120.4085         calculate D2E/DX2 analytically  !
 ! A35   A(12,13,14)           120.698          calculate D2E/DX2 analytically  !
 ! A36   A(12,13,15)           119.9836         calculate D2E/DX2 analytically  !
 ! A37   A(14,13,15)           119.3056         calculate D2E/DX2 analytically  !
 ! A38   A(8,14,13)            119.9632         calculate D2E/DX2 analytically  !
 ! A39   A(8,14,16)            119.8587         calculate D2E/DX2 analytically  !
 ! A40   A(13,14,16)           120.1758         calculate D2E/DX2 analytically  !
 ! A41   A(10,23,24)            89.0512         calculate D2E/DX2 analytically  !
 ! A42   A(10,23,25)            98.5757         calculate D2E/DX2 analytically  !
 ! A43   A(10,23,43)           112.1456         calculate D2E/DX2 analytically  !
 ! A44   A(24,23,25)           117.6659         calculate D2E/DX2 analytically  !
 ! A45   A(24,23,43)           115.96           calculate D2E/DX2 analytically  !
 ! A46   A(25,23,43)           117.4502         calculate D2E/DX2 analytically  !
 ! A47   A(23,25,26)           108.4159         calculate D2E/DX2 analytically  !
 ! A48   A(23,25,27)           113.1141         calculate D2E/DX2 analytically  !
 ! A49   A(23,25,31)           109.3968         calculate D2E/DX2 analytically  !
 ! A50   A(26,25,27)           109.8049         calculate D2E/DX2 analytically  !
 ! A51   A(26,25,31)           104.659          calculate D2E/DX2 analytically  !
 ! A52   A(27,25,31)           111.0764         calculate D2E/DX2 analytically  !
 ! A53   A(25,27,28)           112.3827         calculate D2E/DX2 analytically  !
 ! A54   A(25,27,29)           109.7699         calculate D2E/DX2 analytically  !
 ! A55   A(25,27,30)           110.8667         calculate D2E/DX2 analytically  !
 ! A56   A(28,27,29)           107.5826         calculate D2E/DX2 analytically  !
 ! A57   A(28,27,30)           107.9306         calculate D2E/DX2 analytically  !
 ! A58   A(29,27,30)           108.1589         calculate D2E/DX2 analytically  !
 ! A59   A(33,32,34)           119.7813         calculate D2E/DX2 analytically  !
 ! A60   A(33,32,43)           123.0013         calculate D2E/DX2 analytically  !
 ! A61   A(34,32,43)           117.2137         calculate D2E/DX2 analytically  !
 ! A62   A(32,33,35)           119.9254         calculate D2E/DX2 analytically  !
 ! A63   A(32,33,36)           120.7643         calculate D2E/DX2 analytically  !
 ! A64   A(35,33,36)           119.307          calculate D2E/DX2 analytically  !
 ! A65   A(32,34,37)           120.1025         calculate D2E/DX2 analytically  !
 ! A66   A(32,34,38)           119.7895         calculate D2E/DX2 analytically  !
 ! A67   A(37,34,38)           120.107          calculate D2E/DX2 analytically  !
 ! A68   A(33,35,39)           120.1479         calculate D2E/DX2 analytically  !
 ! A69   A(33,35,40)           119.7267         calculate D2E/DX2 analytically  !
 ! A70   A(39,35,40)           120.1255         calculate D2E/DX2 analytically  !
 ! A71   A(34,37,39)           119.9066         calculate D2E/DX2 analytically  !
 ! A72   A(34,37,41)           119.8437         calculate D2E/DX2 analytically  !
 ! A73   A(39,37,41)           120.2479         calculate D2E/DX2 analytically  !
 ! A74   A(35,39,37)           120.1327         calculate D2E/DX2 analytically  !
 ! A75   A(35,39,42)           119.8599         calculate D2E/DX2 analytically  !
 ! A76   A(37,39,42)           120.0073         calculate D2E/DX2 analytically  !
 ! A77   A(23,43,32)           126.1796         calculate D2E/DX2 analytically  !
 ! A78   A(23,43,44)           112.6794         calculate D2E/DX2 analytically  !
 ! A79   A(23,43,45)            80.317          calculate D2E/DX2 analytically  !
 ! A80   A(32,43,44)           115.273          calculate D2E/DX2 analytically  !
 ! A81   A(32,43,45)           109.6915         calculate D2E/DX2 analytically  !
 ! A82   A(44,43,45)           103.8974         calculate D2E/DX2 analytically  !
 ! D1    D(6,1,2,3)             -1.4745         calculate D2E/DX2 analytically  !
 ! D2    D(6,1,2,21)           179.7704         calculate D2E/DX2 analytically  !
 ! D3    D(19,1,2,3)           177.8088         calculate D2E/DX2 analytically  !
 ! D4    D(19,1,2,21)           -0.9463         calculate D2E/DX2 analytically  !
 ! D5    D(2,1,6,5)             -0.506          calculate D2E/DX2 analytically  !
 ! D6    D(2,1,6,7)           -179.2611         calculate D2E/DX2 analytically  !
 ! D7    D(19,1,6,5)          -179.7913         calculate D2E/DX2 analytically  !
 ! D8    D(19,1,6,7)             1.4536         calculate D2E/DX2 analytically  !
 ! D9    D(1,2,3,4)              1.3816         calculate D2E/DX2 analytically  !
 ! D10   D(1,2,3,22)          -178.7097         calculate D2E/DX2 analytically  !
 ! D11   D(21,2,3,4)          -179.8732         calculate D2E/DX2 analytically  !
 ! D12   D(21,2,3,22)            0.0356         calculate D2E/DX2 analytically  !
 ! D13   D(2,3,4,5)              0.6955         calculate D2E/DX2 analytically  !
 ! D14   D(2,3,4,20)           179.8302         calculate D2E/DX2 analytically  !
 ! D15   D(22,3,4,5)          -179.2139         calculate D2E/DX2 analytically  !
 ! D16   D(22,3,4,20)           -0.0791         calculate D2E/DX2 analytically  !
 ! D17   D(3,4,5,6)             -2.7225         calculate D2E/DX2 analytically  !
 ! D18   D(3,4,5,10)           178.3777         calculate D2E/DX2 analytically  !
 ! D19   D(20,4,5,6)           178.1388         calculate D2E/DX2 analytically  !
 ! D20   D(20,4,5,10)           -0.761          calculate D2E/DX2 analytically  !
 ! D21   D(4,5,6,1)              2.6225         calculate D2E/DX2 analytically  !
 ! D22   D(4,5,6,7)           -178.6623         calculate D2E/DX2 analytically  !
 ! D23   D(10,5,6,1)          -178.514          calculate D2E/DX2 analytically  !
 ! D24   D(10,5,6,7)             0.2011         calculate D2E/DX2 analytically  !
 ! D25   D(4,5,10,9)           137.1665         calculate D2E/DX2 analytically  !
 ! D26   D(4,5,10,23)         -107.1461         calculate D2E/DX2 analytically  !
 ! D27   D(6,5,10,9)           -41.7392         calculate D2E/DX2 analytically  !
 ! D28   D(6,5,10,23)           73.9482         calculate D2E/DX2 analytically  !
 ! D29   D(1,6,7,8)           -140.6523         calculate D2E/DX2 analytically  !
 ! D30   D(5,6,7,8)             40.6363         calculate D2E/DX2 analytically  !
 ! D31   D(6,7,8,9)            -40.0126         calculate D2E/DX2 analytically  !
 ! D32   D(6,7,8,14)           141.1596         calculate D2E/DX2 analytically  !
 ! D33   D(7,8,9,10)            -1.3025         calculate D2E/DX2 analytically  !
 ! D34   D(7,8,9,11)          -179.8815         calculate D2E/DX2 analytically  !
 ! D35   D(14,8,9,10)          177.5263         calculate D2E/DX2 analytically  !
 ! D36   D(14,8,9,11)           -1.0528         calculate D2E/DX2 analytically  !
 ! D37   D(7,8,14,13)          178.1583         calculate D2E/DX2 analytically  !
 ! D38   D(7,8,14,16)           -2.3904         calculate D2E/DX2 analytically  !
 ! D39   D(9,8,14,13)           -0.7075         calculate D2E/DX2 analytically  !
 ! D40   D(9,8,14,16)          178.7438         calculate D2E/DX2 analytically  !
 ! D41   D(8,9,10,5)            42.3471         calculate D2E/DX2 analytically  !
 ! D42   D(8,9,10,23)          -76.3922         calculate D2E/DX2 analytically  !
 ! D43   D(11,9,10,5)         -139.0254         calculate D2E/DX2 analytically  !
 ! D44   D(11,9,10,23)         102.2353         calculate D2E/DX2 analytically  !
 ! D45   D(8,9,11,12)            1.817          calculate D2E/DX2 analytically  !
 ! D46   D(8,9,11,17)         -178.8733         calculate D2E/DX2 analytically  !
 ! D47   D(10,9,11,12)        -176.8058         calculate D2E/DX2 analytically  !
 ! D48   D(10,9,11,17)           2.5039         calculate D2E/DX2 analytically  !
 ! D49   D(5,10,23,24)          92.9154         calculate D2E/DX2 analytically  !
 ! D50   D(5,10,23,25)        -149.2364         calculate D2E/DX2 analytically  !
 ! D51   D(5,10,23,43)         -24.8553         calculate D2E/DX2 analytically  !
 ! D52   D(9,10,23,24)        -155.3038         calculate D2E/DX2 analytically  !
 ! D53   D(9,10,23,25)         -37.4555         calculate D2E/DX2 analytically  !
 ! D54   D(9,10,23,43)          86.9256         calculate D2E/DX2 analytically  !
 ! D55   D(9,11,12,13)          -0.814          calculate D2E/DX2 analytically  !
 ! D56   D(9,11,12,18)         179.3799         calculate D2E/DX2 analytically  !
 ! D57   D(17,11,12,13)        179.8788         calculate D2E/DX2 analytically  !
 ! D58   D(17,11,12,18)          0.0727         calculate D2E/DX2 analytically  !
 ! D59   D(11,12,13,14)         -0.9306         calculate D2E/DX2 analytically  !
 ! D60   D(11,12,13,15)       -179.6179         calculate D2E/DX2 analytically  !
 ! D61   D(18,12,13,14)        178.8741         calculate D2E/DX2 analytically  !
 ! D62   D(18,12,13,15)          0.1868         calculate D2E/DX2 analytically  !
 ! D63   D(12,13,14,8)           1.7016         calculate D2E/DX2 analytically  !
 ! D64   D(12,13,14,16)       -177.7479         calculate D2E/DX2 analytically  !
 ! D65   D(15,13,14,8)        -179.6023         calculate D2E/DX2 analytically  !
 ! D66   D(15,13,14,16)          0.9482         calculate D2E/DX2 analytically  !
 ! D67   D(10,23,25,26)        159.3035         calculate D2E/DX2 analytically  !
 ! D68   D(10,23,25,27)        -78.6645         calculate D2E/DX2 analytically  !
 ! D69   D(10,23,25,31)         45.7247         calculate D2E/DX2 analytically  !
 ! D70   D(24,23,25,26)       -107.248          calculate D2E/DX2 analytically  !
 ! D71   D(24,23,25,27)         14.784          calculate D2E/DX2 analytically  !
 ! D72   D(24,23,25,31)        139.1732         calculate D2E/DX2 analytically  !
 ! D73   D(43,23,25,26)         38.7777         calculate D2E/DX2 analytically  !
 ! D74   D(43,23,25,27)        160.8097         calculate D2E/DX2 analytically  !
 ! D75   D(43,23,25,31)        -74.8011         calculate D2E/DX2 analytically  !
 ! D76   D(10,23,43,32)         57.1344         calculate D2E/DX2 analytically  !
 ! D77   D(10,23,43,44)        -94.3715         calculate D2E/DX2 analytically  !
 ! D78   D(10,23,43,45)        164.5139         calculate D2E/DX2 analytically  !
 ! D79   D(24,23,43,32)        -43.1343         calculate D2E/DX2 analytically  !
 ! D80   D(24,23,43,44)        165.3598         calculate D2E/DX2 analytically  !
 ! D81   D(24,23,43,45)         64.2452         calculate D2E/DX2 analytically  !
 ! D82   D(25,23,43,32)        170.2653         calculate D2E/DX2 analytically  !
 ! D83   D(25,23,43,44)         18.7593         calculate D2E/DX2 analytically  !
 ! D84   D(25,23,43,45)        -82.3553         calculate D2E/DX2 analytically  !
 ! D85   D(23,25,27,28)         59.4984         calculate D2E/DX2 analytically  !
 ! D86   D(23,25,27,29)        179.1796         calculate D2E/DX2 analytically  !
 ! D87   D(23,25,27,30)        -61.3856         calculate D2E/DX2 analytically  !
 ! D88   D(26,25,27,28)       -179.2507         calculate D2E/DX2 analytically  !
 ! D89   D(26,25,27,29)        -59.5695         calculate D2E/DX2 analytically  !
 ! D90   D(26,25,27,30)         59.8653         calculate D2E/DX2 analytically  !
 ! D91   D(31,25,27,28)        -63.9703         calculate D2E/DX2 analytically  !
 ! D92   D(31,25,27,29)         55.7109         calculate D2E/DX2 analytically  !
 ! D93   D(31,25,27,30)        175.1457         calculate D2E/DX2 analytically  !
 ! D94   D(34,32,33,35)          0.0841         calculate D2E/DX2 analytically  !
 ! D95   D(34,32,33,36)       -179.2441         calculate D2E/DX2 analytically  !
 ! D96   D(43,32,33,35)       -179.1917         calculate D2E/DX2 analytically  !
 ! D97   D(43,32,33,36)          1.4801         calculate D2E/DX2 analytically  !
 ! D98   D(33,32,34,37)          0.3904         calculate D2E/DX2 analytically  !
 ! D99   D(33,32,34,38)       -179.9792         calculate D2E/DX2 analytically  !
 ! D100  D(43,32,34,37)        179.7074         calculate D2E/DX2 analytically  !
 ! D101  D(43,32,34,38)         -0.6622         calculate D2E/DX2 analytically  !
 ! D102  D(33,32,43,23)         23.0543         calculate D2E/DX2 analytically  !
 ! D103  D(33,32,43,44)        173.9258         calculate D2E/DX2 analytically  !
 ! D104  D(33,32,43,45)        -69.2619         calculate D2E/DX2 analytically  !
 ! D105  D(34,32,43,23)       -156.2389         calculate D2E/DX2 analytically  !
 ! D106  D(34,32,43,44)         -5.3674         calculate D2E/DX2 analytically  !
 ! D107  D(34,32,43,45)        111.4449         calculate D2E/DX2 analytically  !
 ! D108  D(32,33,35,39)         -0.2175         calculate D2E/DX2 analytically  !
 ! D109  D(32,33,35,40)        179.7311         calculate D2E/DX2 analytically  !
 ! D110  D(36,33,35,39)        179.1204         calculate D2E/DX2 analytically  !
 ! D111  D(36,33,35,40)         -0.9309         calculate D2E/DX2 analytically  !
 ! D112  D(32,34,37,39)         -0.7294         calculate D2E/DX2 analytically  !
 ! D113  D(32,34,37,41)        179.7517         calculate D2E/DX2 analytically  !
 ! D114  D(38,34,37,39)        179.6414         calculate D2E/DX2 analytically  !
 ! D115  D(38,34,37,41)          0.1225         calculate D2E/DX2 analytically  !
 ! D116  D(33,35,39,37)         -0.122          calculate D2E/DX2 analytically  !
 ! D117  D(33,35,39,42)       -179.9936         calculate D2E/DX2 analytically  !
 ! D118  D(40,35,39,37)        179.9295         calculate D2E/DX2 analytically  !
 ! D119  D(40,35,39,42)          0.0579         calculate D2E/DX2 analytically  !
 ! D120  D(34,37,39,35)          0.5963         calculate D2E/DX2 analytically  !
 ! D121  D(34,37,39,42)       -179.5323         calculate D2E/DX2 analytically  !
 ! D122  D(41,37,39,35)       -179.8868         calculate D2E/DX2 analytically  !
 ! D123  D(41,37,39,42)         -0.0154         calculate D2E/DX2 analytically  !
 --------------------------------------------------------------------------------
 Trust Radius=3.00D-01 FncErr=1.00D-07 GrdErr=1.00D-06 EigMax=2.50D+02 EigMin=1.00D-04
 Number of steps in this run=    263 maximum allowed number of steps=    270.
 Search for a saddle point of order  1.
 GradGradGradGradGradGradGradGradGradGradGradGradGradGradGradGradGradGrad

                          Input orientation:                          
 ---------------------------------------------------------------------
 Center     Atomic      Atomic             Coordinates (Angstroms)
 Number     Number       Type             X           Y           Z
 ---------------------------------------------------------------------
      1          6           0       -0.455962   -3.375594   -0.336574
      2          6           0       -1.070497   -3.960523    0.767369
      3          6           0       -0.982835   -3.370779    2.027013
      4          6           0       -0.299716   -2.170694    2.183190
      5          6           0        0.277027   -1.567114    1.066338
      6          6           0        0.231015   -2.170299   -0.193924
      7         16           0        0.989287   -1.434909   -1.621352
      8          6           0        2.508026   -0.824353   -0.934758
      9          6           0        2.565370   -0.226691    0.328192
     10         16           0        1.100550   -0.015820    1.304414
     11          6           0        3.768815    0.249669    0.850281
     12          6           0        4.924665    0.160979    0.082846
     13          6           0        4.873593   -0.414783   -1.185651
     14          6           0        3.678337   -0.921807   -1.688511
     15          1           0        5.775822   -0.490466   -1.783474
     16          1           0        3.655711   -1.400978   -2.661920
     17          1           0        3.796470    0.694066    1.840101
     18          1           0        5.861817    0.537963    0.477168
     19          1           0       -0.500193   -3.861170   -1.306083
     20          1           0       -0.225957   -1.698940    3.157866
     21          1           0       -1.604947   -4.896387    0.642108
     22          1           0       -1.446049   -3.842098    2.886891
     23          6           0       -0.027902    1.660408    0.488725
     24          1           0       -0.484477    1.803704    1.462847
     25          6           0        1.143191    2.563027    0.116030
     26          1           0        0.801086    3.280621   -0.630980
     27          6           0        1.732136    3.302839    1.310947
     28          1           0        2.101860    2.620001    2.083336
     29          1           0        2.573345    3.919859    0.985679
     30          1           0        0.985623    3.958511    1.770117
     31          1           0        1.907916    1.972697   -0.397029
     32          6           0       -2.018855    0.218256   -0.527435
     33          6           0       -2.611513   -0.150988    0.685168
     34          6           0       -2.422865   -0.401774   -1.716362
     35          6           0       -3.595247   -1.130520    0.705354
     36          1           0       -2.318945    0.328212    1.615422
     37          6           0       -3.415327   -1.375216   -1.692848
     38          1           0       -1.962504   -0.115392   -2.658005
     39          6           0       -3.997627   -1.744633   -0.481963
     40          1           0       -4.049547   -1.417450    1.648006
     41          1           0       -3.728000   -1.850074   -2.617158
     42          1           0       -4.767313   -2.509919   -0.460780
     43          6           0       -0.961540    1.232385   -0.624688
     44          1           0       -0.518514    1.348175   -1.611235
     45         35           0       -1.781266    3.181142   -0.192694
 ---------------------------------------------------------------------
                    Distance matrix (angstroms):
                    1          2          3          4          5
     1  C    0.000000
     2  C    1.392295   0.000000
     3  C    2.421603   1.393623   0.000000
     4  C    2.797393   2.408763   1.389693   0.000000
     5  C    2.403338   2.762899   2.400699   1.394381   0.000000
     6  C    1.394641   2.413073   2.801276   2.435641   1.397930
     7  S    2.739645   4.040721   4.576836   4.083803   2.783607
     8  C    3.956246   5.053576   5.238557   4.406546   3.087626
     9  C    4.414289   5.230096   5.035975   3.927962   2.752836
    10  S    4.050142   4.534594   4.014772   2.715967   1.772395
    11  C    5.692091   6.414946   6.088556   4.918104   3.942076
    12  C    6.452473   7.307347   7.152039   6.094448   5.055106
    13  C    6.155606   7.191576   7.304579   6.418367   5.246688
    14  C    4.994120   6.149518   6.444308   5.689876   4.424311
    15  H    7.018021   8.088274   8.276198   7.447802   6.286282
    16  H    5.119785   6.375605   6.883482   6.301822   5.034185
    17  H    6.275606   6.819334   6.276915   5.010319   4.254189
    18  H    7.476124   8.269073   8.033028   6.943473   5.997362
    19  H    1.085213   2.152747   3.403374   3.882387   3.390449
    20  H    3.882677   3.397423   2.155629   1.085350   2.155194
    21  H    2.142614   1.084974   2.152316   3.392339   3.847838
    22  H    3.404207   2.155792   1.084481   2.145429   3.385108
    23  C    5.121100   5.723593   5.347062   4.197909   3.292950
    24  H    5.483052   5.835531   5.228950   4.043374   3.478437
    25  C    6.166795   6.919636   6.586493   5.363138   4.325666
    26  H    6.780269   7.608704   7.381627   6.232829   5.162951
    27  C    7.218280   7.804272   7.240234   5.903287   5.088577
    28  H    6.953098   7.422864   6.738543   5.359878   4.679341
    29  H    8.009288   8.684795   8.178276   6.839835   5.948652
    30  H    7.765656   8.242829   7.593373   6.276136   5.615153
    31  H    5.847717   6.740168   6.541036   5.357132   4.163112
    32  C    3.923623   4.476393   4.525452   4.001251   3.316434
    33  C    4.011040   4.110237   3.849701   3.415800   3.239501
    34  C    3.823104   4.545604   4.990144   4.779471   4.048562
    35  C    3.997634   3.793036   3.686494   3.758522   3.913493
    36  H    4.582485   4.546544   3.954381   3.262542   3.260801
    37  C    3.820842   4.270212   4.872028   5.036218   4.613395
    38  H    4.276404   5.226270   5.788496   5.516004   4.581891
    39  C    3.901867   3.878026   4.245972   4.578113   4.549881
    40  H    4.548268   4.014658   3.655662   3.861998   4.368064
    41  H    4.270188   4.792843   5.605069   5.907560   5.448711
    42  H    4.399155   4.156808   4.610040   5.202410   5.354095
    43  C    4.644576   5.377359   5.312353   4.461293   3.497258
    44  H    4.893124   5.843348   5.976702   5.179573   4.037474
    45  Br   6.690883   7.240877   6.963638   6.040030   5.326131
                    6          7          8          9         10
     6  C    0.000000
     7  S    1.775761   0.000000
     8  C    2.746850   1.775037   0.000000
     9  C    3.082115   2.782903   1.398403   0.000000
    10  S    2.764577   3.253659   2.765611   1.772900   0.000000
    11  C    4.411648   4.083203   2.435052   1.395627   2.719625
    12  C    5.248029   4.575844   2.801168   2.403488   4.018376
    13  C    5.061511   4.039595   2.413836   2.766766   4.538221
    14  C    3.959363   2.738389   1.395446   2.406028   4.052579
    15  H    6.007778   4.881513   3.392682   3.851716   5.623034
    16  H    4.290851   2.862473   2.152386   3.392427   4.917247
    17  H    5.005428   4.939076   3.415483   2.156216   2.838817
    18  H    6.284185   5.660173   3.885531   3.387249   4.864224
    19  H    2.151885   2.864383   4.290632   5.027720   4.915668
    20  H    3.415479   4.938366   4.998914   4.238641   2.833337
    21  H    3.391351   4.882124   5.998709   6.268664   5.619457
    22  H    3.885727   5.661243   6.272678   5.975750   4.861050
    23  C    3.899662   3.881763   3.825085   3.211226   2.179104
    24  H    4.364575   4.708809   4.648684   3.835559   2.418280
    25  C    4.830374   4.361843   3.800168   3.138492   2.839811
    26  H    5.498048   4.822082   4.456090   4.041528   3.834312
    27  C    5.871392   5.621073   4.762238   3.757349   3.378230
    28  H    5.624318   5.604001   4.597547   3.376245   2.925217
    29  H    6.630837   6.162742   5.118583   4.198360   4.214295
    30  H    6.479908   6.371111   5.701741   4.700071   4.003173
    31  H    4.474110   3.735589   2.910803   2.407384   2.738786
    32  C    3.298233   3.602572   4.663217   4.684570   3.625072
    33  C    3.595884   4.464779   5.411771   5.189728   3.765786
    34  C    3.533918   3.566395   5.010306   5.393825   4.657092
    35  C    4.065725   5.150162   6.327215   6.237977   4.863326
    36  H    4.002323   4.952747   5.579559   5.081477   3.450801
    37  C    4.021783   4.405599   5.997021   6.416576   5.587905
    38  H    3.886626   3.395415   4.843330   5.425072   5.009289
    39  C    4.259762   5.124788   6.586005   6.784794   5.671979
    40  H    4.720455   6.006568   7.072779   6.849594   5.348469
    41  H    4.652785   4.839090   6.539923   7.135612   6.485222
    42  H    5.016955   5.970010   7.483071   7.720353   6.615758
    43  C    3.631254   3.451597   4.045269   3.933952   3.087340
    44  H    3.866552   3.165300   3.786482   3.968869   3.603174
    45  Br   5.717272   5.570005   5.915461   5.547783   4.557056
                   11         12         13         14         15
    11  C    0.000000
    12  C    1.390256   0.000000
    13  C    2.409782   1.393985   0.000000
    14  C    2.797500   2.421459   1.392328   0.000000
    15  H    3.393014   2.152208   1.084960   2.143482   0.000000
    16  H    3.882394   3.403483   2.152949   1.085192   2.468921
    17  H    1.085356   2.155215   3.397781   3.882796   4.295491
    18  H    2.145457   1.084371   2.156219   3.404215   2.485068
    19  H    6.306610   6.894628   6.385113   5.123106   7.139882
    20  H    5.008016   6.280442   6.820602   6.271748   7.867566
    21  H    7.443289   8.278017   8.086839   7.010147   8.931480
    22  H    6.934345   8.029526   8.262564   7.464699   9.230448
    23  C    4.066444   5.190467   5.579839   5.014419   6.593357
    24  H    4.569546   5.819086   6.375354   5.889693   7.415737
    25  C    3.575563   4.480009   4.947487   4.671980   5.864572
    26  H    4.493130   5.219733   5.527114   5.201668   6.348018
    27  C    3.698935   4.644541   5.470143   5.534626   6.349488
    28  H    3.149228   4.244641   5.251542   5.408929   6.174562
    29  H    3.862354   4.524709   5.366091   5.640393   6.113512
    30  H    4.727342   5.725748   6.555805   6.559750   7.440928
    31  H    2.826226   3.551532   3.888088   3.630492   4.790626
    32  C    5.949472   6.970523   6.952685   5.925018   7.926974
    33  C    6.395027   7.566644   7.719868   6.766885   8.749676
    34  C    6.734162   7.585515   7.315745   6.123388   8.199441
    35  C    7.493686   8.639698   8.706861   7.660233   9.717040
    36  H    6.136158   7.405852   7.754396   6.960310   8.817482
    37  C    7.792282   8.664205   8.359777   7.108141   9.234079
    38  H    6.729737   7.417664   6.999263   5.780079   7.796613
    39  C    8.128329   9.140988   8.997901   7.813656   9.939174
    40  H    8.033831   9.245412   9.415805   8.431975  10.448552
    41  H    8.522575   9.284555   8.837232   7.521828   9.636711
    42  H    9.066404  10.067952   9.892528   8.680923  10.815979
    43  C    5.051487   6.024610   6.089057   5.225009   7.050039
    44  H    5.064283   5.823018   5.688933   4.772038   6.559644
    45  Br   6.362761   7.359811   7.629141   6.991346   8.551074
                   16         17         18         19         20
    16  H    0.000000
    17  H    4.967617   0.000000
    18  H    4.298868   2.479438   0.000000
    19  H    5.016211   7.007850   7.937728   0.000000
    20  H    7.001860   4.862397   7.017896   4.967624   0.000000
    21  H    7.128044   7.865345   9.236446   2.467307   4.295849
    22  H    7.923151   7.011174   8.854186   4.298376   2.480963
    23  C    5.733032   4.169635   5.995732   5.825137   4.295202
    24  H    6.665197   4.438482   6.545923   6.305396   3.899800
    25  C    5.453723   3.674959   5.147498   6.781845   5.412180
    26  H    5.847305   4.665708   5.861840   7.290697   6.340836
    27  C    6.450559   3.368557   5.039245   7.947022   5.680056
    28  H    6.410942   2.576838   4.588239   7.763016   5.022609
    29  H    6.541238   3.554126   4.744455   8.674285   6.642695
    30  H    7.449594   4.308406   6.095009   8.533350   5.949834
    31  H    4.423370   3.194728   4.296046   6.376470   5.538196
    32  C    6.275241   6.296795   7.950876   4.422029   4.524552
    33  C    7.214123   6.565838   8.503837   4.710436   3.768457
    34  C    6.232301   7.247718   8.621522   3.978997   5.501558
    35  C    7.999255   7.697678   9.605830   4.591480   4.205952
    36  H    7.548660   6.130467   8.262232   5.421621   3.296828
    37  C    7.137180   8.292989   9.717748   3.850657   5.814319
    38  H    5.763427   7.352140   8.454359   4.242275   6.272765
    39  C    7.965168   8.490417  10.165570   4.170245   5.241749
    40  H    8.828745   8.127446  10.170036   5.224588   4.120528
    41  H    7.397491   9.108098  10.355779   4.022706   6.755594
    42  H    8.776224   9.428571  11.097195   4.555077   5.863122
    43  C    5.692444   5.385502   6.946547   5.159597   4.841639
    44  H    5.107439   5.564051   6.762137   5.218307   5.666994
    45  Br   7.526860   6.436532   8.114914   7.243959   6.120493
                   21         22         23         24         25
    21  H    0.000000
    22  H    2.485121   0.000000
    23  C    6.745529   6.167651   0.000000
    24  H    6.842535   5.901492   1.085315   0.000000
    25  C    7.966924   7.443619   1.524822   2.244948   0.000000
    26  H    8.618191   8.255795   2.136832   2.866717   1.090872
    27  C    8.877543   7.977129   2.543887   2.680271   1.523813
    28  H    8.503743   7.415665   2.828337   2.782173   2.189197
    29  H    9.762293   8.945284   3.481173   3.749143   2.154675
    30  H    9.294766   8.246800   2.819659   2.626557   2.169840
    31  H    7.784878   7.472955   2.151622   3.035003   1.093857
    32  C    5.262958   5.335935   2.660127   2.971394   3.988801
    33  C    4.851169   4.453109   3.161454   2.991636   4.667719
    34  C    5.141295   5.829231   3.853680   4.327684   4.986428
    35  C    4.259935   4.090331   4.534552   4.342851   6.036753
    36  H    5.362235   4.446354   2.879769   2.359158   4.385084
    37  C    4.596536   5.562155   5.044692   5.352927   6.289824
    38  H    5.820353   6.700816   4.098544   4.780054   4.951216
    39  C    4.113637   4.717954   5.319329   5.358657   6.733613
    40  H    4.369314   3.767221   5.195264   4.808310   6.719797
    41  H    4.940667   6.282517   5.971660   6.365295   7.118587
    42  H    4.112438   4.900245   6.383980   6.375764   7.810349
    43  C    6.291311   6.190017   1.514785   2.216257   2.597915
    44  H    6.726994   6.930541   2.178996   3.107836   2.687112
    45  Br   8.122466   7.676074   2.418936   2.513924   3.004967
                   26         27         28         29         30
    26  H    0.000000
    27  C    2.153701   0.000000
    28  H    3.081549   1.095239   0.000000
    29  H    2.482562   1.092770   1.765440   0.000000
    30  H    2.501770   1.094543   1.770791   1.771355   0.000000
    31  H    1.729298   2.171948   2.570764   2.479136   3.080682
    32  C    4.164237   5.192710   5.437352   6.089309   5.319318
    33  C    5.015378   5.584604   5.643504   6.598853   5.568167
    34  C    5.013177   6.336623   6.636412   7.137202   6.541056
    35  C    6.369592   6.957185   6.958611   7.977245   6.929381
    36  H    4.847436   5.035114   5.001476   6.101722   4.911534
    37  C    6.370441   7.576500   7.788496   8.430689   7.733636
    38  H    4.824849   6.409934   6.817752   7.080509   6.700478
    39  C    6.950038   7.843576   7.926823   8.798756   7.901297
    40  H    7.127011   7.471452   7.370911   8.531603   7.366736
    41  H    7.126118   8.473229   8.721438   9.272514   8.672144
    42  H    8.035321   8.897753   8.942826   9.865067   8.939450
    43  C    2.702251   3.910160   4.317788   4.723474   4.118045
    44  H    2.537044   4.174360   4.704653   4.787182   4.528777
    45  Br   2.621170   3.823577   4.535842   4.571313   3.480317
                   31         32         33         34         35
    31  H    0.000000
    32  C    4.302859   0.000000
    33  C    5.109445   1.399282   0.000000
    34  C    5.112183   1.400432   2.421947   0.000000
    35  C    6.413268   2.413292   1.388389   2.787518   0.000000
    36  H    4.961919   2.166560   1.086555   3.412399   2.141278
    37  C    6.420637   2.418155   2.792814   1.390368   2.417358
    38  H    4.944925   2.157273   3.405772   1.086572   3.874083
    39  C    6.978624   2.787569   2.413133   2.409748   1.395982
    40  H    7.153085   3.395849   2.144510   3.872553   1.085039
    41  H    7.162828   3.400898   3.877988   2.147646   3.402127
    42  H    8.040932   3.873164   3.394882   3.393700   2.153218
    43  C    2.972149   1.468275   2.520289   2.449020   3.780046
    44  H    2.784221   2.168493   3.449870   2.588422   4.580044
    45  Br   3.887436   2.991186   3.544438   3.945947   4.763134
                   36         37         38         39         40
    36  H    0.000000
    37  C    3.879223   0.000000
    38  H    4.311150   2.151599   0.000000
    39  C    3.393182   1.393479   3.395778   0.000000
    40  H    2.458329   3.400783   4.959116   2.155577   0.000000
    41  H    4.964383   1.085174   2.475433   2.154733   4.299091
    42  H    4.284870   2.152535   4.292844   1.085600   2.481059
    43  C    2.770951   3.736525   2.636818   4.254507   4.660746
    44  H    3.833170   3.976813   2.307133   4.790088   5.544324
    45  Br   3.420174   5.067644   4.120406   5.409177   5.447965
                   41         42         43         44         45
    41  H    0.000000
    42  H    2.483049   0.000000
    43  C    4.596171   5.340001   0.000000
    44  H    4.641280   5.853267   1.087637   0.000000
    45  Br   5.914468   6.432458   2.157828   2.639426   0.000000
 Stoichiometry    C22H20BrS2(1+)
 Framework group  C1[X(C22H20BrS2)]
 Deg. of freedom   129
 Full point group                 C1      NOp   1
 Largest Abelian subgroup         C1      NOp   1
 Largest concise Abelian subgroup C1      NOp   1
                         Standard orientation:                         
 ---------------------------------------------------------------------
 Center     Atomic      Atomic             Coordinates (Angstroms)
 Number     Number       Type             X           Y           Z
 ---------------------------------------------------------------------
      1          6           0       -0.455962   -3.375594   -0.336574
      2          6           0       -1.070497   -3.960523    0.767369
      3          6           0       -0.982835   -3.370779    2.027013
      4          6           0       -0.299716   -2.170694    2.183190
      5          6           0        0.277027   -1.567114    1.066338
      6          6           0        0.231015   -2.170299   -0.193924
      7         16           0        0.989287   -1.434909   -1.621352
      8          6           0        2.508026   -0.824353   -0.934758
      9          6           0        2.565370   -0.226691    0.328192
     10         16           0        1.100550   -0.015820    1.304414
     11          6           0        3.768815    0.249669    0.850281
     12          6           0        4.924665    0.160979    0.082846
     13          6           0        4.873593   -0.414783   -1.185651
     14          6           0        3.678337   -0.921807   -1.688511
     15          1           0        5.775822   -0.490466   -1.783474
     16          1           0        3.655711   -1.400978   -2.661920
     17          1           0        3.796470    0.694066    1.840101
     18          1           0        5.861817    0.537963    0.477168
     19          1           0       -0.500193   -3.861170   -1.306083
     20          1           0       -0.225957   -1.698940    3.157866
     21          1           0       -1.604947   -4.896387    0.642108
     22          1           0       -1.446049   -3.842098    2.886891
     23          6           0       -0.027902    1.660408    0.488725
     24          1           0       -0.484477    1.803704    1.462847
     25          6           0        1.143191    2.563027    0.116030
     26          1           0        0.801086    3.280621   -0.630980
     27          6           0        1.732136    3.302839    1.310947
     28          1           0        2.101860    2.620001    2.083336
     29          1           0        2.573345    3.919859    0.985679
     30          1           0        0.985623    3.958511    1.770117
     31          1           0        1.907916    1.972697   -0.397029
     32          6           0       -2.018855    0.218256   -0.527435
     33          6           0       -2.611513   -0.150988    0.685168
     34          6           0       -2.422865   -0.401774   -1.716362
     35          6           0       -3.595247   -1.130520    0.705354
     36          1           0       -2.318945    0.328212    1.615422
     37          6           0       -3.415327   -1.375216   -1.692848
     38          1           0       -1.962504   -0.115392   -2.658005
     39          6           0       -3.997627   -1.744633   -0.481963
     40          1           0       -4.049547   -1.417450    1.648006
     41          1           0       -3.728000   -1.850074   -2.617158
     42          1           0       -4.767313   -2.509919   -0.460780
     43          6           0       -0.961540    1.232385   -0.624688
     44          1           0       -0.518514    1.348175   -1.611235
     45         35           0       -1.781266    3.181142   -0.192694
 ---------------------------------------------------------------------
 Rotational constants (GHZ):           0.2060101           0.1742866           0.1174838
 Standard basis: 6-31+G(d,p) (6D, 7F)
 There are   598 symmetry adapted cartesian basis functions of A   symmetry.
 There are   598 symmetry adapted basis functions of A   symmetry.
   598 basis functions,  1043 primitive gaussians,   598 cartesian basis functions
   109 alpha electrons      109 beta electrons
       nuclear repulsion energy      3119.0465538386 Hartrees.
 NAtoms=   45 NActive=   45 NUniq=   45 SFac= 1.00D+00 NAtFMM=   60 NAOKFM=F Big=F
 Integral buffers will be    131072 words long.
 Raffenetti 2 integral format.
 Two-electron integral symmetry is turned on.
 Nuclear repulsion after empirical dispersion term =     3119.0013622347 Hartrees.
 Force inversion solution in PCM.
 ------------------------------------------------------------------------------
 Polarizable Continuum Model (PCM)
 =================================
 Model                : PCM.
 Atomic radii         : SMD-Coulomb.
 Polarization charges : Total charges.
 Charge compensation  : None.
 Solution method      : Matrix inversion.
 Cavity type          : VdW (van der Waals Surface) (Alpha=1.000).
 Cavity algorithm     : GePol (No added spheres)
                        Default sphere list used, NSphG=   45.
                        Lebedev-Laikov grids with approx.  5.0 points / Ang**2.
                        Smoothing algorithm: York/Karplus (Gamma=1.0000).
                        Polarization charges: spherical gaussians, with
                                              point-specific exponents (IZeta= 3).
                        Self-potential: point-specific (ISelfS= 7).
                        Self-field    : sphere-specific E.n sum rule (ISelfD= 2).
 1st derivatives      : Analytical E(r).r(x)/FMM algorithm (CHGder, D1EAlg=3).
                        Cavity 1st derivative terms included.
 2nd derivatives      : Analytical E(r).r(xy)/FMM algorithm (CHGder, D2EAlg=3).
                        Cavity 2nd derivative terms included.
 Solvent              : Dichloromethane, Eps=   8.930000 Eps(inf)=   2.028346
 ------------------------------------------------------------------------------
 ------------------------------------------------------------------------------
 Atomic radii for non-electrostatic terms: SMD-CDS.
 ------------------------------------------------------------------------------
 Nuclear repulsion after PCM non-electrostatic terms =     3118.9859153760 Hartrees.
 One-electron integrals computed using PRISM.
 NBasis=   598 RedAO= T EigKep=  1.21D-06  NBF=   598
 NBsUse=   595 1.00D-06 EigRej=  8.89D-07 NBFU=   595
 ExpMin= 3.50D-02 ExpMax= 5.74D+05 ExpMxC= 5.74D+03 IAcc=3 IRadAn=         5 AccDes= 0.00D+00
 Harris functional with IExCor= 4639 and IRadAn=       5 diagonalized for initial guess.
 HarFok:  IExCor= 4639 AccDes= 0.00D+00 IRadAn=         5 IDoV= 1 UseB2=F ITyADJ=14
 ICtDFT=  3500011 ScaDFX=  1.000000  1.000000  1.000000  1.000000
 FoFCou: FMM=F IPFlag=           0 FMFlag=      100000 FMFlg1=           0
         NFxFlg=           0 DoJE=T BraDBF=F KetDBF=T FulRan=T
         wScrn=  0.000000 ICntrl=       500 IOpCl=  0 I1Cent=   200000004 NGrid=           0
         NMat0=    1 NMatS0=      1 NMatT0=    0 NMatD0=    1 NMtDS0=    0 NMtDT0=    0
 Petite list used in FoFCou.
 Requested convergence on RMS density matrix=1.00D-08 within 128 cycles.
 Requested convergence on MAX density matrix=1.00D-06.
 Requested convergence on             energy=1.00D-06.
 No special actions if energy rises.
 Inv3:  Mode=1 IEnd=    32393388.
 Iteration    1 A*A^-1 deviation from unit magnitude is 3.33D-15 for    381.
 Iteration    1 A*A^-1 deviation from orthogonality  is 2.44D-15 for   2643    868.
 Iteration    1 A^-1*A deviation from unit magnitude is 3.11D-15 for    182.
 Iteration    1 A^-1*A deviation from orthogonality  is 1.12D-11 for   1247   1212.
 Error on total polarization charges =  0.04845
 SCF Done:  E(RwB97XD) =  -4218.07206771     A.U. after   18 cycles
            NFock= 18  Conv=0.27D-08     -V/T= 2.0064
 SMD-CDS (non-electrostatic) energy       (kcal/mol) =      -9.69
 (included in total energy above)
 DoSCS=F DFT=T ScalE2(SS,OS)=  1.000000  1.000000
 Range of M.O.s used for correlation:     1   595
 NBasis=   598 NAE=   109 NBE=   109 NFC=     0 NFV=     0
 NROrb=    595 NOA=   109 NOB=   109 NVA=   486 NVB=   486

 **** Warning!!: The largest alpha MO coefficient is  0.15082547D+03

 Symmetrizing basis deriv contribution to polar:
 IMax=3 JMax=2 DiffMx= 0.00D+00
 G2DrvN: will do    46 centers at a time, making    1 passes.
 Calling FoFCou, ICntrl=  3107 FMM=F I1Cent=   0 AccDes= 0.00D+00.
 NEqPCM:  Using equilibrium solvation (IEInf=0, Eps=   8.9300, EpsInf=   2.0283)
 G2PCM: DoFxE=T DoFxN=T DoGrad=T DoDP/DQ/DG/TGxP=FFFF NFrqRd=   0 IEInf=0 SqF1=F DoCFld=F IF1Alg=4.
 End of G2Drv F.D. properties file   721 does not exist.
 End of G2Drv F.D. properties file   722 does not exist.
 End of G2Drv F.D. properties file   788 does not exist.
          IDoAtm=111111111111111111111111111111111111111111111
 NEqPCM:  Using equilibrium solvation (IEInf=0, Eps=   8.9300, EpsInf=   2.0283)
          Differentiating once with respect to nuclear coordinates.
 CalDSu exits because no D1Ps are significant.
          There are   138 degrees of freedom in the 1st order CPHF.  IDoFFX=6 NUNeed=     0.
    132 vectors produced by pass  0 Test12= 5.30D-14 1.00D-09 XBig12= 3.45D-01 7.29D-02.
 AX will form   132 AO Fock derivatives at one time.
    132 vectors produced by pass  1 Test12= 5.30D-14 1.00D-09 XBig12= 2.04D-02 2.21D-02.
    132 vectors produced by pass  2 Test12= 5.30D-14 1.00D-09 XBig12= 6.30D-04 3.25D-03.
    132 vectors produced by pass  3 Test12= 5.30D-14 1.00D-09 XBig12= 8.14D-06 3.33D-04.
    132 vectors produced by pass  4 Test12= 5.30D-14 1.00D-09 XBig12= 8.45D-08 2.99D-05.
    132 vectors produced by pass  5 Test12= 5.30D-14 1.00D-09 XBig12= 6.53D-10 1.82D-06.
    132 vectors produced by pass  6 Test12= 5.30D-14 1.00D-09 XBig12= 4.33D-12 1.50D-07.
     73 vectors produced by pass  7 Test12= 5.30D-14 1.00D-09 XBig12= 2.77D-14 1.28D-08.
 InvSVY:  IOpt=1 It=  1 EMax= 5.00D-16
 Solved reduced A of dimension   997 with   138 vectors.
 End of Minotr F.D. properties file   721 does not exist.
 End of Minotr F.D. properties file   722 does not exist.
 End of Minotr F.D. properties file   788 does not exist.

 **********************************************************************

            Population analysis using the SCF Density.

 **********************************************************************

 Orbital symmetries:
       Occupied  (A) (A) (A) (A) (A) (A) (A) (A) (A) (A) (A) (A)
                 (A) (A) (A) (A) (A) (A) (A) (A) (A) (A) (A) (A)
                 (A) (A) (A) (A) (A) (A) (A) (A) (A) (A) (A) (A)
                 (A) (A) (A) (A) (A) (A) (A) (A) (A) (A) (A) (A)
                 (A) (A) (A) (A) (A) (A) (A) (A) (A) (A) (A) (A)
                 (A) (A) (A) (A) (A) (A) (A) (A) (A) (A) (A) (A)
                 (A) (A) (A) (A) (A) (A) (A) (A) (A) (A) (A) (A)
                 (A) (A) (A) (A) (A) (A) (A) (A) (A) (A) (A) (A)
                 (A) (A) (A) (A) (A) (A) (A) (A) (A) (A) (A) (A)
                 (A)
       Virtual   (A) (A) (A) (A) (A) (A) (A) (A) (A) (A) (A) (A)
                 (A) (A) (A) (A) (A) (A) (A) (A) (A) (A) (A) (A)
                 (A) (A) (A) (A) (A) (A) (A) (A) (A) (A) (A) (A)
                 (A) (A) (A) (A) (A) (A) (A) (A) (A) (A) (A) (A)
                 (A) (A) (A) (A) (A) (A) (A) (A) (A) (A) (A) (A)
                 (A) (A) (A) (A) (A) (A) (A) (A) (A) (A) (A) (A)
                 (A) (A) (A) (A) (A) (A) (A) (A) (A) (A) (A) (A)
                 (A) (A) (A) (A) (A) (A) (A) (A) (A) (A) (A) (A)
                 (A) (A) (A) (A) (A) (A) (A) (A) (A) (A) (A) (A)
                 (A) (A) (A) (A) (A) (A) (A) (A) (A) (A) (A) (A)
                 (A) (A) (A) (A) (A) (A) (A) (A) (A) (A) (A) (A)
                 (A) (A) (A) (A) (A) (A) (A) (A) (A) (A) (A) (A)
                 (A) (A) (A) (A) (A) (A) (A) (A) (A) (A) (A) (A)
                 (A) (A) (A) (A) (A) (A) (A) (A) (A) (A) (A) (A)
                 (A) (A) (A) (A) (A) (A) (A) (A) (A) (A) (A) (A)
                 (A) (A) (A) (A) (A) (A) (A) (A) (A) (A) (A) (A)
                 (A) (A) (A) (A) (A) (A) (A) (A) (A) (A) (A) (A)
                 (A) (A) (A) (A) (A) (A) (A) (A) (A) (A) (A) (A)
                 (A) (A) (A) (A) (A) (A) (A) (A) (A) (A) (A) (A)
                 (A) (A) (A) (A) (A) (A) (A) (A) (A) (A) (A) (A)
                 (A) (A) (A) (A) (A) (A) (A) (A) (A) (A) (A) (A)
                 (A) (A) (A) (A) (A) (A) (A) (A) (A) (A) (A) (A)
                 (A) (A) (A) (A) (A) (A) (A) (A) (A) (A) (A) (A)
                 (A) (A) (A) (A) (A) (A) (A) (A) (A) (A) (A) (A)
                 (A) (A) (A) (A) (A) (A) (A) (A) (A) (A) (A) (A)
                 (A) (A) (A) (A) (A) (A) (A) (A) (A) (A) (A) (A)
                 (A) (A) (A) (A) (A) (A) (A) (A) (A) (A) (A) (A)
                 (A) (A) (A) (A) (A) (A) (A) (A) (A) (A) (A) (A)
                 (A) (A) (A) (A) (A) (A) (A) (A) (A) (A) (A) (A)
                 (A) (A) (A) (A) (A) (A) (A) (A) (A) (A) (A) (A)
                 (A) (A) (A) (A) (A) (A) (A) (A) (A) (A) (A) (A)
                 (A) (A) (A) (A) (A) (A) (A) (A) (A) (A) (A) (A)
                 (A) (A) (A) (A) (A) (A) (A) (A) (A) (A) (A) (A)
                 (A) (A) (A) (A) (A) (A) (A) (A) (A) (A) (A) (A)
                 (A) (A) (A) (A) (A) (A) (A) (A) (A) (A) (A) (A)
                 (A) (A) (A) (A) (A) (A) (A) (A) (A) (A) (A) (A)
                 (A) (A) (A) (A) (A) (A) (A) (A) (A) (A) (A) (A)
                 (A) (A) (A) (A) (A) (A) (A) (A) (A) (A) (A) (A)
                 (A) (A) (A) (A) (A) (A) (A) (A) (A) (A) (A) (A)
                 (A) (A) (A) (A) (A) (A) (A) (A) (A) (A) (A) (A)
                 (A) (A) (A) (A) (A) (A)
 The electronic state is 1-A.
 Alpha  occ. eigenvalues -- -483.22028 -89.15177 -89.09925 -62.08074 -56.57243
 Alpha  occ. eigenvalues --  -56.56937 -56.56892 -10.42541 -10.41962 -10.38340
 Alpha  occ. eigenvalues --  -10.38283 -10.38236 -10.38113 -10.34747 -10.34646
 Alpha  occ. eigenvalues --  -10.34503 -10.34106 -10.33932 -10.33803 -10.33596
 Alpha  occ. eigenvalues --  -10.33465 -10.33422 -10.33277 -10.33267 -10.33114
 Alpha  occ. eigenvalues --  -10.32723 -10.32448 -10.32323 -10.30641  -8.72843
 Alpha  occ. eigenvalues --   -8.16566  -8.11499  -6.67161  -6.66059  -6.65938
 Alpha  occ. eigenvalues --   -6.11479  -6.11264  -6.10764  -6.06560  -6.06158
 Alpha  occ. eigenvalues --   -6.05536  -2.77701  -2.77437  -2.77336  -2.76447
 Alpha  occ. eigenvalues --   -2.76444  -1.04117  -1.00623  -1.00201  -0.97623
 Alpha  occ. eigenvalues --   -0.95077  -0.93953  -0.90636  -0.89119  -0.88590
 Alpha  occ. eigenvalues --   -0.87254  -0.86948  -0.85391  -0.82865  -0.80904
 Alpha  occ. eigenvalues --   -0.77507  -0.74516  -0.74068  -0.73335  -0.73037
 Alpha  occ. eigenvalues --   -0.71596  -0.70059  -0.68324  -0.65269  -0.63677
 Alpha  occ. eigenvalues --   -0.61814  -0.59960  -0.59011  -0.58520  -0.58215
 Alpha  occ. eigenvalues --   -0.58038  -0.57821  -0.55746  -0.55410  -0.54665
 Alpha  occ. eigenvalues --   -0.54237  -0.54026  -0.53241  -0.52655  -0.51603
 Alpha  occ. eigenvalues --   -0.51508  -0.50388  -0.49511  -0.49236  -0.48078
 Alpha  occ. eigenvalues --   -0.47547  -0.46742  -0.46428  -0.45697  -0.45554
 Alpha  occ. eigenvalues --   -0.45116  -0.44860  -0.44591  -0.44019  -0.42235
 Alpha  occ. eigenvalues --   -0.41183  -0.39606  -0.38713  -0.37159  -0.36956
 Alpha  occ. eigenvalues --   -0.35424  -0.34798  -0.33520  -0.32245
 Alpha virt. eigenvalues --   -0.04484  -0.02667   0.00369   0.01717   0.02480
 Alpha virt. eigenvalues --    0.03876   0.03910   0.04373   0.05142   0.05604
 Alpha virt. eigenvalues --    0.05762   0.06614   0.06867   0.07223   0.07335
 Alpha virt. eigenvalues --    0.07815   0.07894   0.08068   0.08739   0.08814
 Alpha virt. eigenvalues --    0.09409   0.09643   0.09878   0.10246   0.10338
 Alpha virt. eigenvalues --    0.10432   0.10743   0.11507   0.11666   0.12005
 Alpha virt. eigenvalues --    0.12286   0.12677   0.13214   0.13474   0.13630
 Alpha virt. eigenvalues --    0.13873   0.14857   0.14993   0.15312   0.15544
 Alpha virt. eigenvalues --    0.15939   0.16477   0.16746   0.17166   0.17231
 Alpha virt. eigenvalues --    0.17643   0.17751   0.17889   0.18112   0.18315
 Alpha virt. eigenvalues --    0.18675   0.18852   0.19351   0.19925   0.20273
 Alpha virt. eigenvalues --    0.20365   0.20488   0.20845   0.21018   0.21455
 Alpha virt. eigenvalues --    0.21714   0.21825   0.22349   0.22466   0.22952
 Alpha virt. eigenvalues --    0.23250   0.23426   0.23618   0.23998   0.24010
 Alpha virt. eigenvalues --    0.24325   0.24603   0.24666   0.24836   0.25042
 Alpha virt. eigenvalues --    0.25334   0.25666   0.25867   0.25978   0.26371
 Alpha virt. eigenvalues --    0.26585   0.26725   0.26806   0.27398   0.27511
 Alpha virt. eigenvalues --    0.27777   0.27972   0.28178   0.28441   0.28631
 Alpha virt. eigenvalues --    0.28808   0.28934   0.28994   0.29340   0.29489
 Alpha virt. eigenvalues --    0.30246   0.30525   0.30754   0.30954   0.31341
 Alpha virt. eigenvalues --    0.31599   0.31633   0.31905   0.32436   0.32519
 Alpha virt. eigenvalues --    0.32812   0.33009   0.33597   0.33917   0.34230
 Alpha virt. eigenvalues --    0.34563   0.34910   0.35025   0.35334   0.35497
 Alpha virt. eigenvalues --    0.35817   0.36138   0.36747   0.36962   0.37122
 Alpha virt. eigenvalues --    0.37615   0.37946   0.38439   0.38707   0.38959
 Alpha virt. eigenvalues --    0.39177   0.39502   0.39689   0.40243   0.40319
 Alpha virt. eigenvalues --    0.41398   0.41921   0.42377   0.42564   0.42786
 Alpha virt. eigenvalues --    0.43233   0.43727   0.43987   0.44551   0.44838
 Alpha virt. eigenvalues --    0.45662   0.46300   0.47004   0.47183   0.48949
 Alpha virt. eigenvalues --    0.49610   0.50394   0.53111   0.55239   0.55867
 Alpha virt. eigenvalues --    0.57028   0.59030   0.60050   0.60856   0.61690
 Alpha virt. eigenvalues --    0.63535   0.63716   0.64118   0.64558   0.65417
 Alpha virt. eigenvalues --    0.66682   0.68721   0.69388   0.69885   0.71575
 Alpha virt. eigenvalues --    0.71981   0.72772   0.73209   0.73868   0.74506
 Alpha virt. eigenvalues --    0.74871   0.75832   0.75931   0.76853   0.77650
 Alpha virt. eigenvalues --    0.78016   0.78717   0.79064   0.79266   0.79798
 Alpha virt. eigenvalues --    0.80254   0.80471   0.80671   0.81110   0.82006
 Alpha virt. eigenvalues --    0.82300   0.82631   0.83115   0.83880   0.84141
 Alpha virt. eigenvalues --    0.85047   0.85542   0.85807   0.86343   0.86762
 Alpha virt. eigenvalues --    0.87372   0.87787   0.87882   0.88774   0.89208
 Alpha virt. eigenvalues --    0.89783   0.90000   0.90714   0.91101   0.92696
 Alpha virt. eigenvalues --    0.93062   0.93797   0.94402   0.95416   0.95997
 Alpha virt. eigenvalues --    0.96909   0.98021   0.98341   0.99188   0.99441
 Alpha virt. eigenvalues --    1.00014   1.00756   1.01506   1.01961   1.02036
 Alpha virt. eigenvalues --    1.02612   1.02987   1.03997   1.04289   1.04643
 Alpha virt. eigenvalues --    1.05311   1.05692   1.06849   1.07166   1.07313
 Alpha virt. eigenvalues --    1.08029   1.08707   1.09789   1.09938   1.10570
 Alpha virt. eigenvalues --    1.10783   1.11671   1.12052   1.12522   1.13129
 Alpha virt. eigenvalues --    1.13691   1.14815   1.15229   1.15679   1.17053
 Alpha virt. eigenvalues --    1.17239   1.18778   1.20191   1.20496   1.21690
 Alpha virt. eigenvalues --    1.22428   1.22844   1.23734   1.24320   1.25184
 Alpha virt. eigenvalues --    1.26341   1.26965   1.28115   1.28598   1.28784
 Alpha virt. eigenvalues --    1.29725   1.30854   1.31555   1.32409   1.32545
 Alpha virt. eigenvalues --    1.33555   1.34641   1.35069   1.37100   1.37998
 Alpha virt. eigenvalues --    1.38640   1.40138   1.40886   1.42252   1.42361
 Alpha virt. eigenvalues --    1.42959   1.44239   1.44802   1.45625   1.46463
 Alpha virt. eigenvalues --    1.46606   1.47361   1.47745   1.48530   1.48765
 Alpha virt. eigenvalues --    1.48943   1.49642   1.50577   1.51184   1.52045
 Alpha virt. eigenvalues --    1.52667   1.54253   1.55042   1.56034   1.57181
 Alpha virt. eigenvalues --    1.58458   1.60147   1.60676   1.61856   1.63136
 Alpha virt. eigenvalues --    1.66544   1.66758   1.69900   1.72920   1.73282
 Alpha virt. eigenvalues --    1.75744   1.81057   1.82785   1.83774   1.85356
 Alpha virt. eigenvalues --    1.86784   1.90013   1.90749   1.91806   1.92592
 Alpha virt. eigenvalues --    1.93364   1.93492   1.94416   1.95708   1.97110
 Alpha virt. eigenvalues --    1.97760   1.98987   2.00092   2.00654   2.02813
 Alpha virt. eigenvalues --    2.02963   2.03228   2.03925   2.04249   2.05123
 Alpha virt. eigenvalues --    2.05615   2.06039   2.06153   2.07005   2.07250
 Alpha virt. eigenvalues --    2.07726   2.09475   2.09741   2.10285   2.11212
 Alpha virt. eigenvalues --    2.12044   2.12505   2.12735   2.13597   2.14282
 Alpha virt. eigenvalues --    2.15255   2.16037   2.17441   2.18559   2.19489
 Alpha virt. eigenvalues --    2.20701   2.21604   2.22224   2.23299   2.23770
 Alpha virt. eigenvalues --    2.24497   2.25691   2.26850   2.28417   2.32228
 Alpha virt. eigenvalues --    2.34526   2.34967   2.35681   2.36097   2.36520
 Alpha virt. eigenvalues --    2.38365   2.39064   2.39695   2.43115   2.45940
 Alpha virt. eigenvalues --    2.46079   2.46772   2.47016   2.47283   2.48101
 Alpha virt. eigenvalues --    2.48499   2.48914   2.49882   2.50391   2.51622
 Alpha virt. eigenvalues --    2.53315   2.53696   2.54676   2.55440   2.56287
 Alpha virt. eigenvalues --    2.56502   2.57396   2.58771   2.60389   2.60774
 Alpha virt. eigenvalues --    2.61943   2.62109   2.63080   2.63269   2.63725
 Alpha virt. eigenvalues --    2.63814   2.64284   2.65035   2.65777   2.65834
 Alpha virt. eigenvalues --    2.66378   2.68105   2.69710   2.70059   2.70877
 Alpha virt. eigenvalues --    2.72156   2.72857   2.75231   2.76758   2.77664
 Alpha virt. eigenvalues --    2.78351   2.78826   2.79847   2.81217   2.81885
 Alpha virt. eigenvalues --    2.82640   2.83314   2.83641   2.86620   2.87220
 Alpha virt. eigenvalues --    2.89127   2.89596   2.91332   2.93611   2.97404
 Alpha virt. eigenvalues --    2.99386   3.01501   3.02121   3.03387   3.04848
 Alpha virt. eigenvalues --    3.09009   3.09627   3.13959   3.17024   3.26040
 Alpha virt. eigenvalues --    3.27433   3.28385   3.35658   3.36116   3.36602
 Alpha virt. eigenvalues --    3.37148   3.37377   3.37988   3.39209   3.42370
 Alpha virt. eigenvalues --    3.42733   3.44186   3.46911   3.48537   3.52303
 Alpha virt. eigenvalues --    3.54986   3.56056   3.56711   3.58680   3.59706
 Alpha virt. eigenvalues --    3.62660   3.66167   3.88750   3.91611   3.99508
 Alpha virt. eigenvalues --    4.04367   4.16169   4.41183   4.41890   4.45434
 Alpha virt. eigenvalues --    4.46202   4.46907   4.49295   4.51649   4.53780
 Alpha virt. eigenvalues --    4.54700   4.56042   4.56679   4.58208   4.58633
 Alpha virt. eigenvalues --    4.62089   4.62644   4.65616   4.68391   4.73018
 Alpha virt. eigenvalues --    4.81219   4.88229   4.88947   4.97143   9.16667
 Alpha virt. eigenvalues --   82.44606
          Condensed to atoms (all electrons):
               1          2          3          4          5          6
     1  C   15.958163  -0.464306  -0.673753   4.388702  -1.820153 -11.786950
     2  C   -0.464306   7.019748  -0.174829  -0.765506  -1.201188   1.191306
     3  C   -0.673753  -0.174829   8.432133  -1.199479   0.373099  -0.886601
     4  C    4.388702  -0.765506  -1.199479  15.385118  -8.790791  -4.346152
     5  C   -1.820153  -1.201188   0.373099  -8.790791  27.457909  -4.913510
     6  C  -11.786950   1.191306  -0.886601  -4.346152  -4.913510  30.468030
     7  S    0.236830   0.538813  -0.357566   0.054308  -1.985541   0.616871
     8  C    1.120857   0.081236  -0.142599  -0.541713   0.970759   2.179705
     9  C   -1.168716   0.021204   0.004900   0.087452   2.704763   0.572012
    10  S    2.312283  -0.585249   0.419985   3.088940  -7.654061  -6.795300
    11  C   -0.340615  -0.110498   0.107391  -0.334474   0.537497  -1.988911
    12  C   -0.112205   0.010591   0.016867  -0.027190  -0.140602   0.146071
    13  C    0.020734  -0.002786   0.003001   0.009447   0.274196  -0.064420
    14  C   -1.674273   0.145243  -0.110011  -0.917816  -1.495885   1.786228
    15  H    0.000044   0.000005  -0.000004   0.000069  -0.000126   0.001061
    16  H    0.003304  -0.000082  -0.000018   0.001610   0.005483  -0.002852
    17  H    0.000813   0.000033  -0.000838  -0.000375  -0.013731   0.000846
    18  H   -0.000010  -0.000005   0.000034   0.000420   0.000043  -0.000161
    19  H    0.277487   0.061791   0.023031  -0.024258   0.042193  -0.086403
    20  H   -0.011572   0.017410   0.011473   0.316252  -0.103521   0.019203
    21  H    0.027180   0.213224   0.039728  -0.019927   0.030763   0.039458
    22  H    0.010094   0.036212   0.215337   0.033123   0.033715  -0.000479
    23  C   -0.167181  -0.008368  -0.063578   0.480654   1.516837  -0.294764
    24  H   -0.002111   0.000156   0.002622   0.013319   0.000215  -0.030981
    25  C    0.063861  -0.015935   0.039900   0.180986  -0.113342  -0.290680
    26  H    0.000592  -0.000030  -0.000030  -0.000675   0.003174   0.004636
    27  C    0.006524   0.003499  -0.013683   0.071151  -0.099399   0.039014
    28  H   -0.000122  -0.000053   0.000154  -0.001385   0.018815  -0.000646
    29  H   -0.000048   0.000000  -0.000020  -0.000612   0.000203  -0.000338
    30  H    0.000055   0.000009  -0.000098  -0.000446  -0.003506   0.000633
    31  H   -0.000888  -0.000022  -0.000336   0.002136  -0.011977  -0.015347
    32  C   -0.933967   0.174510  -0.455866  -0.262183   0.867866   0.234099
    33  C    1.418846  -0.663278   1.092963   0.100906   0.086124  -1.819384
    34  C    0.024052   0.032647  -0.369136   0.855238  -0.979029   0.507261
    35  C   -0.003150   0.307328  -0.328950  -0.214200   0.473756  -0.543681
    36  H   -0.010520   0.000033  -0.028220   0.007401   0.046721   0.017711
    37  C   -0.578340   0.387849  -0.089819  -0.586354  -0.539398   1.123258
    38  H   -0.008568  -0.003437   0.001795  -0.003669   0.001173   0.000285
    39  C    0.111833  -0.414674   0.398563   0.096462   0.077410  -0.192191
    40  H   -0.008532  -0.004868   0.024808  -0.004488  -0.011765   0.011207
    41  H    0.008650  -0.004317  -0.001522   0.000993   0.002430  -0.006256
    42  H    0.000042   0.014541  -0.002465  -0.000839  -0.000839  -0.008235
    43  C   -0.236765   0.220166  -0.169636  -0.997870   0.356344   1.830316
    44  H   -0.013942   0.000901  -0.001535   0.001283  -0.004396  -0.005685
    45  Br  -0.009008   0.005476  -0.002000  -0.034343   0.026873   0.098684
               7          8          9         10         11         12
     1  C    0.236830   1.120857  -1.168716   2.312283  -0.340615  -0.112205
     2  C    0.538813   0.081236   0.021204  -0.585249  -0.110498   0.010591
     3  C   -0.357566  -0.142599   0.004900   0.419985   0.107391   0.016867
     4  C    0.054308  -0.541713   0.087452   3.088940  -0.334474  -0.027190
     5  C   -1.985541   0.970759   2.704763  -7.654061   0.537497  -0.140602
     6  C    0.616871   2.179705   0.572012  -6.795300  -1.988911   0.146071
     7  S   21.821930  -0.022530  -1.573809  -5.457741  -0.259008  -0.001726
     8  C   -0.022530  31.941318  -2.323023  -6.406106  -5.064401  -1.617261
     9  C   -1.573809  -2.323023  21.187312  -7.076557  -7.630152   0.456209
    10  S   -5.457741  -6.406106  -7.076557  44.853229   4.418633  -0.248310
    11  C   -0.259008  -5.064401  -7.630152   4.418633  14.588610  -0.554402
    12  C   -0.001726  -1.617261   0.456209  -0.248310  -0.554402   7.062350
    13  C    0.242348   2.064774  -0.763994  -0.710672  -0.405093   0.146811
    14  C    1.431479 -16.624185  -0.054107   0.757172   3.295786   0.757033
    15  H   -0.006259   0.004586   0.029531   0.002253  -0.014688   0.030190
    16  H    0.044527  -0.017046  -0.008995   0.006432  -0.005190   0.017198
    17  H   -0.000933  -0.035095  -0.048456   0.072420   0.288916   0.059228
    18  H    0.000023   0.025961   0.043069  -0.002512  -0.016729   0.276000
    19  H    0.018045  -0.006073   0.003831   0.008552   0.001244  -0.000038
    20  H    0.000417  -0.000732  -0.010755   0.084772   0.000626   0.000420
    21  H   -0.005591  -0.000133   0.000598   0.001693   0.000054  -0.000006
    22  H    0.000790  -0.000064  -0.000019  -0.002346   0.000081   0.000014
    23  C    0.206653   0.306672   1.337646  -4.905845  -0.044525   0.005545
    24  H    0.007680  -0.018009   0.054993  -0.154481   0.016880   0.002179
    25  C    0.054742  -0.144827  -0.416678   0.508730   0.249437  -0.053229
    26  H    0.000155   0.023817   0.005443  -0.013659  -0.020025  -0.005269
    27  C   -0.000065  -0.136834   0.425752  -0.104296  -0.215142   0.012065
    28  H    0.001678   0.003093   0.054309  -0.034962  -0.035804  -0.019063
    29  H   -0.000877  -0.007508  -0.018924  -0.000805   0.017607   0.006159
    30  H   -0.000177  -0.000306  -0.009343   0.009842   0.008296   0.002071
    31  H   -0.003767  -0.115197   0.070948  -0.017153   0.039994   0.028732
    32  C   -0.796799  -0.329663   0.217843   1.410999   0.315403   0.012680
    33  C   -1.341160  -0.641507  -0.021052   2.241199  -0.016625   0.029231
    34  C    1.401948   0.520099  -0.222284  -2.184841  -0.058117  -0.012977
    35  C   -0.222940  -0.138992  -0.013811   0.866068   0.050564   0.001315
    36  H   -0.000444   0.002823   0.006082  -0.050082   0.000101   0.000059
    37  C    0.374634  -0.009723  -0.134104  -0.040966  -0.013335   0.003125
    38  H    0.036802  -0.000303  -0.002441  -0.011924  -0.000134  -0.000067
    39  C    0.048118  -0.028805   0.030676  -0.170907   0.003252   0.000577
    40  H    0.000839   0.000202   0.000037  -0.005993   0.000011  -0.000001
    41  H    0.002132  -0.000201   0.000040   0.000247  -0.000005   0.000000
    42  H   -0.001617  -0.000043  -0.000069   0.000972  -0.000003   0.000000
    43  C    0.673954   1.275465  -0.137220  -2.761883  -0.596087   0.017071
    44  H    0.045337  -0.020472   0.027672  -0.062294   0.005056  -0.000593
    45  Br  -0.032482   0.061395   0.033987  -0.087590  -0.063720   0.001867
              13         14         15         16         17         18
     1  C    0.020734  -1.674273   0.000044   0.003304   0.000813  -0.000010
     2  C   -0.002786   0.145243   0.000005  -0.000082   0.000033  -0.000005
     3  C    0.003001  -0.110011  -0.000004  -0.000018  -0.000838   0.000034
     4  C    0.009447  -0.917816   0.000069   0.001610  -0.000375   0.000420
     5  C    0.274196  -1.495885  -0.000126   0.005483  -0.013731   0.000043
     6  C   -0.064420   1.786228   0.001061  -0.002852   0.000846  -0.000161
     7  S    0.242348   1.431479  -0.006259   0.044527  -0.000933   0.000023
     8  C    2.064774 -16.624185   0.004586  -0.017046  -0.035095   0.025961
     9  C   -0.763994  -0.054107   0.029531  -0.008995  -0.048456   0.043069
    10  S   -0.710672   0.757172   0.002253   0.006432   0.072420  -0.002512
    11  C   -0.405093   3.295786  -0.014688  -0.005190   0.288916  -0.016729
    12  C    0.146811   0.757033   0.030190   0.017198   0.059228   0.276000
    13  C    6.633748  -1.742083   0.264708   0.023663   0.011436   0.029703
    14  C   -1.742083  20.698622   0.019778   0.259283  -0.008436  -0.024348
    15  H    0.264708   0.019778   0.465301  -0.003683  -0.000115  -0.003503
    16  H    0.023663   0.259283  -0.003683   0.463772   0.000009  -0.000111
    17  H    0.011436  -0.008436  -0.000115   0.000009   0.469781  -0.003658
    18  H    0.029703  -0.024348  -0.003503  -0.000111  -0.003658   0.465418
    19  H   -0.000116   0.004081   0.000000   0.000000   0.000000   0.000000
    20  H   -0.000213   0.000813   0.000000   0.000000   0.000001   0.000000
    21  H    0.000019   0.000002   0.000000   0.000000   0.000000   0.000000
    22  H    0.000001   0.000086   0.000000   0.000000   0.000000   0.000000
    23  C    0.104364  -0.218719   0.000233  -0.000932  -0.025540  -0.000740
    24  H   -0.000448   0.003360   0.000000   0.000000   0.000004   0.000000
    25  C   -0.009109  -0.037122  -0.000249   0.000567   0.015054   0.000060
    26  H    0.000213  -0.009352   0.000000   0.000000   0.000001   0.000000
    27  C    0.006798  -0.013867  -0.000179   0.000158   0.005651   0.000471
    28  H   -0.002923  -0.001624   0.000000   0.000000   0.000333  -0.000005
    29  H    0.000281   0.003185   0.000000   0.000000  -0.000038  -0.000002
    30  H    0.000217   0.000513   0.000000   0.000000   0.000008   0.000000
    31  H   -0.003200   0.030283  -0.000002  -0.000004   0.000040  -0.000011
    32  C   -0.043876   0.119371   0.000013   0.000173   0.001252   0.000000
    33  C   -0.024092  -0.258639   0.000006  -0.000054  -0.000127  -0.000009
    34  C    0.022865   0.020721  -0.000015   0.000297   0.000001   0.000000
    35  C   -0.003971   0.036404   0.000001  -0.000023  -0.000059  -0.000001
    36  H    0.000001   0.000158   0.000000   0.000000   0.000000   0.000000
    37  C    0.003257   0.199499   0.000002  -0.000092   0.000005   0.000000
    38  H    0.000386   0.002159   0.000000   0.000000   0.000000   0.000000
    39  C    0.001327  -0.017123   0.000000   0.000012   0.000001   0.000000
    40  H    0.000001   0.000004   0.000000   0.000000   0.000000   0.000000
    41  H    0.000010   0.000097   0.000000   0.000000   0.000000   0.000000
    42  H   -0.000001  -0.000007   0.000000   0.000000   0.000000   0.000000
    43  C    0.025648  -0.100366   0.000126  -0.001204   0.001611   0.000094
    44  H    0.000557   0.020075   0.000000   0.000000   0.000000   0.000000
    45  Br   0.002991  -0.022051   0.000005  -0.000046  -0.000080   0.000004
              19         20         21         22         23         24
     1  C    0.277487  -0.011572   0.027180   0.010094  -0.167181  -0.002111
     2  C    0.061791   0.017410   0.213224   0.036212  -0.008368   0.000156
     3  C    0.023031   0.011473   0.039728   0.215337  -0.063578   0.002622
     4  C   -0.024258   0.316252  -0.019927   0.033123   0.480654   0.013319
     5  C    0.042193  -0.103521   0.030763   0.033715   1.516837   0.000215
     6  C   -0.086403   0.019203   0.039458  -0.000479  -0.294764  -0.030981
     7  S    0.018045   0.000417  -0.005591   0.000790   0.206653   0.007680
     8  C   -0.006073  -0.000732  -0.000133  -0.000064   0.306672  -0.018009
     9  C    0.003831  -0.010755   0.000598  -0.000019   1.337646   0.054993
    10  S    0.008552   0.084772   0.001693  -0.002346  -4.905845  -0.154481
    11  C    0.001244   0.000626   0.000054   0.000081  -0.044525   0.016880
    12  C   -0.000038   0.000420  -0.000006   0.000014   0.005545   0.002179
    13  C   -0.000116  -0.000213   0.000019   0.000001   0.104364  -0.000448
    14  C    0.004081   0.000813   0.000002   0.000086  -0.218719   0.003360
    15  H    0.000000   0.000000   0.000000   0.000000   0.000233   0.000000
    16  H    0.000000   0.000000   0.000000   0.000000  -0.000932   0.000000
    17  H    0.000000   0.000001   0.000000   0.000000  -0.025540   0.000004
    18  H    0.000000   0.000000   0.000000   0.000000  -0.000740   0.000000
    19  H    0.472133   0.000010  -0.003887  -0.000121  -0.000543   0.000000
    20  H    0.000010   0.468994  -0.000122  -0.003733  -0.010517   0.000030
    21  H   -0.003887  -0.000122   0.478440  -0.003659   0.000105   0.000000
    22  H   -0.000121  -0.003733  -0.003659   0.476272  -0.000463   0.000000
    23  C   -0.000543  -0.010517   0.000105  -0.000463  15.369252   0.447582
    24  H    0.000000   0.000030   0.000000   0.000000   0.447582   0.445611
    25  C    0.000092   0.000326  -0.000003  -0.000073  -2.498623  -0.048282
    26  H    0.000000   0.000000   0.000000   0.000000  -0.215027   0.001120
    27  C    0.000000  -0.000145  -0.000001   0.000010   0.591936   0.026284
    28  H    0.000000   0.000002   0.000000   0.000000  -0.052764   0.000239
    29  H    0.000000   0.000000   0.000000   0.000000   0.035526   0.000099
    30  H    0.000000   0.000000   0.000000   0.000000   0.107169   0.001356
    31  H    0.000000   0.000000   0.000000   0.000000   0.116492   0.002560
    32  C    0.004246  -0.015751  -0.002560   0.001035  -2.348252  -0.009686
    33  C   -0.004521   0.017762   0.003289  -0.016178  -1.628207   0.013570
    34  C   -0.005431  -0.004677   0.000367  -0.000958   2.358311  -0.002586
    35  C   -0.000991   0.009696  -0.008663   0.021169  -0.433277  -0.009355
    36  H    0.000000  -0.000180   0.000000   0.000005   0.038962  -0.001155
    37  C    0.017395   0.002061  -0.005191   0.000292  -0.862443   0.001072
    38  H   -0.000001   0.000000   0.000000   0.000000   0.008988   0.000000
    39  C   -0.007689  -0.001096   0.014678  -0.004396   0.202523   0.000111
    40  H    0.000001  -0.000011   0.000000  -0.000114   0.006436  -0.000001
    41  H   -0.000052   0.000000   0.000001   0.000000  -0.000720   0.000000
    42  H    0.000001   0.000000  -0.000055   0.000001  -0.000357   0.000000
    43  C   -0.002152   0.001333  -0.000540   0.000867  -3.261374  -0.018419
    44  H    0.000001   0.000000   0.000000   0.000000   0.194025   0.002083
    45  Br  -0.000070  -0.000019   0.000005  -0.000007  -0.260073  -0.026028
              25         26         27         28         29         30
     1  C    0.063861   0.000592   0.006524  -0.000122  -0.000048   0.000055
     2  C   -0.015935  -0.000030   0.003499  -0.000053   0.000000   0.000009
     3  C    0.039900  -0.000030  -0.013683   0.000154  -0.000020  -0.000098
     4  C    0.180986  -0.000675   0.071151  -0.001385  -0.000612  -0.000446
     5  C   -0.113342   0.003174  -0.099399   0.018815   0.000203  -0.003506
     6  C   -0.290680   0.004636   0.039014  -0.000646  -0.000338   0.000633
     7  S    0.054742   0.000155  -0.000065   0.001678  -0.000877  -0.000177
     8  C   -0.144827   0.023817  -0.136834   0.003093  -0.007508  -0.000306
     9  C   -0.416678   0.005443   0.425752   0.054309  -0.018924  -0.009343
    10  S    0.508730  -0.013659  -0.104296  -0.034962  -0.000805   0.009842
    11  C    0.249437  -0.020025  -0.215142  -0.035804   0.017607   0.008296
    12  C   -0.053229  -0.005269   0.012065  -0.019063   0.006159   0.002071
    13  C   -0.009109   0.000213   0.006798  -0.002923   0.000281   0.000217
    14  C   -0.037122  -0.009352  -0.013867  -0.001624   0.003185   0.000513
    15  H   -0.000249   0.000000  -0.000179   0.000000   0.000000   0.000000
    16  H    0.000567   0.000000   0.000158   0.000000   0.000000   0.000000
    17  H    0.015054   0.000001   0.005651   0.000333  -0.000038   0.000008
    18  H    0.000060   0.000000   0.000471  -0.000005  -0.000002   0.000000
    19  H    0.000092   0.000000   0.000000   0.000000   0.000000   0.000000
    20  H    0.000326   0.000000  -0.000145   0.000002   0.000000   0.000000
    21  H   -0.000003   0.000000  -0.000001   0.000000   0.000000   0.000000
    22  H   -0.000073   0.000000   0.000010   0.000000   0.000000   0.000000
    23  C   -2.498623  -0.215027   0.591936  -0.052764   0.035526   0.107169
    24  H   -0.048282   0.001120   0.026284   0.000239   0.000099   0.001356
    25  C    7.942420   0.432470  -0.405728  -0.014298  -0.113458  -0.163209
    26  H    0.432470   0.490805   0.000899   0.003726  -0.002598  -0.003989
    27  C   -0.405728   0.000899   5.760309   0.416263   0.442561   0.432757
    28  H   -0.014298   0.003726   0.416263   0.521842  -0.022416  -0.026355
    29  H   -0.113458  -0.002598   0.442561  -0.022416   0.494782  -0.020699
    30  H   -0.163209  -0.003989   0.432757  -0.026355  -0.020699   0.497241
    31  H    0.236682  -0.020588  -0.014649  -0.003469  -0.002307   0.003604
    32  C    0.721742   0.012390  -0.092512   0.001424  -0.000309  -0.008633
    33  C   -0.101593   0.003803  -0.055731   0.000525  -0.000188   0.003688
    34  C    0.009232  -0.001532   0.034143  -0.000211   0.000222  -0.000334
    35  C   -0.066400   0.000296  -0.006418   0.000166  -0.000024   0.000260
    36  H    0.017479   0.000003  -0.000491   0.000002   0.000000   0.000000
    37  C   -0.041726   0.000220  -0.007646   0.000022   0.000024   0.000005
    38  H    0.003306   0.000004   0.000260   0.000000   0.000000   0.000000
    39  C    0.015330  -0.000082   0.000186   0.000002  -0.000003  -0.000005
    40  H    0.000229   0.000000   0.000015   0.000000   0.000000   0.000000
    41  H    0.000022   0.000000  -0.000002   0.000000   0.000000   0.000000
    42  H   -0.000020   0.000000   0.000000   0.000000   0.000000   0.000000
    43  C    0.352004   0.100658  -0.492392   0.021235   0.001400  -0.015356
    44  H   -0.006474  -0.000799   0.012387   0.000001   0.000001  -0.000007
    45  Br  -0.142865   0.003509  -0.050338   0.002518   0.000330  -0.002779
              31         32         33         34         35         36
     1  C   -0.000888  -0.933967   1.418846   0.024052  -0.003150  -0.010520
     2  C   -0.000022   0.174510  -0.663278   0.032647   0.307328   0.000033
     3  C   -0.000336  -0.455866   1.092963  -0.369136  -0.328950  -0.028220
     4  C    0.002136  -0.262183   0.100906   0.855238  -0.214200   0.007401
     5  C   -0.011977   0.867866   0.086124  -0.979029   0.473756   0.046721
     6  C   -0.015347   0.234099  -1.819384   0.507261  -0.543681   0.017711
     7  S   -0.003767  -0.796799  -1.341160   1.401948  -0.222940  -0.000444
     8  C   -0.115197  -0.329663  -0.641507   0.520099  -0.138992   0.002823
     9  C    0.070948   0.217843  -0.021052  -0.222284  -0.013811   0.006082
    10  S   -0.017153   1.410999   2.241199  -2.184841   0.866068  -0.050082
    11  C    0.039994   0.315403  -0.016625  -0.058117   0.050564   0.000101
    12  C    0.028732   0.012680   0.029231  -0.012977   0.001315   0.000059
    13  C   -0.003200  -0.043876  -0.024092   0.022865  -0.003971   0.000001
    14  C    0.030283   0.119371  -0.258639   0.020721   0.036404   0.000158
    15  H   -0.000002   0.000013   0.000006  -0.000015   0.000001   0.000000
    16  H   -0.000004   0.000173  -0.000054   0.000297  -0.000023   0.000000
    17  H    0.000040   0.001252  -0.000127   0.000001  -0.000059   0.000000
    18  H   -0.000011   0.000000  -0.000009   0.000000  -0.000001   0.000000
    19  H    0.000000   0.004246  -0.004521  -0.005431  -0.000991   0.000000
    20  H    0.000000  -0.015751   0.017762  -0.004677   0.009696  -0.000180
    21  H    0.000000  -0.002560   0.003289   0.000367  -0.008663   0.000000
    22  H    0.000000   0.001035  -0.016178  -0.000958   0.021169   0.000005
    23  C    0.116492  -2.348252  -1.628207   2.358311  -0.433277   0.038962
    24  H    0.002560  -0.009686   0.013570  -0.002586  -0.009355  -0.001155
    25  C    0.236682   0.721742  -0.101593   0.009232  -0.066400   0.017479
    26  H   -0.020588   0.012390   0.003803  -0.001532   0.000296   0.000003
    27  C   -0.014649  -0.092512  -0.055731   0.034143  -0.006418  -0.000491
    28  H   -0.003469   0.001424   0.000525  -0.000211   0.000166   0.000002
    29  H   -0.002307  -0.000309  -0.000188   0.000222  -0.000024   0.000000
    30  H    0.003604  -0.008633   0.003688  -0.000334   0.000260   0.000000
    31  H    0.479096  -0.009637   0.005411  -0.000024   0.000192  -0.000002
    32  C   -0.009637  23.250067  -8.418891  -1.631416  -1.944753   0.431888
    33  C    0.005411  -8.418891  29.251981 -11.850824  -0.256207  -0.176795
    34  C   -0.000024  -1.631416 -11.850824  21.284100  -2.428285   0.160499
    35  C    0.000192  -1.944753  -0.256207  -2.428285  10.658627  -0.102518
    36  H   -0.000002   0.431888  -0.176795   0.160499  -0.102518   0.520641
    37  C    0.000008  -0.017715  -1.524982  -2.671457   0.699621  -0.010208
    38  H   -0.000001  -0.092820   0.000692   0.255476  -0.014360  -0.000117
    39  C    0.000112  -2.392361   1.818803   0.393391  -0.572655  -0.028567
    40  H    0.000000   0.044851   0.162887   0.031989   0.052973  -0.004139
    41  H    0.000000   0.030522  -0.009296   0.026185   0.009288   0.000013
    42  H    0.000000   0.000445   0.012139  -0.025331   0.033071  -0.000132
    43  C   -0.033883  -1.664332  -1.638510   0.853473  -0.019430  -0.016151
    44  H   -0.000042  -0.249152  -0.133641   0.187989  -0.007794  -0.000043
    45  Br   0.003572  -0.031386   0.254118  -0.289615  -0.013341   0.002289
              37         38         39         40         41         42
     1  C   -0.578340  -0.008568   0.111833  -0.008532   0.008650   0.000042
     2  C    0.387849  -0.003437  -0.414674  -0.004868  -0.004317   0.014541
     3  C   -0.089819   0.001795   0.398563   0.024808  -0.001522  -0.002465
     4  C   -0.586354  -0.003669   0.096462  -0.004488   0.000993  -0.000839
     5  C   -0.539398   0.001173   0.077410  -0.011765   0.002430  -0.000839
     6  C    1.123258   0.000285  -0.192191   0.011207  -0.006256  -0.008235
     7  S    0.374634   0.036802   0.048118   0.000839   0.002132  -0.001617
     8  C   -0.009723  -0.000303  -0.028805   0.000202  -0.000201  -0.000043
     9  C   -0.134104  -0.002441   0.030676   0.000037   0.000040  -0.000069
    10  S   -0.040966  -0.011924  -0.170907  -0.005993   0.000247   0.000972
    11  C   -0.013335  -0.000134   0.003252   0.000011  -0.000005  -0.000003
    12  C    0.003125  -0.000067   0.000577  -0.000001   0.000000   0.000000
    13  C    0.003257   0.000386   0.001327   0.000001   0.000010  -0.000001
    14  C    0.199499   0.002159  -0.017123   0.000004   0.000097  -0.000007
    15  H    0.000002   0.000000   0.000000   0.000000   0.000000   0.000000
    16  H   -0.000092   0.000000   0.000012   0.000000   0.000000   0.000000
    17  H    0.000005   0.000000   0.000001   0.000000   0.000000   0.000000
    18  H    0.000000   0.000000   0.000000   0.000000   0.000000   0.000000
    19  H    0.017395  -0.000001  -0.007689   0.000001  -0.000052   0.000001
    20  H    0.002061   0.000000  -0.001096  -0.000011   0.000000   0.000000
    21  H   -0.005191   0.000000   0.014678   0.000000   0.000001  -0.000055
    22  H    0.000292   0.000000  -0.004396  -0.000114   0.000000   0.000001
    23  C   -0.862443   0.008988   0.202523   0.006436  -0.000720  -0.000357
    24  H    0.001072   0.000000   0.000111  -0.000001   0.000000   0.000000
    25  C   -0.041726   0.003306   0.015330   0.000229   0.000022  -0.000020
    26  H    0.000220   0.000004  -0.000082   0.000000   0.000000   0.000000
    27  C   -0.007646   0.000260   0.000186   0.000015  -0.000002   0.000000
    28  H    0.000022   0.000000   0.000002   0.000000   0.000000   0.000000
    29  H    0.000024   0.000000  -0.000003   0.000000   0.000000   0.000000
    30  H    0.000005   0.000000  -0.000005   0.000000   0.000000   0.000000
    31  H    0.000008  -0.000001   0.000112   0.000000   0.000000   0.000000
    32  C   -0.017715  -0.092820  -2.392361   0.044851   0.030522   0.000445
    33  C   -1.524982   0.000692   1.818803   0.162887  -0.009296   0.012139
    34  C   -2.671457   0.255476   0.393391   0.031989   0.026185  -0.025331
    35  C    0.699621  -0.014360  -0.572655   0.052973   0.009288   0.033071
    36  H   -0.010208  -0.000117  -0.028567  -0.004139   0.000013  -0.000132
    37  C   10.115206   0.030492  -0.521628  -0.030103   0.240021   0.086903
    38  H    0.030492   0.497299   0.009376   0.000012  -0.003536  -0.000122
    39  C   -0.521628   0.009376   7.394403   0.057972   0.037718   0.217241
    40  H   -0.030103   0.000012   0.057972   0.495873  -0.000123  -0.003745
    41  H    0.240021  -0.003536   0.037718  -0.000123   0.485701  -0.003835
    42  H    0.086903  -0.000122   0.217241  -0.003745  -0.003835   0.489720
    43  C    0.618058   0.100969  -0.409465  -0.003315  -0.007430   0.000948
    44  H    0.007491   0.003956   0.003201   0.000002  -0.000009   0.000000
    45  Br   0.041898  -0.001566  -0.001812  -0.000166   0.000164   0.000036
              43         44         45
     1  C   -0.236765  -0.013942  -0.009008
     2  C    0.220166   0.000901   0.005476
     3  C   -0.169636  -0.001535  -0.002000
     4  C   -0.997870   0.001283  -0.034343
     5  C    0.356344  -0.004396   0.026873
     6  C    1.830316  -0.005685   0.098684
     7  S    0.673954   0.045337  -0.032482
     8  C    1.275465  -0.020472   0.061395
     9  C   -0.137220   0.027672   0.033987
    10  S   -2.761883  -0.062294  -0.087590
    11  C   -0.596087   0.005056  -0.063720
    12  C    0.017071  -0.000593   0.001867
    13  C    0.025648   0.000557   0.002991
    14  C   -0.100366   0.020075  -0.022051
    15  H    0.000126   0.000000   0.000005
    16  H   -0.001204   0.000000  -0.000046
    17  H    0.001611   0.000000  -0.000080
    18  H    0.000094   0.000000   0.000004
    19  H   -0.002152   0.000001  -0.000070
    20  H    0.001333   0.000000  -0.000019
    21  H   -0.000540   0.000000   0.000005
    22  H    0.000867   0.000000  -0.000007
    23  C   -3.261374   0.194025  -0.260073
    24  H   -0.018419   0.002083  -0.026028
    25  C    0.352004  -0.006474  -0.142865
    26  H    0.100658  -0.000799   0.003509
    27  C   -0.492392   0.012387  -0.050338
    28  H    0.021235   0.000001   0.002518
    29  H    0.001400   0.000001   0.000330
    30  H   -0.015356  -0.000007  -0.002779
    31  H   -0.033883  -0.000042   0.003572
    32  C   -1.664332  -0.249152  -0.031386
    33  C   -1.638510  -0.133641   0.254118
    34  C    0.853473   0.187989  -0.289615
    35  C   -0.019430  -0.007794  -0.013341
    36  H   -0.016151  -0.000043   0.002289
    37  C    0.618058   0.007491   0.041898
    38  H    0.100969   0.003956  -0.001566
    39  C   -0.409465   0.003201  -0.001812
    40  H   -0.003315   0.000002  -0.000166
    41  H   -0.007430  -0.000009   0.000164
    42  H    0.000948   0.000000   0.000036
    43  C   11.787504   0.331307   0.427724
    44  H    0.331307   0.444837  -0.037136
    45  Br   0.427724  -0.037136  35.234361
 Mulliken charges:
               1
     1  C    0.034747
     2  C   -0.064503
     3  C   -0.135195
     4  C   -0.101224
     5  C   -0.025601
     6  C   -0.807968
     7  S    0.209977
     8  C   -0.189411
     9  C    0.258203
    10  S    0.482115
    11  C   -0.157757
    12  C   -0.308719
    13  C   -0.116507
    14  C   -0.261420
    15  H    0.210912
    16  H    0.213844
    17  H    0.210037
    18  H    0.210505
    19  H    0.208214
    20  H    0.211445
    21  H    0.200733
    22  H    0.203509
    23  C   -0.133078
    24  H    0.278415
    25  C   -0.160749
    26  H    0.205723
    27  C   -0.579576
    28  H    0.169752
    29  H    0.188793
    30  H    0.187519
    31  H    0.232643
    32  C   -0.100297
    33  C    0.083550
    34  C   -0.241425
    35  C    0.133457
    36  H    0.176891
    37  C   -0.267186
    38  H    0.189636
    39  C   -0.169819
    40  H    0.187017
    41  H    0.193071
    42  H    0.191655
    43  C   -0.414495
    44  H    0.255852
    45  Br  -0.093285
 Sum of Mulliken charges =   1.00000
 Mulliken charges with hydrogens summed into heavy atoms:
               1
     1  C    0.242962
     2  C    0.136230
     3  C    0.068314
     4  C    0.110221
     5  C   -0.025601
     6  C   -0.807968
     7  S    0.209977
     8  C   -0.189411
     9  C    0.258203
    10  S    0.482115
    11  C    0.052280
    12  C   -0.098215
    13  C    0.094405
    14  C   -0.047575
    23  C    0.145337
    25  C    0.277617
    27  C   -0.033512
    32  C   -0.100297
    33  C    0.260441
    34  C   -0.051789
    35  C    0.320474
    37  C   -0.074115
    39  C    0.021835
    43  C   -0.158643
    45  Br  -0.093285
 APT charges:
               1
     1  C   -0.603754
     2  C   -0.441697
     3  C   -0.503846
     4  C   -0.653210
     5  C   -0.275381
     6  C   -0.680367
     7  S   -0.557421
     8  C   -0.372792
     9  C   -0.478739
    10  S    0.933386
    11  C   -0.815876
    12  C   -0.534944
    13  C   -0.407379
    14  C   -0.745151
    15  H    1.194850
    16  H    0.714015
    17  H    0.563234
    18  H    1.126780
    19  H    0.701377
    20  H    0.560877
    21  H    1.031888
    22  H    0.970037
    23  C   -0.194269
    24  H    0.564389
    25  C   -0.327544
    26  H    0.600892
    27  C   -1.870131
    28  H    0.275341
    29  H    0.769458
    30  H    0.545591
    31  H    0.314993
    32  C   -0.573590
    33  C   -0.196198
    34  C   -0.814859
    35  C   -0.352020
    36  H    0.339407
    37  C   -0.736495
    38  H    0.422919
    39  C   -0.364654
    40  H    0.767975
    41  H    0.875777
    42  H    1.042705
    43  C   -1.285592
    44  H    0.501459
    45  Br  -0.031441
 Sum of APT charges =   1.00000
 APT charges with hydrogens summed into heavy atoms:
               1
     1  C    0.097623
     2  C    0.590191
     3  C    0.466191
     4  C   -0.092334
     5  C   -0.275381
     6  C   -0.680367
     7  S   -0.557421
     8  C   -0.372792
     9  C   -0.478739
    10  S    0.933386
    11  C   -0.252642
    12  C    0.591836
    13  C    0.787471
    14  C   -0.031136
    23  C    0.370120
    25  C    0.588342
    27  C   -0.279740
    32  C   -0.573590
    33  C    0.143209
    34  C   -0.391940
    35  C    0.415955
    37  C    0.139282
    39  C    0.678051
    43  C   -0.784133
    45  Br  -0.031441
 Electronic spatial extent (au):  <R**2>=           9394.7804
 Charge=              1.0000 electrons
 Dipole moment (field-independent basis, Debye):
    X=              3.9164    Y=             -3.1477    Z=              1.7868  Tot=              5.3328
 Quadrupole moment (field-independent basis, Debye-Ang):
   XX=           -128.3882   YY=           -148.7651   ZZ=           -146.9989
   XY=             23.0102   XZ=             -4.8539   YZ=              2.5699
 Traceless Quadrupole moment (field-independent basis, Debye-Ang):
   XX=             12.9958   YY=             -7.3810   ZZ=             -5.6148
   XY=             23.0102   XZ=             -4.8539   YZ=              2.5699
 Octapole moment (field-independent basis, Debye-Ang**2):
  XXX=             97.5289  YYY=             37.7291  ZZZ=              3.4055  XYY=            -52.4571
  XXY=             -5.7281  XXZ=            -17.8940  XZZ=            -20.0562  YZZ=              8.5340
  YYZ=             15.0450  XYZ=             17.3331
 Hexadecapole moment (field-independent basis, Debye-Ang**3):
 XXXX=          -5012.9042 YYYY=          -4065.6925 ZZZZ=          -1430.7385 XXXY=             97.7810
 XXXZ=           -121.2604 YYYX=            101.1359 YYYZ=            -14.5186 ZZZX=            -27.1242
 ZZZY=            -35.0403 XXYY=          -1675.2613 XXZZ=          -1113.5580 YYZZ=           -926.1029
 XXYZ=             85.1901 YYXZ=            -30.1227 ZZXY=             -7.4227
 N-N= 3.118985915376D+03 E-N=-1.620126230872D+04  KE= 4.191119305820D+03
  Exact polarizability:       0.000       0.000       0.000       0.000       0.000       0.000
 Approx polarizability:     359.943      37.485     373.828     -14.439      16.373     356.698
 D2PCM: PCM CHGder 2nd derivatives, FixD1E=F FixD2E=F DoIter=F DoCFld=F I1PDM=0
 Calling FoFJK, ICntrl=    100127 FMM=F ISym2X=0 I1Cent= 0 IOpClX= 0 NMat=1 NMatS=1 NMatT=0.
 ***** Axes restored to original set *****
 -------------------------------------------------------------------
 Center     Atomic                   Forces (Hartrees/Bohr)
 Number     Number              X              Y              Z
 -------------------------------------------------------------------
      1        6          -0.000010612    0.000001978   -0.000012324
      2        6          -0.000003793   -0.000001028   -0.000011474
      3        6          -0.000005031   -0.000006258   -0.000014030
      4        6           0.000002523   -0.000002421   -0.000009917
      5        6          -0.000001177   -0.000002038   -0.000004184
      6        6          -0.000009743    0.000001302   -0.000008859
      7       16          -0.000007648    0.000006036   -0.000011173
      8        6          -0.000004093   -0.000000267   -0.000000968
      9        6           0.000006213   -0.000010829   -0.000015855
     10       16           0.000007466   -0.000027838    0.000019742
     11        6           0.000001540   -0.000010878   -0.000007629
     12        6           0.000000222   -0.000011239   -0.000009560
     13        6          -0.000005071   -0.000005091   -0.000015454
     14        6          -0.000006156   -0.000002138   -0.000017251
     15        1          -0.000005906   -0.000005137   -0.000017600
     16        1          -0.000012605    0.000004490   -0.000014852
     17        1           0.000013452   -0.000022516   -0.000011121
     18        1           0.000002925   -0.000016672   -0.000012994
     19        1          -0.000011699    0.000006885   -0.000013105
     20        1           0.000005516   -0.000013656   -0.000004221
     21        1          -0.000011101    0.000002665   -0.000018185
     22        1          -0.000000799   -0.000008205   -0.000011403
     23        6           0.019754429   -0.034999817   -0.003128641
     24        1           0.000009530   -0.000002860    0.000015062
     25        6           0.000006762   -0.000006323    0.000018210
     26        1           0.000012158    0.000003562    0.000015977
     27        6           0.000013296   -0.000014914    0.000009267
     28        1           0.000012117   -0.000010471    0.000011276
     29        1           0.000013882   -0.000010831    0.000011739
     30        1           0.000014166   -0.000012005    0.000020259
     31        1           0.000003905    0.000002172    0.000001785
     32        6          -0.000003859    0.000021858    0.000021225
     33        6          -0.000007020   -0.000006018    0.000015781
     34        6          -0.000000651    0.000014459    0.000005947
     35        6           0.000002091    0.000007935    0.000009774
     36        1           0.000015720    0.000004093    0.000012471
     37        6          -0.000010123    0.000018789    0.000006335
     38        1          -0.000007653    0.000019486    0.000006037
     39        6          -0.000004380    0.000014219   -0.000000210
     40        1           0.000001407    0.000003916    0.000007327
     41        1          -0.000012344    0.000024894    0.000003821
     42        1          -0.000007616    0.000016047    0.000005189
     43        6          -0.000227644    0.038775379    0.023257919
     44        1           0.000003938    0.000011252    0.000008625
     45       35          -0.019526534   -0.003751965   -0.020112762
 -------------------------------------------------------------------
 Cartesian Forces:  Max     0.038775379 RMS     0.005753857
 FormGI is forming the generalized inverse of G from B-inverse, IUseBI=4.

 GradGradGradGradGradGradGradGradGradGradGradGradGradGradGradGradGradGrad
 Berny optimization.
 Internal  Forces:  Max     0.053761370 RMS     0.004952575
 Search for a saddle point.
 Step number   1 out of a maximum of  263
 All quantities printed in internal units (Hartrees-Bohrs-Radians)
 Swapping is turned off.
 Second derivative matrix not updated -- analytic derivatives used.
 ITU=  0
     Eigenvalues ---   -0.01202   0.00202   0.00379   0.00803   0.01020
     Eigenvalues ---    0.01204   0.01418   0.01445   0.01620   0.01634
     Eigenvalues ---    0.01743   0.01779   0.01791   0.01799   0.01818
     Eigenvalues ---    0.01968   0.02063   0.02145   0.02249   0.02269
     Eigenvalues ---    0.02388   0.02413   0.02464   0.02580   0.02586
     Eigenvalues ---    0.02596   0.02797   0.02848   0.02909   0.02913
     Eigenvalues ---    0.02966   0.02997   0.03123   0.03245   0.03305
     Eigenvalues ---    0.03721   0.03813   0.04409   0.04468   0.04578
     Eigenvalues ---    0.05697   0.06398   0.06695   0.07347   0.07540
     Eigenvalues ---    0.09108   0.10958   0.11043   0.11068   0.11232
     Eigenvalues ---    0.11452   0.11651   0.11766   0.11900   0.12016
     Eigenvalues ---    0.12180   0.12334   0.12367   0.12396   0.12491
     Eigenvalues ---    0.12590   0.12679   0.12937   0.14264   0.15548
     Eigenvalues ---    0.15840   0.16290   0.16664   0.17432   0.17884
     Eigenvalues ---    0.18314   0.18673   0.19229   0.19401   0.19462
     Eigenvalues ---    0.19708   0.19905   0.20115   0.21235   0.21976
     Eigenvalues ---    0.22660   0.23736   0.24089   0.25219   0.26225
     Eigenvalues ---    0.26830   0.27357   0.28222   0.29243   0.30221
     Eigenvalues ---    0.32200   0.34195   0.34224   0.34552   0.34595
     Eigenvalues ---    0.35071   0.35248   0.36440   0.36563   0.36692
     Eigenvalues ---    0.36714   0.36722   0.36741   0.36782   0.36804
     Eigenvalues ---    0.36827   0.36887   0.36906   0.36948   0.37039
     Eigenvalues ---    0.37099   0.37147   0.37953   0.42224   0.42400
     Eigenvalues ---    0.43071   0.43097   0.43137   0.44721   0.47113
     Eigenvalues ---    0.48279   0.48290   0.48375   0.48453   0.48587
     Eigenvalues ---    0.51843   0.52152   0.52465   0.69139
 Eigenvectors required to have negative eigenvalues:
                          R18       D83       D79       D70       D72
   1                   -0.63681   0.24568  -0.24082   0.22862   0.21985
                          D71       D81       A79       D84       D74
   1                    0.21472  -0.18718   0.17368   0.16562  -0.14771
 RFO step:  Lambda0=1.490696480D-02 Lambda=-2.15084349D-02.
 Linear search not attempted -- option 19 set.
 Maximum step size (   0.300) exceeded in Quadratic search.
    -- Step size scaled by   0.480
 Iteration  1 RMS(Cart)=  0.04798274 RMS(Int)=  0.00464239
 Iteration  2 RMS(Cart)=  0.01519258 RMS(Int)=  0.00039934
 Iteration  3 RMS(Cart)=  0.00001577 RMS(Int)=  0.00039930
 Iteration  4 RMS(Cart)=  0.00000000 RMS(Int)=  0.00039930
 Variable       Old X    -DE/DX   Delta X   Delta X   Delta X     New X
                                 (Linear)    (Quad)   (Total)
    R1        2.63106   0.00000   0.00000  -0.00009  -0.00008   2.63097
    R2        2.63549   0.00000   0.00000   0.00051   0.00051   2.63600
    R3        2.05076   0.00000   0.00000   0.00011   0.00011   2.05086
    R4        2.63357   0.00000   0.00000   0.00020   0.00021   2.63378
    R5        2.05030   0.00000   0.00000   0.00008   0.00008   2.05039
    R6        2.62614   0.00000   0.00000   0.00041   0.00041   2.62655
    R7        2.04937   0.00000   0.00000   0.00020   0.00020   2.04958
    R8        2.63500   0.00000   0.00000   0.00019   0.00018   2.63518
    R9        2.05102   0.00000   0.00000   0.00019   0.00019   2.05121
   R10        2.64171   0.00000   0.00000  -0.00010  -0.00011   2.64160
   R11        3.34934  -0.00001   0.00000   0.00016   0.00014   3.34948
   R12        3.35570   0.00000   0.00000   0.00120   0.00123   3.35693
   R13        3.35433   0.00000   0.00000   0.00043   0.00044   3.35478
   R14        2.64260   0.00000   0.00000   0.00106   0.00106   2.64366
   R15        2.63701   0.00000   0.00000   0.00009   0.00009   2.63710
   R16        3.35030   0.00001   0.00000  -0.00179  -0.00180   3.34849
   R17        2.63735   0.00000   0.00000   0.00037   0.00037   2.63772
   R18        4.11791   0.00002   0.00000   0.27111   0.27111   4.38902
   R19        2.62720   0.00000   0.00000   0.00056   0.00056   2.62776
   R20        2.05103  -0.00001   0.00000  -0.00003  -0.00003   2.05100
   R21        2.63425   0.00000   0.00000  -0.00001  -0.00001   2.63424
   R22        2.04916   0.00000   0.00000   0.00017   0.00017   2.04933
   R23        2.63112   0.00000   0.00000   0.00004   0.00004   2.63115
   R24        2.05028   0.00000   0.00000   0.00007   0.00007   2.05034
   R25        2.05072   0.00000   0.00000   0.00015   0.00015   2.05086
   R26        2.05095   0.00000   0.00000  -0.00038  -0.00038   2.05056
   R27        2.88150   0.00000   0.00000  -0.02198  -0.02198   2.85952
   R28        2.86253  -0.00001   0.00000  -0.04365  -0.04365   2.81888
   R29        2.06145   0.00000   0.00000   0.00340   0.00340   2.06485
   R30        2.87959   0.00000   0.00000  -0.00096  -0.00096   2.87863
   R31        2.06709   0.00000   0.00000   0.00129   0.00129   2.06838
   R32        2.06970   0.00000   0.00000  -0.00031  -0.00031   2.06940
   R33        2.06504   0.00000   0.00000  -0.00018  -0.00018   2.06486
   R34        2.06839   0.00000   0.00000  -0.00034  -0.00034   2.06805
   R35        2.64426   0.00000   0.00000  -0.00041  -0.00041   2.64385
   R36        2.64643   0.00000   0.00000   0.00028   0.00028   2.64672
   R37        2.77464  -0.00001   0.00000   0.00585   0.00585   2.78049
   R38        2.62367   0.00000   0.00000   0.00082   0.00082   2.62450
   R39        2.05329   0.00001   0.00000  -0.00103  -0.00103   2.05226
   R40        2.62741   0.00000   0.00000  -0.00046  -0.00046   2.62696
   R41        2.05332   0.00000   0.00000   0.00001   0.00001   2.05333
   R42        2.63802   0.00001   0.00000  -0.00119  -0.00119   2.63683
   R43        2.05043   0.00000   0.00000  -0.00003  -0.00003   2.05040
   R44        2.63329   0.00000   0.00000  -0.00001  -0.00002   2.63328
   R45        2.05068   0.00000   0.00000  -0.00004  -0.00004   2.05064
   R46        2.05149   0.00000   0.00000  -0.00004  -0.00004   2.05145
   R47        2.05534   0.00000   0.00000   0.00015   0.00015   2.05549
   R48        4.07770   0.00000   0.00000  -0.04428  -0.04428   4.03342
    A1        2.09370   0.00000   0.00000  -0.00052  -0.00053   2.09317
    A2        2.09715   0.00000   0.00000   0.00083   0.00084   2.09799
    A3        2.09227   0.00000   0.00000  -0.00027  -0.00027   2.09200
    A4        2.10728   0.00000   0.00000  -0.00118  -0.00118   2.10610
    A5        2.08089   0.00000   0.00000   0.00083   0.00083   2.08172
    A6        2.09480   0.00000   0.00000   0.00038   0.00038   2.09518
    A7        2.09201   0.00000   0.00000   0.00068   0.00068   2.09269
    A8        2.10121   0.00000   0.00000  -0.00045  -0.00045   2.10076
    A9        2.08997   0.00000   0.00000  -0.00023  -0.00023   2.08974
   A10        2.07957   0.00000   0.00000   0.00174   0.00172   2.08129
   A11        2.10561   0.00000   0.00000  -0.00027  -0.00027   2.10534
   A12        2.09790   0.00000   0.00000  -0.00141  -0.00141   2.09650
   A13        2.11964   0.00000   0.00000  -0.00331  -0.00332   2.11632
   A14        2.05269  -0.00001   0.00000   0.00413   0.00417   2.05687
   A15        2.11069   0.00001   0.00000  -0.00066  -0.00074   2.10996
   A16        2.07297   0.00000   0.00000   0.00303   0.00301   2.07598
   A17        2.07833   0.00001   0.00000   0.00179   0.00181   2.08014
   A18        2.13168   0.00000   0.00000  -0.00484  -0.00485   2.12683
   A19        1.76896   0.00000   0.00000   0.00040   0.00041   1.76937
   A20        2.13109   0.00001   0.00000  -0.00381  -0.00383   2.12726
   A21        2.07672  -0.00001   0.00000   0.00092   0.00092   2.07764
   A22        2.07520   0.00000   0.00000   0.00279   0.00279   2.07799
   A23        2.11093   0.00000   0.00000  -0.00161  -0.00167   2.10926
   A24        2.11658   0.00000   0.00000  -0.00390  -0.00390   2.11268
   A25        2.05541   0.00001   0.00000   0.00523   0.00523   2.06064
   A26        1.77811   0.00000   0.00000  -0.00017  -0.00009   1.77802
   A27        1.96316   0.00001   0.00000   0.01477   0.01472   1.97789
   A28        1.88940  -0.00001   0.00000  -0.02510  -0.02504   1.86436
   A29        2.08132   0.00000   0.00000   0.00203   0.00203   2.08335
   A30        2.09773   0.00000   0.00000  -0.00128  -0.00128   2.09645
   A31        2.10407  -0.00001   0.00000  -0.00074  -0.00074   2.10334
   A32        2.09233   0.00000   0.00000   0.00056   0.00056   2.09288
   A33        2.08933   0.00000   0.00000  -0.00008  -0.00008   2.08925
   A34        2.10152   0.00000   0.00000  -0.00049  -0.00049   2.10104
   A35        2.10658   0.00000   0.00000  -0.00123  -0.00123   2.10535
   A36        2.09411   0.00000   0.00000   0.00060   0.00060   2.09470
   A37        2.08228   0.00000   0.00000   0.00068   0.00068   2.08296
   A38        2.09375   0.00000   0.00000  -0.00018  -0.00019   2.09357
   A39        2.09193   0.00000   0.00000  -0.00009  -0.00009   2.09184
   A40        2.09746   0.00000   0.00000   0.00030   0.00030   2.09777
   A41        1.55424  -0.00001   0.00000  -0.06404  -0.06315   1.49109
   A42        1.72047   0.00000   0.00000  -0.03262  -0.03177   1.68870
   A43        1.95731   0.00001   0.00000  -0.03779  -0.03714   1.92017
   A44        2.05366   0.00000   0.00000   0.02825   0.02464   2.07829
   A45        2.02388   0.00001   0.00000   0.02621   0.02237   2.04626
   A46        2.04989  -0.00001   0.00000   0.02396   0.02102   2.07092
   A47        1.89221   0.00000   0.00000  -0.00393  -0.00394   1.88827
   A48        1.97421  -0.00001   0.00000   0.00436   0.00436   1.97857
   A49        1.90933   0.00000   0.00000  -0.00382  -0.00383   1.90550
   A50        1.91646   0.00000   0.00000   0.00384   0.00385   1.92030
   A51        1.82664   0.00000   0.00000  -0.00432  -0.00434   1.82230
   A52        1.93865   0.00000   0.00000   0.00303   0.00303   1.94168
   A53        1.96145   0.00001   0.00000  -0.00263  -0.00263   1.95882
   A54        1.91585   0.00000   0.00000  -0.00015  -0.00015   1.91570
   A55        1.93499   0.00000   0.00000   0.00080   0.00080   1.93579
   A56        1.87767   0.00000   0.00000   0.00124   0.00124   1.87891
   A57        1.88374   0.00000   0.00000   0.00069   0.00069   1.88443
   A58        1.88773   0.00000   0.00000   0.00015   0.00015   1.88788
   A59        2.09058   0.00000   0.00000  -0.00129  -0.00131   2.08927
   A60        2.14678   0.00000   0.00000   0.00295   0.00292   2.14970
   A61        2.04576   0.00000   0.00000  -0.00180  -0.00183   2.04394
   A62        2.09309   0.00000   0.00000   0.00027   0.00027   2.09336
   A63        2.10773  -0.00001   0.00000   0.00525   0.00524   2.11298
   A64        2.08230   0.00001   0.00000  -0.00548  -0.00548   2.07681
   A65        2.09618   0.00000   0.00000   0.00098   0.00098   2.09717
   A66        2.09072   0.00000   0.00000   0.00048   0.00047   2.09120
   A67        2.09626   0.00000   0.00000  -0.00145  -0.00145   2.09481
   A68        2.09698   0.00000   0.00000   0.00064   0.00064   2.09762
   A69        2.08962   0.00000   0.00000  -0.00091  -0.00091   2.08871
   A70        2.09658   0.00000   0.00000   0.00027   0.00026   2.09685
   A71        2.09277   0.00000   0.00000   0.00007   0.00006   2.09283
   A72        2.09167   0.00000   0.00000   0.00008   0.00008   2.09175
   A73        2.09872   0.00000   0.00000  -0.00017  -0.00017   2.09855
   A74        2.09671   0.00000   0.00000  -0.00068  -0.00068   2.09603
   A75        2.09195   0.00000   0.00000   0.00026   0.00026   2.09221
   A76        2.09452   0.00000   0.00000   0.00042   0.00042   2.09495
   A77        2.20225  -0.01451   0.00000  -0.00735  -0.00734   2.19491
   A78        1.96663   0.00177   0.00000   0.00813   0.00814   1.97477
   A79        1.40180   0.05376   0.00000   0.02739   0.02740   1.42920
   A80        2.01189   0.00697   0.00000   0.00015   0.00013   2.01203
   A81        1.91448  -0.03082   0.00000  -0.00421  -0.00415   1.91033
   A82        1.81335  -0.00908   0.00000  -0.02458  -0.02476   1.78859
    D1       -0.02573   0.00000   0.00000  -0.00060  -0.00059  -0.02633
    D2        3.13759   0.00000   0.00000  -0.00210  -0.00209   3.13549
    D3        3.10335   0.00000   0.00000   0.00392   0.00393   3.10727
    D4       -0.01652   0.00000   0.00000   0.00242   0.00242  -0.01409
    D5       -0.00883   0.00000   0.00000   0.00861   0.00862  -0.00021
    D6       -3.12870   0.00000   0.00000   0.00982   0.00982  -3.11887
    D7       -3.13795   0.00000   0.00000   0.00410   0.00411  -3.13384
    D8        0.02537   0.00000   0.00000   0.00531   0.00531   0.03068
    D9        0.02411   0.00000   0.00000  -0.00394  -0.00394   0.02017
   D10       -3.11907   0.00000   0.00000  -0.00192  -0.00192  -3.12099
   D11       -3.13938   0.00000   0.00000  -0.00243  -0.00242   3.14138
   D12        0.00062   0.00000   0.00000  -0.00040  -0.00040   0.00022
   D13        0.01214   0.00000   0.00000   0.00031   0.00030   0.01244
   D14        3.13863   0.00000   0.00000   0.00419   0.00418  -3.14038
   D15       -3.12787   0.00000   0.00000  -0.00170  -0.00171  -3.12958
   D16       -0.00138   0.00000   0.00000   0.00218   0.00217   0.00079
   D17       -0.04752   0.00000   0.00000   0.00809   0.00808  -0.03944
   D18        3.11328   0.00000   0.00000  -0.00124  -0.00126   3.11202
   D19        3.10911   0.00000   0.00000   0.00422   0.00421   3.11332
   D20       -0.01328   0.00000   0.00000  -0.00512  -0.00512  -0.01841
   D21        0.04577   0.00000   0.00000  -0.01252  -0.01251   0.03326
   D22       -3.11825   0.00000   0.00000  -0.01368  -0.01366  -3.13190
   D23       -3.11566   0.00000   0.00000  -0.00282  -0.00284  -3.11850
   D24        0.00351   0.00000   0.00000  -0.00398  -0.00399  -0.00048
   D25        2.39401   0.00000   0.00000   0.00525   0.00526   2.39927
   D26       -1.87005   0.00000   0.00000  -0.01771  -0.01769  -1.88775
   D27       -0.72849   0.00000   0.00000  -0.00400  -0.00401  -0.73249
   D28        1.29064   0.00000   0.00000  -0.02696  -0.02697   1.26367
   D29       -2.45485   0.00000   0.00000   0.00864   0.00865  -2.44619
   D30        0.70924   0.00000   0.00000   0.00979   0.00979   0.71903
   D31       -0.69835   0.00000   0.00000  -0.00789  -0.00788  -0.70623
   D32        2.46370   0.00000   0.00000  -0.00179  -0.00182   2.46188
   D33       -0.02273   0.00000   0.00000  -0.00006  -0.00006  -0.02279
   D34       -3.13952   0.00000   0.00000   0.01308   0.01304  -3.12649
   D35        3.09842   0.00000   0.00000  -0.00617  -0.00615   3.09227
   D36       -0.01837   0.00000   0.00000   0.00697   0.00695  -0.01142
   D37        3.10945   0.00000   0.00000  -0.01130  -0.01128   3.09817
   D38       -0.04172   0.00000   0.00000  -0.00696  -0.00696  -0.04868
   D39       -0.01235   0.00000   0.00000  -0.00532  -0.00531  -0.01766
   D40        3.11967   0.00000   0.00000  -0.00099  -0.00099   3.11868
   D41        0.73910   0.00000   0.00000   0.00593   0.00595   0.74504
   D42       -1.33329  -0.00001   0.00000  -0.00018  -0.00023  -1.33353
   D43       -2.42645   0.00000   0.00000  -0.00689  -0.00689  -2.43334
   D44        1.78434  -0.00001   0.00000  -0.01299  -0.01307   1.77127
   D45        0.03171   0.00000   0.00000  -0.00349  -0.00348   0.02823
   D46       -3.12193   0.00000   0.00000  -0.00167  -0.00167  -3.12359
   D47       -3.08584   0.00000   0.00000   0.00933   0.00935  -3.07649
   D48        0.04370   0.00000   0.00000   0.01115   0.01117   0.05487
   D49        1.62168  -0.00001   0.00000   0.01852   0.01872   1.64040
   D50       -2.60467  -0.00001   0.00000   0.03480   0.03503  -2.56964
   D51       -0.43381  -0.00001   0.00000   0.02605   0.02583  -0.40797
   D52       -2.71056  -0.00001   0.00000   0.01152   0.01157  -2.69899
   D53       -0.65372  -0.00001   0.00000   0.02779   0.02788  -0.62584
   D54        1.51714  -0.00002   0.00000   0.01904   0.01869   1.53582
   D55       -0.01421   0.00000   0.00000  -0.00166  -0.00166  -0.01586
   D56        3.13077   0.00000   0.00000  -0.00030  -0.00031   3.13046
   D57        3.13948   0.00000   0.00000  -0.00349  -0.00347   3.13600
   D58        0.00127   0.00000   0.00000  -0.00213  -0.00213  -0.00086
   D59       -0.01624   0.00000   0.00000   0.00318   0.00317  -0.01307
   D60       -3.13492   0.00000   0.00000   0.00062   0.00062  -3.13431
   D61        3.12194   0.00000   0.00000   0.00181   0.00181   3.12376
   D62        0.00326   0.00000   0.00000  -0.00074  -0.00074   0.00252
   D63        0.02970   0.00000   0.00000   0.00034   0.00033   0.03003
   D64       -3.10229   0.00000   0.00000  -0.00400  -0.00400  -3.10629
   D65       -3.13465   0.00000   0.00000   0.00288   0.00287  -3.13178
   D66        0.01655   0.00000   0.00000  -0.00147  -0.00147   0.01508
   D67        2.78037   0.00001   0.00000  -0.01580  -0.01568   2.76469
   D68       -1.37295   0.00000   0.00000  -0.01083  -0.01072  -1.38367
   D69        0.79805   0.00001   0.00000  -0.00665  -0.00654   0.79150
   D70       -1.87183   0.00000   0.00000  -0.10132  -0.10174  -1.97357
   D71        0.25803   0.00000   0.00000  -0.09635  -0.09679   0.16124
   D72        2.42903   0.00000   0.00000  -0.09217  -0.09261   2.33642
   D73        0.67680   0.00000   0.00000   0.04154   0.04188   0.71867
   D74        2.80666  -0.00001   0.00000   0.04651   0.04683   2.85349
   D75       -1.30553   0.00000   0.00000   0.05069   0.05101  -1.25452
   D76        0.99718  -0.00328   0.00000  -0.00580  -0.00581   0.99137
   D77       -1.64709   0.00716   0.00000  -0.00859  -0.00858  -1.65567
   D78        2.87131  -0.00389   0.00000   0.00815   0.00805   2.87936
   D79       -0.75283  -0.00328   0.00000   0.08067   0.08103  -0.67181
   D80        2.88607   0.00716   0.00000   0.07789   0.07826   2.96433
   D81        1.12129  -0.00390   0.00000   0.09462   0.09489   1.21618
   D82        2.97169  -0.00327   0.00000  -0.06047  -0.06075   2.91094
   D83        0.32741   0.00716   0.00000  -0.06325  -0.06351   0.26390
   D84       -1.43737  -0.00389   0.00000  -0.04652  -0.04688  -1.48425
   D85        1.03844   0.00000   0.00000   0.00074   0.00074   1.03918
   D86        3.12727   0.00000   0.00000   0.00051   0.00051   3.12778
   D87       -1.07138   0.00000   0.00000   0.00111   0.00111  -1.07028
   D88       -3.12851   0.00000   0.00000   0.00143   0.00143  -3.12708
   D89       -1.03968   0.00000   0.00000   0.00119   0.00120  -1.03848
   D90        1.04485   0.00000   0.00000   0.00179   0.00180   1.04664
   D91       -1.11649   0.00000   0.00000   0.00021   0.00020  -1.11629
   D92        0.97234   0.00000   0.00000  -0.00003  -0.00003   0.97231
   D93        3.05687   0.00000   0.00000   0.00057   0.00057   3.05744
   D94        0.00147   0.00000   0.00000  -0.00211  -0.00210  -0.00064
   D95       -3.12840   0.00000   0.00000  -0.00535  -0.00536  -3.13376
   D96       -3.12749   0.00000   0.00000   0.01147   0.01149  -3.11600
   D97        0.02583   0.00000   0.00000   0.00823   0.00823   0.03407
   D98        0.00681   0.00000   0.00000   0.00266   0.00265   0.00947
   D99       -3.14123   0.00000   0.00000   0.00319   0.00318  -3.13805
   D100       3.13649   0.00000   0.00000  -0.01011  -0.01009   3.12640
   D101      -0.01156   0.00000   0.00000  -0.00958  -0.00956  -0.02112
   D102       0.40237   0.01776   0.00000  -0.01398  -0.01399   0.38838
   D103       3.03558   0.00562   0.00000  -0.00927  -0.00929   3.02629
   D104      -1.20885  -0.02340   0.00000  -0.04356  -0.04354  -1.25239
   D105      -2.72688   0.01776   0.00000  -0.00073  -0.00073  -2.72762
   D106      -0.09368   0.00563   0.00000   0.00398   0.00397  -0.08971
   D107       1.94508  -0.02339   0.00000  -0.03031  -0.03028   1.91480
   D108      -0.00380   0.00000   0.00000   0.00150   0.00151  -0.00229
   D109       3.13690   0.00000   0.00000  -0.00117  -0.00117   3.13573
   D110       3.12624   0.00000   0.00000   0.00477   0.00476   3.13100
   D111      -0.01625   0.00000   0.00000   0.00209   0.00209  -0.01416
   D112      -0.01273   0.00000   0.00000  -0.00260  -0.00260  -0.01533
   D113       3.13726   0.00000   0.00000   0.00071   0.00071   3.13797
   D114       3.13533   0.00000   0.00000  -0.00314  -0.00314   3.13220
   D115       0.00214   0.00000   0.00000   0.00017   0.00017   0.00231
   D116      -0.00213   0.00000   0.00000  -0.00144  -0.00144  -0.00357
   D117      -3.14148   0.00000   0.00000  -0.00189  -0.00190   3.13981
   D118       3.14036   0.00000   0.00000   0.00125   0.00125  -3.14158
   D119       0.00101   0.00000   0.00000   0.00079   0.00079   0.00180
   D120       0.01041   0.00000   0.00000   0.00198   0.00198   0.01239
   D121      -3.13343   0.00000   0.00000   0.00244   0.00244  -3.13100
   D122      -3.13962   0.00000   0.00000  -0.00134  -0.00134  -3.14096
   D123      -0.00027   0.00000   0.00000  -0.00089  -0.00089  -0.00115
         Item               Value     Threshold  Converged?
 Maximum Force            0.053761     0.000450     NO 
 RMS     Force            0.004953     0.000300     NO 
 Maximum Displacement     0.266806     0.001800     NO 
 RMS     Displacement     0.049952     0.001200     NO 
 Predicted change in Energy=-1.871782D-03
 GradGradGradGradGradGradGradGradGradGradGradGradGradGradGradGradGradGrad

                          Input orientation:                          
 ---------------------------------------------------------------------
 Center     Atomic      Atomic             Coordinates (Angstroms)
 Number     Number       Type             X           Y           Z
 ---------------------------------------------------------------------
      1          6           0       -0.444362   -3.405286   -0.367540
      2          6           0       -1.063090   -4.011253    0.722570
      3          6           0       -0.988907   -3.438541    1.991030
      4          6           0       -0.311867   -2.238055    2.170746
      5          6           0        0.273336   -1.614343    1.069343
      6          6           0        0.231664   -2.196582   -0.200818
      7         16           0        0.984239   -1.423232   -1.611913
      8          6           0        2.503745   -0.825778   -0.914962
      9          6           0        2.556684   -0.251787    0.359729
     10         16           0        1.087932   -0.062339    1.332697
     11          6           0        3.757975    0.228598    0.883606
     12          6           0        4.912602    0.164875    0.111332
     13          6           0        4.865070   -0.392597   -1.165443
     14          6           0        3.672995   -0.902657   -1.672814
     15          1           0        5.766357   -0.449337   -1.766838
     16          1           0        3.651041   -1.364652   -2.654592
     17          1           0        3.784969    0.655900    1.880929
     18          1           0        5.846788    0.545992    0.508953
     19          1           0       -0.479912   -3.874115   -1.345674
     20          1           0       -0.245841   -1.782191    3.153618
     21          1           0       -1.590856   -4.948435    0.579672
     22          1           0       -1.456590   -3.924708    2.840294
     23          6           0       -0.072793    1.746504    0.452279
     24          1           0       -0.501760    1.843144    1.444304
     25          6           0        1.139390    2.577122    0.091124
     26          1           0        0.843846    3.295852   -0.676998
     27          6           0        1.748203    3.306794    1.281661
     28          1           0        2.071265    2.617629    2.068984
     29          1           0        2.623998    3.874654    0.958461
     30          1           0        1.030110    4.006945    1.719569
     31          1           0        1.878425    1.938709   -0.403111
     32          6           0       -2.027499    0.265124   -0.517221
     33          6           0       -2.612599   -0.086982    0.703870
     34          6           0       -2.418722   -0.393393   -1.689795
     35          6           0       -3.577218   -1.085175    0.748032
     36          1           0       -2.331055    0.414091    1.625322
     37          6           0       -3.392184   -1.384647   -1.642516
     38          1           0       -1.963094   -0.123651   -2.638633
     39          6           0       -3.966884   -1.736533   -0.422822
     40          1           0       -4.024196   -1.358570    1.698159
     41          1           0       -3.693905   -1.889255   -2.554598
     42          1           0       -4.720146   -2.517198   -0.382255
     43          6           0       -0.978027    1.288894   -0.641465
     44          1           0       -0.534832    1.382155   -1.630410
     45         35           0       -1.830230    3.221452   -0.333882
 ---------------------------------------------------------------------
                    Distance matrix (angstroms):
                    1          2          3          4          5
     1  C    0.000000
     2  C    1.392250   0.000000
     3  C    2.420845   1.393734   0.000000
     4  C    2.796941   2.409520   1.389909   0.000000
     5  C    2.405660   2.766128   2.402179   1.394477   0.000000
     6  C    1.394909   2.412896   2.799367   2.433406   1.397873
     7  S    2.741879   4.042181   4.575585   4.080728   2.780475
     8  C    3.955359   5.054807   5.241178   4.409512   3.087722
     9  C    4.413587   5.231444   5.038627   3.931111   2.752052
    10  S    4.051423   4.537960   4.018135   2.719468   1.772467
    11  C    5.694745   6.422223   6.099770   4.929982   3.946345
    12  C    6.455418   7.315911   7.165590   6.108219   5.060256
    13  C    6.156542   7.197385   7.315063   6.429351   5.250805
    14  C    4.991945   6.150751   6.448860   5.695206   4.425337
    15  H    7.019167   8.094798   8.287974   7.459819   6.290822
    16  H    5.115380   6.374382   6.885633   6.304868   5.033779
    17  H    6.279815   6.828455   6.290188   5.024245   4.259606
    18  H    7.480601   8.280128   8.049831   6.959993   6.003703
    19  H    1.085270   2.153262   3.403292   3.882029   3.392088
    20  H    3.882319   3.398030   2.155748   1.085453   2.154511
    21  H    2.143121   1.085019   2.152686   3.393154   3.851124
    22  H    3.403616   2.155710   1.084589   2.145573   3.386251
    23  C    5.229828   5.848548   5.485591   4.345917   3.434511
    24  H    5.552665   5.925366   5.332206   4.149694   3.563087
    25  C    6.205469   6.975409   6.657890   5.442141   4.390370
    26  H    6.830848   7.680428   7.471907   6.330042   5.242633
    27  C    7.251153   7.859374   7.313994   5.981614   5.141780
    28  H    6.967103   7.455139   6.785862   5.409930   4.705467
    29  H    8.010658   8.708490   8.222050   6.888697   5.972186
    30  H    7.840360   8.346676   7.719156   6.403474   5.709148
    31  H    5.827081   6.732141   6.547390   5.372846   4.167566
    32  C    4.000080   4.555719   4.592073   4.053945   3.368001
    33  C    4.106131   4.219151   3.940318   3.474508   3.285578
    34  C    3.836399   4.554795   4.986559   4.769213   4.043605
    35  C    4.054899   3.857904   3.712510   3.743764   3.900004
    36  H    4.703057   4.691095   4.096080   3.377644   3.347612
    37  C    3.794496   4.232892   4.816314   4.975704   4.565411
    38  H    4.270074   5.217389   5.776791   5.507030   4.579615
    39  C    3.898199   3.862421   4.194265   4.509686   4.496771
    40  H    4.612090   4.093489   3.691210   3.844245   4.350818
    41  H    4.200131   4.707854   5.511808   5.821401   5.380290
    42  H    4.367064   4.102061   4.517023   5.101829   5.277987
    43  C    4.732352   5.473517   5.410988   4.559789   3.594658
    44  H    4.952031   5.907996   6.046496   5.253990   4.113490
    45  Br   6.770186   7.349601   7.104122   6.195547   5.457009
                    6          7          8          9         10
     6  C    0.000000
     7  S    1.776409   0.000000
     8  C    2.747992   1.775272   0.000000
     9  C    3.082557   2.780690   1.398966   0.000000
    10  S    2.764029   3.245537   2.763935   1.771945   0.000000
    11  C    4.415014   4.080413   2.433034   1.395822   2.723133
    12  C    5.252151   4.574242   2.799511   2.405339   4.021375
    13  C    5.064910   4.040099   2.413761   2.770311   4.540544
    14  C    3.960274   2.739364   1.395491   2.408529   4.052380
    15  H    6.011498   4.882738   3.392939   3.855297   5.625348
    16  H    4.290134   2.863991   2.152436   3.394438   4.915691
    17  H    5.009621   4.936276   3.413783   2.155604   2.844369
    18  H    6.289284   5.658648   3.883970   3.388731   4.867784
    19  H    2.152011   2.867307   4.287199   5.024995   4.915429
    20  H    3.413498   4.934798   5.002828   4.242888   2.837710
    21  H    3.391672   4.884794   5.999665   6.269686   5.622890
    22  H    3.883939   5.660139   6.276111   5.979124   4.864704
    23  C    4.008386   3.927522   3.889027   3.303920   2.322570
    24  H    4.423090   4.713583   4.660724   3.862528   2.484038
    25  C    4.868003   4.350545   3.801764   3.175468   2.917345
    26  H    5.546922   4.812850   4.449689   4.073618   3.921210
    27  C    5.897862   5.597281   4.740691   3.763921   3.433601
    28  H    5.631408   5.573077   4.576902   3.375016   2.948099
    29  H    6.627752   6.112547   5.061447   4.170196   4.242577
    30  H    6.542870   6.370847   5.698032   4.724023   4.088041
    31  H    4.455712   3.682854   2.880175   2.416657   2.764434
    32  C    3.356178   3.622080   4.677654   4.695847   3.638041
    33  C    3.654957   4.481703   5.416957   5.183347   3.753660
    34  C    3.534557   3.556231   5.001801   5.382868   4.641301
    35  C    4.079599   5.146893   6.309592   6.202425   4.811617
    36  H    4.088756   4.984638   5.600501   5.092653   3.464403
    37  C    3.983718   4.376700   5.966880   6.378197   5.538216
    38  H    3.880328   3.380804   4.839078   5.425402   5.008391
    39  C    4.229508   5.101540   6.552917   6.736008   5.606776
    40  H    4.735053   6.003764   7.051687   6.806200   5.286553
    41  H    4.587463   4.794879   6.498481   7.088333   6.427647
    42  H    4.965495   5.937073   7.438366   7.657342   6.534613
    43  C    3.715652   3.485382   4.082816   3.983751   3.160907
    44  H    3.929199   3.190315   3.823583   4.023418   3.674224
    45  Br   5.798639   5.579220   5.958278   5.638219   4.698557
                   11         12         13         14         15
    11  C    0.000000
    12  C    1.390551   0.000000
    13  C    2.410424   1.393982   0.000000
    14  C    2.796828   2.420625   1.392347   0.000000
    15  H    3.393825   2.152597   1.084995   2.143946   0.000000
    16  H    3.881846   3.403134   2.153212   1.085269   2.469913
    17  H    1.085342   2.155026   3.397991   3.882104   4.295771
    18  H    2.145749   1.084461   2.155996   3.403537   2.485231
    19  H    6.305683   6.893149   6.381401   5.116954   7.135990
    20  H    5.022626   6.297309   6.834228   6.278957   7.882507
    21  H    7.450103   8.286147   8.091975   7.010716   8.937369
    22  H    6.947681   8.046026   8.275574   7.470849   9.245260
    23  C    4.143051   5.241370   5.619188   5.056185   6.621319
    24  H    4.589824   5.823119   6.372769   5.889349   7.406497
    25  C    3.605632   4.478446   4.927361   4.651828   5.832693
    26  H    4.509510   5.194156   5.478456   5.159769   6.280550
    27  C    3.697691   4.610287   5.421132   5.491195   6.288674
    28  H    3.155563   4.233392   5.227650   5.381358   6.146016
    29  H    3.819062   4.440474   5.267144   5.553982   5.999881
    30  H    4.734552   5.694004   6.510467   6.526661   7.378721
    31  H    2.848303   3.552094   3.864736   3.592491   4.762198
    32  C    5.952762   6.969228   6.954157   5.932516   7.925667
    33  C    6.380918   7.552694   7.713836   6.769243   8.743146
    34  C    6.720183   7.569943   7.302642   6.112991   8.185633
    35  C    7.453150   8.604944   8.684082   7.645875   9.696972
    36  H    6.136842   7.404380   7.760369   6.975682   8.821584
    37  C    7.752976   8.628237   8.330307   7.081666   9.207016
    38  H    6.727621   7.410853   6.990454   5.771062   7.785275
    39  C    8.077249   9.096480   8.964433   7.786243   9.909553
    40  H    7.984034   9.203547   9.388950   8.415348  10.425347
    41  H    8.475675   9.241136   8.799193   7.484794   9.601588
    42  H    9.001130  10.011343   9.849045   8.643906  10.777749
    43  C    5.087219   6.043975   6.102766   5.243910   7.055114
    44  H    5.106776   5.847219   5.703059   4.788316   6.563380
    45  Br   6.455037   7.416648   7.653751   7.006177   8.557815
                   16         17         18         19         20
    16  H    0.000000
    17  H    4.967043   0.000000
    18  H    4.298823   2.479010   0.000000
    19  H    5.007538   7.008653   7.937513   0.000000
    20  H    7.006806   4.879698   7.038097   4.967350   0.000000
    21  H    7.126110   7.874092   9.247284   2.468869   4.296436
    22  H    7.926888   7.026827   8.874775   4.298696   2.480819
    23  C    5.761846   4.255913   6.040354   5.915213   4.447344
    24  H    6.658578   4.469479   6.546873   6.361723   4.016256
    25  C    5.420787   3.727410   5.143896   6.804777   5.504666
    26  H    5.788913   4.707711   5.830750   7.321741   6.453491
    27  C    6.398225   3.396289   5.001750   7.964473   5.777387
    28  H    6.377023   2.611615   4.580387   7.766024   5.089580
    29  H    6.446650   3.543894   4.654936   8.659487   6.712272
    30  H    7.406525   4.341059   6.053443   8.589935   6.099069
    31  H    4.373045   3.239962   4.303420   6.343429   5.568476
    32  C    6.282543   6.299891   7.945836   4.496072   4.565180
    33  C    7.221142   6.547230   8.485274   4.805348   3.804805
    34  C    6.222234   7.234423   8.604394   3.999104   5.487151
    35  C    7.993978   7.649615   9.567118   4.664236   4.167824
    36  H    7.567500   6.126137   8.254743   5.535545   3.392265
    37  C    7.115597   8.251668   9.680640   3.842772   5.749819
    38  H    5.749682   7.353528   8.446891   4.235275   6.264973
    39  C    7.946815   8.433400  10.118610   4.192838   5.161315
    40  H    8.823590   8.066881  10.123137   5.306114   4.071092
    41  H    7.364335   9.060092  10.312157   3.966222   6.669658
    42  H    8.750351   9.355615  11.038001   4.555106   5.749960
    43  C    5.702829   5.426720   6.960853   5.234567   4.936630
    44  H    5.110325   5.614056   6.782412   5.264263   5.743128
    45  Br   7.514145   6.558805   8.173437   7.293433   6.301539
                   21         22         23         24         25
    21  H    0.000000
    22  H    2.485248   0.000000
    23  C    6.866072   6.307151   0.000000
    24  H    6.932479   6.010708   1.085111   0.000000
    25  C    8.020407   7.521359   1.513191   2.250154   0.000000
    26  H    8.687649   8.354629   2.125081   2.901884   1.092671
    27  C    8.932575   8.061926   2.537402   2.689062   1.523303
    28  H    8.536656   7.472807   2.823044   2.758715   2.186769
    29  H    9.785467   9.001252   3.472452   3.759446   2.154048
    30  H    9.400407   8.387539   2.816383   2.665413   2.169831
    31  H    7.773964   7.484761   2.139132   3.014524   1.094538
    32  C    5.345562   5.399401   2.637289   2.943741   3.967947
    33  C    4.969217   4.541894   3.142544   2.954534   4.642233
    34  C    5.155992   5.823881   3.830277   4.301095   4.965460
    35  C    4.347270   4.115528   4.515182   4.303289   6.007524
    36  H    5.513435   4.589773   2.872473   2.328364   4.367660
    37  C    4.569846   5.504000   5.021018   5.319929   6.263888
    38  H    5.811590   6.687542   4.077309   4.761739   4.936715
    39  C    4.119080   4.662360   5.297291   5.320464   6.704162
    40  H    4.478760   3.805540   5.177576   4.766863   6.688412
    41  H    4.858502   6.184941   5.947478   6.333389   7.092892
    42  H    4.077827   4.797572   6.361878   6.335904   7.778840
    43  C    6.385218   6.287552   1.491687   2.210081   2.584507
    44  H    6.787931   6.999972   2.164213   3.109255   2.682284
    45  Br   8.224289   7.828320   2.425306   2.612759   3.068295
                   26         27         28         29         30
    26  H    0.000000
    27  C    2.157389   0.000000
    28  H    3.083335   1.095077   0.000000
    29  H    2.485695   1.092676   1.766037   0.000000
    30  H    2.506767   1.094364   1.770958   1.771233   0.000000
    31  H    1.728353   2.174183   2.570870   2.481460   3.082695
    32  C    4.177973   5.171427   5.387263   6.069824   5.324793
    33  C    5.029649   5.555911   5.578264   6.571249   5.573258
    34  C    5.027985   6.315393   6.584425   7.117479   6.548372
    35  C    6.385132   6.923457   6.881935   7.943504   6.935491
    36  H    4.866746   5.012602   4.942958   6.080522   4.920864
    37  C    6.386176   7.548775   7.722870   8.403557   7.741418
    38  H    4.839413   6.396123   6.778814   7.068730   6.709323
    39  C    6.966536   7.810418   7.850291   8.765448   7.908686
    40  H    7.141628   7.433686   7.287134   8.493072   7.371243
    41  H    7.141561   8.445848   8.656021   9.245546   8.680437
    42  H    8.052107   8.861548   8.859926   9.828008   8.946929
    43  C    2.710786   3.899060   4.290717   4.713863   4.122487
    44  H    2.544009   4.170928   4.690805   4.784664   4.534415
    45  Br   2.697025   3.927143   4.621691   4.683692   3.607659
                   31         32         33         34         35
    31  H    0.000000
    32  C    4.250900   0.000000
    33  C    5.049566   1.399065   0.000000
    34  C    5.055662   1.400582   2.420973   0.000000
    35  C    6.342952   2.413670   1.388823   2.786337   0.000000
    36  H    4.915152   2.169062   1.086009   3.413168   2.137840
    37  C    6.352963   2.418760   2.792350   1.390125   2.416328
    38  H    4.899811   2.157703   3.405221   1.086578   3.872909
    39  C    6.904739   2.788684   2.413409   2.409575   1.395351
    40  H    7.080136   3.395746   2.144331   3.871350   1.085024
    41  H    7.094580   3.401347   3.877503   2.147459   3.401106
    42  H    7.962203   3.874259   3.395199   3.393636   2.152794
    43  C    2.939114   1.471371   2.524834   2.450446   3.784534
    44  H    2.764023   2.171405   3.453164   2.589428   4.582664
    45  Br   3.924837   2.968569   3.554541   3.905372   4.771744
                   36         37         38         39         40
    36  H    0.000000
    37  C    3.878172   0.000000
    38  H    4.313453   2.150502   0.000000
    39  C    3.390577   1.393470   3.395053   0.000000
    40  H    2.452420   3.400034   4.957916   2.155157   0.000000
    41  H    4.963315   1.085153   2.473889   2.154602   4.298448
    42  H    4.281422   2.152769   4.292045   1.085582   2.480904
    43  C    2.781059   3.738727   2.637104   4.258436   4.664982
    44  H    3.842311   3.977411   2.307357   4.792021   5.546766
    45  Br   3.459853   5.036702   4.064388   5.399520   5.469852
                   41         42         43         44         45
    41  H    0.000000
    42  H    2.483255   0.000000
    43  C    4.597467   5.343873   0.000000
    44  H    4.640688   5.854887   1.087718   0.000000
    45  Br   5.875729   6.425423   2.134394   2.596547   0.000000
 Stoichiometry    C22H20BrS2(1+)
 Framework group  C1[X(C22H20BrS2)]
 Deg. of freedom   129
 Full point group                 C1      NOp   1
 Largest Abelian subgroup         C1      NOp   1
 Largest concise Abelian subgroup C1      NOp   1
                         Standard orientation:                         
 ---------------------------------------------------------------------
 Center     Atomic      Atomic             Coordinates (Angstroms)
 Number     Number       Type             X           Y           Z
 ---------------------------------------------------------------------
      1          6           0       -0.266893   -3.416176   -0.445108
      2          6           0       -0.843794   -4.083084    0.632288
      3          6           0       -0.785956   -3.543443    1.916008
      4          6           0       -0.168146   -2.315963    2.124457
      5          6           0        0.374274   -1.632709    1.036564
      6          6           0        0.349365   -2.180176   -0.249402
      7         16           0        1.048413   -1.330356   -1.643952
      8          6           0        2.542854   -0.677121   -0.942866
      9          6           0        2.579473   -0.137449    0.347296
     10         16           0        1.112680   -0.049737    1.337557
     11          6           0        3.760279    0.387789    0.874686
     12          6           0        4.909026    0.404111    0.091267
     13          6           0        4.876960   -0.118738   -1.200549
     14          6           0        3.707005   -0.673605   -1.712369
     15          1           0        5.774022   -0.113024   -1.810845
     16          1           0        3.698593   -1.108185   -2.706792
     17          1           0        3.775614    0.787549    1.883608
     18          1           0        5.826808    0.820371    0.491841
     19          1           0       -0.288505   -3.858368   -1.435971
     20          1           0       -0.115401   -1.885316    3.119428
     21          1           0       -1.325347   -5.041226    0.466953
     22          1           0       -1.220367   -4.076340    2.754841
     23          6           0       -0.145729    1.722554    0.519193
     24          1           0       -0.569257    1.769406    1.517138
     25          6           0        1.019748    2.623004    0.171914
     26          1           0        0.681075    3.347370   -0.572750
     27          6           0        1.602897    3.348451    1.377780
     28          1           0        1.967759    2.654443    2.142256
     29          1           0        2.445951    3.968578    1.063706
     30          1           0        0.854972    3.998917    1.841608
     31          1           0        1.784943    2.036818   -0.346618
     32          6           0       -2.033215    0.172667   -0.476065
     33          6           0       -2.587958   -0.242812    0.739263
     34          6           0       -2.402444   -0.471302   -1.663753
     35          6           0       -3.500909   -1.289138    0.762807
     36          1           0       -2.322842    0.245552    1.672338
     37          6           0       -3.324542   -1.511233   -1.636820
     38          1           0       -1.970211   -0.152261   -2.608232
     39          6           0       -3.868925   -1.925930   -0.422969
     40          1           0       -3.924307   -1.611427    1.708397
     41          1           0       -3.609540   -2.004408   -2.560461
     42          1           0       -4.581720   -2.744351   -0.398539
     43          6           0       -1.037587    1.251060   -0.579631
     44          1           0       -0.609328    1.394422   -1.569162
     45         35           0       -1.982431    3.128812   -0.209553
 ---------------------------------------------------------------------
 Rotational constants (GHZ):           0.2038713           0.1733543           0.1161713
 Standard basis: 6-31+G(d,p) (6D, 7F)
 There are   598 symmetry adapted cartesian basis functions of A   symmetry.
 There are   598 symmetry adapted basis functions of A   symmetry.
   598 basis functions,  1043 primitive gaussians,   598 cartesian basis functions
   109 alpha electrons      109 beta electrons
       nuclear repulsion energy      3107.5647726111 Hartrees.
 NAtoms=   45 NActive=   45 NUniq=   45 SFac= 1.00D+00 NAtFMM=   60 NAOKFM=F Big=F
 Integral buffers will be    131072 words long.
 Raffenetti 2 integral format.
 Two-electron integral symmetry is turned on.
 Nuclear repulsion after empirical dispersion term =     3107.5198986438 Hartrees.
 ------------------------------------------------------------------------------
 Polarizable Continuum Model (PCM)
 =================================
 Model                : PCM.
 Atomic radii         : SMD-Coulomb.
 Polarization charges : Total charges.
 Charge compensation  : None.
 Solution method      : Matrix inversion.
 Cavity type          : VdW (van der Waals Surface) (Alpha=1.000).
 Cavity algorithm     : GePol (No added spheres)
                        Default sphere list used, NSphG=   45.
                        Lebedev-Laikov grids with approx.  5.0 points / Ang**2.
                        Smoothing algorithm: York/Karplus (Gamma=1.0000).
                        Polarization charges: spherical gaussians, with
                                              point-specific exponents (IZeta= 3).
                        Self-potential: point-specific (ISelfS= 7).
                        Self-field    : sphere-specific E.n sum rule (ISelfD= 2).
 1st derivatives      : Analytical E(r).r(x)/FMM algorithm (CHGder, D1EAlg=3).
                        Cavity 1st derivative terms included.
 Solvent              : Dichloromethane, Eps=   8.930000 Eps(inf)=   2.028346
 ------------------------------------------------------------------------------
 ------------------------------------------------------------------------------
 Atomic radii for non-electrostatic terms: SMD-CDS.
 ------------------------------------------------------------------------------
 Nuclear repulsion after PCM non-electrostatic terms =     3107.5043402528 Hartrees.
 One-electron integrals computed using PRISM.
 NBasis=   598 RedAO= T EigKep=  1.22D-06  NBF=   598
 NBsUse=   595 1.00D-06 EigRej=  9.14D-07 NBFU=   595
 Initial guess from the checkpoint file:  "/home/osl/gaussian/scratch/Gau-172660.chk"
 B after Tr=     0.000000    0.000000    0.000000
         Rot=    0.999630   -0.009567   -0.001592   -0.025431 Ang=  -3.12 deg.
 ExpMin= 3.50D-02 ExpMax= 5.74D+05 ExpMxC= 5.74D+03 IAcc=3 IRadAn=         5 AccDes= 0.00D+00
 Harris functional with IExCor= 4639 and IRadAn=       5 diagonalized for initial guess.
 HarFok:  IExCor= 4639 AccDes= 0.00D+00 IRadAn=         5 IDoV= 1 UseB2=F ITyADJ=14
 ICtDFT=  3500011 ScaDFX=  1.000000  1.000000  1.000000  1.000000
 FoFCou: FMM=F IPFlag=           0 FMFlag=      100000 FMFlg1=           0
         NFxFlg=           0 DoJE=T BraDBF=F KetDBF=T FulRan=T
         wScrn=  0.000000 ICntrl=       500 IOpCl=  0 I1Cent=   200000004 NGrid=           0
         NMat0=    1 NMatS0=      1 NMatT0=    0 NMatD0=    1 NMtDS0=    0 NMtDT0=    0
 Petite list used in FoFCou.
 Requested convergence on RMS density matrix=1.00D-08 within 128 cycles.
 Requested convergence on MAX density matrix=1.00D-06.
 Requested convergence on             energy=1.00D-06.
 No special actions if energy rises.
 Inv3:  Mode=1 IEnd=    33047283.
 Iteration    1 A*A^-1 deviation from unit magnitude is 3.77D-15 for   1451.
 Iteration    1 A*A^-1 deviation from orthogonality  is 3.55D-15 for   1767   1492.
 Iteration    1 A^-1*A deviation from unit magnitude is 3.55D-15 for   1451.
 Iteration    1 A^-1*A deviation from orthogonality  is 1.52D-14 for   1267   1223.
 Error on total polarization charges =  0.04850
 SCF Done:  E(RwB97XD) =  -4218.07411902     A.U. after   18 cycles
            NFock= 18  Conv=0.49D-08     -V/T= 2.0064
 SMD-CDS (non-electrostatic) energy       (kcal/mol) =      -9.76
 (included in total energy above)
 D1PCM: PCM CHGder 1st derivatives, ID1Alg=3 FixD1E=F DoIter=F DoCFld=F I1PDM=0.
 Calling FoFJK, ICntrl=      2127 FMM=F ISym2X=0 I1Cent= 0 IOpClX= 0 NMat=1 NMatS=1 NMatT=0.
 ***** Axes restored to original set *****
 -------------------------------------------------------------------
 Center     Atomic                   Forces (Hartrees/Bohr)
 Number     Number              X              Y              Z
 -------------------------------------------------------------------
      1        6          -0.000068128    0.000022964   -0.000028227
      2        6           0.000067569    0.000032844   -0.000032757
      3        6           0.000017087   -0.000056066   -0.000060747
      4        6          -0.000051253    0.000133332    0.000115705
      5        6          -0.000132218    0.000046170   -0.000371568
      6        6          -0.000107012    0.000114091    0.000041248
      7       16           0.000280463   -0.000164444   -0.000380725
      8        6          -0.000020621   -0.000089133   -0.000021415
      9        6           0.000150839    0.000269562   -0.000217906
     10       16          -0.000178736   -0.000151847    0.000031470
     11        6          -0.000132613    0.000302929   -0.000001456
     12        6           0.000002832   -0.000056082    0.000009027
     13        6          -0.000031526    0.000025055    0.000002546
     14        6          -0.000013322    0.000006736   -0.000008852
     15        1           0.000011018   -0.000068595   -0.000006019
     16        1          -0.000015860   -0.000002157    0.000003316
     17        1           0.000045604   -0.000046433   -0.000045481
     18        1          -0.000000104    0.000002672    0.000027600
     19        1          -0.000096833   -0.000071845    0.000047651
     20        1          -0.000076973   -0.000230173   -0.000068361
     21        1          -0.000063678   -0.000015027    0.000012818
     22        1          -0.000033715    0.000022931   -0.000010257
     23        6           0.017209376   -0.026762002    0.000025184
     24        1          -0.000777268    0.001712550   -0.000587160
     25        6          -0.000812007    0.001327799    0.000218217
     26        1          -0.000035906    0.000050944   -0.000042039
     27        6          -0.000119787    0.000069845    0.000121370
     28        1          -0.000186862    0.000104902    0.000034507
     29        1           0.000007455   -0.000053607    0.000040091
     30        1           0.000001530   -0.000022488    0.000042023
     31        1           0.000053046    0.000175958   -0.000049255
     32        6           0.000836998   -0.001776931   -0.000671715
     33        6           0.000197905    0.000099024   -0.000043245
     34        6           0.000039544    0.000314929   -0.000008077
     35        6          -0.000032986    0.000085561   -0.000043165
     36        1           0.000224778    0.000110420    0.000710243
     37        6          -0.000121006    0.000191052    0.000050008
     38        1           0.000131939    0.000002132    0.000131612
     39        6          -0.000076300   -0.000074063    0.000025468
     40        1           0.000031236   -0.000007167   -0.000014932
     41        1           0.000016619    0.000040688   -0.000031918
     42        1           0.000037350   -0.000006946   -0.000013990
     43        6          -0.006149960    0.031256077    0.014032758
     44        1           0.000817522   -0.001985179    0.000324114
     45       35          -0.010846033   -0.004880984   -0.013287708
 -------------------------------------------------------------------
 Cartesian Forces:  Max     0.031256077 RMS     0.004354073

 GradGradGradGradGradGradGradGradGradGradGradGradGradGradGradGradGradGrad
 Berny optimization.
 FormGI is forming the generalized inverse of G from B-inverse, IUseBI=4.
 Internal  Forces:  Max     0.033646325 RMS     0.003115641
 Search for a saddle point.
 Step number   2 out of a maximum of  263
 All quantities printed in internal units (Hartrees-Bohrs-Radians)
 Swapping is turned off.
 Update second derivatives using D2CorX and points    1    2
 ITU=  0  0
     Eigenvalues ---   -0.01277   0.00202   0.00376   0.00801   0.01029
     Eigenvalues ---    0.01204   0.01387   0.01436   0.01618   0.01626
     Eigenvalues ---    0.01743   0.01780   0.01791   0.01797   0.01817
     Eigenvalues ---    0.01968   0.02062   0.02143   0.02248   0.02268
     Eigenvalues ---    0.02388   0.02413   0.02463   0.02580   0.02587
     Eigenvalues ---    0.02596   0.02797   0.02849   0.02908   0.02913
     Eigenvalues ---    0.02967   0.02998   0.03130   0.03244   0.03301
     Eigenvalues ---    0.03719   0.03812   0.04397   0.04461   0.04577
     Eigenvalues ---    0.05707   0.06372   0.06667   0.07358   0.07510
     Eigenvalues ---    0.09106   0.10958   0.11043   0.11068   0.11228
     Eigenvalues ---    0.11453   0.11652   0.11764   0.11899   0.12014
     Eigenvalues ---    0.12178   0.12334   0.12367   0.12396   0.12491
     Eigenvalues ---    0.12589   0.12679   0.12937   0.14262   0.15547
     Eigenvalues ---    0.15837   0.16289   0.16663   0.17429   0.17884
     Eigenvalues ---    0.18318   0.18673   0.19227   0.19401   0.19460
     Eigenvalues ---    0.19703   0.19906   0.20114   0.21235   0.21969
     Eigenvalues ---    0.22651   0.23732   0.24066   0.25216   0.26218
     Eigenvalues ---    0.26819   0.27351   0.28178   0.29238   0.30220
     Eigenvalues ---    0.32186   0.34194   0.34223   0.34551   0.34589
     Eigenvalues ---    0.35068   0.35246   0.36440   0.36563   0.36691
     Eigenvalues ---    0.36714   0.36722   0.36741   0.36782   0.36804
     Eigenvalues ---    0.36827   0.36887   0.36906   0.36948   0.37039
     Eigenvalues ---    0.37099   0.37147   0.37952   0.42139   0.42346
     Eigenvalues ---    0.43069   0.43095   0.43136   0.44441   0.47112
     Eigenvalues ---    0.48277   0.48290   0.48374   0.48453   0.48587
     Eigenvalues ---    0.51842   0.52152   0.52463   0.68872
 Eigenvectors required to have negative eigenvalues:
                          R18       D79       D70       D83       D72
   1                   -0.66642  -0.24188   0.22741   0.22418   0.22273
                          D71       D81       D84       A79       D74
   1                    0.21402  -0.19274   0.15661   0.15633  -0.14477
 RFO step:  Lambda0=8.464978977D-03 Lambda=-1.15637787D-02.
 Linear search not attempted -- option 19 set.
 Maximum step size (   0.300) exceeded in Quadratic search.
    -- Step size scaled by   0.525
 Iteration  1 RMS(Cart)=  0.05892440 RMS(Int)=  0.00466167
 Iteration  2 RMS(Cart)=  0.01574516 RMS(Int)=  0.00028605
 Iteration  3 RMS(Cart)=  0.00001946 RMS(Int)=  0.00028598
 Iteration  4 RMS(Cart)=  0.00000001 RMS(Int)=  0.00028598
 Variable       Old X    -DE/DX   Delta X   Delta X   Delta X     New X
                                 (Linear)    (Quad)   (Total)
    R1        2.63097  -0.00006   0.00000  -0.00053  -0.00052   2.63045
    R2        2.63600   0.00016   0.00000   0.00124   0.00124   2.63723
    R3        2.05086  -0.00002   0.00000   0.00009   0.00009   2.05095
    R4        2.63378  -0.00012   0.00000  -0.00022  -0.00022   2.63356
    R5        2.05039   0.00004   0.00000   0.00023   0.00023   2.05062
    R6        2.62655  -0.00004   0.00000  -0.00005  -0.00004   2.62650
    R7        2.04958   0.00000   0.00000   0.00021   0.00021   2.04979
    R8        2.63518   0.00017   0.00000   0.00082   0.00082   2.63600
    R9        2.05121  -0.00015   0.00000  -0.00040  -0.00040   2.05081
   R10        2.64160   0.00023   0.00000  -0.00001  -0.00001   2.64159
   R11        3.34948   0.00025   0.00000   0.00160   0.00158   3.35106
   R12        3.35693   0.00025   0.00000   0.00244   0.00247   3.35939
   R13        3.35478   0.00010   0.00000   0.00095   0.00097   3.35575
   R14        2.64366   0.00016   0.00000   0.00112   0.00111   2.64477
   R15        2.63710  -0.00003   0.00000   0.00028   0.00028   2.63737
   R16        3.34849   0.00011   0.00000  -0.00133  -0.00135   3.34714
   R17        2.63772  -0.00003   0.00000   0.00026   0.00026   2.63798
   R18        4.38902  -0.00054   0.00000   0.27280   0.27280   4.66182
   R19        2.62776  -0.00006   0.00000   0.00036   0.00036   2.62812
   R20        2.05100  -0.00005   0.00000  -0.00017  -0.00017   2.05083
   R21        2.63424   0.00003   0.00000  -0.00002  -0.00002   2.63423
   R22        2.04933   0.00002   0.00000   0.00025   0.00025   2.04958
   R23        2.63115   0.00004   0.00000   0.00003   0.00003   2.63119
   R24        2.05034   0.00001   0.00000   0.00009   0.00009   2.05043
   R25        2.05086  -0.00001   0.00000   0.00011   0.00011   2.05097
   R26        2.05056  -0.00009   0.00000  -0.00039  -0.00039   2.05017
   R27        2.85952  -0.00005   0.00000  -0.02118  -0.02118   2.83834
   R28        2.81888   0.00114   0.00000  -0.03010  -0.03010   2.78879
   R29        2.06485   0.00008   0.00000   0.00315   0.00315   2.06800
   R30        2.87863   0.00007   0.00000  -0.00027  -0.00027   2.87836
   R31        2.06838  -0.00004   0.00000   0.00094   0.00094   2.06932
   R32        2.06940  -0.00011   0.00000  -0.00045  -0.00045   2.06894
   R33        2.06486  -0.00003   0.00000  -0.00034  -0.00034   2.06451
   R34        2.06805   0.00001   0.00000  -0.00023  -0.00023   2.06781
   R35        2.64385   0.00019   0.00000  -0.00017  -0.00017   2.64369
   R36        2.64672  -0.00043   0.00000  -0.00120  -0.00120   2.64552
   R37        2.78049  -0.00018   0.00000   0.00670   0.00670   2.78719
   R38        2.62450   0.00003   0.00000   0.00118   0.00118   2.62568
   R39        2.05226   0.00070   0.00000   0.00143   0.00143   2.05369
   R40        2.62696  -0.00008   0.00000  -0.00052  -0.00052   2.62644
   R41        2.05333  -0.00005   0.00000  -0.00009  -0.00009   2.05325
   R42        2.63683   0.00014   0.00000  -0.00076  -0.00076   2.63607
   R43        2.05040  -0.00003   0.00000  -0.00011  -0.00011   2.05029
   R44        2.63328   0.00009   0.00000  -0.00015  -0.00015   2.63312
   R45        2.05064   0.00001   0.00000   0.00004   0.00004   2.05068
   R46        2.05145  -0.00002   0.00000  -0.00012  -0.00012   2.05133
   R47        2.05549  -0.00012   0.00000  -0.00012  -0.00012   2.05537
   R48        4.03342  -0.00201   0.00000  -0.07353  -0.07353   3.95989
    A1        2.09317   0.00005   0.00000   0.00021   0.00020   2.09336
    A2        2.09799  -0.00016   0.00000  -0.00105  -0.00105   2.09694
    A3        2.09200   0.00011   0.00000   0.00088   0.00088   2.09288
    A4        2.10610   0.00003   0.00000  -0.00150  -0.00150   2.10460
    A5        2.08172   0.00003   0.00000   0.00131   0.00131   2.08303
    A6        2.09518  -0.00006   0.00000   0.00023   0.00023   2.09542
    A7        2.09269   0.00005   0.00000   0.00052   0.00052   2.09321
    A8        2.10076  -0.00001   0.00000  -0.00007  -0.00007   2.10069
    A9        2.08974  -0.00004   0.00000  -0.00045  -0.00045   2.08929
   A10        2.08129   0.00003   0.00000   0.00256   0.00256   2.08385
   A11        2.10534  -0.00021   0.00000  -0.00282  -0.00282   2.10252
   A12        2.09650   0.00017   0.00000   0.00029   0.00029   2.09678
   A13        2.11632  -0.00009   0.00000  -0.00412  -0.00413   2.11219
   A14        2.05687   0.00005   0.00000   0.00184   0.00185   2.05872
   A15        2.10996   0.00004   0.00000   0.00239   0.00232   2.11228
   A16        2.07598  -0.00008   0.00000   0.00256   0.00255   2.07852
   A17        2.08014  -0.00003   0.00000  -0.00014  -0.00013   2.08001
   A18        2.12683   0.00011   0.00000  -0.00243  -0.00243   2.12440
   A19        1.76937   0.00002   0.00000   0.00190   0.00193   1.77130
   A20        2.12726   0.00007   0.00000  -0.00075  -0.00077   2.12649
   A21        2.07764   0.00002   0.00000  -0.00119  -0.00117   2.07647
   A22        2.07799  -0.00010   0.00000   0.00183   0.00182   2.07981
   A23        2.10926   0.00016   0.00000   0.00120   0.00115   2.11041
   A24        2.11268   0.00008   0.00000  -0.00351  -0.00351   2.10918
   A25        2.06064  -0.00023   0.00000   0.00207   0.00210   2.06274
   A26        1.77802   0.00005   0.00000   0.00183   0.00191   1.77993
   A27        1.97789  -0.00069   0.00000   0.01400   0.01397   1.99185
   A28        1.86436   0.00036   0.00000  -0.02871  -0.02865   1.83571
   A29        2.08335  -0.00002   0.00000   0.00244   0.00243   2.08577
   A30        2.09645   0.00004   0.00000  -0.00132  -0.00132   2.09513
   A31        2.10334  -0.00003   0.00000  -0.00107  -0.00107   2.10227
   A32        2.09288  -0.00001   0.00000   0.00011   0.00011   2.09299
   A33        2.08925  -0.00004   0.00000  -0.00040  -0.00040   2.08885
   A34        2.10104   0.00005   0.00000   0.00028   0.00028   2.10132
   A35        2.10535   0.00004   0.00000  -0.00126  -0.00126   2.10409
   A36        2.09470  -0.00001   0.00000   0.00078   0.00078   2.09549
   A37        2.08296  -0.00003   0.00000   0.00050   0.00050   2.08345
   A38        2.09357   0.00001   0.00000   0.00052   0.00050   2.09407
   A39        2.09184  -0.00001   0.00000  -0.00067  -0.00067   2.09117
   A40        2.09777   0.00000   0.00000   0.00017   0.00017   2.09794
   A41        1.49109   0.00072   0.00000  -0.04749  -0.04745   1.44364
   A42        1.68870   0.00100   0.00000  -0.02554  -0.02472   1.66398
   A43        1.92017  -0.00104   0.00000  -0.04107  -0.04041   1.87975
   A44        2.07829  -0.00071   0.00000   0.01101   0.00861   2.08691
   A45        2.04626  -0.00067   0.00000   0.00882   0.00593   2.05218
   A46        2.07092   0.00098   0.00000   0.02989   0.02778   2.09870
   A47        1.88827   0.00023   0.00000   0.00021   0.00021   1.88848
   A48        1.97857  -0.00072   0.00000  -0.00271  -0.00271   1.97586
   A49        1.90550   0.00031   0.00000  -0.00034  -0.00034   1.90516
   A50        1.92030   0.00009   0.00000   0.00540   0.00540   1.92570
   A51        1.82230  -0.00014   0.00000  -0.00520  -0.00521   1.81709
   A52        1.94168   0.00028   0.00000   0.00241   0.00240   1.94409
   A53        1.95882   0.00005   0.00000  -0.00361  -0.00361   1.95521
   A54        1.91570   0.00004   0.00000   0.00125   0.00125   1.91694
   A55        1.93579  -0.00003   0.00000   0.00089   0.00089   1.93668
   A56        1.87891   0.00001   0.00000   0.00228   0.00228   1.88120
   A57        1.88443  -0.00008   0.00000  -0.00064  -0.00064   1.88379
   A58        1.88788   0.00001   0.00000  -0.00004  -0.00004   1.88784
   A59        2.08927   0.00044   0.00000   0.00138   0.00138   2.09066
   A60        2.14970  -0.00033   0.00000   0.00360   0.00360   2.15329
   A61        2.04394  -0.00011   0.00000  -0.00503  -0.00503   2.03890
   A62        2.09336  -0.00037   0.00000  -0.00259  -0.00260   2.09077
   A63        2.11298   0.00034   0.00000   0.00888   0.00887   2.12184
   A64        2.07681   0.00004   0.00000  -0.00623  -0.00624   2.07057
   A65        2.09717  -0.00012   0.00000   0.00043   0.00043   2.09760
   A66        2.09120  -0.00007   0.00000  -0.00078  -0.00077   2.09042
   A67        2.09481   0.00019   0.00000   0.00035   0.00035   2.09515
   A68        2.09762   0.00004   0.00000   0.00168   0.00168   2.09930
   A69        2.08871  -0.00002   0.00000  -0.00107  -0.00107   2.08764
   A70        2.09685  -0.00002   0.00000  -0.00062  -0.00062   2.09623
   A71        2.09283  -0.00001   0.00000  -0.00055  -0.00055   2.09228
   A72        2.09175  -0.00005   0.00000   0.00007   0.00007   2.09181
   A73        2.09855   0.00006   0.00000   0.00043   0.00043   2.09898
   A74        2.09603   0.00002   0.00000  -0.00039  -0.00039   2.09564
   A75        2.09221   0.00002   0.00000   0.00027   0.00027   2.09248
   A76        2.09495  -0.00004   0.00000   0.00013   0.00013   2.09507
   A77        2.19491  -0.01005   0.00000  -0.01370  -0.01388   2.18104
   A78        1.97477   0.00161   0.00000   0.00252   0.00229   1.97706
   A79        1.42920   0.03365   0.00000   0.02512   0.02521   1.45441
   A80        2.01203   0.00429   0.00000  -0.00378  -0.00397   2.00805
   A81        1.91033  -0.01836   0.00000   0.00869   0.00891   1.91924
   A82        1.78859  -0.00570   0.00000  -0.00282  -0.00288   1.78571
    D1       -0.02633  -0.00004   0.00000  -0.00125  -0.00124  -0.02756
    D2        3.13549  -0.00004   0.00000  -0.00386  -0.00386   3.13164
    D3        3.10727  -0.00003   0.00000   0.00383   0.00383   3.11111
    D4       -0.01409  -0.00003   0.00000   0.00122   0.00122  -0.01288
    D5       -0.00021   0.00001   0.00000   0.00726   0.00727   0.00705
    D6       -3.11887  -0.00009   0.00000   0.00795   0.00796  -3.11091
    D7       -3.13384   0.00000   0.00000   0.00221   0.00222  -3.13163
    D8        0.03068  -0.00010   0.00000   0.00291   0.00291   0.03359
    D9        0.02017   0.00002   0.00000  -0.00271  -0.00271   0.01746
   D10       -3.12099  -0.00001   0.00000  -0.00261  -0.00261  -3.12361
   D11        3.14138   0.00001   0.00000  -0.00006  -0.00006   3.14133
   D12        0.00022  -0.00001   0.00000   0.00004   0.00004   0.00026
   D13        0.01244   0.00004   0.00000   0.00054   0.00053   0.01297
   D14       -3.14038  -0.00001   0.00000   0.00335   0.00335  -3.13703
   D15       -3.12958   0.00006   0.00000   0.00044   0.00044  -3.12914
   D16        0.00079   0.00001   0.00000   0.00326   0.00325   0.00405
   D17       -0.03944  -0.00006   0.00000   0.00576   0.00575  -0.03369
   D18        3.11202  -0.00007   0.00000  -0.00640  -0.00639   3.10563
   D19        3.11332  -0.00001   0.00000   0.00298   0.00296   3.11628
   D20       -0.01841  -0.00002   0.00000  -0.00919  -0.00918  -0.02759
   D21        0.03326   0.00004   0.00000  -0.00965  -0.00964   0.02362
   D22       -3.13190   0.00014   0.00000  -0.01033  -0.01032   3.14096
   D23       -3.11850   0.00005   0.00000   0.00288   0.00287  -3.11563
   D24       -0.00048   0.00015   0.00000   0.00220   0.00219   0.00171
   D25        2.39927   0.00024   0.00000   0.01427   0.01428   2.41355
   D26       -1.88775   0.00039   0.00000  -0.01230  -0.01228  -1.90003
   D27       -0.73249   0.00024   0.00000   0.00219   0.00217  -0.73032
   D28        1.26367   0.00039   0.00000  -0.02438  -0.02438   1.23929
   D29       -2.44619  -0.00024   0.00000  -0.00322  -0.00322  -2.44941
   D30        0.71903  -0.00035   0.00000  -0.00257  -0.00257   0.71645
   D31       -0.70623   0.00013   0.00000  -0.00361  -0.00359  -0.70983
   D32        2.46188   0.00016   0.00000   0.00111   0.00111   2.46299
   D33       -0.02279   0.00025   0.00000   0.00801   0.00801  -0.01478
   D34       -3.12649   0.00013   0.00000   0.01556   0.01554  -3.11095
   D35        3.09227   0.00021   0.00000   0.00325   0.00326   3.09553
   D36       -0.01142   0.00010   0.00000   0.01079   0.01078  -0.00064
   D37        3.09817  -0.00006   0.00000  -0.01109  -0.01109   3.08708
   D38       -0.04868  -0.00007   0.00000  -0.00767  -0.00767  -0.05635
   D39       -0.01766  -0.00003   0.00000  -0.00647  -0.00647  -0.02414
   D40        3.11868  -0.00004   0.00000  -0.00305  -0.00306   3.11562
   D41        0.74504  -0.00041   0.00000  -0.00806  -0.00804   0.73700
   D42       -1.33353   0.00019   0.00000  -0.01288  -0.01294  -1.34647
   D43       -2.43334  -0.00030   0.00000  -0.01551  -0.01549  -2.44883
   D44        1.77127   0.00031   0.00000  -0.02033  -0.02039   1.75088
   D45        0.02823  -0.00010   0.00000  -0.00696  -0.00695   0.02128
   D46       -3.12359   0.00002   0.00000  -0.00116  -0.00115  -3.12474
   D47       -3.07649  -0.00022   0.00000   0.00039   0.00039  -3.07610
   D48        0.05487  -0.00010   0.00000   0.00620   0.00619   0.06106
   D49        1.64040   0.00032   0.00000   0.02698   0.02727   1.66767
   D50       -2.56964  -0.00036   0.00000   0.03440   0.03442  -2.53522
   D51       -0.40797   0.00087   0.00000   0.03912   0.03901  -0.36896
   D52       -2.69899   0.00024   0.00000   0.01939   0.01954  -2.67945
   D53       -0.62584  -0.00043   0.00000   0.02681   0.02669  -0.59916
   D54        1.53582   0.00079   0.00000   0.03153   0.03128   1.56711
   D55       -0.01586   0.00003   0.00000  -0.00122  -0.00122  -0.01708
   D56        3.13046   0.00007   0.00000   0.00186   0.00186   3.13232
   D57        3.13600  -0.00008   0.00000  -0.00705  -0.00705   3.12896
   D58       -0.00086  -0.00005   0.00000  -0.00397  -0.00397  -0.00482
   D59       -0.01307   0.00004   0.00000   0.00542   0.00542  -0.00765
   D60       -3.13431   0.00004   0.00000   0.00414   0.00414  -3.13017
   D61        3.12376   0.00000   0.00000   0.00231   0.00232   3.12607
   D62        0.00252   0.00001   0.00000   0.00104   0.00104   0.00356
   D63        0.03003  -0.00004   0.00000  -0.00154  -0.00154   0.02849
   D64       -3.10629  -0.00003   0.00000  -0.00497  -0.00497  -3.11126
   D65       -3.13178  -0.00005   0.00000  -0.00027  -0.00027  -3.13205
   D66        0.01508  -0.00004   0.00000  -0.00370  -0.00370   0.01138
   D67        2.76469  -0.00049   0.00000  -0.03258  -0.03263   2.73206
   D68       -1.38367  -0.00068   0.00000  -0.02734  -0.02740  -1.41107
   D69        0.79150  -0.00060   0.00000  -0.02641  -0.02647   0.76504
   D70       -1.97357   0.00082   0.00000  -0.10013  -0.10031  -2.07388
   D71        0.16124   0.00063   0.00000  -0.09490  -0.09507   0.06617
   D72        2.33642   0.00071   0.00000  -0.09397  -0.09414   2.24228
   D73        0.71867  -0.00031   0.00000   0.02209   0.02231   0.74099
   D74        2.85349  -0.00050   0.00000   0.02732   0.02755   2.88104
   D75       -1.25452  -0.00042   0.00000   0.02825   0.02848  -1.22604
   D76        0.99137  -0.00289   0.00000  -0.01216  -0.01196   0.97941
   D77       -1.65567   0.00491   0.00000   0.02228   0.02246  -1.63321
   D78        2.87936  -0.00252   0.00000   0.01526   0.01533   2.89469
   D79       -0.67181  -0.00290   0.00000   0.06373   0.06388  -0.60793
   D80        2.96433   0.00490   0.00000   0.09817   0.09830   3.06263
   D81        1.21618  -0.00253   0.00000   0.09115   0.09117   1.30735
   D82        2.91094  -0.00177   0.00000  -0.05669  -0.05690   2.85404
   D83        0.26390   0.00603   0.00000  -0.02225  -0.02248   0.24142
   D84       -1.48425  -0.00140   0.00000  -0.02927  -0.02961  -1.51386
   D85        1.03918  -0.00003   0.00000  -0.00885  -0.00885   1.03034
   D86        3.12778   0.00004   0.00000  -0.00747  -0.00747   3.12031
   D87       -1.07028   0.00006   0.00000  -0.00616  -0.00616  -1.07644
   D88       -3.12708  -0.00016   0.00000  -0.00652  -0.00652  -3.13360
   D89       -1.03848  -0.00009   0.00000  -0.00515  -0.00515  -1.04363
   D90        1.04664  -0.00007   0.00000  -0.00383  -0.00384   1.04281
   D91       -1.11629  -0.00011   0.00000  -0.00822  -0.00822  -1.12451
   D92        0.97231  -0.00004   0.00000  -0.00685  -0.00685   0.96546
   D93        3.05744  -0.00002   0.00000  -0.00554  -0.00554   3.05190
   D94       -0.00064  -0.00005   0.00000  -0.00360  -0.00360  -0.00423
   D95       -3.13376  -0.00009   0.00000  -0.01052  -0.01055   3.13888
   D96       -3.11600  -0.00013   0.00000  -0.00108  -0.00106  -3.11706
   D97        0.03407  -0.00017   0.00000  -0.00800  -0.00802   0.02605
   D98        0.00947   0.00008   0.00000   0.00528   0.00527   0.01474
   D99       -3.13805   0.00006   0.00000   0.00593   0.00593  -3.13212
   D100       3.12640   0.00015   0.00000   0.00302   0.00302   3.12942
   D101      -0.02112   0.00013   0.00000   0.00368   0.00368  -0.01744
   D102       0.38838   0.01139   0.00000  -0.00422  -0.00428   0.38410
   D103       3.02629   0.00267   0.00000  -0.03784  -0.03777   2.98852
   D104      -1.25239  -0.01448   0.00000  -0.03775  -0.03775  -1.29014
   D105      -2.72762   0.01130   0.00000  -0.00184  -0.00190  -2.72951
   D106      -0.08971   0.00258   0.00000  -0.03546  -0.03539  -0.12510
   D107       1.91480  -0.01457   0.00000  -0.03537  -0.03537   1.87943
   D108      -0.00229   0.00000   0.00000   0.00062   0.00063  -0.00166
   D109       3.13573  -0.00002   0.00000  -0.00266  -0.00266   3.13307
   D110       3.13100   0.00004   0.00000   0.00748   0.00745   3.13845
   D111      -0.01416   0.00002   0.00000   0.00419   0.00417  -0.00999
   D112      -0.01533  -0.00007   0.00000  -0.00395  -0.00394  -0.01927
   D113       3.13797  -0.00002   0.00000   0.00023   0.00024   3.13821
   D114       3.13220  -0.00004   0.00000  -0.00460  -0.00460   3.12760
   D115       0.00231   0.00000   0.00000  -0.00042  -0.00042   0.00189
   D116      -0.00357   0.00002   0.00000   0.00072   0.00071  -0.00286
   D117       3.13981  -0.00001   0.00000  -0.00171  -0.00171   3.13810
   D118      -3.14158   0.00003   0.00000   0.00402   0.00401  -3.13757
   D119       0.00180   0.00000   0.00000   0.00160   0.00159   0.00339
   D120       0.01239   0.00002   0.00000   0.00094   0.00094   0.01333
   D121      -3.13100   0.00005   0.00000   0.00337   0.00337  -3.12763
   D122      -3.14096  -0.00002   0.00000  -0.00326  -0.00325   3.13898
   D123      -0.00115   0.00000   0.00000  -0.00083  -0.00083  -0.00198
         Item               Value     Threshold  Converged?
 Maximum Force            0.033646     0.000450     NO 
 RMS     Force            0.003116     0.000300     NO 
 Maximum Displacement     0.300929     0.001800     NO 
 RMS     Displacement     0.060579     0.001200     NO 
 Predicted change in Energy=-1.049334D-03
 GradGradGradGradGradGradGradGradGradGradGradGradGradGradGradGradGradGrad

                          Input orientation:                          
 ---------------------------------------------------------------------
 Center     Atomic      Atomic             Coordinates (Angstroms)
 Number     Number       Type             X           Y           Z
 ---------------------------------------------------------------------
      1          6           0       -0.431077   -3.438699   -0.424691
      2          6           0       -1.065585   -4.061999    0.646050
      3          6           0       -1.009544   -3.507982    1.923584
      4          6           0       -0.332853   -2.311931    2.131751
      5          6           0        0.271497   -1.670073    1.050752
      6          6           0        0.240846   -2.231271   -0.229152
      7         16           0        1.003959   -1.429046   -1.619966
      8          6           0        2.514892   -0.835115   -0.900426
      9          6           0        2.552525   -0.278275    0.383029
     10         16           0        1.076769   -0.118644    1.349425
     11          6           0        3.745266    0.215420    0.914378
     12          6           0        4.904924    0.175662    0.147714
     13          6           0        4.873113   -0.373348   -1.133198
     14          6           0        3.689743   -0.892572   -1.651578
     15          1           0        5.778793   -0.415208   -1.729274
     16          1           0        3.677740   -1.344093   -2.638453
     17          1           0        3.762774    0.630217    1.917078
     18          1           0        5.831339    0.566355    0.554476
     19          1           0       -0.455380   -3.891016   -1.410964
     20          1           0       -0.280175   -1.874973    3.123740
     21          1           0       -1.593135   -4.995843    0.481242
     22          1           0       -1.491234   -4.005430    2.758508
     23          6           0       -0.106004    1.829530    0.405287
     24          1           0       -0.514958    1.893041    1.408152
     25          6           0        1.139160    2.596407    0.062614
     26          1           0        0.895790    3.304418   -0.735552
     27          6           0        1.740089    3.329159    1.255081
     28          1           0        2.001803    2.644495    2.068352
     29          1           0        2.651414    3.848735    0.950007
     30          1           0        1.040634    4.071439    1.651498
     31          1           0        1.865158    1.916681   -0.395645
     32          6           0       -2.032519    0.304380   -0.494944
     33          6           0       -2.602433   -0.017598    0.741449
     34          6           0       -2.421260   -0.395614   -1.643308
     35          6           0       -3.554337   -1.026613    0.821039
     36          1           0       -2.320271    0.505170    1.651481
     37          6           0       -3.382969   -1.395552   -1.560098
     38          1           0       -1.972023   -0.151358   -2.601991
     39          6           0       -3.944693   -1.717437   -0.326248
     40          1           0       -3.988618   -1.279322    1.782648
     41          1           0       -3.682576   -1.932591   -2.454204
     42          1           0       -4.686536   -2.506818   -0.256254
     43          6           0       -0.995241    1.338965   -0.665450
     44          1           0       -0.540683    1.377098   -1.652828
     45         35           0       -1.850058    3.244391   -0.493126
 ---------------------------------------------------------------------
                    Distance matrix (angstroms):
                    1          2          3          4          5
     1  C    0.000000
     2  C    1.391973   0.000000
     3  C    2.419467   1.393618   0.000000
     4  C    2.795470   2.409760   1.389886   0.000000
     5  C    2.408024   2.769997   2.404332   1.394912   0.000000
     6  C    1.395564   2.413359   2.797809   2.430946   1.397868
     7  S    2.743486   4.043548   4.575250   4.079453   2.779808
     8  C    3.960266   5.062033   5.247942   4.414152   3.088215
     9  C    4.420698   5.241800   5.049025   3.939440   2.754278
    10  S    4.055102   4.542518   4.021191   2.722054   1.773303
    11  C    5.708549   6.443027   6.122943   4.949803   3.954839
    12  C    6.470252   7.338466   7.190541   6.128526   5.068615
    13  C    6.167073   7.213876   7.333178   6.443608   5.256045
    14  C    4.996916   6.159343   6.457976   5.701705   4.426229
    15  H    7.028935   8.110904   8.306031   7.473774   6.295518
    16  H    5.115710   6.377625   6.889501   6.306854   5.031797
    17  H    6.295105   6.851675   6.316625   5.047423   4.269762
    18  H    7.497805   8.306480   8.079131   6.983522   6.013297
    19  H    1.085318   2.152415   3.401914   3.880638   3.394257
    20  H    3.880641   3.396896   2.153851   1.085241   2.154903
    21  H    2.143780   1.085143   2.152826   3.393505   3.855119
    22  H    3.402627   2.155657   1.084702   2.145369   3.387852
    23  C    5.343105   5.974017   5.622334   4.492643   3.578596
    24  H    5.638599   6.028805   5.448057   4.270661   3.666337
    25  C    6.255047   7.038158   6.733773   5.526295   4.464539
    26  H    6.879450   7.747252   7.557121   6.424513   5.322234
    27  C    7.303390   7.929183   7.399586   6.073511   5.214483
    28  H    7.009951   7.510584   6.851433   5.479124   4.758672
    29  H    8.031080   8.745753   8.274766   6.946667   6.010940
    30  H    7.929607   8.461672   7.856518   6.547100   5.823867
    31  H    5.826975   6.739362   6.562751   5.394455   4.182897
    32  C    4.071878   4.615419   4.629239   4.078416   3.405309
    33  C    4.216468   4.327608   4.014663   3.513958   3.329537
    34  C    3.834870   4.530055   4.939889   4.720677   4.016609
    35  C    4.138207   3.929132   3.721393   3.707826   3.886363
    36  H    4.840832   4.841918   4.230536   3.480884   3.436542
    37  C    3.765271   4.165009   4.715034   4.875727   4.499669
    38  H    4.233410   5.163770   5.716128   5.455573   4.547792
    39  C    3.913813   3.838176   4.108880   4.409147   4.435609
    40  H    4.710770   4.192764   3.723126   3.814810   4.340154
    41  H    4.118195   4.581986   5.365816   5.691708   5.290399
    42  H    4.359553   4.042775   4.390250   4.969418   5.195238
    43  C    4.816879   5.558363   5.495107   4.646734   3.688399
    44  H    4.971141   5.928250   6.072443   5.289156   4.153822
    45  Br   6.832414   7.436159   7.220906   6.329661   5.571042
                    6          7          8          9         10
     6  C    0.000000
     7  S    1.777715   0.000000
     8  C    2.751572   1.775784   0.000000
     9  C    3.087527   2.781065   1.399552   0.000000
    10  S    2.766562   3.246497   2.764662   1.771230   0.000000
    11  C    4.424355   4.079453   2.431246   1.395957   2.724286
    12  C    5.262032   4.573544   2.798664   2.407325   4.023119
    13  C    5.072187   4.040024   2.414253   2.773647   4.543184
    14  C    3.963623   2.739022   1.395638   2.410447   4.053716
    15  H    6.018082   4.882506   3.393577   3.858677   5.628087
    16  H    4.289995   2.862453   2.152210   3.395796   4.916293
    17  H    5.019800   4.935819   3.412146   2.154847   2.845636
    18  H    6.300349   5.658041   3.883256   3.390194   4.868994
    19  H    2.153175   2.869607   4.292050   5.031680   4.919148
    20  H    3.411787   4.934632   5.008754   4.252661   2.841511
    21  H    3.392787   4.886922   6.008040   6.281050   5.627540
    22  H    3.882506   5.659927   6.283927   5.990540   4.866957
    23  C    4.124672   3.993994   3.959080   3.392803   2.466927
    24  H    4.501328   4.744773   4.685334   3.895502   2.565915
    25  C    4.919204   4.365046   3.820396   3.219326   3.005208
    26  H    5.597253   4.816593   4.447966   4.102643   4.012135
    27  C    5.947189   5.607879   4.752653   3.799224   3.512298
    28  H    5.670325   5.585080   4.602672   3.418507   3.001246
    29  H    6.645881   6.097036   5.037976   4.166948   4.287089
    30  H    6.625757   6.399935   5.723637   4.776488   4.201112
    31  H    4.457759   3.665313   2.872167   2.428299   2.794526
    32  C    3.415898   3.672960   4.705508   4.704567   3.639824
    33  C    3.731843   4.535916   5.436092   5.173974   3.730466
    34  C    3.529346   3.577800   5.011051   5.371997   4.611874
    35  C    4.117951   5.186379   6.311549   6.168114   4.748763
    36  H    4.193353   5.049165   5.629156   5.095773   3.467026
    37  C    3.949922   4.387465   5.961042   6.344615   5.475864
    38  H    3.853984   3.384277   4.847190   5.421991   4.990981
    39  C    4.218079   5.123088   6.544800   6.692392   5.529838
    40  H    4.779321   6.043676   7.049244   6.763695   5.214691
    41  H    4.520322   4.786765   6.482846   7.047208   6.356837
    42  H    4.935155   5.950045   7.420924   7.601256   6.441838
    43  C    3.803269   3.545390   4.135562   4.037501   3.236908
    44  H    3.957015   3.203349   3.846626   4.056219   3.723831
    45  Br   5.867234   5.590724   5.988409   5.706098   4.824035
                   11         12         13         14         15
    11  C    0.000000
    12  C    1.390741   0.000000
    13  C    2.410655   1.393972   0.000000
    14  C    2.795507   2.419760   1.392363   0.000000
    15  H    3.394381   2.153104   1.085042   2.144305   0.000000
    16  H    3.880624   3.402699   2.153382   1.085328   2.470599
    17  H    1.085251   2.154478   3.397673   3.880660   4.295710
    18  H    2.145783   1.084593   2.156266   3.403171   2.486310
    19  H    6.317868   6.906533   6.390930   5.121583   7.144752
    20  H    5.045314   6.320370   6.850750   6.287211   7.898972
    21  H    7.472843   8.311466   8.110872   7.021008   8.956223
    22  H    6.974046   8.075185   8.297127   7.482063   9.267318
    23  C    4.206757   5.283088   5.657846   5.103746   6.650266
    24  H    4.605185   5.823505   6.373876   5.899245   7.401538
    25  C    3.631306   4.477524   4.918517   4.649397   5.814368
    26  H    4.514830   5.161630   5.431684   5.124451   6.218265
    27  C    3.719165   4.602933   5.406319   5.483870   6.264008
    28  H    3.204953   4.267563   5.253734   5.403504   6.168419
    29  H    3.794570   4.383315   5.205928   5.506938   5.927922
    30  H    4.767312   5.689568   6.496042   6.524530   7.349134
    31  H    2.853989   3.544935   3.851754   3.577482   4.746874
    32  C    5.947848   6.968335   6.968101   5.959427   7.940905
    33  C    6.354328   7.533278   7.715222   6.788493   8.746858
    34  C    6.703817   7.563537   7.312222   6.131182   8.200528
    35  C    7.405104   8.570760   8.675697   7.655619   9.694599
    36  H    6.117027   7.387377   7.763441   6.998868   8.824480
    37  C    7.715568   8.606655   8.330069   7.091165   9.215617
    38  H    6.722110   7.413515   7.004464   5.788633   7.804255
    39  C    8.025619   9.062240   8.956085   7.792402   9.910120
    40  H    7.924714   9.158879   9.373005   8.420256  10.415498
    41  H    8.434105   9.217367   8.796370   7.488454   9.609656
    42  H    8.937351   9.967697   9.834003   8.643771  10.773474
    43  C    5.121583   6.068480   6.130937   5.282167   7.077880
    44  H    5.129269   5.860037   5.713428   4.800824   6.569169
    45  Br   6.516393   7.446982   7.661511   7.010411   8.551029
                   16         17         18         19         20
    16  H    0.000000
    17  H    4.965681   0.000000
    18  H    4.299139   2.477846   0.000000
    19  H    5.007617   7.022124   7.953235   0.000000
    20  H    7.010691   4.906878   7.064828   4.965749   0.000000
    21  H    7.130911   7.899363   9.277188   2.468921   4.294937
    22  H    7.932729   7.057041   8.909492   4.297741   2.477682
    23  C    5.801116   4.323344   6.072060   6.012110   4.598224
    24  H    6.665790   4.489178   6.539445   6.434771   4.146841
    25  C    5.409961   3.766734   5.136105   6.841099   5.601628
    26  H    5.741858   4.733644   5.789716   7.352286   6.565296
    27  C    6.383838   3.437118   4.986208   8.003674   5.886964
    28  H    6.393090   2.679779   4.612573   7.801044   5.171736
    29  H    6.394987   3.539662   4.587199   8.667762   6.788237
    30  H    7.394998   4.395746   6.036549   8.661259   6.266725
    31  H    4.352963   3.256474   4.296127   6.336017   5.600461
    32  C    6.318160   6.285653   7.937895   4.574691   4.573309
    33  C    7.254233   6.505200   8.456031   4.924031   3.810254
    34  C    6.252018   7.209088   8.594244   4.017027   5.431160
    35  C    8.023205   7.581985   9.523630   4.773906   4.091734
    36  H    7.602594   6.090125   8.225322   5.672992   3.463325
    37  C    7.142766   8.200984   9.655257   3.849722   5.638751
    38  H    5.774406   7.343074   8.448127   4.207588   6.214274
    39  C    7.974156   8.363554  10.077807   4.251630   5.035467
    40  H    8.850049   7.984264  10.067099   5.431746   3.988217
    41  H    7.386104   9.006072  10.286470   3.916449   6.533997
    42  H    8.774275   9.271203  10.987601   4.599134   5.589240
    43  C    5.738318   5.459897   6.977632   5.310362   5.019828
    44  H    5.115802   5.641081   6.792066   5.274353   5.784413
    45  Br   7.497543   6.644311   8.202024   7.328136   6.461744
                   21         22         23         24         25
    21  H    0.000000
    22  H    2.485405   0.000000
    23  C    6.985918   6.442303   0.000000
    24  H    7.034085   6.129317   1.084904   0.000000
    25  C    8.079786   7.600728   1.501985   2.245285   0.000000
    26  H    8.750409   8.446313   2.116695   2.928764   1.094339
    27  C    9.000826   8.154627   2.525687   2.677891   1.523161
    28  H    8.591697   7.543151   2.805852   2.708253   2.183907
    29  H    9.821532   9.062015   3.460818   3.749740   2.154693
    30  H    9.514296   8.536489   2.809622   2.687843   2.170249
    31  H    7.778927   7.502363   2.129452   2.986502   1.095034
    32  C    5.407251   5.427006   2.616860   2.906650   3.952696
    33  C    5.086189   4.605008   3.123626   2.907333   4.614472
    34  C    5.134357   5.768163   3.808991   4.264193   4.953681
    35  C    4.440334   4.108957   4.496822   4.255221   5.977491
    36  H    5.670920   4.717873   2.865294   2.290098   4.343436
    37  C    4.509177   5.388922   5.000239   5.277389   6.246486
    38  H    5.754905   6.619666   4.055818   4.731158   4.932524
    39  C    4.114585   4.557422   5.277467   5.273214   6.678775
    40  H    4.609179   3.823728   5.161082   4.719157   6.653863
    41  H    4.729284   6.022541   5.926391   6.291825   7.077806
    42  H    4.038351   4.641614   6.342146   6.287374   7.751343
    43  C    6.465460   6.366479   1.475762   2.199431   2.582035
    44  H    6.802668   7.023891   2.151622   3.104265   2.692829
    45  Br   8.301618   7.953728   2.418822   2.687657   3.108722
                   26         27         28         29         30
    26  H    0.000000
    27  C    2.162423   0.000000
    28  H    3.085553   1.094838   0.000000
    29  H    2.493914   1.092494   1.767168   0.000000
    30  H    2.511435   1.094240   1.770250   1.770959   0.000000
    31  H    1.726564   2.176151   2.572871   2.482300   3.084415
    32  C    4.199180   5.142416   5.321878   6.048931   5.314341
    33  C    5.045283   5.506550   5.481459   6.526479   5.551607
    34  C    5.051443   6.292171   6.525502   7.104351   6.541790
    35  C    6.401908   6.869650   6.775214   7.892845   6.913288
    36  H    4.886385   4.961710   4.840539   6.032342   4.900404
    37  C    6.409163   7.516239   7.647444   8.379556   7.731145
    38  H    4.863160   6.385200   6.739450   7.070615   6.708225
    39  C    6.986904   7.764373   7.753798   8.724662   7.891518
    40  H    7.156076   7.371194   7.166806   8.430912   7.344468
    41  H    7.165296   8.417251   8.585767   9.226691   8.672594
    42  H    8.072332   8.811598   8.756352   9.782312   8.928239
    43  C    2.728354   3.889902   4.261497   4.712403   4.120612
    44  H    2.572821   4.179521   4.681636   4.803459   4.547373
    45  Br   2.757182   3.994066   4.664534   4.765617   3.693172
                   31         32         33         34         35
    31  H    0.000000
    32  C    4.219154   0.000000
    33  C    4.999379   1.398978   0.000000
    34  C    5.027599   1.399947   2.421319   0.000000
    35  C    6.286035   2.412319   1.389449   2.784786   0.000000
    36  H    4.868358   2.174916   1.086766   3.417199   2.135161
    37  C    6.314244   2.418271   2.793763   1.389850   2.415636
    38  H    4.885561   2.156619   3.404982   1.086531   3.871296
    39  C    6.853175   2.787941   2.414766   2.408882   1.394950
    40  H    7.016130   3.394386   2.144190   3.869719   1.084967
    41  H    7.059173   3.400798   3.878931   2.147270   3.400656
    42  H    7.906419   3.873449   3.396338   3.393019   2.152543
    43  C    2.930603   1.474919   2.530354   2.449184   3.788744
    44  H    2.767622   2.171865   3.453774   2.584409   4.580389
    45  Br   3.946535   2.945668   3.568027   3.859900   4.782580
                   36         37         38         39         40
    36  H    0.000000
    37  C    3.880246   0.000000
    38  H    4.317909   2.150426   0.000000
    39  C    3.389711   1.393388   3.394561   0.000000
    40  H    2.446425   3.399157   4.956211   2.154372   0.000000
    41  H    4.965401   1.085173   2.473990   2.154807   4.297830
    42  H    4.279104   2.152721   4.291766   1.085519   2.480113
    43  C    2.796264   3.738880   2.631608   4.260977   4.670002
    44  H    3.853006   3.971748   2.299092   4.787823   5.545027
    45  Br   3.510523   5.001731   3.999162   5.388421   5.496959
                   41         42         43         44         45
    41  H    0.000000
    42  H    2.483677   0.000000
    43  C    4.596139   5.346321   0.000000
    44  H    4.633329   5.850070   1.087655   0.000000
    45  Br   5.831389   6.417018   2.095484   2.558545   0.000000
 Stoichiometry    C22H20BrS2(1+)
 Framework group  C1[X(C22H20BrS2)]
 Deg. of freedom   129
 Full point group                 C1      NOp   1
 Largest Abelian subgroup         C1      NOp   1
 Largest concise Abelian subgroup C1      NOp   1
                         Standard orientation:                         
 ---------------------------------------------------------------------
 Center     Atomic      Atomic             Coordinates (Angstroms)
 Number     Number       Type             X           Y           Z
 ---------------------------------------------------------------------
      1          6           0       -0.096611   -3.442536   -0.564905
      2          6           0       -0.649407   -4.178740    0.479130
      3          6           0       -0.622982   -3.689251    1.783687
      4          6           0       -0.059306   -2.446335    2.046770
      5          6           0        0.461523   -1.694039    0.993885
      6          6           0        0.461007   -2.188109   -0.313758
      7         16           0        1.118973   -1.245039   -1.669476
      8          6           0        2.579504   -0.547348   -0.939074
      9          6           0        2.587448   -0.057125    0.371790
     10         16           0        1.121062   -0.090259    1.364700
     11          6           0        3.737373    0.520241    0.913101
     12          6           0        4.881395    0.631827    0.130207
     13          6           0        4.878549    0.149813   -1.177774
     14          6           0        3.740613   -0.452707   -1.707628
     15          1           0        5.773094    0.226076   -1.787108
     16          1           0        3.753578   -0.851243   -2.717053
     17          1           0        3.733664    0.881975    1.936284
     18          1           0        5.773759    1.087775    0.545104
     19          1           0       -0.095802   -3.843072   -1.573609
     20          1           0       -0.030311   -2.058643    3.059984
     21          1           0       -1.088762   -5.148981    0.271439
     22          1           0       -1.039932   -4.273416    2.597002
     23          6           0       -0.258468    1.782139    0.542049
     24          1           0       -0.653259    1.753801    1.552174
     25          6           0        0.901750    2.681639    0.224632
     26          1           0        0.577706    3.403703   -0.531143
     27          6           0        1.451975    3.405454    1.446664
     28          1           0        1.792335    2.707568    2.218532
     29          1           0        2.304101    4.025175    1.157922
     30          1           0        0.692503    4.055603    1.891491
     31          1           0        1.680571    2.099439   -0.278938
     32          6           0       -2.047450    0.128376   -0.413236
     33          6           0       -2.561565   -0.310748    0.811507
     34          6           0       -2.388792   -0.544838   -1.592269
     35          6           0       -3.411688   -1.409122    0.849397
     36          1           0       -2.313808    0.188507    1.744471
     37          6           0       -3.249470   -1.635317   -1.550149
     38          1           0       -1.982341   -0.209013   -2.542305
     39          6           0       -3.755488   -2.073432   -0.328048
     40          1           0       -3.802395   -1.752068    1.801704
     41          1           0       -3.512944   -2.151260   -2.467746
     42          1           0       -4.417577   -2.932849   -0.290727
     43          6           0       -1.116441    1.265089   -0.541655
     44          1           0       -0.685634    1.398027   -1.531466
     45         35           0       -2.145140    3.068231   -0.256158
 ---------------------------------------------------------------------
 Rotational constants (GHZ):           0.2020424           0.1725694           0.1148741
 Standard basis: 6-31+G(d,p) (6D, 7F)
 There are   598 symmetry adapted cartesian basis functions of A   symmetry.
 There are   598 symmetry adapted basis functions of A   symmetry.
   598 basis functions,  1043 primitive gaussians,   598 cartesian basis functions
   109 alpha electrons      109 beta electrons
       nuclear repulsion energy      3097.5383465703 Hartrees.
 NAtoms=   45 NActive=   45 NUniq=   45 SFac= 1.00D+00 NAtFMM=   60 NAOKFM=F Big=F
 Integral buffers will be    131072 words long.
 Raffenetti 2 integral format.
 Two-electron integral symmetry is turned on.
 Nuclear repulsion after empirical dispersion term =     3097.4937901013 Hartrees.
 ------------------------------------------------------------------------------
 Polarizable Continuum Model (PCM)
 =================================
 Model                : PCM.
 Atomic radii         : SMD-Coulomb.
 Polarization charges : Total charges.
 Charge compensation  : None.
 Solution method      : Matrix inversion.
 Cavity type          : VdW (van der Waals Surface) (Alpha=1.000).
 Cavity algorithm     : GePol (No added spheres)
                        Default sphere list used, NSphG=   45.
                        Lebedev-Laikov grids with approx.  5.0 points / Ang**2.
                        Smoothing algorithm: York/Karplus (Gamma=1.0000).
                        Polarization charges: spherical gaussians, with
                                              point-specific exponents (IZeta= 3).
                        Self-potential: point-specific (ISelfS= 7).
                        Self-field    : sphere-specific E.n sum rule (ISelfD= 2).
 1st derivatives      : Analytical E(r).r(x)/FMM algorithm (CHGder, D1EAlg=3).
                        Cavity 1st derivative terms included.
 Solvent              : Dichloromethane, Eps=   8.930000 Eps(inf)=   2.028346
 ------------------------------------------------------------------------------
 ------------------------------------------------------------------------------
 Atomic radii for non-electrostatic terms: SMD-CDS.
 ------------------------------------------------------------------------------
 Nuclear repulsion after PCM non-electrostatic terms =     3097.4781340371 Hartrees.
 One-electron integrals computed using PRISM.
 NBasis=   598 RedAO= T EigKep=  1.23D-06  NBF=   598
 NBsUse=   595 1.00D-06 EigRej=  9.36D-07 NBFU=   595
 Initial guess from the checkpoint file:  "/home/osl/gaussian/scratch/Gau-172660.chk"
 B after Tr=     0.000000    0.000000    0.000000
         Rot=    0.999719   -0.007475   -0.000034   -0.022481 Ang=  -2.72 deg.
 ExpMin= 3.50D-02 ExpMax= 5.74D+05 ExpMxC= 5.74D+03 IAcc=3 IRadAn=         5 AccDes= 0.00D+00
 Harris functional with IExCor= 4639 and IRadAn=       5 diagonalized for initial guess.
 HarFok:  IExCor= 4639 AccDes= 0.00D+00 IRadAn=         5 IDoV= 1 UseB2=F ITyADJ=14
 ICtDFT=  3500011 ScaDFX=  1.000000  1.000000  1.000000  1.000000
 FoFCou: FMM=F IPFlag=           0 FMFlag=      100000 FMFlg1=           0
         NFxFlg=           0 DoJE=T BraDBF=F KetDBF=T FulRan=T
         wScrn=  0.000000 ICntrl=       500 IOpCl=  0 I1Cent=   200000004 NGrid=           0
         NMat0=    1 NMatS0=      1 NMatT0=    0 NMatD0=    1 NMtDS0=    0 NMtDT0=    0
 Petite list used in FoFCou.
 Requested convergence on RMS density matrix=1.00D-08 within 128 cycles.
 Requested convergence on MAX density matrix=1.00D-06.
 Requested convergence on             energy=1.00D-06.
 No special actions if energy rises.
 Inv3:  Mode=1 IEnd=    33808347.
 Iteration    1 A*A^-1 deviation from unit magnitude is 3.66D-15 for    581.
 Iteration    1 A*A^-1 deviation from orthogonality  is 2.73D-15 for   1241    472.
 Iteration    1 A^-1*A deviation from unit magnitude is 3.55D-15 for    917.
 Iteration    1 A^-1*A deviation from orthogonality  is 2.44D-15 for   2549    936.
 Error on total polarization charges =  0.04870
 SCF Done:  E(RwB97XD) =  -4218.07520991     A.U. after   18 cycles
            NFock= 18  Conv=0.43D-08     -V/T= 2.0064
 SMD-CDS (non-electrostatic) energy       (kcal/mol) =      -9.82
 (included in total energy above)
 D1PCM: PCM CHGder 1st derivatives, ID1Alg=3 FixD1E=F DoIter=F DoCFld=F I1PDM=0.
 Calling FoFJK, ICntrl=      2127 FMM=F ISym2X=0 I1Cent= 0 IOpClX= 0 NMat=1 NMatS=1 NMatT=0.
 ***** Axes restored to original set *****
 -------------------------------------------------------------------
 Center     Atomic                   Forces (Hartrees/Bohr)
 Number     Number              X              Y              Z
 -------------------------------------------------------------------
      1        6           0.000054817    0.000157388   -0.000048610
      2        6           0.000001732   -0.000185291   -0.000048929
      3        6          -0.000033093   -0.000123821   -0.000009906
      4        6           0.000059182    0.000046350   -0.000071542
      5        6          -0.000228127    0.000008026   -0.000214302
      6        6           0.000129766    0.000084528   -0.000167222
      7       16          -0.000133396   -0.000217902    0.000244107
      8        6          -0.000105582   -0.000090545   -0.000040387
      9        6          -0.000033620    0.000523618   -0.000386687
     10       16          -0.001215083    0.000556876    0.000438339
     11        6           0.000198328   -0.000185651    0.000253351
     12        6          -0.000000313   -0.000009994   -0.000005134
     13        6          -0.000008127    0.000064183   -0.000031925
     14        6           0.000093158   -0.000045860   -0.000067772
     15        1          -0.000015894   -0.000040020   -0.000004690
     16        1           0.000005790    0.000061697    0.000028406
     17        1          -0.000039240    0.000146115   -0.000013130
     18        1           0.000006666    0.000006345   -0.000023115
     19        1           0.000001239    0.000027067   -0.000040399
     20        1           0.000031384    0.000107589    0.000030254
     21        1           0.000047793    0.000027653   -0.000047485
     22        1           0.000010120   -0.000015633   -0.000015245
     23        6           0.013647027   -0.019376350    0.001571414
     24        1          -0.000440073    0.002219979    0.000058070
     25        6          -0.001097589    0.002637790    0.000563489
     26        1           0.000220223   -0.000073453   -0.000046990
     27        6           0.000257501    0.000516643    0.000218936
     28        1          -0.000054550   -0.000206216   -0.000217393
     29        1           0.000048046   -0.000082733    0.000041073
     30        1          -0.000048658    0.000040481   -0.000115645
     31        1           0.000076111   -0.000591718   -0.000235684
     32        6           0.001281478   -0.002416008   -0.000926280
     33        6          -0.000081895    0.000202535   -0.000025680
     34        6          -0.000181280    0.000440182    0.000071970
     35        6           0.000013035    0.000036800   -0.000015919
     36        1           0.000091157    0.000425228   -0.000316935
     37        6          -0.000154755    0.000055745    0.000063609
     38        1          -0.000157396    0.000026704    0.000169470
     39        6          -0.000097427   -0.000117657    0.000044929
     40        1          -0.000000640    0.000011442    0.000009694
     41        1          -0.000009398    0.000043692   -0.000019255
     42        1          -0.000009393    0.000021219   -0.000023422
     43        6          -0.005996025    0.021688281    0.006367874
     44        1           0.000868659   -0.002422841    0.000332092
     45       35          -0.007001659   -0.003982465   -0.007327394
 -------------------------------------------------------------------
 Cartesian Forces:  Max     0.021688281 RMS     0.003058623

 GradGradGradGradGradGradGradGradGradGradGradGradGradGradGradGradGradGrad
 Berny optimization.
 FormGI is forming the generalized inverse of G from B-inverse, IUseBI=4.
 Internal  Forces:  Max     0.020324716 RMS     0.001905907
 Search for a saddle point.
 Step number   3 out of a maximum of  263
 All quantities printed in internal units (Hartrees-Bohrs-Radians)
 Swapping is turned off.
 Update second derivatives using D2CorX and points    2    3
 ITU=  0  0  0
     Eigenvalues ---   -0.01161   0.00205   0.00385   0.00805   0.01032
     Eigenvalues ---    0.01211   0.01411   0.01444   0.01624   0.01625
     Eigenvalues ---    0.01741   0.01780   0.01791   0.01800   0.01818
     Eigenvalues ---    0.01968   0.02059   0.02161   0.02247   0.02268
     Eigenvalues ---    0.02387   0.02412   0.02464   0.02580   0.02587
     Eigenvalues ---    0.02598   0.02798   0.02849   0.02909   0.02913
     Eigenvalues ---    0.02968   0.02998   0.03134   0.03248   0.03314
     Eigenvalues ---    0.03716   0.03812   0.04388   0.04462   0.04577
     Eigenvalues ---    0.05727   0.06317   0.06686   0.07353   0.07494
     Eigenvalues ---    0.09110   0.10958   0.11042   0.11067   0.11224
     Eigenvalues ---    0.11451   0.11656   0.11761   0.11899   0.12016
     Eigenvalues ---    0.12178   0.12334   0.12367   0.12395   0.12490
     Eigenvalues ---    0.12589   0.12678   0.12937   0.14262   0.15542
     Eigenvalues ---    0.15810   0.16288   0.16662   0.17398   0.17884
     Eigenvalues ---    0.18302   0.18670   0.19222   0.19399   0.19457
     Eigenvalues ---    0.19687   0.19903   0.20110   0.21226   0.21963
     Eigenvalues ---    0.22642   0.23717   0.24041   0.25212   0.26200
     Eigenvalues ---    0.26823   0.27346   0.28163   0.29240   0.30216
     Eigenvalues ---    0.32180   0.34193   0.34222   0.34550   0.34588
     Eigenvalues ---    0.35067   0.35244   0.36439   0.36564   0.36691
     Eigenvalues ---    0.36714   0.36722   0.36740   0.36781   0.36803
     Eigenvalues ---    0.36827   0.36887   0.36906   0.36948   0.37039
     Eigenvalues ---    0.37099   0.37146   0.37952   0.42061   0.42339
     Eigenvalues ---    0.43065   0.43093   0.43134   0.44310   0.47110
     Eigenvalues ---    0.48276   0.48290   0.48373   0.48452   0.48587
     Eigenvalues ---    0.51842   0.52151   0.52462   0.68672
 Eigenvectors required to have negative eigenvalues:
                          R18       D79       D83       D70       D72
   1                   -0.66633  -0.24353   0.23418   0.21905   0.20985
                          D71       D84       D81       D74       D75
   1                    0.19935   0.17499  -0.17480  -0.16102  -0.15052
 RFO step:  Lambda0=4.966831270D-03 Lambda=-5.44549449D-03.
 Linear search not attempted -- option 19 set.
 Maximum step size (   0.300) exceeded in Quadratic search.
    -- Step size scaled by   0.616
 Iteration  1 RMS(Cart)=  0.08841937 RMS(Int)=  0.00486237
 Iteration  2 RMS(Cart)=  0.01641414 RMS(Int)=  0.00025311
 Iteration  3 RMS(Cart)=  0.00001994 RMS(Int)=  0.00025302
 Iteration  4 RMS(Cart)=  0.00000000 RMS(Int)=  0.00025302
 Variable       Old X    -DE/DX   Delta X   Delta X   Delta X     New X
                                 (Linear)    (Quad)   (Total)
    R1        2.63045  -0.00005   0.00000  -0.00033  -0.00032   2.63013
    R2        2.63723  -0.00019   0.00000   0.00030   0.00030   2.63753
    R3        2.05095   0.00003   0.00000   0.00024   0.00024   2.05119
    R4        2.63356   0.00012   0.00000   0.00029   0.00030   2.63385
    R5        2.05062  -0.00004   0.00000  -0.00003  -0.00003   2.05059
    R6        2.62650   0.00027   0.00000   0.00108   0.00109   2.62759
    R7        2.04979  -0.00001   0.00000   0.00017   0.00017   2.04996
    R8        2.63600  -0.00007   0.00000  -0.00020  -0.00021   2.63580
    R9        2.05081   0.00007   0.00000   0.00039   0.00039   2.05120
   R10        2.64159   0.00015   0.00000  -0.00024  -0.00024   2.64135
   R11        3.35106   0.00024   0.00000   0.00337   0.00334   3.35440
   R12        3.35939  -0.00029   0.00000  -0.00119  -0.00116   3.35824
   R13        3.35575  -0.00009   0.00000   0.00121   0.00121   3.35696
   R14        2.64477  -0.00006   0.00000   0.00149   0.00149   2.64626
   R15        2.63737   0.00009   0.00000   0.00035   0.00035   2.63772
   R16        3.34714   0.00013   0.00000   0.00118   0.00118   3.34832
   R17        2.63798   0.00019   0.00000   0.00068   0.00068   2.63866
   R18        4.66182  -0.00135   0.00000   0.27686   0.27686   4.93868
   R19        2.62812   0.00001   0.00000   0.00077   0.00077   2.62889
   R20        2.05083   0.00005   0.00000  -0.00006  -0.00006   2.05077
   R21        2.63423   0.00003   0.00000   0.00003   0.00003   2.63425
   R22        2.04958   0.00000   0.00000   0.00025   0.00025   2.04984
   R23        2.63119   0.00001   0.00000  -0.00003  -0.00003   2.63115
   R24        2.05043  -0.00001   0.00000   0.00002   0.00002   2.05045
   R25        2.05097  -0.00006   0.00000  -0.00002  -0.00002   2.05096
   R26        2.05017   0.00035   0.00000   0.00044   0.00044   2.05062
   R27        2.83834   0.00059   0.00000  -0.01977  -0.01977   2.81857
   R28        2.78879   0.00344   0.00000  -0.01555  -0.01555   2.77324
   R29        2.06800  -0.00006   0.00000   0.00308   0.00308   2.07108
   R30        2.87836   0.00016   0.00000  -0.00054  -0.00054   2.87781
   R31        2.06932   0.00051   0.00000   0.00389   0.00389   2.07321
   R32        2.06894  -0.00005   0.00000  -0.00041  -0.00041   2.06853
   R33        2.06451  -0.00001   0.00000  -0.00044  -0.00044   2.06408
   R34        2.06781   0.00002   0.00000  -0.00025  -0.00025   2.06756
   R35        2.64369  -0.00050   0.00000  -0.00143  -0.00142   2.64226
   R36        2.64552  -0.00035   0.00000  -0.00223  -0.00223   2.64329
   R37        2.78719   0.00028   0.00000   0.00657   0.00657   2.79376
   R38        2.62568   0.00001   0.00000   0.00038   0.00038   2.62605
   R39        2.05369  -0.00004   0.00000  -0.00090  -0.00090   2.05279
   R40        2.62644   0.00014   0.00000   0.00018   0.00018   2.62662
   R41        2.05325  -0.00020   0.00000  -0.00066  -0.00066   2.05258
   R42        2.63607   0.00006   0.00000  -0.00021  -0.00022   2.63586
   R43        2.05029   0.00000   0.00000   0.00000   0.00000   2.05029
   R44        2.63312   0.00008   0.00000   0.00009   0.00009   2.63321
   R45        2.05068   0.00000   0.00000  -0.00003  -0.00003   2.05065
   R46        2.05133  -0.00001   0.00000  -0.00015  -0.00015   2.05118
   R47        2.05537  -0.00002   0.00000  -0.00015  -0.00015   2.05522
   R48        3.95989  -0.00137   0.00000  -0.06037  -0.06037   3.89952
    A1        2.09336   0.00003   0.00000  -0.00042  -0.00044   2.09293
    A2        2.09694   0.00002   0.00000   0.00114   0.00114   2.09808
    A3        2.09288  -0.00005   0.00000  -0.00071  -0.00070   2.09218
    A4        2.10460  -0.00007   0.00000  -0.00203  -0.00203   2.10257
    A5        2.08303  -0.00003   0.00000   0.00080   0.00080   2.08384
    A6        2.09542   0.00010   0.00000   0.00127   0.00126   2.09668
    A7        2.09321   0.00003   0.00000   0.00109   0.00109   2.09430
    A8        2.10069  -0.00004   0.00000  -0.00071  -0.00071   2.09998
    A9        2.08929   0.00000   0.00000  -0.00039  -0.00038   2.08890
   A10        2.08385  -0.00005   0.00000   0.00214   0.00212   2.08597
   A11        2.10252   0.00011   0.00000   0.00000   0.00001   2.10253
   A12        2.09678  -0.00006   0.00000  -0.00211  -0.00210   2.09468
   A13        2.11219  -0.00008   0.00000  -0.00460  -0.00460   2.10759
   A14        2.05872   0.00035   0.00000   0.00452   0.00458   2.06329
   A15        2.11228  -0.00027   0.00000   0.00007   0.00000   2.11228
   A16        2.07852   0.00014   0.00000   0.00410   0.00407   2.08260
   A17        2.08001  -0.00035   0.00000  -0.00041  -0.00038   2.07963
   A18        2.12440   0.00021   0.00000  -0.00374  -0.00375   2.12065
   A19        1.77130   0.00014   0.00000  -0.00045  -0.00047   1.77083
   A20        2.12649  -0.00008   0.00000  -0.00301  -0.00303   2.12346
   A21        2.07647   0.00013   0.00000   0.00024   0.00024   2.07671
   A22        2.07981  -0.00004   0.00000   0.00259   0.00260   2.08240
   A23        2.11041   0.00008   0.00000  -0.00132  -0.00136   2.10905
   A24        2.10918   0.00006   0.00000  -0.00386  -0.00386   2.10532
   A25        2.06274  -0.00013   0.00000   0.00474   0.00472   2.06746
   A26        1.77993   0.00013   0.00000  -0.00094  -0.00090   1.77903
   A27        1.99185  -0.00011   0.00000   0.01198   0.01170   2.00356
   A28        1.83571  -0.00046   0.00000  -0.04125  -0.04116   1.79456
   A29        2.08577  -0.00006   0.00000   0.00179   0.00179   2.08757
   A30        2.09513   0.00002   0.00000  -0.00095  -0.00095   2.09418
   A31        2.10227   0.00004   0.00000  -0.00085  -0.00085   2.10142
   A32        2.09299   0.00000   0.00000   0.00078   0.00078   2.09377
   A33        2.08885   0.00001   0.00000  -0.00006  -0.00006   2.08880
   A34        2.10132  -0.00001   0.00000  -0.00073  -0.00072   2.10059
   A35        2.10409   0.00004   0.00000  -0.00131  -0.00131   2.10278
   A36        2.09549   0.00000   0.00000   0.00096   0.00096   2.09645
   A37        2.08345  -0.00004   0.00000   0.00037   0.00037   2.08383
   A38        2.09407   0.00001   0.00000  -0.00003  -0.00004   2.09403
   A39        2.09117   0.00002   0.00000  -0.00030  -0.00031   2.09087
   A40        2.09794  -0.00002   0.00000   0.00035   0.00034   2.09828
   A41        1.44364   0.00037   0.00000  -0.05463  -0.05458   1.38906
   A42        1.66398   0.00059   0.00000  -0.01415  -0.01375   1.65023
   A43        1.87975  -0.00015   0.00000  -0.03833  -0.03779   1.84197
   A44        2.08691  -0.00057   0.00000   0.00296   0.00092   2.08782
   A45        2.05218  -0.00025   0.00000   0.01252   0.00986   2.06204
   A46        2.09870   0.00051   0.00000   0.01829   0.01658   2.11528
   A47        1.88848   0.00012   0.00000   0.00231   0.00227   1.89075
   A48        1.97586   0.00038   0.00000   0.00255   0.00253   1.97839
   A49        1.90516  -0.00051   0.00000  -0.01087  -0.01087   1.89429
   A50        1.92570  -0.00019   0.00000   0.00791   0.00788   1.93359
   A51        1.81709   0.00003   0.00000  -0.00539  -0.00541   1.81169
   A52        1.94409   0.00014   0.00000   0.00275   0.00275   1.94684
   A53        1.95521  -0.00042   0.00000  -0.00923  -0.00924   1.94597
   A54        1.91694   0.00011   0.00000   0.00121   0.00120   1.91815
   A55        1.93668  -0.00006   0.00000   0.00100   0.00100   1.93768
   A56        1.88120   0.00010   0.00000   0.00233   0.00232   1.88352
   A57        1.88379   0.00025   0.00000   0.00326   0.00326   1.88704
   A58        1.88784   0.00004   0.00000   0.00184   0.00183   1.88968
   A59        2.09066   0.00017   0.00000   0.00134   0.00132   2.09198
   A60        2.15329  -0.00115   0.00000  -0.00302  -0.00305   2.15024
   A61        2.03890   0.00099   0.00000   0.00201   0.00198   2.04088
   A62        2.09077   0.00012   0.00000   0.00004   0.00005   2.09081
   A63        2.12184  -0.00054   0.00000  -0.00182  -0.00183   2.12001
   A64        2.07057   0.00041   0.00000   0.00177   0.00177   2.07234
   A65        2.09760  -0.00011   0.00000  -0.00105  -0.00104   2.09655
   A66        2.09042   0.00005   0.00000   0.00140   0.00140   2.09182
   A67        2.09515   0.00006   0.00000  -0.00037  -0.00038   2.09478
   A68        2.09930  -0.00010   0.00000  -0.00064  -0.00064   2.09865
   A69        2.08764   0.00004   0.00000   0.00025   0.00025   2.08789
   A70        2.09623   0.00006   0.00000   0.00040   0.00040   2.09663
   A71        2.09228   0.00004   0.00000   0.00064   0.00064   2.09292
   A72        2.09181  -0.00005   0.00000  -0.00042  -0.00041   2.09140
   A73        2.09898   0.00002   0.00000  -0.00024  -0.00024   2.09874
   A74        2.09564  -0.00012   0.00000  -0.00036  -0.00036   2.09527
   A75        2.09248   0.00009   0.00000   0.00051   0.00051   2.09299
   A76        2.09507   0.00003   0.00000  -0.00015  -0.00015   2.09492
   A77        2.18104  -0.00547   0.00000  -0.00779  -0.00798   2.17306
   A78        1.97706   0.00061   0.00000  -0.00256  -0.00280   1.97426
   A79        1.45441   0.02032   0.00000   0.01480   0.01485   1.46926
   A80        2.00805   0.00206   0.00000  -0.00639  -0.00660   2.00145
   A81        1.91924  -0.01156   0.00000   0.00431   0.00438   1.92362
   A82        1.78571  -0.00256   0.00000   0.01440   0.01443   1.80014
    D1       -0.02756   0.00005   0.00000   0.00115   0.00117  -0.02639
    D2        3.13164   0.00003   0.00000  -0.00131  -0.00130   3.13033
    D3        3.11111   0.00002   0.00000   0.00544   0.00546   3.11657
    D4       -0.01288   0.00000   0.00000   0.00297   0.00298  -0.00989
    D5        0.00705  -0.00003   0.00000   0.00739   0.00740   0.01446
    D6       -3.11091  -0.00003   0.00000   0.00996   0.00998  -3.10094
    D7       -3.13163   0.00000   0.00000   0.00312   0.00313  -3.12850
    D8        0.03359   0.00000   0.00000   0.00568   0.00570   0.03929
    D9        0.01746  -0.00002   0.00000  -0.00470  -0.00470   0.01276
   D10       -3.12361  -0.00001   0.00000  -0.00276  -0.00278  -3.12638
   D11        3.14133   0.00000   0.00000  -0.00223  -0.00222   3.13911
   D12        0.00026   0.00001   0.00000  -0.00029  -0.00029  -0.00003
   D13        0.01297  -0.00002   0.00000  -0.00034  -0.00036   0.01261
   D14       -3.13703   0.00002   0.00000   0.00382   0.00381  -3.13322
   D15       -3.12914  -0.00003   0.00000  -0.00227  -0.00227  -3.13141
   D16        0.00405   0.00001   0.00000   0.00190   0.00190   0.00594
   D17       -0.03369   0.00004   0.00000   0.00914   0.00914  -0.02455
   D18        3.10563   0.00014   0.00000   0.00389   0.00388   3.10951
   D19        3.11628  -0.00001   0.00000   0.00498   0.00498   3.12126
   D20       -0.02759   0.00009   0.00000  -0.00027  -0.00028  -0.02787
   D21        0.02362  -0.00001   0.00000  -0.01263  -0.01263   0.01099
   D22        3.14096  -0.00002   0.00000  -0.01521  -0.01521   3.12575
   D23       -3.11563  -0.00011   0.00000  -0.00722  -0.00722  -3.12285
   D24        0.00171  -0.00013   0.00000  -0.00980  -0.00981  -0.00810
   D25        2.41355   0.00016   0.00000   0.00634   0.00635   2.41990
   D26       -1.90003  -0.00035   0.00000  -0.03757  -0.03762  -1.93765
   D27       -0.73032   0.00026   0.00000   0.00108   0.00107  -0.72925
   D28        1.23929  -0.00025   0.00000  -0.04283  -0.04290   1.19639
   D29       -2.44941   0.00001   0.00000   0.01062   0.01064  -2.43877
   D30        0.71645   0.00001   0.00000   0.01314   0.01316   0.72962
   D31       -0.70983   0.00006   0.00000  -0.00799  -0.00798  -0.71781
   D32        2.46299   0.00008   0.00000  -0.00127  -0.00131   2.46168
   D33       -0.01478   0.00006   0.00000  -0.00032  -0.00035  -0.01513
   D34       -3.11095  -0.00001   0.00000   0.01122   0.01116  -3.09979
   D35        3.09553   0.00005   0.00000  -0.00709  -0.00708   3.08845
   D36       -0.00064  -0.00002   0.00000   0.00445   0.00442   0.00378
   D37        3.08708  -0.00001   0.00000  -0.01039  -0.01035   3.07673
   D38       -0.05635   0.00001   0.00000  -0.00451  -0.00448  -0.06083
   D39       -0.02414   0.00000   0.00000  -0.00375  -0.00374  -0.02788
   D40        3.11562   0.00002   0.00000   0.00213   0.00213   3.11775
   D41        0.73700  -0.00015   0.00000   0.00368   0.00373   0.74073
   D42       -1.34647   0.00009   0.00000   0.00714   0.00697  -1.33950
   D43       -2.44883  -0.00008   0.00000  -0.00778  -0.00775  -2.45658
   D44        1.75088   0.00017   0.00000  -0.00432  -0.00450   1.74638
   D45        0.02128   0.00003   0.00000  -0.00146  -0.00143   0.01984
   D46       -3.12474  -0.00004   0.00000  -0.00442  -0.00441  -3.12915
   D47       -3.07610  -0.00004   0.00000   0.00993   0.00995  -3.06616
   D48        0.06106  -0.00012   0.00000   0.00697   0.00697   0.06804
   D49        1.66767   0.00073   0.00000   0.07296   0.07338   1.74106
   D50       -2.53522   0.00011   0.00000   0.07534   0.07544  -2.45977
   D51       -0.36896   0.00089   0.00000   0.07649   0.07612  -0.29284
   D52       -2.67945   0.00057   0.00000   0.05331   0.05363  -2.62582
   D53       -0.59916  -0.00005   0.00000   0.05569   0.05569  -0.54347
   D54        1.56711   0.00073   0.00000   0.05684   0.05637   1.62347
   D55       -0.01708  -0.00002   0.00000  -0.00227  -0.00227  -0.01935
   D56        3.13232  -0.00003   0.00000  -0.00165  -0.00165   3.13067
   D57        3.12896   0.00006   0.00000   0.00070   0.00072   3.12967
   D58       -0.00482   0.00004   0.00000   0.00133   0.00133  -0.00349
   D59       -0.00765   0.00000   0.00000   0.00293   0.00292  -0.00473
   D60       -3.13017   0.00001   0.00000   0.00113   0.00113  -3.12904
   D61        3.12607   0.00001   0.00000   0.00231   0.00230   3.12837
   D62        0.00356   0.00002   0.00000   0.00051   0.00051   0.00407
   D63        0.02849   0.00001   0.00000   0.00008   0.00008   0.02856
   D64       -3.11126  -0.00001   0.00000  -0.00583  -0.00582  -3.11708
   D65       -3.13205   0.00000   0.00000   0.00187   0.00186  -3.13019
   D66        0.01138  -0.00002   0.00000  -0.00403  -0.00403   0.00736
   D67        2.73206  -0.00022   0.00000  -0.03402  -0.03409   2.69797
   D68       -1.41107  -0.00013   0.00000  -0.02058  -0.02064  -1.43172
   D69        0.76504  -0.00006   0.00000  -0.02344  -0.02350   0.74153
   D70       -2.07388   0.00052   0.00000  -0.10469  -0.10458  -2.17846
   D71        0.06617   0.00061   0.00000  -0.09125  -0.09114  -0.02497
   D72        2.24228   0.00068   0.00000  -0.09411  -0.09400   2.14828
   D73        0.74099  -0.00062   0.00000   0.01546   0.01542   0.75641
   D74        2.88104  -0.00053   0.00000   0.02891   0.02886   2.90990
   D75       -1.22604  -0.00046   0.00000   0.02605   0.02600  -1.20004
   D76        0.97941  -0.00167   0.00000  -0.02653  -0.02652   0.95289
   D77       -1.63321   0.00334   0.00000   0.01008   0.01007  -1.62314
   D78        2.89469  -0.00230   0.00000  -0.01186  -0.01188   2.88281
   D79       -0.60793  -0.00194   0.00000   0.05377   0.05409  -0.55384
   D80        3.06263   0.00307   0.00000   0.09039   0.09067  -3.12988
   D81        1.30735  -0.00258   0.00000   0.06845   0.06873   1.37608
   D82        2.85404  -0.00076   0.00000  -0.06227  -0.06253   2.79151
   D83        0.24142   0.00425   0.00000  -0.02565  -0.02595   0.21548
   D84       -1.51386  -0.00140   0.00000  -0.04759  -0.04789  -1.56175
   D85        1.03034  -0.00019   0.00000  -0.00952  -0.00953   1.02081
   D86        3.12031  -0.00027   0.00000  -0.01175  -0.01176   3.10855
   D87       -1.07644  -0.00018   0.00000  -0.00805  -0.00806  -1.08450
   D88       -3.13360   0.00009   0.00000   0.00101   0.00102  -3.13258
   D89       -1.04363   0.00001   0.00000  -0.00122  -0.00121  -1.04484
   D90        1.04281   0.00010   0.00000   0.00248   0.00249   1.04529
   D91       -1.12451   0.00009   0.00000   0.00082   0.00083  -1.12368
   D92        0.96546   0.00001   0.00000  -0.00141  -0.00140   0.96406
   D93        3.05190   0.00010   0.00000   0.00229   0.00229   3.05419
   D94       -0.00423   0.00015   0.00000   0.00658   0.00658   0.00235
   D95        3.13888   0.00030   0.00000   0.01156   0.01156  -3.13275
   D96       -3.11706  -0.00031   0.00000  -0.00764  -0.00763  -3.12469
   D97        0.02605  -0.00017   0.00000  -0.00266  -0.00265   0.02340
   D98        0.01474  -0.00011   0.00000  -0.00408  -0.00409   0.01065
   D99       -3.13212  -0.00021   0.00000  -0.00807  -0.00808  -3.14020
   D100       3.12942   0.00028   0.00000   0.00915   0.00917   3.13859
   D101      -0.01744   0.00019   0.00000   0.00516   0.00517  -0.01227
   D102       0.38410   0.00715   0.00000   0.01453   0.01447   0.39858
   D103       2.98852   0.00163   0.00000  -0.02166  -0.02162   2.96690
   D104      -1.29014  -0.00824   0.00000  -0.00445  -0.00445  -1.29459
   D105      -2.72951   0.00672   0.00000   0.00070   0.00066  -2.72886
   D106      -0.12510   0.00119   0.00000  -0.03549  -0.03543  -0.16053
   D107       1.87943  -0.00867   0.00000  -0.01827  -0.01827   1.86116
   D108      -0.00166  -0.00008   0.00000  -0.00322  -0.00321  -0.00487
   D109       3.13307   0.00001   0.00000  -0.00143  -0.00143   3.13165
   D110       3.13845  -0.00022   0.00000  -0.00805  -0.00805   3.13040
   D111      -0.00999  -0.00014   0.00000  -0.00627  -0.00627  -0.01626
   D112      -0.01927   0.00001   0.00000  -0.00183  -0.00182  -0.02109
   D113       3.13821  -0.00002   0.00000  -0.00074  -0.00074   3.13746
   D114       3.12760   0.00010   0.00000   0.00217   0.00217   3.12978
   D115       0.00189   0.00007   0.00000   0.00325   0.00325   0.00515
   D116      -0.00286  -0.00003   0.00000  -0.00271  -0.00271  -0.00557
   D117       3.13810   0.00006   0.00000   0.00133   0.00133   3.13942
   D118      -3.13757  -0.00012   0.00000  -0.00450  -0.00450   3.14112
   D119       0.00339  -0.00003   0.00000  -0.00047  -0.00047   0.00293
   D120       0.01333   0.00007   0.00000   0.00523   0.00523   0.01856
   D121      -3.12763  -0.00002   0.00000   0.00119   0.00119  -3.12643
   D122       3.13898   0.00010   0.00000   0.00415   0.00415  -3.14006
   D123      -0.00198   0.00001   0.00000   0.00011   0.00011  -0.00187
         Item               Value     Threshold  Converged?
 Maximum Force            0.020325     0.000450     NO 
 RMS     Force            0.001906     0.000300     NO 
 Maximum Displacement     0.337584     0.001800     NO 
 RMS     Displacement     0.090237     0.001200     NO 
 Predicted change in Energy=-1.006220D-04
 GradGradGradGradGradGradGradGradGradGradGradGradGradGradGradGradGradGrad

                          Input orientation:                          
 ---------------------------------------------------------------------
 Center     Atomic      Atomic             Coordinates (Angstroms)
 Number     Number       Type             X           Y           Z
 ---------------------------------------------------------------------
      1          6           0       -0.386564   -3.474013   -0.511754
      2          6           0       -1.035222   -4.136367    0.526346
      3          6           0       -1.016903   -3.614202    1.818483
      4          6           0       -0.360196   -2.415656    2.074623
      5          6           0        0.263910   -1.736750    1.028174
      6          6           0        0.261174   -2.262156   -0.267055
      7         16           0        1.029462   -1.402646   -1.619488
      8          6           0        2.528369   -0.822365   -0.863022
      9          6           0        2.542611   -0.304924    0.438133
     10         16           0        1.049428   -0.185336    1.384476
     11          6           0        3.723826    0.191054    0.993510
     12          6           0        4.891476    0.192027    0.237279
     13          6           0        4.882136   -0.321642   -1.058582
     14          6           0        3.711563   -0.842907   -1.603257
     15          1           0        5.794092   -0.332799   -1.646419
     16          1           0        3.714334   -1.262490   -2.604186
     17          1           0        3.725577    0.579039    2.007001
     18          1           0        5.807428    0.586434    0.664021
     19          1           0       -0.383791   -3.896246   -1.511704
     20          1           0       -0.334512   -2.005999    3.079468
     21          1           0       -1.545090   -5.072719    0.324404
     22          1           0       -1.511319   -4.139670    2.628552
     23          6           0       -0.129102    1.903735    0.346738
     24          1           0       -0.502846    1.952999    1.364292
     25          6           0        1.144570    2.595521   -0.005163
     26          1           0        0.947997    3.274650   -0.842592
     27          6           0        1.767072    3.346004    1.164627
     28          1           0        1.976759    2.676418    2.004793
     29          1           0        2.710115    3.801589    0.854545
     30          1           0        1.103047    4.139790    1.519652
     31          1           0        1.838408    1.856528   -0.424797
     32          6           0       -2.048324    0.338217   -0.467652
     33          6           0       -2.606326    0.073140    0.786700
     34          6           0       -2.449109   -0.408929   -1.580169
     35          6           0       -3.554584   -0.933674    0.921808
     36          1           0       -2.320190    0.642555    1.666425
     37          6           0       -3.409249   -1.404511   -1.442717
     38          1           0       -2.014586   -0.203755   -2.554272
     39          6           0       -3.954935   -1.675439   -0.189529
     40          1           0       -3.978970   -1.143260    1.898088
     41          1           0       -3.719435   -1.978640   -2.309742
     42          1           0       -4.694515   -2.461999   -0.077613
     43          6           0       -1.020097    1.376249   -0.693235
     44          1           0       -0.559728    1.352801   -1.678292
     45         35           0       -1.873695    3.253492   -0.618913
 ---------------------------------------------------------------------
                    Distance matrix (angstroms):
                    1          2          3          4          5
     1  C    0.000000
     2  C    1.391805   0.000000
     3  C    2.418054   1.393776   0.000000
     4  C    2.794666   2.411155   1.390461   0.000000
     5  C    2.410929   2.774480   2.406220   1.394803   0.000000
     6  C    1.395722   2.413047   2.794813   2.427575   1.397741
     7  S    2.742766   4.042370   4.571458   4.074775   2.776294
     8  C    3.956193   5.060843   5.249169   4.417255   3.088769
     9  C    4.418764   5.242960   5.052408   3.944564   2.755132
    10  S    4.058714   4.548934   4.026811   2.727209   1.775070
    11  C    5.709101   6.449291   6.134742   4.964169   3.960889
    12  C    6.469823   7.344679   7.203924   6.144583   5.075437
    13  C    6.164062   7.216595   7.342827   6.456308   5.261663
    14  C    4.990865   6.157439   6.461174   5.707851   4.428283
    15  H    7.025326   8.113420   8.316418   7.487304   6.301384
    16  H    5.107491   6.373200   6.890221   6.310534   5.032334
    17  H    6.299291   6.862405   6.333240   5.066194   4.278331
    18  H    7.499014   8.315387   8.096271   7.002994   6.021659
    19  H    1.085444   2.153060   3.401547   3.880005   3.396163
    20  H    3.880032   3.398219   2.154543   1.085446   2.153696
    21  H    2.144109   1.085127   2.153724   3.395176   3.859594
    22  H    3.401425   2.155447   1.084793   2.145728   3.389200
    23  C    5.451923   6.110331   5.779433   4.657911   3.724506
    24  H    5.743303   6.169761   5.609302   4.428325   3.783534
    25  C    6.280147   7.095935   6.823364   5.630428   4.540035
    26  H    6.887304   7.792966   7.641886   6.526951   5.392761
    27  C    7.345817   8.015368   7.524793   6.208872   5.302122
    28  H    7.053091   7.594199   6.969119   5.603164   4.833599
    29  H    8.024374   8.783303   8.355465   7.040564   6.057001
    30  H    8.019697   8.605441   8.044120   6.739655   5.956460
    31  H    5.776913   6.713956   6.566124   5.415950   4.183517
    32  C    4.158905   4.694284   4.681010   4.110566   3.448102
    33  C    4.381281   4.500678   4.145761   3.591372   3.401804
    34  C    3.845821   4.508910   4.886289   4.663476   3.990869
    35  C    4.306365   4.093998   3.798564   3.705316   3.903478
    36  H    5.042768   5.078288   4.454397   3.655251   3.570158
    37  C    3.779704   4.120224   4.608848   4.763488   4.439346
    38  H    4.185323   5.090658   5.634493   5.390379   4.513928
    39  C    4.008987   3.885018   4.052524   4.312361   4.391494
    40  H    4.913769   4.416561   3.858203   3.840010   4.371614
    41  H    4.071478   4.461410   5.198172   5.540589   5.202618
    42  H    4.446470   4.069237   4.295065   4.839482   5.131738
    43  C    4.894828   5.645931   5.586890   4.740786   3.781889
    44  H    4.968796   5.934432   6.091598   5.322166   4.189113
    45  Br   6.890745   7.524936   7.337589   6.456396   5.673162
                    6          7          8          9         10
     6  C    0.000000
     7  S    1.777104   0.000000
     8  C    2.751063   1.776426   0.000000
     9  C    3.087557   2.780003   1.400340   0.000000
    10  S    2.768047   3.241302   2.764836   1.771853   0.000000
    11  C    4.426875   4.077651   2.429577   1.396319   2.728906
    12  C    5.264700   4.572277   2.797128   2.409246   4.027381
    13  C    5.073993   4.040579   2.414371   2.777375   4.547171
    14  C    3.962939   2.739934   1.395822   2.413120   4.055356
    15  H    6.019822   4.883339   3.393868   3.862417   5.632044
    16  H    4.287870   2.863182   2.152179   3.397878   4.916443
    17  H    5.024521   4.934322   3.410905   2.154564   2.851944
    18  H    6.304149   5.656837   3.881855   3.391839   4.873730
    19  H    2.152993   2.868265   4.283715   5.026260   4.920653
    20  H    3.408764   4.929974   5.014010   4.260064   2.846594
    21  H    3.392886   4.886356   6.005711   6.281251   5.633985
    22  H    3.879605   5.656210   6.286071   5.994795   4.872567
    23  C    4.228913   4.017520   3.994658   3.467648   2.613437
    24  H    4.583944   4.744602   4.674594   3.902665   2.642430
    25  C    4.944289   4.313308   3.785863   3.250171   3.110195
    26  H    5.608849   4.742077   4.391301   4.122669   4.116020
    27  C    5.980711   5.553831   4.697470   3.802437   3.610223
    28  H    5.700354   5.538189   4.557424   3.415115   3.071542
    29  H    6.635081   6.002457   4.935992   4.130969   4.351354
    30  H    6.699700   6.370102   5.686093   4.795572   4.327570
    31  H    4.413174   3.564252   2.800812   2.431547   2.839924
    32  C    3.483670   3.718883   4.738078   4.723427   3.646992
    33  C    3.845330   4.602895   5.467047   5.174552   3.713312
    34  C    3.536149   3.617937   5.045841   5.385316   4.591173
    35  C    4.211682   5.262280   6.340372   6.148582   4.687323
    36  H    4.340407   5.118617   5.661503   5.104239   3.481267
    37  C    3.948385   4.442230   5.994185   6.338086   5.418415
    38  H    3.827200   3.402556   4.886864   5.452776   4.990216
    39  C    4.257443   5.192631   6.573778   6.670111   5.453581
    40  H    4.890663   6.125766   7.076168   6.735376   5.144531
    41  H    4.483101   4.833244   6.516520   7.040268   6.293270
    42  H    4.963333   6.021920   7.448175   7.569344   6.349313
    43  C    3.880886   3.575037   4.177839   4.098686   3.322404
    44  H    3.966533   3.181426   3.864241   4.105097   3.786264
    45  Br   5.924849   5.577552   6.004195   5.769179   4.937991
                   11         12         13         14         15
    11  C    0.000000
    12  C    1.391148   0.000000
    13  C    2.411560   1.393987   0.000000
    14  C    2.795072   2.418854   1.392347   0.000000
    15  H    3.395534   2.153713   1.085054   2.144528   0.000000
    16  H    3.880245   3.402235   2.153566   1.085319   2.471242
    17  H    1.085219   2.154301   3.398037   3.880218   4.296241
    18  H    2.146226   1.084727   2.155952   3.402384   2.486625
    19  H    6.313053   6.899374   6.380682   5.109128   7.133201
    20  H    5.064422   6.341948   6.868328   6.296937   7.917916
    21  H    7.477733   8.315920   8.111388   7.017092   8.956260
    22  H    6.988224   8.091822   8.309547   7.487012   9.280986
    23  C    4.265753   5.305481   5.660366   5.108545   6.637695
    24  H    4.594201   5.785316   6.327902   5.863845   7.344432
    25  C    3.664884   4.458123   4.856844   4.578880   5.734705
    26  H    4.537077   5.120518   5.334550   5.016990   6.094626
    27  C    3.716433   4.535354   5.300746   5.384162   6.136160
    28  H    3.201870   4.218042   5.178209   5.330405   6.079373
    29  H    3.752717   4.262427   5.037734   5.349302   5.732268
    30  H    4.768420   5.619742   6.390085   6.433054   7.213457
    31  H    2.887940   3.539792   3.796101   3.490619   4.683262
    32  C    5.956036   6.977042   6.986837   5.988401   7.958847
    33  C    6.334628   7.518845   7.722564   6.816654   8.755107
    34  C    6.714829   7.586069   7.350294   6.175981   8.243819
    35  C    7.365148   8.548199   8.687622   7.692924   9.713629
    36  H    6.098098   7.365702   7.760725   7.019933   8.818607
    37  C    7.704661   8.618199   8.370618   7.144728   9.267770
    38  H    6.758107   7.459429   7.058028   5.839668   7.862334
    39  C    7.990416   9.051441   8.982308   7.840085   9.948304
    40  H    7.869671   9.122833   9.377428   8.455408  10.427517
    41  H    8.427407   9.238339   8.848620   7.550414   9.677603
    42  H    8.891257   9.951594   9.861829   8.695470  10.816909
    43  C    5.172485   6.100404   6.152452   5.304846   7.089610
    44  H    5.180446   5.893423   5.727276   4.803196   6.573683
    45  Br   6.581085   7.474835   7.656118   6.996036   8.527146
                   16         17         18         19         20
    16  H    0.000000
    17  H    4.965320   0.000000
    18  H    4.298923   2.477448   0.000000
    19  H    4.992476   7.021138   7.947288   0.000000
    20  H    7.017826   4.931220   7.090735   4.965311   0.000000
    21  H    7.124326   7.909073   9.284442   2.470626   4.296586
    22  H    7.935185   7.076555   8.930818   4.297940   2.478055
    23  C    5.788345   4.401119   6.089199   6.095773   4.774518
    24  H    6.623654   4.492260   6.494416   6.519140   4.317850
    25  C    5.314401   3.844035   5.121180   6.837294   5.733813
    26  H    5.598346   4.806397   5.754169   7.324146   6.701688
    27  C    6.263705   3.493054   4.918364   8.014932   6.060297
    28  H    6.306889   2.730818   4.565055   7.819070   5.331221
    29  H    6.214191   3.569895   4.468430   8.627169   6.924458
    30  H    7.280761   4.449058   5.957319   8.716517   6.501563
    31  H    4.242299   3.332720   4.307178   6.262104   5.649829
    32  C    6.351005   6.286481   7.940726   4.668125   4.584163
    33  C    7.296079   6.468236   8.430290   5.096896   3.839367
    34  C    6.305965   7.209065   8.613799   4.053591   5.360444
    35  C    8.085661   7.514432   9.488121   4.975213   4.021721
    36  H    7.634317   6.055686   8.189392   5.869485   3.599228
    37  C    7.219045   8.169503   9.661747   3.920064   5.501450
    38  H    5.826142   7.373429   8.495040   4.169044   6.148964
    39  C    8.051012   8.300463  10.057254   4.408310   4.889076
    40  H    8.914685   7.895456  10.014407   5.668414   3.927091
    41  H    7.473988   8.977985  10.304562   3.929453   6.364121
    42  H    8.861779   9.191925  10.960555   4.764034   5.402288
    43  C    5.747130   5.517992   7.005786   5.373451   5.113014
    44  H    5.095551   5.704729   6.827476   5.254636   5.828253
    45  Br   7.453956   6.737950   8.231571   7.357693   6.611304
                   21         22         23         24         25
    21  H    0.000000
    22  H    2.486125   0.000000
    23  C    7.118738   6.606054   0.000000
    24  H    7.178325   6.303649   1.085139   0.000000
    25  C    8.132944   7.704090   1.491523   2.236564   0.000000
    26  H    8.789535   8.548053   2.110463   2.953310   1.095967
    27  C    9.085774   8.302183   2.518841   2.670741   1.522873
    28  H    8.676188   7.682110   2.789415   2.661206   2.176925
    29  H    9.856022   9.166854   3.452661   3.741690   2.155140
    30  H    9.659791   8.752944   2.809601   2.717551   2.170611
    31  H    7.747504   7.516516   2.113905   2.948155   1.097094
    32  C    5.491705   5.470496   2.607200   2.889989   3.937497
    33  C    5.274449   4.726440   3.111476   2.879602   4.588973
    34  C    5.118162   5.701860   3.800502   4.246939   4.941850
    35  C    4.639683   4.167292   4.485033   4.223952   5.949498
    36  H    5.921669   4.944657   2.851844   2.260816   4.314260
    37  C    4.478120   5.259132   4.990592   5.253509   6.229293
    38  H    5.675739   6.527356   4.051225   4.721450   4.930939
    39  C    4.196784   4.470489   5.266410   5.243743   6.654325
    40  H    4.882714   3.949854   5.149014   4.685637   6.622047
    41  H    4.608669   5.825167   5.917788   6.269191   7.063467
    42  H    4.110517   4.502293   6.331090   6.256307   7.725197
    43  C    6.549840   6.457626   1.467534   2.198546   2.577954
    44  H    6.802135   7.044265   2.142361   3.101739   2.692275
    45  Br   8.385918   8.083081   2.407889   2.739272   3.149530
                   26         27         28         29         30
    26  H    0.000000
    27  C    2.169079   0.000000
    28  H    3.086070   1.094620   0.000000
    29  H    2.502598   1.092263   1.768302   0.000000
    30  H    2.520457   1.094106   1.772059   1.771840   0.000000
    31  H    1.725820   2.179426   2.567931   2.485931   3.087867
    32  C    4.212025   5.125267   5.270811   6.032072   5.322825
    33  C    5.053461   5.475498   5.409757   6.493880   5.552864
    34  C    5.064889   6.277707   6.477624   7.090407   6.551148
    35  C    6.410641   6.833347   6.693382   7.853260   6.913101
    36  H    4.889186   4.926069   4.766011   5.995216   4.895993
    37  C    6.421861   7.493994   7.586065   8.356286   7.737940
    38  H    4.879144   6.382158   6.709046   7.070050   6.721820
    39  C    6.997758   7.732399   7.677154   8.689696   7.894388
    40  H    7.162699   7.328605   7.076159   8.383577   7.340349
    41  H    7.178754   8.397907   8.528270   9.206675   8.680770
    42  H    8.082838   8.776569   8.674424   9.743203   8.930095
    43  C    2.738544   3.885859   4.236854   4.710878   4.128167
    44  H    2.581692   4.179599   4.663779   4.806630   4.556201
    45  Br   2.830623   4.055214   4.694980   4.845906   3.770938
                   31         32         33         34         35
    31  H    0.000000
    32  C    4.172984   0.000000
    33  C    4.940027   1.398225   0.000000
    34  C    4.984975   1.398767   2.420574   0.000000
    35  C    6.219561   2.411871   1.389648   2.785196   0.000000
    36  H    4.810497   2.172744   1.086289   3.415057   2.136043
    37  C    6.261665   2.416604   2.792569   1.389945   2.415324
    38  H    4.860555   2.156121   3.404251   1.086179   3.871370
    39  C    6.789181   2.786993   2.414394   2.409449   1.394835
    40  H    6.945244   3.393950   2.144519   3.870140   1.084967
    41  H    7.010788   3.399079   3.877727   2.147091   3.400301
    42  H    7.838960   3.872424   3.396248   3.393320   2.152687
    43  C    2.910975   1.478394   2.530697   2.452669   3.790479
    44  H    2.752462   2.170471   3.449968   2.585165   4.577952
    45  Br   3.971008   2.924415   3.553468   3.829940   4.767763
                   36         37         38         39         40
    36  H    0.000000
    37  C    3.878569   0.000000
    38  H    4.315544   2.149990   0.000000
    39  C    3.389698   1.393434   3.394529   0.000000
    40  H    2.448337   3.399090   4.956308   2.154515   0.000000
    41  H    4.963714   1.085159   2.473161   2.154692   4.297796
    42  H    4.279876   2.152603   4.291332   1.085440   2.480820
    43  C    2.792230   3.741979   2.636073   4.263778   4.670954
    44  H    3.845882   3.972158   2.303653   4.786866   5.541843
    45  Br   3.498446   4.973286   3.964596   5.367522   5.486247
                   41         42         43         44         45
    41  H    0.000000
    42  H    2.483308   0.000000
    43  C    4.599435   5.349065   0.000000
    44  H    4.634757   5.849046   1.087577   0.000000
    45  Br   5.800074   6.396629   2.063539   2.541931   0.000000
 Stoichiometry    C22H20BrS2(1+)
 Framework group  C1[X(C22H20BrS2)]
 Deg. of freedom   129
 Full point group                 C1      NOp   1
 Largest Abelian subgroup         C1      NOp   1
 Largest concise Abelian subgroup C1      NOp   1
                         Standard orientation:                         
 ---------------------------------------------------------------------
 Center     Atomic      Atomic             Coordinates (Angstroms)
 Number     Number       Type             X           Y           Z
 ---------------------------------------------------------------------
      1          6           0        0.090195   -3.452515   -0.717703
      2          6           0       -0.432627   -4.271331    0.278951
      3          6           0       -0.447324   -3.847266    1.606567
      4          6           0        0.048797   -2.592086    1.940888
      5          6           0        0.544825   -1.759666    0.937638
      6          6           0        0.575303   -2.184576   -0.393602
      7         16           0        1.180846   -1.131688   -1.690846
      8          6           0        2.609114   -0.408628   -0.920829
      9          6           0        2.591279    0.009555    0.415493
     10         16           0        1.123817   -0.145577    1.396285
     11          6           0        3.710418    0.620556    0.984625
     12          6           0        4.844730    0.836396    0.208711
     13          6           0        4.867066    0.422224   -1.122139
     14          6           0        3.762191   -0.213085   -1.682731
     15          1           0        5.754674    0.578823   -1.726266
     16          1           0        3.792412   -0.554174   -2.712615
     17          1           0        3.689306    0.930131    2.024537
     18          1           0        5.711109    1.320163    0.646879
     19          1           0        0.120805   -3.796293   -1.746813
     20          1           0        0.048211   -2.257197    2.973381
     21          1           0       -0.817122   -5.251359    0.015876
     22          1           0       -0.842496   -4.493116    2.383415
     23          6           0       -0.355590    1.832790    0.543365
     24          1           0       -0.702769    1.756088    1.568602
     25          6           0        0.802271    2.716086    0.221207
     26          1           0        0.491537    3.421233   -0.558124
     27          6           0        1.351595    3.457268    1.432832
     28          1           0        1.674108    2.763142    2.215371
     29          1           0        2.215089    4.058949    1.140607
     30          1           0        0.597138    4.124736    1.859858
     31          1           0        1.576979    2.111541   -0.266614
     32          6           0       -2.068866    0.083146   -0.351576
     33          6           0       -2.549219   -0.346578    0.889242
     34          6           0       -2.397377   -0.628596   -1.510046
     35          6           0       -3.348580   -1.480768    0.965097
     36          1           0       -2.317051    0.190889    1.804257
     37          6           0       -3.209955   -1.753487   -1.430774
     38          1           0       -2.023075   -0.295389   -2.473714
     39          6           0       -3.677354   -2.187222   -0.191795
     40          1           0       -3.712184   -1.817107    1.930406
     41          1           0       -3.464936   -2.299827   -2.333031
     42          1           0       -4.300436   -3.073589   -0.126213
     43          6           0       -1.197149    1.265717   -0.516759
     44          1           0       -0.766713    1.377399   -1.509269
     45         35           0       -2.293762    2.998102   -0.283358
 ---------------------------------------------------------------------
 Rotational constants (GHZ):           0.2010621           0.1715955           0.1134304
 Standard basis: 6-31+G(d,p) (6D, 7F)
 There are   598 symmetry adapted cartesian basis functions of A   symmetry.
 There are   598 symmetry adapted basis functions of A   symmetry.
   598 basis functions,  1043 primitive gaussians,   598 cartesian basis functions
   109 alpha electrons      109 beta electrons
       nuclear repulsion energy      3087.9384193095 Hartrees.
 NAtoms=   45 NActive=   45 NUniq=   45 SFac= 1.00D+00 NAtFMM=   60 NAOKFM=F Big=F
 Integral buffers will be    131072 words long.
 Raffenetti 2 integral format.
 Two-electron integral symmetry is turned on.
 Nuclear repulsion after empirical dispersion term =     3087.8942637073 Hartrees.
 ------------------------------------------------------------------------------
 Polarizable Continuum Model (PCM)
 =================================
 Model                : PCM.
 Atomic radii         : SMD-Coulomb.
 Polarization charges : Total charges.
 Charge compensation  : None.
 Solution method      : Matrix inversion.
 Cavity type          : VdW (van der Waals Surface) (Alpha=1.000).
 Cavity algorithm     : GePol (No added spheres)
                        Default sphere list used, NSphG=   45.
                        Lebedev-Laikov grids with approx.  5.0 points / Ang**2.
                        Smoothing algorithm: York/Karplus (Gamma=1.0000).
                        Polarization charges: spherical gaussians, with
                                              point-specific exponents (IZeta= 3).
                        Self-potential: point-specific (ISelfS= 7).
                        Self-field    : sphere-specific E.n sum rule (ISelfD= 2).
 1st derivatives      : Analytical E(r).r(x)/FMM algorithm (CHGder, D1EAlg=3).
                        Cavity 1st derivative terms included.
 Solvent              : Dichloromethane, Eps=   8.930000 Eps(inf)=   2.028346
 ------------------------------------------------------------------------------
 ------------------------------------------------------------------------------
 Atomic radii for non-electrostatic terms: SMD-CDS.
 ------------------------------------------------------------------------------
 Nuclear repulsion after PCM non-electrostatic terms =     3087.8785069692 Hartrees.
 One-electron integrals computed using PRISM.
 NBasis=   598 RedAO= T EigKep=  1.25D-06  NBF=   598
 NBsUse=   595 1.00D-06 EigRej=  9.69D-07 NBFU=   595
 Initial guess from the checkpoint file:  "/home/osl/gaussian/scratch/Gau-172660.chk"
 B after Tr=     0.000000    0.000000    0.000000
         Rot=    0.999750   -0.008299   -0.000855   -0.020736 Ang=  -2.56 deg.
 ExpMin= 3.50D-02 ExpMax= 5.74D+05 ExpMxC= 5.74D+03 IAcc=3 IRadAn=         5 AccDes= 0.00D+00
 Harris functional with IExCor= 4639 and IRadAn=       5 diagonalized for initial guess.
 HarFok:  IExCor= 4639 AccDes= 0.00D+00 IRadAn=         5 IDoV= 1 UseB2=F ITyADJ=14
 ICtDFT=  3500011 ScaDFX=  1.000000  1.000000  1.000000  1.000000
 FoFCou: FMM=F IPFlag=           0 FMFlag=      100000 FMFlg1=           0
         NFxFlg=           0 DoJE=T BraDBF=F KetDBF=T FulRan=T
         wScrn=  0.000000 ICntrl=       500 IOpCl=  0 I1Cent=   200000004 NGrid=           0
         NMat0=    1 NMatS0=      1 NMatT0=    0 NMatD0=    1 NMtDS0=    0 NMtDT0=    0
 Petite list used in FoFCou.
 Requested convergence on RMS density matrix=1.00D-08 within 128 cycles.
 Requested convergence on MAX density matrix=1.00D-06.
 Requested convergence on             energy=1.00D-06.
 No special actions if energy rises.
 Inv3:  Mode=1 IEnd=    34334067.
 Iteration    1 A*A^-1 deviation from unit magnitude is 3.11D-15 for   2773.
 Iteration    1 A*A^-1 deviation from orthogonality  is 2.47D-15 for   1269    316.
 Iteration    1 A^-1*A deviation from unit magnitude is 3.44D-15 for   2990.
 Iteration    1 A^-1*A deviation from orthogonality  is 1.72D-15 for    843    246.
 Error on total polarization charges =  0.04938
 SCF Done:  E(RwB97XD) =  -4218.07538924     A.U. after   18 cycles
            NFock= 18  Conv=0.61D-08     -V/T= 2.0064
 SMD-CDS (non-electrostatic) energy       (kcal/mol) =      -9.89
 (included in total energy above)
 D1PCM: PCM CHGder 1st derivatives, ID1Alg=3 FixD1E=F DoIter=F DoCFld=F I1PDM=0.
 Calling FoFJK, ICntrl=      2127 FMM=F ISym2X=0 I1Cent= 0 IOpClX= 0 NMat=1 NMatS=1 NMatT=0.
 ***** Axes restored to original set *****
 -------------------------------------------------------------------
 Center     Atomic                   Forces (Hartrees/Bohr)
 Number     Number              X              Y              Z
 -------------------------------------------------------------------
      1        6          -0.000033263    0.000220846    0.000018416
      2        6           0.000045145   -0.000065229   -0.000028320
      3        6          -0.000091488    0.000024352   -0.000038058
      4        6           0.000172369   -0.000168770    0.000175833
      5        6          -0.000228232   -0.000001883   -0.000322857
      6        6           0.000053241    0.000067104   -0.000203367
      7       16           0.000539947   -0.000481399   -0.000069052
      8        6          -0.000115455    0.000249575    0.000074304
      9        6           0.000053220    0.000269772   -0.000507021
     10       16          -0.001108104   -0.000017190    0.000317847
     11        6           0.000210708   -0.000062197    0.000025468
     12        6          -0.000047653   -0.000127194   -0.000000083
     13        6          -0.000099852   -0.000050755   -0.000061240
     14        6           0.000102938    0.000202717   -0.000035929
     15        1           0.000024333    0.000066169    0.000025615
     16        1           0.000067116   -0.000145654    0.000087395
     17        1           0.000044704   -0.000029261    0.000135134
     18        1          -0.000028102   -0.000016936    0.000033800
     19        1           0.000077042    0.000060123    0.000060591
     20        1          -0.000062752    0.000031195    0.000083173
     21        1           0.000049986    0.000000273    0.000016349
     22        1          -0.000024884    0.000004336    0.000028309
     23        6           0.009183438   -0.013644319    0.001852242
     24        1          -0.000993411    0.002410493    0.000261998
     25        6          -0.001038801    0.003683065   -0.000066667
     26        1           0.000510860   -0.000450478   -0.000062241
     27        6           0.000278381   -0.000229765   -0.000074926
     28        1           0.000111970    0.000190501    0.000087845
     29        1           0.000038864   -0.000064104    0.000033743
     30        1          -0.000092821   -0.000004762   -0.000106330
     31        1          -0.000133116   -0.000340978   -0.000083088
     32        6           0.001012017   -0.001717192   -0.000479842
     33        6          -0.000393768    0.000349990   -0.000156480
     34        6          -0.000004413    0.000007624   -0.000042634
     35        6           0.000198503    0.000063873    0.000011866
     36        1           0.000436322    0.000157141   -0.000033446
     37        6          -0.000232328   -0.000103914    0.000234273
     38        1           0.000103722   -0.000064902    0.000027353
     39        6          -0.000084132   -0.000045124   -0.000010508
     40        1          -0.000047986    0.000011456    0.000010630
     41        1           0.000000617    0.000031285   -0.000032810
     42        1           0.000013280   -0.000025044   -0.000019092
     43        6          -0.005060629    0.012377934    0.002125588
     44        1           0.000441468   -0.001697072   -0.000311996
     45       35          -0.003849003   -0.000925699   -0.002981787
 -------------------------------------------------------------------
 Cartesian Forces:  Max     0.013644319 RMS     0.001953403

 GradGradGradGradGradGradGradGradGradGradGradGradGradGradGradGradGradGrad
 Berny optimization.
 FormGI is forming the generalized inverse of G from B-inverse, IUseBI=4.
 Internal  Forces:  Max     0.009607889 RMS     0.000966413
 Search for a saddle point.
 Step number   4 out of a maximum of  263
 All quantities printed in internal units (Hartrees-Bohrs-Radians)
 Swapping is turned off.
 Update second derivatives using D2CorX and points    3    4
 ITU=  0  0  0  0
     Eigenvalues ---   -0.01208   0.00205   0.00352   0.00842   0.00974
     Eigenvalues ---    0.01207   0.01436   0.01470   0.01625   0.01646
     Eigenvalues ---    0.01741   0.01779   0.01792   0.01798   0.01819
     Eigenvalues ---    0.01970   0.02059   0.02162   0.02247   0.02267
     Eigenvalues ---    0.02385   0.02411   0.02463   0.02580   0.02587
     Eigenvalues ---    0.02599   0.02798   0.02850   0.02908   0.02914
     Eigenvalues ---    0.02968   0.02999   0.03133   0.03250   0.03312
     Eigenvalues ---    0.03707   0.03811   0.04388   0.04460   0.04578
     Eigenvalues ---    0.05698   0.06227   0.06750   0.07351   0.07475
     Eigenvalues ---    0.09108   0.10957   0.11041   0.11067   0.11216
     Eigenvalues ---    0.11451   0.11651   0.11753   0.11897   0.12015
     Eigenvalues ---    0.12173   0.12334   0.12367   0.12394   0.12490
     Eigenvalues ---    0.12588   0.12677   0.12937   0.14262   0.15534
     Eigenvalues ---    0.15777   0.16286   0.16661   0.17373   0.17883
     Eigenvalues ---    0.18297   0.18668   0.19216   0.19398   0.19456
     Eigenvalues ---    0.19678   0.19902   0.20110   0.21216   0.21952
     Eigenvalues ---    0.22623   0.23705   0.24017   0.25209   0.26225
     Eigenvalues ---    0.26797   0.27343   0.28146   0.29240   0.30216
     Eigenvalues ---    0.32176   0.34191   0.34219   0.34550   0.34586
     Eigenvalues ---    0.35067   0.35243   0.36439   0.36563   0.36691
     Eigenvalues ---    0.36714   0.36722   0.36741   0.36782   0.36804
     Eigenvalues ---    0.36827   0.36887   0.36906   0.36948   0.37039
     Eigenvalues ---    0.37099   0.37145   0.37951   0.42019   0.42334
     Eigenvalues ---    0.43062   0.43091   0.43132   0.44241   0.47108
     Eigenvalues ---    0.48275   0.48290   0.48373   0.48451   0.48587
     Eigenvalues ---    0.51842   0.52150   0.52462   0.68352
 Eigenvectors required to have negative eigenvalues:
                          R18       D83       D70       D79       D72
   1                   -0.67943   0.23257   0.22261  -0.22014   0.20651
                          D71       D84       R48       D81       D74
   1                    0.19405   0.17494  -0.16720  -0.16114  -0.14830
 RFO step:  Lambda0=1.669728609D-03 Lambda=-2.29253340D-03.
 Linear search not attempted -- option 19 set.
 Maximum step size (   0.300) exceeded in Quadratic search.
    -- Step size scaled by   0.966
 Iteration  1 RMS(Cart)=  0.14316870 RMS(Int)=  0.00519178
 Iteration  2 RMS(Cart)=  0.01736158 RMS(Int)=  0.00016497
 Iteration  3 RMS(Cart)=  0.00003924 RMS(Int)=  0.00016423
 Iteration  4 RMS(Cart)=  0.00000001 RMS(Int)=  0.00016423
 Variable       Old X    -DE/DX   Delta X   Delta X   Delta X     New X
                                 (Linear)    (Quad)   (Total)
    R1        2.63013   0.00004   0.00000  -0.00052  -0.00051   2.62962
    R2        2.63753  -0.00024   0.00000   0.00025   0.00024   2.63777
    R3        2.05119  -0.00008   0.00000  -0.00019  -0.00019   2.05100
    R4        2.63385   0.00003   0.00000   0.00035   0.00037   2.63423
    R5        2.05059  -0.00003   0.00000  -0.00002  -0.00002   2.05058
    R6        2.62759   0.00000   0.00000   0.00042   0.00043   2.62802
    R7        2.04996   0.00003   0.00000   0.00035   0.00035   2.05031
    R8        2.63580   0.00019   0.00000   0.00075   0.00074   2.63653
    R9        2.05120   0.00009   0.00000   0.00064   0.00064   2.05183
   R10        2.64135   0.00031   0.00000  -0.00074  -0.00075   2.64059
   R11        3.35440   0.00009   0.00000   0.00311   0.00304   3.35744
   R12        3.35824   0.00015   0.00000  -0.00033  -0.00024   3.35799
   R13        3.35696  -0.00020   0.00000   0.00095   0.00099   3.35794
   R14        2.64626  -0.00025   0.00000   0.00051   0.00048   2.64674
   R15        2.63772   0.00014   0.00000   0.00076   0.00076   2.63848
   R16        3.34832   0.00034   0.00000   0.00311   0.00306   3.35137
   R17        2.63866   0.00018   0.00000   0.00107   0.00106   2.63972
   R18        4.93868  -0.00024   0.00000   0.27738   0.27738   5.21606
   R19        2.62889  -0.00017   0.00000   0.00019   0.00020   2.62908
   R20        2.05077   0.00012   0.00000   0.00022   0.00022   2.05098
   R21        2.63425  -0.00010   0.00000   0.00022   0.00024   2.63449
   R22        2.04984  -0.00001   0.00000   0.00020   0.00020   2.05004
   R23        2.63115  -0.00008   0.00000  -0.00084  -0.00083   2.63032
   R24        2.05045   0.00000   0.00000   0.00007   0.00007   2.05052
   R25        2.05096  -0.00003   0.00000   0.00013   0.00013   2.05108
   R26        2.05062   0.00069   0.00000   0.00290   0.00290   2.05352
   R27        2.81857   0.00107   0.00000  -0.01640  -0.01640   2.80217
   R28        2.77324   0.00275   0.00000  -0.00213  -0.00213   2.77111
   R29        2.07108  -0.00032   0.00000   0.00179   0.00179   2.07287
   R30        2.87781   0.00003   0.00000  -0.00343  -0.00343   2.87438
   R31        2.07321   0.00018   0.00000   0.00412   0.00412   2.07733
   R32        2.06853  -0.00003   0.00000   0.00002   0.00002   2.06855
   R33        2.06408   0.00000   0.00000  -0.00025  -0.00025   2.06383
   R34        2.06756   0.00002   0.00000   0.00022   0.00022   2.06778
   R35        2.64226  -0.00038   0.00000  -0.00134  -0.00134   2.64093
   R36        2.64329   0.00000   0.00000  -0.00060  -0.00060   2.64268
   R37        2.79376   0.00016   0.00000   0.00280   0.00280   2.79656
   R38        2.62605  -0.00010   0.00000  -0.00082  -0.00082   2.62524
   R39        2.05279   0.00016   0.00000  -0.00079  -0.00079   2.05200
   R40        2.62662   0.00027   0.00000   0.00085   0.00085   2.62747
   R41        2.05258   0.00001   0.00000   0.00012   0.00012   2.05270
   R42        2.63586   0.00008   0.00000   0.00032   0.00032   2.63617
   R43        2.05029   0.00002   0.00000   0.00012   0.00012   2.05041
   R44        2.63321   0.00002   0.00000  -0.00025  -0.00025   2.63295
   R45        2.05065   0.00002   0.00000   0.00000   0.00000   2.05066
   R46        2.05118   0.00001   0.00000  -0.00010  -0.00010   2.05108
   R47        2.05522   0.00051   0.00000   0.00308   0.00308   2.05831
   R48        3.89952   0.00064   0.00000  -0.03677  -0.03677   3.86275
    A1        2.09293   0.00014   0.00000   0.00035   0.00032   2.09324
    A2        2.09808   0.00000   0.00000   0.00186   0.00187   2.09995
    A3        2.09218  -0.00014   0.00000  -0.00221  -0.00219   2.08998
    A4        2.10257   0.00005   0.00000  -0.00179  -0.00179   2.10078
    A5        2.08384  -0.00002   0.00000   0.00109   0.00108   2.08492
    A6        2.09668  -0.00003   0.00000   0.00072   0.00072   2.09741
    A7        2.09430  -0.00002   0.00000   0.00085   0.00084   2.09514
    A8        2.09998   0.00003   0.00000  -0.00037  -0.00037   2.09961
    A9        2.08890   0.00000   0.00000  -0.00049  -0.00048   2.08842
   A10        2.08597  -0.00009   0.00000   0.00141   0.00136   2.08733
   A11        2.10253   0.00001   0.00000  -0.00038  -0.00035   2.10217
   A12        2.09468   0.00008   0.00000  -0.00103  -0.00101   2.09368
   A13        2.10759   0.00009   0.00000  -0.00315  -0.00312   2.10447
   A14        2.06329   0.00004   0.00000   0.00370   0.00386   2.06715
   A15        2.11228  -0.00013   0.00000  -0.00051  -0.00071   2.11156
   A16        2.08260  -0.00017   0.00000   0.00245   0.00241   2.08501
   A17        2.07963  -0.00022   0.00000   0.00039   0.00047   2.08009
   A18        2.12065   0.00040   0.00000  -0.00275  -0.00280   2.11785
   A19        1.77083  -0.00017   0.00000  -0.00118  -0.00113   1.76970
   A20        2.12346  -0.00009   0.00000  -0.00237  -0.00243   2.12103
   A21        2.07671   0.00012   0.00000  -0.00078  -0.00073   2.07598
   A22        2.08240  -0.00003   0.00000   0.00323   0.00323   2.08563
   A23        2.10905   0.00057   0.00000  -0.00159  -0.00174   2.10731
   A24        2.10532  -0.00004   0.00000  -0.00427  -0.00424   2.10108
   A25        2.06746  -0.00051   0.00000   0.00547   0.00556   2.07302
   A26        1.77903  -0.00037   0.00000  -0.00243  -0.00223   1.77680
   A27        2.00356   0.00015   0.00000   0.02356   0.02329   2.02685
   A28        1.79456   0.00073   0.00000  -0.04510  -0.04482   1.74974
   A29        2.08757   0.00005   0.00000   0.00148   0.00145   2.08902
   A30        2.09418   0.00000   0.00000   0.00028   0.00029   2.09447
   A31        2.10142  -0.00005   0.00000  -0.00174  -0.00173   2.09969
   A32        2.09377   0.00001   0.00000   0.00150   0.00150   2.09526
   A33        2.08880  -0.00006   0.00000  -0.00095  -0.00095   2.08785
   A34        2.10059   0.00005   0.00000  -0.00055  -0.00055   2.10004
   A35        2.10278  -0.00002   0.00000  -0.00186  -0.00186   2.10092
   A36        2.09645  -0.00006   0.00000   0.00000  -0.00001   2.09645
   A37        2.08383   0.00008   0.00000   0.00186   0.00185   2.08568
   A38        2.09403   0.00004   0.00000  -0.00017  -0.00019   2.09384
   A39        2.09087   0.00002   0.00000  -0.00064  -0.00063   2.09023
   A40        2.09828  -0.00005   0.00000   0.00082   0.00083   2.09911
   A41        1.38906   0.00016   0.00000  -0.05294  -0.05303   1.33603
   A42        1.65023   0.00050   0.00000   0.00394   0.00408   1.65431
   A43        1.84197   0.00055   0.00000  -0.02052  -0.02035   1.82162
   A44        2.08782  -0.00011   0.00000  -0.00253  -0.00326   2.08456
   A45        2.06204  -0.00061   0.00000   0.00432   0.00299   2.06503
   A46        2.11528   0.00044   0.00000   0.01174   0.01123   2.12651
   A47        1.89075   0.00013   0.00000   0.00697   0.00671   1.89746
   A48        1.97839   0.00061   0.00000   0.00726   0.00711   1.98551
   A49        1.89429  -0.00059   0.00000  -0.01806  -0.01805   1.87625
   A50        1.93359  -0.00023   0.00000   0.01711   0.01695   1.95053
   A51        1.81169  -0.00005   0.00000  -0.01259  -0.01255   1.79913
   A52        1.94684   0.00007   0.00000  -0.00263  -0.00259   1.94425
   A53        1.94597   0.00038   0.00000  -0.00574  -0.00574   1.94023
   A54        1.91815  -0.00001   0.00000   0.00148   0.00148   1.91963
   A55        1.93768  -0.00027   0.00000  -0.00019  -0.00019   1.93749
   A56        1.88352  -0.00016   0.00000   0.00193   0.00193   1.88545
   A57        1.88704  -0.00003   0.00000   0.00115   0.00115   1.88819
   A58        1.88968   0.00009   0.00000   0.00161   0.00160   1.89128
   A59        2.09198   0.00016   0.00000   0.00210   0.00210   2.09408
   A60        2.15024  -0.00135   0.00000  -0.00671  -0.00671   2.14353
   A61        2.04088   0.00119   0.00000   0.00461   0.00461   2.04549
   A62        2.09081   0.00011   0.00000   0.00067   0.00066   2.09148
   A63        2.12001  -0.00045   0.00000  -0.00498  -0.00499   2.11503
   A64        2.07234   0.00034   0.00000   0.00435   0.00434   2.07668
   A65        2.09655  -0.00022   0.00000  -0.00290  -0.00290   2.09365
   A66        2.09182   0.00009   0.00000   0.00170   0.00170   2.09352
   A67        2.09478   0.00013   0.00000   0.00123   0.00123   2.09600
   A68        2.09865  -0.00005   0.00000  -0.00160  -0.00160   2.09706
   A69        2.08789   0.00005   0.00000   0.00142   0.00142   2.08930
   A70        2.09663   0.00001   0.00000   0.00018   0.00018   2.09682
   A71        2.09292   0.00005   0.00000   0.00121   0.00121   2.09413
   A72        2.09140  -0.00007   0.00000  -0.00063  -0.00063   2.09077
   A73        2.09874   0.00002   0.00000  -0.00060  -0.00060   2.09814
   A74        2.09527  -0.00005   0.00000   0.00052   0.00052   2.09579
   A75        2.09299   0.00006   0.00000   0.00022   0.00022   2.09321
   A76        2.09492  -0.00001   0.00000  -0.00074  -0.00074   2.09418
   A77        2.17306  -0.00398   0.00000  -0.02273  -0.02338   2.14968
   A78        1.97426   0.00119   0.00000  -0.00242  -0.00336   1.97089
   A79        1.46926   0.00961   0.00000   0.01066   0.01105   1.48031
   A80        2.00145   0.00101   0.00000  -0.00963  -0.01055   1.99090
   A81        1.92362  -0.00502   0.00000   0.03108   0.03140   1.95502
   A82        1.80014  -0.00095   0.00000   0.02071   0.02061   1.82075
    D1       -0.02639  -0.00002   0.00000   0.00082   0.00084  -0.02556
    D2        3.13033   0.00003   0.00000  -0.00045  -0.00045   3.12988
    D3        3.11657  -0.00012   0.00000   0.00240   0.00242   3.11899
    D4       -0.00989  -0.00006   0.00000   0.00113   0.00114  -0.00875
    D5        0.01446  -0.00002   0.00000   0.01053   0.01054   0.02500
    D6       -3.10094  -0.00026   0.00000   0.00696   0.00698  -3.09396
    D7       -3.12850   0.00008   0.00000   0.00896   0.00897  -3.11953
    D8        0.03929  -0.00016   0.00000   0.00539   0.00540   0.04470
    D9        0.01276  -0.00002   0.00000  -0.00819  -0.00819   0.00457
   D10       -3.12638   0.00002   0.00000  -0.00442  -0.00442  -3.13081
   D11        3.13911  -0.00008   0.00000  -0.00691  -0.00690   3.13221
   D12       -0.00003  -0.00004   0.00000  -0.00314  -0.00313  -0.00316
   D13        0.01261   0.00010   0.00000   0.00408   0.00407   0.01669
   D14       -3.13322   0.00000   0.00000   0.00442   0.00441  -3.12880
   D15       -3.13141   0.00006   0.00000   0.00033   0.00033  -3.13108
   D16        0.00594  -0.00004   0.00000   0.00067   0.00067   0.00661
   D17       -0.02455  -0.00014   0.00000   0.00743   0.00744  -0.01711
   D18        3.10951   0.00003   0.00000   0.01311   0.01313   3.12263
   D19        3.12126  -0.00005   0.00000   0.00710   0.00710   3.12836
   D20       -0.02787   0.00012   0.00000   0.01278   0.01279  -0.01508
   D21        0.01099   0.00010   0.00000  -0.01472  -0.01472  -0.00373
   D22        3.12575   0.00034   0.00000  -0.01101  -0.01103   3.11472
   D23       -3.12285  -0.00007   0.00000  -0.02058  -0.02058   3.13976
   D24       -0.00810   0.00016   0.00000  -0.01687  -0.01688  -0.02498
   D25        2.41990   0.00003   0.00000  -0.00206  -0.00208   2.41782
   D26       -1.93765   0.00073   0.00000  -0.04690  -0.04694  -1.98459
   D27       -0.72925   0.00020   0.00000   0.00363   0.00362  -0.72563
   D28        1.19639   0.00090   0.00000  -0.04122  -0.04124   1.15515
   D29       -2.43877   0.00006   0.00000   0.02056   0.02054  -2.41823
   D30        0.72962  -0.00018   0.00000   0.01682   0.01682   0.74644
   D31       -0.71781   0.00024   0.00000  -0.00048  -0.00043  -0.71825
   D32        2.46168   0.00005   0.00000  -0.00269  -0.00268   2.45900
   D33       -0.01513  -0.00006   0.00000  -0.01299  -0.01299  -0.02811
   D34       -3.09979  -0.00026   0.00000  -0.00498  -0.00504  -3.10483
   D35        3.08845   0.00014   0.00000  -0.01085  -0.01082   3.07763
   D36        0.00378  -0.00006   0.00000  -0.00285  -0.00287   0.00092
   D37        3.07673   0.00018   0.00000   0.00107   0.00112   3.07784
   D38       -0.06083   0.00007   0.00000  -0.00166  -0.00163  -0.06246
   D39       -0.02788  -0.00001   0.00000  -0.00097  -0.00096  -0.02883
   D40        3.11775  -0.00012   0.00000  -0.00370  -0.00370   3.11405
   D41        0.74073  -0.00002   0.00000   0.01223   0.01229   0.75302
   D42       -1.33950  -0.00031   0.00000   0.00411   0.00386  -1.33563
   D43       -2.45658   0.00019   0.00000   0.00408   0.00415  -2.45242
   D44        1.74638  -0.00011   0.00000  -0.00403  -0.00427   1.74211
   D45        0.01984   0.00008   0.00000   0.00385   0.00387   0.02371
   D46       -3.12915   0.00013   0.00000   0.00626   0.00627  -3.12288
   D47       -3.06616  -0.00015   0.00000   0.01189   0.01189  -3.05426
   D48        0.06804  -0.00010   0.00000   0.01430   0.01429   0.08233
   D49        1.74106   0.00059   0.00000   0.12331   0.12383   1.86489
   D50       -2.45977   0.00040   0.00000   0.12071   0.12101  -2.33877
   D51       -0.29284   0.00123   0.00000   0.12904   0.12887  -0.16397
   D52       -2.62582   0.00064   0.00000   0.10423   0.10432  -2.52150
   D53       -0.54347   0.00044   0.00000   0.10163   0.10150  -0.44197
   D54        1.62347   0.00127   0.00000   0.10996   0.10936   1.73283
   D55       -0.01935  -0.00002   0.00000  -0.00108  -0.00109  -0.02044
   D56        3.13067   0.00001   0.00000  -0.00062  -0.00063   3.13004
   D57        3.12967  -0.00007   0.00000  -0.00350  -0.00350   3.12617
   D58       -0.00349  -0.00004   0.00000  -0.00304  -0.00304  -0.00653
   D59       -0.00473  -0.00004   0.00000  -0.00275  -0.00276  -0.00749
   D60       -3.12904   0.00003   0.00000  -0.00208  -0.00207  -3.13112
   D61        3.12837  -0.00007   0.00000  -0.00321  -0.00322   3.12515
   D62        0.00407   0.00000   0.00000  -0.00254  -0.00254   0.00153
   D63        0.02856   0.00006   0.00000   0.00372   0.00372   0.03229
   D64       -3.11708   0.00017   0.00000   0.00646   0.00648  -3.11060
   D65       -3.13019  -0.00001   0.00000   0.00303   0.00303  -3.12716
   D66        0.00736   0.00010   0.00000   0.00577   0.00578   0.01314
   D67        2.69797  -0.00003   0.00000  -0.08887  -0.08888   2.60909
   D68       -1.43172   0.00018   0.00000  -0.05683  -0.05681  -1.48852
   D69        0.74153   0.00025   0.00000  -0.06875  -0.06874   0.67279
   D70       -2.17846   0.00044   0.00000  -0.14752  -0.14747  -2.32593
   D71       -0.02497   0.00065   0.00000  -0.11547  -0.11539  -0.14036
   D72        2.14828   0.00072   0.00000  -0.12740  -0.12733   2.02095
   D73        0.75641  -0.00118   0.00000  -0.07044  -0.07053   0.68588
   D74        2.90990  -0.00097   0.00000  -0.03840  -0.03845   2.87145
   D75       -1.20004  -0.00090   0.00000  -0.05032  -0.05039  -1.25043
   D76        0.95289  -0.00142   0.00000  -0.08138  -0.08125   0.87164
   D77       -1.62314   0.00148   0.00000  -0.01237  -0.01240  -1.63554
   D78        2.88281  -0.00146   0.00000  -0.03935  -0.03938   2.84343
   D79       -0.55384  -0.00175   0.00000  -0.01039  -0.01019  -0.56403
   D80       -3.12988   0.00115   0.00000   0.05862   0.05866  -3.07122
   D81        1.37608  -0.00179   0.00000   0.03164   0.03168   1.40776
   D82        2.79151  -0.00020   0.00000  -0.08556  -0.08557   2.70595
   D83        0.21548   0.00269   0.00000  -0.01655  -0.01671   0.19876
   D84       -1.56175  -0.00024   0.00000  -0.04352  -0.04370  -1.60545
   D85        1.02081  -0.00025   0.00000  -0.02247  -0.02253   0.99828
   D86        3.10855  -0.00022   0.00000  -0.02276  -0.02282   3.08574
   D87       -1.08450  -0.00029   0.00000  -0.01991  -0.01997  -1.10447
   D88       -3.13258   0.00018   0.00000   0.00460   0.00467  -3.12791
   D89       -1.04484   0.00021   0.00000   0.00432   0.00438  -1.04046
   D90        1.04529   0.00015   0.00000   0.00716   0.00723   1.05252
   D91       -1.12368   0.00002   0.00000  -0.00202  -0.00202  -1.12571
   D92        0.96406   0.00006   0.00000  -0.00230  -0.00231   0.96175
   D93        3.05419  -0.00001   0.00000   0.00054   0.00054   3.05473
   D94        0.00235   0.00002   0.00000   0.00120   0.00119   0.00354
   D95       -3.13275  -0.00007   0.00000  -0.00458  -0.00457  -3.13732
   D96       -3.12469  -0.00010   0.00000   0.00137   0.00137  -3.12332
   D97        0.02340  -0.00018   0.00000  -0.00441  -0.00440   0.01900
   D98        0.01065   0.00001   0.00000  -0.00061  -0.00061   0.01005
   D99       -3.14020   0.00003   0.00000   0.00325   0.00326  -3.13694
   D100       3.13859   0.00010   0.00000  -0.00087  -0.00086   3.13772
   D101      -0.01227   0.00012   0.00000   0.00300   0.00300  -0.00927
   D102       0.39858   0.00345   0.00000   0.07253   0.07225   0.47083
   D103       2.96690   0.00053   0.00000   0.00453   0.00467   2.97157
   D104      -1.29459  -0.00349   0.00000   0.04613   0.04627  -1.24832
   D105      -2.72886   0.00335   0.00000   0.07272   0.07244  -2.65642
   D106      -0.16053   0.00043   0.00000   0.00472   0.00486  -0.15568
   D107       1.86116  -0.00359   0.00000   0.04632   0.04646   1.90762
   D108      -0.00487  -0.00004   0.00000  -0.00089  -0.00089  -0.00577
   D109       3.13165  -0.00001   0.00000  -0.00028  -0.00029   3.13136
   D110       3.13040   0.00004   0.00000   0.00469   0.00471   3.13511
   D111      -0.01626   0.00007   0.00000   0.00530   0.00531  -0.01095
   D112      -0.02109  -0.00002   0.00000  -0.00029  -0.00030  -0.02139
   D113       3.13746  -0.00001   0.00000   0.00126   0.00126   3.13872
   D114       3.12978  -0.00004   0.00000  -0.00417  -0.00417   3.12561
   D115       0.00515  -0.00003   0.00000  -0.00262  -0.00261   0.00253
   D116      -0.00557   0.00003   0.00000  -0.00001  -0.00001  -0.00558
   D117       3.13942   0.00001   0.00000  -0.00040  -0.00040   3.13902
   D118       3.14112   0.00000   0.00000  -0.00063  -0.00062   3.14050
   D119       0.00293  -0.00002   0.00000  -0.00102  -0.00101   0.00192
   D120       0.01856   0.00000   0.00000   0.00064   0.00063   0.01920
   D121      -3.12643   0.00002   0.00000   0.00103   0.00103  -3.12541
   D122      -3.14006  -0.00001   0.00000  -0.00093  -0.00093  -3.14099
   D123      -0.00187   0.00001   0.00000  -0.00054  -0.00054  -0.00241
         Item               Value     Threshold  Converged?
 Maximum Force            0.009608     0.000450     NO 
 RMS     Force            0.000966     0.000300     NO 
 Maximum Displacement     0.534811     0.001800     NO 
 RMS     Displacement     0.143678     0.001200     NO 
 Predicted change in Energy=-4.192464D-04
 GradGradGradGradGradGradGradGradGradGradGradGradGradGradGradGradGradGrad

                          Input orientation:                          
 ---------------------------------------------------------------------
 Center     Atomic      Atomic             Coordinates (Angstroms)
 Number     Number       Type             X           Y           Z
 ---------------------------------------------------------------------
      1          6           0       -0.306368   -3.532575   -0.654004
      2          6           0       -0.978086   -4.245754    0.334199
      3          6           0       -1.033336   -3.759878    1.639586
      4          6           0       -0.420016   -2.553574    1.960037
      5          6           0        0.231674   -1.825916    0.963855
      6          6           0        0.290245   -2.308795   -0.346092
      7         16           0        1.079656   -1.380097   -1.639146
      8          6           0        2.545664   -0.806654   -0.814812
      9          6           0        2.509465   -0.344791    0.506945
     10         16           0        0.979529   -0.274759    1.401142
     11          6           0        3.667959    0.141580    1.117367
     12          6           0        4.857052    0.192685    0.396932
     13          6           0        4.895451   -0.262765   -0.920124
     14          6           0        3.750381   -0.778849   -1.520023
     15          1           0        5.824541   -0.232441   -1.479847
     16          1           0        3.789005   -1.159468   -2.535749
     17          1           0        3.636752    0.481752    2.147541
     18          1           0        5.753608    0.580649    0.868666
     19          1           0       -0.245917   -3.921824   -1.665337
     20          1           0       -0.448837   -2.174845    2.977217
     21          1           0       -1.448439   -5.191012    0.083729
     22          1           0       -1.548823   -4.321750    2.411432
     23          6           0       -0.146391    1.978584    0.272623
     24          1           0       -0.466874    2.028234    1.309775
     25          6           0        1.150321    2.581828   -0.119125
     26          1           0        1.000101    3.181519   -1.025233
     27          6           0        1.810166    3.389141    0.988334
     28          1           0        1.967992    2.778016    1.882666
     29          1           0        2.782837    3.756283    0.653863
     30          1           0        1.194183    4.249513    1.266979
     31          1           0        1.802700    1.767479   -0.465013
     32          6           0       -2.088577    0.408267   -0.417937
     33          6           0       -2.612018    0.210064    0.862602
     34          6           0       -2.495293   -0.413268   -1.474023
     35          6           0       -3.532726   -0.806592    1.083115
     36          1           0       -2.312895    0.838909    1.695784
     37          6           0       -3.429224   -1.418958   -1.251401
     38          1           0       -2.084849   -0.261530   -2.468226
     39          6           0       -3.939962   -1.624011    0.028592
     40          1           0       -3.930620   -0.964779    2.080084
     41          1           0       -3.744920   -2.053162   -2.073408
     42          1           0       -4.657691   -2.418785    0.205397
     43          6           0       -1.088267    1.455568   -0.722200
     44          1           0       -0.654383    1.379478   -1.718358
     45         35           0       -1.900705    3.330427   -0.666419
 ---------------------------------------------------------------------
                    Distance matrix (angstroms):
                    1          2          3          4          5
     1  C    0.000000
     2  C    1.391537   0.000000
     3  C    2.416755   1.393974   0.000000
     4  C    2.793666   2.412108   1.390690   0.000000
     5  C    2.412393   2.777697   2.407711   1.395193   0.000000
     6  C    1.395849   2.413145   2.792925   2.425411   1.397342
     7  S    2.743124   4.042324   4.569265   4.071877   2.773706
     8  C    3.948492   5.056130   5.249271   4.421173   3.091456
     9  C    4.408932   5.235491   5.049469   3.946144   2.755146
    10  S    4.060852   4.554056   4.031691   2.732048   1.776681
    11  C    5.694949   6.437995   6.131579   4.968448   3.962658
    12  C    6.453134   7.331610   7.201640   6.150827   5.078412
    13  C    6.149910   7.206661   7.343870   6.465085   5.267223
    14  C    4.978976   6.149469   6.461703   5.714252   4.432527
    15  H    7.011487   8.103899   8.318903   7.497663   6.308011
    16  H    5.093592   6.362934   6.888435   6.314387   5.034480
    17  H    6.285831   6.850858   6.329231   5.070082   4.280304
    18  H    7.480672   8.300333   8.093028   7.009142   6.024315
    19  H    1.085341   2.153868   3.401290   3.878886   3.396112
    20  H    3.879368   3.399164   2.154815   1.085782   2.153712
    21  H    2.144525   1.085118   2.154333   3.396214   3.862806
    22  H    3.400498   2.155554   1.084976   2.145789   3.390403
    23  C    5.590805   6.279959   5.965333   4.843830   3.885223
    24  H    5.899558   6.369930   5.825109   4.627958   3.932188
    25  C    6.308246   7.165996   6.933878   5.758579   4.630871
    26  H    6.850091   7.805490   7.708380   6.619657   5.442551
    27  C    7.422071   8.154377   7.721276   6.421353   5.448767
    28  H    7.171539   7.772417   7.197994   5.842467   5.005517
    29  H    8.023787   8.847560   8.486902   7.195738   6.145362
    30  H    8.154921   8.818072   8.321720   7.026234   6.158665
    31  H    5.707404   6.673116   6.559277   5.430730   4.174000
    32  C    4.331539   4.843429   4.766588   4.148657   3.504923
    33  C    4.650104   4.775275   4.342393   3.694175   3.498864
    34  C    3.897935   4.501059   4.799133   4.547576   3.921119
    35  C    4.567051   4.349126   3.908773   3.675582   3.901788
    36  H    5.353273   5.430416   4.773811   3.893810   3.756574
    37  C    3.817918   4.063617   4.424703   4.544890   4.298273
    38  H    4.141755   4.995253   5.497112   5.256866   4.426371
    39  C    4.160717   3.967322   3.950406   4.121237   4.279957
    40  H    5.215747   4.746617   4.049799   3.855259   4.394567
    41  H    4.003375   4.273103   4.904273   5.251103   5.008983
    42  H    4.573085   4.110219   4.122059   4.588553   4.983236
    43  C    5.049514   5.799413   5.725550   4.869719   3.918311
    44  H    5.038078   5.996750   6.150803   5.390214   4.272460
    45  Br   7.045769   7.697466   7.506158   6.611519   5.813150
                    6          7          8          9         10
     6  C    0.000000
     7  S    1.776974   0.000000
     8  C    2.750098   1.776948   0.000000
     9  C    3.083816   2.778834   1.400596   0.000000
    10  S    2.768617   3.236533   2.765166   1.773471   0.000000
    11  C    4.422103   4.075926   2.427346   1.396882   2.735237
    12  C    5.259773   4.570337   2.794551   2.410840   4.032633
    13  C    5.071851   4.040509   2.414209   2.781399   4.552238
    14  C    3.961235   2.740157   1.396223   2.415963   4.057700
    15  H    6.018727   4.884304   3.394558   3.866483   5.637023
    16  H    4.284492   2.862367   2.152208   3.399839   4.916806
    17  H    5.020405   4.933986   3.409692   2.155343   2.861863
    18  H    6.298640   5.655040   3.879383   3.392896   4.879251
    19  H    2.151684   2.866742   4.268560   5.010599   4.919969
    20  H    3.407135   4.927345   5.021799   4.266484   2.852116
    21  H    3.393368   4.886986   5.998569   6.271361   5.639162
    22  H    3.877899   5.654150   6.287239   5.992743   4.877641
    23  C    4.353742   4.054478   4.023335   3.536460   2.760218
    24  H    4.703716   4.764936   4.650360   3.890293   2.721067
    25  C    4.970859   4.244091   3.729983   3.286996   3.240443
    26  H    5.577515   4.603429   4.282355   4.130450   4.222982
    27  C    6.046265   5.493899   4.625688   3.829230   3.779488
    28  H    5.801538   5.521069   4.523268   3.455102   3.244743
    29  H    6.633106   5.877169   4.799339   4.112801   4.478800
    30  H    6.813994   6.336497   5.632511   4.838931   4.531348
    31  H    4.349444   3.436366   2.701946   2.430206   2.886326
    32  C    3.611977   3.837616   4.807258   4.750210   3.631645
    33  C    4.028488   4.734534   5.518071   5.163714   3.663916
    34  C    3.553093   3.707059   5.099074   5.382985   4.512222
    35  C    4.349063   5.386435   6.367806   6.087143   4.554605
    36  H    4.566578   5.249300   5.711092   5.105844   3.488141
    37  C    3.930121   4.525689   6.022028   6.285988   5.270890
    38  H    3.786267   3.457262   4.946978   5.474148   4.935848
    39  C    4.301624   5.295037   6.591111   6.592446   5.282591
    40  H    5.050585   6.253641   7.095610   6.658367   5.004663
    41  H    4.396763   4.890617   6.535235   6.978115   6.128265
    42  H    4.979790   6.115420   7.451719   7.467296   6.148569
    43  C    4.026435   3.685332   4.281551   4.206633   3.431965
    44  H    4.047072   3.260126   3.979431   4.234975   3.890687
    45  Br   6.058357   5.658426   6.075167   5.859489   5.056473
                   11         12         13         14         15
    11  C    0.000000
    12  C    1.391251   0.000000
    13  C    2.412800   1.394111   0.000000
    14  C    2.794603   2.417295   1.391908   0.000000
    15  H    3.396507   2.153850   1.085089   2.145301   0.000000
    16  H    3.879772   3.401420   2.153728   1.085386   2.473401
    17  H    1.085334   2.153444   3.398411   3.879826   4.295863
    18  H    2.145826   1.084833   2.155818   3.401028   2.486295
    19  H    6.290717   6.871858   6.354347   5.086237   7.106083
    20  H    5.076698   6.357320   6.885254   6.309310   7.936852
    21  H    7.462069   8.297078   8.095695   7.004779   8.940270
    22  H    6.986467   8.091574   8.312839   7.489329   9.286064
    23  C    4.317110   5.314069   5.645039   5.099200   6.603924
    24  H    4.548992   5.704973   6.243049   5.802819   7.243932
    25  C    3.717826   4.440065   4.770672   4.474034   5.623167
    26  H    4.577055   5.082495   5.200759   4.846996   5.927649
    27  C    3.743621   4.455401   5.147583   5.237215   5.943314
    28  H    3.228988   4.151868   5.066754   5.235121   5.936524
    29  H    3.750248   4.131297   4.805551   5.121459   5.451110
    30  H    4.797611   5.534568   6.232453   6.291737   7.005226
    31  H    2.937118   3.542879   3.727482   3.374950   4.604864
    32  C    5.963723   6.996589   7.034140   6.059477   8.009719
    33  C    6.285515   7.483592   7.730703   6.865491   8.766892
    34  C    6.708862   7.610823   7.412999   6.256533   8.321801
    35  C    7.262924   8.476896   8.680028   7.734387   9.718892
    36  H    6.049087   7.315242   7.747059   7.051374   8.800585
    37  C    7.643059   8.600975   8.411109   7.213087   9.332319
    38  H    6.790712   7.523658   7.149910   5.934359   7.970959
    39  C    7.885633   8.990190   8.989860   7.890113   9.977844
    40  H    7.738815   9.021968   9.348455   8.484876  10.410216
    41  H    8.363535   9.227152   8.898966   7.622968   9.759197
    42  H    8.758059   9.868475   9.857877   8.738543  10.839619
    43  C    5.266142   6.180141   6.228702   5.389031   7.156138
    44  H    5.315672   6.021532   5.842499   4.909140   6.680690
    45  Br   6.660380   7.526183   7.691758   7.039145   8.546059
                   16         17         18         19         20
    16  H    0.000000
    17  H    4.964875   0.000000
    18  H    4.298571   2.475153   0.000000
    19  H    4.966772   7.000332   7.917559   0.000000
    20  H    7.027310   4.943471   7.106972   4.964517   0.000000
    21  H    7.109559   7.892955   9.262704   2.473081   4.297528
    22  H    7.935177   7.073433   8.929677   4.298553   2.477758
    23  C    5.763823   4.479731   6.092575   6.211313   4.965609
    24  H    6.562165   4.464662   6.401912   6.656073   4.521787
    25  C    5.176874   3.966161   5.115731   6.829184   5.896658
    26  H    5.376226   4.930229   5.739965   7.240151   6.841759
    27  C    6.084801   3.623960   4.842797   8.044853   6.325874
    28  H    6.192113   2.850920   4.493050   7.897948   5.618712
    29  H    5.945637   3.699027   4.353880   8.573527   7.142826
    30  H    7.102881   4.575757   5.865797   8.800178   6.848124
    31  H    4.098825   3.441261   4.335543   6.164883   5.697392
    32  C    6.441187   6.274271   7.948895   4.868377   4.570370
    33  C    7.375466   6.385296   8.373832   5.390864   3.852108
    34  C    6.416890   7.177657   8.632522   4.172081   5.206215
    35  C    8.174866   7.361674   9.391828   5.297336   3.869123
    36  H    7.689771   5.977453   8.112909   6.183374   3.768222
    37  C    7.336192   8.068056   9.634185   4.070519   5.228317
    38  H    5.942475   7.388808   8.560697   4.174213   5.999180
    39  C    8.156505   8.144371   9.976550   4.668545   4.602800
    40  H    8.996468   7.704682   9.881303   6.029041   3.793669
    41  H    7.600821   8.873065  10.286632   3.987661   6.032230
    42  H    8.969194   8.999046  10.855030   5.022203   5.045488
    43  C    5.823672   5.613335   7.078671   5.524075   5.222495
    44  H    5.182477   5.845077   6.956520   5.317279   5.892697
    45  Br   7.485075   6.833502   8.276852   7.505419   6.759588
                   21         22         23         24         25
    21  H    0.000000
    22  H    2.486745   0.000000
    23  C    7.289315   6.799671   0.000000
    24  H    7.388110   6.535025   1.086674   0.000000
    25  C    8.198277   7.832528   1.482846   2.227901   0.000000
    26  H    8.793431   8.637519   2.108537   2.989038   1.096917
    27  C    9.222573   8.530290   2.515955   2.672135   1.521057
    28  H    8.855145   7.940671   2.775238   2.611312   2.171231
    29  H    9.913770   9.333110   3.447598   3.738582   2.154521
    30  H    9.874566   9.071957   2.818334   2.773991   2.168959
    31  H    7.700105   7.522323   2.094667   2.892894   1.099274
    32  C    5.658036   5.538025   2.591304   2.870401   3.912048
    33  C    5.579622   4.905771   3.091125   2.847340   4.554585
    34  C    5.133160   5.591851   3.780089   4.221960   4.908855
    35  C    4.956427   4.249310   4.458853   4.181753   5.904041
    36  H    6.301266   5.265772   2.831606   2.229639   4.280833
    37  C    4.464805   5.037704   4.964165   5.217114   6.185513
    38  H    5.587243   6.370539   4.035837   4.704695   4.906046
    39  C    4.351348   4.321258   5.237311   5.200256   6.604687
    40  H    5.292231   4.129407   5.123543   4.642094   6.575021
    41  H    4.446703   5.484809   5.891371   6.232921   7.018956
    42  H    4.242564   4.260625   6.300254   6.209555   7.671014
    43  C    6.704944   6.588563   1.466406   2.200681   2.577486
    44  H    6.859255   7.096421   2.140324   3.102520   2.694466
    45  Br   8.566341   8.255471   2.405598   2.767115   3.188839
                   26         27         28         29         30
    26  H    0.000000
    27  C    2.180312   0.000000
    28  H    3.091198   1.094630   0.000000
    29  H    2.515524   1.092132   1.769445   0.000000
    30  H    2.536241   1.094221   1.772895   1.772853   0.000000
    31  H    1.719745   2.177628   2.561271   2.483525   3.087165
    32  C    4.195197   5.105233   5.231084   6.007382   5.326409
    33  C    5.043895   5.447756   5.348962   6.459388   5.564875
    34  C    5.034054   6.249680   6.432152   7.054907   6.547279
    35  C    6.395052   6.794090   6.614121   7.803231   6.923993
    36  H    4.885459   4.899368   4.703303   5.963486   4.910773
    37  C    6.390186   7.455564   7.521098   8.306796   7.736259
    38  H    4.842906   6.359744   6.677921   7.041635   6.712177
    39  C    6.971936   7.688743   7.597326   8.633340   7.898819
    40  H    7.151699   7.287329   6.988642   8.330248   7.356194
    41  H    7.142534   8.357746   8.463343   9.154194   8.676212
    42  H    8.055339   8.728011   8.586015   9.679568   8.935188
    43  C    2.726173   3.881436   4.227874   4.708745   4.119774
    44  H    2.542655   4.175994   4.669062   4.805321   4.535035
    45  Br   2.926705   4.063523   4.665814   4.884676   3.763122
                   31         32         33         34         35
    31  H    0.000000
    32  C    4.122101   0.000000
    33  C    4.865988   1.397518   0.000000
    34  C    4.924074   1.398447   2.421154   0.000000
    35  C    6.122852   2.411349   1.389215   2.787458   0.000000
    36  H    4.740192   2.168776   1.085869   3.413048   2.137995
    37  C    6.176149   2.414694   2.791156   1.390395   2.415713
    38  H    4.821076   2.156925   3.405102   1.086244   3.873688
    39  C    6.687602   2.785169   2.413056   2.410564   1.395003
    40  H    6.842055   3.393889   2.145048   3.872467   1.085030
    41  H    6.925339   3.397453   3.876315   2.147110   3.400383
    42  H    7.727283   3.870544   3.395224   3.393894   2.152929
    43  C    2.919096   1.479877   2.526795   2.457135   3.788391
    44  H    2.785440   2.165931   3.444012   2.581199   4.572965
    45  Br   4.024747   2.938717   3.546906   3.875695   4.779046
                   36         37         38         39         40
    36  H    0.000000
    37  C    3.876862   0.000000
    38  H    4.312998   2.151196   0.000000
    39  C    3.390111   1.393299   3.395864   0.000000
    40  H    2.453163   3.399481   4.958684   2.154830   0.000000
    41  H    4.962014   1.085161   2.474199   2.154209   4.297739
    42  H    4.281576   2.151987   4.292030   1.085385   2.481374
    43  C    2.779682   3.744734   2.643900   4.263761   4.667959
    44  H    3.833960   3.968506   2.302486   4.782030   5.536915
    45  Br   3.457972   5.023468   4.022756   5.402598   5.487497
                   41         42         43         44         45
    41  H    0.000000
    42  H    2.481892   0.000000
    43  C    4.603777   5.349003   0.000000
    44  H    4.632548   5.844152   1.089209   0.000000
    45  Br   5.862063   6.435408   2.044080   2.542852   0.000000
 Stoichiometry    C22H20BrS2(1+)
 Framework group  C1[X(C22H20BrS2)]
 Deg. of freedom   129
 Full point group                 C1      NOp   1
 Largest Abelian subgroup         C1      NOp   1
 Largest concise Abelian subgroup C1      NOp   1
                         Standard orientation:                         
 ---------------------------------------------------------------------
 Center     Atomic      Atomic             Coordinates (Angstroms)
 Number     Number       Type             X           Y           Z
 ---------------------------------------------------------------------
      1          6           0        0.615259   -3.438822   -0.892219
      2          6           0        0.184931   -4.375394    0.042674
      3          6           0        0.054138   -4.022490    1.384880
      4          6           0        0.348891   -2.727099    1.796101
      5          6           0        0.755874   -1.781146    0.854772
      6          6           0        0.888942   -2.129953   -0.491775
      7         16           0        1.366699   -0.931918   -1.714108
      8          6           0        2.665492   -0.064436   -0.866670
      9          6           0        2.559847    0.269005    0.489547
     10         16           0        1.096392   -0.127924    1.409300
     11          6           0        3.576208    0.989668    1.121161
     12          6           0        4.685658    1.401757    0.389804
     13          6           0        4.791955    1.074697   -0.961225
     14          6           0        3.796557    0.328079   -1.585046
     15          1           0        5.661394    1.387183   -1.530300
     16          1           0        3.894766    0.049894   -2.629570
     17          1           0        3.496053    1.229710    2.176577
     18          1           0        5.469230    1.970663    0.878909
     19          1           0        0.736921   -3.720016   -1.933417
     20          1           0        0.260688   -2.448312    2.841769
     21          1           0       -0.036119   -5.387862   -0.279081
     22          1           0       -0.271881   -4.756298    2.114545
     23          6           0       -0.609515    1.837983    0.490663
     24          1           0       -0.894360    1.722969    1.533014
     25          6           0        0.474214    2.784210    0.131473
     26          1           0        0.142678    3.392748   -0.718817
     27          6           0        0.944596    3.646714    1.292698
     28          1           0        1.285985    3.030040    2.130183
     29          1           0        1.777921    4.277425    0.975641
     30          1           0        0.139119    4.294517    1.651693
     31          1           0        1.300621    2.195317   -0.291207
     32          6           0       -2.107884   -0.122814   -0.299921
     33          6           0       -2.516446   -0.547721    0.967196
     34          6           0       -2.328265   -0.937557   -1.414946
     35          6           0       -3.137195   -1.781658    1.115479
     36          1           0       -2.358642    0.070859    1.845586
     37          6           0       -2.964521   -2.164514   -1.263445
     38          1           0       -2.006600   -0.608681   -2.398968
     39          6           0       -3.359078   -2.592693    0.002364
     40          1           0       -3.444985   -2.113714    2.101529
     41          1           0       -3.136556   -2.793401   -2.130901
     42          1           0       -3.842222   -3.557143    0.122657
     43          6           0       -1.421125    1.167665   -0.530273
     44          1           0       -1.018487    1.283364   -1.535695
     45         35           0       -2.684462    2.758781   -0.305342
 ---------------------------------------------------------------------
 Rotational constants (GHZ):           0.1994163           0.1697885           0.1109368
 Standard basis: 6-31+G(d,p) (6D, 7F)
 There are   598 symmetry adapted cartesian basis functions of A   symmetry.
 There are   598 symmetry adapted basis functions of A   symmetry.
   598 basis functions,  1043 primitive gaussians,   598 cartesian basis functions
   109 alpha electrons      109 beta electrons
       nuclear repulsion energy      3072.7154672592 Hartrees.
 NAtoms=   45 NActive=   45 NUniq=   45 SFac= 1.00D+00 NAtFMM=   60 NAOKFM=F Big=F
 Integral buffers will be    131072 words long.
 Raffenetti 2 integral format.
 Two-electron integral symmetry is turned on.
 Nuclear repulsion after empirical dispersion term =     3072.6718323252 Hartrees.
 ------------------------------------------------------------------------------
 Polarizable Continuum Model (PCM)
 =================================
 Model                : PCM.
 Atomic radii         : SMD-Coulomb.
 Polarization charges : Total charges.
 Charge compensation  : None.
 Solution method      : Matrix inversion.
 Cavity type          : VdW (van der Waals Surface) (Alpha=1.000).
 Cavity algorithm     : GePol (No added spheres)
                        Default sphere list used, NSphG=   45.
                        Lebedev-Laikov grids with approx.  5.0 points / Ang**2.
                        Smoothing algorithm: York/Karplus (Gamma=1.0000).
                        Polarization charges: spherical gaussians, with
                                              point-specific exponents (IZeta= 3).
                        Self-potential: point-specific (ISelfS= 7).
                        Self-field    : sphere-specific E.n sum rule (ISelfD= 2).
 1st derivatives      : Analytical E(r).r(x)/FMM algorithm (CHGder, D1EAlg=3).
                        Cavity 1st derivative terms included.
 Solvent              : Dichloromethane, Eps=   8.930000 Eps(inf)=   2.028346
 ------------------------------------------------------------------------------
 ------------------------------------------------------------------------------
 Atomic radii for non-electrostatic terms: SMD-CDS.
 ------------------------------------------------------------------------------
 Nuclear repulsion after PCM non-electrostatic terms =     3072.6559111765 Hartrees.
 One-electron integrals computed using PRISM.
 NBasis=   598 RedAO= T EigKep=  1.10D-06  NBF=   598
 NBsUse=   596 1.00D-06 EigRej=  8.55D-07 NBFU=   596
 Initial guess from the checkpoint file:  "/home/osl/gaussian/scratch/Gau-172660.chk"
 B after Tr=     0.000000    0.000000    0.000000
         Rot=    0.998100   -0.006276    0.002517   -0.061249 Ang=  -7.07 deg.
 ExpMin= 3.50D-02 ExpMax= 5.74D+05 ExpMxC= 5.74D+03 IAcc=3 IRadAn=         5 AccDes= 0.00D+00
 Harris functional with IExCor= 4639 and IRadAn=       5 diagonalized for initial guess.
 HarFok:  IExCor= 4639 AccDes= 0.00D+00 IRadAn=         5 IDoV= 1 UseB2=F ITyADJ=14
 ICtDFT=  3500011 ScaDFX=  1.000000  1.000000  1.000000  1.000000
 FoFCou: FMM=F IPFlag=           0 FMFlag=      100000 FMFlg1=           0
         NFxFlg=           0 DoJE=T BraDBF=F KetDBF=T FulRan=T
         wScrn=  0.000000 ICntrl=       500 IOpCl=  0 I1Cent=   200000004 NGrid=           0
         NMat0=    1 NMatS0=      1 NMatT0=    0 NMatD0=    1 NMtDS0=    0 NMtDT0=    0
 Petite list used in FoFCou.
 Requested convergence on RMS density matrix=1.00D-08 within 128 cycles.
 Requested convergence on MAX density matrix=1.00D-06.
 Requested convergence on             energy=1.00D-06.
 No special actions if energy rises.
 Inv3:  Mode=1 IEnd=    34659603.
 Iteration    1 A*A^-1 deviation from unit magnitude is 4.00D-15 for     67.
 Iteration    1 A*A^-1 deviation from orthogonality  is 2.33D-15 for   2089    640.
 Iteration    1 A^-1*A deviation from unit magnitude is 3.55D-15 for     67.
 Iteration    1 A^-1*A deviation from orthogonality  is 1.78D-13 for   2342   2312.
 Error on total polarization charges =  0.04892
 SCF Done:  E(RwB97XD) =  -4218.07624103     A.U. after   19 cycles
            NFock= 19  Conv=0.52D-08     -V/T= 2.0064
 SMD-CDS (non-electrostatic) energy       (kcal/mol) =      -9.99
 (included in total energy above)
 D1PCM: PCM CHGder 1st derivatives, ID1Alg=3 FixD1E=F DoIter=F DoCFld=F I1PDM=0.
 Calling FoFJK, ICntrl=      2127 FMM=F ISym2X=0 I1Cent= 0 IOpClX= 0 NMat=1 NMatS=1 NMatT=0.
 ***** Axes restored to original set *****
 -------------------------------------------------------------------
 Center     Atomic                   Forces (Hartrees/Bohr)
 Number     Number              X              Y              Z
 -------------------------------------------------------------------
      1        6           0.000133431    0.000268704   -0.000169371
      2        6          -0.000270318    0.000146501   -0.000013542
      3        6           0.000102978   -0.000344652    0.000041389
      4        6          -0.000324522    0.000383784    0.000019810
      5        6          -0.000034689    0.000239365    0.000109955
      6        6           0.000192388   -0.000057409   -0.000367448
      7       16          -0.000296620    0.000373035   -0.000353377
      8        6           0.000040675   -0.000397036   -0.000105592
      9        6          -0.000050904    0.000223695   -0.000234499
     10       16           0.000021451    0.000522199    0.000619905
     11        6          -0.000085561   -0.000012667   -0.000081104
     12        6          -0.000020675    0.000229537    0.000150729
     13        6          -0.000036464   -0.000116272    0.000119899
     14        6           0.000018784    0.000175061    0.000024832
     15        1          -0.000002075   -0.000105456   -0.000003349
     16        1           0.000179670    0.000075794   -0.000139435
     17        1          -0.000096237    0.000035768    0.000109639
     18        1           0.000006941   -0.000043695   -0.000003775
     19        1          -0.000124603   -0.000132648   -0.000026861
     20        1           0.000058899   -0.000241573   -0.000094666
     21        1           0.000033298   -0.000037680    0.000064543
     22        1          -0.000020662    0.000098951   -0.000065111
     23        6           0.005108077   -0.008649710   -0.000315888
     24        1          -0.001091344    0.001469653   -0.000295059
     25        6          -0.001565331    0.003171688   -0.001646992
     26        1           0.000329745   -0.000111059    0.000163619
     27        6           0.000252362    0.000013791    0.000523818
     28        1           0.000118290    0.000272864    0.000030581
     29        1          -0.000071905   -0.000027447   -0.000022865
     30        1           0.000143273   -0.000010947   -0.000033598
     31        1          -0.000151574   -0.000548561    0.000623230
     32        6          -0.000004164   -0.000181741   -0.001767265
     33        6          -0.002026308    0.001140851   -0.000083019
     34        6           0.000089106    0.000325045    0.000987493
     35        6           0.001225188   -0.000766919    0.000691263
     36        1          -0.000110866    0.000317815    0.000517563
     37        6           0.000327166   -0.001423076   -0.000011174
     38        1           0.000138852    0.000597981   -0.000005732
     39        6          -0.000485400    0.000712636   -0.000465194
     40        1           0.000010080    0.000034199    0.000075646
     41        1           0.000053715   -0.000005279    0.000030334
     42        1          -0.000053450    0.000012634    0.000062948
     43        6          -0.000031756    0.004025922    0.001423081
     44        1          -0.000339819   -0.000381935    0.000262389
     45       35          -0.001289120   -0.001271707   -0.000347750
 -------------------------------------------------------------------
 Cartesian Forces:  Max     0.008649710 RMS     0.001093908

 GradGradGradGradGradGradGradGradGradGradGradGradGradGradGradGradGradGrad
 Berny optimization.
 FormGI is forming the generalized inverse of G from B-inverse, IUseBI=4.
 Internal  Forces:  Max     0.003520715 RMS     0.000543373
 Search for a saddle point.
 Step number   5 out of a maximum of  263
 All quantities printed in internal units (Hartrees-Bohrs-Radians)
 Swapping is turned off.
 Update second derivatives using D2CorX and points    4    5
 ITU=  0  0  0  0  0
     Eigenvalues ---   -0.00846   0.00105   0.00207   0.00853   0.00904
     Eigenvalues ---    0.01204   0.01437   0.01488   0.01622   0.01652
     Eigenvalues ---    0.01741   0.01778   0.01791   0.01796   0.01817
     Eigenvalues ---    0.01970   0.02057   0.02160   0.02246   0.02267
     Eigenvalues ---    0.02385   0.02409   0.02462   0.02581   0.02588
     Eigenvalues ---    0.02599   0.02798   0.02850   0.02909   0.02914
     Eigenvalues ---    0.02980   0.02998   0.03133   0.03249   0.03374
     Eigenvalues ---    0.03699   0.03811   0.04381   0.04458   0.04577
     Eigenvalues ---    0.05666   0.06172   0.06742   0.07344   0.07460
     Eigenvalues ---    0.09099   0.10957   0.11038   0.11066   0.11197
     Eigenvalues ---    0.11441   0.11637   0.11739   0.11895   0.12012
     Eigenvalues ---    0.12164   0.12334   0.12367   0.12391   0.12489
     Eigenvalues ---    0.12587   0.12676   0.12936   0.14260   0.15528
     Eigenvalues ---    0.15759   0.16283   0.16659   0.17352   0.17882
     Eigenvalues ---    0.18288   0.18666   0.19211   0.19397   0.19455
     Eigenvalues ---    0.19667   0.19901   0.20107   0.21202   0.21940
     Eigenvalues ---    0.22608   0.23692   0.23985   0.25205   0.26219
     Eigenvalues ---    0.26769   0.27340   0.28129   0.29241   0.30210
     Eigenvalues ---    0.32173   0.34188   0.34216   0.34550   0.34586
     Eigenvalues ---    0.35067   0.35243   0.36438   0.36562   0.36691
     Eigenvalues ---    0.36714   0.36722   0.36741   0.36782   0.36803
     Eigenvalues ---    0.36827   0.36887   0.36906   0.36948   0.37039
     Eigenvalues ---    0.37099   0.37144   0.37950   0.41994   0.42330
     Eigenvalues ---    0.43063   0.43090   0.43129   0.44200   0.47106
     Eigenvalues ---    0.48275   0.48290   0.48372   0.48449   0.48587
     Eigenvalues ---    0.51842   0.52149   0.52462   0.67970
 Eigenvectors required to have negative eigenvalues:
                          R18       D79       D83       D70       D72
   1                   -0.66905  -0.25049   0.22747   0.19511   0.18429
                          R48       D74       D84       D71       D81
   1                   -0.17812  -0.17021   0.16821   0.16698  -0.16606
 RFO step:  Lambda0=6.106969445D-04 Lambda=-2.02978797D-03.
 Linear search not attempted -- option 19 set.
 Iteration  1 RMS(Cart)=  0.18693970 RMS(Int)=  0.00498499
 Iteration  2 RMS(Cart)=  0.00958540 RMS(Int)=  0.00013573
 Iteration  3 RMS(Cart)=  0.00003227 RMS(Int)=  0.00013410
 Iteration  4 RMS(Cart)=  0.00000001 RMS(Int)=  0.00013410
 Variable       Old X    -DE/DX   Delta X   Delta X   Delta X     New X
                                 (Linear)    (Quad)   (Total)
    R1        2.62962   0.00014   0.00000   0.00040   0.00039   2.63002
    R2        2.63777   0.00001   0.00000  -0.00046  -0.00047   2.63731
    R3        2.05100   0.00006   0.00000   0.00035   0.00035   2.05135
    R4        2.63423  -0.00005   0.00000  -0.00133  -0.00133   2.63289
    R5        2.05058   0.00000   0.00000   0.00013   0.00013   2.05071
    R6        2.62802   0.00009   0.00000   0.00099   0.00100   2.62902
    R7        2.05031  -0.00008   0.00000  -0.00034  -0.00034   2.04996
    R8        2.63653   0.00005   0.00000  -0.00044  -0.00043   2.63611
    R9        2.05183  -0.00017   0.00000  -0.00044  -0.00044   2.05139
   R10        2.64059   0.00064   0.00000   0.00191   0.00190   2.64250
   R11        3.35744  -0.00001   0.00000   0.00317   0.00328   3.36072
   R12        3.35799   0.00015   0.00000   0.00149   0.00137   3.35936
   R13        3.35794   0.00028   0.00000   0.00237   0.00225   3.36020
   R14        2.64674   0.00014   0.00000   0.00202   0.00207   2.64881
   R15        2.63848   0.00024   0.00000   0.00028   0.00029   2.63877
   R16        3.35137  -0.00029   0.00000  -0.00100  -0.00087   3.35051
   R17        2.63972  -0.00018   0.00000  -0.00044  -0.00041   2.63931
   R18        5.21606  -0.00137   0.00000   0.19593   0.19593   5.41198
   R19        2.62908  -0.00021   0.00000   0.00002   0.00002   2.62910
   R20        2.05098   0.00012   0.00000   0.00073   0.00073   2.05172
   R21        2.63449   0.00006   0.00000   0.00009   0.00006   2.63455
   R22        2.05004  -0.00001   0.00000   0.00001   0.00001   2.05005
   R23        2.63032   0.00012   0.00000   0.00042   0.00040   2.63072
   R24        2.05052  -0.00001   0.00000   0.00007   0.00007   2.05059
   R25        2.05108   0.00010   0.00000   0.00087   0.00087   2.05195
   R26        2.05352   0.00010   0.00000   0.00182   0.00182   2.05533
   R27        2.80217   0.00043   0.00000  -0.01169  -0.01169   2.79048
   R28        2.77111  -0.00041   0.00000  -0.00213  -0.00213   2.76897
   R29        2.07287  -0.00024   0.00000   0.00020   0.00020   2.07307
   R30        2.87438   0.00068   0.00000   0.00002   0.00002   2.87440
   R31        2.07733   0.00013   0.00000   0.00344   0.00344   2.08077
   R32        2.06855  -0.00011   0.00000   0.00065   0.00065   2.06920
   R33        2.06383  -0.00006   0.00000  -0.00034  -0.00034   2.06349
   R34        2.06778  -0.00010   0.00000  -0.00035  -0.00035   2.06743
   R35        2.64093   0.00092   0.00000   0.00357   0.00356   2.64448
   R36        2.64268  -0.00095   0.00000  -0.00541  -0.00542   2.63726
   R37        2.79656  -0.00003   0.00000   0.00410   0.00410   2.80067
   R38        2.62524  -0.00019   0.00000  -0.00239  -0.00239   2.62285
   R39        2.05200   0.00055   0.00000   0.00175   0.00175   2.05375
   R40        2.62747   0.00055   0.00000   0.00411   0.00411   2.63157
   R41        2.05270   0.00015   0.00000   0.00147   0.00147   2.05417
   R42        2.63617   0.00036   0.00000   0.00354   0.00355   2.63973
   R43        2.05041   0.00005   0.00000   0.00055   0.00055   2.05096
   R44        2.63295   0.00009   0.00000  -0.00227  -0.00226   2.63069
   R45        2.05066  -0.00003   0.00000  -0.00048  -0.00048   2.05018
   R46        2.05108   0.00003   0.00000   0.00024   0.00024   2.05132
   R47        2.05831  -0.00034   0.00000  -0.00133  -0.00133   2.05697
   R48        3.86275  -0.00067   0.00000  -0.03312  -0.03312   3.82963
    A1        2.09324  -0.00002   0.00000   0.00007   0.00003   2.09328
    A2        2.09995  -0.00017   0.00000  -0.00145  -0.00146   2.09850
    A3        2.08998   0.00018   0.00000   0.00136   0.00135   2.09133
    A4        2.10078   0.00011   0.00000  -0.00084  -0.00085   2.09992
    A5        2.08492   0.00001   0.00000   0.00125   0.00126   2.08618
    A6        2.09741  -0.00012   0.00000  -0.00041  -0.00041   2.09700
    A7        2.09514   0.00005   0.00000   0.00044   0.00044   2.09558
    A8        2.09961   0.00000   0.00000   0.00034   0.00034   2.09996
    A9        2.08842  -0.00005   0.00000  -0.00077  -0.00077   2.08765
   A10        2.08733  -0.00003   0.00000   0.00165   0.00165   2.08898
   A11        2.10217  -0.00013   0.00000  -0.00252  -0.00254   2.09963
   A12        2.09368   0.00015   0.00000   0.00091   0.00089   2.09456
   A13        2.10447  -0.00002   0.00000  -0.00298  -0.00307   2.10140
   A14        2.06715   0.00038   0.00000   0.00419   0.00408   2.07123
   A15        2.11156  -0.00037   0.00000  -0.00122  -0.00101   2.11055
   A16        2.08501  -0.00009   0.00000   0.00161   0.00161   2.08662
   A17        2.08009  -0.00013   0.00000   0.00084   0.00085   2.08095
   A18        2.11785   0.00022   0.00000  -0.00260  -0.00265   2.11521
   A19        1.76970   0.00010   0.00000  -0.00623  -0.00665   1.76305
   A20        2.12103  -0.00025   0.00000  -0.00622  -0.00620   2.11483
   A21        2.07598   0.00057   0.00000   0.00589   0.00579   2.08177
   A22        2.08563  -0.00034   0.00000  -0.00001   0.00001   2.08563
   A23        2.10731   0.00031   0.00000   0.00324   0.00351   2.11082
   A24        2.10108   0.00031   0.00000  -0.00042  -0.00052   2.10055
   A25        2.07302  -0.00062   0.00000  -0.00358  -0.00383   2.06919
   A26        1.77680   0.00037   0.00000  -0.00298  -0.00360   1.77320
   A27        2.02685  -0.00234   0.00000  -0.02304  -0.02361   2.00324
   A28        1.74974   0.00041   0.00000  -0.04111  -0.04169   1.70804
   A29        2.08902   0.00003   0.00000   0.00098   0.00103   2.09005
   A30        2.09447  -0.00011   0.00000  -0.00116  -0.00119   2.09328
   A31        2.09969   0.00008   0.00000   0.00021   0.00017   2.09986
   A32        2.09526  -0.00014   0.00000  -0.00087  -0.00088   2.09438
   A33        2.08785   0.00008   0.00000   0.00136   0.00136   2.08920
   A34        2.10004   0.00007   0.00000  -0.00051  -0.00051   2.09953
   A35        2.10092   0.00018   0.00000   0.00117   0.00115   2.10207
   A36        2.09645  -0.00005   0.00000   0.00030   0.00031   2.09676
   A37        2.08568  -0.00013   0.00000  -0.00142  -0.00141   2.08427
   A38        2.09384  -0.00005   0.00000  -0.00057  -0.00055   2.09329
   A39        2.09023   0.00023   0.00000   0.00315   0.00315   2.09338
   A40        2.09911  -0.00018   0.00000  -0.00259  -0.00260   2.09651
   A41        1.33603   0.00059   0.00000  -0.04791  -0.04810   1.28793
   A42        1.65431   0.00162   0.00000   0.03209   0.03206   1.68637
   A43        1.82162  -0.00151   0.00000  -0.00438  -0.00460   1.81702
   A44        2.08456   0.00020   0.00000   0.01398   0.01424   2.09880
   A45        2.06503  -0.00091   0.00000  -0.01481  -0.01515   2.04988
   A46        2.12651   0.00060   0.00000   0.00313   0.00301   2.12952
   A47        1.89746   0.00019   0.00000   0.01700   0.01651   1.91397
   A48        1.98551   0.00065   0.00000   0.00691   0.00638   1.99189
   A49        1.87625  -0.00070   0.00000  -0.02674  -0.02690   1.84935
   A50        1.95053  -0.00040   0.00000   0.02399   0.02361   1.97415
   A51        1.79913   0.00026   0.00000  -0.00149  -0.00113   1.79801
   A52        1.94425  -0.00006   0.00000  -0.02168  -0.02181   1.92244
   A53        1.94023   0.00043   0.00000  -0.00832  -0.00832   1.93191
   A54        1.91963  -0.00017   0.00000  -0.00133  -0.00134   1.91829
   A55        1.93749   0.00005   0.00000   0.00576   0.00577   1.94325
   A56        1.88545  -0.00012   0.00000   0.00255   0.00254   1.88799
   A57        1.88819  -0.00016   0.00000   0.00157   0.00158   1.88977
   A58        1.89128  -0.00003   0.00000  -0.00008  -0.00009   1.89120
   A59        2.09408   0.00008   0.00000   0.00192   0.00179   2.09587
   A60        2.14353  -0.00025   0.00000  -0.00091  -0.00093   2.14260
   A61        2.04549   0.00017   0.00000  -0.00127  -0.00130   2.04419
   A62        2.09148  -0.00012   0.00000  -0.00206  -0.00216   2.08931
   A63        2.11503   0.00027   0.00000  -0.00251  -0.00254   2.11249
   A64        2.07668  -0.00016   0.00000   0.00458   0.00455   2.08123
   A65        2.09365   0.00027   0.00000   0.00182   0.00176   2.09541
   A66        2.09352  -0.00068   0.00000  -0.00728  -0.00726   2.08626
   A67        2.09600   0.00041   0.00000   0.00549   0.00551   2.10152
   A68        2.09706  -0.00011   0.00000  -0.00072  -0.00079   2.09626
   A69        2.08930  -0.00001   0.00000   0.00082   0.00078   2.09008
   A70        2.09682   0.00011   0.00000  -0.00003  -0.00006   2.09676
   A71        2.09413  -0.00035   0.00000  -0.00399  -0.00403   2.09009
   A72        2.09077   0.00016   0.00000   0.00169   0.00170   2.09247
   A73        2.09814   0.00019   0.00000   0.00243   0.00243   2.10058
   A74        2.09579   0.00023   0.00000   0.00317   0.00314   2.09893
   A75        2.09321  -0.00017   0.00000  -0.00337  -0.00337   2.08984
   A76        2.09418  -0.00005   0.00000   0.00022   0.00022   2.09440
   A77        2.14968  -0.00121   0.00000   0.00531   0.00521   2.15488
   A78        1.97089   0.00008   0.00000  -0.00630  -0.00643   1.96446
   A79        1.48031   0.00352   0.00000   0.00767   0.00766   1.48797
   A80        1.99090   0.00055   0.00000  -0.01509  -0.01518   1.97572
   A81        1.95502  -0.00239   0.00000   0.00064   0.00062   1.95564
   A82        1.82075   0.00000   0.00000   0.02047   0.02054   1.84129
    D1       -0.02556  -0.00007   0.00000  -0.00132  -0.00130  -0.02686
    D2        3.12988   0.00000   0.00000  -0.00157  -0.00157   3.12832
    D3        3.11899  -0.00001   0.00000   0.00911   0.00911   3.12810
    D4       -0.00875   0.00005   0.00000   0.00885   0.00885   0.00009
    D5        0.02500   0.00000   0.00000   0.01341   0.01341   0.03841
    D6       -3.09396   0.00006   0.00000   0.02111   0.02112  -3.07283
    D7       -3.11953  -0.00005   0.00000   0.00304   0.00304  -3.11649
    D8        0.04470   0.00000   0.00000   0.01074   0.01075   0.05545
    D9        0.00457   0.00009   0.00000  -0.00480  -0.00481  -0.00024
   D10       -3.13081   0.00000   0.00000  -0.00819  -0.00821  -3.13901
   D11        3.13221   0.00003   0.00000  -0.00453  -0.00452   3.12769
   D12       -0.00316  -0.00007   0.00000  -0.00792  -0.00792  -0.01109
   D13        0.01669  -0.00005   0.00000  -0.00123  -0.00125   0.01543
   D14       -3.12880  -0.00004   0.00000   0.00867   0.00863  -3.12017
   D15       -3.13108   0.00004   0.00000   0.00213   0.00212  -3.12896
   D16        0.00661   0.00006   0.00000   0.01203   0.01201   0.01862
   D17       -0.01711  -0.00001   0.00000   0.01350   0.01351  -0.00361
   D18        3.12263  -0.00018   0.00000   0.01113   0.01109   3.13372
   D19        3.12836  -0.00003   0.00000   0.00366   0.00366   3.13201
   D20       -0.01508  -0.00019   0.00000   0.00129   0.00124  -0.01384
   D21       -0.00373   0.00004   0.00000  -0.01957  -0.01957  -0.02330
   D22        3.11472  -0.00002   0.00000  -0.02740  -0.02739   3.08733
   D23        3.13976   0.00021   0.00000  -0.01715  -0.01710   3.12265
   D24       -0.02498   0.00015   0.00000  -0.02498  -0.02492  -0.04990
   D25        2.41782   0.00038   0.00000   0.01170   0.01170   2.42952
   D26       -1.98459   0.00020   0.00000  -0.04704  -0.04709  -2.03168
   D27       -0.72563   0.00021   0.00000   0.00933   0.00927  -0.71636
   D28        1.15515   0.00003   0.00000  -0.04942  -0.04952   1.10562
   D29       -2.41823  -0.00030   0.00000   0.01987   0.01997  -2.39826
   D30        0.74644  -0.00024   0.00000   0.02767   0.02775   0.77419
   D31       -0.71825  -0.00011   0.00000  -0.01405  -0.01406  -0.73230
   D32        2.45900   0.00028   0.00000  -0.00264  -0.00269   2.45631
   D33       -0.02811   0.00058   0.00000   0.00098   0.00084  -0.02727
   D34       -3.10483   0.00056   0.00000   0.01497   0.01489  -3.08994
   D35        3.07763   0.00020   0.00000  -0.01038  -0.01044   3.06720
   D36        0.00092   0.00018   0.00000   0.00361   0.00361   0.00453
   D37        3.07784  -0.00035   0.00000  -0.00711  -0.00712   3.07072
   D38       -0.06246  -0.00031   0.00000  -0.00608  -0.00608  -0.06855
   D39       -0.02883   0.00003   0.00000   0.00420   0.00419  -0.02464
   D40        3.11405   0.00007   0.00000   0.00523   0.00523   3.11927
   D41        0.75302  -0.00045   0.00000   0.00460   0.00470   0.75772
   D42       -1.33563   0.00180   0.00000   0.04441   0.04430  -1.29133
   D43       -2.45242  -0.00040   0.00000  -0.00906  -0.00899  -2.46141
   D44        1.74211   0.00185   0.00000   0.03075   0.03062   1.77272
   D45        0.02371  -0.00022   0.00000  -0.00650  -0.00650   0.01721
   D46       -3.12288  -0.00005   0.00000  -0.00059  -0.00059  -3.12347
   D47       -3.05426  -0.00027   0.00000   0.00697   0.00695  -3.04732
   D48        0.08233  -0.00011   0.00000   0.01288   0.01286   0.09519
   D49        1.86489   0.00033   0.00000   0.14238   0.14221   2.00710
   D50       -2.33877   0.00015   0.00000   0.15127   0.15067  -2.18810
   D51       -0.16397   0.00097   0.00000   0.16523   0.16471   0.00074
   D52       -2.52150   0.00017   0.00000   0.10687   0.10757  -2.41393
   D53       -0.44197  -0.00001   0.00000   0.11577   0.11603  -0.32594
   D54        1.73283   0.00081   0.00000   0.12973   0.13007   1.86290
   D55       -0.02044   0.00007   0.00000   0.00162   0.00162  -0.01882
   D56        3.13004   0.00014   0.00000   0.00511   0.00511   3.13515
   D57        3.12617  -0.00010   0.00000  -0.00431  -0.00431   3.12186
   D58       -0.00653  -0.00003   0.00000  -0.00082  -0.00082  -0.00735
   D59       -0.00749   0.00014   0.00000   0.00616   0.00617  -0.00132
   D60       -3.13112   0.00004   0.00000   0.00280   0.00280  -3.12832
   D61        3.12515   0.00006   0.00000   0.00266   0.00266   3.12781
   D62        0.00153  -0.00004   0.00000  -0.00071  -0.00071   0.00082
   D63        0.03229  -0.00019   0.00000  -0.00909  -0.00909   0.02320
   D64       -3.11060  -0.00023   0.00000  -0.01012  -0.01012  -3.12072
   D65       -3.12716  -0.00008   0.00000  -0.00573  -0.00573  -3.13289
   D66        0.01314  -0.00012   0.00000  -0.00676  -0.00676   0.00638
   D67        2.60909  -0.00085   0.00000  -0.15724  -0.15724   2.45185
   D68       -1.48852  -0.00076   0.00000  -0.10753  -0.10743  -1.59595
   D69        0.67279  -0.00091   0.00000  -0.15053  -0.15035   0.52243
   D70       -2.32593   0.00072   0.00000  -0.19492  -0.19512  -2.52105
   D71       -0.14036   0.00081   0.00000  -0.14521  -0.14530  -0.28566
   D72        2.02095   0.00066   0.00000  -0.18821  -0.18823   1.83272
   D73        0.68588  -0.00033   0.00000  -0.17511  -0.17520   0.51069
   D74        2.87145  -0.00023   0.00000  -0.12540  -0.12538   2.74607
   D75       -1.25043  -0.00038   0.00000  -0.16840  -0.16830  -1.41873
   D76        0.87164  -0.00041   0.00000  -0.06105  -0.06095   0.81069
   D77       -1.63554   0.00030   0.00000  -0.02883  -0.02873  -1.66427
   D78        2.84343  -0.00115   0.00000  -0.05418  -0.05404   2.78939
   D79       -0.56403  -0.00014   0.00000  -0.00093  -0.00109  -0.56513
   D80       -3.07122   0.00056   0.00000   0.03129   0.03113  -3.04009
   D81        1.40776  -0.00089   0.00000   0.00594   0.00582   1.41358
   D82        2.70595   0.00081   0.00000  -0.02258  -0.02256   2.68339
   D83        0.19876   0.00152   0.00000   0.00964   0.00967   0.20843
   D84       -1.60545   0.00007   0.00000  -0.01570  -0.01564  -1.62109
   D85        0.99828  -0.00028   0.00000  -0.03533  -0.03540   0.96288
   D86        3.08574  -0.00028   0.00000  -0.03832  -0.03838   3.04735
   D87       -1.10447  -0.00040   0.00000  -0.03560  -0.03566  -1.14013
   D88       -3.12791   0.00015   0.00000   0.01177   0.01192  -3.11599
   D89       -1.04046   0.00016   0.00000   0.00878   0.00894  -1.03152
   D90        1.05252   0.00004   0.00000   0.01150   0.01166   1.06418
   D91       -1.12571   0.00020   0.00000   0.01125   0.01115  -1.11456
   D92        0.96175   0.00021   0.00000   0.00825   0.00817   0.96991
   D93        3.05473   0.00009   0.00000   0.01098   0.01089   3.06562
   D94        0.00354   0.00050   0.00000   0.03084   0.03082   0.03437
   D95       -3.13732   0.00012   0.00000   0.01097   0.01102  -3.12629
   D96       -3.12332   0.00069   0.00000   0.05212   0.05210  -3.07122
   D97        0.01900   0.00031   0.00000   0.03225   0.03230   0.05130
   D98        0.01005  -0.00042   0.00000  -0.02643  -0.02644  -0.01639
   D99       -3.13694  -0.00018   0.00000  -0.02151  -0.02154   3.12470
   D100       3.13772  -0.00061   0.00000  -0.04653  -0.04653   3.09119
   D101      -0.00927  -0.00036   0.00000  -0.04162  -0.04164  -0.05091
   D102       0.47083   0.00168   0.00000   0.14043   0.14042   0.61125
   D103       2.97157   0.00081   0.00000   0.11082   0.11088   3.08246
   D104      -1.24832  -0.00054   0.00000   0.12733   0.12733  -1.12098
   D105      -2.65642   0.00187   0.00000   0.16113   0.16108  -2.49534
   D106      -0.15568   0.00099   0.00000   0.13151   0.13154  -0.02413
   D107       1.90762  -0.00036   0.00000   0.14802   0.14799   2.05561
   D108      -0.00577  -0.00043   0.00000  -0.02545  -0.02541  -0.03118
   D109       3.13136  -0.00019   0.00000  -0.00757  -0.00753   3.12383
   D110       3.13511  -0.00006   0.00000  -0.00602  -0.00597   3.12914
   D111      -0.01095   0.00018   0.00000   0.01186   0.01191   0.00097
   D112      -0.02139   0.00029   0.00000   0.01663   0.01661  -0.00478
   D113       3.13872   0.00015   0.00000   0.00859   0.00859  -3.13587
   D114       3.12561   0.00005   0.00000   0.01175   0.01171   3.13732
   D115       0.00253  -0.00009   0.00000   0.00370   0.00369   0.00622
   D116      -0.00558   0.00030   0.00000   0.01563   0.01569   0.01011
   D117       3.13902   0.00015   0.00000   0.00747   0.00750  -3.13666
   D118       3.14050   0.00006   0.00000  -0.00233  -0.00227   3.13823
   D119       0.00192  -0.00009   0.00000  -0.01049  -0.01046  -0.00854
   D120       0.01920  -0.00023   0.00000  -0.01121  -0.01121   0.00799
   D121      -3.12541  -0.00008   0.00000  -0.00305  -0.00300  -3.12841
   D122      -3.14099  -0.00009   0.00000  -0.00314  -0.00316   3.13904
   D123      -0.00241   0.00006   0.00000   0.00502   0.00504   0.00263
         Item               Value     Threshold  Converged?
 Maximum Force            0.003521     0.000450     NO 
 RMS     Force            0.000543     0.000300     NO 
 Maximum Displacement     0.744711     0.001800     NO 
 RMS     Displacement     0.186887     0.001200     NO 
 Predicted change in Energy=-1.173152D-03
 GradGradGradGradGradGradGradGradGradGradGradGradGradGradGradGradGradGrad

                          Input orientation:                          
 ---------------------------------------------------------------------
 Center     Atomic      Atomic             Coordinates (Angstroms)
 Number     Number       Type             X           Y           Z
 ---------------------------------------------------------------------
      1          6           0       -0.235853   -3.514598   -0.856177
      2          6           0       -0.946003   -4.286768    0.058369
      3          6           0       -1.069039   -3.872456    1.382908
      4          6           0       -0.480844   -2.682134    1.798416
      5          6           0        0.215838   -1.897880    0.878898
      6          6           0        0.329368   -2.303440   -0.454523
      7         16           0        1.141496   -1.281880   -1.661614
      8          6           0        2.586035   -0.772140   -0.758702
      9          6           0        2.503992   -0.396393    0.589194
     10         16           0        0.946726   -0.375525    1.436577
     11          6           0        3.637942    0.059858    1.264964
     12          6           0        4.850128    0.160738    0.589663
     13          6           0        4.934811   -0.214250   -0.750429
     14          6           0        3.812593   -0.692310   -1.421306
     15          1           0        5.881947   -0.148122   -1.275837
     16          1           0        3.888850   -1.001183   -2.459497
     17          1           0        3.570420    0.333141    2.313558
     18          1           0        5.729052    0.520914    1.113730
     19          1           0       -0.130217   -3.844865   -1.884833
     20          1           0       -0.557447   -2.365641    2.833974
     21          1           0       -1.393301   -5.221399   -0.264152
     22          1           0       -1.620534   -4.475493    2.096335
     23          6           0       -0.127395    1.986376    0.224307
     24          1           0       -0.384736    2.042869    1.279549
     25          6           0        1.158081    2.529841   -0.258098
     26          1           0        1.022784    2.968336   -1.254529
     27          6           0        1.841379    3.472148    0.721092
     28          1           0        1.979549    2.986698    1.692799
     29          1           0        2.824242    3.756238    0.339480
     30          1           0        1.254307    4.382760    0.872896
     31          1           0        1.800324    1.657634   -0.456058
     32          6           0       -2.155029    0.458861   -0.317841
     33          6           0       -2.713392    0.381303    0.962993
     34          6           0       -2.505990   -0.476984   -1.291834
     35          6           0       -3.585255   -0.653546    1.271783
     36          1           0       -2.461881    1.110095    1.728977
     37          6           0       -3.397786   -1.501685   -0.985343
     38          1           0       -2.078962   -0.398981   -2.288417
     39          6           0       -3.932535   -1.591678    0.296802
     40          1           0       -4.005788   -0.723811    2.269848
     41          1           0       -3.664611   -2.230839   -1.743080
     42          1           0       -4.618528   -2.395956    0.543550
     43          6           0       -1.151330    1.482153   -0.694580
     44          1           0       -0.778856    1.363846   -1.710507
     45         35           0       -1.910489    3.359296   -0.611321
 ---------------------------------------------------------------------
                    Distance matrix (angstroms):
                    1          2          3          4          5
     1  C    0.000000
     2  C    1.391744   0.000000
     3  C    2.415732   1.393268   0.000000
     4  C    2.792827   2.412258   1.391218   0.000000
     5  C    2.414185   2.780275   2.409126   1.394968   0.000000
     6  C    1.395602   2.413135   2.791685   2.423961   1.398349
     7  S    2.744240   4.042938   4.568005   4.069952   2.773175
     8  C    3.936195   5.049307   5.249573   4.426361   3.093033
     9  C    4.395344   5.226783   5.047727   3.949187   2.752097
    10  S    4.063126   4.558476   4.036671   2.736663   1.778417
    11  C    5.681748   6.431297   6.134547   4.976694   3.961385
    12  C    6.439391   7.325144   7.206416   6.161353   5.079194
    13  C    6.135083   7.198856   7.347095   6.474286   5.268588
    14  C    4.967353   6.144412   6.465854   5.723601   4.436325
    15  H    6.995481   8.095023   8.322006   7.507153   6.309463
    16  H    5.089309   6.364787   6.898474   6.328479   5.043804
    17  H    6.272163   6.843063   6.330698   5.076415   4.276555
    18  H    7.466323   8.293609   8.098654   7.020763   6.025050
    19  H    1.085527   2.153328   3.400041   3.878300   3.398340
    20  H    3.878239   3.397895   2.153558   1.085548   2.153855
    21  H    2.145541   1.085187   2.153508   3.396268   3.865446
    22  H    3.399704   2.154975   1.084795   2.145644   3.390945
    23  C    5.607131   6.328506   6.046070   4.939406   3.953952
    24  H    5.955580   6.470751   5.955672   4.754379   4.006334
    25  C    6.231853   7.140972   6.974408   5.837808   4.667471
    26  H    6.615987   7.631275   7.624187   6.596149   5.374265
    27  C    7.457700   8.271002   7.927909   6.665473   5.612885
    28  H    7.326127   8.008341   7.512518   6.180643   5.256635
    29  H    7.978649   8.887279   8.628056   7.382732   6.250103
    30  H    8.220617   8.981399   8.591079   7.333489   6.365916
    31  H    5.572979   6.568322   6.495917   5.396292   4.115140
    32  C    4.445382   4.911647   4.778309   4.140929   3.550693
    33  C    4.962421   5.072760   4.579814   3.881604   3.712430
    34  C    3.817122   4.332559   4.555031   4.302737   3.760235
    35  C    4.892068   4.651702   4.087184   3.745648   4.018835
    36  H    5.746826   5.849354   5.185131   4.279057   4.115911
    37  C    3.750510   3.854512   4.080715   4.201349   4.085419
    38  H    3.892998   4.680373   5.153989   4.946613   4.188638
    39  C    4.323475   4.029855   3.818532   3.918943   4.200190
    40  H    5.636749   5.191107   4.396035   4.059866   4.597316
    41  H    3.767097   3.855243   4.382203   4.783538   4.695052
    42  H    4.734811   4.159088   3.934902   4.333246   4.871513
    43  C    5.082493   5.821472   5.744089   4.899578   3.971096
    44  H    4.982365   5.923370   6.088702   5.363890   4.281739
    45  Br   7.079180   7.735698   7.548724   6.659550   5.863439
                    6          7          8          9         10
     6  C    0.000000
     7  S    1.777697   0.000000
     8  C    2.744076   1.778139   0.000000
     9  C    3.074925   2.776080   1.401692   0.000000
    10  S    2.770243   3.233914   2.768373   1.773012   0.000000
    11  C    4.414575   4.073986   2.427746   1.396664   2.731603
    12  C    5.253549   4.572018   2.795437   2.411379   4.030061
    13  C    5.065805   4.044667   2.414137   2.781482   4.551245
    14  C    3.957685   2.745924   1.396374   2.417046   4.059685
    15  H    6.012577   4.889387   3.394092   3.866595   5.636072
    16  H    4.287856   2.874606   2.154644   3.402663   4.922086
    17  H    5.011811   4.930513   3.410197   2.154744   2.855710
    18  H    6.292295   5.656701   3.880276   3.393759   4.876318
    19  H    2.152440   2.869839   4.252980   4.995181   4.922183
    20  H    3.406541   4.926587   5.032697   4.276609   2.859338
    21  H    3.393864   4.888549   5.989624   6.260813   5.643642
    22  H    3.876443   5.652447   6.289776   5.993517   4.882196
    23  C    4.367146   3.980990   3.992295   3.568603   2.863898
    24  H    4.733641   4.694015   4.572114   3.843350   2.765155
    25  C    4.907744   4.061939   3.632181   3.330499   3.370125
    26  H    5.377030   4.271316   4.084208   4.112747   4.292929
    27  C    6.084872   5.363572   4.556126   3.927093   4.014587
    28  H    5.943034   5.493194   4.528416   3.596984   3.526602
    29  H    6.601101   5.676147   4.665722   4.172441   4.669064
    30  H    6.879159   6.206820   5.568537   4.947980   4.801419
    31  H    4.225378   3.244712   2.571524   2.409715   2.905931
    32  C    3.717690   3.962699   4.918069   4.822929   3.659927
    33  C    4.298323   4.951253   5.690219   5.288254   3.767430
    34  C    3.475095   3.753498   5.128359   5.352073   4.401791
    35  C    4.585472   5.598375   6.497827   6.132780   4.543490
    36  H    4.920463   5.495633   5.934038   5.313051   3.729768
    37  C    3.849189   4.594643   6.032389   6.207401   5.099874
    38  H    3.576337   3.397609   4.923563   5.411481   4.799054
    39  C    4.385762   5.447675   6.654133   6.553097   5.156093
    40  H    5.358265   6.500952   7.254418   6.731199   5.034187
    41  H    4.197323   4.899574   6.493642   6.845171   5.900579
    42  H    5.048404   6.267519   7.499225   7.398016   5.987628
    43  C    4.071953   3.719151   4.365071   4.305623   3.520601
    44  H    4.031705   3.269558   4.097666   4.377689   3.988381
    45  Br   6.091644   5.653162   6.108127   5.918960   5.128982
                   11         12         13         14         15
    11  C    0.000000
    12  C    1.391260   0.000000
    13  C    2.412221   1.394143   0.000000
    14  C    2.795050   2.418299   1.392117   0.000000
    15  H    3.396245   2.154097   1.085123   2.144651   0.000000
    16  H    3.880769   3.401690   2.152722   1.085844   2.470061
    17  H    1.085722   2.153878   3.398414   3.880645   4.296338
    18  H    2.146668   1.084840   2.155545   3.401637   2.486165
    19  H    6.274321   6.853600   6.334252   5.069439   7.083989
    20  H    5.093733   6.376629   6.902269   6.324926   7.954478
    21  H    7.452736   8.287148   8.084121   6.996641   8.926975
    22  H    6.993722   8.101492   8.320746   7.497009   9.294348
    23  C    4.355709   5.314337   5.605247   5.040526   6.551236
    24  H    4.484917   5.605547   6.124784   5.691519   7.113490
    25  C    3.817099   4.467948   4.694264   4.333791   5.524688
    26  H    4.652541   5.092368   5.068227   4.605559   5.772713
    27  C    3.894504   4.476079   5.032318   5.081167   5.781026
    28  H    3.391122   4.176504   4.994898   5.156821   5.819674
    29  H    3.896390   4.134540   4.626789   4.885364   5.215633
    30  H    4.952062   5.552983   6.108502   6.128991   6.823561
    31  H    2.981886   3.554650   3.662733   3.240859   4.537889
    32  C    6.018553   7.069983   7.134847   6.177001   8.116597
    33  C    6.366628   7.575940   7.860376   7.030363   8.897893
    34  C    6.676324   7.619659   7.465096   6.323576   8.394396
    35  C    7.258344   8.502002   8.767773   7.872890   9.817012
    36  H    6.206943   7.460885   7.912800   7.248584   8.957203
    37  C    7.550084   8.559929   8.434740   7.268749   9.382428
    38  H    6.746854   7.523891   7.182795   5.962244   8.028968
    39  C    7.808779   8.960575   9.034590   7.984220  10.043958
    40  H    7.749228   9.057191   9.450717   8.645964  10.520010
    41  H    8.223314   9.146700   8.888310   7.640628   9.782269
    42  H    8.644117   9.807868   9.884357   8.823088  10.891414
    43  C    5.366549   6.277970   6.318386   5.467810   7.243109
    44  H    5.482875   6.198687   6.004842   5.039129   6.844069
    45  Br   6.722486   7.574898   7.723193   7.058701   8.571208
                   16         17         18         19         20
    16  H    0.000000
    17  H    4.966273   0.000000
    18  H    4.297799   2.476799   0.000000
    19  H    4.956780   6.984049   7.898256   0.000000
    20  H    7.046427   4.959187   7.128218   4.963645   0.000000
    21  H    7.108507   7.882641   9.252061   2.473224   4.295625
    22  H    7.948569   7.079276   8.941253   4.297492   2.475024
    23  C    5.679659   4.557630   6.102181   6.200955   5.092676
    24  H    6.442845   4.431208   6.302558   6.689059   4.677716
    25  C    4.977086   4.154309   5.177979   6.703943   6.039013
    26  H    5.042158   5.115266   5.809258   6.938761   6.903933
    27  C    5.858239   3.921594   4.896728   8.013533   6.655705
    28  H    6.065492   3.155564   4.524841   7.995050   6.032094
    29  H    5.621451   4.021363   4.416413   8.452998   7.425343
    30  H    6.858024   4.882551   5.915674   8.787251   7.257354
    31  H    3.930014   3.543769   4.380784   6.003822   5.707025
    32  C    6.576236   6.302447   8.013237   5.007732   4.523718
    33  C    7.564013   6.427491   8.444943   5.713440   3.961612
    34  C    6.521671   7.111815   8.637039   4.163960   4.938232
    35  C    8.360954   7.298119   9.389390   5.664453   3.813048
    36  H    7.895099   6.110160   8.235110   6.561090   4.114441
    37  C    7.451087   7.924976   9.581032   4.120264   4.837472
    38  H    6.000558   7.323230   8.566557   3.979272   5.694001
    39  C    8.313839   8.004160   9.923541   4.928895   4.292724
    40  H    9.207005   7.649706   9.881956   6.482469   3.860687
    41  H    7.686357   8.681934  10.196784   3.888073   5.533721
    42  H    9.129029   8.811344  10.765949   5.304839   4.662547
    43  C    5.889422   5.715247   7.178691   5.553061   5.254418
    44  H    5.286003   6.014288   7.144208   5.251837   5.883061
    45  Br   7.487447   6.910347   8.330354   7.529352   6.817308
                   21         22         23         24         25
    21  H    0.000000
    22  H    2.485942   0.000000
    23  C    7.334380   6.891277   0.000000
    24  H    7.494652   6.684563   1.087635   0.000000
    25  C    8.160350   7.895490   1.476658   2.231990   0.000000
    26  H    8.595934   8.580560   2.115210   3.042885   1.097023
    27  C    9.328002   8.777308   2.516026   2.703756   1.521069
    28  H    9.087279   8.295043   2.756143   2.579037   2.165532
    29  H    9.937304   9.518612   3.443522   3.757247   2.153426
    30  H   10.027092   9.393091   2.841201   2.885639   2.172951
    31  H    7.586644   7.472096   2.070524   2.816953   1.101095
    32  C    5.731359   5.519220   2.595866   2.862634   3.907585
    33  C    5.885473   5.105611   3.131980   2.878133   4.592993
    34  C    4.980330   5.315242   3.744935   4.178682   4.851290
    35  C    5.294246   4.375761   4.474728   4.184978   5.913859
    36  H    6.723261   5.660530   2.912340   2.320903   4.366723
    37  C    4.286531   4.636690   4.932067   5.174174   6.126827
    38  H    5.274798   6.004511   3.976471   4.643642   4.814420
    39  C    4.465115   4.110967   5.223678   5.173259   6.573371
    40  H    5.785719   4.449119   5.154734   4.663393   6.606233
    41  H    4.036029   4.894673   5.845290   6.177253   6.937406
    42  H    4.363210   3.965297   6.283075   6.178177   7.633828
    43  C    6.721713   6.595673   1.465277   2.190719   2.573236
    44  H    6.770151   7.021279   2.134350   3.091413   2.687147
    45  Br   8.603275   8.294540   2.400543   2.763384   3.198263
                   26         27         28         29         30
    26  H    0.000000
    27  C    2.197044   0.000000
    28  H    3.098787   1.094974   0.000000
    29  H    2.531187   1.091950   1.771206   0.000000
    30  H    2.565177   1.094035   1.774037   1.772501   0.000000
    31  H    1.720483   2.163291   2.533007   2.466867   3.080676
    32  C    4.156121   5.111805   5.246653   6.008153   5.332767
    33  C    5.056595   5.509789   5.417047   6.514933   5.635815
    34  C    4.931923   6.208633   6.405091   6.999480   6.514829
    35  C    6.382344   6.839077   6.663008   7.835627   6.996060
    36  H    4.949471   5.011305   4.821748   6.072551   5.025263
    37  C    6.292455   7.422923   7.498918   8.253154   7.727983
    38  H    4.693461   6.277886   6.616980   6.943566   6.630960
    39  C    6.910539   7.691582   7.606778   8.617196   7.932788
    40  H    7.165175   7.361663   7.065772   8.393240   7.463052
    41  H    7.017249   8.301333   8.419294   9.071239   8.647472
    42  H    7.989564   8.729065   8.592344   9.658467   8.974946
    43  C    2.692407   3.862708   4.214930   4.695308   4.081371
    44  H    2.455241   4.150089   4.671717   4.786262   4.463357
    45  Br   3.028309   3.983035   4.536540   4.845541   3.642294
                   31         32         33         34         35
    31  H    0.000000
    32  C    4.135332   0.000000
    33  C    4.900649   1.399401   0.000000
    34  C    4.878468   1.395579   2.421552   0.000000
    35  C    6.109947   2.410375   1.387952   2.787135   0.000000
    36  H    4.820848   2.169730   1.086796   3.412632   2.140426
    37  C    6.105881   2.415315   2.794648   1.392569   2.418492
    38  H    4.757737   2.150546   3.403382   1.087021   3.874112
    39  C    6.632533   2.782450   2.413043   2.408597   1.396883
    40  H    6.841987   3.394137   2.144630   3.872454   1.085320
    41  H    6.829507   3.397739   3.879553   2.149892   3.403461
    42  H    7.657184   3.867921   3.393913   3.393215   2.152666
    43  C    2.966470   1.482049   2.529715   2.455613   3.788375
    44  H    2.883075   2.156934   3.443171   2.558698   4.565064
    45  Br   4.085327   2.925484   3.462884   3.941417   4.738548
                   36         37         38         39         40
    36  H    0.000000
    37  C    3.881346   0.000000
    38  H    4.308525   2.157140   0.000000
    39  C    3.393158   1.392103   3.397295   0.000000
    40  H    2.457519   3.401621   4.959430   2.156727   0.000000
    41  H    4.966243   1.084908   2.483421   2.154397   4.300131
    42  H    4.283545   2.151150   4.296200   1.085511   2.480247
    43  C    2.780216   3.746251   2.634290   4.262203   4.669266
    44  H    3.837579   3.949168   2.265352   4.765512   5.533049
    45  Br   3.292406   5.097165   4.118942   5.424528   5.418781
                   41         42         43         44         45
    41  H    0.000000
    42  H    2.483122   0.000000
    43  C    4.604590   5.347351   0.000000
    44  H    4.609816   5.827519   1.088504   0.000000
    45  Br   5.967197   6.464529   2.026554   2.543742   0.000000
 Stoichiometry    C22H20BrS2(1+)
 Framework group  C1[X(C22H20BrS2)]
 Deg. of freedom   129
 Full point group                 C1      NOp   1
 Largest Abelian subgroup         C1      NOp   1
 Largest concise Abelian subgroup C1      NOp   1
                         Standard orientation:                         
 ---------------------------------------------------------------------
 Center     Atomic      Atomic             Coordinates (Angstroms)
 Number     Number       Type             X           Y           Z
 ---------------------------------------------------------------------
      1          6           0        0.827205   -3.365998   -1.079771
      2          6           0        0.397380   -4.376816   -0.225108
      3          6           0        0.185870   -4.112481    1.126404
      4          6           0        0.404200   -2.833740    1.629038
      5          6           0        0.817481   -1.815059    0.770305
      6          6           0        1.017130   -2.073253   -0.589421
      7         16           0        1.464198   -0.773973   -1.717344
      8          6           0        2.712274    0.076310   -0.778674
      9          6           0        2.551831    0.314433    0.593294
     10         16           0        1.076864   -0.187826    1.439332
     11          6           0        3.514237    1.037667    1.301374
     12          6           0        4.627353    1.541279    0.635826
     13          6           0        4.790261    1.304109   -0.728302
     14          6           0        3.845619    0.563242   -1.433111
     15          1           0        5.663794    1.685357   -1.247034
     16          1           0        3.987435    0.365177   -2.491278
     17          1           0        3.391523    1.203696    2.367286
     18          1           0        5.371384    2.108061    1.185420
     19          1           0        1.003615   -3.576392   -2.130002
     20          1           0        0.259742   -2.628335    2.685142
     21          1           0        0.239921   -5.376819   -0.616044
     22          1           0       -0.146860   -4.900915    1.793069
     23          6           0       -0.674185    1.828429    0.404706
     24          1           0       -0.913852    1.731199    1.461142
     25          6           0        0.382079    2.761627   -0.035709
     26          1           0        0.101552    3.209553   -0.997023
     27          6           0        0.776821    3.792526    1.010750
     28          1           0        1.073456    3.302487    1.943937
     29          1           0        1.623061    4.381773    0.651556
     30          1           0       -0.050064    4.474742    1.229284
     31          1           0        1.249283    2.135625   -0.297412
     32          6           0       -2.170023   -0.189679   -0.249687
     33          6           0       -2.652595   -0.519871    1.021699
     34          6           0       -2.249203   -1.116158   -1.290364
     35          6           0       -3.172182   -1.785984    1.252776
     36          1           0       -2.611590    0.194627    1.839585
     37          6           0       -2.790879   -2.378360   -1.060836
     38          1           0       -1.886040   -0.844632   -2.278291
     39          6           0       -3.247191   -2.713477    0.210945
     40          1           0       -3.531403   -2.048318    2.242756
     41          1           0       -2.846223   -3.098331   -1.870530
     42          1           0       -3.658874   -3.700459    0.397274
     43          6           0       -1.522587    1.109362   -0.549334
     44          1           0       -1.153829    1.179116   -1.571093
     45         35           0       -2.801383    2.665798   -0.327724
 ---------------------------------------------------------------------
 Rotational constants (GHZ):           0.1997089           0.1686178           0.1093228
 Standard basis: 6-31+G(d,p) (6D, 7F)
 There are   598 symmetry adapted cartesian basis functions of A   symmetry.
 There are   598 symmetry adapted basis functions of A   symmetry.
   598 basis functions,  1043 primitive gaussians,   598 cartesian basis functions
   109 alpha electrons      109 beta electrons
       nuclear repulsion energy      3065.8302271913 Hartrees.
 NAtoms=   45 NActive=   45 NUniq=   45 SFac= 1.00D+00 NAtFMM=   60 NAOKFM=F Big=F
 Integral buffers will be    131072 words long.
 Raffenetti 2 integral format.
 Two-electron integral symmetry is turned on.
 Nuclear repulsion after empirical dispersion term =     3065.7868147248 Hartrees.
 ------------------------------------------------------------------------------
 Polarizable Continuum Model (PCM)
 =================================
 Model                : PCM.
 Atomic radii         : SMD-Coulomb.
 Polarization charges : Total charges.
 Charge compensation  : None.
 Solution method      : Matrix inversion.
 Cavity type          : VdW (van der Waals Surface) (Alpha=1.000).
 Cavity algorithm     : GePol (No added spheres)
                        Default sphere list used, NSphG=   45.
                        Lebedev-Laikov grids with approx.  5.0 points / Ang**2.
                        Smoothing algorithm: York/Karplus (Gamma=1.0000).
                        Polarization charges: spherical gaussians, with
                                              point-specific exponents (IZeta= 3).
                        Self-potential: point-specific (ISelfS= 7).
                        Self-field    : sphere-specific E.n sum rule (ISelfD= 2).
 1st derivatives      : Analytical E(r).r(x)/FMM algorithm (CHGder, D1EAlg=3).
                        Cavity 1st derivative terms included.
 Solvent              : Dichloromethane, Eps=   8.930000 Eps(inf)=   2.028346
 ------------------------------------------------------------------------------
 ------------------------------------------------------------------------------
 Atomic radii for non-electrostatic terms: SMD-CDS.
 ------------------------------------------------------------------------------
 Nuclear repulsion after PCM non-electrostatic terms =     3065.7708423538 Hartrees.
 One-electron integrals computed using PRISM.
 NBasis=   598 RedAO= T EigKep=  1.27D-06  NBF=   598
 NBsUse=   596 1.00D-06 EigRej=  8.56D-07 NBFU=   596
 Initial guess from the checkpoint file:  "/home/osl/gaussian/scratch/Gau-172660.chk"
 B after Tr=     0.000000    0.000000    0.000000
         Rot=    0.999774   -0.004010    0.006442   -0.019856 Ang=  -2.44 deg.
 ExpMin= 3.50D-02 ExpMax= 5.74D+05 ExpMxC= 5.74D+03 IAcc=3 IRadAn=         5 AccDes= 0.00D+00
 Harris functional with IExCor= 4639 and IRadAn=       5 diagonalized for initial guess.
 HarFok:  IExCor= 4639 AccDes= 0.00D+00 IRadAn=         5 IDoV= 1 UseB2=F ITyADJ=14
 ICtDFT=  3500011 ScaDFX=  1.000000  1.000000  1.000000  1.000000
 FoFCou: FMM=F IPFlag=           0 FMFlag=      100000 FMFlg1=           0
         NFxFlg=           0 DoJE=T BraDBF=F KetDBF=T FulRan=T
         wScrn=  0.000000 ICntrl=       500 IOpCl=  0 I1Cent=   200000004 NGrid=           0
         NMat0=    1 NMatS0=      1 NMatT0=    0 NMatD0=    1 NMtDS0=    0 NMtDT0=    0
 Petite list used in FoFCou.
 Requested convergence on RMS density matrix=1.00D-08 within 128 cycles.
 Requested convergence on MAX density matrix=1.00D-06.
 Requested convergence on             energy=1.00D-06.
 No special actions if energy rises.
 Inv3:  Mode=1 IEnd=    34904763.
 Iteration    1 A*A^-1 deviation from unit magnitude is 3.66D-15 for     38.
 Iteration    1 A*A^-1 deviation from orthogonality  is 2.89D-15 for   1866    662.
 Iteration    1 A^-1*A deviation from unit magnitude is 3.44D-15 for     38.
 Iteration    1 A^-1*A deviation from orthogonality  is 4.08D-15 for   1819   1811.
 Error on total polarization charges =  0.04908
 SCF Done:  E(RwB97XD) =  -4218.07728110     A.U. after   19 cycles
            NFock= 19  Conv=0.60D-08     -V/T= 2.0064
 SMD-CDS (non-electrostatic) energy       (kcal/mol) =     -10.02
 (included in total energy above)
 D1PCM: PCM CHGder 1st derivatives, ID1Alg=3 FixD1E=F DoIter=F DoCFld=F I1PDM=0.
 Calling FoFJK, ICntrl=      2127 FMM=F ISym2X=0 I1Cent= 0 IOpClX= 0 NMat=1 NMatS=1 NMatT=0.
 ***** Axes restored to original set *****
 -------------------------------------------------------------------
 Center     Atomic                   Forces (Hartrees/Bohr)
 Number     Number              X              Y              Z
 -------------------------------------------------------------------
      1        6          -0.000399221    0.000367565   -0.000395624
      2        6          -0.000112405   -0.000224411    0.000001586
      3        6          -0.000339293    0.000266767   -0.000209292
      4        6           0.000371135   -0.000101085    0.000241782
      5        6          -0.000574170    0.000630195   -0.000463032
      6        6          -0.000208814   -0.000192830   -0.000167106
      7       16           0.000861661   -0.000535738    0.000542711
      8        6          -0.000231079    0.000464122   -0.000047412
      9        6           0.000017147    0.000823834   -0.000034849
     10       16          -0.001507825   -0.000238260   -0.000025664
     11        6           0.000623694   -0.000454831    0.000186643
     12        6          -0.000218779   -0.000259777    0.000051912
     13        6           0.000005941    0.000035678   -0.000300724
     14        6           0.000447366   -0.000113697    0.000076589
     15        1          -0.000009535    0.000069840    0.000001593
     16        1          -0.000271464   -0.000106918    0.000151996
     17        1          -0.000127327    0.000192688   -0.000096957
     18        1          -0.000021479    0.000036171    0.000024516
     19        1           0.000127273   -0.000004709    0.000005548
     20        1           0.000090486    0.000114226   -0.000020571
     21        1           0.000040670    0.000051939   -0.000074491
     22        1           0.000096373   -0.000131734    0.000125866
     23        6          -0.000392720   -0.004970457    0.000667106
     24        1           0.000790515    0.000954447   -0.000234206
     25        6          -0.001901841    0.001493997   -0.000919699
     26        1          -0.000293934    0.000337062    0.000839304
     27        6           0.000332528    0.000353324    0.001146695
     28        1           0.000274341    0.000428790   -0.000283701
     29        1          -0.000037709   -0.000015083   -0.000061318
     30        1          -0.000142669   -0.000085295   -0.000387691
     31        1           0.000054819   -0.000699785    0.000555166
     32        6           0.000570464    0.000066137    0.001730435
     33        6           0.000815510   -0.000080784    0.000077912
     34        6           0.000641047   -0.000469729   -0.000087171
     35        6          -0.000077744   -0.000010791    0.000046158
     36        1           0.000218967    0.000480364   -0.000291929
     37        6           0.000290649    0.000601050    0.000395033
     38        1          -0.000297073   -0.001071801    0.000419256
     39        6          -0.000167778   -0.000229751    0.000414302
     40        1           0.000037779   -0.000024560   -0.000145575
     41        1          -0.000010012   -0.000014158   -0.000067181
     42        1          -0.000001297   -0.000033558   -0.000162586
     43        6           0.000000707   -0.000693008   -0.002336536
     44        1          -0.000433380    0.001425809   -0.000821583
     45       35           0.001068477    0.001568744   -0.000067212
 -------------------------------------------------------------------
 Cartesian Forces:  Max     0.004970457 RMS     0.000694327

 GradGradGradGradGradGradGradGradGradGradGradGradGradGradGradGradGradGrad
 Berny optimization.
 FormGI is forming the generalized inverse of G from B-inverse, IUseBI=4.
 Internal  Forces:  Max     0.009677018 RMS     0.001000274
 Search for a saddle point.
 Step number   6 out of a maximum of  263
 All quantities printed in internal units (Hartrees-Bohrs-Radians)
 Swapping is turned off.
 Update second derivatives using D2CorX and points    5    6
 ITU=  0  0  0  0  0  0
     Eigenvalues ---   -0.00874   0.00015   0.00207   0.00839   0.00901
     Eigenvalues ---    0.01203   0.01436   0.01492   0.01622   0.01654
     Eigenvalues ---    0.01741   0.01778   0.01790   0.01795   0.01819
     Eigenvalues ---    0.01970   0.02058   0.02161   0.02247   0.02267
     Eigenvalues ---    0.02386   0.02409   0.02461   0.02582   0.02588
     Eigenvalues ---    0.02600   0.02798   0.02851   0.02909   0.02914
     Eigenvalues ---    0.02978   0.02997   0.03132   0.03249   0.03365
     Eigenvalues ---    0.03698   0.03809   0.04373   0.04457   0.04578
     Eigenvalues ---    0.05640   0.06162   0.06737   0.07380   0.07456
     Eigenvalues ---    0.09104   0.10956   0.11036   0.11066   0.11199
     Eigenvalues ---    0.11435   0.11629   0.11730   0.11894   0.12011
     Eigenvalues ---    0.12159   0.12333   0.12367   0.12388   0.12487
     Eigenvalues ---    0.12584   0.12675   0.12938   0.14256   0.15528
     Eigenvalues ---    0.15774   0.16279   0.16655   0.17338   0.17880
     Eigenvalues ---    0.18281   0.18663   0.19209   0.19396   0.19452
     Eigenvalues ---    0.19664   0.19894   0.20102   0.21175   0.21927
     Eigenvalues ---    0.22599   0.23687   0.23971   0.25200   0.26220
     Eigenvalues ---    0.26754   0.27337   0.28121   0.29244   0.30217
     Eigenvalues ---    0.32166   0.34185   0.34214   0.34550   0.34585
     Eigenvalues ---    0.35067   0.35243   0.36439   0.36562   0.36690
     Eigenvalues ---    0.36714   0.36722   0.36740   0.36782   0.36803
     Eigenvalues ---    0.36827   0.36887   0.36906   0.36948   0.37039
     Eigenvalues ---    0.37098   0.37143   0.37948   0.41993   0.42327
     Eigenvalues ---    0.43061   0.43088   0.43126   0.44186   0.47103
     Eigenvalues ---    0.48274   0.48290   0.48372   0.48446   0.48587
     Eigenvalues ---    0.51841   0.52148   0.52462   0.67615
 Eigenvectors required to have negative eigenvalues:
                          R18       D79       D83       D70       D72
   1                   -0.66493  -0.24385   0.21949   0.20018   0.19246
                          R48       D71       D81       D74       D84
   1                   -0.18308   0.17297  -0.16605  -0.15660   0.15532
 RFO step:  Lambda0=1.960569876D-05 Lambda=-2.72313563D-03.
 Linear search not attempted -- option 19 set.
 Iteration  1 RMS(Cart)=  0.23051541 RMS(Int)=  0.00777654
 Iteration  2 RMS(Cart)=  0.02016807 RMS(Int)=  0.00039193
 Iteration  3 RMS(Cart)=  0.00015703 RMS(Int)=  0.00038797
 Iteration  4 RMS(Cart)=  0.00000007 RMS(Int)=  0.00038797
 Variable       Old X    -DE/DX   Delta X   Delta X   Delta X     New X
                                 (Linear)    (Quad)   (Total)
    R1        2.63002   0.00002   0.00000   0.00004   0.00002   2.63004
    R2        2.63731  -0.00018   0.00000  -0.00081  -0.00081   2.63650
    R3        2.05135   0.00003   0.00000   0.00023   0.00023   2.05158
    R4        2.63289   0.00027   0.00000   0.00013   0.00011   2.63301
    R5        2.05071  -0.00003   0.00000  -0.00007  -0.00007   2.05064
    R6        2.62902   0.00034   0.00000   0.00021   0.00021   2.62923
    R7        2.04996   0.00009   0.00000   0.00019   0.00019   2.05015
    R8        2.63611  -0.00011   0.00000  -0.00087  -0.00086   2.63525
    R9        2.05139  -0.00001   0.00000  -0.00031  -0.00031   2.05108
   R10        2.64250   0.00021   0.00000  -0.00100  -0.00094   2.64155
   R11        3.36072   0.00024   0.00000   0.00285   0.00284   3.36356
   R12        3.35936  -0.00037   0.00000  -0.00434  -0.00428   3.35508
   R13        3.36020  -0.00038   0.00000  -0.00239  -0.00240   3.35780
   R14        2.64881  -0.00021   0.00000   0.00026   0.00019   2.64901
   R15        2.63877  -0.00002   0.00000   0.00003   0.00002   2.63879
   R16        3.35051   0.00044   0.00000   0.00514   0.00511   3.35562
   R17        2.63931   0.00023   0.00000   0.00018   0.00017   2.63948
   R18        5.41198  -0.00137   0.00000  -0.06333  -0.06333   5.34865
   R19        2.62910  -0.00005   0.00000  -0.00052  -0.00051   2.62859
   R20        2.05172  -0.00004   0.00000  -0.00038  -0.00038   2.05134
   R21        2.63455   0.00011   0.00000   0.00116   0.00118   2.63573
   R22        2.05005   0.00001   0.00000   0.00001   0.00001   2.05006
   R23        2.63072  -0.00021   0.00000  -0.00144  -0.00144   2.62928
   R24        2.05059   0.00000   0.00000  -0.00015  -0.00015   2.05044
   R25        2.05195  -0.00013   0.00000  -0.00006  -0.00006   2.05189
   R26        2.05533  -0.00035   0.00000  -0.00002  -0.00002   2.05531
   R27        2.79048  -0.00119   0.00000  -0.00527  -0.00527   2.78521
   R28        2.76897  -0.00183   0.00000   0.01903   0.01903   2.78800
   R29        2.07307  -0.00060   0.00000  -0.00524  -0.00524   2.06783
   R30        2.87440   0.00092   0.00000   0.00567   0.00567   2.88007
   R31        2.08077   0.00048   0.00000   0.00153   0.00153   2.08230
   R32        2.06920  -0.00039   0.00000  -0.00039  -0.00039   2.06881
   R33        2.06349  -0.00003   0.00000   0.00007   0.00007   2.06356
   R34        2.06743  -0.00004   0.00000  -0.00048  -0.00048   2.06694
   R35        2.64448  -0.00044   0.00000  -0.00206  -0.00205   2.64244
   R36        2.63726   0.00034   0.00000  -0.00095  -0.00093   2.63633
   R37        2.80067  -0.00019   0.00000   0.00904   0.00904   2.80971
   R38        2.62285   0.00002   0.00000  -0.00027  -0.00028   2.62257
   R39        2.05375   0.00017   0.00000  -0.00227  -0.00227   2.05148
   R40        2.63157  -0.00015   0.00000   0.00082   0.00083   2.63240
   R41        2.05417  -0.00058   0.00000  -0.00197  -0.00197   2.05220
   R42        2.63973  -0.00027   0.00000  -0.00079  -0.00080   2.63892
   R43        2.05096  -0.00014   0.00000  -0.00032  -0.00032   2.05064
   R44        2.63069   0.00006   0.00000  -0.00136  -0.00138   2.62932
   R45        2.05018   0.00006   0.00000   0.00041   0.00041   2.05059
   R46        2.05132  -0.00001   0.00000  -0.00019  -0.00019   2.05113
   R47        2.05697   0.00045   0.00000  -0.00020  -0.00020   2.05677
   R48        3.82963   0.00105   0.00000  -0.04545  -0.04545   3.78418
    A1        2.09328  -0.00014   0.00000  -0.00145  -0.00144   2.09184
    A2        2.09850   0.00016   0.00000   0.00295   0.00294   2.10144
    A3        2.09133  -0.00001   0.00000  -0.00146  -0.00146   2.08987
    A4        2.09992  -0.00010   0.00000  -0.00029  -0.00029   2.09963
    A5        2.08618  -0.00008   0.00000  -0.00122  -0.00122   2.08496
    A6        2.09700   0.00017   0.00000   0.00146   0.00146   2.09846
    A7        2.09558   0.00015   0.00000   0.00112   0.00112   2.09670
    A8        2.09996  -0.00008   0.00000  -0.00064  -0.00065   2.09930
    A9        2.08765  -0.00007   0.00000  -0.00048  -0.00049   2.08716
   A10        2.08898  -0.00012   0.00000  -0.00117  -0.00113   2.08784
   A11        2.09963   0.00020   0.00000   0.00207   0.00205   2.10168
   A12        2.09456  -0.00008   0.00000  -0.00089  -0.00091   2.09365
   A13        2.10140  -0.00017   0.00000  -0.00013  -0.00019   2.10121
   A14        2.07123   0.00033   0.00000  -0.00271  -0.00284   2.06839
   A15        2.11055  -0.00016   0.00000   0.00295   0.00272   2.11327
   A16        2.08662   0.00039   0.00000   0.00187   0.00189   2.08852
   A17        2.08095  -0.00029   0.00000   0.00223   0.00220   2.08315
   A18        2.11521  -0.00010   0.00000  -0.00386  -0.00390   2.11131
   A19        1.76305   0.00076   0.00000  -0.00336  -0.00342   1.75963
   A20        2.11483  -0.00007   0.00000   0.00248   0.00238   2.11721
   A21        2.08177  -0.00020   0.00000  -0.00431  -0.00423   2.07754
   A22        2.08563   0.00026   0.00000   0.00216   0.00215   2.08779
   A23        2.11082  -0.00008   0.00000  -0.00436  -0.00447   2.10635
   A24        2.10055  -0.00028   0.00000  -0.00151  -0.00149   2.09906
   A25        2.06919   0.00038   0.00000   0.00574   0.00583   2.07502
   A26        1.77320   0.00049   0.00000  -0.00664  -0.00660   1.76660
   A27        2.00324  -0.00236   0.00000   0.01080   0.01044   2.01368
   A28        1.70804   0.00069   0.00000  -0.03757  -0.03746   1.67059
   A29        2.09005   0.00002   0.00000  -0.00097  -0.00102   2.08903
   A30        2.09328  -0.00009   0.00000   0.00052   0.00051   2.09379
   A31        2.09986   0.00007   0.00000   0.00046   0.00045   2.10031
   A32        2.09438   0.00015   0.00000   0.00235   0.00234   2.09673
   A33        2.08920  -0.00011   0.00000  -0.00111  -0.00111   2.08809
   A34        2.09953  -0.00004   0.00000  -0.00117  -0.00118   2.09836
   A35        2.10207  -0.00021   0.00000  -0.00164  -0.00164   2.10043
   A36        2.09676   0.00008   0.00000   0.00032   0.00032   2.09708
   A37        2.08427   0.00013   0.00000   0.00130   0.00130   2.08557
   A38        2.09329   0.00006   0.00000  -0.00043  -0.00047   2.09283
   A39        2.09338  -0.00032   0.00000  -0.00466  -0.00464   2.08873
   A40        2.09651   0.00026   0.00000   0.00509   0.00511   2.10162
   A41        1.28793   0.00040   0.00000   0.00454   0.00547   1.29340
   A42        1.68637   0.00283   0.00000   0.05407   0.05365   1.74002
   A43        1.81702  -0.00351   0.00000   0.02784   0.02678   1.84380
   A44        2.09880  -0.00075   0.00000  -0.01560  -0.01705   2.08176
   A45        2.04988  -0.00069   0.00000  -0.00522  -0.00649   2.04339
   A46        2.12952   0.00142   0.00000   0.01051   0.00792   2.13744
   A47        1.91397  -0.00020   0.00000   0.00608   0.00596   1.91993
   A48        1.99189   0.00064   0.00000   0.00442   0.00426   1.99615
   A49        1.84935  -0.00047   0.00000  -0.01061  -0.01074   1.83861
   A50        1.97415  -0.00055   0.00000   0.01122   0.01116   1.98531
   A51        1.79801   0.00048   0.00000   0.01096   0.01108   1.80909
   A52        1.92244   0.00009   0.00000  -0.02340  -0.02344   1.89900
   A53        1.93191   0.00070   0.00000  -0.00134  -0.00134   1.93056
   A54        1.91829  -0.00011   0.00000  -0.00153  -0.00153   1.91676
   A55        1.94325  -0.00062   0.00000  -0.00297  -0.00297   1.94028
   A56        1.88799  -0.00022   0.00000   0.00170   0.00170   1.88968
   A57        1.88977   0.00008   0.00000   0.00480   0.00480   1.89457
   A58        1.89120   0.00018   0.00000  -0.00042  -0.00043   1.89077
   A59        2.09587  -0.00004   0.00000  -0.00529  -0.00534   2.09053
   A60        2.14260  -0.00349   0.00000  -0.01849  -0.01861   2.12399
   A61        2.04419   0.00352   0.00000   0.02296   0.02280   2.06699
   A62        2.08931   0.00044   0.00000   0.00716   0.00719   2.09650
   A63        2.11249  -0.00077   0.00000  -0.00915  -0.00917   2.10332
   A64        2.08123   0.00032   0.00000   0.00196   0.00195   2.08317
   A65        2.09541  -0.00054   0.00000  -0.00066  -0.00065   2.09476
   A66        2.08626   0.00119   0.00000   0.01332   0.01327   2.09952
   A67        2.10152  -0.00065   0.00000  -0.01266  -0.01271   2.08880
   A68        2.09626  -0.00020   0.00000  -0.00254  -0.00255   2.09372
   A69        2.09008   0.00016   0.00000   0.00069   0.00069   2.09078
   A70        2.09676   0.00005   0.00000   0.00178   0.00178   2.09854
   A71        2.09009   0.00061   0.00000   0.00478   0.00478   2.09488
   A72        2.09247  -0.00035   0.00000  -0.00272  -0.00272   2.08974
   A73        2.10058  -0.00027   0.00000  -0.00206  -0.00206   2.09852
   A74        2.09893  -0.00026   0.00000  -0.00346  -0.00349   2.09545
   A75        2.08984   0.00031   0.00000   0.00383   0.00383   2.09367
   A76        2.09440  -0.00005   0.00000  -0.00040  -0.00039   2.09401
   A77        2.15488  -0.00968   0.00000  -0.08194  -0.08243   2.07245
   A78        1.96446   0.00418   0.00000   0.00223   0.00080   1.96526
   A79        1.48797   0.00047   0.00000   0.04437   0.04645   1.53442
   A80        1.97572   0.00402   0.00000   0.02659   0.02414   1.99986
   A81        1.95564   0.00251   0.00000   0.04090   0.04278   1.99842
   A82        1.84129  -0.00145   0.00000  -0.01216  -0.01308   1.82821
    D1       -0.02686  -0.00005   0.00000  -0.00160  -0.00159  -0.02845
    D2        3.12832   0.00006   0.00000   0.00243   0.00243   3.13075
    D3        3.12810  -0.00020   0.00000  -0.00570  -0.00571   3.12239
    D4        0.00009  -0.00009   0.00000  -0.00168  -0.00169  -0.00160
    D5        0.03841  -0.00011   0.00000   0.00084   0.00083   0.03924
    D6       -3.07283  -0.00028   0.00000  -0.00779  -0.00781  -3.08065
    D7       -3.11649   0.00004   0.00000   0.00496   0.00496  -3.11154
    D8        0.05545  -0.00014   0.00000  -0.00367  -0.00369   0.05176
    D9       -0.00024   0.00005   0.00000   0.00048   0.00049   0.00025
   D10       -3.13901   0.00016   0.00000   0.00436   0.00435  -3.13466
   D11        3.12769  -0.00006   0.00000  -0.00359  -0.00359   3.12410
   D12       -0.01109   0.00004   0.00000   0.00028   0.00027  -0.01082
   D13        0.01543   0.00011   0.00000   0.00144   0.00143   0.01686
   D14       -3.12017  -0.00004   0.00000   0.00020   0.00018  -3.11999
   D15       -3.12896   0.00001   0.00000  -0.00240  -0.00240  -3.13136
   D16        0.01862  -0.00014   0.00000  -0.00364  -0.00365   0.01497
   D17       -0.00361  -0.00028   0.00000  -0.00224  -0.00223  -0.00584
   D18        3.13372  -0.00026   0.00000   0.02870   0.02864  -3.12082
   D19        3.13201  -0.00013   0.00000  -0.00100  -0.00098   3.13104
   D20       -0.01384  -0.00011   0.00000   0.02994   0.02990   0.01605
   D21       -0.02330   0.00028   0.00000   0.00108   0.00108  -0.02222
   D22        3.08733   0.00045   0.00000   0.00999   0.00998   3.09731
   D23        3.12265   0.00026   0.00000  -0.03055  -0.03058   3.09207
   D24       -0.04990   0.00043   0.00000  -0.02164  -0.02169  -0.07158
   D25        2.42952   0.00028   0.00000  -0.02601  -0.02600   2.40352
   D26       -2.03168   0.00055   0.00000  -0.06916  -0.06920  -2.10088
   D27       -0.71636   0.00029   0.00000   0.00509   0.00509  -0.71127
   D28        1.10562   0.00057   0.00000  -0.03806  -0.03811   1.06751
   D29       -2.39826  -0.00041   0.00000   0.02731   0.02733  -2.37093
   D30        0.77419  -0.00059   0.00000   0.01843   0.01846   0.79265
   D31       -0.73230   0.00014   0.00000   0.00469   0.00473  -0.72757
   D32        2.45631   0.00025   0.00000  -0.00331  -0.00329   2.45302
   D33       -0.02727   0.00040   0.00000  -0.02269  -0.02273  -0.05000
   D34       -3.08994   0.00019   0.00000  -0.02099  -0.02106  -3.11100
   D35        3.06720   0.00027   0.00000  -0.01485  -0.01483   3.05236
   D36        0.00453   0.00007   0.00000  -0.01315  -0.01316  -0.00863
   D37        3.07072  -0.00021   0.00000   0.01350   0.01352   3.08424
   D38       -0.06855  -0.00012   0.00000   0.01358   0.01360  -0.05495
   D39       -0.02464  -0.00010   0.00000   0.00562   0.00562  -0.01902
   D40        3.11927   0.00000   0.00000   0.00571   0.00570   3.12498
   D41        0.75772  -0.00069   0.00000   0.01729   0.01736   0.77508
   D42       -1.29133   0.00146   0.00000   0.01903   0.01881  -1.27252
   D43       -2.46141  -0.00052   0.00000   0.01531   0.01539  -2.44602
   D44        1.77272   0.00163   0.00000   0.01705   0.01685   1.78957
   D45        0.01721  -0.00002   0.00000   0.00993   0.00993   0.02715
   D46       -3.12347  -0.00008   0.00000  -0.00279  -0.00278  -3.12625
   D47       -3.04732  -0.00020   0.00000   0.01203   0.01203  -3.03529
   D48        0.09519  -0.00026   0.00000  -0.00068  -0.00069   0.09450
   D49        2.00710   0.00101   0.00000   0.15801   0.15792   2.16502
   D50       -2.18810  -0.00055   0.00000   0.12709   0.12682  -2.06128
   D51        0.00074   0.00097   0.00000   0.16852   0.16909   0.16983
   D52       -2.41393   0.00125   0.00000   0.13384   0.13362  -2.28031
   D53       -0.32594  -0.00030   0.00000   0.10293   0.10251  -0.22343
   D54        1.86290   0.00121   0.00000   0.14436   0.14479   2.00768
   D55       -0.01882  -0.00001   0.00000   0.00079   0.00078  -0.01804
   D56        3.13515  -0.00005   0.00000  -0.00593  -0.00593   3.12922
   D57        3.12186   0.00005   0.00000   0.01355   0.01355   3.13540
   D58       -0.00735   0.00001   0.00000   0.00683   0.00683  -0.00052
   D59       -0.00132  -0.00002   0.00000  -0.00831  -0.00831  -0.00964
   D60       -3.12832  -0.00005   0.00000  -0.00725  -0.00725  -3.13557
   D61        3.12781   0.00002   0.00000  -0.00155  -0.00156   3.12626
   D62        0.00082   0.00000   0.00000  -0.00050  -0.00050   0.00032
   D63        0.02320   0.00007   0.00000   0.00503   0.00504   0.02824
   D64       -3.12072  -0.00002   0.00000   0.00493   0.00494  -3.11578
   D65       -3.13289   0.00010   0.00000   0.00398   0.00398  -3.12891
   D66        0.00638   0.00000   0.00000   0.00388   0.00388   0.01026
   D67        2.45185  -0.00120   0.00000  -0.16077  -0.16036   2.29149
   D68       -1.59595  -0.00161   0.00000  -0.13679  -0.13637  -1.73232
   D69        0.52243  -0.00144   0.00000  -0.17085  -0.17042   0.35202
   D70       -2.52105   0.00090   0.00000  -0.12399  -0.12445  -2.64550
   D71       -0.28566   0.00050   0.00000  -0.10002  -0.10046  -0.38613
   D72        1.83272   0.00067   0.00000  -0.13408  -0.13451   1.69821
   D73        0.51069   0.00058   0.00000  -0.23771  -0.23770   0.27298
   D74        2.74607   0.00017   0.00000  -0.21374  -0.21371   2.53236
   D75       -1.41873   0.00034   0.00000  -0.24780  -0.24776  -1.66649
   D76        0.81069  -0.00135   0.00000  -0.08322  -0.08233   0.72836
   D77       -1.66427  -0.00115   0.00000  -0.01420  -0.01462  -1.67889
   D78        2.78939   0.00013   0.00000  -0.01918  -0.01973   2.76966
   D79       -0.56513  -0.00001   0.00000  -0.10095  -0.10013  -0.66526
   D80       -3.04009   0.00019   0.00000  -0.03193  -0.03242  -3.07250
   D81        1.41358   0.00147   0.00000  -0.03690  -0.03753   1.37605
   D82        2.68339   0.00031   0.00000   0.01040   0.01144   2.69483
   D83        0.20843   0.00051   0.00000   0.07942   0.07915   0.28758
   D84       -1.62109   0.00179   0.00000   0.07444   0.07404  -1.54705
   D85        0.96288   0.00006   0.00000  -0.02974  -0.02973   0.93314
   D86        3.04735   0.00015   0.00000  -0.02945  -0.02945   3.01790
   D87       -1.14013  -0.00010   0.00000  -0.03291  -0.03290  -1.17303
   D88       -3.11599  -0.00014   0.00000  -0.00773  -0.00767  -3.12367
   D89       -1.03152  -0.00005   0.00000  -0.00744  -0.00739  -1.03891
   D90        1.06418  -0.00031   0.00000  -0.01090  -0.01084   1.05334
   D91       -1.11456   0.00018   0.00000  -0.00231  -0.00237  -1.11694
   D92        0.96991   0.00027   0.00000  -0.00203  -0.00209   0.96782
   D93        3.06562   0.00002   0.00000  -0.00549  -0.00555   3.06007
   D94        0.03437  -0.00026   0.00000   0.00106   0.00114   0.03551
   D95       -3.12629  -0.00012   0.00000  -0.00111  -0.00101  -3.12731
   D96       -3.07122   0.00026   0.00000   0.02862   0.02834  -3.04288
   D97        0.05130   0.00040   0.00000   0.02644   0.02619   0.07749
   D98       -0.01639   0.00026   0.00000  -0.00192  -0.00191  -0.01830
   D99        3.12470   0.00048   0.00000   0.01397   0.01415   3.13885
   D100       3.09119  -0.00037   0.00000  -0.02875  -0.02905   3.06214
   D101      -0.05091  -0.00015   0.00000  -0.01287  -0.01299  -0.06390
   D102       0.61125  -0.00054   0.00000   0.17622   0.17576   0.78701
   D103       3.08246  -0.00074   0.00000   0.09836   0.09797  -3.10276
   D104      -1.12098   0.00201   0.00000   0.13063   0.13137  -0.98961
   D105      -2.49534   0.00003   0.00000   0.20353   0.20314  -2.29220
   D106      -0.02413  -0.00017   0.00000   0.12567   0.12535   0.10121
   D107       2.05561   0.00258   0.00000   0.15793   0.15876   2.21437
   D108      -0.03118   0.00011   0.00000  -0.00431  -0.00440  -0.03558
   D109       3.12383   0.00008   0.00000   0.00090   0.00086   3.12469
   D110       3.12914  -0.00001   0.00000  -0.00205  -0.00215   3.12699
   D111       0.00097  -0.00004   0.00000   0.00316   0.00311   0.00408
   D112      -0.00478  -0.00011   0.00000   0.00613   0.00608   0.00130
   D113      -3.13587  -0.00002   0.00000   0.00617   0.00614  -3.12973
   D114       3.13732  -0.00033   0.00000  -0.00990  -0.00988   3.12743
   D115       0.00622  -0.00024   0.00000  -0.00986  -0.00982  -0.00360
   D116       0.01011   0.00004   0.00000   0.00837   0.00837   0.01847
   D117      -3.13666  -0.00003   0.00000   0.00172   0.00174  -3.13492
   D118       3.13823   0.00007   0.00000   0.00313   0.00308   3.14131
   D119      -0.00854   0.00000   0.00000  -0.00352  -0.00355  -0.01209
   D120       0.00799  -0.00004   0.00000  -0.00934  -0.00930  -0.00131
   D121      -3.12841   0.00002   0.00000  -0.00269  -0.00268  -3.13109
   D122       3.13904  -0.00014   0.00000  -0.00939  -0.00936   3.12967
   D123       0.00263  -0.00007   0.00000  -0.00273  -0.00275  -0.00011
         Item               Value     Threshold  Converged?
 Maximum Force            0.009677     0.000450     NO 
 RMS     Force            0.001000     0.000300     NO 
 Maximum Displacement     0.956726     0.001800     NO 
 RMS     Displacement     0.222566     0.001200     NO 
 Predicted change in Energy=-2.198771D-03
 GradGradGradGradGradGradGradGradGradGradGradGradGradGradGradGradGradGrad

                          Input orientation:                          
 ---------------------------------------------------------------------
 Center     Atomic      Atomic             Coordinates (Angstroms)
 Number     Number       Type             X           Y           Z
 ---------------------------------------------------------------------
      1          6           0       -0.133284   -3.531009   -1.105467
      2          6           0       -0.869456   -4.360922   -0.265061
      3          6           0       -1.091527   -3.998985    1.061984
      4          6           0       -0.577967   -2.803685    1.555243
      5          6           0        0.142349   -1.961483    0.708774
      6          6           0        0.355754   -2.315251   -0.626625
      7         16           0        1.212688   -1.224619   -1.734933
      8          6           0        2.590183   -0.736766   -0.724107
      9          6           0        2.425490   -0.434107    0.634679
     10         16           0        0.813361   -0.455201    1.378832
     11          6           0        3.516820   -0.017618    1.400485
     12          6           0        4.763783    0.127280    0.801368
     13          6           0        4.927858   -0.162877   -0.552981
     14          6           0        3.850540   -0.609681   -1.311681
     15          1           0        5.901637   -0.055328   -1.019363
     16          1           0        3.982388   -0.858727   -2.360293
     17          1           0        3.386628    0.201763    2.455606
     18          1           0        5.608292    0.461915    1.394423
     19          1           0        0.055885   -3.819738   -2.134778
     20          1           0       -0.731082   -2.526686    2.593455
     21          1           0       -1.255394   -5.300419   -0.647091
     22          1           0       -1.659966   -4.649188    1.718572
     23          6           0       -0.094704    1.928371    0.152020
     24          1           0       -0.321661    2.033037    1.210537
     25          6           0        1.185284    2.444574   -0.365140
     26          1           0        1.076223    2.731518   -1.415449
     27          6           0        1.825385    3.521951    0.502223
     28          1           0        1.926095    3.175270    1.535754
     29          1           0        2.821137    3.759955    0.122393
     30          1           0        1.227946    4.438144    0.499165
     31          1           0        1.857760    1.572454   -0.402248
     32          6           0       -2.181747    0.519172   -0.242233
     33          6           0       -2.728942    0.596182    1.042267
     34          6           0       -2.497697   -0.561263   -1.066309
     35          6           0       -3.549788   -0.419649    1.511631
     36          1           0       -2.501661    1.438267    1.688607
     37          6           0       -3.338250   -1.570063   -0.601271
     38          1           0       -2.079495   -0.628179   -2.066299
     39          6           0       -3.864554   -1.500114    0.684822
     40          1           0       -3.958862   -0.362059    2.515073
     41          1           0       -3.572067   -2.413866   -1.242225
     42          1           0       -4.511570   -2.291483    1.049827
     43          6           0       -1.201405    1.522472   -0.735171
     44          1           0       -0.879481    1.373391   -1.764127
     45         35           0       -1.848865    3.416393   -0.672902
 ---------------------------------------------------------------------
                    Distance matrix (angstroms):
                    1          2          3          4          5
     1  C    0.000000
     2  C    1.391757   0.000000
     3  C    2.415590   1.393327   0.000000
     4  C    2.793943   2.413184   1.391327   0.000000
     5  C    2.414716   2.780182   2.408033   1.394513   0.000000
     6  C    1.395175   2.411771   2.789442   2.423004   1.397850
     7  S    2.743593   4.041317   4.563908   4.065114   2.767725
     8  C    3.920523   5.031335   5.233277   4.416419   3.089494
     9  C    4.377925   5.204428   5.025968   3.934856   2.747927
    10  S    4.065522   4.559486   4.035765   2.735378   1.779922
    11  C    5.652165   6.393571   6.099404   4.955139   3.955267
    12  C    6.403152   7.281113   7.167889   6.139476   5.072392
    13  C    6.104483   7.163472   7.318254   6.460076   5.265749
    14  C    4.944445   6.119280   6.445595   5.713543   4.433993
    15  H    6.964772   8.059455   8.293901   7.494487   6.307875
    16  H    5.065021   6.340013   6.878795   6.317525   5.037971
    17  H    6.245366   6.806936   6.296216   5.055826   4.272751
    18  H    7.426883   8.244687   8.055913   6.997128   6.018265
    19  H    1.085648   2.155221   3.401172   3.879482   3.397996
    20  H    3.879181   3.399217   2.154759   1.085383   2.152755
    21  H    2.144774   1.085150   2.154419   3.397479   3.865301
    22  H    3.399453   2.154717   1.084894   2.145526   3.389954
    23  C    5.602463   6.350544   6.079083   4.959328   3.936640
    24  H    6.029756   6.584845   6.082767   4.855759   4.052562
    25  C    6.163951   7.109623   6.981404   5.860132   4.653423
    26  H    6.385784   7.443908   7.492429   6.496139   5.235332
    27  C    7.494350   8.366037   8.086172   6.848256   5.739627
    28  H    7.496083   8.237246   7.797464   6.482176   5.500171
    29  H    7.962060   8.928564   8.740305   7.529166   6.344652
    30  H    8.242281   9.077814   8.768231   7.537951   6.494435
    31  H    5.523052   6.531576   6.471724   5.377279   4.082367
    32  C    4.620101   5.053508   4.827350   4.104194   3.529800
    33  C    5.327654   5.453409   4.878225   4.055728   3.859686
    34  C    3.796231   4.210769   4.280757   3.947956   3.475828
    35  C    5.310579   5.086692   4.365418   3.810151   4.080895
    36  H    6.173310   6.333364   5.651977   4.659671   4.416917
    37  C    3.790953   3.741239   3.703220   3.713696   3.739518
    38  H    3.624549   4.317641   4.703676   4.483635   3.796752
    39  C    4.609994   4.249366   3.751838   3.641234   4.033449
    40  H    6.146998   5.767536   4.853896   4.279400   4.758235
    41  H    3.618278   3.471308   3.738323   4.116118   4.219945
    42  H    5.034988   4.390501   3.822618   3.998879   4.678053
    43  C    5.178385   5.911474   5.807610   4.934603   4.003573
    44  H    5.004376   5.927026   6.074067   5.343883   4.275601
    45  Br   7.169150   7.849344   7.653184   6.728238   5.898772
                    6          7          8          9         10
     6  C    0.000000
     7  S    1.775432   0.000000
     8  C    2.737479   1.776869   0.000000
     9  C    3.068126   2.776843   1.401793   0.000000
    10  S    2.773274   3.232181   2.767440   1.775716   0.000000
    11  C    4.402344   4.073908   2.426875   1.396755   2.738729
    12  C    5.237923   4.568449   2.792523   2.410509   4.034672
    13  C    5.053937   4.040643   2.413164   2.783154   4.554826
    14  C    3.948645   2.741451   1.396386   2.418659   4.060440
    15  H    6.001526   4.885236   3.393710   3.868194   5.639308
    16  H    4.275458   2.862899   2.151793   3.402071   4.917989
    17  H    5.002170   4.931653   3.409653   2.154969   2.865789
    18  H    6.275862   5.653194   3.877369   3.392683   4.881876
    19  H    2.151262   2.869270   4.232892   4.974677   4.923345
    20  H    3.405118   4.920219   5.024025   4.263759   2.855112
    21  H    3.392263   4.887431   5.968361   6.234808   5.644489
    22  H    3.874318   5.648585   6.271961   5.969312   4.880809
    23  C    4.337917   3.900155   3.883191   3.487928   2.830383
    24  H    4.768822   4.652133   4.460212   3.737011   2.740060
    25  C    4.838639   3.916639   3.496215   3.290069   3.404182
    26  H    5.158604   3.971361   3.846949   4.005587   4.246443
    27  C    6.124299   5.283009   4.497273   4.003507   4.196471
    28  H    6.106363   5.528595   4.566400   3.753523   3.800410
    29  H    6.599036   5.557225   4.581529   4.243717   4.835012
    30  H    6.901918   6.087554   5.489242   5.019095   4.989040
    31  H    4.173801   3.164772   2.443877   2.328910   2.893856
    32  C    3.823692   4.097700   4.957912   4.785849   3.542305
    33  C    4.558178   5.154086   5.761069   5.272172   3.710336
    34  C    3.378161   3.828061   5.102394   5.210307   4.117410
    35  C    4.839287   5.819736   6.542043   6.039305   4.365315
    36  H    5.254904   5.710339   6.039771   5.375255   3.830216
    37  C    3.768503   4.702718   5.987970   6.003221   4.732822
    38  H    3.293829   3.362143   4.859955   5.256219   4.501940
    39  C    4.493923   5.631119   6.650670   6.379933   4.843180
    40  H    5.683408   6.749184   7.315919   6.655901   4.906509
    41  H    3.976992   4.954891   6.407374   6.588847   5.471589
    42  H    5.147999   6.454472   7.483240   7.193399   5.642257
    43  C    4.143024   3.791289   4.413662   4.342702   3.526965
    44  H    4.052875   3.335817   4.192013   4.465888   4.010941
    45  Br   6.141191   5.660389   6.079186   5.899681   5.127017
                   11         12         13         14         15
    11  C    0.000000
    12  C    1.390990   0.000000
    13  C    2.414158   1.394766   0.000000
    14  C    2.796025   2.417044   1.391358   0.000000
    15  H    3.397711   2.154790   1.085046   2.144705   0.000000
    16  H    3.881710   3.402776   2.155110   1.085815   2.475290
    17  H    1.085522   2.153743   3.399992   3.881509   4.297299
    18  H    2.145750   1.084846   2.155397   3.400149   2.485951
    19  H    6.239573   6.809126   6.293714   5.037991   7.041857
    20  H    5.075754   6.359926   6.892841   6.317931   7.946888
    21  H    7.407739   8.233374   8.039640   6.965290   8.881029
    22  H    6.953541   8.057323   8.287724   7.474338   9.261625
    23  C    4.288198   5.222114   5.486025   4.914171   6.423652
    24  H    4.356053   5.446198   5.957305   5.545521   6.932760
    25  C    3.823072   4.419983   4.565188   4.162691   5.377872
    26  H    4.630739   5.029357   4.894534   4.344100   5.586413
    27  C    4.024472   4.499718   4.931202   4.945895   5.632760
    28  H    3.569767   4.228716   4.951426   5.112458   5.724537
    29  H    4.048154   4.175070   4.503667   4.712744   5.034826
    30  H    5.089709   5.583639   5.997146   5.969732   6.658875
    31  H    2.920729   3.461530   3.529815   3.091917   4.402663
    32  C    5.954858   7.034420   7.149002   6.229487   8.140951
    33  C    6.286065   7.511247   7.857963   7.091174   8.897285
    34  C    6.523422   7.529369   7.453931   6.353161   8.414689
    35  C    7.078908   8.361762   8.729206   7.922882   9.791226
    36  H    6.198768   7.435896   7.923770   7.317532   8.954292
    37  C    7.308153   8.395910   8.385168   7.287367   9.372553
    38  H    6.611363   7.458195   7.183984   5.977884   8.069864
    39  C    7.562715   8.781241   8.979247   8.018826  10.018491
    40  H    7.566159   8.902851   9.403532   8.700121  10.479302
    41  H    7.935884   8.950983   8.819906   7.639044   9.765421
    42  H    8.351555   9.588760   9.808301   8.850427  10.849738
    43  C    5.403198   6.315930   6.359360   5.513672   7.281719
    44  H    5.592597   6.323052   6.127983   5.148823   6.969898
    45  Br   6.699399   7.531192   7.664825   7.007177   8.499599
                   16         17         18         19         20
    16  H    0.000000
    17  H    4.967137   0.000000
    18  H    4.299483   2.475799   0.000000
    19  H    4.922993   6.952549   7.849652   0.000000
    20  H    7.038360   4.941556   7.110351   4.964623   0.000000
    21  H    7.077998   7.838948   9.191435   2.474891   4.297631
    22  H    7.927225   7.038683   8.891346   4.298888   2.476541
    23  C    5.540967   4.517450   6.018158   6.188124   5.119875
    24  H    6.295869   4.319163   6.137311   6.751936   4.782381
    25  C    4.766154   4.222881   5.156549   6.606721   6.094191
    26  H    4.714698   5.169400   5.795354   6.669143   6.854661
    27  C    5.660124   4.156541   4.946740   7.999080   6.891646
    28  H    5.973329   3.438172   4.576117   8.117920   6.378999
    29  H    5.370704   4.292365   4.501485   8.378137   7.631925
    30  H    6.619691   5.141449   5.983254   8.746656   7.532112
    31  H    3.776059   3.519028   4.304395   5.943412   5.699061
    32  C    6.661932   6.195634   7.960316   5.235920   4.407131
    33  C    7.663950   6.289140   8.345749   6.111401   4.018698
    34  C    6.614709   6.900099   8.532828   4.275519   4.514165
    35  C    8.480464   7.027881   9.201159   6.152867   3.681718
    36  H    7.982022   6.065408   8.173809   6.986124   4.435600
    37  C    7.562533   7.596568   9.388948   4.351187   4.233051
    38  H    6.073385   7.142473   8.500998   3.840649   5.209208
    39  C    8.441482   7.655828   9.699893   5.357298   3.809905
    40  H    9.331630   7.367336   9.667742   7.049457   3.887199
    41  H    7.793480   8.302946   9.975020   3.991887   4.774554
    42  H    9.264396   8.400834  10.493406   5.773986   4.090256
    43  C    5.931513   5.742419   7.213316   5.663822   5.262760
    44  H    5.382893   6.113799   7.273131   5.289695   5.849884
    45  Br   7.424787   6.894331   8.283235   7.624089   6.873043
                   21         22         23         24         25
    21  H    0.000000
    22  H    2.486794   0.000000
    23  C    7.364862   6.940347   0.000000
    24  H    7.622482   6.833834   1.087623   0.000000
    25  C    8.125351   7.922042   1.473869   2.218784   0.000000
    26  H    8.398740   8.472522   2.114965   3.055775   1.094249
[truncated: 4,495,693 more chars]
