# Supplementary material for: Enriching Alkene syn-Dihalogenation: Aryl Alkene, Bromine, Regio-Reversion, and Stereoconvergency
Source: Org Lett. 2026 Feb 25;28(9):3002–7. doi: 10.1021/acs.orglett.6c00241 (PMC12973299; doi:10.1021/acs.orglett.6c00241)
Supplement: Supplementary file 1 [file ol6c00241_si_001.zip › Fig 4b/E-alkene/syn-dibromination PDT.log]

 Entering Gaussian System, Link 0=g16
 Input=241121_E_styrenyl_syn_2ndBr_pdt_fromIRCfwd_gdp+_SMD_DCM_wB97XD.gjf
 Output=241121_E_styrenyl_syn_2ndBr_pdt_fromIRCfwd_gdp+_SMD_DCM_wB97XD.log
 Initial command:
 /home/osl/gaussian/g16/l1.exe "/home/osl/gaussian/scratch/Gau-569782.inp" -scrdir="/home/osl/gaussian/scratch/"
 Entering Link 1 = /home/osl/gaussian/g16/l1.exe PID=    569784.
  
 Copyright (c) 1988-2019, Gaussian, Inc.  All Rights Reserved.
  
 This is part of the Gaussian(R) 16 program.  It is based on
 the Gaussian(R) 09 system (copyright 2009, Gaussian, Inc.),
 the Gaussian(R) 03 system (copyright 2003, Gaussian, Inc.),
 the Gaussian(R) 98 system (copyright 1998, Gaussian, Inc.),
 the Gaussian(R) 94 system (copyright 1995, Gaussian, Inc.),
 the Gaussian 92(TM) system (copyright 1992, Gaussian, Inc.),
 the Gaussian 90(TM) system (copyright 1990, Gaussian, Inc.),
 the Gaussian 88(TM) system (copyright 1988, Gaussian, Inc.),
 the Gaussian 86(TM) system (copyright 1986, Carnegie Mellon
 University), and the Gaussian 82(TM) system (copyright 1983,
 Carnegie Mellon University). Gaussian is a federally registered
 trademark of Gaussian, Inc.
  
 This software contains proprietary and confidential information,
 including trade secrets, belonging to Gaussian, Inc.
  
 This software is provided under written license and may be
 used, copied, transmitted, or stored only in accord with that
 written license.
  
 The following legend is applicable only to US Government
 contracts under FAR:
  
                    RESTRICTED RIGHTS LEGEND
  
 Use, reproduction and disclosure by the US Government is
 subject to restrictions as set forth in subparagraphs (a)
 and (c) of the Commercial Computer Software - Restricted
 Rights clause in FAR 52.227-19.
  
 Gaussian, Inc.
 340 Quinnipiac St., Bldg. 40, Wallingford CT 06492
  
  
 ---------------------------------------------------------------
 Warning -- This program may not be used in any manner that
 competes with the business of Gaussian, Inc. or will provide
 assistance to any competitor of Gaussian, Inc.  The licensee
 of this program is prohibited from giving any competitor of
 Gaussian, Inc. access to this program.  By using this program,
 the user acknowledges that Gaussian, Inc. is engaged in the
 business of creating and licensing software in the field of
 computational chemistry and represents and warrants to the
 licensee that it is not a competitor of Gaussian, Inc. and that
 it will not use this program in any manner prohibited above.
 ---------------------------------------------------------------
  

 Cite this work as:
 Gaussian 16, Revision C.01,
 M. J. Frisch, G. W. Trucks, H. B. Schlegel, G. E. Scuseria, 
 M. A. Robb, J. R. Cheeseman, G. Scalmani, V. Barone, 
 G. A. Petersson, H. Nakatsuji, X. Li, M. Caricato, A. V. Marenich, 
 J. Bloino, B. G. Janesko, R. Gomperts, B. Mennucci, H. P. Hratchian, 
 J. V. Ortiz, A. F. Izmaylov, J. L. Sonnenberg, D. Williams-Young, 
 F. Ding, F. Lipparini, F. Egidi, J. Goings, B. Peng, A. Petrone, 
 T. Henderson, D. Ranasinghe, V. G. Zakrzewski, J. Gao, N. Rega, 
 G. Zheng, W. Liang, M. Hada, M. Ehara, K. Toyota, R. Fukuda, 
 J. Hasegawa, M. Ishida, T. Nakajima, Y. Honda, O. Kitao, H. Nakai, 
 T. Vreven, K. Throssell, J. A. Montgomery, Jr., J. E. Peralta, 
 F. Ogliaro, M. J. Bearpark, J. J. Heyd, E. N. Brothers, K. N. Kudin, 
 V. N. Staroverov, T. A. Keith, R. Kobayashi, J. Normand, 
 K. Raghavachari, A. P. Rendell, J. C. Burant, S. S. Iyengar, 
 J. Tomasi, M. Cossi, J. M. Millam, M. Klene, C. Adamo, R. Cammi, 
 J. W. Ochterski, R. L. Martin, K. Morokuma, O. Farkas, 
 J. B. Foresman, and D. J. Fox, Gaussian, Inc., Wallingford CT, 2019.
 
 ******************************************
 Gaussian 16:  ES64L-G16RevC.01  3-Jul-2019
                22-Nov-2024 
 ******************************************
 %mem=4GB
 %nprocshared=4
 Will use up to    4 processors via shared memory.
 ----------------------------------------------------------------------
 # opt=calcfc freq wb97xd/6-31+g(d,p) scrf=(smd,solvent=dichloromethane
 )
 ----------------------------------------------------------------------
 1/10=4,18=20,19=15,26=3,38=1/1,3;
 2/9=110,12=2,17=6,18=5,40=1/2;
 3/5=1,6=6,7=111,11=2,25=1,30=1,70=32201,71=2,72=9,74=-58,140=1/1,2,3;
 4//1;
 5/5=2,38=5,53=9/2;
 8/6=4,10=90,11=11/1;
 11/6=1,8=1,9=11,15=111,16=1/1,2,10;
 10/6=1,13=1/2;
 6/7=2,8=2,9=2,10=2,28=1/1;
 7/10=1,25=1/1,2,3,16;
 1/10=4,18=20,19=15,26=3/3(2);
 2/9=110/2;
 99//99;
 2/9=110/2;
 3/5=1,6=6,7=111,11=2,25=1,30=1,70=32205,71=1,72=9,74=-58/1,2,3;
 4/5=5,16=3,69=1/1;
 5/5=2,38=5,53=9/2;
 7//1,2,3,16;
 1/18=20,19=15,26=3/3(-5);
 2/9=110/2;
 6/7=2,8=2,9=2,10=2,19=2,28=1/1;
 99/9=1/99;
 -------------------
 Title Card Required
 -------------------
 Symbolic Z-matrix:
 Charge =  0 Multiplicity = 1
 C                     2.35248   3.17294   0.99332 
 C                     1.99763   4.2686    0.21089 
 C                     1.52881   4.08099  -1.08816 
 C                     1.42887   2.79714  -1.60975 
 C                     1.75714   1.69488  -0.8201 
 C                     2.20648   1.87695   0.49236 
 S                     2.57103   0.49263   1.55452 
 C                     3.39853  -0.6106    0.42495 
 C                     2.94282  -0.79094  -0.88538 
 S                     1.54236   0.08503  -1.52423 
 C                     3.57042  -1.71127  -1.72653 
 C                     4.64028  -2.46544  -1.25903 
 C                     5.10698  -2.27768   0.04095 
 C                     4.49912  -1.34382   0.876 
 H                     5.95354  -2.85033   0.40577 
 H                     4.87451  -1.18826   1.8829 
 H                     3.21761  -1.8339   -2.74614 
 H                     5.11692  -3.18693  -1.91464 
 H                     2.73316   3.32049   1.99948 
 H                     1.08587   2.64536  -2.62865 
 H                     2.09907   5.27004   0.61665 
 H                     1.25256   4.93341  -1.70016 
 C                    -1.1561   -1.34182  -0.3885 
 H                    -0.87322  -1.07234  -1.40533 
 C                    -0.15873  -2.33449   0.21658 
 H                    -0.62337  -2.84386   1.06655 
 C                     0.39449  -3.35532  -0.7677 
 H                     0.8988   -2.86957  -1.60922 
 H                     1.12374  -3.99949  -0.26873 
 H                    -0.39536  -3.99362  -1.175 
 H                     0.67366  -1.7518    0.6273 
 C                    -1.82142   1.19799  -0.15257 
 C                    -2.71612   1.11567  -1.21669 
 C                    -1.43892   2.47032   0.30343 
 C                    -3.25235   2.26322  -1.79432 
 H                    -3.01125   0.15036  -1.60769 
 C                    -1.99919   3.61899  -0.25068 
 H                    -0.70758   2.56462   1.1027 
 C                    -2.91518   3.51893  -1.30009 
 H                    -3.94793   2.1674   -2.62252 
 H                    -1.70515   4.59476   0.12437 
 H                    -3.3482    4.41372  -1.73707 
 C                    -1.19112  -0.04084   0.43182 
 H                    -0.14469   0.1814    0.63708 
 Br                   -1.87016  -0.38539   2.24079 
 Br                   -2.89445  -2.3116   -0.70401 
 
 Add virtual bond connecting atoms H24        and S10        Dist= 5.07D+00.
 Add virtual bond connecting atoms H28        and H17        Dist= 5.26D+00.
 Add virtual bond connecting atoms H44        and C5         Dist= 5.36D+00.
 Add virtual bond connecting atoms H44        and S10        Dist= 5.18D+00.

 GradGradGradGradGradGradGradGradGradGradGradGradGradGradGradGradGradGrad
 Berny optimization.
 Initialization pass.
                           ----------------------------
                           !    Initial Parameters    !
                           ! (Angstroms and Degrees)  !
 --------------------------                            --------------------------
 ! Name  Definition              Value          Derivative Info.                !
 --------------------------------------------------------------------------------
 ! R1    R(1,2)                  1.3923         calculate D2E/DX2 analytically  !
 ! R2    R(1,6)                  1.3971         calculate D2E/DX2 analytically  !
 ! R3    R(1,19)                 1.0858         calculate D2E/DX2 analytically  !
 ! R4    R(2,3)                  1.3937         calculate D2E/DX2 analytically  !
 ! R5    R(2,21)                 1.0853         calculate D2E/DX2 analytically  !
 ! R6    R(3,4)                  1.3894         calculate D2E/DX2 analytically  !
 ! R7    R(3,22)                 1.0851         calculate D2E/DX2 analytically  !
 ! R8    R(4,5)                  1.3951         calculate D2E/DX2 analytically  !
 ! R9    R(4,20)                 1.0857         calculate D2E/DX2 analytically  !
 ! R10   R(5,6)                  1.3991         calculate D2E/DX2 analytically  !
 ! R11   R(5,10)                 1.7702         calculate D2E/DX2 analytically  !
 ! R12   R(5,44)                 2.8339         calculate D2E/DX2 analytically  !
 ! R13   R(6,7)                  1.7825         calculate D2E/DX2 analytically  !
 ! R14   R(7,8)                  1.7826         calculate D2E/DX2 analytically  !
 ! R15   R(8,9)                  1.399          calculate D2E/DX2 analytically  !
 ! R16   R(8,14)                 1.3973         calculate D2E/DX2 analytically  !
 ! R17   R(9,10)                 1.7711         calculate D2E/DX2 analytically  !
 ! R18   R(9,11)                 1.3959         calculate D2E/DX2 analytically  !
 ! R19   R(10,24)                2.6812         calculate D2E/DX2 analytically  !
 ! R20   R(10,44)                2.7435         calculate D2E/DX2 analytically  !
 ! R21   R(11,12)                1.3899         calculate D2E/DX2 analytically  !
 ! R22   R(11,17)                1.0859         calculate D2E/DX2 analytically  !
 ! R23   R(12,13)                1.3939         calculate D2E/DX2 analytically  !
 ! R24   R(12,18)                1.0852         calculate D2E/DX2 analytically  !
 ! R25   R(13,14)                1.3924         calculate D2E/DX2 analytically  !
 ! R26   R(13,15)                1.0852         calculate D2E/DX2 analytically  !
 ! R27   R(14,16)                1.0858         calculate D2E/DX2 analytically  !
 ! R28   R(17,28)                2.7825         calculate D2E/DX2 analytically  !
 ! R29   R(23,24)                1.0893         calculate D2E/DX2 analytically  !
 ! R30   R(23,25)                1.5317         calculate D2E/DX2 analytically  !
 ! R31   R(23,43)                1.5384         calculate D2E/DX2 analytically  !
 ! R32   R(23,46)                2.0154         calculate D2E/DX2 analytically  !
 ! R33   R(25,26)                1.0944         calculate D2E/DX2 analytically  !
 ! R34   R(25,27)                1.5222         calculate D2E/DX2 analytically  !
 ! R35   R(25,31)                1.0959         calculate D2E/DX2 analytically  !
 ! R36   R(27,28)                1.0947         calculate D2E/DX2 analytically  !
 ! R37   R(27,29)                1.0935         calculate D2E/DX2 analytically  !
 ! R38   R(27,30)                1.0942         calculate D2E/DX2 analytically  !
 ! R39   R(32,33)                1.3927         calculate D2E/DX2 analytically  !
 ! R40   R(32,34)                1.4047         calculate D2E/DX2 analytically  !
 ! R41   R(32,43)                1.5078         calculate D2E/DX2 analytically  !
 ! R42   R(33,35)                1.3921         calculate D2E/DX2 analytically  !
 ! R43   R(33,36)                1.0825         calculate D2E/DX2 analytically  !
 ! R44   R(34,37)                1.393          calculate D2E/DX2 analytically  !
 ! R45   R(34,38)                1.0875         calculate D2E/DX2 analytically  !
 ! R46   R(35,39)                1.391          calculate D2E/DX2 analytically  !
 ! R47   R(35,40)                1.0858         calculate D2E/DX2 analytically  !
 ! R48   R(37,39)                1.3965         calculate D2E/DX2 analytically  !
 ! R49   R(37,41)                1.0859         calculate D2E/DX2 analytically  !
 ! R50   R(39,42)                1.0859         calculate D2E/DX2 analytically  !
 ! R51   R(43,44)                1.0893         calculate D2E/DX2 analytically  !
 ! R52   R(43,45)                1.9627         calculate D2E/DX2 analytically  !
 ! A1    A(2,1,6)              120.1224         calculate D2E/DX2 analytically  !
 ! A2    A(2,1,19)             120.208          calculate D2E/DX2 analytically  !
 ! A3    A(6,1,19)             119.6659         calculate D2E/DX2 analytically  !
 ! A4    A(1,2,3)              120.2365         calculate D2E/DX2 analytically  !
 ! A5    A(1,2,21)             119.4866         calculate D2E/DX2 analytically  !
 ! A6    A(3,2,21)             120.2737         calculate D2E/DX2 analytically  !
 ! A7    A(2,3,4)              119.9011         calculate D2E/DX2 analytically  !
 ! A8    A(2,3,22)             120.369          calculate D2E/DX2 analytically  !
 ! A9    A(4,3,22)             119.7255         calculate D2E/DX2 analytically  !
 ! A10   A(3,4,5)              120.0443         calculate D2E/DX2 analytically  !
 ! A11   A(3,4,20)             120.2796         calculate D2E/DX2 analytically  !
 ! A12   A(5,4,20)             119.6732         calculate D2E/DX2 analytically  !
 ! A13   A(4,5,6)              120.2459         calculate D2E/DX2 analytically  !
 ! A14   A(4,5,10)             117.6995         calculate D2E/DX2 analytically  !
 ! A15   A(4,5,44)             123.7171         calculate D2E/DX2 analytically  !
 ! A16   A(6,5,10)             122.0348         calculate D2E/DX2 analytically  !
 ! A17   A(6,5,44)              78.6198         calculate D2E/DX2 analytically  !
 ! A18   A(1,6,5)              119.3815         calculate D2E/DX2 analytically  !
 ! A19   A(1,6,7)              119.0368         calculate D2E/DX2 analytically  !
 ! A20   A(5,6,7)              121.5726         calculate D2E/DX2 analytically  !
 ! A21   A(6,7,8)              101.4187         calculate D2E/DX2 analytically  !
 ! A22   A(7,8,9)              121.4708         calculate D2E/DX2 analytically  !
 ! A23   A(7,8,14)             119.0679         calculate D2E/DX2 analytically  !
 ! A24   A(9,8,14)             119.4251         calculate D2E/DX2 analytically  !
 ! A25   A(8,9,10)             122.1187         calculate D2E/DX2 analytically  !
 ! A26   A(8,9,11)             120.1953         calculate D2E/DX2 analytically  !
 ! A27   A(10,9,11)            117.6623         calculate D2E/DX2 analytically  !
 ! A28   A(5,10,9)             102.144          calculate D2E/DX2 analytically  !
 ! A29   A(5,10,24)            118.9628         calculate D2E/DX2 analytically  !
 ! A30   A(9,10,24)            118.8759         calculate D2E/DX2 analytically  !
 ! A31   A(9,10,44)            102.6768         calculate D2E/DX2 analytically  !
 ! A32   A(24,10,44)            54.9851         calculate D2E/DX2 analytically  !
 ! A33   A(9,11,12)            120.0756         calculate D2E/DX2 analytically  !
 ! A34   A(9,11,17)            119.6179         calculate D2E/DX2 analytically  !
 ! A35   A(12,11,17)           120.3064         calculate D2E/DX2 analytically  !
 ! A36   A(11,12,13)           119.8876         calculate D2E/DX2 analytically  !
 ! A37   A(11,12,18)           119.7119         calculate D2E/DX2 analytically  !
 ! A38   A(13,12,18)           120.3939         calculate D2E/DX2 analytically  !
 ! A39   A(12,13,14)           120.2294         calculate D2E/DX2 analytically  !
 ! A40   A(12,13,15)           120.2402         calculate D2E/DX2 analytically  !
 ! A41   A(14,13,15)           119.5269         calculate D2E/DX2 analytically  !
 ! A42   A(8,14,13)            120.1455         calculate D2E/DX2 analytically  !
 ! A43   A(8,14,16)            119.7682         calculate D2E/DX2 analytically  !
 ! A44   A(13,14,16)           120.0848         calculate D2E/DX2 analytically  !
 ! A45   A(11,17,28)            85.9364         calculate D2E/DX2 analytically  !
 ! A46   A(24,23,25)           111.0985         calculate D2E/DX2 analytically  !
 ! A47   A(24,23,43)           107.1248         calculate D2E/DX2 analytically  !
 ! A48   A(24,23,46)           101.3553         calculate D2E/DX2 analytically  !
 ! A49   A(25,23,43)           110.624          calculate D2E/DX2 analytically  !
 ! A50   A(25,23,46)           108.1571         calculate D2E/DX2 analytically  !
 ! A51   A(43,23,46)           118.0836         calculate D2E/DX2 analytically  !
 ! A52   A(10,24,23)           112.4668         calculate D2E/DX2 analytically  !
 ! A53   A(23,25,26)           109.3884         calculate D2E/DX2 analytically  !
 ! A54   A(23,25,27)           114.572          calculate D2E/DX2 analytically  !
 ! A55   A(23,25,31)           107.3391         calculate D2E/DX2 analytically  !
 ! A56   A(26,25,27)           110.1426         calculate D2E/DX2 analytically  !
 ! A57   A(26,25,31)           106.1922         calculate D2E/DX2 analytically  !
 ! A58   A(27,25,31)           108.8359         calculate D2E/DX2 analytically  !
 ! A59   A(25,27,28)           111.5256         calculate D2E/DX2 analytically  !
 ! A60   A(25,27,29)           110.0219         calculate D2E/DX2 analytically  !
 ! A61   A(25,27,30)           111.6898         calculate D2E/DX2 analytically  !
 ! A62   A(28,27,29)           107.7549         calculate D2E/DX2 analytically  !
 ! A63   A(28,27,30)           107.7734         calculate D2E/DX2 analytically  !
 ! A64   A(29,27,30)           107.916          calculate D2E/DX2 analytically  !
 ! A65   A(17,28,27)           149.6726         calculate D2E/DX2 analytically  !
 ! A66   A(33,32,34)           118.458          calculate D2E/DX2 analytically  !
 ! A67   A(33,32,43)           121.0723         calculate D2E/DX2 analytically  !
 ! A68   A(34,32,43)           120.3021         calculate D2E/DX2 analytically  !
 ! A69   A(32,33,35)           121.0481         calculate D2E/DX2 analytically  !
 ! A70   A(32,33,36)           120.2538         calculate D2E/DX2 analytically  !
 ! A71   A(35,33,36)           118.6975         calculate D2E/DX2 analytically  !
 ! A72   A(32,34,37)           120.5487         calculate D2E/DX2 analytically  !
 ! A73   A(32,34,38)           120.0183         calculate D2E/DX2 analytically  !
 ! A74   A(37,34,38)           119.4297         calculate D2E/DX2 analytically  !
 ! A75   A(33,35,39)           120.2223         calculate D2E/DX2 analytically  !
 ! A76   A(33,35,40)           119.3737         calculate D2E/DX2 analytically  !
 ! A77   A(39,35,40)           120.3964         calculate D2E/DX2 analytically  !
 ! A78   A(34,37,39)           120.2412         calculate D2E/DX2 analytically  !
 ! A79   A(34,37,41)           119.6481         calculate D2E/DX2 analytically  !
 ! A80   A(39,37,41)           120.0995         calculate D2E/DX2 analytically  !
 ! A81   A(35,39,37)           119.3849         calculate D2E/DX2 analytically  !
 ! A82   A(35,39,42)           120.2821         calculate D2E/DX2 analytically  !
 ! A83   A(37,39,42)           120.3256         calculate D2E/DX2 analytically  !
 ! A84   A(23,43,32)           119.8453         calculate D2E/DX2 analytically  !
 ! A85   A(23,43,44)           104.5452         calculate D2E/DX2 analytically  !
 ! A86   A(23,43,45)           110.5413         calculate D2E/DX2 analytically  !
 ! A87   A(32,43,44)           107.8776         calculate D2E/DX2 analytically  !
 ! A88   A(32,43,45)           110.9055         calculate D2E/DX2 analytically  !
 ! A89   A(44,43,45)           101.2153         calculate D2E/DX2 analytically  !
 ! A90   A(5,44,43)            131.0537         calculate D2E/DX2 analytically  !
 ! A91   A(10,44,43)           115.7929         calculate D2E/DX2 analytically  !
 ! D1    D(6,1,2,3)             -1.7136         calculate D2E/DX2 analytically  !
 ! D2    D(6,1,2,21)           178.9423         calculate D2E/DX2 analytically  !
 ! D3    D(19,1,2,3)           178.9877         calculate D2E/DX2 analytically  !
 ! D4    D(19,1,2,21)           -0.3564         calculate D2E/DX2 analytically  !
 ! D5    D(2,1,6,5)              2.7855         calculate D2E/DX2 analytically  !
 ! D6    D(2,1,6,7)           -176.1388         calculate D2E/DX2 analytically  !
 ! D7    D(19,1,6,5)          -177.912          calculate D2E/DX2 analytically  !
 ! D8    D(19,1,6,7)             3.1637         calculate D2E/DX2 analytically  !
 ! D9    D(1,2,3,4)             -0.7047         calculate D2E/DX2 analytically  !
 ! D10   D(1,2,3,22)          -179.941          calculate D2E/DX2 analytically  !
 ! D11   D(21,2,3,4)           178.6341         calculate D2E/DX2 analytically  !
 ! D12   D(21,2,3,22)           -0.6021         calculate D2E/DX2 analytically  !
 ! D13   D(2,3,4,5)              2.022          calculate D2E/DX2 analytically  !
 ! D14   D(2,3,4,20)          -178.6071         calculate D2E/DX2 analytically  !
 ! D15   D(22,3,4,5)          -178.7368         calculate D2E/DX2 analytically  !
 ! D16   D(22,3,4,20)            0.6341         calculate D2E/DX2 analytically  !
 ! D17   D(3,4,5,6)             -0.9308         calculate D2E/DX2 analytically  !
 ! D18   D(3,4,5,10)           177.483          calculate D2E/DX2 analytically  !
 ! D19   D(3,4,5,44)            95.6451         calculate D2E/DX2 analytically  !
 ! D20   D(20,4,5,6)           179.6945         calculate D2E/DX2 analytically  !
 ! D21   D(20,4,5,10)           -1.8918         calculate D2E/DX2 analytically  !
 ! D22   D(20,4,5,44)          -83.7296         calculate D2E/DX2 analytically  !
 ! D23   D(4,5,6,1)             -1.4703         calculate D2E/DX2 analytically  !
 ! D24   D(4,5,6,7)            177.4258         calculate D2E/DX2 analytically  !
 ! D25   D(10,5,6,1)          -179.8135         calculate D2E/DX2 analytically  !
 ! D26   D(10,5,6,7)            -0.9175         calculate D2E/DX2 analytically  !
 ! D27   D(44,5,6,1)          -124.024          calculate D2E/DX2 analytically  !
 ! D28   D(44,5,6,7)            54.8721         calculate D2E/DX2 analytically  !
 ! D29   D(4,5,10,9)           142.1223         calculate D2E/DX2 analytically  !
 ! D30   D(4,5,10,24)          -84.7463         calculate D2E/DX2 analytically  !
 ! D31   D(6,5,10,9)           -39.4942         calculate D2E/DX2 analytically  !
 ! D32   D(6,5,10,24)           93.6372         calculate D2E/DX2 analytically  !
 ! D33   D(4,5,44,43)           31.2782         calculate D2E/DX2 analytically  !
 ! D34   D(6,5,44,43)          150.186          calculate D2E/DX2 analytically  !
 ! D35   D(1,6,7,8)           -140.02           calculate D2E/DX2 analytically  !
 ! D36   D(5,6,7,8)             41.0802         calculate D2E/DX2 analytically  !
 ! D37   D(6,7,8,9)            -41.3104         calculate D2E/DX2 analytically  !
 ! D38   D(6,7,8,14)           140.8901         calculate D2E/DX2 analytically  !
 ! D39   D(7,8,9,10)             1.4014         calculate D2E/DX2 analytically  !
 ! D40   D(7,8,9,11)          -176.7867         calculate D2E/DX2 analytically  !
 ! D41   D(14,8,9,10)          179.1932         calculate D2E/DX2 analytically  !
 ! D42   D(14,8,9,11)            1.0051         calculate D2E/DX2 analytically  !
 ! D43   D(7,8,14,13)          175.7045         calculate D2E/DX2 analytically  !
 ! D44   D(7,8,14,16)           -3.8428         calculate D2E/DX2 analytically  !
 ! D45   D(9,8,14,13)           -2.1407         calculate D2E/DX2 analytically  !
 ! D46   D(9,8,14,16)          178.3119         calculate D2E/DX2 analytically  !
 ! D47   D(8,9,10,5)            39.2526         calculate D2E/DX2 analytically  !
 ! D48   D(8,9,10,24)          -93.93           calculate D2E/DX2 analytically  !
 ! D49   D(8,9,10,44)          -37.1315         calculate D2E/DX2 analytically  !
 ! D50   D(11,9,10,5)         -142.5155         calculate D2E/DX2 analytically  !
 ! D51   D(11,9,10,24)          84.3018         calculate D2E/DX2 analytically  !
 ! D52   D(11,9,10,44)         141.1003         calculate D2E/DX2 analytically  !
 ! D53   D(8,9,11,12)            0.8577         calculate D2E/DX2 analytically  !
 ! D54   D(8,9,11,17)         -179.1649         calculate D2E/DX2 analytically  !
 ! D55   D(10,9,11,12)        -177.4097         calculate D2E/DX2 analytically  !
 ! D56   D(10,9,11,17)           2.5677         calculate D2E/DX2 analytically  !
 ! D57   D(5,10,24,23)         -68.2296         calculate D2E/DX2 analytically  !
 ! D58   D(9,10,24,23)          57.207          calculate D2E/DX2 analytically  !
 ! D59   D(44,10,24,23)        -28.183          calculate D2E/DX2 analytically  !
 ! D60   D(9,10,44,43)        -135.9363         calculate D2E/DX2 analytically  !
 ! D61   D(24,10,44,43)        -19.3988         calculate D2E/DX2 analytically  !
 ! D62   D(9,11,12,13)          -1.5883         calculate D2E/DX2 analytically  !
 ! D63   D(9,11,12,18)         179.3374         calculate D2E/DX2 analytically  !
 ! D64   D(17,11,12,13)        178.4344         calculate D2E/DX2 analytically  !
 ! D65   D(17,11,12,18)         -0.6398         calculate D2E/DX2 analytically  !
 ! D66   D(9,11,17,28)         -66.8805         calculate D2E/DX2 analytically  !
 ! D67   D(12,11,17,28)        113.0968         calculate D2E/DX2 analytically  !
 ! D68   D(11,12,13,14)          0.4513         calculate D2E/DX2 analytically  !
 ! D69   D(11,12,13,15)       -178.8688         calculate D2E/DX2 analytically  !
 ! D70   D(18,12,13,14)        179.5192         calculate D2E/DX2 analytically  !
 ! D71   D(18,12,13,15)          0.1991         calculate D2E/DX2 analytically  !
 ! D72   D(12,13,14,8)           1.4235         calculate D2E/DX2 analytically  !
 ! D73   D(12,13,14,16)       -179.0306         calculate D2E/DX2 analytically  !
 ! D74   D(15,13,14,8)        -179.2515         calculate D2E/DX2 analytically  !
 ! D75   D(15,13,14,16)          0.2944         calculate D2E/DX2 analytically  !
 ! D76   D(11,17,28,27)        -23.7998         calculate D2E/DX2 analytically  !
 ! D77   D(25,23,24,10)        -60.3176         calculate D2E/DX2 analytically  !
 ! D78   D(43,23,24,10)         60.609          calculate D2E/DX2 analytically  !
 ! D79   D(46,23,24,10)       -175.0366         calculate D2E/DX2 analytically  !
 ! D80   D(24,23,25,26)       -160.7481         calculate D2E/DX2 analytically  !
 ! D81   D(24,23,25,27)        -36.5311         calculate D2E/DX2 analytically  !
 ! D82   D(24,23,25,31)         84.4441         calculate D2E/DX2 analytically  !
 ! D83   D(43,23,25,26)         80.4074         calculate D2E/DX2 analytically  !
 ! D84   D(43,23,25,27)       -155.3756         calculate D2E/DX2 analytically  !
 ! D85   D(43,23,25,31)        -34.4004         calculate D2E/DX2 analytically  !
 ! D86   D(46,23,25,26)        -50.3441         calculate D2E/DX2 analytically  !
 ! D87   D(46,23,25,27)         73.8729         calculate D2E/DX2 analytically  !
 ! D88   D(46,23,25,31)       -165.1519         calculate D2E/DX2 analytically  !
 ! D89   D(24,23,43,32)         43.3238         calculate D2E/DX2 analytically  !
 ! D90   D(24,23,43,44)        -77.6409         calculate D2E/DX2 analytically  !
 ! D91   D(24,23,43,45)        174.1913         calculate D2E/DX2 analytically  !
 ! D92   D(25,23,43,32)        164.5505         calculate D2E/DX2 analytically  !
 ! D93   D(25,23,43,44)         43.5857         calculate D2E/DX2 analytically  !
 ! D94   D(25,23,43,45)        -64.5821         calculate D2E/DX2 analytically  !
 ! D95   D(46,23,43,32)        -70.1247         calculate D2E/DX2 analytically  !
 ! D96   D(46,23,43,44)        168.9105         calculate D2E/DX2 analytically  !
 ! D97   D(46,23,43,45)         60.7427         calculate D2E/DX2 analytically  !
 ! D98   D(23,25,27,28)         58.3571         calculate D2E/DX2 analytically  !
 ! D99   D(23,25,27,29)        177.8704         calculate D2E/DX2 analytically  !
 ! D100  D(23,25,27,30)        -62.3082         calculate D2E/DX2 analytically  !
 ! D101  D(26,25,27,28)       -177.8274         calculate D2E/DX2 analytically  !
 ! D102  D(26,25,27,29)        -58.3141         calculate D2E/DX2 analytically  !
 ! D103  D(26,25,27,30)         61.5072         calculate D2E/DX2 analytically  !
 ! D104  D(31,25,27,28)        -61.7901         calculate D2E/DX2 analytically  !
 ! D105  D(31,25,27,29)         57.7232         calculate D2E/DX2 analytically  !
 ! D106  D(31,25,27,30)        177.5445         calculate D2E/DX2 analytically  !
 ! D107  D(25,27,28,17)         90.0941         calculate D2E/DX2 analytically  !
 ! D108  D(29,27,28,17)        -30.7531         calculate D2E/DX2 analytically  !
 ! D109  D(30,27,28,17)       -146.9742         calculate D2E/DX2 analytically  !
 ! D110  D(34,32,33,35)         -1.8277         calculate D2E/DX2 analytically  !
 ! D111  D(34,32,33,36)        178.4554         calculate D2E/DX2 analytically  !
 ! D112  D(43,32,33,35)       -177.1359         calculate D2E/DX2 analytically  !
 ! D113  D(43,32,33,36)          3.1472         calculate D2E/DX2 analytically  !
 ! D114  D(33,32,34,37)          3.4205         calculate D2E/DX2 analytically  !
 ! D115  D(33,32,34,38)       -177.2346         calculate D2E/DX2 analytically  !
 ! D116  D(43,32,34,37)        178.7661         calculate D2E/DX2 analytically  !
 ! D117  D(43,32,34,38)         -1.889          calculate D2E/DX2 analytically  !
 ! D118  D(33,32,43,23)         19.6553         calculate D2E/DX2 analytically  !
 ! D119  D(33,32,43,44)        138.9503         calculate D2E/DX2 analytically  !
 ! D120  D(33,32,43,45)       -111.0524         calculate D2E/DX2 analytically  !
 ! D121  D(34,32,43,23)       -155.5669         calculate D2E/DX2 analytically  !
 ! D122  D(34,32,43,44)        -36.2719         calculate D2E/DX2 analytically  !
 ! D123  D(34,32,43,45)         73.7254         calculate D2E/DX2 analytically  !
 ! D124  D(32,33,35,39)         -0.9734         calculate D2E/DX2 analytically  !
 ! D125  D(32,33,35,40)       -179.9728         calculate D2E/DX2 analytically  !
 ! D126  D(36,33,35,39)        178.7478         calculate D2E/DX2 analytically  !
 ! D127  D(36,33,35,40)         -0.2516         calculate D2E/DX2 analytically  !
 ! D128  D(32,34,37,39)         -2.2331         calculate D2E/DX2 analytically  !
 ! D129  D(32,34,37,41)        178.9788         calculate D2E/DX2 analytically  !
 ! D130  D(38,34,37,39)        178.4182         calculate D2E/DX2 analytically  !
 ! D131  D(38,34,37,41)         -0.3699         calculate D2E/DX2 analytically  !
 ! D132  D(33,35,39,37)          2.2033         calculate D2E/DX2 analytically  !
 ! D133  D(33,35,39,42)       -178.7766         calculate D2E/DX2 analytically  !
 ! D134  D(40,35,39,37)       -178.8076         calculate D2E/DX2 analytically  !
 ! D135  D(40,35,39,42)          0.2125         calculate D2E/DX2 analytically  !
 ! D136  D(34,37,39,35)         -0.6088         calculate D2E/DX2 analytically  !
 ! D137  D(34,37,39,42)       -179.6284         calculate D2E/DX2 analytically  !
 ! D138  D(41,37,39,35)        178.1738         calculate D2E/DX2 analytically  !
 ! D139  D(41,37,39,42)         -0.8458         calculate D2E/DX2 analytically  !
 ! D140  D(23,43,44,5)          89.7833         calculate D2E/DX2 analytically  !
 ! D141  D(23,43,44,10)         48.8875         calculate D2E/DX2 analytically  !
 ! D142  D(32,43,44,5)         -38.8193         calculate D2E/DX2 analytically  !
 ! D143  D(32,43,44,10)        -79.7151         calculate D2E/DX2 analytically  !
 ! D144  D(45,43,44,5)        -155.3187         calculate D2E/DX2 analytically  !
 ! D145  D(45,43,44,10)        163.7855         calculate D2E/DX2 analytically  !
 --------------------------------------------------------------------------------
 Trust Radius=3.00D-01 FncErr=1.00D-07 GrdErr=1.00D-06 EigMax=2.50D+02 EigMin=1.00D-04
 Number of steps in this run=    276 maximum allowed number of steps=    276.
 GradGradGradGradGradGradGradGradGradGradGradGradGradGradGradGradGradGrad

                          Input orientation:                          
 ---------------------------------------------------------------------
 Center     Atomic      Atomic             Coordinates (Angstroms)
 Number     Number       Type             X           Y           Z
 ---------------------------------------------------------------------
      1          6           0        2.352477    3.172945    0.993315
      2          6           0        1.997628    4.268605    0.210891
      3          6           0        1.528814    4.080988   -1.088159
      4          6           0        1.428865    2.797144   -1.609754
      5          6           0        1.757142    1.694883   -0.820099
      6          6           0        2.206480    1.876945    0.492358
      7         16           0        2.571026    0.492628    1.554517
      8          6           0        3.398528   -0.610596    0.424946
      9          6           0        2.942819   -0.790935   -0.885381
     10         16           0        1.542359    0.085028   -1.524234
     11          6           0        3.570419   -1.711266   -1.726532
     12          6           0        4.640275   -2.465441   -1.259034
     13          6           0        5.106978   -2.277680    0.040945
     14          6           0        4.499116   -1.343819    0.875996
     15          1           0        5.953535   -2.850332    0.405772
     16          1           0        4.874512   -1.188258    1.882901
     17          1           0        3.217614   -1.833904   -2.746138
     18          1           0        5.116916   -3.186927   -1.914643
     19          1           0        2.733162    3.320491    1.999484
     20          1           0        1.085865    2.645355   -2.628648
     21          1           0        2.099069    5.270041    0.616645
     22          1           0        1.252559    4.933409   -1.700164
     23          6           0       -1.156100   -1.341818   -0.388496
     24          1           0       -0.873219   -1.072337   -1.405334
     25          6           0       -0.158731   -2.334488    0.216581
     26          1           0       -0.623373   -2.843863    1.066545
     27          6           0        0.394492   -3.355322   -0.767704
     28          1           0        0.898797   -2.869569   -1.609222
     29          1           0        1.123736   -3.999485   -0.268725
     30          1           0       -0.395358   -3.993624   -1.175001
     31          1           0        0.673658   -1.751801    0.627297
     32          6           0       -1.821420    1.197990   -0.152572
     33          6           0       -2.716120    1.115675   -1.216694
     34          6           0       -1.438921    2.470321    0.303427
     35          6           0       -3.252347    2.263220   -1.794321
     36          1           0       -3.011253    0.150355   -1.607689
     37          6           0       -1.999187    3.618986   -0.250682
     38          1           0       -0.707576    2.564620    1.102696
     39          6           0       -2.915175    3.518926   -1.300091
     40          1           0       -3.947929    2.167404   -2.622523
     41          1           0       -1.705150    4.594755    0.124367
     42          1           0       -3.348198    4.413717   -1.737065
     43          6           0       -1.191123   -0.040841    0.431818
     44          1           0       -0.144690    0.181396    0.637081
     45         35           0       -1.870159   -0.385387    2.240787
     46         35           0       -2.894450   -2.311598   -0.704005
 ---------------------------------------------------------------------
                    Distance matrix (angstroms):
                    1          2          3          4          5
     1  C    0.000000
     2  C    1.392328   0.000000
     3  C    2.415677   1.393742   0.000000
     4  C    2.787517   2.409032   1.389355   0.000000
     5  C    2.414034   2.782951   2.411947   1.395099   0.000000
     6  C    1.397100   2.417205   2.795545   2.422876   1.399141
     7  S    2.747146   4.048718   4.576709   4.077737   2.783276
     8  C    3.966415   5.080841   5.272218   4.430832   3.091847
     9  C    4.426098   5.262523   5.077023   3.961197   2.754883
    10  S    4.065658   4.551950   4.019707   2.715836   1.770190
    11  C    5.721579   6.479671   6.174616   4.992560   3.963767
    12  C    6.488335   7.381845   7.250250   6.175027   5.080690
    13  C    6.180906   7.249192   7.383142   6.481293   5.267263
    14  C    5.002297   6.180543   6.489155   5.723021   4.430448
    15  H    7.042208   8.146560   8.357822   7.511922   6.306461
    16  H    5.115869   6.391356   6.912731   6.320961   5.033558
    17  H    6.308764   6.890065   6.370784   5.092897   4.277259
    18  H    7.519728   8.356603   8.147401   7.035892   6.026456
    19  H    1.085848   2.153833   3.400345   3.873200   3.397832
    20  H    3.873148   3.395473   2.151825   1.085741   2.150549
    21  H    2.145672   1.085265   2.155318   3.394296   3.868191
    22  H    3.400571   2.156206   1.085121   2.145434   3.393695
    23  C    5.882397   6.463908   6.091397   5.030360   4.230226
    24  H    5.846456   6.275317   5.694482   4.507135   3.862487
    25  C    6.102565   6.946276   6.760805   5.673589   4.580514
    26  H    6.712900   7.628171   7.564934   6.572307   5.461364
    27  C    7.039401   7.851876   7.529149   6.295380   5.231074
    28  H    6.737830   7.448071   6.998476   5.691450   4.711018
    29  H    7.385547   8.327967   8.132011   6.934380   5.755957
    30  H    7.975707   8.712721   8.301165   7.044951   6.092481
    31  H    5.215892   6.178315   6.139667   5.125196   3.892110
    32  C    4.757617   4.913849   4.517861   3.904488   3.674044
    33  C    5.899761   5.847939   5.179678   4.490293   4.528006
    34  C    3.917183   3.879724   3.652152   3.462842   3.475404
    35  C    6.325549   5.966966   5.163569   4.715176   5.134890
    36  H    6.683627   6.734694   6.027603   5.169153   5.073801
    37  C    4.547907   4.075486   3.655353   3.778100   4.258687
    38  H    3.121850   3.319188   3.478600   3.460612   3.244752
    39  C    5.755656   5.194297   4.484403   4.414470   5.038658
    40  H    7.333520   6.913243   6.000899   5.507466   6.001653
    41  H    4.386451   3.718121   3.491805   4.007572   4.613972
    42  H    6.441443   5.691524   4.931230   5.044784   5.856397
    43  C    4.816721   5.365470   5.166997   4.368811   3.643117
    44  H    3.913069   4.634268   4.580817   3.790314   2.833899
    45  Br   5.661145   6.382781   6.525596   5.986546   5.182071
    46  Br   7.777619   8.250366   7.783187   6.753568   6.140250
                    6          7          8          9         10
     6  C    0.000000
     7  S    1.782529   0.000000
     8  C    2.759236   1.782637   0.000000
     9  C    3.091592   2.781882   1.398982   0.000000
    10  S    2.778249   3.271544   2.780029   1.771082   0.000000
    11  C    4.433854   4.076913   2.422783   1.395860   2.716730
    12  C    5.277030   4.576902   2.796100   2.413492   4.021481
    13  C    5.087000   4.049266   2.417732   2.784255   4.553974
    14  C    3.971987   2.747810   1.397267   2.414579   4.067569
    15  H    6.032832   4.892480   3.397771   3.869445   5.639125
    16  H    4.295052   2.870411   2.153568   3.398925   4.932856
    17  H    5.027987   4.932186   3.403672   2.150747   2.825213
    18  H    6.317206   5.661780   3.881239   3.395122   4.861642
    19  H    2.152359   2.867245   4.286645   5.026950   4.929789
    20  H    3.403955   4.933438   5.027332   4.277306   2.825490
    21  H    3.397070   4.891423   6.025548   6.301065   5.637167
    22  H    3.880604   5.661434   6.313261   6.024032   4.860220
    23  C    4.737434   4.586061   4.684123   4.165514   3.256911
    24  H    4.667338   4.803401   4.670220   3.861565   2.681165
    25  C    4.838021   4.151413   3.958448   3.635449   3.431938
    26  H    5.533876   4.644833   4.644870   4.554366   4.470004
    27  C    5.678704   4.993669   4.240303   3.617167   3.704854
    28  H    5.353136   4.910190   3.935664   3.003779   3.025068
    29  H    6.023621   5.059441   4.140100   3.739535   4.293576
    30  H    6.634247   6.031265   5.329004   4.635140   4.529030
    31  H    3.941516   3.081753   2.961117   2.891462   2.959336
    32  C    4.135323   4.765005   5.554491   5.214480   3.799362
    33  C    5.266154   6.001809   6.562310   5.980679   4.392204
    34  C    3.698207   4.642862   5.736526   5.590054   4.232966
    35  C    5.931012   6.947041   7.577473   6.966643   5.273203
    36  H    5.883540   6.424837   6.767270   6.071139   4.554845
    37  C    4.612423   5.824063   6.890658   6.653846   5.162687
    38  H    3.055672   3.904680   5.234638   5.342058   4.255743
    39  C    5.669244   6.885177   7.738963   7.284434   5.631297
    40  H    6.903883   7.921446   8.424653   7.697522   5.973759
    41  H    4.777317   6.095774   7.296133   7.185323   5.796709
    42  H    6.500768   7.826025   8.685409   8.209182   6.534554
    43  C    3.901958   3.962172   4.624885   4.403082   3.363615
    44  H    2.902384   2.883343   3.636846   3.577154   2.743484
    45  Br   4.979371   4.578865   5.577370   5.753447   5.103132
    46  Br   6.707806   6.544924   6.615853   6.034818   5.108999
                   11         12         13         14         15
    11  C    0.000000
    12  C    1.389937   0.000000
    13  C    2.409526   1.393919   0.000000
    14  C    2.787588   2.415847   1.392445   0.000000
    15  H    3.394618   2.155080   1.085213   2.146166   0.000000
    16  H    3.873268   3.399679   2.152599   1.085808   2.471577
    17  H    1.085867   2.152738   3.396243   3.873278   4.295687
    18  H    2.145836   1.085151   2.156653   3.400940   2.489489
    19  H    6.316864   6.908837   6.388301   5.112397   7.140713
    20  H    5.095779   6.374159   6.894371   6.312394   7.943834
    21  H    7.509594   8.355452   8.145369   7.040641   8.991209
    22  H    7.037391   8.149491   8.359893   7.521989   9.333851
    23  C    4.926136   5.968109   6.347157   5.794861   7.311182
    24  H    4.500813   5.688652   6.269556   5.842958   7.283264
    25  C    4.250959   5.022454   5.268944   4.807473   6.136912
    26  H    5.164489   5.766933   5.848875   5.341005   6.610021
    27  C    3.702537   4.365772   4.901301   4.857554   5.703948
    28  H    2.914274   3.779498   4.558747   4.633197   5.441594
    29  H    3.653410   3.962329   4.350486   4.444788   5.010235
    30  H    4.608767   5.263079   5.890559   5.931604   6.641867
    31  H    3.732744   4.449896   4.502742   3.855182   5.397494
    32  C    6.325587   7.509893   7.753736   6.889697   8.783541
    33  C    6.911737   8.181854   8.619593   7.904941   9.670808
    34  C    6.833732   7.984964   8.090810   7.080663   9.108690
    35  C    7.896282   9.216303   9.688462   8.956925  10.758117
    36  H    6.840918   8.093814   8.632440   8.050273   9.665690
    37  C    7.849218   9.061980   9.238685   8.253895  10.272721
    38  H    6.677498   7.712250   7.640957   6.514363   8.612654
    39  C    8.342643   9.638421   9.987690   9.129806  11.051309
    40  H    8.507199   9.852898  10.432841   9.793921  11.505965
    41  H    8.427536   9.592945   9.676901   8.621167  10.684754
    42  H    9.240281  10.553058  10.928226  10.077581  11.995015
    43  C    5.488267   6.537803   6.694946   5.854389   7.677243
    44  H    4.792794   5.787650   5.829447   4.893700   6.814193
    45  Br   6.862759   7.678615   7.556488   6.583989   8.405559
    46  Br   6.572708   7.556706   8.036103   7.622192   8.933570
                   16         17         18         19         20
    16  H    0.000000
    17  H    4.958848   0.000000
    18  H    4.298230   2.475763   0.000000
    19  H    4.992774   7.023063   7.959219   0.000000
    20  H    7.028834   4.962048   7.125636   4.958730   0.000000
    21  H    7.142557   7.938859   9.329262   2.472865   4.295054
    22  H    7.964402   7.124046   8.995505   4.298963   2.474886
    23  C    6.446015   4.992995   6.714483   6.524257   5.093352
    24  H    6.622865   4.371802   6.372802   6.625384   4.376727
    25  C    5.424389   4.519734   5.753366   6.597013   5.868832
    26  H    5.799500   5.505429   6.477352   7.080675   6.834286
    27  C    5.638480   3.768147   4.862624   7.595603   6.320541
    28  H    5.552300   2.782462   4.241052   7.396249   5.611471
    29  H    5.157598   3.900210   4.394859   7.830522   7.051565
    30  H    6.707635   4.492931   5.619875   8.565119   6.955800
    31  H    4.420554   4.225934   5.316351   5.643811   5.486900
    32  C    7.394108   6.427350   8.394814   5.466313   4.083886
    33  C    8.516648   6.800619   8.964149   6.700723   4.334585
    34  C    7.465881   7.036300   8.938864   4.583195   3.873273
    35  C    9.564544   7.717045   9.988150   7.164991   4.434209
    36  H    8.727049   6.635671   8.791974   7.487307   4.904463
    37  C    8.655028   7.948353   9.986398   5.248569   4.015000
    38  H    6.771449   7.040430   8.724066   3.635141   4.140758
    39  C    9.642004   8.267705  10.481442   6.544485   4.305405
    40  H   10.459196   8.207969  10.551842   8.205458   5.056437
    41  H    8.934631   8.590754  10.547641   4.983816   4.378244
    42  H   10.587693   9.119259  11.378026   7.220795   4.856227
    43  C    6.341462   5.722887   7.429340   5.399643   4.665488
    44  H    5.349805   5.178097   6.748436   4.471252   4.272042
    45  Br   6.801711   7.270011   8.598572   5.914586   6.452509
    46  Br   8.265032   6.461875   8.149468   8.408287   6.642179
                   21         22         23         24         25
    21  H    0.000000
    22  H    2.489479   0.000000
    23  C    7.437951   6.848400   0.000000
    24  H    7.290312   6.377683   1.089312   0.000000
    25  C    7.942706   7.647743   1.531750   2.175805   0.000000
    26  H    8.570271   8.465209   2.158027   3.051379   1.094438
    27  C    8.900500   8.385036   2.569500   2.688063   1.522161
    28  H    8.523402   7.811522   2.836688   2.532124   2.176748
    29  H    9.362653   9.047774   3.503597   3.721277   2.156956
    30  H    9.759490   9.093038   2.868692   2.969061   2.178354
    31  H    7.165066   7.102410   2.132589   2.643121   1.095939
    32  C    5.704694   5.079148   2.636083   2.760957   3.921634
    33  C    6.618605   5.528042   3.026359   2.866926   4.527487
    34  C    4.522600   4.162360   3.884733   3.973702   4.973190
    35  C    6.594800   5.237648   4.400783   4.115520   5.895176
    36  H    7.567974   6.408295   2.674809   2.471257   4.199915
    37  C    4.502659   3.795070   5.033822   4.960800   6.248957
    38  H    3.928461   4.160446   4.205364   4.420985   5.008761
    39  C    5.646497   4.419370   5.249017   5.025968   6.645354
    40  H    7.528928   5.962097   5.009973   4.629397   6.533419
    41  H    3.894924   3.491653   5.983927   5.928577   7.100304
    42  H    5.995495   4.630163   6.304769   6.027633   7.715420
    43  C    6.250199   5.938021   1.538403   2.130769   2.524476
    44  H    5.561401   5.476919   2.096411   2.504807   2.550821
    45  Br   7.097639   7.319293   2.887520   3.841873   3.290196
    46  Br   9.173909   8.407148   2.015411   2.472449   2.886548
                   26         27         28         29         30
    26  H    0.000000
    27  C    2.159192   0.000000
    28  H    3.078537   1.094729   0.000000
    29  H    2.484109   1.093491   1.767552   0.000000
    30  H    2.529520   1.094159   1.768300   1.768903   0.000000
    31  H    1.751522   2.143651   2.510400   2.461201   3.068688
    32  C    4.388410   5.101108   5.105531   5.975047   5.480134
    33  C    5.026998   5.465100   5.394801   6.465911   5.611828
    34  C    5.430287   6.200552   6.134947   6.982332   6.712478
    35  C    6.417036   6.776532   6.603922   7.790958   6.906087
    36  H    4.671064   4.959279   4.940489   6.009337   4.919623
    37  C    6.737683   7.391751   7.235004   8.233716   7.834441
    38  H    5.409259   6.305447   6.282145   6.951401   6.949529
    39  C    7.165082   7.648047   7.446799   8.596687   7.924868
    40  H    7.055118   7.266187   7.063188   8.324222   7.257709
    41  H    7.575683   8.270914   8.093331   9.056383   8.784314
    42  H    8.243626   8.677866   8.432056   9.640341   8.928525
    43  C    2.929531   3.865076   4.066363   4.638986   4.340461
    44  H    3.092858   3.843503   3.929775   4.461968   4.558209
    45  Br   2.996235   4.795850   5.353583   5.321913   5.182858
    46  Br   2.928471   3.451167   3.939476   4.379983   3.049018
                   31         32         33         34         35
    31  H    0.000000
    32  C    3.941431   0.000000
    33  C    4.807631   1.392702   0.000000
    34  C    4.732251   1.404659   2.403554   0.000000
    35  C    6.115402   2.424378   1.392139   2.780639   0.000000
    36  H    4.710831   2.151885   1.082508   3.392173   2.134750
    37  C    6.063027   2.429495   2.777362   1.392970   2.406519
    38  H    4.556896   2.164261   3.393120   1.087469   3.867740
    39  C    6.661465   2.810666   2.412922   2.418712   1.390951
    40  H    6.876086   3.400362   2.144724   3.866273   1.085787
    41  H    6.796355   3.410019   3.863224   2.148525   3.392821
    42  H    7.731697   3.896482   3.398145   3.403782   2.153393
    43  C    2.538307   1.507809   2.526012   2.526623   3.809598
    44  H    2.099295   2.113868   3.304786   2.650573   4.461305
    45  Br   3.307785   2.870126   3.863031   3.477700   5.020723
    46  Br   3.849303   3.711156   3.469993   5.099042   4.716549
                   36         37         38         39         40
    36  H    0.000000
    37  C    3.859682   0.000000
    38  H    4.299045   2.147459   0.000000
    39  C    3.383950   1.396533   3.399644   0.000000
    40  H    2.444532   3.395632   4.953274   2.154535   0.000000
    41  H    4.945565   1.085930   2.464494   2.156536   4.297382
    42  H    4.278613   2.158880   4.296078   1.085867   2.487898
    43  C    2.740259   3.809607   2.733555   4.317847   4.669617
    44  H    3.641035   4.005535   2.492668   4.750508   5.388309
    45  Br   4.049677   4.717952   3.368886   5.373410   5.872449
    46  Br   2.625167   6.014884   5.641284   5.860952   4.985177
                   41         42         43         44         45
    41  H    0.000000
    42  H    2.489440   0.000000
    43  C    4.674131   5.403713   0.000000
    44  H    4.709103   5.814772   1.089286   0.000000
    45  Br   5.413712   6.406193   1.962695   2.422882   0.000000
    46  Br   7.056794   6.819308   3.057410   3.946481   3.664868
                   46
    46  Br   0.000000
 Stoichiometry    C22H20Br2S2
 Framework group  C1[X(C22H20Br2S2)]
 Deg. of freedom   132
 Full point group                 C1      NOp   1
 Largest Abelian subgroup         C1      NOp   1
 Largest concise Abelian subgroup C1      NOp   1
                         Standard orientation:                         
 ---------------------------------------------------------------------
 Center     Atomic      Atomic             Coordinates (Angstroms)
 Number     Number       Type             X           Y           Z
 ---------------------------------------------------------------------
      1          6           0        2.169311    3.140799    1.117376
      2          6           0        1.807546    4.240424    0.343731
      3          6           0        1.362382    4.061952   -0.964892
      4          6           0        1.293082    2.783596   -1.504624
      5          6           0        1.628285    1.676815   -0.724254
      6          6           0        2.053867    1.849219    0.597393
      7         16           0        2.426027    0.457466    1.647121
      8          6           0        3.290227   -0.616194    0.516543
      9          6           0        2.858213   -0.787013   -0.803053
     10         16           0        1.452738    0.072956   -1.452535
     11          6           0        3.514869   -1.685108   -1.646057
     12          6           0        4.590365   -2.426773   -1.171539
     13          6           0        5.033402   -2.248205    0.137981
     14          6           0        4.396336   -1.336161    0.975374
     15          1           0        5.884079   -2.810896    0.508677
     16          1           0        4.753220   -1.187482    1.990020
     17          1           0        3.180191   -1.800312   -2.672617
     18          1           0        5.089729   -3.131143   -1.828844
     19          1           0        2.531634    3.281566    2.131266
     20          1           0        0.968706    2.639408   -2.530696
     21          1           0        1.885091    5.238001    0.764003
     22          1           0        1.080798    4.917498   -1.570070
     23          6           0       -1.237665   -1.415335   -0.378203
     24          1           0       -0.943747   -1.127541   -1.386859
     25          6           0       -0.232600   -2.398517    0.229624
     26          1           0       -0.701427   -2.927083    1.065454
     27          6           0        0.353690   -3.396481   -0.758964
     28          1           0        0.862451   -2.890956   -1.586030
     29          1           0        1.086250   -4.034476   -0.256926
     30          1           0       -0.418414   -4.042911   -1.186945
     31          1           0        0.582952   -1.806997    0.660973
     32          6           0       -1.950983    1.109220   -0.119873
     33          6           0       -2.827421    1.025536   -1.198981
     34          6           0       -1.597987    2.381829    0.358592
     35          6           0       -3.374612    2.171178   -1.770065
     36          1           0       -3.099467    0.060517   -1.607090
     37          6           0       -2.169597    3.527863   -0.189344
     38          1           0       -0.880945    2.478176    1.170476
     39          6           0       -3.067235    3.425873   -1.254309
     40          1           0       -4.055425    2.074316   -2.610331
     41          1           0       -1.898582    4.503520    0.202940
     42          1           0       -3.509013    4.318745   -1.686420
     43          6           0       -1.308253   -0.126147    0.458274
     44          1           0       -0.269199    0.111439    0.682917
     45         35           0       -2.009240   -0.506347    2.251661
     46         35           0       -2.953630   -2.410806   -0.733708
 ---------------------------------------------------------------------
 Rotational constants (GHZ):           0.1625282           0.1203385           0.0907604
 Standard basis: 6-31+G(d,p) (6D, 7F)
 There are   632 symmetry adapted cartesian basis functions of A   symmetry.
 There are   632 symmetry adapted basis functions of A   symmetry.
   632 basis functions,  1130 primitive gaussians,   632 cartesian basis functions
   127 alpha electrons      127 beta electrons
       nuclear repulsion energy      3890.7472679621 Hartrees.
 NAtoms=   46 NActive=   46 NUniq=   46 SFac= 1.00D+00 NAtFMM=   60 NAOKFM=F Big=F
 Integral buffers will be    131072 words long.
 Raffenetti 2 integral format.
 Two-electron integral symmetry is turned on.
 Nuclear repulsion after empirical dispersion term =     3890.7012684179 Hartrees.
 Force inversion solution in PCM.
 ------------------------------------------------------------------------------
 Polarizable Continuum Model (PCM)
 =================================
 Model                : PCM.
 Atomic radii         : SMD-Coulomb.
 Polarization charges : Total charges.
 Charge compensation  : None.
 Solution method      : Matrix inversion.
 Cavity type          : VdW (van der Waals Surface) (Alpha=1.000).
 Cavity algorithm     : GePol (No added spheres)
                        Default sphere list used, NSphG=   46.
                        Lebedev-Laikov grids with approx.  5.0 points / Ang**2.
                        Smoothing algorithm: York/Karplus (Gamma=1.0000).
                        Polarization charges: spherical gaussians, with
                                              point-specific exponents (IZeta= 3).
                        Self-potential: point-specific (ISelfS= 7).
                        Self-field    : sphere-specific E.n sum rule (ISelfD= 2).
 1st derivatives      : Analytical E(r).r(x)/FMM algorithm (CHGder, D1EAlg=3).
                        Cavity 1st derivative terms included.
 2nd derivatives      : Analytical E(r).r(xy)/FMM algorithm (CHGder, D2EAlg=3).
                        Cavity 2nd derivative terms included.
 Solvent              : Dichloromethane, Eps=   8.930000 Eps(inf)=   2.028346
 ------------------------------------------------------------------------------
 ------------------------------------------------------------------------------
 Atomic radii for non-electrostatic terms: SMD-CDS.
 ------------------------------------------------------------------------------
 Nuclear repulsion after PCM non-electrostatic terms =     3890.6833514012 Hartrees.
 One-electron integrals computed using PRISM.
 NBasis=   632 RedAO= T EigKep=  1.06D-06  NBF=   632
 NBsUse=   630 1.00D-06 EigRej=  8.86D-07 NBFU=   630
 ExpMin= 3.50D-02 ExpMax= 5.74D+05 ExpMxC= 5.74D+03 IAcc=3 IRadAn=         5 AccDes= 0.00D+00
 Harris functional with IExCor= 4639 and IRadAn=       5 diagonalized for initial guess.
 HarFok:  IExCor= 4639 AccDes= 0.00D+00 IRadAn=         5 IDoV= 1 UseB2=F ITyADJ=14
 ICtDFT=  3500011 ScaDFX=  1.000000  1.000000  1.000000  1.000000
 FoFCou: FMM=F IPFlag=           0 FMFlag=      100000 FMFlg1=           0
         NFxFlg=           0 DoJE=T BraDBF=F KetDBF=T FulRan=T
         wScrn=  0.000000 ICntrl=       500 IOpCl=  0 I1Cent=   200000004 NGrid=           0
         NMat0=    1 NMatS0=      1 NMatT0=    0 NMatD0=    1 NMtDS0=    0 NMtDT0=    0
 Petite list used in FoFCou.
 Requested convergence on RMS density matrix=1.00D-08 within 128 cycles.
 Requested convergence on MAX density matrix=1.00D-06.
 Requested convergence on             energy=1.00D-06.
 No special actions if energy rises.
 Inv3:  Mode=1 IEnd=    38106288.
 Iteration    1 A*A^-1 deviation from unit magnitude is 3.33D-15 for   2536.
 Iteration    1 A*A^-1 deviation from orthogonality  is 2.63D-15 for   1642    464.
 Iteration    1 A^-1*A deviation from unit magnitude is 3.55D-15 for   2536.
 Iteration    1 A^-1*A deviation from orthogonality  is 2.10D-14 for   2666   1755.
 Error on total polarization charges =  0.04346
 SCF Done:  E(RwB97XD) =  -6790.07282292     A.U. after   17 cycles
            NFock= 17  Conv=0.96D-08     -V/T= 2.0064
 SMD-CDS (non-electrostatic) energy       (kcal/mol) =     -11.24
 (included in total energy above)
 DoSCS=F DFT=T ScalE2(SS,OS)=  1.000000  1.000000
 Range of M.O.s used for correlation:     1   630
 NBasis=   632 NAE=   127 NBE=   127 NFC=     0 NFV=     0
 NROrb=    630 NOA=   127 NOB=   127 NVA=   503 NVB=   503

 **** Warning!!: The largest alpha MO coefficient is  0.14057054D+03

 Symmetrizing basis deriv contribution to polar:
 IMax=3 JMax=2 DiffMx= 0.00D+00
 G2DrvN: will do    47 centers at a time, making    1 passes.
 Calling FoFCou, ICntrl=  3107 FMM=F I1Cent=   0 AccDes= 0.00D+00.
 NEqPCM:  Using equilibrium solvation (IEInf=0, Eps=   8.9300, EpsInf=   2.0283)
 G2PCM: DoFxE=T DoFxN=T DoGrad=T DoDP/DQ/DG/TGxP=FFFF NFrqRd=   0 IEInf=0 SqF1=F DoCFld=F IF1Alg=4.
 End of G2Drv F.D. properties file   721 does not exist.
 End of G2Drv F.D. properties file   722 does not exist.
 End of G2Drv F.D. properties file   788 does not exist.
          IDoAtm=1111111111111111111111111111111111111111111111
 NEqPCM:  Using equilibrium solvation (IEInf=0, Eps=   8.9300, EpsInf=   2.0283)
          Differentiating once with respect to nuclear coordinates.
 CalDSu exits because no D1Ps are significant.
          There are   141 degrees of freedom in the 1st order CPHF.  IDoFFX=6 NUNeed=     0.
    135 vectors produced by pass  0 Test12= 6.39D-14 1.00D-09 XBig12= 3.42D-01 7.06D-02.
 AX will form   135 AO Fock derivatives at one time.
    135 vectors produced by pass  1 Test12= 6.39D-14 1.00D-09 XBig12= 1.42D-02 2.16D-02.
    135 vectors produced by pass  2 Test12= 6.39D-14 1.00D-09 XBig12= 5.36D-04 2.21D-03.
    135 vectors produced by pass  3 Test12= 6.39D-14 1.00D-09 XBig12= 7.19D-06 3.14D-04.
    135 vectors produced by pass  4 Test12= 6.39D-14 1.00D-09 XBig12= 7.41D-08 2.16D-05.
    135 vectors produced by pass  5 Test12= 6.39D-14 1.00D-09 XBig12= 6.61D-10 2.20D-06.
    135 vectors produced by pass  6 Test12= 6.39D-14 1.00D-09 XBig12= 5.15D-12 1.57D-07.
     78 vectors produced by pass  7 Test12= 6.39D-14 1.00D-09 XBig12= 3.73D-14 1.18D-08.
      1 vectors produced by pass  8 Test12= 6.39D-14 1.00D-09 XBig12= 1.08D-16 1.04D-09.
 InvSVY:  IOpt=1 It=  1 EMax= 5.00D-16
 Solved reduced A of dimension  1024 with   141 vectors.
 End of Minotr F.D. properties file   721 does not exist.
 End of Minotr F.D. properties file   722 does not exist.
 End of Minotr F.D. properties file   788 does not exist.

 **********************************************************************

            Population analysis using the SCF Density.

 **********************************************************************

 Orbital symmetries:
       Occupied  (A) (A) (A) (A) (A) (A) (A) (A) (A) (A) (A) (A)
                 (A) (A) (A) (A) (A) (A) (A) (A) (A) (A) (A) (A)
                 (A) (A) (A) (A) (A) (A) (A) (A) (A) (A) (A) (A)
                 (A) (A) (A) (A) (A) (A) (A) (A) (A) (A) (A) (A)
                 (A) (A) (A) (A) (A) (A) (A) (A) (A) (A) (A) (A)
                 (A) (A) (A) (A) (A) (A) (A) (A) (A) (A) (A) (A)
                 (A) (A) (A) (A) (A) (A) (A) (A) (A) (A) (A) (A)
                 (A) (A) (A) (A) (A) (A) (A) (A) (A) (A) (A) (A)
                 (A) (A) (A) (A) (A) (A) (A) (A) (A) (A) (A) (A)
                 (A) (A) (A) (A) (A) (A) (A) (A) (A) (A) (A) (A)
                 (A) (A) (A) (A) (A) (A) (A)
       Virtual   (A) (A) (A) (A) (A) (A) (A) (A) (A) (A) (A) (A)
                 (A) (A) (A) (A) (A) (A) (A) (A) (A) (A) (A) (A)
                 (A) (A) (A) (A) (A) (A) (A) (A) (A) (A) (A) (A)
                 (A) (A) (A) (A) (A) (A) (A) (A) (A) (A) (A) (A)
                 (A) (A) (A) (A) (A) (A) (A) (A) (A) (A) (A) (A)
                 (A) (A) (A) (A) (A) (A) (A) (A) (A) (A) (A) (A)
                 (A) (A) (A) (A) (A) (A) (A) (A) (A) (A) (A) (A)
                 (A) (A) (A) (A) (A) (A) (A) (A) (A) (A) (A) (A)
                 (A) (A) (A) (A) (A) (A) (A) (A) (A) (A) (A) (A)
                 (A) (A) (A) (A) (A) (A) (A) (A) (A) (A) (A) (A)
                 (A) (A) (A) (A) (A) (A) (A) (A) (A) (A) (A) (A)
                 (A) (A) (A) (A) (A) (A) (A) (A) (A) (A) (A) (A)
                 (A) (A) (A) (A) (A) (A) (A) (A) (A) (A) (A) (A)
                 (A) (A) (A) (A) (A) (A) (A) (A) (A) (A) (A) (A)
                 (A) (A) (A) (A) (A) (A) (A) (A) (A) (A) (A) (A)
                 (A) (A) (A) (A) (A) (A) (A) (A) (A) (A) (A) (A)
                 (A) (A) (A) (A) (A) (A) (A) (A) (A) (A) (A) (A)
                 (A) (A) (A) (A) (A) (A) (A) (A) (A) (A) (A) (A)
                 (A) (A) (A) (A) (A) (A) (A) (A) (A) (A) (A) (A)
                 (A) (A) (A) (A) (A) (A) (A) (A) (A) (A) (A) (A)
                 (A) (A) (A) (A) (A) (A) (A) (A) (A) (A) (A) (A)
                 (A) (A) (A) (A) (A) (A) (A) (A) (A) (A) (A) (A)
                 (A) (A) (A) (A) (A) (A) (A) (A) (A) (A) (A) (A)
                 (A) (A) (A) (A) (A) (A) (A) (A) (A) (A) (A) (A)
                 (A) (A) (A) (A) (A) (A) (A) (A) (A) (A) (A) (A)
                 (A) (A) (A) (A) (A) (A) (A) (A) (A) (A) (A) (A)
                 (A) (A) (A) (A) (A) (A) (A) (A) (A) (A) (A) (A)
                 (A) (A) (A) (A) (A) (A) (A) (A) (A) (A) (A) (A)
                 (A) (A) (A) (A) (A) (A) (A) (A) (A) (A) (A) (A)
                 (A) (A) (A) (A) (A) (A) (A) (A) (A) (A) (A) (A)
                 (A) (A) (A) (A) (A) (A) (A) (A) (A) (A) (A) (A)
                 (A) (A) (A) (A) (A) (A) (A) (A) (A) (A) (A) (A)
                 (A) (A) (A) (A) (A) (A) (A) (A) (A) (A) (A) (A)
                 (A) (A) (A) (A) (A) (A) (A) (A) (A) (A) (A) (A)
                 (A) (A) (A) (A) (A) (A) (A) (A) (A) (A) (A) (A)
                 (A) (A) (A) (A) (A) (A) (A) (A) (A) (A) (A) (A)
                 (A) (A) (A) (A) (A) (A) (A) (A) (A) (A) (A) (A)
                 (A) (A) (A) (A) (A) (A) (A) (A) (A) (A) (A) (A)
                 (A) (A) (A) (A) (A) (A) (A) (A) (A) (A) (A) (A)
                 (A) (A) (A) (A) (A) (A) (A) (A) (A) (A) (A) (A)
                 (A) (A) (A) (A) (A) (A) (A) (A) (A) (A) (A) (A)
                 (A) (A) (A) (A) (A) (A) (A) (A) (A) (A) (A)
 The electronic state is 1-A.
 Alpha  occ. eigenvalues -- -483.19841-483.19487 -89.07416 -89.07261 -62.05796
 Alpha  occ. eigenvalues --  -62.05529 -56.54888 -56.54740 -56.54562 -56.54542
 Alpha  occ. eigenvalues --  -56.54413 -56.54383 -10.37107 -10.37080 -10.35525
 Alpha  occ. eigenvalues --  -10.35504 -10.35418 -10.35374 -10.32327 -10.32074
 Alpha  occ. eigenvalues --  -10.32067 -10.32005 -10.31892 -10.31524 -10.31496
 Alpha  occ. eigenvalues --  -10.31465 -10.31412 -10.30894 -10.30708 -10.30653
 Alpha  occ. eigenvalues --  -10.30583 -10.30526 -10.30159 -10.28375  -8.70407
 Alpha  occ. eigenvalues --   -8.70320  -8.08986  -8.08891  -6.64748  -6.64673
 Alpha  occ. eigenvalues --   -6.63509  -6.63495  -6.63480  -6.63470  -6.04048
 Alpha  occ. eigenvalues --   -6.03948  -6.03652  -6.03549  -6.03021  -6.02929
 Alpha  occ. eigenvalues --   -2.75293  -2.75219  -2.74937  -2.74924  -2.74885
 Alpha  occ. eigenvalues --   -2.74876  -2.73924  -2.73924  -2.73912  -2.73911
 Alpha  occ. eigenvalues --   -1.00561  -0.97858  -0.97701  -0.94546  -0.91808
 Alpha  occ. eigenvalues --   -0.91065  -0.89199  -0.86701  -0.86243  -0.85306
 Alpha  occ. eigenvalues --   -0.84755  -0.84535  -0.82336  -0.79747  -0.78257
 Alpha  occ. eigenvalues --   -0.73603  -0.71847  -0.71252  -0.70734  -0.70589
 Alpha  occ. eigenvalues --   -0.68520  -0.66219  -0.65975  -0.62595  -0.60858
 Alpha  occ. eigenvalues --   -0.59121  -0.57433  -0.56418  -0.55830  -0.55548
 Alpha  occ. eigenvalues --   -0.55465  -0.55099  -0.53578  -0.52507  -0.52193
 Alpha  occ. eigenvalues --   -0.51986  -0.51439  -0.51071  -0.50672  -0.50282
 Alpha  occ. eigenvalues --   -0.48308  -0.47779  -0.47086  -0.46891  -0.45911
 Alpha  occ. eigenvalues --   -0.45408  -0.44207  -0.43742  -0.43481  -0.43168
 Alpha  occ. eigenvalues --   -0.42891  -0.42649  -0.42412  -0.41930  -0.41142
 Alpha  occ. eigenvalues --   -0.38799  -0.38436  -0.36638  -0.36375  -0.35530
 Alpha  occ. eigenvalues --   -0.35193  -0.34748  -0.34492  -0.33217  -0.32439
 Alpha  occ. eigenvalues --   -0.31186  -0.28971
 Alpha virt. eigenvalues --    0.02211   0.02930   0.03487   0.04008   0.04556
 Alpha virt. eigenvalues --    0.05068   0.05487   0.06105   0.06284   0.06690
 Alpha virt. eigenvalues --    0.07212   0.07867   0.07947   0.08258   0.08349
 Alpha virt. eigenvalues --    0.08852   0.09163   0.09261   0.10024   0.10156
 Alpha virt. eigenvalues --    0.10404   0.10616   0.10896   0.11199   0.11520
 Alpha virt. eigenvalues --    0.11713   0.12008   0.12253   0.12540   0.13212
 Alpha virt. eigenvalues --    0.13549   0.13793   0.13939   0.14111   0.14212
 Alpha virt. eigenvalues --    0.14640   0.14933   0.15395   0.15945   0.16095
 Alpha virt. eigenvalues --    0.16290   0.16516   0.17109   0.17507   0.17783
 Alpha virt. eigenvalues --    0.17934   0.18066   0.18682   0.18760   0.18968
 Alpha virt. eigenvalues --    0.19212   0.19574   0.19728   0.20019   0.20354
 Alpha virt. eigenvalues --    0.20729   0.21306   0.21597   0.21796   0.22132
 Alpha virt. eigenvalues --    0.22458   0.22594   0.22948   0.23280   0.23446
 Alpha virt. eigenvalues --    0.23647   0.23709   0.23862   0.24289   0.24435
 Alpha virt. eigenvalues --    0.24584   0.24894   0.25156   0.25254   0.25472
 Alpha virt. eigenvalues --    0.25810   0.26171   0.26442   0.26715   0.26884
 Alpha virt. eigenvalues --    0.27056   0.27134   0.27549   0.27972   0.28043
 Alpha virt. eigenvalues --    0.28253   0.28410   0.28712   0.28981   0.29091
 Alpha virt. eigenvalues --    0.29240   0.29425   0.29825   0.29939   0.30060
 Alpha virt. eigenvalues --    0.30334   0.30769   0.30882   0.30993   0.31251
 Alpha virt. eigenvalues --    0.31643   0.32000   0.32084   0.32527   0.32643
 Alpha virt. eigenvalues --    0.32961   0.33310   0.33345   0.33501   0.33852
 Alpha virt. eigenvalues --    0.34337   0.34684   0.34992   0.35298   0.35687
 Alpha virt. eigenvalues --    0.35884   0.36323   0.36589   0.36955   0.37432
 Alpha virt. eigenvalues --    0.37733   0.38069   0.38335   0.38529   0.38893
 Alpha virt. eigenvalues --    0.39049   0.39207   0.39586   0.39889   0.40273
 Alpha virt. eigenvalues --    0.40465   0.41217   0.41450   0.41946   0.42083
 Alpha virt. eigenvalues --    0.42661   0.42762   0.43363   0.43627   0.44372
 Alpha virt. eigenvalues --    0.45171   0.45335   0.45578   0.46857   0.47328
 Alpha virt. eigenvalues --    0.47697   0.48134   0.48562   0.49343   0.50389
 Alpha virt. eigenvalues --    0.51145   0.51953   0.54356   0.55928   0.57509
 Alpha virt. eigenvalues --    0.59235   0.59595   0.60670   0.61805   0.61923
 Alpha virt. eigenvalues --    0.63141   0.63730   0.63983   0.65428   0.66010
 Alpha virt. eigenvalues --    0.66530   0.67346   0.67702   0.68922   0.69368
 Alpha virt. eigenvalues --    0.70859   0.71744   0.72603   0.73022   0.74223
 Alpha virt. eigenvalues --    0.74602   0.75291   0.75963   0.76612   0.77029
 Alpha virt. eigenvalues --    0.77409   0.77891   0.78202   0.78604   0.78988
 Alpha virt. eigenvalues --    0.79135   0.79579   0.79869   0.80198   0.80552
 Alpha virt. eigenvalues --    0.80699   0.80911   0.81443   0.82287   0.82625
 Alpha virt. eigenvalues --    0.83112   0.84066   0.84174   0.84428   0.84879
 Alpha virt. eigenvalues --    0.85276   0.86014   0.86132   0.86602   0.87046
 Alpha virt. eigenvalues --    0.88018   0.88438   0.88822   0.89259   0.89330
 Alpha virt. eigenvalues --    0.89755   0.90833   0.92139   0.92636   0.93291
 Alpha virt. eigenvalues --    0.93744   0.94030   0.94654   0.95838   0.96249
 Alpha virt. eigenvalues --    0.96830   0.97088   0.98358   0.99192   0.99492
 Alpha virt. eigenvalues --    0.99711   1.00691   1.00875   1.01245   1.01911
 Alpha virt. eigenvalues --    1.02133   1.02793   1.03431   1.03925   1.04749
 Alpha virt. eigenvalues --    1.04880   1.05237   1.05473   1.06514   1.07072
 Alpha virt. eigenvalues --    1.07879   1.08369   1.08998   1.09428   1.09948
 Alpha virt. eigenvalues --    1.10337   1.11586   1.11708   1.12292   1.13402
 Alpha virt. eigenvalues --    1.14073   1.14413   1.14697   1.15412   1.17637
 Alpha virt. eigenvalues --    1.18317   1.18877   1.19517   1.19980   1.20971
 Alpha virt. eigenvalues --    1.22157   1.22556   1.22673   1.24033   1.24356
 Alpha virt. eigenvalues --    1.25680   1.26264   1.27127   1.28044   1.28551
 Alpha virt. eigenvalues --    1.28908   1.29995   1.31150   1.31880   1.32458
 Alpha virt. eigenvalues --    1.33090   1.33891   1.34698   1.35252   1.36826
 Alpha virt. eigenvalues --    1.37122   1.38158   1.38726   1.39121   1.40075
 Alpha virt. eigenvalues --    1.41471   1.42444   1.44243   1.44964   1.45619
 Alpha virt. eigenvalues --    1.46926   1.47498   1.48476   1.48655   1.49237
 Alpha virt. eigenvalues --    1.49625   1.50127   1.50326   1.50468   1.51404
 Alpha virt. eigenvalues --    1.52273   1.52718   1.52919   1.54877   1.55917
 Alpha virt. eigenvalues --    1.57104   1.57590   1.58867   1.59524   1.60198
 Alpha virt. eigenvalues --    1.60745   1.62234   1.63985   1.65948   1.67595
 Alpha virt. eigenvalues --    1.68423   1.69749   1.71197   1.75231   1.80591
 Alpha virt. eigenvalues --    1.83493   1.86215   1.86585   1.87971   1.89506
 Alpha virt. eigenvalues --    1.91304   1.92388   1.93139   1.93858   1.94554
 Alpha virt. eigenvalues --    1.95413   1.95830   1.97185   1.97559   1.99057
 Alpha virt. eigenvalues --    2.00492   2.01619   2.02225   2.03396   2.04536
 Alpha virt. eigenvalues --    2.05067   2.05528   2.06863   2.07052   2.07498
 Alpha virt. eigenvalues --    2.07772   2.07944   2.08792   2.09247   2.09676
 Alpha virt. eigenvalues --    2.09848   2.10715   2.11638   2.11937   2.13080
 Alpha virt. eigenvalues --    2.13243   2.14316   2.14624   2.15767   2.16119
 Alpha virt. eigenvalues --    2.16845   2.19224   2.19926   2.20619   2.22725
 Alpha virt. eigenvalues --    2.23682   2.24341   2.24957   2.25275   2.26282
 Alpha virt. eigenvalues --    2.27142   2.27260   2.29193   2.32961   2.34740
 Alpha virt. eigenvalues --    2.35926   2.37552   2.37741   2.38452   2.38470
 Alpha virt. eigenvalues --    2.39801   2.40569   2.42666   2.45867   2.47390
 Alpha virt. eigenvalues --    2.47825   2.47844   2.48234   2.48879   2.49357
 Alpha virt. eigenvalues --    2.50023   2.50355   2.50951   2.52700   2.52822
 Alpha virt. eigenvalues --    2.55115   2.55442   2.56419   2.57231   2.58133
 Alpha virt. eigenvalues --    2.58758   2.60353   2.60859   2.62274   2.63412
 Alpha virt. eigenvalues --    2.63864   2.64132   2.64661   2.65285   2.65424
 Alpha virt. eigenvalues --    2.66245   2.66490   2.66741   2.67011   2.68379
 Alpha virt. eigenvalues --    2.69697   2.70891   2.71808   2.72489   2.72919
 Alpha virt. eigenvalues --    2.73959   2.74468   2.76708   2.77876   2.79452
 Alpha virt. eigenvalues --    2.80352   2.80498   2.81571   2.82460   2.83635
 Alpha virt. eigenvalues --    2.84549   2.85996   2.87533   2.89120   2.90037
 Alpha virt. eigenvalues --    2.91144   2.91666   2.93012   2.96085   2.98799
 Alpha virt. eigenvalues --    3.00684   3.02627   3.03636   3.04624   3.05021
 Alpha virt. eigenvalues --    3.10921   3.11281   3.15643   3.17575   3.27464
 Alpha virt. eigenvalues --    3.28225   3.29708   3.37241   3.37766   3.38404
 Alpha virt. eigenvalues --    3.38969   3.39097   3.39316   3.41379   3.44285
 Alpha virt. eigenvalues --    3.45595   3.45854   3.47600   3.52118   3.55568
 Alpha virt. eigenvalues --    3.57386   3.58084   3.58565   3.60872   3.62418
 Alpha virt. eigenvalues --    3.64697   3.70155   3.90496   3.93346   4.00490
 Alpha virt. eigenvalues --    4.08461   4.19576   4.43536   4.44243   4.45713
 Alpha virt. eigenvalues --    4.47104   4.48923   4.49097   4.51183   4.54503
 Alpha virt. eigenvalues --    4.55584   4.56672   4.57611   4.58374   4.59920
 Alpha virt. eigenvalues --    4.60962   4.63009   4.64753   4.66586   4.74109
 Alpha virt. eigenvalues --    4.84036   4.89221   4.89693   4.98296   9.16648
 Alpha virt. eigenvalues --    9.26556  81.95781  83.98242
          Condensed to atoms (all electrons):
               1          2          3          4          5          6
     1  C   15.049160   0.066589  -0.659666   5.572222  -4.022496 -10.180664
     2  C    0.066589   7.206882  -0.494879  -0.333248  -1.448842   0.979550
     3  C   -0.659666  -0.494879   7.581452  -0.655306   0.630883  -1.021667
     4  C    5.572222  -0.333248  -0.655306  15.693045 -10.283854  -4.929401
     5  C   -4.022496  -1.448842   0.630883 -10.283854  25.084163  -2.690861
     6  C  -10.180664   0.979550  -1.021667  -4.929401  -2.690861  28.249725
     7  S    1.196007   0.505562  -0.289974   0.589056  -2.560540   0.097856
     8  C    0.754816   0.096591  -0.076545  -0.713242   0.352056   1.947826
     9  C   -0.765431  -0.003447  -0.119941  -0.200838   1.091511   1.483563
    10  S    0.808609  -0.772641   0.818795   2.488535  -0.612771  -7.616431
    11  C   -0.770233  -0.180940   0.203729  -0.641110   1.546806  -2.040630
    12  C   -0.043437   0.000699   0.004694  -0.026412  -0.008641   0.029630
    13  C    0.014054   0.019000   0.004316  -0.032344   0.017691   0.023465
    14  C   -1.187631   0.082962  -0.073148  -0.640846  -0.850358   1.568683
    15  H    0.000043   0.000000   0.000001   0.000101   0.000293   0.000107
    16  H    0.000194  -0.000444   0.000105   0.001107   0.008629  -0.003560
    17  H    0.000710  -0.000026  -0.000404   0.000570  -0.006650  -0.000696
    18  H    0.000018  -0.000003   0.000010   0.000079   0.000273  -0.000227
    19  H    0.335547   0.017838   0.031093  -0.011079   0.031423  -0.105847
    20  H   -0.011900   0.012853   0.073184   0.318593  -0.110861  -0.009385
    21  H    0.019165   0.252685   0.014297  -0.001185   0.020688   0.023260
    22  H   -0.014624   0.057751   0.172586   0.016485   0.069375   0.022000
    23  C    0.108379   0.071923  -0.126719   0.041864  -0.310268   0.750150
    24  H    0.000187  -0.000553   0.001080  -0.008884   0.033786   0.009920
    25  C    0.094031  -0.012519   0.017130   0.183931  -0.119936  -0.258959
    26  H    0.000416  -0.000026  -0.000005  -0.000836   0.002246  -0.000263
    27  C    0.012262   0.001220  -0.004981   0.019384  -0.053290   0.039434
    28  H   -0.000663   0.000009  -0.000042  -0.003040   0.008381  -0.004062
    29  H    0.000141  -0.000014   0.000021   0.000203   0.000206  -0.000081
    30  H    0.000000  -0.000001   0.000008   0.000189   0.000027  -0.000355
    31  H   -0.005419   0.000199  -0.000386   0.008215   0.000153  -0.016835
    32  C   -0.482013  -0.639200   0.790546  -1.161041   1.556479  -0.126879
    33  C   -0.485438  -0.295753   0.371319  -1.650712   2.278202  -0.348873
    34  C    0.966338   0.597321  -0.523240   2.824229  -4.801511   1.483750
    35  C   -0.074521   0.052217   0.025766  -0.265695   0.227034  -0.009314
    36  H    0.000491   0.000084  -0.000767   0.001166  -0.002850   0.001889
    37  C    0.584099   0.575650  -0.962597   0.970991  -0.687154  -0.555227
    38  H   -0.020122   0.009985  -0.015713  -0.023854   0.030334   0.038122
    39  C    0.116085  -0.028241  -0.029986   0.408675  -0.441687  -0.013750
    40  H   -0.000080   0.000154  -0.001028  -0.000052   0.000991   0.000275
    41  H    0.003349  -0.011808   0.036216  -0.004000  -0.014716  -0.004232
    42  H    0.000089  -0.000251   0.002039  -0.000378  -0.001417   0.000101
    43  C   -0.975215  -0.252207   0.401529  -1.535690   2.426916  -0.414731
    44  H    0.005131   0.003532  -0.002793   0.028808  -0.060381   0.008912
    45  Br   0.007422   0.021142  -0.008834  -0.009507  -0.097026   0.136873
    46  Br   0.004331   0.004138  -0.007184  -0.008379   0.010984   0.044162
               7          8          9         10         11         12
     1  C    1.196007   0.754816  -0.765431   0.808609  -0.770233  -0.043437
     2  C    0.505562   0.096591  -0.003447  -0.772641  -0.180940   0.000699
     3  C   -0.289974  -0.076545  -0.119941   0.818795   0.203729   0.004694
     4  C    0.589056  -0.713242  -0.200838   2.488535  -0.641110  -0.026412
     5  C   -2.560540   0.352056   1.091511  -0.612771   1.546806  -0.008641
     6  C    0.097856   1.947826   1.483563  -7.616431  -2.040630   0.029630
     7  S   21.433527   0.197043  -1.672931  -3.940091  -0.679586  -0.201199
     8  C    0.197043  23.540485  -0.118046  -5.852965  -4.427240  -0.915017
     9  C   -1.672931  -0.118046  18.609751  -3.529333  -7.222778  -0.223547
    10  S   -3.940091  -5.852965  -3.529333  31.272193   3.929176   0.282514
    11  C   -0.679586  -4.427240  -7.222778   3.929176  14.527135  -0.259009
    12  C   -0.201199  -0.915017  -0.223547   0.282514  -0.259009   6.804567
    13  C    0.373082   0.769583  -0.694282  -0.298299  -0.645217   0.548268
    14  C    0.574726  -9.473318  -0.853723   0.199845   2.667849  -0.162726
    15  H   -0.006427   0.002775   0.025552   0.002816  -0.010604   0.009107
    16  H    0.025977  -0.015875  -0.003367   0.001276  -0.004397   0.016147
    17  H   -0.003074  -0.017636  -0.074988   0.066333   0.325529   0.027404
    18  H    0.001241   0.013935   0.011310  -0.004396   0.024408   0.261892
    19  H    0.020391  -0.008408   0.002741   0.004517   0.001021  -0.000033
    20  H    0.001116  -0.001388  -0.009444   0.054140   0.002691  -0.000123
    21  H   -0.005786   0.000150   0.000493   0.002476   0.000147   0.000000
    22  H    0.000661   0.000177   0.000586  -0.003975   0.000211   0.000023
    23  C    0.282767   0.225511   0.216400  -1.999622  -0.002993  -0.016346
    24  H    0.005158   0.016520   0.025001  -0.092818  -0.012298  -0.001122
    25  C   -0.091545  -0.092399   0.127679   0.623793  -0.174123   0.057908
    26  H    0.005000   0.008065  -0.008880  -0.010168   0.000260  -0.000649
    27  C    0.068401   0.071075  -0.117981  -0.083493   0.014962  -0.046861
    28  H   -0.000914  -0.052043   0.009711   0.010273   0.019344   0.005406
    29  H   -0.000496   0.021306  -0.033905   0.003746   0.021111  -0.009845
    30  H   -0.000353   0.000839  -0.004240   0.001457   0.002521   0.000993
    31  H   -0.034321  -0.078040   0.058573   0.054956   0.019528   0.009381
    32  C   -1.025178   0.095798   0.070446   1.080707  -0.156766   0.012995
    33  C   -0.303136   0.019194  -0.035590   0.331493   0.236162   0.017866
    34  C    0.689169  -0.076117  -0.043098  -1.168266  -0.354625  -0.026896
    35  C   -0.035134  -0.003306  -0.018993   0.109463   0.034636   0.002412
    36  H    0.000284   0.000183   0.000726  -0.000572   0.000408   0.000058
    37  C    0.453966  -0.000251  -0.087336  -0.236027  -0.072595  -0.008169
    38  H    0.001008   0.003069   0.001741  -0.010210  -0.000647  -0.000074
    39  C    0.018059  -0.009065  -0.003770  -0.038373  -0.002504   0.000240
    40  H    0.000002   0.000019   0.000093  -0.000397  -0.000012   0.000000
    41  H    0.000648  -0.000132  -0.000051  -0.000292   0.000004   0.000000
    42  H   -0.000029  -0.000001  -0.000028   0.000148   0.000001   0.000000
    43  C   -0.101827   0.066586   0.231254   0.469141   0.280510  -0.002886
    44  H    0.046420  -0.015607  -0.025477   0.044795  -0.008546  -0.001291
    45  Br   0.059444   0.032314   0.004793  -0.183914  -0.035566   0.000999
    46  Br   0.048963   0.047983   0.033871  -0.195857  -0.036366  -0.006966
              13         14         15         16         17         18
     1  C    0.014054  -1.187631   0.000043   0.000194   0.000710   0.000018
     2  C    0.019000   0.082962   0.000000  -0.000444  -0.000026  -0.000003
     3  C    0.004316  -0.073148   0.000001   0.000105  -0.000404   0.000010
     4  C   -0.032344  -0.640846   0.000101   0.001107   0.000570   0.000079
     5  C    0.017691  -0.850358   0.000293   0.008629  -0.006650   0.000273
     6  C    0.023465   1.568683   0.000107  -0.003560  -0.000696  -0.000227
     7  S    0.373082   0.574726  -0.006427   0.025977  -0.003074   0.001241
     8  C    0.769583  -9.473318   0.002775  -0.015875  -0.017636   0.013935
     9  C   -0.694282  -0.853723   0.025552  -0.003367  -0.074988   0.011310
    10  S   -0.298299   0.199845   0.002816   0.001276   0.066333  -0.004396
    11  C   -0.645217   2.667849  -0.010604  -0.004397   0.325529   0.024408
    12  C    0.548268  -0.162726   0.009107   0.016147   0.027404   0.261892
    13  C    6.207496  -0.492194   0.279142   0.030866   0.014292   0.030625
    14  C   -0.492194  14.274875   0.026799   0.267354  -0.009494  -0.010648
    15  H    0.279142   0.026799   0.481514  -0.003848  -0.000123  -0.003590
    16  H    0.030866   0.267354  -0.003848   0.478468   0.000009  -0.000118
    17  H    0.014292  -0.009494  -0.000123   0.000009   0.486752  -0.003749
    18  H    0.030625  -0.010648  -0.003590  -0.000118  -0.003749   0.482995
    19  H    0.000306   0.001760   0.000000  -0.000001   0.000000   0.000000
    20  H   -0.000084   0.000647   0.000000   0.000000   0.000001   0.000000
    21  H    0.000000   0.000068   0.000000   0.000000   0.000000   0.000000
    22  H   -0.000005   0.000078   0.000000   0.000000   0.000000   0.000000
    23  C   -0.021354   0.082474   0.000136   0.000265  -0.005549  -0.000314
    24  H    0.000097  -0.000464   0.000000   0.000000   0.000005   0.000000
    25  C   -0.007521  -0.155089   0.000002  -0.000016  -0.000014  -0.000106
    26  H    0.000479   0.002877   0.000000   0.000000   0.000000   0.000000
    27  C    0.022889   0.021784  -0.000198   0.000089   0.004328   0.000670
    28  H   -0.004008   0.013928   0.000000   0.000000   0.000152  -0.000012
    29  H    0.006080  -0.003151   0.000000   0.000000  -0.000044  -0.000001
    30  H    0.000760  -0.001847   0.000000   0.000000   0.000005   0.000000
    31  H   -0.004059  -0.008003   0.000000  -0.000006   0.000011   0.000000
    32  C   -0.015699  -0.015856  -0.000002  -0.000212   0.001142  -0.000032
    33  C    0.002509   0.004467   0.000001  -0.000008  -0.000448   0.000006
    34  C    0.001245   0.018311  -0.000001   0.000051   0.000085  -0.000003
    35  C   -0.000135   0.006780   0.000000  -0.000001  -0.000032   0.000000
    36  H   -0.000003   0.000001   0.000000   0.000000   0.000000   0.000000
    37  C    0.002631   0.034089   0.000000   0.000004   0.000032   0.000000
    38  H    0.000036   0.000637   0.000000   0.000000   0.000000   0.000000
    39  C    0.000002  -0.002666   0.000000   0.000000  -0.000009   0.000000
    40  H    0.000000   0.000001   0.000000   0.000000   0.000000   0.000000
    41  H    0.000000  -0.000011   0.000000   0.000000   0.000000   0.000000
    42  H    0.000000   0.000000   0.000000   0.000000   0.000000   0.000000
    43  C    0.017796  -0.017409   0.000012  -0.000275   0.000148   0.000185
    44  H    0.000696   0.002882   0.000000   0.000000  -0.000001   0.000000
    45  Br   0.000363   0.013083  -0.000002  -0.000025  -0.000019   0.000006
    46  Br   0.001125  -0.004845   0.000001   0.000001  -0.000244  -0.000005
              19         20         21         22         23         24
     1  C    0.335547  -0.011900   0.019165  -0.014624   0.108379   0.000187
     2  C    0.017838   0.012853   0.252685   0.057751   0.071923  -0.000553
     3  C    0.031093   0.073184   0.014297   0.172586  -0.126719   0.001080
     4  C   -0.011079   0.318593  -0.001185   0.016485   0.041864  -0.008884
     5  C    0.031423  -0.110861   0.020688   0.069375  -0.310268   0.033786
     6  C   -0.105847  -0.009385   0.023260   0.022000   0.750150   0.009920
     7  S    0.020391   0.001116  -0.005786   0.000661   0.282767   0.005158
     8  C   -0.008408  -0.001388   0.000150   0.000177   0.225511   0.016520
     9  C    0.002741  -0.009444   0.000493   0.000586   0.216400   0.025001
    10  S    0.004517   0.054140   0.002476  -0.003975  -1.999622  -0.092818
    11  C    0.001021   0.002691   0.000147   0.000211  -0.002993  -0.012298
    12  C   -0.000033  -0.000123   0.000000   0.000023  -0.016346  -0.001122
    13  C    0.000306  -0.000084   0.000000  -0.000005  -0.021354   0.000097
    14  C    0.001760   0.000647   0.000068   0.000078   0.082474  -0.000464
    15  H    0.000000   0.000000   0.000000   0.000000   0.000136   0.000000
    16  H   -0.000001   0.000000   0.000000   0.000000   0.000265   0.000000
    17  H    0.000000   0.000001   0.000000   0.000000  -0.005549   0.000005
    18  H    0.000000   0.000000   0.000000   0.000000  -0.000314   0.000000
    19  H    0.480786   0.000010  -0.003972  -0.000128  -0.000363   0.000000
    20  H    0.000010   0.490546  -0.000129  -0.004022   0.000452   0.000006
    21  H   -0.003972  -0.000129   0.487399  -0.003565  -0.000083   0.000000
    22  H   -0.000128  -0.004022  -0.003565   0.496591  -0.000028   0.000000
    23  C   -0.000363   0.000452  -0.000083  -0.000028  16.545324   0.286049
    24  H    0.000000   0.000006   0.000000   0.000000   0.286049   0.517551
    25  C    0.000064  -0.000246  -0.000002  -0.000029  -2.124793  -0.099945
    26  H    0.000000   0.000000   0.000000   0.000000  -0.003574   0.003695
    27  C    0.000016  -0.000153   0.000000  -0.000003   0.425941  -0.009106
    28  H    0.000000   0.000000   0.000000   0.000000   0.029369   0.002669
    29  H    0.000000   0.000000   0.000000   0.000000   0.043490   0.000079
    30  H    0.000000   0.000000   0.000000   0.000000  -0.001227  -0.000201
    31  H    0.000000   0.000000   0.000000   0.000000  -0.069492  -0.001596
    32  C   -0.000113   0.023216   0.003080  -0.009021   2.410493  -0.186443
    33  C    0.000198  -0.003132   0.000733   0.000047  -4.135827   0.197720
    34  C    0.002571  -0.002592  -0.003294  -0.019031   4.409527  -0.086434
    35  C    0.000115   0.003846  -0.000238   0.001020   0.153125  -0.008648
    36  H    0.000000   0.000000   0.000000   0.000000   0.069644  -0.002743
    37  C   -0.001723  -0.010790  -0.000765   0.033043  -0.851017   0.002740
    38  H   -0.000037  -0.000012  -0.000007   0.000013   0.012626  -0.000013
    39  C   -0.000362  -0.001803   0.002099  -0.003191   0.155497   0.002438
    40  H    0.000000  -0.000001   0.000000   0.000000   0.004463  -0.000002
    41  H    0.000001   0.000004  -0.000007  -0.000239  -0.001027   0.000000
    42  H    0.000000  -0.000001   0.000000  -0.000003  -0.000598   0.000000
    43  C    0.001861  -0.008143  -0.000112   0.000109 -10.551554   0.211719
    44  H   -0.000008  -0.000003   0.000000   0.000000  -0.013255  -0.004320
    45  Br  -0.000097  -0.000263   0.000052  -0.000022  -0.411198   0.010350
    46  Br  -0.000001   0.000047  -0.000002   0.000004   0.792440  -0.027221
              25         26         27         28         29         30
     1  C    0.094031   0.000416   0.012262  -0.000663   0.000141   0.000000
     2  C   -0.012519  -0.000026   0.001220   0.000009  -0.000014  -0.000001
     3  C    0.017130  -0.000005  -0.004981  -0.000042   0.000021   0.000008
     4  C    0.183931  -0.000836   0.019384  -0.003040   0.000203   0.000189
     5  C   -0.119936   0.002246  -0.053290   0.008381   0.000206   0.000027
     6  C   -0.258959  -0.000263   0.039434  -0.004062  -0.000081  -0.000355
     7  S   -0.091545   0.005000   0.068401  -0.000914  -0.000496  -0.000353
     8  C   -0.092399   0.008065   0.071075  -0.052043   0.021306   0.000839
     9  C    0.127679  -0.008880  -0.117981   0.009711  -0.033905  -0.004240
    10  S    0.623793  -0.010168  -0.083493   0.010273   0.003746   0.001457
    11  C   -0.174123   0.000260   0.014962   0.019344   0.021111   0.002521
    12  C    0.057908  -0.000649  -0.046861   0.005406  -0.009845   0.000993
    13  C   -0.007521   0.000479   0.022889  -0.004008   0.006080   0.000760
    14  C   -0.155089   0.002877   0.021784   0.013928  -0.003151  -0.001847
    15  H    0.000002   0.000000  -0.000198   0.000000   0.000000   0.000000
    16  H   -0.000016   0.000000   0.000089   0.000000   0.000000   0.000000
    17  H   -0.000014   0.000000   0.004328   0.000152  -0.000044   0.000005
    18  H   -0.000106   0.000000   0.000670  -0.000012  -0.000001   0.000000
    19  H    0.000064   0.000000   0.000016   0.000000   0.000000   0.000000
    20  H   -0.000246   0.000000  -0.000153   0.000000   0.000000   0.000000
    21  H   -0.000002   0.000000   0.000000   0.000000   0.000000   0.000000
    22  H   -0.000029   0.000000  -0.000003   0.000000   0.000000   0.000000
    23  C   -2.124793  -0.003574   0.425941   0.029369   0.043490  -0.001227
    24  H   -0.099945   0.003695  -0.009106   0.002669   0.000079  -0.000201
    25  C    7.412229   0.325367  -0.238707  -0.107913  -0.112649  -0.091507
    26  H    0.325367   0.509679   0.004419   0.004080  -0.002885  -0.003776
    27  C   -0.238707   0.004419   5.766622   0.426566   0.437327   0.443396
    28  H   -0.107913   0.004080   0.426566   0.547679  -0.025506  -0.029440
    29  H   -0.112649  -0.002885   0.437327  -0.025506   0.520266  -0.023782
    30  H   -0.091507  -0.003776   0.443396  -0.029440  -0.023782   0.524314
    31  H    0.367588  -0.028369  -0.020024  -0.005456  -0.003053   0.004692
    32  C   -0.040634  -0.004436   0.088833  -0.007255  -0.000159  -0.000614
    33  C    0.115440   0.014701  -0.242438   0.008428   0.000218  -0.001297
    34  C   -0.309235  -0.009791   0.138732  -0.003932  -0.000096   0.001105
    35  C   -0.105411   0.001110   0.011298   0.000843   0.000021  -0.000134
    36  H    0.010156  -0.000007  -0.000160   0.000000   0.000000   0.000000
    37  C   -0.008517   0.000986   0.008535   0.000229  -0.000001  -0.000075
    38  H    0.004263   0.000000   0.000643   0.000000   0.000000   0.000000
    39  C   -0.000705  -0.000178  -0.004297  -0.000059  -0.000002   0.000033
    40  H   -0.000029   0.000000   0.000033   0.000000   0.000000   0.000000
    41  H    0.000148   0.000000  -0.000002   0.000000   0.000000   0.000000
    42  H   -0.000008   0.000000  -0.000001   0.000000   0.000000   0.000000
    43  C    1.042526   0.004135  -0.562484   0.002533  -0.008102   0.008989
    44  H   -0.002861   0.000324   0.008490   0.000039  -0.000020  -0.000006
    45  Br  -0.010721  -0.002763  -0.031216  -0.001795  -0.000317  -0.001269
    46  Br  -0.246037  -0.001960  -0.010301   0.004774  -0.000456   0.003031
              31         32         33         34         35         36
     1  C   -0.005419  -0.482013  -0.485438   0.966338  -0.074521   0.000491
     2  C    0.000199  -0.639200  -0.295753   0.597321   0.052217   0.000084
     3  C   -0.000386   0.790546   0.371319  -0.523240   0.025766  -0.000767
     4  C    0.008215  -1.161041  -1.650712   2.824229  -0.265695   0.001166
     5  C    0.000153   1.556479   2.278202  -4.801511   0.227034  -0.002850
     6  C   -0.016835  -0.126879  -0.348873   1.483750  -0.009314   0.001889
     7  S   -0.034321  -1.025178  -0.303136   0.689169  -0.035134   0.000284
     8  C   -0.078040   0.095798   0.019194  -0.076117  -0.003306   0.000183
     9  C    0.058573   0.070446  -0.035590  -0.043098  -0.018993   0.000726
    10  S    0.054956   1.080707   0.331493  -1.168266   0.109463  -0.000572
    11  C    0.019528  -0.156766   0.236162  -0.354625   0.034636   0.000408
    12  C    0.009381   0.012995   0.017866  -0.026896   0.002412   0.000058
    13  C   -0.004059  -0.015699   0.002509   0.001245  -0.000135  -0.000003
    14  C   -0.008003  -0.015856   0.004467   0.018311   0.006780   0.000001
    15  H    0.000000  -0.000002   0.000001  -0.000001   0.000000   0.000000
    16  H   -0.000006  -0.000212  -0.000008   0.000051  -0.000001   0.000000
    17  H    0.000011   0.001142  -0.000448   0.000085  -0.000032   0.000000
    18  H    0.000000  -0.000032   0.000006  -0.000003   0.000000   0.000000
    19  H    0.000000  -0.000113   0.000198   0.002571   0.000115   0.000000
    20  H    0.000000   0.023216  -0.003132  -0.002592   0.003846   0.000000
    21  H    0.000000   0.003080   0.000733  -0.003294  -0.000238   0.000000
    22  H    0.000000  -0.009021   0.000047  -0.019031   0.001020   0.000000
    23  C   -0.069492   2.410493  -4.135827   4.409527   0.153125   0.069644
    24  H   -0.001596  -0.186443   0.197720  -0.086434  -0.008648  -0.002743
    25  C    0.367588  -0.040634   0.115440  -0.309235  -0.105411   0.010156
    26  H   -0.028369  -0.004436   0.014701  -0.009791   0.001110  -0.000007
    27  C   -0.020024   0.088833  -0.242438   0.138732   0.011298  -0.000160
    28  H   -0.005456  -0.007255   0.008428  -0.003932   0.000843   0.000000
    29  H   -0.003053  -0.000159   0.000218  -0.000096   0.000021   0.000000
    30  H    0.004692  -0.000614  -0.001297   0.001105  -0.000134   0.000000
    31  H    0.548983   0.026925  -0.036636   0.051735  -0.004328  -0.000007
    32  C    0.026925  32.074910  -7.315192  -6.056069  -1.048051   0.225623
    33  C   -0.036636  -7.315192  30.546524 -19.752946  -2.219377   0.018833
    34  C    0.051735  -6.056069 -19.752946  44.954495  -2.954661   0.111365
    35  C   -0.004328  -1.048051  -2.219377  -2.954661  10.761968  -0.010626
    36  H   -0.000007   0.225623   0.018833   0.111365  -0.010626   0.551286
    37  C   -0.000891  -0.546942  -2.309194  -5.041398   1.184422   0.001380
    38  H    0.000001   0.140097   0.108948  -0.041801  -0.002494  -0.000130
    39  C    0.000827  -1.957224   0.134964   1.971497  -0.169421  -0.012139
    40  H    0.000000   0.017398   0.062712  -0.002100   0.238190  -0.005123
    41  H    0.000000   0.040654   0.020048   0.070671  -0.021737   0.000011
    42  H    0.000000   0.010598  -0.000549  -0.003820   0.042127  -0.000136
    43  C   -0.011206 -11.396952  11.474935 -12.161644   0.514903  -0.112032
    44  H    0.003560  -0.133531  -0.232931   0.267625  -0.021704   0.000053
    45  Br  -0.011561  -0.146851  -0.101102   0.393364  -0.079959   0.000053
    46  Br   0.006655  -0.152747  -0.266656   0.220287   0.064964   0.008001
              37         38         39         40         41         42
     1  C    0.584099  -0.020122   0.116085  -0.000080   0.003349   0.000089
     2  C    0.575650   0.009985  -0.028241   0.000154  -0.011808  -0.000251
     3  C   -0.962597  -0.015713  -0.029986  -0.001028   0.036216   0.002039
     4  C    0.970991  -0.023854   0.408675  -0.000052  -0.004000  -0.000378
     5  C   -0.687154   0.030334  -0.441687   0.000991  -0.014716  -0.001417
     6  C   -0.555227   0.038122  -0.013750   0.000275  -0.004232   0.000101
     7  S    0.453966   0.001008   0.018059   0.000002   0.000648  -0.000029
     8  C   -0.000251   0.003069  -0.009065   0.000019  -0.000132  -0.000001
     9  C   -0.087336   0.001741  -0.003770   0.000093  -0.000051  -0.000028
    10  S   -0.236027  -0.010210  -0.038373  -0.000397  -0.000292   0.000148
    11  C   -0.072595  -0.000647  -0.002504  -0.000012   0.000004   0.000001
    12  C   -0.008169  -0.000074   0.000240   0.000000   0.000000   0.000000
    13  C    0.002631   0.000036   0.000002   0.000000   0.000000   0.000000
    14  C    0.034089   0.000637  -0.002666   0.000001  -0.000011   0.000000
    15  H    0.000000   0.000000   0.000000   0.000000   0.000000   0.000000
    16  H    0.000004   0.000000   0.000000   0.000000   0.000000   0.000000
    17  H    0.000032   0.000000  -0.000009   0.000000   0.000000   0.000000
    18  H    0.000000   0.000000   0.000000   0.000000   0.000000   0.000000
    19  H   -0.001723  -0.000037  -0.000362   0.000000   0.000001   0.000000
    20  H   -0.010790  -0.000012  -0.001803  -0.000001   0.000004  -0.000001
    21  H   -0.000765  -0.000007   0.002099   0.000000  -0.000007   0.000000
    22  H    0.033043   0.000013  -0.003191   0.000000  -0.000239  -0.000003
    23  C   -0.851017   0.012626   0.155497   0.004463  -0.001027  -0.000598
    24  H    0.002740  -0.000013   0.002438  -0.000002   0.000000   0.000000
    25  C   -0.008517   0.004263  -0.000705  -0.000029   0.000148  -0.000008
    26  H    0.000986   0.000000  -0.000178   0.000000   0.000000   0.000000
    27  C    0.008535   0.000643  -0.004297   0.000033  -0.000002  -0.000001
    28  H    0.000229   0.000000  -0.000059   0.000000   0.000000   0.000000
    29  H   -0.000001   0.000000  -0.000002   0.000000   0.000000   0.000000
    30  H   -0.000075   0.000000   0.000033   0.000000   0.000000   0.000000
    31  H   -0.000891   0.000001   0.000827   0.000000   0.000000   0.000000
    32  C   -0.546942   0.140097  -1.957224   0.017398   0.040654   0.010598
    33  C   -2.309194   0.108948   0.134964   0.062712   0.020048  -0.000549
    34  C   -5.041398  -0.041801   1.971497  -0.002100   0.070671  -0.003820
    35  C    1.184422  -0.002494  -0.169421   0.238190  -0.021737   0.042127
    36  H    0.001380  -0.000130  -0.012139  -0.005123   0.000011  -0.000136
    37  C   15.377303  -0.075836  -0.459021   0.007701   0.137758   0.007874
    38  H   -0.075836   0.524197  -0.036832   0.000012  -0.004018  -0.000129
    39  C   -0.459021  -0.036832   6.597542   0.003632   0.056960   0.273207
    40  H    0.007701   0.000012   0.003632   0.493808  -0.000129  -0.003484
    41  H    0.137758  -0.004018   0.056960  -0.000129   0.506527  -0.003589
    42  H    0.007874  -0.000129   0.273207  -0.003484  -0.003589   0.494249
    43  C   -1.523995   0.189021  -0.447776  -0.005075   0.015884  -0.001913
    44  H    0.046418   0.001364  -0.001319   0.000002  -0.000008   0.000000
    45  Br  -0.031222  -0.003857   0.026124   0.000167  -0.000133   0.000143
    46  Br   0.040287   0.000119  -0.021909   0.000142  -0.000035  -0.000099
              43         44         45         46
     1  C   -0.975215   0.005131   0.007422   0.004331
     2  C   -0.252207   0.003532   0.021142   0.004138
     3  C    0.401529  -0.002793  -0.008834  -0.007184
     4  C   -1.535690   0.028808  -0.009507  -0.008379
     5  C    2.426916  -0.060381  -0.097026   0.010984
     6  C   -0.414731   0.008912   0.136873   0.044162
     7  S   -0.101827   0.046420   0.059444   0.048963
     8  C    0.066586  -0.015607   0.032314   0.047983
     9  C    0.231254  -0.025477   0.004793   0.033871
    10  S    0.469141   0.044795  -0.183914  -0.195857
    11  C    0.280510  -0.008546  -0.035566  -0.036366
    12  C   -0.002886  -0.001291   0.000999  -0.006966
    13  C    0.017796   0.000696   0.000363   0.001125
    14  C   -0.017409   0.002882   0.013083  -0.004845
    15  H    0.000012   0.000000  -0.000002   0.000001
    16  H   -0.000275   0.000000  -0.000025   0.000001
    17  H    0.000148  -0.000001  -0.000019  -0.000244
    18  H    0.000185   0.000000   0.000006  -0.000005
    19  H    0.001861  -0.000008  -0.000097  -0.000001
    20  H   -0.008143  -0.000003  -0.000263   0.000047
    21  H   -0.000112   0.000000   0.000052  -0.000002
    22  H    0.000109   0.000000  -0.000022   0.000004
    23  C  -10.551554  -0.013255  -0.411198   0.792440
    24  H    0.211719  -0.004320   0.010350  -0.027221
    25  C    1.042526  -0.002861  -0.010721  -0.246037
    26  H    0.004135   0.000324  -0.002763  -0.001960
    27  C   -0.562484   0.008490  -0.031216  -0.010301
    28  H    0.002533   0.000039  -0.001795   0.004774
    29  H   -0.008102  -0.000020  -0.000317  -0.000456
    30  H    0.008989  -0.000006  -0.001269   0.003031
    31  H   -0.011206   0.003560  -0.011561   0.006655
    32  C  -11.396952  -0.133531  -0.146851  -0.152747
    33  C   11.474935  -0.232931  -0.101102  -0.266656
    34  C  -12.161644   0.267625   0.393364   0.220287
    35  C    0.514903  -0.021704  -0.079959   0.064964
    36  H   -0.112032   0.000053   0.000053   0.008001
    37  C   -1.523995   0.046418  -0.031222   0.040287
    38  H    0.189021   0.001364  -0.003857   0.000119
    39  C   -0.447776  -0.001319   0.026124  -0.021909
    40  H   -0.005075   0.000002   0.000167   0.000142
    41  H    0.015884  -0.000008  -0.000133  -0.000035
    42  H   -0.001913   0.000000   0.000143  -0.000099
    43  C   28.938927   0.345341   0.384006  -0.406554
    44  H    0.345341   0.565648  -0.070940  -0.000375
    45  Br   0.384006  -0.070940  35.194940  -0.120421
    46  Br  -0.406554  -0.000375  -0.120421  35.222677
 Mulliken charges:
               1
     1  C   -0.020335
     2  C   -0.161493
     3  C   -0.104996
     4  C   -0.026514
     5  C   -0.243421
     6  C   -0.586321
     7  S    0.257005
     8  C   -0.337260
     9  C   -0.134351
    10  S   -0.010285
    11  C   -0.119369
    12  C   -0.131955
    13  C   -0.173693
    14  C    0.096467
    15  H    0.196394
    16  H    0.201608
    17  H    0.195692
    18  H    0.195551
    19  H    0.199911
    20  H    0.193121
    21  H    0.192353
    22  H    0.187129
    23  C   -0.471109
    24  H    0.216039
    25  C    0.029918
    26  H    0.190725
    27  C   -0.611654
    28  H    0.151729
    29  H    0.170350
    30  H    0.167763
    31  H    0.177707
    32  C   -0.044827
    33  C   -0.228435
    34  C    0.269134
    35  C   -0.382339
    36  H    0.145598
    37  C    0.000607
    38  H    0.169550
    39  C   -0.081594
    40  H    0.187717
    41  H    0.177282
    42  H    0.185859
    43  C   -0.531184
    44  H    0.215335
    45  Br   0.074960
    46  Br  -0.044367
 Sum of Mulliken charges =   0.00000
 Mulliken charges with hydrogens summed into heavy atoms:
               1
     1  C    0.179575
     2  C    0.030860
     3  C    0.082134
     4  C    0.166607
     5  C   -0.243421
     6  C   -0.586321
     7  S    0.257005
     8  C   -0.337260
     9  C   -0.134351
    10  S   -0.010285
    11  C    0.076323
    12  C    0.063595
    13  C    0.022701
    14  C    0.298075
    23  C   -0.255070
    25  C    0.398350
    27  C   -0.121812
    32  C   -0.044827
    33  C   -0.082837
    34  C    0.438684
    35  C   -0.194622
    37  C    0.177889
    39  C    0.104264
    43  C   -0.315849
    45  Br   0.074960
    46  Br  -0.044367
 APT charges:
               1
     1  C   -0.954623
     2  C   -0.499932
     3  C   -0.376554
     4  C   -0.759479
     5  C   -0.295171
     6  C   -0.287728
     7  S   -0.331763
     8  C   -0.302618
     9  C   -0.393824
    10  S    0.064790
    11  C   -0.755573
    12  C   -0.449559
    13  C   -0.489760
    14  C   -0.937305
    15  H    1.234628
    16  H    0.748538
    17  H    0.478010
    18  H    1.104552
    19  H    0.740746
    20  H    0.482408
    21  H    1.059051
    22  H    0.922059
    23  C   -0.847442
    24  H    0.373410
    25  C   -0.090175
    26  H    0.576934
    27  C   -1.763381
    28  H    0.212803
    29  H    0.602516
    30  H    0.614843
    31  H    0.177802
    32  C   -0.653566
    33  C   -0.716979
    34  C   -0.011669
    35  C   -0.669559
    36  H    0.371207
    37  C   -0.531172
    38  H    0.255116
    39  C   -0.382779
    40  H    0.898558
    41  H    0.774807
    42  H    1.108325
    43  C   -0.671014
    44  H    0.273695
    45  Br   0.057122
    46  Br   0.039707
 Sum of APT charges =   0.00000
 APT charges with hydrogens summed into heavy atoms:
               1
     1  C   -0.213877
     2  C    0.559119
     3  C    0.545506
     4  C   -0.277072
     5  C   -0.295171
     6  C   -0.287728
     7  S   -0.331763
     8  C   -0.302618
     9  C   -0.393824
    10  S    0.064790
    11  C   -0.277563
    12  C    0.654992
    13  C    0.744868
    14  C   -0.188767
    23  C   -0.474031
    25  C    0.664561
    27  C   -0.333219
    32  C   -0.653566
    33  C   -0.345772
    34  C    0.243447
    35  C    0.228998
    37  C    0.243634
    39  C    0.725546
    43  C   -0.397320
    45  Br   0.057122
    46  Br   0.039707
 Electronic spatial extent (au):  <R**2>=          12236.6243
 Charge=              0.0000 electrons
 Dipole moment (field-independent basis, Debye):
    X=              5.7671    Y=              2.9105    Z=             -2.5058  Tot=              6.9289
 Quadrupole moment (field-independent basis, Debye-Ang):
   XX=           -191.0526   YY=           -168.7962   ZZ=           -189.2568
   XY=            -16.2845   XZ=              8.8740   YZ=              0.8169
 Traceless Quadrupole moment (field-independent basis, Debye-Ang):
   XX=             -8.0174   YY=             14.2390   ZZ=             -6.2216
   XY=            -16.2845   XZ=              8.8740   YZ=              0.8169
 Octapole moment (field-independent basis, Debye-Ang**2):
  XXX=            -63.2481  YYY=             19.3782  ZZZ=             32.1856  XYY=             -8.2692
  XXY=            -80.1920  XXZ=              2.8125  XZZ=            -36.5546  YZZ=            -23.9462
  YYZ=              7.3894  XYZ=             30.2922
 Hexadecapole moment (field-independent basis, Debye-Ang**3):
 XXXX=          -7573.7301 YYYY=          -5171.0431 ZZZZ=          -1976.2873 XXXY=           -189.6129
 XXXZ=            120.0764 YYYX=            163.6947 YYYZ=             10.6246 ZZZX=            -55.4528
 ZZZY=             20.7996 XXYY=          -2085.8021 XXZZ=          -1537.1728 YYZZ=          -1214.8636
 XXYZ=             -0.2221 YYXZ=             19.3801 ZZXY=             28.0870
 N-N= 3.890683351401D+03 E-N=-2.390753637577D+04  KE= 6.746730563408D+03
  Exact polarizability:       0.000       0.000       0.000       0.000       0.000       0.000
 Approx polarizability:     329.058     -32.213     402.681      45.171      10.095     380.730
 D2PCM: PCM CHGder 2nd derivatives, FixD1E=F FixD2E=F DoIter=F DoCFld=F I1PDM=0
 Calling FoFJK, ICntrl=    100127 FMM=F ISym2X=0 I1Cent= 0 IOpClX= 0 NMat=1 NMatS=1 NMatT=0.
 ***** Axes restored to original set *****
 -------------------------------------------------------------------
 Center     Atomic                   Forces (Hartrees/Bohr)
 Number     Number              X              Y              Z
 -------------------------------------------------------------------
      1        6          -0.000149648   -0.000020390    0.000266033
      2        6          -0.000251998    0.000282394    0.000765026
      3        6           0.000224163    0.000727089    0.000496076
      4        6           0.000893887    0.000970401   -0.000265019
      5        6           0.000855228    0.000626272   -0.000656665
      6        6           0.000220686    0.000193673   -0.000422761
      7       16          -0.001325759   -0.000422461   -0.001952325
      8        6           0.000241663    0.000153095   -0.000477809
      9        6           0.000878029    0.000275526   -0.000690393
     10       16           0.003410579    0.001895656   -0.003482430
     11        6           0.001089447    0.000022106   -0.000247764
     12        6           0.000557860   -0.000365201    0.000489620
     13        6          -0.000002482   -0.000317954    0.000675436
     14        6          -0.000133760   -0.000007644    0.000185093
     15        1          -0.000026321   -0.000051124    0.000102667
     16        1          -0.000063181    0.000009942    0.000021315
     17        1           0.000140174   -0.000020838   -0.000031354
     18        1           0.000048278   -0.000064822    0.000067231
     19        1          -0.000036408   -0.000042792    0.000062129
     20        1           0.000120782    0.000113230   -0.000049032
     21        1          -0.000047255    0.000012458    0.000098524
     22        1           0.000013563    0.000087591    0.000067204
     23        6          -0.000851309   -0.001300659   -0.000669443
     24        1          -0.000130196   -0.000207843    0.000259596
     25        6          -0.001490759   -0.001699380   -0.000267772
     26        1          -0.000132608   -0.000000296   -0.000376316
     27        6          -0.001507550   -0.001235196   -0.000837916
     28        1          -0.000278064    0.000040086   -0.000275211
     29        1           0.000367843   -0.000108514    0.000019318
     30        1          -0.000272930   -0.000555140   -0.000028147
     31        1          -0.000472618   -0.000475603   -0.000081362
     32        6          -0.003263150   -0.002460378   -0.001347790
     33        6          -0.002837346   -0.000094774   -0.002028978
     34        6          -0.001509878   -0.003541504   -0.000246510
     35        6          -0.000558091    0.001531786   -0.001101042
     36        1          -0.000340556    0.000057422   -0.000300520
     37        6           0.000943331   -0.002046442    0.000855262
     38        1          -0.000102120   -0.000471449   -0.000001074
     39        6           0.001212140    0.000494025    0.000374750
     40        1          -0.000017429    0.000317405   -0.000136716
     41        1           0.000205994   -0.000248361    0.000169447
     42        1           0.000251139    0.000140331    0.000087154
     43        6          -0.002595371   -0.001961148   -0.001023544
     44        1          -0.000089669   -0.000055874   -0.000196180
     45       35          -0.003001234    0.001345034    0.004868480
     46       35           0.009812905    0.008480262    0.007263712
 -------------------------------------------------------------------
 Cartesian Forces:  Max     0.009812905 RMS     0.001663123
 FormGI is forming the generalized inverse of G from B-inverse, IUseBI=4.

 GradGradGradGradGradGradGradGradGradGradGradGradGradGradGradGradGradGrad
 Berny optimization.
 Internal  Forces:  Max     0.013681000 RMS     0.001904225
 Search for a local minimum.
 Step number   1 out of a maximum of  276
 All quantities printed in internal units (Hartrees-Bohrs-Radians)
 Mixed Optimization -- RFO/linear search
 Second derivative matrix not updated -- analytic derivatives used.
 ITU=  0
     Eigenvalues ---   -0.00328   0.00125   0.00178   0.00192   0.00278
     Eigenvalues ---    0.00381   0.00429   0.00625   0.00718   0.00953
     Eigenvalues ---    0.01114   0.01160   0.01267   0.01430   0.01551
     Eigenvalues ---    0.01634   0.01729   0.01764   0.01770   0.01788
     Eigenvalues ---    0.01829   0.01938   0.01979   0.02040   0.02094
     Eigenvalues ---    0.02127   0.02149   0.02385   0.02409   0.02487
     Eigenvalues ---    0.02530   0.02561   0.02571   0.02656   0.02801
     Eigenvalues ---    0.02833   0.02908   0.02961   0.02969   0.03066
     Eigenvalues ---    0.03225   0.03607   0.03812   0.04064   0.04283
     Eigenvalues ---    0.04736   0.05062   0.05198   0.07047   0.07677
     Eigenvalues ---    0.08843   0.09344   0.10253   0.10769   0.10940
     Eigenvalues ---    0.11058   0.11129   0.11594   0.11673   0.11747
     Eigenvalues ---    0.11915   0.12093   0.12176   0.12294   0.12346
     Eigenvalues ---    0.12392   0.12572   0.12629   0.12955   0.13516
     Eigenvalues ---    0.14236   0.15218   0.15347   0.16046   0.16409
     Eigenvalues ---    0.17550   0.18074   0.18505   0.19044   0.19341
     Eigenvalues ---    0.19402   0.19466   0.19506   0.19748   0.20241
     Eigenvalues ---    0.21187   0.22012   0.23669   0.24409   0.24881
     Eigenvalues ---    0.26668   0.27284   0.28228   0.29684   0.29773
     Eigenvalues ---    0.30355   0.30663   0.33145   0.33203   0.34007
     Eigenvalues ---    0.34447   0.34575   0.34844   0.35216   0.36029
     Eigenvalues ---    0.36202   0.36289   0.36535   0.36561   0.36590
     Eigenvalues ---    0.36618   0.36694   0.36725   0.36755   0.36900
     Eigenvalues ---    0.36929   0.37205   0.39950   0.40894   0.42076
     Eigenvalues ---    0.42423   0.42622   0.45430   0.46709   0.47879
     Eigenvalues ---    0.48309   0.48338   0.48589   0.49171   0.51514
     Eigenvalues ---    0.52060   0.52321
 RFO step:  Lambda=-8.94749622D-03 EMin=-3.27682952D-03
 Linear search not attempted -- first point.
 Maximum step size (   0.300) exceeded in Quadratic search.
    -- Step size scaled by   0.814
 Iteration  1 RMS(Cart)=  0.12550508 RMS(Int)=  0.00896759
 Iteration  2 RMS(Cart)=  0.02764797 RMS(Int)=  0.00066079
 Iteration  3 RMS(Cart)=  0.00068478 RMS(Int)=  0.00056450
 Iteration  4 RMS(Cart)=  0.00000106 RMS(Int)=  0.00056450
 Iteration  5 RMS(Cart)=  0.00000000 RMS(Int)=  0.00056450
 Variable       Old X    -DE/DX   Delta X   Delta X   Delta X     New X
                                 (Linear)    (Quad)   (Total)
    R1        2.63112  -0.00038   0.00000  -0.00148  -0.00137   2.62974
    R2        2.64014  -0.00004   0.00000   0.00030   0.00034   2.64048
    R3        2.05196   0.00004   0.00000   0.00013   0.00013   2.05208
    R4        2.63379   0.00043   0.00000   0.00066   0.00073   2.63453
    R5        2.05085   0.00004   0.00000  -0.00006  -0.00006   2.05079
    R6        2.62550   0.00162   0.00000   0.00224   0.00221   2.62771
    R7        2.05058   0.00003   0.00000   0.00011   0.00011   2.05069
    R8        2.63635   0.00126   0.00000   0.00234   0.00223   2.63859
    R9        2.05175  -0.00001   0.00000   0.00010   0.00010   2.05185
   R10        2.64399  -0.00106   0.00000  -0.00117  -0.00110   2.64289
   R11        3.34517   0.00196   0.00000   0.00890   0.00892   3.35410
   R12        5.35529   0.00252   0.00000   0.06024   0.06032   5.41561
   R13        3.36849  -0.00106   0.00000  -0.00488  -0.00520   3.36329
   R14        3.36870  -0.00071   0.00000  -0.00468  -0.00532   3.36338
   R15        2.64369  -0.00099   0.00000  -0.00009  -0.00013   2.64357
   R16        2.64045  -0.00010   0.00000  -0.00054  -0.00049   2.63996
   R17        3.34686   0.00124   0.00000   0.00564   0.00632   3.35318
   R18        2.63779   0.00083   0.00000   0.00105   0.00103   2.63882
   R19        5.06667   0.00171   0.00000   0.11648   0.11653   5.18320
   R20        5.18443   0.00239   0.00000   0.11683   0.11770   5.30213
   R21        2.62660   0.00134   0.00000   0.00218   0.00213   2.62873
   R22        2.05199   0.00067   0.00000   0.00034   0.00003   2.05202
   R23        2.63413   0.00048   0.00000   0.00000  -0.00012   2.63400
   R24        2.05064   0.00002   0.00000   0.00007   0.00007   2.05071
   R25        2.63134  -0.00020   0.00000  -0.00065  -0.00072   2.63062
   R26        2.05076   0.00004   0.00000  -0.00003  -0.00003   2.05072
   R27        2.05188   0.00000   0.00000   0.00003   0.00003   2.05191
   R28        5.25809   0.00181   0.00000   0.07916   0.07935   5.33744
   R29        2.05850   0.00222   0.00000   0.00510   0.00405   2.06255
   R30        2.89459  -0.00016   0.00000  -0.00380  -0.00402   2.89057
   R31        2.90716  -0.00586   0.00000  -0.02797  -0.02874   2.87842
   R32        3.80857  -0.01368   0.00000  -0.08051  -0.08051   3.72807
   R33        2.06819  -0.00023   0.00000   0.00001   0.00001   2.06820
   R34        2.87647   0.00125   0.00000   0.00285   0.00299   2.87946
   R35        2.07103  -0.00064   0.00000  -0.00086  -0.00086   2.07016
   R36        2.06874   0.00135   0.00000   0.00294   0.00328   2.07202
   R37        2.06640   0.00032   0.00000   0.00091   0.00091   2.06731
   R38        2.06766   0.00053   0.00000   0.00115   0.00115   2.06881
   R39        2.63183   0.00449   0.00000   0.00444   0.00461   2.63643
   R40        2.65442  -0.00532   0.00000  -0.00416  -0.00401   2.65041
   R41        2.84935  -0.00123   0.00000   0.00247   0.00247   2.85182
   R42        2.63076   0.00255   0.00000   0.00746   0.00744   2.63820
   R43        2.04564   0.00015   0.00000   0.00248   0.00248   2.04813
   R44        2.63233  -0.00327   0.00000  -0.00776  -0.00772   2.62461
   R45        2.05502  -0.00011   0.00000   0.00001   0.00001   2.05503
   R46        2.62852   0.00084   0.00000  -0.00062  -0.00080   2.62771
   R47        2.05184   0.00009   0.00000  -0.00013  -0.00013   2.05171
   R48        2.63907  -0.00078   0.00000   0.00012  -0.00003   2.63904
   R49        2.05211  -0.00011   0.00000  -0.00044  -0.00044   2.05167
   R50        2.05199  -0.00002   0.00000  -0.00001  -0.00001   2.05198
   R51        2.05845   0.00329   0.00000   0.00195   0.00165   2.06011
   R52        3.70896   0.00529   0.00000   0.02067   0.02067   3.72963
    A1        2.09653  -0.00008   0.00000  -0.00044  -0.00038   2.09615
    A2        2.09803   0.00009   0.00000   0.00077   0.00074   2.09876
    A3        2.08856  -0.00001   0.00000  -0.00035  -0.00038   2.08818
    A4        2.09852  -0.00039   0.00000  -0.00246  -0.00237   2.09616
    A5        2.08543   0.00013   0.00000   0.00185   0.00180   2.08724
    A6        2.09917   0.00026   0.00000   0.00063   0.00058   2.09976
    A7        2.09267   0.00036   0.00000   0.00268   0.00266   2.09533
    A8        2.10083  -0.00029   0.00000  -0.00149  -0.00148   2.09936
    A9        2.08960  -0.00007   0.00000  -0.00119  -0.00118   2.08843
   A10        2.09517  -0.00050   0.00000  -0.00043  -0.00066   2.09451
   A11        2.09928   0.00014   0.00000  -0.00137  -0.00126   2.09801
   A12        2.08869   0.00036   0.00000   0.00179   0.00191   2.09060
   A13        2.09869  -0.00073   0.00000  -0.00417  -0.00367   2.09502
   A14        2.05424   0.00181   0.00000   0.00488   0.00378   2.05802
   A15        2.15927   0.00056   0.00000   0.05029   0.05028   2.20955
   A16        2.12991  -0.00109   0.00000  -0.00089  -0.00032   2.12959
   A17        1.37217  -0.00090   0.00000  -0.06459  -0.06437   1.30780
   A18        2.08360   0.00135   0.00000   0.00475   0.00436   2.08796
   A19        2.07758  -0.00033   0.00000  -0.00595  -0.00611   2.07147
   A20        2.12184  -0.00103   0.00000   0.00102   0.00151   2.12335
   A21        1.77009   0.00228   0.00000   0.01033   0.00958   1.77967
   A22        2.12006  -0.00051   0.00000   0.00283   0.00277   2.12284
   A23        2.07813  -0.00041   0.00000  -0.00728  -0.00753   2.07060
   A24        2.08436   0.00090   0.00000   0.00384   0.00399   2.08836
   A25        2.13137  -0.00155   0.00000  -0.00256  -0.00146   2.12992
   A26        2.09780  -0.00040   0.00000  -0.00388  -0.00429   2.09351
   A27        2.05359   0.00193   0.00000   0.00594   0.00508   2.05867
   A28        1.78275   0.00169   0.00000   0.01026   0.00860   1.79135
   A29        2.07629  -0.00096   0.00000  -0.02415  -0.02509   2.05120
   A30        2.07478  -0.00218   0.00000  -0.07003  -0.07166   2.00311
   A31        1.79205   0.00004   0.00000  -0.08121  -0.08159   1.71046
   A32        0.95967  -0.00174   0.00000  -0.01919  -0.01944   0.94023
   A33        2.09571  -0.00028   0.00000   0.00043   0.00078   2.09650
   A34        2.08773  -0.00102   0.00000  -0.00084  -0.00139   2.08634
   A35        2.09974   0.00130   0.00000   0.00041   0.00057   2.10031
   A36        2.09243   0.00003   0.00000   0.00180   0.00172   2.09416
   A37        2.08937   0.00009   0.00000  -0.00091  -0.00088   2.08848
   A38        2.10127  -0.00012   0.00000  -0.00080  -0.00076   2.10051
   A39        2.09840  -0.00026   0.00000  -0.00204  -0.00214   2.09626
   A40        2.09859   0.00021   0.00000   0.00118   0.00123   2.09982
   A41        2.08614   0.00005   0.00000   0.00089   0.00094   2.08707
   A42        2.09693   0.00002   0.00000  -0.00015  -0.00009   2.09685
   A43        2.09035  -0.00007   0.00000  -0.00070  -0.00074   2.08961
   A44        2.09587   0.00005   0.00000   0.00080   0.00076   2.09663
   A45        1.49987   0.00140   0.00000   0.01533   0.01418   1.51406
   A46        1.93904  -0.00221   0.00000  -0.01645  -0.01694   1.92209
   A47        1.86968  -0.00074   0.00000  -0.00775  -0.00805   1.86163
   A48        1.76898   0.00390   0.00000   0.04010   0.03995   1.80894
   A49        1.93075   0.00717   0.00000   0.03298   0.03367   1.96442
   A50        1.88770  -0.00129   0.00000   0.02144   0.02202   1.90972
   A51        2.06095  -0.00730   0.00000  -0.07135  -0.07144   1.98951
   A52        1.96292   0.00029   0.00000   0.01539   0.01549   1.97840
   A53        1.90919  -0.00090   0.00000   0.00224   0.00266   1.91185
   A54        1.99966   0.00118   0.00000  -0.01088  -0.01141   1.98825
   A55        1.87342   0.00020   0.00000   0.00087   0.00076   1.87418
   A56        1.92235   0.00014   0.00000   0.00580   0.00601   1.92837
   A57        1.85340   0.00021   0.00000   0.00184   0.00175   1.85515
   A58        1.89954  -0.00089   0.00000   0.00089   0.00095   1.90050
   A59        1.94649  -0.00084   0.00000  -0.01047  -0.01093   1.93556
   A60        1.92024  -0.00044   0.00000   0.00020   0.00009   1.92033
   A61        1.94936   0.00097   0.00000   0.00494   0.00524   1.95459
   A62        1.88068  -0.00031   0.00000  -0.00249  -0.00212   1.87856
   A63        1.88100   0.00078   0.00000   0.00802   0.00794   1.88894
   A64        1.88349  -0.00016   0.00000  -0.00003  -0.00007   1.88342
   A65        2.61228  -0.00262   0.00000  -0.07546  -0.07436   2.53792
   A66        2.06748   0.00059   0.00000  -0.00324  -0.00407   2.06341
   A67        2.11311   0.01178   0.00000   0.03567   0.03369   2.14681
   A68        2.09967  -0.01241   0.00000  -0.03930  -0.04052   2.05914
   A69        2.11269  -0.00239   0.00000  -0.00506  -0.00472   2.10797
   A70        2.09883   0.00164   0.00000   0.00979   0.00962   2.10844
   A71        2.07166   0.00076   0.00000  -0.00473  -0.00489   2.06677
   A72        2.10397   0.00189   0.00000   0.00924   0.00953   2.11350
   A73        2.09471  -0.00142   0.00000  -0.00981  -0.00995   2.08476
   A74        2.08444  -0.00047   0.00000   0.00055   0.00040   2.08484
   A75        2.09827  -0.00054   0.00000   0.00154   0.00149   2.09977
   A76        2.08346   0.00060   0.00000   0.00054   0.00052   2.08399
   A77        2.10131  -0.00006   0.00000  -0.00188  -0.00189   2.09942
   A78        2.09861   0.00032   0.00000  -0.00468  -0.00464   2.09397
   A79        2.08825  -0.00051   0.00000   0.00159   0.00155   2.08980
   A80        2.09613   0.00019   0.00000   0.00292   0.00289   2.09902
   A81        2.08366   0.00016   0.00000   0.00127   0.00110   2.08476
   A82        2.09932   0.00019   0.00000  -0.00028  -0.00020   2.09912
   A83        2.10008  -0.00035   0.00000  -0.00100  -0.00092   2.09916
   A84        2.09170   0.00017   0.00000  -0.02248  -0.02247   2.06922
   A85        1.82466  -0.00213   0.00000   0.02427   0.02384   1.84850
   A86        1.92931   0.00190   0.00000   0.00756   0.00756   1.93687
   A87        1.88282   0.00157   0.00000  -0.01010  -0.00956   1.87326
   A88        1.93567  -0.00216   0.00000   0.00367   0.00363   1.93929
   A89        1.76654   0.00079   0.00000   0.00156   0.00127   1.76781
   A90        2.28732   0.00244   0.00000  -0.02624  -0.02576   2.26156
   A91        2.02097   0.00174   0.00000  -0.02139  -0.02092   2.00005
    D1       -0.02991   0.00003   0.00000   0.00044   0.00055  -0.02936
    D2        3.12313   0.00001   0.00000  -0.00189  -0.00178   3.12135
    D3        3.12392   0.00008   0.00000   0.00257   0.00251   3.12643
    D4       -0.00622   0.00006   0.00000   0.00025   0.00018  -0.00604
    D5        0.04862  -0.00020   0.00000   0.00132   0.00107   0.04969
    D6       -3.07420   0.00034   0.00000   0.01250   0.01225  -3.06195
    D7       -3.10515  -0.00025   0.00000  -0.00079  -0.00087  -3.10602
    D8        0.05522   0.00029   0.00000   0.01038   0.01031   0.06553
    D9       -0.01230   0.00024   0.00000  -0.00174  -0.00163  -0.01393
   D10       -3.14056  -0.00007   0.00000  -0.00190  -0.00198   3.14064
   D11        3.11775   0.00026   0.00000   0.00061   0.00072   3.11847
   D12       -0.01051  -0.00005   0.00000   0.00045   0.00037  -0.01014
   D13        0.03529  -0.00028   0.00000   0.00147   0.00128   0.03657
   D14       -3.11728  -0.00045   0.00000  -0.00007  -0.00040  -3.11768
   D15       -3.11955   0.00002   0.00000   0.00163   0.00162  -3.11793
   D16        0.01107  -0.00014   0.00000   0.00009  -0.00006   0.01101
   D17       -0.01625   0.00007   0.00000   0.00020   0.00026  -0.01599
   D18        3.09766  -0.00007   0.00000  -0.00710  -0.00709   3.09058
   D19        1.66932  -0.00133   0.00000  -0.05819  -0.05917   1.61015
   D20        3.13626   0.00023   0.00000   0.00174   0.00194   3.13820
   D21       -0.03302   0.00010   0.00000  -0.00555  -0.00540  -0.03842
   D22       -1.46136  -0.00117   0.00000  -0.05665  -0.05748  -1.51884
   D23       -0.02566   0.00018   0.00000  -0.00155  -0.00138  -0.02704
   D24        3.09666  -0.00036   0.00000  -0.01309  -0.01299   3.08367
   D25       -3.13834   0.00027   0.00000   0.00598   0.00621  -3.13213
   D26       -0.01601  -0.00027   0.00000  -0.00556  -0.00540  -0.02141
   D27       -2.16463   0.00013   0.00000  -0.02321  -0.02462  -2.18925
   D28        0.95770  -0.00041   0.00000  -0.03475  -0.03623   0.92147
   D29        2.48050   0.00006   0.00000   0.02541   0.02578   2.50629
   D30       -1.47910  -0.00216   0.00000  -0.08262  -0.08222  -1.56132
   D31       -0.68930  -0.00007   0.00000   0.01792   0.01823  -0.67107
   D32        1.63428  -0.00229   0.00000  -0.09010  -0.08977   1.54451
   D33        0.54591   0.00220   0.00000   0.02244   0.02297   0.56888
   D34        2.62124   0.00082   0.00000  -0.01769  -0.01958   2.60166
   D35       -2.44381   0.00011   0.00000  -0.01911  -0.01906  -2.46287
   D36        0.71698   0.00063   0.00000  -0.00772  -0.00767   0.70932
   D37       -0.72100  -0.00070   0.00000   0.00676   0.00689  -0.71411
   D38        2.45900  -0.00003   0.00000   0.02543   0.02539   2.48438
   D39        0.02446   0.00000   0.00000   0.00599   0.00589   0.03035
   D40       -3.08551   0.00080   0.00000   0.02528   0.02529  -3.06022
   D41        3.12751  -0.00070   0.00000  -0.01299  -0.01303   3.11448
   D42        0.01754   0.00010   0.00000   0.00630   0.00636   0.02391
   D43        3.06662  -0.00066   0.00000  -0.02192  -0.02183   3.04479
   D44       -0.06707  -0.00047   0.00000  -0.01514  -0.01505  -0.08212
   D45       -0.03736   0.00003   0.00000  -0.00362  -0.00369  -0.04105
   D46        3.11213   0.00022   0.00000   0.00316   0.00309   3.11522
   D47        0.68509   0.00004   0.00000  -0.01873  -0.01888   0.66621
   D48       -1.63939   0.00155   0.00000   0.06219   0.05960  -1.57979
   D49       -0.64807  -0.00023   0.00000   0.00509   0.00695  -0.64112
   D50       -2.48737  -0.00078   0.00000  -0.03772  -0.03807  -2.52543
   D51        1.47134   0.00073   0.00000   0.04321   0.04041   1.51175
   D52        2.46267  -0.00105   0.00000  -0.01390  -0.01224   2.45042
   D53        0.01497  -0.00023   0.00000  -0.00673  -0.00673   0.00824
   D54       -3.12702  -0.00054   0.00000  -0.01595  -0.01626   3.13991
   D55       -3.09638   0.00059   0.00000   0.01186   0.01200  -3.08439
   D56        0.04481   0.00029   0.00000   0.00263   0.00246   0.04728
   D57       -1.19083   0.00011   0.00000   0.03041   0.02866  -1.16218
   D58        0.99845  -0.00061   0.00000  -0.05443  -0.05214   0.94632
   D59       -0.49189  -0.00123   0.00000   0.01578   0.01496  -0.47693
   D60       -2.37254   0.00366   0.00000   0.01477   0.01500  -2.35753
   D61       -0.33857   0.00113   0.00000  -0.01465  -0.01338  -0.35196
   D62       -0.02772   0.00024   0.00000   0.00436   0.00432  -0.02340
   D63        3.13003  -0.00006   0.00000  -0.00220  -0.00228   3.12774
   D64        3.11427   0.00054   0.00000   0.01365   0.01393   3.12820
   D65       -0.01117   0.00025   0.00000   0.00709   0.00733  -0.00384
   D66       -1.16729  -0.00051   0.00000  -0.02262  -0.02203  -1.18932
   D67        1.97391  -0.00081   0.00000  -0.03187  -0.03159   1.94232
   D68        0.00788  -0.00010   0.00000  -0.00166  -0.00161   0.00627
   D69       -3.12185  -0.00024   0.00000  -0.00446  -0.00445  -3.12630
   D70        3.13320   0.00020   0.00000   0.00494   0.00504   3.13824
   D71        0.00347   0.00006   0.00000   0.00214   0.00220   0.00567
   D72        0.02484  -0.00005   0.00000   0.00124   0.00123   0.02607
   D73       -3.12467  -0.00024   0.00000  -0.00558  -0.00559  -3.13026
   D74       -3.12853   0.00009   0.00000   0.00402   0.00405  -3.12448
   D75        0.00514  -0.00010   0.00000  -0.00279  -0.00276   0.00238
   D76       -0.41538  -0.00226   0.00000  -0.04468  -0.04518  -0.46056
   D77       -1.05274  -0.00329   0.00000  -0.04173  -0.04137  -1.09411
   D78        1.05783   0.00372   0.00000  -0.01600  -0.01534   1.04249
   D79       -3.05497  -0.00295   0.00000  -0.08042  -0.08046  -3.13542
   D80       -2.80558   0.00015   0.00000  -0.00434  -0.00453  -2.81011
   D81       -0.63759   0.00050   0.00000  -0.00291  -0.00287  -0.64046
   D82        1.47383   0.00026   0.00000  -0.00810  -0.00835   1.46548
   D83        1.40337  -0.00215   0.00000  -0.00547  -0.00506   1.39832
   D84       -2.71182  -0.00181   0.00000  -0.00403  -0.00341  -2.71522
   D85       -0.60040  -0.00204   0.00000  -0.00922  -0.00888  -0.60928
   D86       -0.87867   0.00298   0.00000   0.04629   0.04608  -0.83260
   D87        1.28933   0.00332   0.00000   0.04773   0.04773   1.33705
   D88       -2.88244   0.00309   0.00000   0.04253   0.04225  -2.84019
   D89        0.75614   0.00005   0.00000  -0.02617  -0.02601   0.73013
   D90       -1.35509  -0.00037   0.00000  -0.01831  -0.01820  -1.37329
   D91        3.04021  -0.00100   0.00000  -0.03471  -0.03452   3.00569
   D92        2.87195   0.00111   0.00000  -0.03169  -0.03205   2.83990
   D93        0.76071   0.00068   0.00000  -0.02382  -0.02424   0.73648
   D94       -1.12717   0.00006   0.00000  -0.04022  -0.04056  -1.16773
   D95       -1.22391  -0.00022   0.00000  -0.03098  -0.03125  -1.25516
   D96        2.94804  -0.00065   0.00000  -0.02311  -0.02344   2.92460
   D97        1.06016  -0.00128   0.00000  -0.03952  -0.03976   1.02040
   D98        1.01852   0.00126   0.00000   0.01137   0.01080   1.02932
   D99        3.10442   0.00004   0.00000   0.00166   0.00127   3.10570
   D100      -1.08748   0.00017   0.00000   0.00496   0.00465  -1.08284
   D101      -3.10367   0.00105   0.00000   0.01083   0.01056  -3.09312
   D102      -1.01777  -0.00017   0.00000   0.00112   0.00103  -1.01674
   D103       1.07350  -0.00004   0.00000   0.00442   0.00441   1.07791
   D104      -1.07844   0.00087   0.00000   0.01679   0.01661  -1.06183
   D105       1.00746  -0.00035   0.00000   0.00709   0.00708   1.01454
   D106       3.09874  -0.00022   0.00000   0.01038   0.01046   3.10920
   D107       1.57244  -0.00168   0.00000  -0.03648  -0.03685   1.53559
   D108      -0.53674  -0.00042   0.00000  -0.02873  -0.02904  -0.56578
   D109      -2.56518  -0.00048   0.00000  -0.03154  -0.03195  -2.59713
   D110      -0.03190   0.00065   0.00000  -0.03020  -0.03020  -0.06210
   D111       3.11463  -0.00005   0.00000  -0.02977  -0.03018   3.08446
   D112      -3.09160   0.00167   0.00000   0.06768   0.06959  -3.02202
   D113       0.05493   0.00097   0.00000   0.06811   0.06961   0.12454
   D114       0.05970  -0.00059   0.00000   0.02745   0.02726   0.08696
   D115      -3.09333  -0.00026   0.00000   0.02518   0.02460  -3.06873
   D116       3.12006  -0.00044   0.00000  -0.06603  -0.06394   3.05612
   D117      -0.03297  -0.00011   0.00000  -0.06829  -0.06660  -0.09957
   D118       0.34305   0.00016   0.00000  -0.28690  -0.28685   0.05620
   D119       2.42514  -0.00127   0.00000  -0.27829  -0.27824   2.14690
   D120      -1.93823  -0.00057   0.00000  -0.27998  -0.28003  -2.21826
   D121      -2.71515   0.00057   0.00000  -0.18900  -0.18898  -2.90413
   D122      -0.63306  -0.00086   0.00000  -0.18038  -0.18037  -0.81344
   D123       1.28675  -0.00016   0.00000  -0.18208  -0.18216   1.10459
   D124      -0.01699  -0.00014   0.00000   0.02045   0.02080   0.00381
   D125      -3.14112  -0.00042   0.00000   0.00766   0.00762  -3.13350
   D126       3.11974   0.00055   0.00000   0.02006   0.02082   3.14056
   D127      -0.00439   0.00027   0.00000   0.00728   0.00764   0.00324
   D128      -0.03897   0.00014   0.00000  -0.01447  -0.01412  -0.05309
   D129       3.12377   0.00026   0.00000  -0.00503  -0.00507   3.11870
   D130       3.11399  -0.00018   0.00000  -0.01215  -0.01139   3.10259
   D131      -0.00646  -0.00006   0.00000  -0.00271  -0.00235  -0.00881
   D132       0.03846  -0.00035   0.00000  -0.00663  -0.00685   0.03161
   D133      -3.12024  -0.00021   0.00000  -0.00753  -0.00775  -3.12799
   D134      -3.12078  -0.00006   0.00000   0.00632   0.00647  -3.11431
   D135       0.00371   0.00008   0.00000   0.00542   0.00557   0.00928
   D136      -0.01063   0.00027   0.00000   0.00365   0.00342  -0.00721
   D137      -3.13511   0.00013   0.00000   0.00454   0.00431  -3.13079
   D138       3.10972   0.00014   0.00000  -0.00585  -0.00569   3.10403
   D139      -0.01476   0.00000   0.00000  -0.00495  -0.00479  -0.01956
   D140       1.56701   0.00086   0.00000   0.01227   0.01250   1.57951
   D141       0.85325   0.00006   0.00000   0.03386   0.03324   0.88649
   D142      -0.67752   0.00104   0.00000   0.03026   0.03059  -0.64694
   D143      -1.39129   0.00025   0.00000   0.05185   0.05133  -1.33996
   D144      -2.71082   0.00249   0.00000   0.02930   0.02960  -2.68122
   D145       2.85860   0.00170   0.00000   0.05089   0.05034   2.90894
         Item               Value     Threshold  Converged?
 Maximum Force            0.013681     0.000450     NO 
 RMS     Force            0.001904     0.000300     NO 
 Maximum Displacement     0.973829     0.001800     NO 
 RMS     Displacement     0.148037     0.001200     NO 
 Predicted change in Energy=-5.927827D-03
 GradGradGradGradGradGradGradGradGradGradGradGradGradGradGradGradGradGrad

                          Input orientation:                          
 ---------------------------------------------------------------------
 Center     Atomic      Atomic             Coordinates (Angstroms)
 Number     Number       Type             X           Y           Z
 ---------------------------------------------------------------------
      1          6           0        2.257607    3.219233    0.925406
      2          6           0        1.894223    4.316356    0.150275
      3          6           0        1.440643    4.130868   -1.154892
      4          6           0        1.366082    2.849923   -1.690787
      5          6           0        1.703917    1.744539   -0.907465
      6          6           0        2.135783    1.926092    0.410298
      7         16           0        2.493973    0.545282    1.474565
      8          6           0        3.330253   -0.567970    0.365929
      9          6           0        2.895791   -0.756368   -0.950397
     10         16           0        1.513219    0.130736   -1.621319
     11          6           0        3.517149   -1.709525   -1.759936
     12          6           0        4.561046   -2.479045   -1.256770
     13          6           0        5.006935   -2.279860    0.048734
     14          6           0        4.404278   -1.316769    0.853160
     15          1           0        5.830244   -2.867403    0.441932
     16          1           0        4.758266   -1.154034    1.866680
     17          1           0        3.173482   -1.851329   -2.780193
     18          1           0        5.030032   -3.226587   -1.888331
     19          1           0        2.624554    3.361888    1.937440
     20          1           0        1.034306    2.704425   -2.714360
     21          1           0        1.974400    5.315866    0.565338
     22          1           0        1.155657    4.984218   -1.761678
     23          6           0       -1.132650   -1.377722   -0.275282
     24          1           0       -0.911035   -1.114185   -1.311001
     25          6           0       -0.102185   -2.381588    0.244474
     26          1           0       -0.500577   -2.891256    1.127268
     27          6           0        0.351921   -3.396311   -0.797598
     28          1           0        0.797480   -2.894043   -1.664454
     29          1           0        1.112021   -4.057178   -0.370656
     30          1           0       -0.475938   -4.019429   -1.151001
     31          1           0        0.767929   -1.810299    0.585959
     32          6           0       -1.785233    1.139473   -0.093201
     33          6           0       -2.448123    1.110914   -1.320466
     34          6           0       -1.531980    2.387262    0.495013
     35          6           0       -2.912925    2.288502   -1.908913
     36          1           0       -2.618582    0.173771   -1.837550
     37          6           0       -2.017298    3.558941   -0.071233
     38          1           0       -0.957105    2.437009    1.416773
     39          6           0       -2.716705    3.512593   -1.279101
     40          1           0       -3.432601    2.239600   -2.860925
     41          1           0       -1.826176    4.511069    0.414222
     42          1           0       -3.089563    4.426759   -1.731181
     43          6           0       -1.131429   -0.076417    0.516376
     44          1           0       -0.082935    0.169309    0.685873
     45         35           0       -1.762282   -0.372259    2.362921
     46         35           0       -2.899505   -2.248512   -0.384484
 ---------------------------------------------------------------------
                    Distance matrix (angstroms):
                    1          2          3          4          5
     1  C    0.000000
     2  C    1.391601   0.000000
     3  C    2.413741   1.394131   0.000000
     4  C    2.788489   2.412233   1.390526   0.000000
     5  C    2.416756   2.787341   2.413524   1.396280   0.000000
     6  C    1.397280   2.416469   2.791787   2.420839   1.398559
     7  S    2.739975   4.041589   4.569461   4.074673   2.781452
     8  C    3.975738   5.095618   5.287967   4.446351   3.100677
     9  C    4.441995   5.286506   5.103366   3.986668   2.770729
    10  S    4.071700   4.561044   4.027887   2.724051   1.774912
    11  C    5.752405   6.526411   6.228013   5.041868   3.993128
    12  C    6.522124   7.434325   7.310147   6.228488   5.111151
    13  C    6.210264   7.294473   7.434015   6.526593   5.293395
    14  C    5.018838   6.206974   6.518601   5.750098   4.445600
    15  H    7.074222   8.196567   8.413931   7.560757   6.333834
    16  H    5.124916   6.408897   6.933016   6.339887   5.042485
    17  H    6.346723   6.947264   6.436693   5.153180   4.312423
    18  H    7.559898   8.419335   8.219111   7.098417   6.061124
    19  H    1.085916   2.153683   3.399337   3.874260   3.399541
    20  H    3.874195   3.397633   2.152159   1.085793   2.152819
    21  H    2.146095   1.085231   2.155994   3.397209   3.872555
    22  H    3.398512   2.155710   1.085179   2.145814   3.394965
    23  C    5.836736   6.462629   6.143298   5.110801   4.265476
    24  H    5.815524   6.284550   5.750247   4.587336   3.895269
    25  C    6.115675   6.989776   6.837442   5.767993   4.649074
    26  H    6.707190   7.657627   7.634580   6.662355   5.521823
    27  C    7.096887   7.922272   7.613895   6.390755   5.316795
    28  H    6.797904   7.515713   7.072672   5.772101   4.786555
    29  H    7.479192   8.426107   8.232078   7.036713   5.856486
    30  H    8.011365   8.763349   8.372612   7.132489   6.167204
    31  H    5.256477   6.244538   6.227404   5.221017   3.967778
    32  C    4.659132   4.867264   4.525694   3.925392   3.633635
    33  C    5.624308   5.594095   4.926463   4.208259   4.220366
    34  C    3.903637   3.947039   3.820842   3.659308   3.584839
    35  C    5.969424   5.609021   4.787109   4.321188   4.755421
    36  H    6.378556   6.440331   5.709811   4.802173   4.692160
    37  C    4.402670   3.990330   3.668620   3.817449   4.223598
    38  H    3.344800   3.642257   3.902796   3.901874   3.600366
    39  C    5.448825   4.893854   4.204906   4.156653   4.775566
    40  H    6.904669   6.461834   5.498723   4.976854   5.517691
    41  H    4.313633   3.734829   3.644005   4.169049   4.675692
    42  H    6.091617   5.328245   4.576290   4.726607   5.554302
    43  C    4.744911   5.346499   5.206720   4.435379   3.658195
    44  H    3.851953   4.625366   4.626408   3.864434   2.865819
    45  Br   5.578958   6.344206   6.550717   6.049931   5.214480
    46  Br   7.629407   8.146366   7.754153   6.774636   6.116327
                    6          7          8          9         10
     6  C    0.000000
     7  S    1.779776   0.000000
     8  C    2.765696   1.779822   0.000000
     9  C    3.102369   2.781400   1.398915   0.000000
    10  S    2.781790   3.273870   2.781898   1.774428   0.000000
    11  C    4.453740   4.073455   2.420202   1.396406   2.724245
    12  C    5.297759   4.569413   2.792886   2.415483   4.029033
    13  C    5.105318   4.040965   2.417114   2.788587   4.561370
    14  C    3.982254   2.739096   1.397006   2.417106   4.071430
    15  H    6.052077   4.882975   3.397517   3.873766   5.646463
    16  H    4.299494   2.858051   2.152893   3.400423   4.934279
    17  H    5.052224   4.930359   3.401422   2.150397   2.833380
    18  H    6.341173   5.653995   3.878038   3.396570   4.869383
    19  H    2.152341   2.857372   4.290856   5.037182   4.933576
    20  H    3.403313   4.933520   5.046595   4.307410   2.836895
    21  H    3.397153   4.884171   6.041326   6.326013   5.646214
    22  H    3.876887   5.654070   6.331064   6.053145   4.868659
    23  C    4.697644   4.462320   4.580868   4.131609   3.329847
    24  H    4.635650   4.701839   4.593362   3.840572   2.742833
    25  C    4.857170   4.101186   3.884018   3.613435   3.521716
    26  H    5.538166   4.571404   4.544508   4.517715   4.554398
    27  C    5.741877   5.028645   4.268931   3.669322   3.803576
    28  H    5.415659   4.955854   3.993496   3.079358   3.108606
    29  H    6.120253   5.147550   4.199724   3.796483   4.389048
    30  H    6.678919   6.045705   5.357307   4.696420   4.626209
    31  H    3.982775   3.052475   2.856098   2.828242   3.032350
    32  C    4.030712   4.595928   5.412426   5.122595   3.772596
    33  C    4.967116   5.705825   6.249176   5.672839   4.091880
    34  C    3.697612   4.534392   5.691341   5.619321   4.340968
    35  C    5.567722   6.612207   7.232676   6.628059   4.932485
    36  H    5.543233   6.102978   6.387028   5.662199   4.137678
    37  C    4.488446   5.641205   6.768959   6.597974   5.159448
    38  H    3.292413   3.935976   5.340001   5.535878   4.544381
    39  C    5.377517   6.598392   7.478156   7.059191   5.426447
    40  H    6.465762   7.536011   8.001952   7.257719   5.517705
    41  H    4.730669   5.959486   7.237936   7.204515   5.872163
    42  H    6.176043   7.517882   8.399954   7.956060   6.297101
    43  C    3.833532   3.801075   4.491199   4.339614   3.406877
    44  H    2.843402   2.721000   3.506536   3.522366   2.805767
    45  Br   4.928496   4.443734   5.473591   5.729158   5.182285
    46  Br   6.588863   6.352239   6.495939   6.011006   5.163594
                   11         12         13         14         15
    11  C    0.000000
    12  C    1.391063   0.000000
    13  C    2.411644   1.393855   0.000000
    14  C    2.787386   2.413973   1.392063   0.000000
    15  H    3.396956   2.155754   1.085196   2.146381   0.000000
    16  H    3.873149   3.398602   2.152731   1.085824   2.472787
    17  H    1.085883   2.154107   3.398237   3.873224   4.298009
    18  H    2.146340   1.085189   2.156165   3.399227   2.489875
    19  H    6.339286   6.933216   6.408765   5.121808   7.163592
    20  H    5.153484   6.436678   6.946910   6.344597   8.000529
    21  H    7.559305   8.412577   8.195010   7.069583   9.047024
    22  H    7.098087   8.218996   8.418833   7.556014   9.399766
    23  C    4.892333   5.881701   6.213964   5.651077   7.156496
    24  H    4.490522   5.639987   6.183045   5.742577   7.182715
    25  C    4.191528   4.899894   5.113880   4.670391   5.955562
    26  H    5.086704   5.610133   5.645328   5.158658   6.367853
    27  C    3.713490   4.332315   4.861265   4.844698   5.641649
    28  H    2.967962   3.808262   4.586038   4.672811   5.455849
    29  H    3.636786   3.895058   4.301756   4.454943   4.933304
    30  H    4.653085   5.268318   5.875998   5.927692   6.605492
    31  H    3.615465   4.269732   4.298636   3.679402   5.173513
    32  C    6.245802   7.397487   7.605624   6.725977   8.621885
    33  C    6.613053   7.875297   8.303610   7.587733   9.352240
    34  C    6.882017   7.992162   8.046030   7.006231   9.045256
    35  C    7.573128   8.889040   9.350213   8.612113  10.418869
    36  H    6.418724   7.676053   8.229634   7.666954   9.264309
    37  C    7.825507   9.007629   9.134869   8.115645  10.156040
    38  H    6.877803   7.859097   7.725940   6.569090   8.669210
    39  C    8.146328   9.426871   9.745269   8.864405  10.803547
    40  H    8.068878   9.420049  10.005868   9.373306  11.081094
    41  H    8.483741   9.615119   9.640627   8.542536  10.633126
    42  H    9.016843  10.317317  10.663026   9.789004  11.725621
    43  C    5.427515   6.428137   6.538605   5.682953   7.500669
    44  H    4.740528   5.688075   5.684289   4.729851   6.651827
    45  Br   6.830712   7.584536   7.403830   6.418563   8.219634
    46  Br   6.584514   7.514908   7.918361   7.466267   8.790591
                   16         17         18         19         20
    16  H    0.000000
    17  H    4.958951   0.000000
    18  H    4.297609   2.476597   0.000000
    19  H    4.995126   7.052306   7.989421   0.000000
    20  H    7.052767   5.033419   7.198962   4.959878   0.000000
    21  H    7.162612   7.999941   9.398451   2.474549   4.296489
    22  H    7.988862   7.199562   9.079875   4.298033   2.473819
    23  C    6.272235   5.004164   6.633165   6.440235   5.225775
    24  H    6.499248   4.402861   6.331811   6.564144   4.509496
    25  C    5.269007   4.489964   5.621613   6.579419   5.992816
    26  H    5.587495   5.463370   6.308242   7.037374   6.958852
    27  C    5.616232   3.778738   4.806581   7.636659   6.431067
    28  H    5.584297   2.824449   4.251494   7.446376   5.700986
    29  H    5.170012   3.862805   4.282993   7.915656   7.156694
    30  H    6.686836   4.546778   5.611413   8.581105   7.066481
    31  H    4.241901   4.137553   5.127719   5.659070   5.598732
    32  C    7.205463   6.383861   8.290525   5.339368   4.155641
    33  C    8.198776   6.519825   8.663670   6.435285   4.075479
    34  C    7.347751   7.129796   8.958550   4.506359   4.121468
    35  C    9.217013   7.412265   9.669912   6.827171   4.049984
    36  H    8.360758   6.207866   8.370561   7.204521   4.529525
    37  C    8.477967   7.972056   9.950382   5.061659   4.126573
    38  H    6.764871   7.284649   8.879518   3.735610   4.593854
    39  C    9.356738   8.106741  10.285895   6.236818   4.096730
    40  H   10.047752   7.770621  10.121329   7.808519   4.493418
    41  H    8.806696   8.699481  10.591536   4.842500   4.608074
    42  H   10.279995   8.929756  11.159132   6.873418   4.575956
    43  C    6.137841   5.705256   7.325967   5.286660   4.781334
    44  H    5.155848   5.167286   6.655905   4.369150   4.385958
    45  Br   6.585969   7.280181   8.506225   5.776610   6.562445
    46  Br   8.056493   6.540516   8.129928   8.208724   6.740533
                   21         22         23         24         25
    21  H    0.000000
    22  H    2.489043   0.000000
    23  C    7.427282   6.922427   0.000000
    24  H    7.293280   6.454831   1.091457   0.000000
    25  C    7.979095   7.737047   1.529624   2.163342   0.000000
    26  H    8.590584   8.550568   2.158113   3.044932   1.094442
    27  C    8.966162   8.474002   2.559584   2.658334   1.523742
    28  H    8.588348   7.886998   2.820360   2.492358   2.171638
    29  H    9.459056   9.147879   3.496732   3.692996   2.158770
    30  H    9.802944   9.170642   2.859506   2.941998   2.183933
    31  H    7.227601   7.199110   2.130977   2.627157   1.095483
    32  C    5.657806   5.120030   2.606777   2.706701   3.917211
    33  C    6.387221   5.308896   3.002696   2.704402   4.488878
    34  C    4.569067   4.365802   3.863666   3.988406   4.984878
    35  C    6.258817   4.882819   4.390823   3.992911   5.860637
    36  H    7.301404   6.114821   2.656276   2.202680   4.146918
    37  C    4.407455   3.867384   5.019450   4.959733   6.249577
    38  H    4.196008   4.588528   4.176845   4.478152   5.032300
    39  C    5.353524   4.170581   5.237562   4.966743   6.625584
    40  H    7.101997   5.458331   5.006030   4.473079   6.487723
    41  H    3.887790   3.721523   5.969442   5.954608   7.107015
    42  H    5.631007   4.281774   6.296121   5.968634   7.692933
    43  C    6.222964   6.002526   1.523194   2.113018   2.539111
    44  H    5.543844   5.541476   2.102148   2.514083   2.588876
    45  Br   7.039096   7.363324   2.892665   3.843537   3.358741
    46  Br   9.048587   8.405556   1.972809   2.469644   2.870242
                   26         27         28         29         30
    26  H    0.000000
    27  C    2.164935   0.000000
    28  H    3.078746   1.096465   0.000000
    29  H    2.490708   1.093973   1.767974   0.000000
    30  H    2.542419   1.094769   1.775308   1.769739   0.000000
    31  H    1.752311   2.145397   2.497946   2.466167   3.073189
    32  C    4.403028   5.063293   5.040684   5.956194   5.426552
    33  C    5.079537   5.331858   5.166425   6.347120   5.498968
    34  C    5.415375   6.218492   6.162943   7.019326   6.698528
    35  C    6.470526   6.649161   6.378530   7.670338   6.804655
    36  H    4.761352   4.759293   4.594662   5.828388   4.758697
    37  C    6.733639   7.383518   7.218195   8.239391   7.808546
    38  H    5.355617   6.375313   6.402550   7.046322   6.964953
    39  C    7.191044   7.575043   7.317307   8.531463   7.859313
    40  H    7.129385   7.095310   6.758656   8.155026   7.130298
    41  H    7.553811   8.290915   8.126509   9.091968   8.777383
    42  H    8.272057   8.597431   8.289011   9.564598   8.860347
    43  C    2.948640   3.866336   4.051633   4.654713   4.330954
    44  H    3.120307   3.886314   3.960215   4.517452   4.590652
    45  Br   3.076374   4.858357   5.397363   5.414120   5.225340
    46  Br   2.907467   3.472733   3.965190   4.400432   3.097963
                   31         32         33         34         35
    31  H    0.000000
    32  C    3.959930   0.000000
    33  C    4.744568   1.395141   0.000000
    34  C    4.787209   1.402537   2.400905   0.000000
    35  C    6.047581   2.426678   1.396075   2.774098   0.000000
    36  H    4.612850   2.160973   1.083822   3.394274   2.136310
    37  C    6.084252   2.430672   2.781911   1.388885   2.406913
    38  H    4.658928   2.156250   3.387349   1.087473   3.861020
    39  C    6.629804   2.811707   2.417005   2.411933   1.390527
    40  H    6.776957   3.403586   2.148522   3.859596   1.085717
    41  H    6.835097   3.409811   3.867430   2.145608   3.393786
    42  H    7.690922   3.897500   3.402200   3.397286   2.152889
    43  C    2.572693   1.509116   2.552925   2.496119   3.827349
    44  H    2.157035   2.108552   3.241316   2.656214   4.385515
    45  Br   3.409915   2.884163   4.029580   3.340221   5.162577
    46  Br   3.818882   3.578392   3.516468   4.912640   4.786289
                   36         37         38         39         40
    36  H    0.000000
    37  C    3.865333   0.000000
    38  H    4.298066   2.144039   0.000000
    39  C    3.386625   1.396518   3.394232   0.000000
    40  H    2.444908   3.395015   4.946287   2.152948   0.000000
    41  H    4.950812   1.085698   2.462137   2.158086   4.297297
    42  H    4.280309   2.158307   4.291399   1.085864   2.485490
    43  C    2.795566   3.787595   2.675520   4.314838   4.697392
    44  H    3.577316   3.975497   2.537883   4.687795   5.299637
    45  Br   4.321499   4.630819   3.071725   5.409928   6.074566
    46  Br   2.838622   5.882425   5.382522   5.833017   5.153650
                   41         42         43         44         45
    41  H    0.000000
    42  H    2.491187   0.000000
    43  C    4.640919   5.400407   0.000000
    44  H    4.686530   5.745246   1.090161   0.000000
    45  Br   5.258175   6.446234   1.973633   2.434337   0.000000
    46  Br   6.890711   6.812412   2.942047   3.863236   3.515940
                   46
    46  Br   0.000000
 Stoichiometry    C22H20Br2S2
 Framework group  C1[X(C22H20Br2S2)]
 Deg. of freedom   132
 Full point group                 C1      NOp   1
 Largest Abelian subgroup         C1      NOp   1
 Largest concise Abelian subgroup C1      NOp   1
                         Standard orientation:                         
 ---------------------------------------------------------------------
 Center     Atomic      Atomic             Coordinates (Angstroms)
 Number     Number       Type             X           Y           Z
 ---------------------------------------------------------------------
      1          6           0        2.071162    3.082800    1.243870
      2          6           0        1.761493    4.221979    0.507033
      3          6           0        1.398265    4.109790   -0.834266
      4          6           0        1.360705    2.860349   -1.443403
      5          6           0        1.644328    1.712565   -0.700604
      6          6           0        1.985030    1.820215    0.651543
      7         16           0        2.269782    0.381980    1.660502
      8          6           0        3.180080   -0.671986    0.552224
      9          6           0        2.836689   -0.786540   -0.799044
     10         16           0        1.503119    0.140919   -1.513193
     11          6           0        3.512090   -1.696234   -1.615278
     12          6           0        4.519235   -2.495886   -1.084927
     13          6           0        4.874764   -2.370011    0.256932
     14          6           0        4.218369   -1.450187    1.069895
     15          1           0        5.669334   -2.981150    0.672647
     16          1           0        4.502188   -1.344406    2.112618
     17          1           0        3.239026   -1.780783   -2.662860
     18          1           0        5.030419   -3.209458   -1.723004
     19          1           0        2.368014    3.168565    2.284897
     20          1           0        1.099733    2.772249   -2.493679
     21          1           0        1.812958    5.196997    0.980760
     22          1           0        1.155330    4.996073   -1.411412
     23          6           0       -1.228407   -1.429331   -0.435715
     24          1           0       -0.936511   -1.110346   -1.437874
     25          6           0       -0.235766   -2.463836    0.097401
     26          1           0       -0.693533   -3.019580    0.921659
     27          6           0        0.288687   -3.421682   -0.965271
     28          1           0        0.792421   -2.874369   -1.770836
     29          1           0        1.017898   -4.107652   -0.524278
     30          1           0       -0.512977   -4.021545   -1.408010
     31          1           0        0.608878   -1.915225    0.528314
     32          6           0       -1.892260    1.076479   -0.160934
     33          6           0       -2.469657    1.117478   -1.430324
     34          6           0       -1.680001    2.289307    0.510708
     35          6           0       -2.893286    2.327158   -1.983711
     36          1           0       -2.604223    0.210640   -2.008429
     37          6           0       -2.125615    3.491947   -0.022289
     38          1           0       -1.169521    2.286490    1.470917
     39          6           0       -2.740769    3.514255   -1.275824
     40          1           0       -3.346627    2.332274   -2.970240
     41          1           0       -1.968273    4.415403    0.526541
     42          1           0       -3.081959    4.453119   -1.701528
     43          6           0       -1.281512   -0.173283    0.424311
     44          1           0       -0.247099    0.059016    0.678235
     45         35           0       -2.037139   -0.567393    2.204460
     46         35           0       -2.983537   -2.286457   -0.712898
 ---------------------------------------------------------------------
 Rotational constants (GHZ):           0.1618554           0.1244562           0.0934729
 Standard basis: 6-31+G(d,p) (6D, 7F)
 There are   632 symmetry adapted cartesian basis functions of A   symmetry.
 There are   632 symmetry adapted basis functions of A   symmetry.
   632 basis functions,  1130 primitive gaussians,   632 cartesian basis functions
   127 alpha electrons      127 beta electrons
       nuclear repulsion energy      3917.4940742071 Hartrees.
 NAtoms=   46 NActive=   46 NUniq=   46 SFac= 1.00D+00 NAtFMM=   60 NAOKFM=F Big=F
 Integral buffers will be    131072 words long.
 Raffenetti 2 integral format.
 Two-electron integral symmetry is turned on.
 Nuclear repulsion after empirical dispersion term =     3917.4476617804 Hartrees.
 ------------------------------------------------------------------------------
 Polarizable Continuum Model (PCM)
 =================================
 Model                : PCM.
 Atomic radii         : SMD-Coulomb.
 Polarization charges : Total charges.
 Charge compensation  : None.
 Solution method      : Matrix inversion.
 Cavity type          : VdW (van der Waals Surface) (Alpha=1.000).
 Cavity algorithm     : GePol (No added spheres)
                        Default sphere list used, NSphG=   46.
                        Lebedev-Laikov grids with approx.  5.0 points / Ang**2.
                        Smoothing algorithm: York/Karplus (Gamma=1.0000).
                        Polarization charges: spherical gaussians, with
                                              point-specific exponents (IZeta= 3).
                        Self-potential: point-specific (ISelfS= 7).
                        Self-field    : sphere-specific E.n sum rule (ISelfD= 2).
 1st derivatives      : Analytical E(r).r(x)/FMM algorithm (CHGder, D1EAlg=3).
                        Cavity 1st derivative terms included.
 Solvent              : Dichloromethane, Eps=   8.930000 Eps(inf)=   2.028346
 ------------------------------------------------------------------------------
 ------------------------------------------------------------------------------
 Atomic radii for non-electrostatic terms: SMD-CDS.
 ------------------------------------------------------------------------------
 Nuclear repulsion after PCM non-electrostatic terms =     3917.4298006179 Hartrees.
 One-electron integrals computed using PRISM.
 NBasis=   632 RedAO= T EigKep=  1.31D-06  NBF=   632
 NBsUse=   629 1.00D-06 EigRej=  8.79D-07 NBFU=   629
 Initial guess from the checkpoint file:  "/home/osl/gaussian/scratch/Gau-569784.chk"
 B after Tr=     0.000000    0.000000    0.000000
         Rot=    0.999806   -0.012079    0.012346    0.009496 Ang=  -2.26 deg.
 ExpMin= 3.50D-02 ExpMax= 5.74D+05 ExpMxC= 5.74D+03 IAcc=3 IRadAn=         5 AccDes= 0.00D+00
 Harris functional with IExCor= 4639 and IRadAn=       5 diagonalized for initial guess.
 HarFok:  IExCor= 4639 AccDes= 0.00D+00 IRadAn=         5 IDoV= 1 UseB2=F ITyADJ=14
 ICtDFT=  3500011 ScaDFX=  1.000000  1.000000  1.000000  1.000000
 FoFCou: FMM=F IPFlag=           0 FMFlag=      100000 FMFlg1=           0
         NFxFlg=           0 DoJE=T BraDBF=F KetDBF=T FulRan=T
         wScrn=  0.000000 ICntrl=       500 IOpCl=  0 I1Cent=   200000004 NGrid=           0
         NMat0=    1 NMatS0=      1 NMatT0=    0 NMatD0=    1 NMtDS0=    0 NMtDT0=    0
 Petite list used in FoFCou.
 Requested convergence on RMS density matrix=1.00D-08 within 128 cycles.
 Requested convergence on MAX density matrix=1.00D-06.
 Requested convergence on             energy=1.00D-06.
 No special actions if energy rises.
 Inv3:  Mode=1 IEnd=    37446267.
 Iteration    1 A*A^-1 deviation from unit magnitude is 3.11D-15 for     82.
 Iteration    1 A*A^-1 deviation from orthogonality  is 2.01D-15 for    980    751.
 Iteration    1 A^-1*A deviation from unit magnitude is 3.33D-15 for     82.
 Iteration    1 A^-1*A deviation from orthogonality  is 3.37D-15 for   1645    866.
 Error on total polarization charges =  0.04328
 SCF Done:  E(RwB97XD) =  -6790.07657793     A.U. after   18 cycles
            NFock= 18  Conv=0.73D-08     -V/T= 2.0064
 SMD-CDS (non-electrostatic) energy       (kcal/mol) =     -11.21
 (included in total energy above)
 D1PCM: PCM CHGder 1st derivatives, ID1Alg=3 FixD1E=F DoIter=F DoCFld=F I1PDM=0.
 Calling FoFJK, ICntrl=      2127 FMM=F ISym2X=0 I1Cent= 0 IOpClX= 0 NMat=1 NMatS=1 NMatT=0.
 ***** Axes restored to original set *****
 -------------------------------------------------------------------
 Center     Atomic                   Forces (Hartrees/Bohr)
 Number     Number              X              Y              Z
 -------------------------------------------------------------------
      1        6          -0.000409693   -0.000191799    0.000184236
      2        6          -0.000277443   -0.000002535    0.000077674
      3        6          -0.000023982    0.000338658    0.000323856
      4        6           0.000616502    0.000683875    0.000189416
      5        6           0.000306689   -0.000082380   -0.000955402
      6        6           0.000374316    0.000425437   -0.000179128
      7       16          -0.000446541   -0.000196250   -0.000014798
      8        6          -0.000383171   -0.000554181   -0.000104277
      9        6           0.000613351    0.000641334   -0.000150490
     10       16           0.002403431    0.002048558   -0.002393215
     11        6           0.000191485   -0.000033068    0.000057592
     12        6           0.000169599    0.000013027   -0.000017920
     13        6          -0.000250601   -0.000152662    0.000239656
     14        6           0.000219809    0.000144277    0.000058572
     15        1          -0.000009446   -0.000008987    0.000017554
     16        1          -0.000049124    0.000042491    0.000020581
     17        1           0.000641887    0.000157767   -0.000245575
     18        1           0.000006229   -0.000010406   -0.000009147
     19        1           0.000007444    0.000092846   -0.000074898
     20        1           0.000220661   -0.000026906   -0.000052803
     21        1          -0.000071701   -0.000009090    0.000020154
     22        1          -0.000013667   -0.000009553   -0.000034689
     23        6           0.001021342   -0.000697325    0.000238391
     24        1          -0.000617424   -0.001345074    0.000782101
     25        6          -0.000333650   -0.000475454   -0.000002103
     26        1          -0.000112110   -0.000058348   -0.000142032
     27        6          -0.000082436   -0.000194191    0.000024006
     28        1          -0.000882055   -0.000939243    0.000039304
     29        1           0.000053807   -0.000112134   -0.000128037
     30        1          -0.000208617    0.000167307   -0.000007548
     31        1          -0.000078419   -0.000372619   -0.000099510
     32        6           0.006208968    0.002785199   -0.002867304
     33        6          -0.002831270   -0.001132516    0.000308040
     34        6          -0.001975649   -0.000829097    0.001779327
     35        6          -0.000199167   -0.000121542    0.000288655
     36        1          -0.000009610   -0.000198378   -0.000257943
     37        6           0.000268601   -0.000438823   -0.000466815
     38        1          -0.000536107    0.000143829   -0.000127433
     39        6           0.000538659    0.000440999   -0.000090908
     40        1          -0.000045919   -0.000017573   -0.000010097
     41        1           0.000114251    0.000000639   -0.000000935
     42        1           0.000076458    0.000047516    0.000023558
     43        6          -0.006103828   -0.001443809    0.002144414
     44        1          -0.000341660   -0.000844269    0.000078366
     45       35           0.000990740    0.000840918    0.001403421
     46       35           0.001249061    0.001483537    0.000134135
 -------------------------------------------------------------------
 Cartesian Forces:  Max     0.006208968 RMS     0.001053140

 GradGradGradGradGradGradGradGradGradGradGradGradGradGradGradGradGradGrad
 Berny optimization.
 Using GEDIIS/GDIIS optimizer.
 FormGI is forming the generalized inverse of G from B-inverse, IUseBI=4.
 Internal  Forces:  Max     0.002013852 RMS     0.000473024
 Search for a local minimum.
 Step number   2 out of a maximum of  276
 All quantities printed in internal units (Hartrees-Bohrs-Radians)
 Mixed Optimization -- En-DIIS/RFO-DIIS
 Update second derivatives using D2CorX and points    1    2
 DE= -3.76D-03 DEPred=-5.93D-03 R= 6.33D-01
 TightC=F SS=  1.41D+00  RLast= 7.27D-01 DXNew= 5.0454D-01 2.1810D+00
 Trust test= 6.33D-01 RLast= 7.27D-01 DXMaxT set to 5.05D-01
 ITU=  1  0
 Use linear search instead of GDIIS.
 Linear search step of   0.521 exceeds DXMaxT=   0.505 but not scaled.
 Quartic linear search produced a step of  1.73373.
 Iteration  1 RMS(Cart)=  0.17232630 RMS(Int)=  0.03198858
 Iteration  2 RMS(Cart)=  0.10338844 RMS(Int)=  0.00686096
 Iteration  3 RMS(Cart)=  0.01536966 RMS(Int)=  0.00261882
 Iteration  4 RMS(Cart)=  0.00026865 RMS(Int)=  0.00261661
 Iteration  5 RMS(Cart)=  0.00000260 RMS(Int)=  0.00261661
 Iteration  6 RMS(Cart)=  0.00000001 RMS(Int)=  0.00261661
 Variable       Old X    -DE/DX   Delta X   Delta X   Delta X     New X
                                 (Linear)    (Quad)   (Total)
    R1        2.62974  -0.00003  -0.00238   0.00000  -0.00178   2.62797
    R2        2.64048  -0.00003   0.00059   0.00000   0.00077   2.64124
    R3        2.05208  -0.00005   0.00022   0.00000   0.00022   2.05231
    R4        2.63453  -0.00011   0.00127   0.00000   0.00173   2.63626
    R5        2.05079  -0.00001  -0.00011   0.00000  -0.00011   2.05068
    R6        2.62771   0.00037   0.00384   0.00000   0.00372   2.63143
    R7        2.05069   0.00002   0.00019   0.00000   0.00019   2.05088
    R8        2.63859   0.00040   0.00387   0.00000   0.00324   2.64183
    R9        2.05185  -0.00001   0.00017   0.00000   0.00017   2.05202
   R10        2.64289  -0.00010  -0.00190   0.00000  -0.00173   2.64116
   R11        3.35410   0.00031   0.01547   0.00000   0.01585   3.36994
   R12        5.41561   0.00107   0.10458   0.00000   0.10497   5.52058
   R13        3.36329   0.00004  -0.00902   0.00000  -0.01067   3.35262
   R14        3.36338   0.00005  -0.00922   0.00000  -0.01225   3.35113
   R15        2.64357  -0.00020  -0.00022   0.00000  -0.00025   2.64332
   R16        2.63996  -0.00003  -0.00086   0.00000  -0.00065   2.63931
   R17        3.35318   0.00031   0.01096   0.00000   0.01450   3.36768
   R18        2.63882   0.00034   0.00179   0.00000   0.00196   2.64079
   R19        5.18320   0.00195   0.20204   0.00000   0.20214   5.38534
   R20        5.30213   0.00139   0.20406   0.00000   0.20752   5.50965
   R21        2.62873   0.00020   0.00369   0.00000   0.00349   2.63222
   R22        2.05202   0.00026   0.00005   0.00000  -0.00150   2.05052
   R23        2.63400   0.00018  -0.00021   0.00000  -0.00089   2.63312
   R24        2.05071   0.00002   0.00013   0.00000   0.00013   2.05084
   R25        2.63062  -0.00004  -0.00125   0.00000  -0.00173   2.62889
   R26        2.05072   0.00000  -0.00006   0.00000  -0.00006   2.05066
   R27        2.05191   0.00001   0.00005   0.00000   0.00005   2.05196
   R28        5.33744   0.00136   0.13756   0.00000   0.13821   5.47565
   R29        2.06255   0.00041   0.00703   0.00000   0.00241   2.06496
   R30        2.89057   0.00020  -0.00696   0.00000  -0.00802   2.88255
   R31        2.87842   0.00051  -0.04983   0.00000  -0.05291   2.82551
   R32        3.72807  -0.00178  -0.13957   0.00000  -0.13957   3.58849
   R33        2.06820  -0.00005   0.00002   0.00000   0.00002   2.06821
   R34        2.87946   0.00034   0.00518   0.00000   0.00591   2.88537
   R35        2.07016  -0.00029  -0.00150   0.00000  -0.00150   2.06867
   R36        2.07202   0.00022   0.00569   0.00000   0.00731   2.07933
   R37        2.06731   0.00005   0.00158   0.00000   0.00158   2.06889
   R38        2.06881   0.00007   0.00200   0.00000   0.00200   2.07081
   R39        2.63643   0.00109   0.00799   0.00000   0.00874   2.64518
   R40        2.65041  -0.00072  -0.00695   0.00000  -0.00631   2.64410
   R41        2.85182   0.00043   0.00428   0.00000   0.00428   2.85610
   R42        2.63820   0.00004   0.01289   0.00000   0.01272   2.65092
   R43        2.04813   0.00030   0.00430   0.00000   0.00430   2.05243
   R44        2.62461  -0.00028  -0.01338   0.00000  -0.01316   2.61145
   R45        2.05503  -0.00039   0.00001   0.00000   0.00001   2.05504
   R46        2.62771   0.00032  -0.00139   0.00000  -0.00223   2.62549
   R47        2.05171   0.00003  -0.00023   0.00000  -0.00023   2.05148
   R48        2.63904  -0.00013  -0.00005   0.00000  -0.00067   2.63837
   R49        2.05167   0.00002  -0.00076   0.00000  -0.00076   2.05091
   R50        2.05198   0.00000  -0.00001   0.00000  -0.00001   2.05197
   R51        2.06011   0.00074   0.00287   0.00000   0.00144   2.06155
   R52        3.72963   0.00087   0.03584   0.00000   0.03584   3.76546
    A1        2.09615   0.00004  -0.00065   0.00000  -0.00035   2.09580
    A2        2.09876  -0.00012   0.00128   0.00000   0.00114   2.09990
    A3        2.08818   0.00008  -0.00067   0.00000  -0.00082   2.08736
    A4        2.09616  -0.00003  -0.00410   0.00000  -0.00355   2.09260
    A5        2.08724   0.00002   0.00312   0.00000   0.00285   2.09008
    A6        2.09976   0.00001   0.00101   0.00000   0.00073   2.10049
    A7        2.09533   0.00001   0.00461   0.00000   0.00444   2.09977
    A8        2.09936   0.00003  -0.00256   0.00000  -0.00247   2.09689
    A9        2.08843  -0.00004  -0.00204   0.00000  -0.00196   2.08647
   A10        2.09451   0.00001  -0.00115   0.00000  -0.00252   2.09198
   A11        2.09801   0.00004  -0.00219   0.00000  -0.00153   2.09649
   A12        2.09060  -0.00005   0.00330   0.00000   0.00400   2.09460
   A13        2.09502  -0.00028  -0.00636   0.00000  -0.00347   2.09155
   A14        2.05802   0.00052   0.00655   0.00000   0.00116   2.05918
   A15        2.20955   0.00039   0.08717   0.00000   0.08623   2.29578
   A16        2.12959  -0.00025  -0.00055   0.00000   0.00183   2.13142
   A17        1.30780  -0.00065  -0.11160   0.00000  -0.10922   1.19858
   A18        2.08796   0.00025   0.00756   0.00000   0.00541   2.09337
   A19        2.07147   0.00003  -0.01060   0.00000  -0.01127   2.06020
   A20        2.12335  -0.00029   0.00262   0.00000   0.00517   2.12852
   A21        1.77967   0.00055   0.01661   0.00000   0.01296   1.79263
   A22        2.12284  -0.00007   0.00481   0.00000   0.00460   2.12744
   A23        2.07060  -0.00016  -0.01305   0.00000  -0.01438   2.05622
   A24        2.08836   0.00022   0.00692   0.00000   0.00780   2.09616
   A25        2.12992  -0.00044  -0.00253   0.00000   0.00236   2.13227
   A26        2.09351  -0.00008  -0.00744   0.00000  -0.00963   2.08388
   A27        2.05867   0.00050   0.00881   0.00000   0.00531   2.06399
   A28        1.79135   0.00057   0.01492   0.00000   0.00703   1.79838
   A29        2.05120  -0.00027  -0.04350   0.00000  -0.04726   2.00395
   A30        2.00311  -0.00109  -0.12425   0.00000  -0.12999   1.87312
   A31        1.71046  -0.00044  -0.14145   0.00000  -0.14135   1.56911
   A32        0.94023  -0.00045  -0.03370   0.00000  -0.03449   0.90574
   A33        2.09650  -0.00009   0.00135   0.00000   0.00301   2.09950
   A34        2.08634  -0.00018  -0.00241   0.00000  -0.00457   2.08177
   A35        2.10031   0.00027   0.00098   0.00000   0.00126   2.10157
   A36        2.09416  -0.00001   0.00299   0.00000   0.00272   2.09688
   A37        2.08848   0.00001  -0.00153   0.00000  -0.00144   2.08704
   A38        2.10051   0.00001  -0.00133   0.00000  -0.00124   2.09927
   A39        2.09626   0.00003  -0.00371   0.00000  -0.00423   2.09203
   A40        2.09982   0.00000   0.00213   0.00000   0.00239   2.10220
   A41        2.08707  -0.00003   0.00162   0.00000   0.00188   2.08895
   A42        2.09685  -0.00006  -0.00015   0.00000   0.00019   2.09704
   A43        2.08961  -0.00004  -0.00128   0.00000  -0.00150   2.08811
   A44        2.09663   0.00010   0.00132   0.00000   0.00110   2.09773
   A45        1.51406   0.00049   0.02459   0.00000   0.01859   1.53264
   A46        1.92209  -0.00067  -0.02937   0.00000  -0.03162   1.89048
   A47        1.86163  -0.00045  -0.01396   0.00000  -0.01495   1.84668
   A48        1.80894   0.00047   0.06927   0.00000   0.06818   1.87712
   A49        1.96442   0.00201   0.05837   0.00000   0.06114   2.02556
   A50        1.90972  -0.00035   0.03818   0.00000   0.04128   1.95100
   A51        1.98951  -0.00117  -0.12386   0.00000  -0.12419   1.86531
   A52        1.97840   0.00042   0.02685   0.00000   0.02698   2.00538
   A53        1.91185  -0.00026   0.00462   0.00000   0.00679   1.91864
   A54        1.98825   0.00027  -0.01978   0.00000  -0.02213   1.96612
   A55        1.87418   0.00025   0.00132   0.00000   0.00053   1.87471
   A56        1.92837   0.00005   0.01043   0.00000   0.01128   1.93965
   A57        1.85515   0.00008   0.00304   0.00000   0.00264   1.85780
   A58        1.90050  -0.00038   0.00165   0.00000   0.00199   1.90249
   A59        1.93556  -0.00019  -0.01895   0.00000  -0.02068   1.91488
   A60        1.92033  -0.00007   0.00015   0.00000  -0.00053   1.91981
   A61        1.95459   0.00015   0.00908   0.00000   0.01043   1.96502
   A62        1.87856  -0.00008  -0.00367   0.00000  -0.00185   1.87671
   A63        1.88894   0.00016   0.01377   0.00000   0.01301   1.90195
   A64        1.88342   0.00003  -0.00013   0.00000  -0.00029   1.88313
   A65        2.53792  -0.00072  -0.12891   0.00000  -0.12243   2.41549
   A66        2.06341   0.00054  -0.00705   0.00000  -0.01076   2.05265
   A67        2.14681  -0.00049   0.05842   0.00000   0.04758   2.19439
   A68        2.05914   0.00012  -0.07026   0.00000  -0.07464   1.98450
   A69        2.10797  -0.00059  -0.00818   0.00000  -0.00656   2.10141
   A70        2.10844   0.00040   0.01667   0.00000   0.01585   2.12429
   A71        2.06677   0.00020  -0.00849   0.00000  -0.00929   2.05748
   A72        2.11350  -0.00021   0.01651   0.00000   0.01769   2.13119
   A73        2.08476   0.00031  -0.01725   0.00000  -0.01780   2.06696
   A74        2.08484  -0.00009   0.00069   0.00000   0.00002   2.08486
   A75        2.09977   0.00002   0.00259   0.00000   0.00223   2.10200
   A76        2.08399  -0.00002   0.00091   0.00000   0.00091   2.08490
   A77        2.09942   0.00000  -0.00328   0.00000  -0.00331   2.09611
   A78        2.09397   0.00030  -0.00804   0.00000  -0.00775   2.08622
   A79        2.08980  -0.00021   0.00268   0.00000   0.00244   2.09224
   A80        2.09902  -0.00008   0.00501   0.00000   0.00485   2.10387
   A81        2.08476   0.00002   0.00191   0.00000   0.00117   2.08593
   A82        2.09912   0.00007  -0.00034   0.00000   0.00002   2.09915
   A83        2.09916  -0.00008  -0.00159   0.00000  -0.00122   2.09794
   A84        2.06922  -0.00035  -0.03896   0.00000  -0.03901   2.03022
   A85        1.84850  -0.00044   0.04134   0.00000   0.03910   1.88760
   A86        1.93687   0.00127   0.01311   0.00000   0.01330   1.95017
   A87        1.87326  -0.00009  -0.01657   0.00000  -0.01384   1.85942
   A88        1.93929   0.00013   0.00629   0.00000   0.00604   1.94534
   A89        1.76781  -0.00070   0.00220   0.00000   0.00086   1.76867
   A90        2.26156   0.00074  -0.04466   0.00000  -0.04222   2.21934
   A91        2.00005   0.00075  -0.03627   0.00000  -0.03376   1.96628
    D1       -0.02936  -0.00002   0.00095   0.00000   0.00140  -0.02796
    D2        3.12135  -0.00001  -0.00309   0.00000  -0.00261   3.11874
    D3        3.12643   0.00000   0.00435   0.00000   0.00394   3.13037
    D4       -0.00604   0.00000   0.00031   0.00000  -0.00006  -0.00610
    D5        0.04969  -0.00014   0.00186   0.00000   0.00064   0.05032
    D6       -3.06195   0.00025   0.02124   0.00000   0.01998  -3.04197
    D7       -3.10602  -0.00016  -0.00151   0.00000  -0.00187  -3.10789
    D8        0.06553   0.00023   0.01788   0.00000   0.01747   0.08300
    D9       -0.01393   0.00015  -0.00283   0.00000  -0.00233  -0.01626
   D10        3.14064  -0.00002  -0.00344   0.00000  -0.00375   3.13689
   D11        3.11847   0.00015   0.00125   0.00000   0.00171   3.12019
   D12       -0.01014  -0.00002   0.00064   0.00000   0.00029  -0.00985
   D13        0.03657  -0.00012   0.00221   0.00000   0.00140   0.03796
   D14       -3.11768  -0.00026  -0.00069   0.00000  -0.00218  -3.11987
   D15       -3.11793   0.00005   0.00281   0.00000   0.00281  -3.11512
   D16        0.01101  -0.00009  -0.00010   0.00000  -0.00077   0.01024
   D17       -0.01599  -0.00004   0.00044   0.00000   0.00054  -0.01545
   D18        3.09058  -0.00018  -0.01229   0.00000  -0.01239   3.07819
   D19        1.61015  -0.00091  -0.10259   0.00000  -0.10681   1.50334
   D20        3.13820   0.00009   0.00337   0.00000   0.00416  -3.14083
   D21       -0.03842  -0.00005  -0.00936   0.00000  -0.00877  -0.04719
   D22       -1.51884  -0.00078  -0.09966   0.00000  -0.10320  -1.62204
   D23       -0.02704   0.00018  -0.00239   0.00000  -0.00148  -0.02852
   D24        3.08367  -0.00021  -0.02252   0.00000  -0.02188   3.06179
   D25       -3.13213   0.00031   0.01076   0.00000   0.01202  -3.12011
   D26       -0.02141  -0.00008  -0.00937   0.00000  -0.00838  -0.02980
   D27       -2.18925   0.00007  -0.04269   0.00000  -0.04948  -2.23873
   D28        0.92147  -0.00032  -0.06282   0.00000  -0.06989   0.85158
   D29        2.50629   0.00018   0.04470   0.00000   0.04564   2.55193
   D30       -1.56132  -0.00096  -0.14255   0.00000  -0.13928  -1.70061
   D31       -0.67107   0.00004   0.03161   0.00000   0.03229  -0.63878
   D32        1.54451  -0.00110  -0.15564   0.00000  -0.15264   1.39187
   D33        0.56888   0.00044   0.03982   0.00000   0.04262   0.61149
   D34        2.60166  -0.00033  -0.03394   0.00000  -0.04286   2.55880
   D35       -2.46287  -0.00034  -0.03304   0.00000  -0.03271  -2.49557
   D36        0.70932   0.00005  -0.01329   0.00000  -0.01295   0.69636
   D37       -0.71411  -0.00006   0.01195   0.00000   0.01239  -0.70172
   D38        2.48438   0.00006   0.04401   0.00000   0.04360   2.52798
   D39        0.03035   0.00000   0.01022   0.00000   0.00968   0.04003
   D40       -3.06022   0.00034   0.04385   0.00000   0.04391  -3.01631
   D41        3.11448  -0.00013  -0.02260   0.00000  -0.02294   3.09154
   D42        0.02391   0.00022   0.01103   0.00000   0.01129   0.03520
   D43        3.04479  -0.00023  -0.03785   0.00000  -0.03746   3.00733
   D44       -0.08212  -0.00012  -0.02609   0.00000  -0.02569  -0.10781
   D45       -0.04105  -0.00011  -0.00639   0.00000  -0.00674  -0.04779
   D46        3.11522   0.00000   0.00536   0.00000   0.00502   3.12025
   D47        0.66621  -0.00003  -0.03273   0.00000  -0.03283   0.63338
   D48       -1.57979   0.00059   0.10332   0.00000   0.09137  -1.48842
   D49       -0.64112   0.00006   0.01204   0.00000   0.01992  -0.62120
   D50       -2.52543  -0.00038  -0.06600   0.00000  -0.06710  -2.59253
   D51        1.51175   0.00023   0.07006   0.00000   0.05710   1.56885
   D52        2.45042  -0.00029  -0.02122   0.00000  -0.01435   2.43607
   D53        0.00824  -0.00024  -0.01166   0.00000  -0.01159  -0.00335
   D54        3.13991  -0.00032  -0.02819   0.00000  -0.02969   3.11021
   D55       -3.08439   0.00012   0.02080   0.00000   0.02137  -3.06302
   D56        0.04728   0.00004   0.00427   0.00000   0.00326   0.05054
   D57       -1.16218  -0.00004   0.04968   0.00000   0.04158  -1.12060
   D58        0.94632  -0.00042  -0.09039   0.00000  -0.07956   0.86676
   D59       -0.47693  -0.00044   0.02593   0.00000   0.02230  -0.45463
   D60       -2.35753   0.00103   0.02601   0.00000   0.02760  -2.32994
   D61       -0.35196   0.00008  -0.02320   0.00000  -0.01771  -0.36967
   D62       -0.02340   0.00016   0.00749   0.00000   0.00723  -0.01617
   D63        3.12774   0.00003  -0.00396   0.00000  -0.00442   3.12333
   D64        3.12820   0.00024   0.02415   0.00000   0.02557  -3.12941
   D65       -0.00384   0.00011   0.01270   0.00000   0.01393   0.01009
   D66       -1.18932  -0.00036  -0.03820   0.00000  -0.03521  -1.22453
   D67        1.94232  -0.00045  -0.05477   0.00000  -0.05333   1.88899
   D68        0.00627  -0.00005  -0.00279   0.00000  -0.00249   0.00377
   D69       -3.12630  -0.00008  -0.00772   0.00000  -0.00766  -3.13396
   D70        3.13824   0.00008   0.00874   0.00000   0.00923  -3.13571
   D71        0.00567   0.00005   0.00381   0.00000   0.00407   0.00974
   D72        0.02607   0.00002   0.00213   0.00000   0.00209   0.02816
   D73       -3.13026  -0.00009  -0.00969   0.00000  -0.00977  -3.14003
   D74       -3.12448   0.00006   0.00703   0.00000   0.00721  -3.11727
   D75        0.00238  -0.00005  -0.00479   0.00000  -0.00464  -0.00227
   D76       -0.46056  -0.00104  -0.07833   0.00000  -0.08015  -0.54071
   D77       -1.09411  -0.00130  -0.07172   0.00000  -0.06985  -1.16396
   D78        1.04249   0.00047  -0.02659   0.00000  -0.02354   1.01894
   D79       -3.13542  -0.00084  -0.13949   0.00000  -0.13999   3.00777
   D80       -2.81011   0.00023  -0.00785   0.00000  -0.00880  -2.81891
   D81       -0.64046   0.00029  -0.00498   0.00000  -0.00495  -0.64541
   D82        1.46548   0.00014  -0.01447   0.00000  -0.01571   1.44977
   D83        1.39832  -0.00005  -0.00877   0.00000  -0.00692   1.39139
   D84       -2.71522   0.00000  -0.00590   0.00000  -0.00307  -2.71829
   D85       -0.60928  -0.00014  -0.01539   0.00000  -0.01383  -0.62311
   D86       -0.83260   0.00024   0.07988   0.00000   0.07874  -0.75385
   D87        1.33705   0.00029   0.08275   0.00000   0.08259   1.41965
   D88       -2.84019   0.00014   0.07326   0.00000   0.07183  -2.76836
   D89        0.73013  -0.00026  -0.04510   0.00000  -0.04418   0.68595
   D90       -1.37329   0.00043  -0.03155   0.00000  -0.03098  -1.40427
   D91        3.00569   0.00091  -0.05985   0.00000  -0.05879   2.94690
   D92        2.83990  -0.00019  -0.05557   0.00000  -0.05725   2.78264
   D93        0.73648   0.00051  -0.04202   0.00000  -0.04405   0.69242
   D94       -1.16773   0.00099  -0.07032   0.00000  -0.07187  -1.23960
   D95       -1.25516   0.00006  -0.05418   0.00000  -0.05586  -1.31102
   D96        2.92460   0.00075  -0.04064   0.00000  -0.04265   2.88195
   D97        1.02040   0.00123  -0.06894   0.00000  -0.07047   0.94993
   D98        1.02932   0.00032   0.01872   0.00000   0.01554   1.04486
   D99        3.10570   0.00006   0.00220   0.00000   0.00021   3.10590
   D100      -1.08284   0.00015   0.00806   0.00000   0.00636  -1.07648
   D101      -3.09312   0.00021   0.01830   0.00000   0.01671  -3.07641
   D102      -1.01674  -0.00005   0.00179   0.00000   0.00138  -1.01537
   D103       1.07791   0.00004   0.00764   0.00000   0.00753   1.08544
   D104      -1.06183   0.00011   0.02879   0.00000   0.02761  -1.03423
   D105       1.01454  -0.00016   0.01228   0.00000   0.01227   1.02682
   D106       3.10920  -0.00007   0.01813   0.00000   0.01843   3.12762
   D107       1.53559  -0.00070  -0.06389   0.00000  -0.06572   1.46987
   D108      -0.56578  -0.00045  -0.05034   0.00000  -0.05197  -0.61775
   D109      -2.59713  -0.00053  -0.05539   0.00000  -0.05744  -2.65457
   D110      -0.06210   0.00092  -0.05236   0.00000  -0.05199  -0.11409
   D111       3.08446   0.00059  -0.05232   0.00000  -0.05384   3.03062
   D112      -3.02202  -0.00024   0.12064   0.00000   0.12875  -2.89327
   D113       0.12454  -0.00057   0.12068   0.00000   0.12691   0.25144
   D114       0.08696  -0.00112   0.04726   0.00000   0.04604   0.13300
   D115      -3.06873  -0.00073   0.04265   0.00000   0.03978  -3.02895
   D116       3.05612  -0.00009  -0.11085   0.00000  -0.10127   2.95484
   D117      -0.09957   0.00030  -0.11546   0.00000  -0.10753  -0.20710
   D118       0.05620   0.00153  -0.49732   0.00000  -0.49667  -0.44047
   D119       2.14690   0.00064  -0.48240   0.00000  -0.48202   1.66488
   D120      -2.21826  -0.00016  -0.48549   0.00000  -0.48546  -2.70372
   D121      -2.90413   0.00033  -0.32764   0.00000  -0.32770   3.05135
   D122      -0.81344  -0.00056  -0.31272   0.00000  -0.31305  -1.12649
   D123       1.10459  -0.00136  -0.31582   0.00000  -0.31649   0.78810
   D124       0.00381  -0.00016   0.03606   0.00000   0.03757   0.04138
   D125      -3.13350  -0.00030   0.01321   0.00000   0.01297  -3.12053
   D126       3.14056   0.00017   0.03609   0.00000   0.03941  -3.10322
   D127       0.00324   0.00003   0.01324   0.00000   0.01481   0.01806
   D128      -0.05309   0.00054  -0.02447   0.00000  -0.02282  -0.07591
   D129       3.11870   0.00046  -0.00880   0.00000  -0.00892   3.10977
   D130       3.10259   0.00016  -0.01975   0.00000  -0.01636   3.08623
   D131      -0.00881   0.00008  -0.00407   0.00000  -0.00246  -0.01127
   D132       0.03161  -0.00047  -0.01187   0.00000  -0.01289   0.01871
   D133      -3.12799  -0.00014  -0.01344   0.00000  -0.01443   3.14076
   D134      -3.11431  -0.00033   0.01123   0.00000   0.01187  -3.10243
   D135       0.00928   0.00000   0.00966   0.00000   0.01034   0.01962
   D136      -0.00721   0.00027   0.00592   0.00000   0.00493  -0.00228
   D137      -3.13079  -0.00006   0.00748   0.00000   0.00645  -3.12434
   D138       3.10403   0.00035  -0.00986   0.00000  -0.00911   3.09492
   D139      -0.01956   0.00002  -0.00831   0.00000  -0.00759  -0.02714
   D140       1.57951   0.00019   0.02167   0.00000   0.02247   1.60198
   D141       0.88649  -0.00004   0.05763   0.00000   0.05464   0.94113
   D142      -0.64694   0.00093   0.05303   0.00000   0.05432  -0.59262
   D143      -1.33996   0.00070   0.08899   0.00000   0.08650  -1.25347
   D144      -2.68122   0.00114   0.05132   0.00000   0.05244  -2.62878
   D145       2.90894   0.00091   0.08728   0.00000   0.08461   2.99355
         Item               Value     Threshold  Converged?
 Maximum Force            0.002014     0.000450     NO 
 RMS     Force            0.000473     0.000300     NO 
 Maximum Displacement     1.724420     0.001800     NO 
 RMS     Displacement     0.254359     0.001200     NO 
 Predicted change in Energy=-6.670873D-03
 GradGradGradGradGradGradGradGradGradGradGradGradGradGradGradGradGradGrad

                          Input orientation:                          
 ---------------------------------------------------------------------
 Center     Atomic      Atomic             Coordinates (Angstroms)
 Number     Number       Type             X           Y           Z
 ---------------------------------------------------------------------
      1          6           0        2.081452    3.290923    0.779375
      2          6           0        1.713383    4.385356    0.004341
      3          6           0        1.301214    4.196061   -1.314919
      4          6           0        1.274869    2.917674   -1.866344
      5          6           0        1.619503    1.813630   -1.081037
      6          6           0        2.006839    1.999986    0.248867
      7         16           0        2.340665    0.633452    1.329919
      8          6           0        3.201128   -0.499985    0.271777
      9          6           0        2.816743   -0.707510   -1.057051
     10         16           0        1.473719    0.191682   -1.807798
     11          6           0        3.432216   -1.719088   -1.799182
     12          6           0        4.422275   -2.510792   -1.221963
     13          6           0        4.818909   -2.285836    0.094699
     14          6           0        4.220744   -1.270904    0.834571
     15          1           0        5.594704   -2.895034    0.547029
     16          1           0        4.526765   -1.090017    1.860586
     17          1           0        3.112032   -1.897705   -2.820453
     18          1           0        4.880531   -3.304239   -1.803533
     19          1           0        2.413322    3.431468    1.803864
     20          1           0        0.972832    2.776094   -2.899722
     21          1           0        1.753115    5.383397    0.428525
     22          1           0        1.008922    5.046873   -1.921971
     23          6           0       -1.058852   -1.436997   -0.113354
     24          1           0       -0.934712   -1.192298   -1.171073
     25          6           0        0.006244   -2.459295    0.270386
     26          1           0       -0.279187   -2.965123    1.198012
     27          6           0        0.282814   -3.466562   -0.843283
     28          1           0        0.631519   -2.938333   -1.743344
     29          1           0        1.076867   -4.155082   -0.536646
     30          1           0       -0.599773   -4.063266   -1.099838
     31          1           0        0.926240   -1.907651    0.488664
     32          6           0       -1.704385    1.033490   -0.050213
     33          6           0       -1.941132    1.168573   -1.423185
     34          6           0       -1.723650    2.195782    0.728545
     35          6           0       -2.321202    2.407848   -1.959475
     36          1           0       -1.841920    0.328965   -2.104968
     37          6           0       -2.115692    3.417461    0.215213
     38          1           0       -1.437197    2.122566    1.775062
     39          6           0       -2.419785    3.527621   -1.142973
     40          1           0       -2.520077    2.490705   -3.023479
     41          1           0       -2.145212    4.290273    0.859569
     42          1           0       -2.713474    4.485774   -1.561038
     43          6           0       -1.009485   -0.132177    0.615077
     44          1           0        0.037033    0.154089    0.728961
     45         35           0       -1.571483   -0.326989    2.516826
     46         35           0       -2.813018   -2.128324    0.112430
 ---------------------------------------------------------------------
                    Distance matrix (angstroms):
                    1          2          3          4          5
     1  C    0.000000
     2  C    1.390661   0.000000
     3  C    2.411247   1.395049   0.000000
     4  C    2.791006   2.417819   1.392493   0.000000
     5  C    2.420108   2.792962   2.414951   1.397996   0.000000
     6  C    1.397685   2.415761   2.786769   2.419101   1.397642
     7  S    2.726250   4.028328   4.557171   4.070588   2.779497
     8  C    3.985262   5.113851   5.308496   4.467933   3.111986
     9  C    4.461006   5.318011   5.138904   4.021728   2.791076
    10  S    4.082658   4.574734   4.038284   2.733862   1.783297
    11  C    5.794283   6.593278   6.305923   5.114510   4.035065
    12  C    6.568462   7.509912   7.398077   6.307902   5.155193
    13  C    6.250015   7.359162   7.508408   6.594120   5.331432
    14  C    5.038837   6.242549   6.559853   5.789413   4.466582
    15  H    7.117794   8.268207   8.496149   7.633670   6.373722
    16  H    5.132368   6.429656   6.959212   6.366037   5.053363
    17  H    6.398649   7.029405   6.532969   5.241504   4.362020
    18  H    7.615931   8.510529   8.324948   7.191449   6.111373
    19  H    1.086034   2.153625   3.398263   3.876917   3.401500
    20  H    3.876834   3.401723   2.153078   1.085883   2.156881
    21  H    2.146940   1.085171   2.157215   3.402196   3.878127
    22  H    3.395725   2.155121   1.085278   2.146465   3.396151
    23  C    5.745580   6.449724   6.224549   5.242365   4.321640
    24  H    5.744629   6.285239   5.835621   4.717788   3.945596
    25  C    6.134375   7.059345   6.963038   5.923413   4.763070
    26  H    6.699700   7.708744   7.752099   6.812685   5.624550
    27  C    7.178559   8.026058   7.744377   6.541353   5.451944
    28  H    6.875321   7.606659   7.178553   5.892525   4.898563
    29  H    7.627850   8.581195   8.390330   7.199388   6.018001
    30  H    8.050124   8.828880   8.478001   7.268793   6.281994
    31  H    5.333310   6.360511   6.375643   5.380648   4.097866
    32  C    4.485173   4.787392   4.542572   3.965405   3.566434
    33  C    5.053397   5.073559   4.437365   3.687602   3.634733
    34  C    3.959889   4.139071   4.162531   4.030595   3.820641
    35  C    5.259704   4.903569   4.090850   3.633225   4.080920
    36  H    5.699603   5.791690   5.045583   4.058662   3.903091
    37  C    4.236781   3.955137   3.823973   4.009810   4.266641
    38  H    3.838925   4.264016   4.620201   4.609484   4.194778
    39  C    4.900264   4.374371   3.784470   3.813892   4.388332
    40  H    6.022965   5.538915   4.519921   3.990349   4.622514
    41  H    4.343941   3.953380   4.076166   4.583840   4.906404
    42  H    5.467771   4.696548   4.032645   4.296398   5.113262
    43  C    4.615030   5.309908   5.272368   4.547232   3.684365
    44  H    3.744585   4.608563   4.702461   3.988139   2.921366
    45  Br   5.426966   6.269699   6.587309   6.151564   5.263959
    46  Br   7.332727   7.932718   7.678677   6.788849   6.050670
                    6          7          8          9         10
     6  C    0.000000
     7  S    1.774128   0.000000
     8  C    2.770687   1.773342   0.000000
     9  C    3.113182   2.778931   1.398786   0.000000
    10  S    2.789991   3.285122   2.790516   1.782101   0.000000
    11  C    4.478584   4.064136   2.414225   1.397445   2.736206
    12  C    5.323982   4.553183   2.786719   2.420073   4.042344
    13  C    5.128330   4.023643   2.416161   2.797554   4.576886
    14  C    3.992887   2.721514   1.396664   2.422161   4.082575
    15  H    6.076421   4.863322   3.397238   3.882705   5.661762
    16  H    4.300672   2.833899   2.151689   3.403394   4.941749
    17  H    5.082732   4.922129   3.394620   2.147870   2.841668
    18  H    6.372225   5.636919   3.871840   3.399920   4.881378
    19  H    2.152298   2.838802   4.292349   5.047645   4.941981
    20  H    3.403694   4.934749   5.075077   4.350971   2.849977
    21  H    3.397665   4.870288   6.060982   6.359040   5.659780
    22  H    3.871937   5.641508   6.354993   6.093376   4.878724
    23  C    4.619796   4.233971   4.378783   4.054991   3.455091
    24  H    4.567234   4.507374   4.434668   3.784368   2.849800
    25  C    4.887538   4.017115   3.747823   3.567877   3.674236
    26  H    5.547891   4.453175   4.364334   4.445999   4.698190
    27  C    5.835083   5.076187   4.308189   3.752181   3.966270
    28  H    5.499764   5.012362   4.075431   3.197307   3.241982
    29  H    6.274292   5.292571   4.304157   3.896632   4.546172
    30  H    6.736205   6.050542   5.387499   4.789104   4.785934
    31  H    4.061382   3.027460   2.683966   2.720951   3.159220
    32  C    3.846654   4.292694   5.149687   4.948273   3.728014
    33  C    4.367320   5.118567   5.665670   5.127487   3.572597
    34  C    3.766295   4.395587   5.632871   5.677379   4.546716
    35  C    4.875968   5.975082   6.627979   6.076044   4.397252
    36  H    4.811008   5.420810   5.636347   4.886262   3.331759
    37  C    4.359545   5.371443   6.604405   6.554614   5.232791
    38  H    3.769043   4.085077   5.536398   5.841764   5.003862
    39  C    4.885273   6.095351   7.058172   6.735351   5.170093
    40  H    5.607319   6.784414   7.248112   6.525111   4.765899
    41  H    4.780994   5.806605   7.202460   7.298786   6.083581
    42  H    5.633494   6.981572   7.949813   7.603125   6.002724
    43  C    3.711932   3.510084   4.240566   4.215097   3.484467
    44  H    2.741891   2.428510   3.263178   3.414525   2.915583
    45  Br   4.833512   4.199536   5.277120   5.672206   5.314570
    46  Br   6.347644   5.972448   6.232722   5.922888   5.238875
                   11         12         13         14         15
    11  C    0.000000
    12  C    1.392908   0.000000
    13  C    2.414727   1.393386   0.000000
    14  C    2.785552   2.409828   1.391150   0.000000
    15  H    3.400575   2.156749   1.085165   2.146682   0.000000
    16  H    3.871391   3.395825   2.152600   1.085853   2.474674
    17  H    1.085088   2.155871   3.400322   3.870571   4.300961
    18  H    2.147170   1.085256   2.155047   3.395492   2.490509
    19  H    6.367755   6.964336   6.433946   5.130166   7.192041
    20  H    5.240841   6.531821   7.027233   6.393127   8.087243
    21  H    7.630685   8.495101   8.266055   7.108712   9.127118
    22  H    7.187882   8.322216   8.505973   7.604514   9.497328
    23  C    4.805339   5.694278   5.942381   5.366590   6.843375
    24  H    4.443207   5.517094   5.991841   5.532406   6.963078
    25  C    4.070418   4.661661   4.818993   4.415041   5.612244
    26  H    4.930546   5.307206   5.260163   4.822018   5.910270
    27  C    3.726411   4.265212   4.780176   4.810759   5.520488
    28  H    3.055091   3.850254   4.619350   4.723188   5.466341
    29  H    3.616038   3.790132   4.230314   4.481371   4.813826
    30  H    4.716057   5.257952   5.826517   5.897170   6.515250
    31  H    3.398486   3.938563   3.930789   3.373256   4.772094
    32  C    6.084426   7.174322   7.320675   6.418741   8.310638
    33  C    6.111696   7.353310   7.741774   7.001231   8.785413
    34  C    6.949717   7.983026   7.955611   6.882222   8.916707
    35  C    7.082309   8.379225   8.788145   8.008556   9.852141
    36  H    5.666086   6.934267   7.486145   6.925054   8.528226
    37  C    7.824398   8.941737   8.979466   7.906630   9.970351
    38  H    7.158540   8.048824   7.835591   6.664268   8.725366
    39  C    7.886981   9.125922   9.366259   8.428117  10.408585
    40  H    7.392635   8.743951   9.295111   8.629770  10.373253
    41  H    8.619111   9.680865   9.608809   8.452971  10.565634
    42  H    8.736505   9.999291  10.263185   9.325324  11.311326
    43  C    5.298645   6.207780   6.235320   5.357254   7.159142
    44  H    4.628992   5.489812   5.405725   4.420996   6.341763
    45  Br   6.752989   7.394097   7.109212   6.104987   7.863154
    46  Br   6.544056   7.367248   7.633572   7.122532   8.453786
                   16         17         18         19         20
    16  H    0.000000
    17  H    4.956406   0.000000
    18  H    4.295777   2.477913   0.000000
    19  H    4.991361   7.090316   8.029333   0.000000
    20  H    7.087862   5.140706   7.310416   4.962686   0.000000
    21  H    7.186725   8.088075   9.499360   2.477389   4.299314
    22  H    8.021495   7.311464   9.205675   4.296943   2.472597
    23  C    5.934303   4.993687   6.451323   6.279623   5.444421
    24  H    6.247331   4.426533   6.219112   6.437297   4.730231
    25  C    4.983851   4.417532   5.364116   6.545737   6.196223
    26  H    5.201173   5.365427   5.978876   6.966566   7.163836
    27  C    5.565069   3.791437   4.699726   7.689556   6.608769
    28  H    5.619388   2.897588   4.265162   7.505457   5.840238
    29  H    5.200302   3.801766   4.098389   8.051078   7.323671
    30  H    6.624630   4.629004   5.577189   8.583780   7.244965
    31  H    3.938841   3.965860   4.779230   5.696258   5.781073
    32  C    6.854755   6.282038   8.077818   5.113063   4.280638
    33  C    7.597241   6.073622   8.166137   5.873314   3.640806
    34  C    7.151621   7.261945   8.959735   4.449469   4.557642
    35  C    8.586185   6.985635   9.193324   6.134023   3.445335
    36  H    7.635397   5.478286   7.647378   6.558322   3.813516
    37  C    8.194318   8.049556   9.909779   4.799581   4.433188
    38  H    6.774721   7.614251   9.064780   4.067009   5.299901
    39  C    8.865580   7.927743  10.020243   5.661451   3.893689
    40  H    9.291590   7.142830   9.478325   6.966111   3.506733
    41  H    8.629301   8.914721  10.683155   4.733865   5.113435
    42  H    9.757972   8.733353  10.881728   6.222393   4.278310
    43  C    5.754895   5.648616   7.113644   5.082164   4.974077
    44  H    4.794379   5.124824   6.467846   4.188483   4.573617
    45  Br   6.180736   7.272483   8.316129   5.523857   6.741043
    46  Br   7.616203   6.615225   8.015259   7.815809   6.889052
                   21         22         23         24         25
    21  H    0.000000
    22  H    2.488354   0.000000
    23  C    7.397200   7.041829   0.000000
    24  H    7.281683   6.577904   1.092730   0.000000
    25  C    8.036441   7.883803   1.525378   2.137401   0.000000
    26  H    8.626712   8.693998   2.159335   3.030707   1.094451
    27  C    9.060964   8.612164   2.540079   2.600402   1.526872
    28  H    8.673303   7.996115   2.787155   2.414376   2.162304
    29  H    9.611007   9.305897   3.482594   3.636900   2.161765
    30  H    9.854513   9.287542   2.842745   2.891318   2.194880
    31  H    7.338033   7.360938   2.127095   2.594148   1.094692
    32  C    5.577203   5.193531   2.554213   2.608228   3.902381
    33  C    5.902630   4.898246   3.046814   2.578790   4.452178
    34  C    4.726394   4.756144   3.787853   3.963591   4.987202
    35  C    5.581801   4.249187   4.447979   3.937637   5.837668
    36  H    6.700012   5.515383   2.774589   2.002356   4.102732
    37  C    4.344892   4.121378   4.979018   4.956448   6.248353
    38  H    4.756499   5.310662   4.047189   4.463241   5.033986
    39  C    4.829764   3.830274   5.249732   4.948118   6.612591
    40  H    6.208396   4.494569   5.102043   4.416933   6.460212
    41  H    4.071570   4.272935   5.910023   5.970545   7.108626
    42  H    4.971370   3.781711   6.317656   5.962933   7.680167
    43  C    6.171574   6.110085   1.495193   2.078408   2.562419
    44  H    5.511884   5.649013   2.107608   2.523326   2.653491
    45  Br   6.929825   7.432349   2.900474   3.841202   3.475981
    46  Br   8.796331   8.380302   1.898949   2.459991   2.843014
                   26         27         28         29         30
    26  H    0.000000
    27  C    2.175814   0.000000
    28  H    3.079233   1.100333   0.000000
    29  H    2.502783   1.094809   1.770574   0.000000
    30  H    2.566867   1.095827   1.787640   1.771084   0.000000
    31  H    1.753419   2.149019   2.476091   2.474853   3.082002
    32  C    4.424721   4.982809   4.909024   5.907052   5.319662
    33  C    5.169157   5.173655   4.856719   6.183492   5.410725
    34  C    5.379760   6.209563   6.165727   7.055287   6.616779
    35  C    6.558076   6.521923   6.111213   7.526179   6.751119
    36  H    4.919637   4.529059   4.113868   5.575449   4.673854
    37  C    6.713868   7.366343   7.195779   8.252341   7.745234
    38  H    5.249624   6.407224   6.501651   7.146564   6.872470
    39  C    7.226209   7.504162   7.174919   8.462750   7.806143
    40  H    7.253180   6.935307   6.406696   7.955428   7.095245
    41  H    7.499158   8.304427   8.169342   9.146324   8.718330
    42  H    8.309872   8.528339   8.144911   9.491073   8.818533
    43  C    2.983074   3.861991   4.016162   4.675799   4.308394
    44  H    3.170093   3.954930   4.003596   4.609986   4.640702
    45  Br   3.220101   4.958393   5.460896   5.567023   5.290014
    46  Br   2.880802   3.505487   3.995603   4.433988   3.179944
                   31         32         33         34         35
    31  H    0.000000
    32  C    3.982573   0.000000
    33  C    4.619540   1.399768   0.000000
    34  C    4.890565   1.399199   2.394243   0.000000
    35  C    5.929823   2.431996   1.402805   2.761791   0.000000
    36  H    4.403646   2.176532   1.086100   3.395260   2.138371
    37  C    6.138806   2.433709   2.787887   1.381921   2.406413
    38  H    4.845957   2.142219   3.375328   1.087481   3.848327
    39  C    6.587891   2.815424   2.423372   2.400204   1.389347
    40  H    6.599832   3.410152   2.155028   3.846941   1.085597
    41  H    6.927168   3.410083   3.872677   2.140508   3.394335
    42  H    7.637060   3.901169   3.408714   3.386149   2.151838
    43  C    2.629700   1.511382   2.591222   2.437684   3.847161
    44  H    2.258142   2.100712   3.094196   2.696018   4.227102
    45  Br   3.584767   2.908307   4.230489   3.096042   5.298932
    46  Br   3.764612   3.354487   3.740031   4.501579   5.011140
                   36         37         38         39         40
    36  H    0.000000
    37  C    3.872596   0.000000
    38  H    4.293651   2.137811   0.000000
    39  C    3.389803   1.396166   3.384463   0.000000
    40  H    2.444724   3.392864   4.932965   2.149780   0.000000
    41  H    4.957058   1.085296   2.457309   2.160372   4.296165
    42  H    4.281883   2.157245   4.282896   1.085858   2.481216
    43  C    2.881709   3.739454   2.571453   4.298117   4.732916
    44  H    3.404732   3.943064   2.672561   4.573927   5.106798
    45  Br   4.675937   4.428825   2.562921   5.382543   6.287623
    46  Br   3.449370   5.590398   4.767315   5.806925   5.590632
                   41         42         43         44         45
    41  H    0.000000
    42  H    2.494090   0.000000
    43  C    4.572496   5.381871   0.000000
    44  H    4.678383   5.618975   1.090925   0.000000
    45  Br   4.939106   6.410601   1.992597   2.452595   0.000000
    46  Br   6.496350   6.823247   2.736784   3.703013   3.250744
                   46
    46  Br   0.000000
 Stoichiometry    C22H20Br2S2
 Framework group  C1[X(C22H20Br2S2)]
 Deg. of freedom   132
 Full point group                 C1      NOp   1
 Largest Abelian subgroup         C1      NOp   1
 Largest concise Abelian subgroup C1      NOp   1
                         Standard orientation:                         
 ---------------------------------------------------------------------
 Center     Atomic      Atomic             Coordinates (Angstroms)
 Number     Number       Type             X           Y           Z
 ---------------------------------------------------------------------
      1          6           0        1.857684    2.986025    1.441491
      2          6           0        1.663063    4.179607    0.754890
      3          6           0        1.491641    4.165457   -0.629514
      4          6           0        1.533733    2.963040   -1.330556
      5          6           0        1.703217    1.759812   -0.639245
      6          6           0        1.848225    1.770956    0.750809
      7         16           0        1.947102    0.273209    1.696592
      8          6           0        2.956318   -0.767371    0.675114
      9          6           0        2.813492   -0.799779   -0.715984
     10         16           0        1.651055    0.242659   -1.575021
     11          6           0        3.527719   -1.745063   -1.457046
     12          6           0        4.377158   -2.644123   -0.816469
     13          6           0        4.534660   -2.593569    0.567063
     14          6           0        3.837942   -1.645498    1.309387
     15          1           0        5.200538   -3.286982    1.070418
     16          1           0        3.957807   -1.600417    2.387661
     17          1           0        3.393128   -1.787788   -2.532906
     18          1           0        4.913189   -3.384493   -1.401536
     19          1           0        2.002240    2.990061    2.517853
     20          1           0        1.420090    2.957629   -2.410463
     21          1           0        1.650187    5.118185    1.299410
     22          1           0        1.335112    5.094165   -1.168799
     23          6           0       -1.185732   -1.453524   -0.568414
     24          1           0       -0.866374   -1.092724   -1.549175
     25          6           0       -0.233254   -2.562183   -0.132018
     26          1           0       -0.694150   -3.159294    0.660986
     27          6           0        0.215043   -3.443917   -1.295166
     28          1           0        0.733722   -2.830757   -2.047321
     29          1           0        0.923247   -4.199814   -0.940661
     30          1           0       -0.621137   -3.964746   -1.775143
     31          1           0        0.645510   -2.083315    0.311615
     32          6           0       -1.770574    1.019934   -0.315500
     33          6           0       -1.751763    1.325700   -1.681334
     34          6           0       -1.901490    2.082690    0.585149
     35          6           0       -1.997757    2.635578   -2.119021
     36          1           0       -1.551774    0.567983   -2.433319
     37          6           0       -2.163842    3.372981    0.165596
     38          1           0       -1.810872    1.874203    1.648604
     39          6           0       -2.214537    3.655427   -1.200762
     40          1           0       -1.998867    2.851599   -3.182907
     41          1           0       -2.287719    4.164776    0.897431
     42          1           0       -2.403947    4.668560   -1.542482
     43          6           0       -1.236534   -0.246680    0.312805
     44          1           0       -0.221081   -0.024743    0.644040
     45         35           0       -2.137761   -0.636422    2.046683
     46         35           0       -2.968406   -2.084119   -0.742857
 ---------------------------------------------------------------------
 Rotational constants (GHZ):           0.1622542           0.1329517           0.0981626
 Standard basis: 6-31+G(d,p) (6D, 7F)
 There are   632 symmetry adapted cartesian basis functions of A   symmetry.
 There are   632 symmetry adapted basis functions of A   symmetry.
   632 basis functions,  1130 primitive gaussians,   632 cartesian basis functions
   127 alpha electrons      127 beta electrons
       nuclear repulsion energy      3976.9644989915 Hartrees.
 NAtoms=   46 NActive=   46 NUniq=   46 SFac= 1.00D+00 NAtFMM=   60 NAOKFM=F Big=F
 Integral buffers will be    131072 words long.
 Raffenetti 2 integral format.
 Two-electron integral symmetry is turned on.
 Nuclear repulsion after empirical dispersion term =     3976.9167855435 Hartrees.
 ------------------------------------------------------------------------------
 Polarizable Continuum Model (PCM)
 =================================
 Model                : PCM.
 Atomic radii         : SMD-Coulomb.
 Polarization charges : Total charges.
 Charge compensation  : None.
 Solution method      : Matrix inversion.
 Cavity type          : VdW (van der Waals Surface) (Alpha=1.000).
 Cavity algorithm     : GePol (No added spheres)
                        Default sphere list used, NSphG=   46.
                        Lebedev-Laikov grids with approx.  5.0 points / Ang**2.
                        Smoothing algorithm: York/Karplus (Gamma=1.0000).
                        Polarization charges: spherical gaussians, with
                                              point-specific exponents (IZeta= 3).
                        Self-potential: point-specific (ISelfS= 7).
                        Self-field    : sphere-specific E.n sum rule (ISelfD= 2).
 1st derivatives      : Analytical E(r).r(x)/FMM algorithm (CHGder, D1EAlg=3).
                        Cavity 1st derivative terms included.
 Solvent              : Dichloromethane, Eps=   8.930000 Eps(inf)=   2.028346
 ------------------------------------------------------------------------------
 ------------------------------------------------------------------------------
 Atomic radii for non-electrostatic terms: SMD-CDS.
 ------------------------------------------------------------------------------
 Nuclear repulsion after PCM non-electrostatic terms =     3976.8993108446 Hartrees.
 One-electron integrals computed using PRISM.
 NBasis=   632 RedAO= T EigKep=  1.37D-06  NBF=   632
 NBsUse=   629 1.00D-06 EigRej=  9.92D-07 NBFU=   629
 Initial guess from the checkpoint file:  "/home/osl/gaussian/scratch/Gau-569784.chk"
 B after Tr=     0.000000    0.000000    0.000000
         Rot=    0.999155   -0.019439    0.032208    0.016547 Ang=  -4.71 deg.
 ExpMin= 3.50D-02 ExpMax= 5.74D+05 ExpMxC= 5.74D+03 IAcc=3 IRadAn=         5 AccDes= 0.00D+00
 Harris functional with IExCor= 4639 and IRadAn=       5 diagonalized for initial guess.
 HarFok:  IExCor= 4639 AccDes= 0.00D+00 IRadAn=         5 IDoV= 1 UseB2=F ITyADJ=14
 ICtDFT=  3500011 ScaDFX=  1.000000  1.000000  1.000000  1.000000
 FoFCou: FMM=F IPFlag=           0 FMFlag=      100000 FMFlg1=           0
         NFxFlg=           0 DoJE=T BraDBF=F KetDBF=T FulRan=T
         wScrn=  0.000000 ICntrl=       500 IOpCl=  0 I1Cent=   200000004 NGrid=           0
         NMat0=    1 NMatS0=      1 NMatT0=    0 NMatD0=    1 NMtDS0=    0 NMtDT0=    0
 Petite list used in FoFCou.
 Requested convergence on RMS density matrix=1.00D-08 within 128 cycles.
 Requested convergence on MAX density matrix=1.00D-06.
 Requested convergence on             energy=1.00D-06.
 No special actions if energy rises.
 Inv3:  Mode=1 IEnd=    37023507.
 Iteration    1 A*A^-1 deviation from unit magnitude is 3.22D-15 for   1069.
 Iteration    1 A*A^-1 deviation from orthogonality  is 1.78D-15 for   2226   1387.
 Iteration    1 A^-1*A deviation from unit magnitude is 3.22D-15 for    246.
 Iteration    1 A^-1*A deviation from orthogonality  is 2.22D-15 for   2202   1400.
 Error on total polarization charges =  0.04346
 SCF Done:  E(RwB97XD) =  -6790.06386219     A.U. after   18 cycles
            NFock= 18  Conv=0.88D-08     -V/T= 2.0064
 SMD-CDS (non-electrostatic) energy       (kcal/mol) =     -10.97
 (included in total energy above)
 D1PCM: PCM CHGder 1st derivatives, ID1Alg=3 FixD1E=F DoIter=F DoCFld=F I1PDM=0.
 Calling FoFJK, ICntrl=      2127 FMM=F ISym2X=0 I1Cent= 0 IOpClX= 0 NMat=1 NMatS=1 NMatT=0.
 ***** Axes restored to original set *****
 -------------------------------------------------------------------
 Center     Atomic                   Forces (Hartrees/Bohr)
 Number     Number              X              Y              Z
 -------------------------------------------------------------------
      1        6          -0.000558053   -0.000313613   -0.000014726
      2        6          -0.000506949   -0.000699993   -0.001407471
      3        6           0.000436695   -0.000223388    0.000009459
      4        6           0.001095699    0.000669680    0.002233471
      5        6          -0.000779883   -0.001687693   -0.002129534
      6        6           0.000962757    0.001884765   -0.000177663
      7       16           0.003702217    0.001553715    0.003597797
      8        6          -0.000284738   -0.000186187    0.000305002
      9        6          -0.000531626   -0.000392611   -0.000205224
     10       16           0.003412063    0.001880835    0.000937114
     11        6          -0.000647153    0.000845505    0.000582349
     12        6          -0.000818454   -0.000063399   -0.000998448
     13        6          -0.000129436    0.000307765   -0.000456863
     14        6           0.000126119   -0.000157181   -0.000036712
     15        1           0.000078373    0.000028787   -0.000162557
     16        1           0.000108220    0.000082493   -0.000055503
     17        1           0.001398628    0.000239129   -0.001174829
     18        1          -0.000058789    0.000099083   -0.000139967
     19        1          -0.000026876    0.000147839   -0.000141018
     20        1           0.000399006   -0.000159224    0.000254192
     21        1          -0.000106486   -0.000030308   -0.000010073
     22        1           0.000042874   -0.000097049   -0.000165951
     23        6           0.012112378   -0.000307847   -0.001756742
     24        1          -0.002478212   -0.003589377    0.000994801
     25        6          -0.000537032   -0.000992310    0.001902654
     26        1          -0.000172475   -0.000357960   -0.000091024
     27        6           0.003463027    0.001616774    0.000725454
     28        1          -0.002012972   -0.002995962    0.001069628
     29        1          -0.000428761   -0.000073321   -0.000368208
     30        1          -0.000030155    0.001477473    0.000093451
     31        1           0.000270130   -0.000602585   -0.000463598
     32        6           0.018092372    0.015366351    0.004210326
     33        6          -0.010579123   -0.003920108    0.002359023
     34        6          -0.008600329    0.002741432    0.005221885
     35        6           0.004322398   -0.004513659    0.002184780
     36        1          -0.001118684   -0.000640830    0.001142666
     37        6           0.001910134    0.004314443   -0.004825088
     38        1          -0.001640578    0.002834167   -0.002606754
     39        6          -0.003163308    0.001061578    0.000383165
     40        1           0.000003678   -0.000665959   -0.000138747
     41        1          -0.000009858    0.000544862   -0.000159489
     42        1           0.000029154    0.000019999   -0.000313639
     43        6           0.001069393    0.005336671    0.003556230
     44        1          -0.001425450   -0.001998258    0.000893132
     45       35           0.008493117   -0.001916640   -0.002837915
     46       35          -0.024883050   -0.016467884   -0.011818836
 -------------------------------------------------------------------
 Cartesian Forces:  Max     0.024883050 RMS     0.004162377

 GradGradGradGradGradGradGradGradGradGradGradGradGradGradGradGradGradGrad
 Berny optimization.
 Using GEDIIS/GDIIS optimizer.
 FormGI is forming the generalized inverse of G from B-inverse, IUseBI=4.
 Internal  Forces:  Max     0.027672169 RMS     0.003989416
 Search for a local minimum.
 Step number   3 out of a maximum of  276
 All quantities printed in internal units (Hartrees-Bohrs-Radians)
 Mixed Optimization -- RFO/linear search
 Update second derivatives using D2CorX and points    3    2
 ITU=  0  1  0
 Use linear search instead of GDIIS.
     Eigenvalues ---   -0.01563   0.00126   0.00178   0.00193   0.00276
     Eigenvalues ---    0.00378   0.00432   0.00642   0.00753   0.00946
     Eigenvalues ---    0.01083   0.01122   0.01189   0.01454   0.01531
     Eigenvalues ---    0.01637   0.01694   0.01737   0.01765   0.01775
     Eigenvalues ---    0.01830   0.01928   0.01961   0.02038   0.02091
     Eigenvalues ---    0.02127   0.02146   0.02365   0.02395   0.02471
     Eigenvalues ---    0.02521   0.02562   0.02568   0.02639   0.02821
     Eigenvalues ---    0.02855   0.02901   0.02958   0.02966   0.03054
     Eigenvalues ---    0.03223   0.03591   0.03811   0.04054   0.04426
     Eigenvalues ---    0.04869   0.05024   0.05212   0.06710   0.07646
     Eigenvalues ---    0.08840   0.09293   0.10016   0.10515   0.10853
     Eigenvalues ---    0.10942   0.11066   0.11179   0.11609   0.11737
     Eigenvalues ---    0.11866   0.12042   0.12104   0.12228   0.12317
     Eigenvalues ---    0.12362   0.12477   0.12601   0.12868   0.13041
     Eigenvalues ---    0.13793   0.14227   0.15094   0.15917   0.16384
     Eigenvalues ---    0.17171   0.17769   0.18414   0.18952   0.19139
     Eigenvalues ---    0.19401   0.19442   0.19499   0.19671   0.20127
     Eigenvalues ---    0.21168   0.21884   0.23659   0.24700   0.25322
     Eigenvalues ---    0.26662   0.27400   0.28211   0.29542   0.29671
     Eigenvalues ---    0.30292   0.30743   0.33097   0.33596   0.34012
     Eigenvalues ---    0.34446   0.34569   0.34841   0.35073   0.35984
     Eigenvalues ---    0.36167   0.36446   0.36535   0.36563   0.36590
     Eigenvalues ---    0.36616   0.36694   0.36726   0.36758   0.36899
     Eigenvalues ---    0.36929   0.37190   0.39890   0.40839   0.41889
     Eigenvalues ---    0.42120   0.42610   0.45098   0.46698   0.47861
     Eigenvalues ---    0.48287   0.48329   0.48533   0.48865   0.51513
     Eigenvalues ---    0.52042   0.52304
 RFO step:  Lambda=-1.59798271D-02 EMin=-1.56270541D-02
 I=     1 Eig=   -1.56D-02 Dot1= -1.37D-03
 I=     1 Stepn= -6.00D-01 RXN=   6.00D-01 EDone=F
 Mixed    1 eigenvectors in step.  Raw Step.Grad=  1.37D-03.
 RFO eigenvector is Hessian eigenvector with negative curvature.
 Taking step of  6.00D-01 in eigenvector direction(s).  Step.Grad=  9.75D-06.
 Quartic linear search produced a step of -0.89723.
 Iteration  1 RMS(Cart)=  0.21563776 RMS(Int)=  0.05240041
 Iteration  2 RMS(Cart)=  0.10980012 RMS(Int)=  0.02304934
 Iteration  3 RMS(Cart)=  0.08210306 RMS(Int)=  0.00358975
 Iteration  4 RMS(Cart)=  0.00569386 RMS(Int)=  0.00127796
 Iteration  5 RMS(Cart)=  0.00002243 RMS(Int)=  0.00127790
 Iteration  6 RMS(Cart)=  0.00000007 RMS(Int)=  0.00127790
 Variable       Old X    -DE/DX   Delta X   Delta X   Delta X     New X
                                 (Linear)    (Quad)   (Total)
    R1        2.62797  -0.00011   0.00159  -0.00090   0.00061   2.62858
    R2        2.64124  -0.00019  -0.00069  -0.00119  -0.00191   2.63933
    R3        2.05231  -0.00013  -0.00020   0.00010  -0.00010   2.05220
    R4        2.63626  -0.00179  -0.00156   0.00041  -0.00120   2.63506
    R5        2.05068  -0.00004   0.00010   0.00010   0.00020   2.05087
    R6        2.63143  -0.00164  -0.00334   0.00470   0.00139   2.63282
    R7        2.05088   0.00001  -0.00017   0.00022   0.00005   2.05093
    R8        2.64183  -0.00115  -0.00291   0.00247  -0.00036   2.64147
    R9        2.05202  -0.00033  -0.00015  -0.00024  -0.00040   2.05163
   R10        2.64116   0.00253   0.00156  -0.00102   0.00066   2.64182
   R11        3.36994  -0.00136  -0.01422   0.01821   0.00062   3.37057
   R12        5.52058   0.00086  -0.09418   0.07251  -0.01918   5.50140
   R13        3.35262   0.00166   0.00958  -0.00787   0.00124   3.35386
   R14        3.35113   0.00160   0.01099  -0.00605   0.00486   3.35599
   R15        2.64332   0.00221   0.00022  -0.00018  -0.00023   2.64310
   R16        2.63931   0.00018   0.00058  -0.00064  -0.00018   2.63913
   R17        3.36768  -0.00051  -0.01301   0.01165  -0.00227   3.36541
   R18        2.64079  -0.00010  -0.00176   0.00276   0.00035   2.64113
   R19        5.38534   0.00595  -0.18136   0.13660  -0.04836   5.33699
   R20        5.50965   0.00022  -0.18620   0.02523  -0.16047   5.34918
   R21        2.63222  -0.00161  -0.00313   0.00355   0.00053   2.63275
   R22        2.05052   0.00001   0.00135   0.00009   0.00179   2.05231
   R23        2.63312  -0.00031   0.00080   0.00051   0.00150   2.63462
   R24        2.05084  -0.00002  -0.00011   0.00012   0.00000   2.05084
   R25        2.62889   0.00024   0.00155  -0.00115   0.00049   2.62938
   R26        2.05066  -0.00003   0.00005   0.00006   0.00011   2.05078
   R27        2.05196  -0.00001  -0.00005  -0.00012  -0.00017   2.05179
   R28        5.47565   0.00018  -0.12401   0.04888  -0.07423   5.40141
   R29        2.06496  -0.00146  -0.00216   0.01259   0.00970   2.07466
   R30        2.88255   0.00182   0.00720  -0.00447   0.00358   2.88613
   R31        2.82551   0.02187   0.04748  -0.02729   0.02278   2.84829
   R32        3.58849   0.02757   0.12523  -0.08937   0.03586   3.62435
   R33        2.06821   0.00013  -0.00001  -0.00084  -0.00086   2.06735
   R34        2.88537  -0.00076  -0.00531   0.00661   0.00167   2.88704
   R35        2.06867  -0.00017   0.00134  -0.00090   0.00044   2.06911
   R36        2.07933  -0.00229  -0.00656   0.00509  -0.00111   2.07822
   R37        2.06889  -0.00036  -0.00142   0.00145   0.00004   2.06893
   R38        2.07081  -0.00081  -0.00179   0.00149  -0.00030   2.07051
   R39        2.64518  -0.00378  -0.00785   0.01075   0.00300   2.64818
   R40        2.64410   0.00913   0.00566  -0.01290  -0.00708   2.63703
   R41        2.85610   0.01026  -0.00384  -0.00252  -0.00636   2.84974
   R42        2.65092  -0.00562  -0.01141   0.00438  -0.00708   2.64384
   R43        2.05243  -0.00032  -0.00386  -0.00073  -0.00459   2.04784
   R44        2.61145   0.00647   0.01181  -0.00685   0.00496   2.61642
   R45        2.05504  -0.00313  -0.00001  -0.00180  -0.00182   2.05322
   R46        2.62549  -0.00053   0.00200   0.00540   0.00729   2.63277
   R47        2.05148   0.00008   0.00020   0.00066   0.00087   2.05235
   R48        2.63837  -0.00081   0.00060  -0.00447  -0.00398   2.63439
   R49        2.05091   0.00034   0.00068  -0.00021   0.00047   2.05138
   R50        2.05197   0.00013   0.00001   0.00001   0.00002   2.05199
   R51        2.06155   0.00022  -0.00129   0.00652   0.00761   2.06916
   R52        3.76546  -0.00492  -0.03215   0.03453   0.00238   3.76784
    A1        2.09580   0.00035   0.00032  -0.00229  -0.00204   2.09377
    A2        2.09990  -0.00034  -0.00102   0.00216   0.00117   2.10107
    A3        2.08736  -0.00001   0.00074   0.00009   0.00086   2.08821
    A4        2.09260   0.00025   0.00319  -0.00255   0.00056   2.09316
    A5        2.09008  -0.00009  -0.00255   0.00148  -0.00104   2.08904
    A6        2.10049  -0.00016  -0.00066   0.00105   0.00043   2.10092
    A7        2.09977  -0.00042  -0.00399   0.00360  -0.00037   2.09940
    A8        2.09689   0.00039   0.00221  -0.00148   0.00071   2.09760
    A9        2.08647   0.00002   0.00176  -0.00203  -0.00029   2.08617
   A10        2.09198   0.00196   0.00226  -0.00070   0.00174   2.09372
   A11        2.09649  -0.00073   0.00137  -0.00066   0.00062   2.09711
   A12        2.09460  -0.00122  -0.00359   0.00121  -0.00248   2.09212
   A13        2.09155  -0.00154   0.00311  -0.00657  -0.00390   2.08764
   A14        2.05918  -0.00054  -0.00104   0.01784   0.01724   2.07642
   A15        2.29578  -0.00153  -0.07737  -0.00880  -0.08582   2.20997
   A16        2.13142   0.00212  -0.00164  -0.01164  -0.01320   2.11822
   A17        1.19858   0.00312   0.09800   0.00553   0.10440   1.30299
   A18        2.09337  -0.00060  -0.00486   0.00890   0.00431   2.09768
   A19        2.06020  -0.00070   0.01011  -0.00380   0.00639   2.06659
   A20        2.12852   0.00134  -0.00464  -0.00592  -0.01074   2.11777
   A21        1.79263  -0.00357  -0.01163   0.00654  -0.00527   1.78737
   A22        2.12744   0.00145  -0.00413  -0.00296  -0.00762   2.11982
   A23        2.05622  -0.00017   0.01290  -0.00452   0.00913   2.06535
   A24        2.09616  -0.00119  -0.00700   0.00616  -0.00077   2.09539
   A25        2.13227   0.00197  -0.00211  -0.01418  -0.01624   2.11603
   A26        2.08388   0.00021   0.00864  -0.00514   0.00394   2.08782
   A27        2.06399  -0.00209  -0.00477   0.01809   0.01318   2.07717
   A28        1.79838  -0.00320  -0.00630   0.00376  -0.00222   1.79616
   A29        2.00395   0.00355   0.04240   0.01301   0.05540   2.05935
   A30        1.87312   0.00264   0.11663  -0.03979   0.07808   1.95119
   A31        1.56911   0.00173   0.12682   0.02109   0.14949   1.71860
   A32        0.90574   0.00244   0.03095  -0.03761  -0.00704   0.89870
   A33        2.09950   0.00040  -0.00270  -0.00035  -0.00336   2.09614
   A34        2.08177   0.00183   0.00410  -0.00534  -0.00083   2.08094
   A35        2.10157  -0.00222  -0.00113   0.00524   0.00413   2.10570
   A36        2.09688  -0.00003  -0.00244   0.00234  -0.00002   2.09685
   A37        2.08704  -0.00016   0.00129  -0.00092   0.00036   2.08740
   A38        2.09927   0.00018   0.00111  -0.00143  -0.00034   2.09893
   A39        2.09203   0.00045   0.00380  -0.00165   0.00218   2.09421
   A40        2.10220  -0.00036  -0.00214   0.00064  -0.00151   2.10069
   A41        2.08895  -0.00009  -0.00168   0.00103  -0.00067   2.08828
   A42        2.09704   0.00016  -0.00017  -0.00135  -0.00182   2.09522
   A43        2.08811  -0.00007   0.00135  -0.00034   0.00118   2.08929
   A44        2.09773  -0.00008  -0.00099   0.00160   0.00077   2.09850
   A45        1.53264  -0.00008  -0.01668  -0.00035  -0.01534   1.51731
   A46        1.89048   0.00261   0.02837  -0.00443   0.02468   1.91516
   A47        1.84668  -0.00121   0.01341  -0.01971  -0.00535   1.84134
   A48        1.87712  -0.00655  -0.06118   0.04989  -0.01115   1.86597
   A49        2.02556  -0.00654  -0.05485   0.05310  -0.00423   2.02133
   A50        1.95100  -0.00360  -0.03704  -0.01985  -0.05756   1.89344
   A51        1.86531   0.01507   0.11143  -0.05694   0.05513   1.92044
   A52        2.00538   0.00096  -0.02420   0.00570  -0.02004   1.98534
   A53        1.91864   0.00113  -0.00609  -0.00205  -0.00911   1.90953
   A54        1.96612  -0.00137   0.01985  -0.00800   0.01314   1.97926
   A55        1.87471   0.00024  -0.00047   0.00582   0.00553   1.88024
   A56        1.93965  -0.00059  -0.01012   0.00362  -0.00651   1.93314
   A57        1.85780  -0.00006  -0.00237   0.00122  -0.00092   1.85688
   A58        1.90249   0.00075  -0.00179   0.00003  -0.00250   1.89999
   A59        1.91488   0.00239   0.01855  -0.00518   0.01375   1.92863
   A60        1.91981   0.00075   0.00047  -0.00302  -0.00225   1.91756
   A61        1.96502  -0.00206  -0.00936   0.00563  -0.00415   1.96087
   A62        1.87671   0.00003   0.00166  -0.00491  -0.00381   1.87290
   A63        1.90195  -0.00161  -0.01168   0.00738  -0.00394   1.89801
   A64        1.88313   0.00053   0.00026  -0.00021   0.00008   1.88321
   A65        2.41549   0.00390   0.10985  -0.01766   0.09106   2.50655
   A66        2.05265  -0.00316   0.00965   0.00849   0.01545   2.06811
   A67        2.19439  -0.02329  -0.04269   0.07228   0.02790   2.22228
   A68        1.98450   0.02767   0.06697  -0.06360  -0.00026   1.98424
   A69        2.10141   0.00474   0.00589  -0.01385  -0.00814   2.09327
   A70        2.12429  -0.00336  -0.01422   0.00329  -0.01110   2.11320
   A71        2.05748  -0.00138   0.00833   0.01066   0.01891   2.07639
   A72        2.13119  -0.00250  -0.01588   0.00884  -0.00700   2.12419
   A73        2.06696   0.00407   0.01598  -0.00475   0.01107   2.07803
   A74        2.08486  -0.00153  -0.00002  -0.00372  -0.00392   2.08094
   A75        2.10200   0.00177  -0.00200   0.00616   0.00377   2.10577
   A76        2.08490  -0.00158  -0.00082  -0.00105  -0.00173   2.08317
   A77        2.09611  -0.00016   0.00297  -0.00500  -0.00189   2.09422
   A78        2.08622   0.00077   0.00695  -0.00390   0.00276   2.08898
   A79        2.09224   0.00005  -0.00219  -0.00039  -0.00244   2.08980
   A80        2.10387  -0.00083  -0.00435   0.00439   0.00013   2.10400
   A81        2.08593  -0.00130  -0.00105   0.00066  -0.00077   2.08516
   A82        2.09915   0.00037  -0.00002   0.00009   0.00025   2.09940
   A83        2.09794   0.00093   0.00109  -0.00070   0.00058   2.09852
   A84        2.03022  -0.00568   0.03500  -0.00607   0.02916   2.05938
   A85        1.88760   0.00063  -0.03508  -0.02648  -0.06029   1.82731
   A86        1.95017   0.00219  -0.01193   0.03923   0.02632   1.97648
   A87        1.85942   0.00322   0.01242   0.00543   0.01784   1.87726
   A88        1.94534   0.00460  -0.00542  -0.01353  -0.01931   1.92603
   A89        1.76867  -0.00496  -0.00077  -0.00076  -0.00133   1.76734
   A90        2.21934   0.00082   0.03788   0.11905   0.15535   2.37469
   A91        1.96628   0.00070   0.03029   0.08504   0.11281   2.07909
    D1       -0.02796  -0.00047  -0.00125  -0.00485  -0.00621  -0.03418
    D2        3.11874  -0.00002   0.00234  -0.00144   0.00083   3.11957
    D3        3.13037  -0.00063  -0.00354  -0.00179  -0.00533   3.12505
    D4       -0.00610  -0.00019   0.00006   0.00161   0.00171  -0.00439
    D5        0.05032  -0.00013  -0.00057  -0.00815  -0.00863   0.04169
    D6       -3.04197  -0.00096  -0.01792   0.01034  -0.00739  -3.04936
    D7       -3.10789   0.00003   0.00168  -0.01117  -0.00951  -3.11740
    D8        0.08300  -0.00080  -0.01567   0.00732  -0.00827   0.07472
    D9       -0.01626   0.00033   0.00209   0.01156   0.01360  -0.00266
   D10        3.13689   0.00054   0.00337   0.00347   0.00695  -3.13935
   D11        3.12019  -0.00012  -0.00154   0.00814   0.00651   3.12669
   D12       -0.00985   0.00009  -0.00026   0.00004  -0.00015  -0.01000
   D13        0.03796   0.00042  -0.00125  -0.00483  -0.00587   0.03210
   D14       -3.11987   0.00047   0.00196  -0.01500  -0.01274  -3.13260
   D15       -3.11512   0.00022  -0.00252   0.00322   0.00075  -3.11437
   D16        0.01024   0.00028   0.00069  -0.00695  -0.00612   0.00412
   D17       -0.01545  -0.00099  -0.00048  -0.00839  -0.00905  -0.02450
   D18        3.07819   0.00004   0.01111  -0.01718  -0.00621   3.07198
   D19        1.50334   0.00137   0.09584  -0.01073   0.08618   1.58952
   D20       -3.14083  -0.00105  -0.00373   0.00178  -0.00223   3.14013
   D21       -0.04719  -0.00002   0.00787  -0.00701   0.00061  -0.04658
   D22       -1.62204   0.00130   0.09259  -0.00056   0.09300  -1.52904
   D23       -0.02852   0.00085   0.00133   0.01488   0.01624  -0.01228
   D24        3.06179   0.00165   0.01963  -0.00427   0.01548   3.07727
   D25       -3.12011  -0.00014  -0.01079   0.02320   0.01246  -3.10765
   D26       -0.02980   0.00065   0.00752   0.00405   0.01170  -0.01810
   D27       -2.23873   0.00120   0.04439   0.02229   0.06663  -2.17210
   D28        0.85158   0.00200   0.06270   0.00314   0.06587   0.91745
   D29        2.55193  -0.00129  -0.04095  -0.01019  -0.05092   2.50101
   D30       -1.70061   0.00161   0.12497  -0.04942   0.07548  -1.62513
   D31       -0.63878  -0.00034  -0.02897  -0.01902  -0.04774  -0.68652
   D32        1.39187   0.00256   0.13695  -0.05824   0.07867   1.47053
   D33        0.61149  -0.00049  -0.03824   0.03448  -0.00352   0.60798
   D34        2.55880   0.00006   0.03846   0.03072   0.06944   2.62824
   D35       -2.49557  -0.00039   0.02934  -0.00215   0.02648  -2.46910
   D36        0.69636  -0.00117   0.01162   0.01629   0.02727   0.72364
   D37       -0.70172   0.00117  -0.01112  -0.02300  -0.03362  -0.73534
   D38        2.52798   0.00003  -0.03912  -0.00606  -0.04393   2.48405
   D39        0.04003  -0.00056  -0.00868   0.00571  -0.00257   0.03746
   D40       -3.01631  -0.00161  -0.03940   0.02202  -0.01642  -3.03273
   D41        3.09154   0.00066   0.02058  -0.01214   0.00840   3.09994
   D42        0.03520  -0.00039  -0.01013   0.00416  -0.00546   0.02974
   D43        3.00733   0.00127   0.03361  -0.01727   0.01540   3.02274
   D44       -0.10781   0.00091   0.02305  -0.01314   0.00929  -0.09852
   D45       -0.04779   0.00001   0.00605  -0.00018   0.00561  -0.04218
   D46        3.12025  -0.00034  -0.00451   0.00394  -0.00050   3.11974
   D47        0.63338   0.00032   0.02945   0.01280   0.04166   0.67503
   D48       -1.48842  -0.00334  -0.08198   0.01443  -0.06374  -1.55216
   D49       -0.62120  -0.00070  -0.01788  -0.00695  -0.02689  -0.64809
   D50       -2.59253   0.00146   0.06021  -0.00439   0.05501  -2.53753
   D51        1.56885  -0.00220  -0.05123  -0.00276  -0.05039   1.51847
   D52        2.43607   0.00044   0.01287  -0.02414  -0.01354   2.42253
   D53       -0.00335   0.00054   0.01040  -0.00525   0.00477   0.00142
   D54        3.11021   0.00082   0.02664  -0.02389   0.00240   3.11261
   D55       -3.06302  -0.00066  -0.01917   0.01195  -0.00735  -3.07037
   D56        0.05054  -0.00038  -0.00293  -0.00669  -0.00972   0.04082
   D57       -1.12060   0.00074  -0.03730   0.01600  -0.01860  -1.13920
   D58        0.86676   0.00045   0.07138   0.00211   0.07131   0.93806
   D59       -0.45463  -0.00085  -0.02001  -0.04260  -0.06236  -0.51699
   D60       -2.32994  -0.00334  -0.02476   0.08846   0.07005  -2.25988
   D61       -0.36967  -0.00213   0.01589   0.03056   0.05019  -0.31948
   D62       -0.01617  -0.00033  -0.00649   0.00240  -0.00412  -0.02029
   D63        3.12333   0.00002   0.00396  -0.00389   0.00015   3.12347
   D64       -3.12941  -0.00068  -0.02295   0.02143  -0.00163  -3.13105
   D65        0.01009  -0.00033  -0.01249   0.01514   0.00263   0.01272
   D66       -1.22453  -0.00054   0.03160  -0.01066   0.02163  -1.20290
   D67        1.88899  -0.00022   0.04785  -0.02942   0.01912   1.90812
   D68        0.00377  -0.00006   0.00224   0.00168   0.00416   0.00793
   D69       -3.13396   0.00033   0.00687  -0.00374   0.00316  -3.13080
   D70       -3.13571  -0.00041  -0.00829   0.00802  -0.00014  -3.13584
   D71        0.00974  -0.00002  -0.00365   0.00259  -0.00114   0.00861
   D72        0.02816   0.00025  -0.00187  -0.00291  -0.00486   0.02329
   D73       -3.14003   0.00061   0.00877  -0.00709   0.00129  -3.13874
   D74       -3.11727  -0.00014  -0.00647   0.00247  -0.00387  -3.12114
   D75       -0.00227   0.00022   0.00417  -0.00171   0.00228   0.00001
   D76       -0.54071   0.00166   0.07192  -0.02099   0.05251  -0.48821
   D77       -1.16396   0.00285   0.06267  -0.00452   0.05741  -1.10655
   D78        1.01894  -0.00423   0.02112   0.04484   0.06346   1.08240
   D79        3.00777   0.00945   0.12561  -0.00698   0.11880   3.12657
   D80       -2.81891   0.00136   0.00789  -0.00862   0.00005  -2.81886
   D81       -0.64541   0.00045   0.00444  -0.01127  -0.00586  -0.65127
   D82        1.44977   0.00071   0.01409  -0.01220   0.00285   1.45262
   D83        1.39139   0.00521   0.00621  -0.01429  -0.00867   1.38273
   D84       -2.71829   0.00429   0.00276  -0.01693  -0.01457  -2.73287
   D85       -0.62311   0.00456   0.01241  -0.01787  -0.00586  -0.62897
   D86       -0.75385  -0.00717  -0.07065   0.03814  -0.03217  -0.78603
   D87        1.41965  -0.00808  -0.07411   0.03549  -0.03808   1.38156
   D88       -2.76836  -0.00782  -0.06445   0.03456  -0.02937  -2.79773
   D89        0.68595   0.00387   0.03964   0.02810   0.06665   0.75261
   D90       -1.40427   0.00296   0.02779   0.04513   0.07095  -1.33332
   D91        2.94690   0.00741   0.05275   0.04094   0.09335   3.04025
   D92        2.78264   0.00231   0.05137   0.04055   0.09151   2.87415
   D93        0.69242   0.00140   0.03952   0.05757   0.09580   0.78823
   D94       -1.23960   0.00584   0.06448   0.05339   0.11820  -1.12139
   D95       -1.31102   0.00512   0.05012   0.00601   0.05668  -1.25434
   D96        2.88195   0.00421   0.03827   0.02303   0.06097   2.94292
   D97        0.94993   0.00866   0.06323   0.01884   0.08337   1.03330
   D98        1.04486  -0.00176  -0.01394   0.01273  -0.00020   1.04466
   D99        3.10590   0.00017  -0.00018   0.00179   0.00211   3.10801
   D100      -1.07648  -0.00001  -0.00571   0.00317  -0.00208  -1.07856
   D101      -3.07641  -0.00175  -0.01499   0.00682  -0.00741  -3.08381
   D102      -1.01537   0.00018  -0.00124  -0.00412  -0.00510  -1.02047
   D103       1.08544   0.00000  -0.00676  -0.00274  -0.00929   1.07615
   D104      -1.03423  -0.00171  -0.02477   0.01044  -0.01379  -1.04802
   D105       1.02682   0.00023  -0.01101  -0.00050  -0.01148   1.01533
   D106       3.12762   0.00005  -0.01653   0.00088  -0.01568   3.11195
   D107       1.46987   0.00188   0.05896  -0.00178   0.05779   1.52766
   D108      -0.61775  -0.00039   0.04663   0.00770   0.05496  -0.56279
   D109      -2.65457  -0.00019   0.05153   0.00673   0.05898  -2.59559
   D110      -0.11409   0.00327   0.04665   0.06241   0.10915  -0.00494
   D111       3.03062   0.00415   0.04830   0.02791   0.07807   3.10869
   D112      -2.89327  -0.00676  -0.11552   0.01803  -0.10360  -2.99687
   D113       0.25144  -0.00587  -0.11386  -0.01647  -0.13468   0.11676
   D114       0.13300  -0.00308  -0.04131  -0.05567  -0.09628   0.03672
   D115      -3.02895  -0.00096  -0.03569  -0.03429  -0.06816  -3.09711
   D116       2.95484  -0.00389   0.09087   0.00955   0.09363   3.04847
   D117      -0.20710  -0.00178   0.09648   0.03093   0.12175  -0.08535
   D118      -0.44047   0.00699   0.44563   0.23475   0.67983   0.23937
   D119       1.66488   0.00661   0.43248   0.20092   0.63409   2.29897
   D120      -2.70372   0.00460   0.43557   0.19671   0.63281  -2.07091
   D121       3.05135   0.00237   0.29402   0.18018   0.47320  -2.75863
   D122      -1.12649   0.00199   0.28088   0.14635   0.42746  -0.69903
   D123       0.78810  -0.00001   0.28396   0.14213   0.42618   1.21428
   D124       0.04138  -0.00216  -0.03371  -0.03437  -0.06870  -0.02733
   D125      -3.12053  -0.00044  -0.01164  -0.02853  -0.03973   3.12293
   D126      -3.10322  -0.00301  -0.03536  -0.00117  -0.03833  -3.14155
   D127       0.01806  -0.00129  -0.01329   0.00467  -0.00936   0.00870
   D128      -0.07591   0.00116   0.02048   0.02123   0.04003  -0.03588
   D129       3.10977   0.00122   0.00801   0.01836   0.02613   3.13590
   D130       3.08623  -0.00104   0.01468  -0.00035   0.01169   3.09793
   D131      -0.01127  -0.00098   0.00221  -0.00322  -0.00220  -0.01347
   D132       0.01871   0.00070   0.01157  -0.00288   0.00975   0.02846
   D133       3.14076   0.00078   0.01295   0.00019   0.01382  -3.12860
   D134      -3.10243  -0.00101  -0.01065  -0.00880  -0.01941  -3.12185
   D135       0.01962  -0.00094  -0.00928  -0.00573  -0.01534   0.00428
   D136      -0.00228   0.00009  -0.00442   0.00898   0.00507   0.00279
   D137      -3.12434   0.00002  -0.00579   0.00591   0.00100  -3.12334
   D138       3.09492   0.00005   0.00817   0.01174   0.01902   3.11394
   D139      -0.02714  -0.00002   0.00681   0.00867   0.01495  -0.01219
   D140       1.60198  -0.00120  -0.02016  -0.01058  -0.02641   1.57556
   D141       0.94113  -0.00103  -0.04903  -0.03195  -0.08258   0.85854
   D142      -0.59262   0.00331  -0.04874   0.00937  -0.03610  -0.62872
   D143      -1.25347   0.00348  -0.07761  -0.01201  -0.09227  -1.34574
   D144      -2.62878  -0.00085  -0.04705   0.02266  -0.02075  -2.64953
   D145       2.99355  -0.00067  -0.07592   0.00129  -0.07691   2.91663
         Item               Value     Threshold  Converged?
 Maximum Force            0.027672     0.000450     NO 
 RMS     Force            0.003989     0.000300     NO 
 Maximum Displacement     2.584134     0.001800     NO 
 RMS     Displacement     0.350030     0.001200     NO 
 Predicted change in Energy=-6.695403D-03
 GradGradGradGradGradGradGradGradGradGradGradGradGradGradGradGradGradGrad

                          Input orientation:                          
 ---------------------------------------------------------------------
 Center     Atomic      Atomic             Coordinates (Angstroms)
 Number     Number       Type             X           Y           Z
 ---------------------------------------------------------------------
      1          6           0        2.309889    3.228982    0.974560
      2          6           0        1.993363    4.356155    0.223474
      3          6           0        1.598101    4.217460   -1.106535
      4          6           0        1.521549    2.954006   -1.688695
      5          6           0        1.804621    1.816329   -0.927497
      6          6           0        2.192077    1.957712    0.408268
      7         16           0        2.468656    0.543165    1.443846
      8          6           0        3.332988   -0.562976    0.356076
      9          6           0        2.943860   -0.727727   -0.977230
     10         16           0        1.594645    0.207272   -1.667883
     11          6           0        3.565592   -1.702097   -1.762989
     12          6           0        4.565867   -2.504824   -1.218879
     13          6           0        4.967221   -2.323101    0.103857
     14          6           0        4.361769   -1.344634    0.886188
     15          1           0        5.752975   -2.939671    0.528291
     16          1           0        4.673051   -1.197904    1.915972
     17          1           0        3.239770   -1.842970   -2.789375
     18          1           0        5.031402   -3.270247   -1.831405
     19          1           0        2.633322    3.329539    2.006370
     20          1           0        1.221610    2.849110   -2.726828
     21          1           0        2.066798    5.340619    0.674321
     22          1           0        1.352197    5.094266   -1.696980
     23          6           0       -1.091264   -1.374737   -0.267065
     24          1           0       -0.881139   -1.103670   -1.309982
     25          6           0       -0.052342   -2.381000    0.223486
     26          1           0       -0.432801   -2.891987    1.112852
     27          6           0        0.365704   -3.390817   -0.844011
     28          1           0        0.801844   -2.875363   -1.712070
     29          1           0        1.133763   -4.059947   -0.442763
     30          1           0       -0.473140   -4.007444   -1.185478
     31          1           0        0.830848   -1.818875    0.544192
     32          6           0       -1.883558    1.082576   -0.150764
     33          6           0       -2.757387    1.032419   -1.245163
     34          6           0       -1.495876    2.332037    0.334873
     35          6           0       -3.224536    2.219048   -1.820532
     36          1           0       -3.061586    0.085364   -1.675150
     37          6           0       -1.985148    3.507760   -0.208506
     38          1           0       -0.786161    2.382118    1.156044
     39          6           0       -2.855551    3.455965   -1.296219
     40          1           0       -3.887542    2.169395   -2.679296
     41          1           0       -1.665921    4.462455    0.197770
     42          1           0       -3.231259    4.373005   -1.740051
     43          6           0       -1.147117   -0.069670    0.484922
     44          1           0       -0.100227    0.230137    0.599175
     45         35           0       -1.701455   -0.281421    2.388425
     46         35           0       -2.813111   -2.219275   -0.246152
 ---------------------------------------------------------------------
                    Distance matrix (angstroms):
                    1          2          3          4          5
     1  C    0.000000
     2  C    1.390985   0.000000
     3  C    2.411366   1.394415   0.000000
     4  C    2.791061   2.417648   1.393229   0.000000
     5  C    2.422541   2.794830   2.416637   1.397806   0.000000
     6  C    1.396672   2.413745   2.784581   2.416498   1.397991
     7  S    2.731126   4.031638   4.556616   4.064724   2.772211
     8  C    3.975953   5.100003   5.291657   4.453264   3.105568
     9  C    4.457236   5.309520   5.126662   4.010525   2.787931
    10  S    4.077354   4.577056   4.049288   2.747786   1.783628
    11  C    5.778106   6.566610   6.272409   5.085561   4.022237
    12  C    6.540424   7.468011   7.349106   6.267968   5.136316
    13  C    6.216524   7.312360   7.456203   6.552386   5.310425
    14  C    5.013580   6.208666   6.522706   5.759789   4.451982
    15  H    7.078579   8.213202   8.435648   7.586529   6.350461
    16  H    5.105694   6.394752   6.922213   6.337503   5.039722
    17  H    6.384088   7.004280   6.500449   5.212941   4.349334
    18  H    7.584197   8.462518   8.269144   7.147080   6.091175
    19  H    1.085979   2.154578   3.398568   3.876928   3.403545
    20  H    3.876717   3.401628   2.153945   1.085674   2.155025
    21  H    2.146683   1.085276   2.156991   3.402508   3.880100
    22  H    3.396113   2.155004   1.085303   2.146966   3.397302
    23  C    5.856936   6.526766   6.261793   5.252222   4.359498
    24  H    5.845825   6.357983   5.873879   4.730864   3.985725
    25  C    6.133201   7.040893   6.930555   5.881825   4.731876
    26  H    6.708780   7.694987   7.719746   6.770804   5.597974
    27  C    7.135040   7.987764   7.711913   6.504325   5.402946
    28  H    6.837778   7.580297   7.163019   5.873676   4.861388
    29  H    7.518015   8.486080   8.316950   7.134302   5.934276
    30  H    8.048408   8.832812   8.482058   7.259049   6.258680
    31  H    5.277655   6.291685   6.304833   5.314438   4.040892
    32  C    4.843388   5.087916   4.781521   4.178784   3.839840
    33  C    5.952255   5.981115   5.397589   4.711529   4.639757
    34  C    3.962014   4.035375   3.899380   3.685991   3.571108
    35  C    6.281907   5.997637   5.268896   4.804463   5.123682
    36  H    6.764321   6.884543   6.253816   5.406886   5.218735
    37  C    4.463709   4.090834   3.761622   3.846365   4.211916
    38  H    3.214909   3.534440   3.764631   3.707441   3.372448
    39  C    5.647099   5.160598   4.522264   4.423235   4.953945
    40  H    7.271969   6.913251   6.063037   5.554743   5.966086
    41  H    4.234610   3.660918   3.523503   3.999267   4.506981
    42  H    6.275526   5.581433   4.873218   4.960381   5.705868
    43  C    4.803305   5.433130   5.333708   4.581376   3.776861
    44  H    3.865572   4.642015   4.657522   3.909472   2.911216
    45  Br   5.514782   6.312353   6.583444   6.121981   5.261983
    46  Br   7.577518   8.158372   7.850516   6.901670   6.170396
                    6          7          8          9         10
     6  C    0.000000
     7  S    1.774785   0.000000
     8  C    2.767358   1.775911   0.000000
     9  C    3.113899   2.775355   1.398666   0.000000
    10  S    2.780534   3.249550   2.776963   1.780900   0.000000
    11  C    4.471589   4.065497   2.417051   1.397628   2.745791
    12  C    5.310057   4.558359   2.787696   2.418134   4.047867
    13  C    5.110720   4.031610   2.415031   2.794273   4.573415
    14  C    3.980133   2.731051   1.396567   2.421439   4.072918
    15  H    6.056299   4.873924   3.396274   3.879486   5.658457
    16  H    4.287927   2.848434   2.152250   3.403202   4.929008
    17  H    5.076196   4.920205   3.397195   2.148301   2.857914
    18  H    6.356843   5.642432   3.872854   3.398801   4.891950
    19  H    2.151868   2.847355   4.285402   5.045762   4.932295
    20  H    3.400768   4.926158   5.060093   4.338318   2.870511
    21  H    3.395664   4.875369   6.046234   6.349936   5.662164
    22  H    3.869811   5.641258   6.335847   6.078408   4.893091
    23  C    4.726692   4.390740   4.541064   4.147913   3.417477
    24  H    4.665738   4.638617   4.563657   3.857807   2.824211
    25  C    4.888353   4.049130   3.844899   3.626604   3.604024
    26  H    5.559317   4.508689   4.492011   4.522643   4.631244
    27  C    5.788835   5.013273   4.271026   3.709000   3.890411
    28  H    5.457765   4.942105   4.003880   3.120987   3.183257
    29  H    6.168995   5.150715   4.207557   3.829594   4.463461
    30  H    6.725065   6.022919   5.359790   4.740864   4.719351
    31  H    4.016719   3.011815   2.805953   2.823145   3.095469
    32  C    4.205851   4.666424   5.493366   5.221513   3.894316
    33  C    5.299735   5.897598   6.496300   5.972781   4.449689
    34  C    3.707628   4.488586   5.630228   5.549327   4.251703
    35  C    5.863066   6.773270   7.448381   6.887942   5.224466
    36  H    5.953763   6.365634   6.740682   6.100294   4.657832
    37  C    4.498029   5.599595   6.721027   6.544112   5.083101
    38  H    3.099869   3.749455   5.126491   5.304248   4.286344
    39  C    5.534310   6.658795   7.561744   7.158087   5.522353
    40  H    6.821996   7.748947   8.295503   7.613041   5.909928
    41  H    4.604584   5.831661   7.090071   7.040504   5.676137
    42  H    6.313596   7.569274   8.476261   8.045587   6.375570
    43  C    3.907221   3.790636   4.509023   4.393975   3.496930
    44  H    2.876738   2.722245   3.532009   3.559357   2.830665
    45  Br   4.908598   4.354538   5.436481   5.753761   5.249450
    46  Br   6.551901   6.195501   6.393789   5.991820   5.228552
                   11         12         13         14         15
    11  C    0.000000
    12  C    1.393189   0.000000
    13  C    2.415642   1.394181   0.000000
    14  C    2.789233   2.412262   1.391407   0.000000
    15  H    3.400911   2.156599   1.085224   2.146553   0.000000
    16  H    3.874975   3.398061   2.153221   1.085762   2.475005
    17  H    1.086035   2.159407   3.403734   3.875175   4.304167
    18  H    2.147644   1.085257   2.155561   3.397309   2.489600
    19  H    6.355671   6.940947   6.404606   5.107859   7.156811
    20  H    5.209292   6.490190   6.985282   6.364116   8.039842
    21  H    7.601757   8.448699   8.214042   7.071377   9.064901
    22  H    7.148008   8.264528   8.445635   7.562388   9.426708
    23  C    4.902169   5.846895   6.143470   5.573730   7.065778
    24  H    4.509628   5.625069   6.139159   5.689404   7.124718
    25  C    4.182875   4.839793   5.021323   4.582314   5.840096
    26  H    5.066897   5.529335   5.522856   5.043171   6.213518
    27  C    3.733039   4.308930   4.817928   4.811339   5.577582
    28  H    3.002907   3.814237   4.577440   4.665527   5.434800
    29  H    3.635415   3.847090   4.243917   4.422562   4.851296
    30  H    4.686096   5.258381   5.839257   5.895651   6.545352
    31  H    3.579881   4.186802   4.190194   3.579004   5.048145
    32  C    6.328262   7.456901   7.654844   6.780171   8.657725
    33  C    6.908385   8.132823   8.529299   7.802270   9.557661
    34  C    6.803949   7.909114   7.968394   6.937857   8.965163
    35  C    7.841207   9.130570   9.562389   8.807847  10.617205
    36  H    6.864563   8.068165   8.568974   7.981951   9.576140
    37  C    7.769797   8.949179   9.079204   8.063958  10.099048
    38  H    6.643742   7.626706   7.506503   6.361028   8.454336
    39  C    8.249519   9.519161   9.826169   8.938588  10.878406
    40  H    8.448507   9.769404  10.311901   9.649466  11.372367
    41  H    8.319556   9.454367   9.489530   8.398169  10.485263
    42  H    9.116172  10.410155  10.744902   9.861166  11.804113
    43  C    5.470607   6.439805   6.527503   5.668718   7.473289
    44  H    4.769861   5.705941   5.695911   4.740431   6.656777
    45  Br   6.855242   7.565413   7.338866   6.336388   8.129878
    46  Br   6.576939   7.448292   7.788894   7.316153   8.631139
                   16         17         18         19         20
    16  H    0.000000
    17  H    4.960916   0.000000
    18  H    4.297191   2.482895   0.000000
    19  H    4.966528   7.079674   8.002279   0.000000
    20  H    7.060196   5.108082   7.263803   4.962551   0.000000
    21  H    7.147484   8.060831   9.445345   2.477851   4.299974
    22  H    7.979530   7.271967   9.138911   4.297713   2.473533
    23  C    6.166380   5.033801   6.597512   6.416483   5.407467
    24  H    6.423760   4.440390   6.318550   6.557665   4.696113
    25  C    5.156895   4.494976   5.554979   6.557570   6.138515
    26  H    5.439176   5.460365   6.218460   6.993345   7.102141
    27  C    5.565932   3.800069   4.770557   7.643948   6.573756
    28  H    5.564423   2.858305   4.249628   7.462032   5.828853
    29  H    5.126546   3.854457   4.212308   7.927889   7.277344
    30  H    6.632931   4.587279   5.591123   8.583083   7.229126
    31  H    4.126731   4.112925   5.039305   5.647393   5.713349
    32  C    7.243003   6.462939   8.341959   5.486736   4.404409
    33  C    8.377262   6.827763   8.917502   6.701415   4.618236
    34  C    7.281210   7.044001   8.870383   4.564996   4.126270
    35  C    9.381305   7.695836   9.914282   7.084692   4.581109
    36  H    8.623661   6.683342   8.762476   7.517329   5.204813
    37  C    8.425455   7.911445   9.889750   5.125203   4.130262
    38  H    6.572445   7.044559   8.643964   3.648771   4.396125
    39  C    9.415759   8.213475  10.379421   6.407090   4.363274
    40  H   10.282944   8.179839  10.481230   8.113142   5.154387
    41  H    8.670320   8.529198  10.429111   4.799794   4.415200
    42  H   10.338262   9.034028  11.256075   7.036889   4.808745
    43  C    6.098784   5.754163   7.333700   5.306708   4.944237
    44  H    5.153391   5.189954   6.670384   4.365637   4.434926
    45  Br   6.457358   7.325554   8.489488   5.654670   6.671608
    46  Br   7.858791   6.576242   8.071800   8.094865   6.936949
                   21         22         23         24         25
    21  H    0.000000
    22  H    2.488857   0.000000
    23  C    7.480345   7.061385   0.000000
    24  H    7.359120   6.599392   1.097864   0.000000
    25  C    8.019813   7.844777   1.527274   2.161019   0.000000
    26  H    8.614877   8.652260   2.154018   3.044538   1.093996
    27  C    9.024246   8.584717   2.553469   2.646278   1.527757
    28  H    8.648545   7.988624   2.814920   2.476490   2.172649
    29  H    9.512574   9.242315   3.491700   3.681232   2.160924
    30  H    9.863894   9.297022   2.855995   2.934939   2.192617
    31  H    7.266557   7.286026   2.133052   2.623048   1.094926
    32  C    5.866601   5.380944   2.584500   2.669888   3.935705
    33  C    6.746685   5.795810   3.086590   2.843833   4.596263
    34  C    4.675407   4.457562   3.777064   3.858437   4.930408
    35  C    6.630740   5.406351   4.458631   4.097880   5.949896
    36  H    7.709606   6.676156   2.827855   2.510278   4.329356
    37  C    4.533985   3.983771   4.963993   4.867995   6.212878
    38  H    4.138135   4.479740   4.028930   4.270951   4.908711
    39  C    5.627119   4.533187   5.244764   4.968779   6.651139
    40  H    7.533762   6.080681   5.118485   4.650423   6.621253
    41  H    3.864126   3.619158   5.883800   5.819875   7.031158
    42  H    5.902108   4.640059   6.307599   5.975115   7.718652
    43  C    6.295740   6.137875   1.507249   2.088440   2.570822
    44  H    5.551457   5.571501   2.075607   2.456368   2.638460
    45  Br   6.981777   7.410353   2.935864   3.876497   3.437261
    46  Br   9.045042   8.540643   1.917926   2.471604   2.805096
                   26         27         28         29         30
    26  H    0.000000
    27  C    2.171579   0.000000
    28  H    3.082987   1.099744   0.000000
    29  H    2.497637   1.094828   1.767640   0.000000
    30  H    2.555033   1.095668   1.784513   1.771022   0.000000
    31  H    1.752641   2.148131   2.491531   2.467436   3.079282
    32  C    4.415718   5.054801   5.031335   5.969508   5.382213
    33  C    5.134676   5.429516   5.306306   6.458877   5.533676
    34  C    5.387560   6.132398   6.048678   6.955370   6.598975
    35  C    6.520828   6.731567   6.494345   7.766517   6.836861
    36  H    4.852637   4.951863   4.867582   6.025225   4.867331
    37  C    6.716586   7.315787   7.125467   8.188569   7.727803
    38  H    5.286105   6.217217   6.195881   6.909593   6.812283
    39  C    7.209011   7.580198   7.323605   8.551722   7.835217
    40  H    7.206470   7.237011   6.955246   8.307844   7.214081
    41  H    7.513040   8.178428   7.973765   8.993322   8.664600
    42  H    8.291594   8.603370   8.294911   9.583896   8.840063
    43  C    2.978257   3.883903   4.061666   4.688850   4.330189
    44  H    3.181529   3.925708   3.974885   4.584014   4.613148
    45  Br   3.170429   4.938636   5.459771   5.507389   5.307050
    46  Br   2.822288   3.440176   3.955662   4.359420   3.091172
                   31         32         33         34         35
    31  H    0.000000
    32  C    4.033532   0.000000
    33  C    4.920071   1.401358   0.000000
    34  C    4.763143   1.395455   2.403524   0.000000
    35  C    6.192163   2.424442   1.399058   2.765285   0.000000
    36  H    4.868537   2.169316   1.083669   3.396937   2.144829
    37  C    6.072020   2.427998   2.792548   1.384548   2.407383
    38  H    4.542843   2.144956   3.387213   1.086520   3.851268
    39  C    6.693325   2.808882   2.426070   2.402580   1.393204
    40  H    6.968527   3.404498   2.150977   3.851199   1.086056
    41  H    6.768233   3.404765   3.877950   2.141586   3.396424
    42  H    7.749701   3.894748   3.410130   3.388571   2.155471
    43  C    2.641132   1.508016   2.607827   2.431532   3.856036
    44  H    2.251305   2.114078   3.332527   2.536863   4.424031
    45  Br   3.489630   2.888101   4.005513   3.330090   5.127128
    46  Br   3.750121   3.431529   3.402153   4.773588   4.727225
                   36         37         38         39         40
    36  H    0.000000
    37  C    3.875894   0.000000
    38  H    4.297475   2.136969   0.000000
    39  C    3.398086   1.394061   3.383654   0.000000
    40  H    2.456358   3.393395   4.936967   2.152480   0.000000
    41  H    4.961313   1.085545   2.453583   2.158760   4.297817
    42  H    4.291488   2.155707   4.281297   1.085867   2.483705
    43  C    2.890525   3.739137   2.567481   4.303640   4.747169
    44  H    3.736731   3.866276   2.326291   4.646536   5.371484
    45  Br   4.300829   4.602437   3.074242   5.373695   6.038814
    46  Br   2.723075   5.786698   5.219913   5.771724   5.131765
                   41         42         43         44         45
    41  H    0.000000
    42  H    2.492676   0.000000
    43  C    4.570752   5.388091   0.000000
    44  H    4.530457   5.695498   1.094950   0.000000
    45  Br   5.225379   6.406895   1.993854   2.455002   0.000000
    46  Br   6.794014   6.772352   2.816169   3.751524   3.454281
                   46
    46  Br   0.000000
 Stoichiometry    C22H20Br2S2
 Framework group  C1[X(C22H20Br2S2)]
 Deg. of freedom   132
 Full point group                 C1      NOp   1
 Largest Abelian subgroup         C1      NOp   1
 Largest concise Abelian subgroup C1      NOp   1
                         Standard orientation:                         
 ---------------------------------------------------------------------
 Center     Atomic      Atomic             Coordinates (Angstroms)
 Number     Number       Type             X           Y           Z
 ---------------------------------------------------------------------
      1          6           0        2.064184    3.078147    1.318614
      2          6           0        1.790518    4.250704    0.622153
      3          6           0        1.492564    4.197977   -0.739035
      4          6           0        1.470660    2.975329   -1.406672
      5          6           0        1.710345    1.791439   -0.703238
      6          6           0        2.000076    1.846425    0.663294
      7         16           0        2.216547    0.368116    1.621211
      8          6           0        3.167533   -0.658984    0.528256
      9          6           0        2.876199   -0.737459   -0.837480
     10         16           0        1.570184    0.233662   -1.560567
     11          6           0        3.562327   -1.654362   -1.638654
     12          6           0        4.529407   -2.485746   -1.077823
     13          6           0        4.833517   -2.389573    0.279384
     14          6           0        4.163828   -1.468264    1.078584
     15          1           0        5.593264   -3.028488    0.717883
     16          1           0        4.399352   -1.388155    2.135462
     17          1           0        3.311999   -1.728932   -2.692811
     18          1           0        5.045251   -3.206464   -1.704123
     19          1           0        2.312156    3.112119    2.375357
     20          1           0        1.246616    2.937576   -2.468306
     21          1           0        1.821534    5.203631    1.140605
     22          1           0        1.280441    5.110497   -1.286936
     23          6           0       -1.192469   -1.452193   -0.462938
     24          1           0       -0.911279   -1.111683   -1.468071
     25          6           0       -0.180939   -2.482917    0.034036
     26          1           0       -0.618614   -3.053616    0.858397
     27          6           0        0.322490   -3.417704   -1.064496
     28          1           0        0.814135   -2.843647   -1.863358
     29          1           0        1.066780   -4.107629   -0.653785
     30          1           0       -0.483510   -4.015046   -1.504989
     31          1           0        0.671330   -1.938340    0.453483
     32          6           0       -2.016140    0.987667   -0.243199
     33          6           0       -2.809128    1.005086   -1.398478
     34          6           0       -1.676887    2.204444    0.349806
     35          6           0       -3.246166    2.224531   -1.926981
     36          1           0       -3.072178    0.086835   -1.910298
     37          6           0       -2.138160    3.410773   -0.149161
     38          1           0       -1.028098    2.204091    1.221355
     39          6           0       -2.928192    3.426134   -1.297647
     40          1           0       -3.845691    2.228051   -2.832562
     41          1           0       -1.858509    4.338295    0.340640
     42          1           0       -3.280651    4.368400   -1.706319
     43          6           0       -1.315163   -0.199970    0.366932
     44          1           0       -0.282211    0.097402    0.575487
     45         35           0       -2.001659   -0.540031    2.207730
     46         35           0       -2.902691   -2.305748   -0.621128
 ---------------------------------------------------------------------
 Rotational constants (GHZ):           0.1622563           0.1237909           0.0929354
 Standard basis: 6-31+G(d,p) (6D, 7F)
 There are   632 symmetry adapted cartesian basis functions of A   symmetry.
 There are   632 symmetry adapted basis functions of A   symmetry.
   632 basis functions,  1130 primitive gaussians,   632 cartesian basis functions
   127 alpha electrons      127 beta electrons
       nuclear repulsion energy      3915.2295698567 Hartrees.
 NAtoms=   46 NActive=   46 NUniq=   46 SFac= 1.00D+00 NAtFMM=   60 NAOKFM=F Big=F
 Integral buffers will be    131072 words long.
 Raffenetti 2 integral format.
 Two-electron integral symmetry is turned on.
 Nuclear repulsion after empirical dispersion term =     3915.1839801881 Hartrees.
 ------------------------------------------------------------------------------
 Polarizable Continuum Model (PCM)
 =================================
 Model                : PCM.
 Atomic radii         : SMD-Coulomb.
 Polarization charges : Total charges.
 Charge compensation  : None.
 Solution method      : Matrix inversion.
 Cavity type          : VdW (van der Waals Surface) (Alpha=1.000).
 Cavity algorithm     : GePol (No added spheres)
                        Default sphere list used, NSphG=   46.
                        Lebedev-Laikov grids with approx.  5.0 points / Ang**2.
                        Smoothing algorithm: York/Karplus (Gamma=1.0000).
                        Polarization charges: spherical gaussians, with
                                              point-specific exponents (IZeta= 3).
                        Self-potential: point-specific (ISelfS= 7).
                        Self-field    : sphere-specific E.n sum rule (ISelfD= 2).
 1st derivatives      : Analytical E(r).r(x)/FMM algorithm (CHGder, D1EAlg=3).
                        Cavity 1st derivative terms included.
 Solvent              : Dichloromethane, Eps=   8.930000 Eps(inf)=   2.028346
 ------------------------------------------------------------------------------
 ------------------------------------------------------------------------------
 Atomic radii for non-electrostatic terms: SMD-CDS.
 ------------------------------------------------------------------------------
 Nuclear repulsion after PCM non-electrostatic terms =     3915.1660953051 Hartrees.
 One-electron integrals computed using PRISM.
 NBasis=   632 RedAO= T EigKep=  1.16D-06  NBF=   632
 NBsUse=   630 1.00D-06 EigRej=  8.74D-07 NBFU=   630
 Lowest energy guess from the checkpoint file:  "/home/osl/gaussian/scratch/Gau-569784.chk"
 B after Tr=     0.000000    0.000000    0.000000
         Rot=    0.999981   -0.000138   -0.002459   -0.005666 Ang=  -0.71 deg.
 B after Tr=     0.000000    0.000000    0.000000
         Rot=    0.998969    0.019017   -0.034650   -0.022316 Ang=   5.20 deg.
 Requested convergence on RMS density matrix=1.00D-08 within 128 cycles.
 Requested convergence on MAX density matrix=1.00D-06.
 Requested convergence on             energy=1.00D-06.
 No special actions if energy rises.
 Inv3:  Mode=1 IEnd=    38042163.
 Iteration    1 A*A^-1 deviation from unit magnitude is 3.33D-15 for   1830.
 Iteration    1 A*A^-1 deviation from orthogonality  is 3.17D-15 for   1321    383.
 Iteration    1 A^-1*A deviation from unit magnitude is 3.33D-15 for    214.
 Iteration    1 A^-1*A deviation from orthogonality  is 2.32D-15 for   1744    577.
 Error on total polarization charges =  0.04415
 SCF Done:  E(RwB97XD) =  -6790.07483575     A.U. after   17 cycles
            NFock= 17  Conv=0.37D-08     -V/T= 2.0064
 SMD-CDS (non-electrostatic) energy       (kcal/mol) =     -11.22
 (included in total energy above)
 D1PCM: PCM CHGder 1st derivatives, ID1Alg=3 FixD1E=F DoIter=F DoCFld=F I1PDM=0.
 Calling FoFJK, ICntrl=      2127 FMM=F ISym2X=0 I1Cent= 0 IOpClX= 0 NMat=1 NMatS=1 NMatT=0.
 ***** Axes restored to original set *****
 -------------------------------------------------------------------
 Center     Atomic                   Forces (Hartrees/Bohr)
 Number     Number              X              Y              Z
 -------------------------------------------------------------------
      1        6          -0.000604111   -0.000010542   -0.000062398
      2        6           0.000185844   -0.000161748   -0.000963386
      3        6          -0.000740992   -0.000846327   -0.000433355
      4        6           0.000497418   -0.000161114    0.001056348
      5        6           0.000701783   -0.000596610   -0.001304338
      6        6          -0.000070021   -0.000468450    0.000585297
      7       16           0.000294164   -0.000175670    0.002873862
      8        6          -0.000435083   -0.000175151    0.000503801
      9        6          -0.000233478    0.000417829    0.000877111
     10       16           0.002932869    0.002678170   -0.002489061
     11        6          -0.001019762    0.001147288    0.000329569
     12        6          -0.001000272    0.000261365   -0.000641182
     13        6          -0.000249202   -0.000045896   -0.000671058
     14        6           0.000239239    0.000012498   -0.000178731
     15        1           0.000028378    0.000005910   -0.000123772
     16        1           0.000075428    0.000059612   -0.000025585
     17        1           0.001757877    0.000162327   -0.000527344
     18        1          -0.000069391    0.000084199   -0.000122075
     19        1           0.000140588    0.000155171   -0.000165752
     20        1           0.000421478   -0.000027044   -0.000160811
     21        1          -0.000076807   -0.000035883   -0.000071820
     22        1           0.000024567   -0.000108088   -0.000127406
     23        6           0.004081523   -0.000035906   -0.002622266
     24        1          -0.003504871   -0.002242580    0.002528658
     25        6           0.002966159    0.001693663    0.001226057
     26        1           0.000169552   -0.000285338    0.000076094
     27        6           0.001999753    0.001726626    0.000576761
     28        1          -0.002311940   -0.002020271    0.001184297
     29        1          -0.000506917    0.000018047   -0.000124023
     30        1           0.000190571    0.001055729   -0.000025419
     31        1           0.000447654    0.000116198   -0.000162361
     32        6           0.001176501    0.001755809    0.002386980
     33        6           0.004457758    0.000731046    0.002196080
     34        6           0.001520517    0.005631589    0.000560811
     35        6           0.000286248   -0.001551164    0.001271113
     36        1           0.000044930   -0.000076086    0.000136150
     37        6          -0.000823253    0.002879232   -0.000875633
     38        1          -0.000023596    0.000711120    0.000307962
     39        6          -0.001037115   -0.000860344   -0.001294192
     40        1          -0.000009636   -0.000344130    0.000214848
     41        1          -0.000285676    0.000290330   -0.000131529
     42        1          -0.000126036   -0.000172732   -0.000260062
     43        6           0.008097935    0.001769018    0.003042936
     44        1          -0.003981854    0.000996590    0.002035309
     45       35           0.002264964   -0.001212937   -0.004896999
     46       35          -0.017893685   -0.012745357   -0.005509485
 -------------------------------------------------------------------
 Cartesian Forces:  Max     0.017893685 RMS     0.002494133

 GradGradGradGradGradGradGradGradGradGradGradGradGradGradGradGradGradGrad
 Berny optimization.
 Using GEDIIS/GDIIS optimizer.
 FormGI is forming the generalized inverse of G from B-inverse, IUseBI=4.
 Internal  Forces:  Max     0.021616385 RMS     0.002385130
 Search for a local minimum.
 Step number   4 out of a maximum of  276
 All quantities printed in internal units (Hartrees-Bohrs-Radians)
 Mixed Optimization -- RFO/linear search
 Update second derivatives using D2CorX and points    4    2
 ITU=  0  0  1  0
 Use linear search instead of GDIIS.
 Energy rises -- skip Quadratic/GDIIS search.
 Quartic linear search produced a step of -0.61941.
 Iteration  1 RMS(Cart)=  0.07925011 RMS(Int)=  0.00210744
 Iteration  2 RMS(Cart)=  0.00511568 RMS(Int)=  0.00009853
 Iteration  3 RMS(Cart)=  0.00001359 RMS(Int)=  0.00009830
 Iteration  4 RMS(Cart)=  0.00000001 RMS(Int)=  0.00009830
 Variable       Old X    -DE/DX   Delta X   Delta X   Delta X     New X
                                 (Linear)    (Quad)   (Total)
    R1        2.62858   0.00055   0.00072   0.00000   0.00073   2.62931
    R2        2.63933   0.00023   0.00071   0.00000   0.00071   2.64003
    R3        2.05220  -0.00011  -0.00007   0.00000  -0.00007   2.05213
    R4        2.63506  -0.00067  -0.00033   0.00000  -0.00032   2.63474
    R5        2.05087  -0.00007  -0.00005   0.00000  -0.00005   2.05082
    R6        2.63282  -0.00198  -0.00316   0.00000  -0.00316   2.62966
    R7        2.05093  -0.00002  -0.00015   0.00000  -0.00015   2.05078
    R8        2.64147  -0.00131  -0.00179   0.00000  -0.00179   2.63968
    R9        2.05163   0.00004   0.00014   0.00000   0.00014   2.05177
   R10        2.64182   0.00137   0.00067   0.00000   0.00065   2.64247
   R11        3.37057  -0.00208  -0.01020   0.00000  -0.00990   3.36067
   R12        5.50140  -0.00052  -0.05314   0.00000  -0.05338   5.44802
   R13        3.35386   0.00143   0.00584   0.00000   0.00588   3.35974
   R14        3.35599   0.00103   0.00458   0.00000   0.00462   3.36061
   R15        2.64310   0.00117   0.00029   0.00000   0.00028   2.64338
   R16        2.63913   0.00015   0.00051   0.00000   0.00051   2.63964
   R17        3.36541  -0.00135  -0.00758   0.00000  -0.00764   3.35778
   R18        2.64113  -0.00102  -0.00143   0.00000  -0.00146   2.63968
   R19        5.33699   0.00402  -0.09525   0.00000  -0.09504   5.24195
   R20        5.34918   0.00036  -0.02914   0.00000  -0.02927   5.31991
   R21        2.63275  -0.00175  -0.00249   0.00000  -0.00249   2.63026
   R22        2.05231  -0.00061  -0.00018   0.00000  -0.00016   2.05215
   R23        2.63462  -0.00048  -0.00038   0.00000  -0.00036   2.63426
   R24        2.05084  -0.00002  -0.00008   0.00000  -0.00008   2.05076
   R25        2.62938   0.00038   0.00077   0.00000   0.00078   2.63016
   R26        2.05078  -0.00003  -0.00003   0.00000  -0.00003   2.05074
   R27        2.05179   0.00001   0.00007   0.00000   0.00007   2.05187
   R28        5.40141   0.00080  -0.03963   0.00000  -0.03965   5.36176
   R29        2.07466  -0.00215  -0.00750   0.00000  -0.00734   2.06733
   R30        2.88613   0.00106   0.00275   0.00000   0.00278   2.88891
   R31        2.84829   0.01017   0.01866   0.00000   0.01860   2.86688
   R32        3.62435   0.02162   0.06424   0.00000   0.06424   3.68860
   R33        2.06735   0.00014   0.00052   0.00000   0.00052   2.06788
   R34        2.88704  -0.00151  -0.00470   0.00000  -0.00469   2.88235
   R35        2.06911   0.00038   0.00065   0.00000   0.00065   2.06976
   R36        2.07822  -0.00180  -0.00384   0.00000  -0.00387   2.07434
   R37        2.06893  -0.00041  -0.00100   0.00000  -0.00100   2.06792
   R38        2.07051  -0.00073  -0.00105   0.00000  -0.00105   2.06946
   R39        2.64818  -0.00500  -0.00728   0.00000  -0.00727   2.64092
   R40        2.63703   0.00817   0.00829   0.00000   0.00830   2.64532
   R41        2.84974   0.00244   0.00129   0.00000   0.00129   2.85102
   R42        2.64384  -0.00279  -0.00349   0.00000  -0.00349   2.64034
   R43        2.04784   0.00000   0.00018   0.00000   0.00018   2.04802
   R44        2.61642   0.00410   0.00508   0.00000   0.00508   2.62150
   R45        2.05322   0.00025   0.00112   0.00000   0.00112   2.05434
   R46        2.63277  -0.00138  -0.00313   0.00000  -0.00315   2.62963
   R47        2.05235  -0.00015  -0.00040   0.00000  -0.00040   2.05195
   R48        2.63439   0.00106   0.00288   0.00000   0.00287   2.63726
   R49        2.05138   0.00012   0.00018   0.00000   0.00018   2.05156
   R50        2.05199   0.00000   0.00000   0.00000   0.00000   2.05199
   R51        2.06916  -0.00445  -0.00561   0.00000  -0.00577   2.06338
   R52        3.76784  -0.00517  -0.02367   0.00000  -0.02367   3.74417
    A1        2.09377   0.00018   0.00148   0.00000   0.00147   2.09523
    A2        2.10107  -0.00025  -0.00143   0.00000  -0.00142   2.09965
    A3        2.08821   0.00008  -0.00002   0.00000  -0.00002   2.08820
    A4        2.09316   0.00043   0.00186   0.00000   0.00187   2.09502
    A5        2.08904  -0.00014  -0.00112   0.00000  -0.00112   2.08792
    A6        2.10092  -0.00029  -0.00072   0.00000  -0.00072   2.10020
    A7        2.09940  -0.00042  -0.00252   0.00000  -0.00251   2.09688
    A8        2.09760   0.00038   0.00109   0.00000   0.00109   2.09869
    A9        2.08617   0.00004   0.00140   0.00000   0.00140   2.08757
   A10        2.09372   0.00077   0.00049   0.00000   0.00048   2.09420
   A11        2.09711  -0.00033   0.00056   0.00000   0.00057   2.09768
   A12        2.09212  -0.00044  -0.00095   0.00000  -0.00093   2.09119
   A13        2.08764   0.00068   0.00457   0.00000   0.00459   2.09223
   A14        2.07642  -0.00173  -0.01139   0.00000  -0.01133   2.06509
   A15        2.20997   0.00047  -0.00026   0.00000  -0.00031   2.20966
   A16        2.11822   0.00104   0.00704   0.00000   0.00697   2.12519
   A17        1.30299  -0.00034   0.00298   0.00000   0.00302   1.30600
   A18        2.09768  -0.00165  -0.00602   0.00000  -0.00601   2.09167
   A19        2.06659   0.00060   0.00302   0.00000   0.00308   2.06967
   A20        2.11777   0.00105   0.00346   0.00000   0.00343   2.12121
   A21        1.78737  -0.00250  -0.00477   0.00000  -0.00468   1.78269
   A22        2.11982   0.00055   0.00187   0.00000   0.00188   2.12170
   A23        2.06535   0.00057   0.00325   0.00000   0.00330   2.06865
   A24        2.09539  -0.00110  -0.00436   0.00000  -0.00437   2.09102
   A25        2.11603   0.00155   0.00860   0.00000   0.00855   2.12459
   A26        2.08782   0.00055   0.00353   0.00000   0.00357   2.09138
   A27        2.07717  -0.00207  -0.01145   0.00000  -0.01140   2.06577
   A28        1.79616  -0.00162  -0.00298   0.00000  -0.00289   1.79327
   A29        2.05935   0.00125  -0.00504   0.00000  -0.00473   2.05462
   A30        1.95119   0.00023   0.03216   0.00000   0.03197   1.98317
   A31        1.71860  -0.00127  -0.00504   0.00000  -0.00490   1.71370
   A32        0.89870   0.00141   0.02573   0.00000   0.02561   0.92431
   A33        2.09614   0.00033   0.00022   0.00000   0.00020   2.09634
   A34        2.08094   0.00130   0.00334   0.00000   0.00337   2.08431
   A35        2.10570  -0.00163  -0.00334   0.00000  -0.00330   2.10240
   A36        2.09685  -0.00001  -0.00167   0.00000  -0.00167   2.09518
   A37        2.08740  -0.00015   0.00067   0.00000   0.00067   2.08808
   A38        2.09893   0.00016   0.00097   0.00000   0.00098   2.09991
   A39        2.09421   0.00030   0.00127   0.00000   0.00128   2.09549
   A40        2.10069  -0.00026  -0.00054   0.00000  -0.00054   2.10015
   A41        2.08828  -0.00004  -0.00075   0.00000  -0.00075   2.08753
   A42        2.09522  -0.00008   0.00101   0.00000   0.00100   2.09622
   A43        2.08929   0.00005   0.00020   0.00000   0.00021   2.08949
   A44        2.09850   0.00003  -0.00116   0.00000  -0.00115   2.09735
   A45        1.51731  -0.00138  -0.00201   0.00000  -0.00187   1.51544
   A46        1.91516   0.00260   0.00430   0.00000   0.00427   1.91944
   A47        1.84134  -0.00014   0.01257   0.00000   0.01270   1.85404
   A48        1.86597  -0.00362  -0.03533   0.00000  -0.03521   1.83076
   A49        2.02133  -0.00770  -0.03525   0.00000  -0.03532   1.98601
   A50        1.89344   0.00011   0.01008   0.00000   0.00992   1.90336
   A51        1.92044   0.00891   0.04278   0.00000   0.04263   1.96307
   A52        1.98534   0.00032  -0.00430   0.00000  -0.00407   1.98127
   A53        1.90953   0.00130   0.00144   0.00000   0.00139   1.91092
   A54        1.97926  -0.00230   0.00556   0.00000   0.00566   1.98493
   A55        1.88024   0.00039  -0.00375   0.00000  -0.00376   1.87648
   A56        1.93314   0.00012  -0.00296   0.00000  -0.00302   1.93012
   A57        1.85688  -0.00029  -0.00107   0.00000  -0.00106   1.85583
   A58        1.89999   0.00090   0.00031   0.00000   0.00032   1.90031
   A59        1.92863   0.00093   0.00429   0.00000   0.00448   1.93311
   A60        1.91756   0.00040   0.00172   0.00000   0.00171   1.91927
   A61        1.96087  -0.00103  -0.00389   0.00000  -0.00396   1.95691
   A62        1.87290   0.00031   0.00351   0.00000   0.00344   1.87634
   A63        1.89801  -0.00086  -0.00562   0.00000  -0.00566   1.89235
   A64        1.88321   0.00027   0.00013   0.00000   0.00014   1.88335
   A65        2.50655   0.00159   0.01943   0.00000   0.01937   2.52592
   A66        2.06811  -0.00173  -0.00291   0.00000  -0.00281   2.06530
   A67        2.22228  -0.01356  -0.04675   0.00000  -0.04680   2.17549
   A68        1.98424   0.01523   0.04639   0.00000   0.04648   2.03073
   A69        2.09327   0.00333   0.00911   0.00000   0.00919   2.10246
   A70        2.11320  -0.00183  -0.00295   0.00000  -0.00293   2.11026
   A71        2.07639  -0.00149  -0.00596   0.00000  -0.00595   2.07044
   A72        2.12419  -0.00195  -0.00662   0.00000  -0.00657   2.11762
   A73        2.07803   0.00170   0.00417   0.00000   0.00417   2.08220
   A74        2.08094   0.00025   0.00242   0.00000   0.00241   2.08335
   A75        2.10577   0.00085  -0.00371   0.00000  -0.00369   2.10208
   A76        2.08317  -0.00078   0.00051   0.00000   0.00049   2.08366
   A77        2.09422  -0.00006   0.00322   0.00000   0.00321   2.09743
   A78        2.08898  -0.00042   0.00309   0.00000   0.00312   2.09210
   A79        2.08980   0.00061   0.00000   0.00000  -0.00002   2.08978
   A80        2.10400  -0.00020  -0.00309   0.00000  -0.00310   2.10090
   A81        2.08516  -0.00010  -0.00025   0.00000  -0.00023   2.08493
   A82        2.09940  -0.00029  -0.00017   0.00000  -0.00018   2.09922
   A83        2.09852   0.00039   0.00040   0.00000   0.00039   2.09891
   A84        2.05938  -0.00053   0.00610   0.00000   0.00615   2.06552
   A85        1.82731   0.00326   0.01313   0.00000   0.01311   1.84042
   A86        1.97648  -0.00176  -0.02454   0.00000  -0.02456   1.95193
   A87        1.87726  -0.00294  -0.00248   0.00000  -0.00247   1.87479
   A88        1.92603   0.00227   0.00821   0.00000   0.00822   1.93425
   A89        1.76734  -0.00039   0.00029   0.00000   0.00030   1.76764
   A90        2.37469  -0.00143  -0.07007   0.00000  -0.06999   2.30469
   A91        2.07909  -0.00101  -0.04896   0.00000  -0.04886   2.03023
    D1       -0.03418   0.00001   0.00298   0.00000   0.00298  -0.03119
    D2        3.11957  -0.00001   0.00110   0.00000   0.00110   3.12067
    D3        3.12505  -0.00010   0.00086   0.00000   0.00087   3.12592
    D4       -0.00439  -0.00012  -0.00102   0.00000  -0.00102  -0.00541
    D5        0.04169  -0.00001   0.00495   0.00000   0.00497   0.04667
    D6       -3.04936  -0.00006  -0.00779   0.00000  -0.00777  -3.05714
    D7       -3.11740   0.00010   0.00705   0.00000   0.00706  -3.11034
    D8        0.07472   0.00004  -0.00569   0.00000  -0.00569   0.06904
    D9       -0.00266  -0.00014  -0.00698   0.00000  -0.00699  -0.00965
   D10       -3.13935   0.00008  -0.00198   0.00000  -0.00198  -3.14133
   D11        3.12669  -0.00012  -0.00509   0.00000  -0.00509   3.12160
   D12       -0.01000   0.00009  -0.00009   0.00000  -0.00008  -0.01008
   D13        0.03210   0.00022   0.00277   0.00000   0.00277   0.03487
   D14       -3.13260   0.00028   0.00924   0.00000   0.00925  -3.12335
   D15       -3.11437   0.00001  -0.00220   0.00000  -0.00220  -3.11658
   D16        0.00412   0.00006   0.00427   0.00000   0.00428   0.00839
   D17       -0.02450  -0.00019   0.00527   0.00000   0.00527  -0.01923
   D18        3.07198  -0.00027   0.01152   0.00000   0.01155   3.08353
   D19        1.58952   0.00015   0.01278   0.00000   0.01280   1.60232
   D20        3.14013  -0.00024  -0.00119   0.00000  -0.00121   3.13892
   D21       -0.04658  -0.00032   0.00506   0.00000   0.00507  -0.04150
   D22       -1.52904   0.00010   0.00632   0.00000   0.00633  -1.52271
   D23       -0.01228   0.00007  -0.00915   0.00000  -0.00916  -0.02144
   D24        3.07727   0.00011   0.00397   0.00000   0.00395   3.08122
   D25       -3.10765   0.00023  -0.01517   0.00000  -0.01518  -3.12283
   D26       -0.01810   0.00027  -0.00205   0.00000  -0.00207  -0.02017
   D27       -2.17210  -0.00034  -0.01062   0.00000  -0.01058  -2.18268
   D28        0.91745  -0.00030   0.00249   0.00000   0.00253   0.91998
   D29        2.50101   0.00004   0.00327   0.00000   0.00322   2.50423
   D30       -1.62513  -0.00016   0.03952   0.00000   0.03946  -1.58567
   D31       -0.68652  -0.00005   0.00957   0.00000   0.00955  -0.67697
   D32        1.47053  -0.00025   0.04582   0.00000   0.04579   1.51632
   D33        0.60798  -0.00155  -0.02422   0.00000  -0.02419   0.58379
   D34        2.62824  -0.00090  -0.01646   0.00000  -0.01639   2.61186
   D35       -2.46910  -0.00065   0.00386   0.00000   0.00381  -2.46529
   D36        0.72364  -0.00062  -0.00887   0.00000  -0.00888   0.71476
   D37       -0.73534   0.00060   0.01315   0.00000   0.01315  -0.72218
   D38        2.48405   0.00039   0.00021   0.00000   0.00026   2.48431
   D39        0.03746   0.00017  -0.00440   0.00000  -0.00443   0.03304
   D40       -3.03273  -0.00014  -0.01702   0.00000  -0.01702  -3.04975
   D41        3.09994   0.00046   0.00900   0.00000   0.00897   3.10891
   D42        0.02974   0.00015  -0.00362   0.00000  -0.00362   0.02612
   D43        3.02274   0.00011   0.01366   0.00000   0.01364   3.03638
   D44       -0.09852   0.00011   0.01016   0.00000   0.01015  -0.08837
   D45       -0.04218  -0.00017   0.00070   0.00000   0.00070  -0.04149
   D46        3.11974  -0.00018  -0.00280   0.00000  -0.00279   3.11695
   D47        0.67503   0.00001  -0.00547   0.00000  -0.00544   0.66960
   D48       -1.55216  -0.00056  -0.01712   0.00000  -0.01717  -1.56932
   D49       -0.64809   0.00044   0.00432   0.00000   0.00439  -0.64370
   D50       -2.53753   0.00042   0.00749   0.00000   0.00757  -2.52996
   D51        1.51847  -0.00015  -0.00416   0.00000  -0.00416   1.51430
   D52        2.42253   0.00085   0.01728   0.00000   0.01739   2.43993
   D53        0.00142  -0.00001   0.00423   0.00000   0.00423   0.00565
   D54        3.11261  -0.00003   0.01691   0.00000   0.01695   3.12956
   D55       -3.07037  -0.00045  -0.00868   0.00000  -0.00873  -3.07911
   D56        0.04082  -0.00047   0.00400   0.00000   0.00398   0.04480
   D57       -1.13920   0.00057  -0.01423   0.00000  -0.01442  -1.15362
   D58        0.93806  -0.00051   0.00511   0.00000   0.00495   0.94301
   D59       -0.51699   0.00073   0.02481   0.00000   0.02501  -0.49198
   D60       -2.25988  -0.00237  -0.06049   0.00000  -0.06089  -2.32077
   D61       -0.31948  -0.00127  -0.02011   0.00000  -0.02041  -0.33989
   D62       -0.02029  -0.00012  -0.00193   0.00000  -0.00194  -0.02223
   D63        3.12347   0.00002   0.00265   0.00000   0.00266   3.12613
   D64       -3.13105  -0.00016  -0.01483   0.00000  -0.01490   3.13724
   D65        0.01272  -0.00001  -0.01025   0.00000  -0.01031   0.00241
   D66       -1.20290  -0.00055   0.00842   0.00000   0.00835  -1.19455
   D67        1.90812  -0.00054   0.02119   0.00000   0.02117   1.92929
   D68        0.00793   0.00009  -0.00103   0.00000  -0.00104   0.00690
   D69       -3.13080   0.00015   0.00279   0.00000   0.00279  -3.12801
   D70       -3.13584  -0.00006  -0.00564   0.00000  -0.00566  -3.14151
   D71        0.00861   0.00000  -0.00182   0.00000  -0.00183   0.00677
   D72        0.02329   0.00008   0.00172   0.00000   0.00173   0.02503
   D73       -3.13874   0.00008   0.00525   0.00000   0.00526  -3.13349
   D74       -3.12114   0.00002  -0.00207   0.00000  -0.00207  -3.12320
   D75        0.00001   0.00003   0.00146   0.00000   0.00145   0.00147
   D76       -0.48821   0.00119   0.01713   0.00000   0.01711  -0.47110
   D77       -1.10655   0.00283   0.00771   0.00000   0.00768  -1.09887
   D78        1.08240  -0.00509  -0.02472   0.00000  -0.02473   1.05767
   D79        3.12657   0.00335   0.01313   0.00000   0.01331   3.13988
   D80       -2.81886  -0.00021   0.00542   0.00000   0.00540  -2.81346
   D81       -0.65127  -0.00072   0.00669   0.00000   0.00662  -0.64465
   D82        1.45262  -0.00076   0.00796   0.00000   0.00795   1.46058
   D83        1.38273   0.00326   0.00966   0.00000   0.00959   1.39232
   D84       -2.73287   0.00275   0.01093   0.00000   0.01081  -2.72205
   D85       -0.62897   0.00271   0.01220   0.00000   0.01215  -0.61682
   D86       -0.78603  -0.00305  -0.02884   0.00000  -0.02880  -0.81483
   D87        1.38156  -0.00356  -0.02757   0.00000  -0.02759   1.35398
   D88       -2.79773  -0.00359  -0.02630   0.00000  -0.02625  -2.82398
   D89        0.75261  -0.00027  -0.01392   0.00000  -0.01397   0.73864
   D90       -1.33332   0.00134  -0.02476   0.00000  -0.02470  -1.35801
   D91        3.04025   0.00077  -0.02141   0.00000  -0.02147   3.01878
   D92        2.87415  -0.00186  -0.02122   0.00000  -0.02120   2.85295
   D93        0.78823  -0.00025  -0.03206   0.00000  -0.03193   0.75630
   D94       -1.12139  -0.00082  -0.02870   0.00000  -0.02870  -1.15009
   D95       -1.25434  -0.00022  -0.00051   0.00000  -0.00043  -1.25477
   D96        2.94292   0.00140  -0.01135   0.00000  -0.01115   2.93177
   D97        1.03330   0.00082  -0.00799   0.00000  -0.00792   1.02537
   D98        1.04466  -0.00117  -0.00950   0.00000  -0.00945   1.03522
   D99        3.10801   0.00003  -0.00144   0.00000  -0.00138   3.10663
   D100      -1.07856  -0.00003  -0.00265   0.00000  -0.00262  -1.08118
   D101      -3.08381  -0.00107  -0.00576   0.00000  -0.00574  -3.08956
   D102      -1.02047   0.00013   0.00231   0.00000   0.00232  -1.01814
   D103       1.07615   0.00008   0.00109   0.00000   0.00108   1.07723
   D104      -1.04802  -0.00082  -0.00856   0.00000  -0.00856  -1.05657
   D105       1.01533   0.00038  -0.00049   0.00000  -0.00049   1.01485
   D106       3.11195   0.00032  -0.00171   0.00000  -0.00173   3.11022
   D107       1.52766   0.00115   0.00491   0.00000   0.00496   1.53262
   D108      -0.56279  -0.00006  -0.00185   0.00000  -0.00183  -0.56462
   D109      -2.59559  -0.00010  -0.00095   0.00000  -0.00089  -2.59649
   D110      -0.00494  -0.00049  -0.03540   0.00000  -0.03540  -0.04034
   D111       3.10869   0.00012  -0.01501   0.00000  -0.01512   3.09357
   D112      -2.99687  -0.00127  -0.01558   0.00000  -0.01516  -3.01203
   D113       0.11676  -0.00066   0.00482   0.00000   0.00512   0.12188
   D114       0.03672   0.00050   0.03112   0.00000   0.03115   0.06787
   D115      -3.09711   0.00044   0.01758   0.00000   0.01753  -3.07958
   D116       3.04847  -0.00104   0.00474   0.00000   0.00512   3.05360
   D117      -0.08535  -0.00111  -0.00881   0.00000  -0.00850  -0.09385
   D118       0.23937  -0.00083  -0.11345   0.00000  -0.11340   0.12597
   D119       2.29897   0.00081  -0.09420   0.00000  -0.09419   2.20478
   D120      -2.07091  -0.00007  -0.09127   0.00000  -0.09125  -2.16215
   D121      -2.75863  -0.00048  -0.09013   0.00000  -0.09013  -2.84876
   D122      -0.69903   0.00116  -0.07087   0.00000  -0.07092  -0.76995
   D123       1.21428   0.00029  -0.06794   0.00000  -0.06798   1.14630
   D124      -0.02733   0.00016   0.01929   0.00000   0.01934  -0.00799
   D125       3.12293   0.00032   0.01657   0.00000   0.01654   3.13947
   D126      -3.14155  -0.00042  -0.00067   0.00000  -0.00052   3.14111
   D127       0.00870  -0.00027  -0.00338   0.00000  -0.00332   0.00538
   D128      -0.03588  -0.00026  -0.01066   0.00000  -0.01057  -0.04646
   D129       3.13590  -0.00018  -0.01066   0.00000  -0.01067   3.12523
   D130       3.09793  -0.00019   0.00289   0.00000   0.00307   3.10099
   D131      -0.01347  -0.00011   0.00289   0.00000   0.00297  -0.01050
   D132       0.02846   0.00006   0.00195   0.00000   0.00187   0.03033
   D133      -3.12860   0.00004   0.00038   0.00000   0.00031  -3.12829
   D134      -3.12185  -0.00010   0.00467   0.00000   0.00468  -3.11717
   D135       0.00428  -0.00012   0.00310   0.00000   0.00312   0.00739
   D136       0.00279   0.00002  -0.00619   0.00000  -0.00626  -0.00347
   D137      -3.12334   0.00005  -0.00462   0.00000  -0.00469  -3.12803
   D138       3.11394  -0.00005  -0.00614   0.00000  -0.00610   3.10784
   D139      -0.01219  -0.00002  -0.00456   0.00000  -0.00454  -0.01673
   D140       1.57556  -0.00115   0.00245   0.00000   0.00208   1.57765
   D141       0.85854  -0.00011   0.01731   0.00000   0.01767   0.87621
   D142      -0.62872  -0.00078  -0.01128   0.00000  -0.01163  -0.64035
   D143      -1.34574   0.00025   0.00358   0.00000   0.00396  -1.34178
   D144      -2.64953  -0.00204  -0.01963   0.00000  -0.01998  -2.66951
   D145       2.91663  -0.00101  -0.00477   0.00000  -0.00440   2.91224
         Item               Value     Threshold  Converged?
 Maximum Force            0.021616     0.000450     NO 
 RMS     Force            0.002385     0.000300     NO 
 Maximum Displacement     0.508991     0.001800     NO 
 RMS     Displacement     0.080597     0.001200     NO 
 Predicted change in Energy=-1.353575D-03
 GradGradGradGradGradGradGradGradGradGradGradGradGradGradGradGradGradGrad

                          Input orientation:                          
 ---------------------------------------------------------------------
 Center     Atomic      Atomic             Coordinates (Angstroms)
 Number     Number       Type             X           Y           Z
 ---------------------------------------------------------------------
      1          6           0        2.281504    3.223554    0.940330
      2          6           0        1.935674    4.331998    0.173735
      3          6           0        1.502629    4.163756   -1.140832
      4          6           0        1.425955    2.888981   -1.693554
      5          6           0        1.743280    1.771441   -0.917912
      6          6           0        2.159810    1.938281    0.406475
      7         16           0        2.487364    0.544741    1.460831
      8          6           0        3.332957   -0.566697    0.359817
      9          6           0        2.914307   -0.746702   -0.962687
     10         16           0        1.543937    0.158752   -1.640523
     11          6           0        3.534969   -1.708635   -1.763108
     12          6           0        4.562808   -2.490924   -1.244569
     13          6           0        4.993147   -2.297805    0.067192
     14          6           0        4.390310   -1.328157    0.863141
     15          1           0        5.802610   -2.896525    0.472134
     16          1           0        4.729184   -1.171123    1.882684
     17          1           0        3.197178   -1.850618   -2.785372
     18          1           0        5.029872   -3.245848   -1.868775
     19          1           0        2.633182    3.350625    1.959860
     20          1           0        1.105030    2.758458   -2.722543
     21          1           0        2.014335    5.326115    0.601878
     22          1           0        1.232269    5.025932   -1.741893
     23          6           0       -1.116674   -1.376447   -0.270252
     24          1           0       -0.900174   -1.110544   -1.309106
     25          6           0       -0.082718   -2.381279    0.237995
     26          1           0       -0.473732   -2.890926    1.123884
     27          6           0        0.356682   -3.394861   -0.813691
     28          1           0        0.798099   -2.888308   -1.681729
     29          1           0        1.120046   -4.058871   -0.396731
     30          1           0       -0.475858   -4.015458   -1.161546
     31          1           0        0.792856   -1.813540    0.570654
     32          6           0       -1.822205    1.119333   -0.113844
     33          6           0       -2.570773    1.081012   -1.293344
     34          6           0       -1.516238    2.368660    0.438543
     35          6           0       -3.039884    2.262458   -1.873271
     36          1           0       -2.793714    0.139115   -1.780859
     37          6           0       -2.006464    3.542046   -0.115775
     38          1           0       -0.886099    2.419435    1.322939
     39          6           0       -2.776042    3.492718   -1.278941
     40          1           0       -3.618195    2.212485   -2.790943
     41          1           0       -1.765271    4.496065    0.342797
     42          1           0       -3.152405    4.408279   -1.725260
     43          6           0       -1.136231   -0.073007    0.505779
     44          1           0       -0.087665    0.193383    0.653359
     45         35           0       -1.735732   -0.337455    2.375626
     46         35           0       -2.867558   -2.237357   -0.327136
 ---------------------------------------------------------------------
                    Distance matrix (angstroms):
                    1          2          3          4          5
     1  C    0.000000
     2  C    1.391371   0.000000
     3  C    2.412853   1.394246   0.000000
     4  C    2.789488   2.414307   1.391557   0.000000
     5  C    2.418962   2.790189   2.414700   1.396857   0.000000
     6  C    1.397046   2.415426   2.789048   2.419193   1.398332
     7  S    2.736666   4.037857   4.564606   4.070896   2.777926
     8  C    3.975997   5.097473   5.289540   4.449123   3.102669
     9  C    4.448016   5.295505   5.112453   3.995942   2.777473
    10  S    4.074042   4.567381   4.036267   2.733291   1.778390
    11  C    5.762485   6.542045   6.245207   5.058740   4.004427
    12  C    6.529425   7.447529   7.325314   6.243782   5.120957
    13  C    6.212953   7.301629   7.442769   6.536653   5.300079
    14  C    5.017080   6.207888   6.520408   5.753985   4.448194
    15  H    7.076211   8.203278   8.422533   7.570824   6.340370
    16  H    5.117847   6.403792   6.929159   6.339183   5.041592
    17  H    6.361332   6.969394   6.461324   5.176205   4.326724
    18  H    7.569528   8.436211   8.238542   7.117235   6.072810
    19  H    1.085940   2.154031   3.399062   3.875299   3.401076
    20  H    3.875183   3.399180   2.152848   1.085748   2.153662
    21  H    2.146320   1.085248   2.156377   3.399238   3.875427
    22  H    3.397613   2.155447   1.085226   2.146255   3.395848
    23  C    5.845780   6.488474   6.189710   5.165716   4.302093
    24  H    5.828160   6.313645   5.798277   4.642723   3.930232
    25  C    6.123478   7.010429   6.874007   5.812281   4.681397
    26  H    6.709090   7.673242   7.668343   6.704781   5.551734
    27  C    7.112309   7.948117   7.651987   6.434607   5.350158
    28  H    6.813996   7.541196   7.107780   5.811317   4.815604
    29  H    7.494693   8.449695   8.265086   7.074459   5.886645
    30  H    8.026471   8.790818   8.415128   7.181309   6.202592
    31  H    5.265459   6.263483   6.257878   5.257485   3.996402
    32  C    4.730694   4.952330   4.623607   4.022149   3.712743
    33  C    5.755378   5.747112   5.110692   4.404856   4.385054
    34  C    3.924981   3.980014   3.851019   3.670568   3.580656
    35  C    6.095673   5.764496   4.978536   4.513153   4.902293
    36  H    6.532723   6.615724   5.921649   5.037359   4.898314
    37  C    4.427580   4.030917   3.708234   3.833716   4.223630
    38  H    3.290397   3.597356   3.849525   3.829530   3.514960
    39  C    5.529592   5.001492   4.333173   4.265347   4.849475
    40  H    7.053447   6.642824   5.723038   5.206281   5.696331
    41  H    4.284007   3.708435   3.604269   4.112586   4.617671
    42  H    6.167359   5.431441   4.697945   4.823967   5.618938
    43  C    4.768340   5.380606   5.255956   4.491685   3.704116
    44  H    3.857104   4.631638   4.638105   3.881403   2.882971
    45  Br   5.556892   6.334929   6.566076   6.079833   5.234344
    46  Br   7.611890   8.153425   7.793259   6.825005   6.138348
                    6          7          8          9         10
     6  C    0.000000
     7  S    1.777895   0.000000
     8  C    2.766471   1.778357   0.000000
     9  C    3.106929   2.779127   1.398816   0.000000
    10  S    2.781407   3.264573   2.779969   1.776858   0.000000
    11  C    4.460734   4.070499   2.419017   1.396857   2.732466
    12  C    5.302660   4.565295   2.790921   2.416469   4.036229
    13  C    5.107577   4.037481   2.416319   2.790725   4.565963
    14  C    3.981619   2.736089   1.396837   2.418744   4.071986
    15  H    6.053895   4.879620   3.397043   3.875917   5.651047
    16  H    4.295261   2.854454   2.152651   3.401477   4.932277
    17  H    5.061598   4.926644   3.399869   2.149611   2.842790
    18  H    6.347378   5.649707   3.876080   3.397401   4.878026
    19  H    2.152162   2.853643   4.288966   5.040675   4.933281
    20  H    3.402353   4.930721   5.051857   4.319344   2.849891
    21  H    3.396581   4.880891   6.043392   6.335371   5.652546
    22  H    3.874197   5.649228   6.333054   6.062980   4.878201
    23  C    4.709643   4.435843   4.566388   4.138219   3.363530
    24  H    4.647802   4.678455   4.582627   3.847422   2.773920
    25  C    4.869899   4.081941   3.869675   3.618790   3.553392
    26  H    5.547203   4.548124   4.525121   4.519987   4.584046
    27  C    5.760423   5.023317   4.270110   3.684615   3.836847
    28  H    5.432385   4.951275   3.997911   3.095453   3.137284
    29  H    6.139387   5.149110   4.202929   3.809218   4.417584
    30  H    6.697197   6.037629   5.358691   4.713548   4.661870
    31  H    3.996459   3.037312   2.837461   2.826629   3.056692
    32  C    4.098519   4.624083   5.444515   5.161122   3.818950
    33  C    5.099286   5.784274   6.348379   5.791026   4.231069
    34  C    3.701295   4.516701   5.668969   5.594521   4.309395
    35  C    5.686753   6.679616   7.321469   6.733247   5.048878
    36  H    5.706034   6.209901   6.528151   5.834002   4.339965
    37  C    4.494736   5.627079   6.754063   6.582144   5.135843
    38  H    3.216983   3.861832   5.257853   5.449000   4.449480
    39  C    5.442384   6.625735   7.515600   7.103012   5.468847
    40  H    6.609389   7.624750   8.122171   7.400872   5.673526
    41  H    4.685357   5.911672   7.184968   7.147681   5.804885
    42  H    6.234165   7.542221   8.435511   7.997522   6.334137
    43  C    3.862516   3.797918   4.498741   4.360862   3.441457
    44  H    2.856005   2.721441   3.516325   3.536552   2.815177
    45  Br   4.922578   4.410177   5.459637   5.738875   5.208830
    46  Br   6.576365   6.293814   6.458281   6.004661   5.189183
                   11         12         13         14         15
    11  C    0.000000
    12  C    1.391873   0.000000
    13  C    2.413173   1.393988   0.000000
    14  C    2.788110   2.413343   1.391821   0.000000
    15  H    3.398468   2.156082   1.085206   2.146452   0.000000
    16  H    3.873870   3.398422   2.152929   1.085801   2.473642
    17  H    1.085949   2.156157   3.400383   3.874039   4.300412
    18  H    2.146840   1.085215   2.155946   3.398521   2.489780
    19  H    6.345851   6.936535   6.407526   5.116766   7.161388
    20  H    5.174944   6.457294   6.961744   6.352214   8.015738
    21  H    7.575830   8.426754   8.202644   7.070562   9.054263
    22  H    7.117392   8.236683   8.429360   7.558695   9.410380
    23  C    4.896607   5.869231   6.188109   5.622614   7.123079
    24  H    4.498258   5.635050   6.167254   5.723219   7.161693
    25  C    4.188618   4.877594   5.079424   4.637656   5.912477
    26  H    5.079589   5.579992   5.599568   5.115579   6.310093
    27  C    3.721056   4.323684   4.845234   4.832513   5.617812
    28  H    2.981394   3.810781   4.583213   4.670590   5.448331
    29  H    3.636269   3.876840   4.279893   4.442826   4.902282
    30  H    4.665838   5.264907   5.862606   5.916126   6.583318
    31  H    3.602310   4.238682   4.257985   3.641816   5.126422
    32  C    6.278280   7.421650   7.626181   6.748338   8.637609
    33  C    6.729257   7.978038   8.395258   7.675364   9.436697
    34  C    6.854655   7.962614   8.017849   6.980978   9.016032
    35  C    7.681824   8.988373   9.438803   8.694151  10.502654
    36  H    6.592930   7.830908   8.365947   7.794474   9.390839
    37  C    7.809663   8.990341   9.117670   8.099128  10.138169
    38  H    6.790471   7.771378   7.641649   6.488171   8.586159
    39  C    8.192518   9.469101   9.782767   8.898649  10.838909
    40  H    8.221885   9.562539  10.132466   9.488132  11.202733
    41  H    8.427673   9.559410   9.586910   8.490200  10.580167
    42  H    9.063060  10.361206  10.702078   9.823394  11.763545
    43  C    5.444561   6.433435   6.535394   5.678536   7.491388
    44  H    4.751890   5.695132   5.688960   4.734063   6.653999
    45  Br   6.840289   7.577259   7.379002   6.387292   8.185275
    46  Br   6.582851   7.491083   7.870822   7.410807   8.731847
                   16         17         18         19         20
    16  H    0.000000
    17  H    4.959789   0.000000
    18  H    4.297481   2.479028   0.000000
    19  H    4.984515   7.063162   7.994750   0.000000
    20  H    7.055793   5.062076   7.223918   4.960928   0.000000
    21  H    7.157163   8.023596   9.416801   2.475812   4.297845
    22  H    7.985579   7.227493   9.102759   4.297928   2.473722
    23  C    6.233085   5.015973   6.620420   6.432732   5.295956
    24  H    6.471543   4.417619   6.327574   6.562986   4.581248
    25  C    5.227225   4.492222   5.596832   6.572341   6.049168
    26  H    5.532073   5.462610   6.274682   7.022018   7.014488
    27  C    5.597698   3.786902   4.793131   7.640459   6.485914
    28  H    5.577382   2.837324   4.250967   7.453387   5.750084
    29  H    5.153707   3.859593   4.256132   7.921094   7.203166
    30  H    6.667087   4.562295   5.604064   8.583035   7.128946
    31  H    4.198667   4.128565   5.094568   5.655555   5.643206
    32  C    7.221705   6.414973   8.311772   5.397165   4.249794
    33  C    8.273370   6.640020   8.764853   6.543365   4.285787
    34  C    7.322630   7.100157   8.927372   4.527289   4.124980
    35  C    9.287363   7.526637   9.770487   6.932582   4.260000
    36  H    8.469490   6.392094   8.524916   7.331983   4.790400
    37  C    8.460305   7.955216   9.932700   5.086376   4.134083
    38  H    6.688560   7.196161   8.790972   3.695690   4.521666
    39  C    9.384866   8.154749  10.329011   6.306325   4.205455
    40  H   10.147430   7.934617  10.268050   7.933802   4.755169
    41  H    8.755925   8.642437  10.535759   4.824242   4.544691
    42  H   10.308562   8.978577  11.205173   6.940588   4.673568
    43  C    6.124118   5.724509   7.329819   5.295667   4.843812
    44  H    5.155109   5.176196   6.661730   4.367852   4.404412
    45  Br   6.537059   7.297888   8.499829   5.732557   6.606507
    46  Br   7.983148   6.555419   8.109446   8.167867   6.817449
                   21         22         23         24         25
    21  H    0.000000
    22  H    2.488976   0.000000
    23  C    7.449038   6.976656   0.000000
    24  H    7.319618   6.510834   1.093982   0.000000
    25  C    7.995872   7.779198   1.528747   2.162527   0.000000
    26  H    8.601322   8.590679   2.156533   3.044841   1.094273
    27  C    8.989275   8.516922   2.557361   2.653908   1.525275
    28  H    8.612249   7.926368   2.818572   2.486649   2.172154
    29  H    9.480239   9.184536   3.494898   3.688678   2.159591
    30  H    9.827295   9.219612   2.858221   2.939446   2.187193
    31  H    7.243457   7.233211   2.131778   2.625652   1.095271
    32  C    5.738320   5.219375   2.598299   2.692795   3.924779
    33  C    6.529623   5.497883   3.033188   2.755734   4.530218
    34  C    4.608488   4.401101   3.832476   3.941913   4.965594
    35  C    6.407612   5.089729   4.417018   4.034079   5.896319
    36  H    7.463225   6.331748   2.718699   2.317259   4.216355
    37  C    4.456989   3.916066   5.000717   4.928946   6.237927
    38  H    4.169081   4.546923   4.123124   4.403251   4.986921
    39  C    5.463198   4.316437   5.242111   4.970897   6.637690
    40  H    7.275392   5.704647   5.048953   4.541586   6.540392
    41  H    3.878341   3.689436   5.939941   5.908573   7.080948
    42  H    5.740487   4.427995   6.302723   5.975211   7.705547
    43  C    6.251865   6.054833   1.517090   2.103809   2.551415
    44  H    5.546710   5.552746   2.091957   2.492321   2.607956
    45  Br   7.020342   7.384369   2.909194   3.856563   3.388088
    46  Br   9.049976   8.459639   1.951921   2.470744   2.845245
                   26         27         28         29         30
    26  H    0.000000
    27  C    2.167426   0.000000
    28  H    3.080426   1.097695   0.000000
    29  H    2.493290   1.094299   1.767792   0.000000
    30  H    2.547110   1.095111   1.778771   1.770236   0.000000
    31  H    1.752446   2.146446   2.495672   2.466657   3.075482
    32  C    4.408234   5.061154   5.038397   5.962438   5.410768
    33  C    5.100674   5.369684   5.220694   6.390967   5.511811
    34  C    5.405531   6.188222   6.122698   6.997202   6.663306
    35  C    6.490412   6.683161   6.426290   7.710019   6.818579
    36  H    4.795935   4.832121   4.698535   5.903932   4.797550
    37  C    6.728236   7.361537   7.187992   8.223621   7.781534
    38  H    5.330066   6.317890   6.327455   6.996451   6.910052
    39  C    7.198966   7.580842   7.324904   8.543084   7.853492
    40  H    7.159492   7.152028   6.837551   8.216635   7.163553
    41  H    7.539615   8.252687   8.074560   9.058635   8.739088
    42  H    8.280780   8.604281   8.297503   9.576610   8.856694
    43  C    2.960005   3.873564   4.056198   4.668235   4.331165
    44  H    3.143788   3.901944   3.966614   4.543448   4.599882
    45  Br   3.111225   4.888525   5.421188   5.448887   5.256099
    46  Br   2.874546   3.460098   3.961780   4.384489   3.094853
                   31         32         33         34         35
    31  H    0.000000
    32  C    3.988587   0.000000
    33  C    4.813203   1.397513   0.000000
    34  C    4.779139   1.399846   2.401982   0.000000
    35  C    6.105443   2.425914   1.397210   2.770788   0.000000
    36  H    4.712319   2.164161   1.083764   3.395374   2.139562
    37  C    6.081914   2.429711   2.786000   1.387236   2.407092
    38  H    4.615507   2.151954   3.387394   1.087110   3.857356
    39  C    6.656907   2.810731   2.420468   2.408395   1.391539
    40  H    6.853217   3.404030   2.149448   3.856449   1.085846
    41  H    6.812272   3.407944   3.871482   2.144069   3.394789
    42  H    7.716692   3.896570   3.405224   3.393985   2.153861
    43  C    2.599046   1.508697   2.574202   2.471976   3.839033
    44  H    2.193148   2.110596   3.277707   2.611283   4.402332
    45  Br   3.439551   2.885684   4.021279   3.335195   5.149125
    46  Br   3.792661   3.522162   3.468893   4.860836   4.761152
                   36         37         38         39         40
    36  H    0.000000
    37  C    3.869393   0.000000
    38  H    4.297955   2.141348   0.000000
    39  C    3.391001   1.395578   3.390221   0.000000
    40  H    2.449266   3.394397   4.942793   2.152759   0.000000
    41  H    4.954858   1.085640   2.458864   2.158332   4.297487
    42  H    4.284567   2.157309   4.287559   1.085865   2.484785
    43  C    2.832129   3.769913   2.634879   4.311450   4.717202
    44  H    3.640200   3.935340   2.457874   4.674052   5.329600
    45  Br   4.315415   4.618539   3.070907   5.395213   6.061295
    46  Br   2.786823   5.847021   5.323030   5.809309   5.141488
                   41         42         43         44         45
    41  H    0.000000
    42  H    2.491728   0.000000
    43  C    4.615048   5.396704   0.000000
    44  H    4.628594   5.728508   1.091895   0.000000
    45  Br   5.243679   6.430103   1.981329   2.442155   0.000000
    46  Br   6.855860   6.797086   2.894072   3.820690   3.492218
                   46
    46  Br   0.000000
 Stoichiometry    C22H20Br2S2
 Framework group  C1[X(C22H20Br2S2)]
 Deg. of freedom   132
 Full point group                 C1      NOp   1
 Largest Abelian subgroup         C1      NOp   1
 Largest concise Abelian subgroup C1      NOp   1
                         Standard orientation:                         
 ---------------------------------------------------------------------
 Center     Atomic      Atomic             Coordinates (Angstroms)
 Number     Number       Type             X           Y           Z
 ---------------------------------------------------------------------
      1          6           0        2.066631    3.084517    1.271350
      2          6           0        1.769492    4.236178    0.549340
      3          6           0        1.430914    4.145925   -0.800157
      4          6           0        1.400312    2.906214   -1.431514
      5          6           0        1.668430    1.744898   -0.703045
      6          6           0        1.989852    1.833145    0.654981
      7         16           0        2.250085    0.379740    1.645336
      8          6           0        3.177119   -0.663085    0.542759
      9          6           0        2.853524   -0.764589   -0.814322
     10         16           0        1.529271    0.177827   -1.532257
     11          6           0        3.534224   -1.676360   -1.624588
     12          6           0        4.527326   -2.486793   -1.082133
     13          6           0        4.863267   -2.371543    0.265853
     14          6           0        4.200619   -1.451780    1.073381
     15          1           0        5.645519   -2.992253    0.690674
     16          1           0        4.466074   -1.355276    2.121801
     17          1           0        3.269957   -1.757678   -2.674749
     18          1           0        5.041279   -3.202611   -1.715495
     19          1           0        2.345023    3.151130    2.318883
     20          1           0        1.153281    2.836760   -2.486502
     21          1           0        1.812381    5.203148    1.040149
     22          1           0        1.198768    5.042000   -1.366614
     23          6           0       -1.212657   -1.439679   -0.446514
     24          1           0       -0.925087   -1.112125   -1.449912
     25          6           0       -0.211505   -2.471638    0.072931
     26          1           0       -0.661056   -3.033625    0.897253
     27          6           0        0.306342   -3.420245   -1.003379
     28          1           0        0.804931   -2.862344   -1.806554
     29          1           0        1.042124   -4.106905   -0.573713
     30          1           0       -0.496247   -4.020118   -1.445275
     31          1           0        0.635369   -1.923571    0.499597
     32          6           0       -1.941144    1.041445   -0.192569
     33          6           0       -2.604673    1.072432   -1.422126
     34          6           0       -1.681657    2.256071    0.453122
     35          6           0       -3.038316    2.285693   -1.962631
     36          1           0       -2.787592    0.160936   -1.979136
     37          6           0       -2.138119    3.459735   -0.063851
     38          1           0       -1.115573    2.254929    1.381215
     39          6           0       -2.823694    3.478734   -1.279278
     40          1           0       -3.550365    2.289684   -2.920155
     41          1           0       -1.935023    4.385076    0.466346
     42          1           0       -3.172757    4.418750   -1.695965
     43          6           0       -1.293911   -0.184773    0.402114
     44          1           0       -0.259802    0.073723    0.638826
     45         35           0       -2.021985   -0.560839    2.206039
     46         35           0       -2.950447   -2.297953   -0.677704
 ---------------------------------------------------------------------
 Rotational constants (GHZ):           0.1619579           0.1241624           0.0932235
 Standard basis: 6-31+G(d,p) (6D, 7F)
 There are   632 symmetry adapted cartesian basis functions of A   symmetry.
 There are   632 symmetry adapted basis functions of A   symmetry.
   632 basis functions,  1130 primitive gaussians,   632 cartesian basis functions
   127 alpha electrons      127 beta electrons
       nuclear repulsion energy      3915.8487951909 Hartrees.
 NAtoms=   46 NActive=   46 NUniq=   46 SFac= 1.00D+00 NAtFMM=   60 NAOKFM=F Big=F
 Integral buffers will be    131072 words long.
 Raffenetti 2 integral format.
 Two-electron integral symmetry is turned on.
 Nuclear repulsion after empirical dispersion term =     3915.8027464632 Hartrees.
 ------------------------------------------------------------------------------
 Polarizable Continuum Model (PCM)
 =================================
 Model                : PCM.
 Atomic radii         : SMD-Coulomb.
 Polarization charges : Total charges.
 Charge compensation  : None.
 Solution method      : Matrix inversion.
 Cavity type          : VdW (van der Waals Surface) (Alpha=1.000).
 Cavity algorithm     : GePol (No added spheres)
                        Default sphere list used, NSphG=   46.
                        Lebedev-Laikov grids with approx.  5.0 points / Ang**2.
                        Smoothing algorithm: York/Karplus (Gamma=1.0000).
                        Polarization charges: spherical gaussians, with
                                              point-specific exponents (IZeta= 3).
                        Self-potential: point-specific (ISelfS= 7).
                        Self-field    : sphere-specific E.n sum rule (ISelfD= 2).
 1st derivatives      : Analytical E(r).r(x)/FMM algorithm (CHGder, D1EAlg=3).
                        Cavity 1st derivative terms included.
 Solvent              : Dichloromethane, Eps=   8.930000 Eps(inf)=   2.028346
 ------------------------------------------------------------------------------
 ------------------------------------------------------------------------------
 Atomic radii for non-electrostatic terms: SMD-CDS.
 ------------------------------------------------------------------------------
 Nuclear repulsion after PCM non-electrostatic terms =     3915.7848580580 Hartrees.
 One-electron integrals computed using PRISM.
 NBasis=   632 RedAO= T EigKep=  1.33D-06  NBF=   632
 NBsUse=   629 1.00D-06 EigRej=  9.37D-07 NBFU=   629
 Lowest energy guess from the checkpoint file:  "/home/osl/gaussian/scratch/Gau-569784.chk"
 B after Tr=     0.000000    0.000000    0.000000
         Rot=    0.999995   -0.000121   -0.001100   -0.002840 Ang=  -0.35 deg.
 B after Tr=     0.000000    0.000000    0.000000
         Rot=    0.999995    0.000019    0.001359    0.002828 Ang=   0.36 deg.
 Requested convergence on RMS density matrix=1.00D-08 within 128 cycles.
 Requested convergence on MAX density matrix=1.00D-06.
 Requested convergence on             energy=1.00D-06.
 No special actions if energy rises.
 Inv3:  Mode=1 IEnd=    37978092.
 Iteration    1 A*A^-1 deviation from unit magnitude is 3.77D-15 for    250.
 Iteration    1 A*A^-1 deviation from orthogonality  is 2.05D-15 for   1771    722.
 Iteration    1 A^-1*A deviation from unit magnitude is 3.55D-15 for    250.
 Iteration    1 A^-1*A deviation from orthogonality  is 4.39D-10 for   1812   1771.
 Iteration    2 A*A^-1 deviation from unit magnitude is 2.33D-15 for      2.
 Iteration    2 A*A^-1 deviation from orthogonality  is 3.30D-15 for   1627    519.
 Iteration    2 A^-1*A deviation from unit magnitude is 1.78D-15 for   1780.
 Iteration    2 A^-1*A deviation from orthogonality  is 1.11D-15 for   2555   1377.
 Error on total polarization charges =  0.04357
 SCF Done:  E(RwB97XD) =  -6790.07674859     A.U. after   13 cycles
            NFock= 13  Conv=0.74D-08     -V/T= 2.0064
 SMD-CDS (non-electrostatic) energy       (kcal/mol) =     -11.23
 (included in total energy above)
 D1PCM: PCM CHGder 1st derivatives, ID1Alg=3 FixD1E=F DoIter=F DoCFld=F I1PDM=0.
 Calling FoFJK, ICntrl=      2127 FMM=F ISym2X=0 I1Cent= 0 IOpClX= 0 NMat=1 NMatS=1 NMatT=0.
 ***** Axes restored to original set *****
 -------------------------------------------------------------------
 Center     Atomic                   Forces (Hartrees/Bohr)
 Number     Number              X              Y              Z
 -------------------------------------------------------------------
      1        6          -0.000464248   -0.000154323    0.000061605
      2        6          -0.000161247   -0.000077982   -0.000329728
      3        6          -0.000306425   -0.000155214    0.000099730
      4        6           0.000436978    0.000306275    0.000502674
      5        6           0.000460573   -0.000375353   -0.001086696
      6        6           0.000199790    0.000088431    0.000145203
      7       16          -0.000131991   -0.000212051    0.001123009
      8        6          -0.000553566   -0.000566278    0.000171058
      9        6           0.000355680    0.000673820    0.000236175
     10       16           0.002490140    0.002300442   -0.002346447
     11        6          -0.000286112    0.000387517    0.000172185
     12        6          -0.000260616    0.000127539   -0.000246060
     13        6          -0.000309519   -0.000137610   -0.000097595
     14        6           0.000300775    0.000159014   -0.000063638
     15        1           0.000003026   -0.000002046   -0.000033808
     16        1          -0.000014207    0.000054917    0.000006225
     17        1           0.001056841    0.000164705   -0.000349064
     18        1          -0.000025269    0.000024761   -0.000051818
     19        1           0.000069162    0.000159482   -0.000135708
     20        1           0.000302209   -0.000072970   -0.000124312
     21        1          -0.000075773   -0.000022755   -0.000016665
     22        1          -0.000007721   -0.000049370   -0.000064073
     23        6           0.001853769   -0.000413715   -0.000821934
     24        1          -0.001545723   -0.001618638    0.001501456
     25        6           0.000974018    0.000508291    0.000395374
     26        1          -0.000000425   -0.000162889   -0.000047669
     27        6           0.000632941    0.000448205    0.000282734
     28        1          -0.001413162   -0.001254336    0.000480528
     29        1          -0.000161192   -0.000071619   -0.000130854
     30        1          -0.000077246    0.000493874   -0.000012722
     31        1           0.000151519   -0.000128517   -0.000117914
     32        6           0.005777054    0.002840341   -0.001933034
     33        6          -0.000827915   -0.000562551    0.001709731
     34        6          -0.000792905    0.001538462    0.001765474
     35        6          -0.000016933   -0.000675587    0.000666117
     36        1           0.000129321   -0.000287865   -0.000110450
     37        6          -0.000192908    0.000719687   -0.000600543
     38        1          -0.000336955    0.000322906    0.000049979
     39        6           0.000067503   -0.000008659   -0.000628951
     40        1          -0.000060463   -0.000145009    0.000090454
     41        1           0.000003484    0.000128277   -0.000069891
     42        1           0.000010141   -0.000037706   -0.000092782
     43        6          -0.002192698   -0.000756633    0.002654153
     44        1          -0.001607016   -0.000133146    0.000725863
     45       35           0.001843951    0.000159165   -0.001108886
     46       35          -0.005296638   -0.003523290   -0.002218484
 -------------------------------------------------------------------
 Cartesian Forces:  Max     0.005777054 RMS     0.001095328

 GradGradGradGradGradGradGradGradGradGradGradGradGradGradGradGradGradGrad
 Berny optimization.
 Using GEDIIS/GDIIS optimizer.
 FormGI is forming the generalized inverse of G from B-inverse, IUseBI=4.
 Internal  Forces:  Max     0.006369758 RMS     0.000832052
 Search for a local minimum.
 Step number   5 out of a maximum of  276
 All quantities printed in internal units (Hartrees-Bohrs-Radians)
 Mixed Optimization -- En-DIIS/RFO-DIIS
 Update second derivatives using D2CorX and points    4    2    5
 ITU=  0  0  0  1  0
 Use linear search instead of GDIIS.
     Eigenvalues ---    0.00126   0.00178   0.00192   0.00277   0.00379
     Eigenvalues ---    0.00435   0.00653   0.00714   0.00936   0.01055
     Eigenvalues ---    0.01119   0.01179   0.01350   0.01495   0.01548
     Eigenvalues ---    0.01652   0.01736   0.01765   0.01774   0.01823
     Eigenvalues ---    0.01867   0.01964   0.02035   0.02059   0.02094
     Eigenvalues ---    0.02130   0.02147   0.02391   0.02425   0.02504
     Eigenvalues ---    0.02545   0.02569   0.02611   0.02666   0.02828
     Eigenvalues ---    0.02866   0.02913   0.02960   0.02971   0.03068
     Eigenvalues ---    0.03257   0.03632   0.03820   0.04063   0.04537
     Eigenvalues ---    0.04929   0.05047   0.05302   0.07089   0.07672
     Eigenvalues ---    0.08849   0.09343   0.10421   0.10853   0.10944
     Eigenvalues ---    0.11053   0.11180   0.11558   0.11677   0.11754
     Eigenvalues ---    0.11959   0.12106   0.12170   0.12296   0.12341
     Eigenvalues ---    0.12452   0.12585   0.12618   0.12957   0.13613
     Eigenvalues ---    0.14266   0.15192   0.15698   0.16346   0.16647
     Eigenvalues ---    0.17709   0.18479   0.18631   0.19079   0.19402
     Eigenvalues ---    0.19462   0.19498   0.19572   0.20044   0.21098
     Eigenvalues ---    0.21918   0.22845   0.23728   0.24742   0.26586
     Eigenvalues ---    0.26697   0.27485   0.28275   0.29673   0.29738
     Eigenvalues ---    0.30572   0.32413   0.33285   0.33876   0.34034
     Eigenvalues ---    0.34454   0.34577   0.34861   0.35207   0.36025
     Eigenvalues ---    0.36198   0.36531   0.36539   0.36586   0.36601
     Eigenvalues ---    0.36617   0.36695   0.36730   0.36767   0.36900
     Eigenvalues ---    0.36930   0.37207   0.40061   0.40906   0.42082
     Eigenvalues ---    0.42616   0.43993   0.45354   0.46707   0.47878
     Eigenvalues ---    0.48327   0.48345   0.48597   0.49641   0.51518
     Eigenvalues ---    0.52084   0.52310
 RFO step:  Lambda=-2.33187685D-03 EMin= 1.26343976D-03
 Quartic linear search produced a step of -0.39241.
 Iteration  1 RMS(Cart)=  0.06963383 RMS(Int)=  0.00191326
 Iteration  2 RMS(Cart)=  0.00350532 RMS(Int)=  0.00063300
 Iteration  3 RMS(Cart)=  0.00000454 RMS(Int)=  0.00063300
 Iteration  4 RMS(Cart)=  0.00000000 RMS(Int)=  0.00063300
 Variable       Old X    -DE/DX   Delta X   Delta X   Delta X     New X
                                 (Linear)    (Quad)   (Total)
    R1        2.62931   0.00018   0.00017  -0.00006   0.00025   2.62956
    R2        2.64003   0.00006   0.00017   0.00002   0.00024   2.64027
    R3        2.05213  -0.00008  -0.00002   0.00006   0.00004   2.05217
    R4        2.63474  -0.00034  -0.00009  -0.00070  -0.00067   2.63407
    R5        2.05082  -0.00003  -0.00001  -0.00010  -0.00012   2.05070
    R6        2.62966  -0.00055  -0.00076  -0.00036  -0.00115   2.62851
    R7        2.05078   0.00000  -0.00004   0.00001  -0.00003   2.05075
    R8        2.63968  -0.00032  -0.00043   0.00025  -0.00032   2.63935
    R9        2.05177   0.00004   0.00003   0.00019   0.00022   2.05199
   R10        2.64247   0.00049   0.00017   0.00137   0.00164   2.64410
   R11        3.36067  -0.00081  -0.00258   0.00170  -0.00032   3.36035
   R12        5.44802   0.00022  -0.01272  -0.00248  -0.01634   5.43168
   R13        3.35974   0.00063   0.00139   0.00020   0.00138   3.36112
   R14        3.36061   0.00039   0.00109  -0.00175  -0.00146   3.35915
   R15        2.64338   0.00030   0.00007   0.00028   0.00024   2.64362
   R16        2.63964   0.00002   0.00012   0.00053   0.00072   2.64035
   R17        3.35778  -0.00037  -0.00180   0.00388   0.00292   3.36070
   R18        2.63968  -0.00022  -0.00033   0.00084   0.00062   2.64030
   R19        5.24195   0.00256  -0.02305   0.19105   0.16922   5.41117
   R20        5.31991   0.00095  -0.00698   0.07850   0.07310   5.39302
   R21        2.63026  -0.00055  -0.00060  -0.00060  -0.00126   2.62900
   R22        2.05215  -0.00008  -0.00005  -0.00122  -0.00148   2.05067
   R23        2.63426  -0.00007  -0.00010  -0.00084  -0.00105   2.63321
   R24        2.05076   0.00000  -0.00002   0.00002   0.00000   2.05076
   R25        2.63016   0.00011   0.00018  -0.00063  -0.00050   2.62966
   R26        2.05074  -0.00001  -0.00001  -0.00007  -0.00008   2.05066
   R27        2.05187   0.00001   0.00002   0.00009   0.00010   2.05197
   R28        5.36176   0.00115  -0.00955   0.23228   0.22231   5.58407
   R29        2.06733  -0.00065  -0.00187  -0.00358  -0.00618   2.06115
   R30        2.88891   0.00044   0.00065  -0.00335  -0.00294   2.88597
   R31        2.86688   0.00393   0.00453   0.00067   0.00406   2.87095
   R32        3.68860   0.00637   0.01549   0.02078   0.03627   3.72487
   R33        2.06788   0.00004   0.00013   0.00010   0.00023   2.06811
   R34        2.88235  -0.00037  -0.00114  -0.00078  -0.00188   2.88047
   R35        2.06976   0.00002   0.00016  -0.00056  -0.00040   2.06936
   R36        2.07434  -0.00051  -0.00091  -0.00079  -0.00188   2.07246
   R37        2.06792  -0.00012  -0.00024  -0.00025  -0.00049   2.06744
   R38        2.06946  -0.00022  -0.00025  -0.00023  -0.00048   2.06898
   R39        2.64092  -0.00133  -0.00176   0.00018  -0.00157   2.63935
   R40        2.64532   0.00248   0.00200   0.00103   0.00303   2.64835
   R41        2.85102   0.00097   0.00031   0.00410   0.00441   2.85543
   R42        2.64034  -0.00101  -0.00084  -0.00114  -0.00198   2.63836
   R43        2.04802   0.00027   0.00004   0.00014   0.00018   2.04820
   R44        2.62150   0.00131   0.00122   0.00165   0.00287   2.62437
   R45        2.05434  -0.00014   0.00027  -0.00136  -0.00109   2.05325
   R46        2.62963  -0.00022  -0.00075  -0.00023  -0.00099   2.62864
   R47        2.05195  -0.00004  -0.00010   0.00008  -0.00002   2.05193
   R48        2.63726   0.00038   0.00070   0.00025   0.00094   2.63820
   R49        2.05156   0.00008   0.00004   0.00028   0.00032   2.05188
   R50        2.05199   0.00000   0.00000  -0.00007  -0.00007   2.05192
   R51        2.06338  -0.00133  -0.00129  -0.00308  -0.00531   2.05807
   R52        3.74417  -0.00163  -0.00571  -0.01238  -0.01809   3.72608
    A1        2.09523   0.00009   0.00036   0.00142   0.00185   2.09708
    A2        2.09965  -0.00021  -0.00035  -0.00219  -0.00257   2.09708
    A3        2.08820   0.00012  -0.00001   0.00077   0.00074   2.08893
    A4        2.09502   0.00016   0.00044  -0.00029   0.00028   2.09531
    A5        2.08792  -0.00005  -0.00027   0.00028  -0.00005   2.08787
    A6        2.10020  -0.00011  -0.00017   0.00001  -0.00022   2.09997
    A7        2.09688  -0.00014  -0.00061  -0.00069  -0.00133   2.09555
    A8        2.09869   0.00015   0.00026   0.00107   0.00135   2.10004
    A9        2.08757  -0.00001   0.00034  -0.00039  -0.00004   2.08753
   A10        2.09420   0.00025   0.00012   0.00139   0.00119   2.09538
   A11        2.09768  -0.00004   0.00013  -0.00008   0.00020   2.09789
   A12        2.09119  -0.00022  -0.00023  -0.00135  -0.00141   2.08978
   A13        2.09223   0.00017   0.00109  -0.00078   0.00096   2.09320
   A14        2.06509  -0.00042  -0.00277  -0.00711  -0.01127   2.05381
   A15        2.20966   0.00038  -0.00004   0.05075   0.05082   2.26047
   A16        2.12519   0.00024   0.00173   0.00752   0.00993   2.13512
   A17        1.30600  -0.00061   0.00071  -0.06717  -0.06617   1.23983
   A18        2.09167  -0.00053  -0.00146  -0.00122  -0.00317   2.08850
   A19        2.06967   0.00030   0.00071  -0.00642  -0.00584   2.06383
   A20        2.12121   0.00022   0.00084   0.00732   0.00877   2.12997
   A21        1.78269  -0.00062  -0.00118   0.00220  -0.00058   1.78211
   A22        2.12170   0.00016   0.00045   0.00661   0.00702   2.12872
   A23        2.06865   0.00011   0.00077  -0.00713  -0.00650   2.06215
   A24        2.09102  -0.00027  -0.00105   0.00087  -0.00001   2.09101
   A25        2.12459   0.00033   0.00209   0.00869   0.01222   2.13680
   A26        2.09138   0.00017   0.00083  -0.00341  -0.00300   2.08839
   A27        2.06577  -0.00050  -0.00278  -0.00567  -0.00945   2.05632
   A28        1.79327  -0.00021  -0.00075  -0.00393  -0.00743   1.78585
   A29        2.05462   0.00018  -0.00134  -0.02932  -0.03287   2.02174
   A30        1.98317  -0.00056   0.00783  -0.09530  -0.08900   1.89417
   A31        1.71370  -0.00082  -0.00127  -0.08655  -0.08748   1.62622
   A32        0.92431   0.00024   0.00625  -0.03404  -0.02819   0.89612
   A33        2.09634   0.00006   0.00006   0.00284   0.00327   2.09962
   A34        2.08431   0.00034   0.00080   0.00126   0.00140   2.08571
   A35        2.10240  -0.00041  -0.00082  -0.00410  -0.00463   2.09777
   A36        2.09518  -0.00002  -0.00040  -0.00046  -0.00096   2.09422
   A37        2.08808  -0.00005   0.00016  -0.00032  -0.00011   2.08797
   A38        2.09991   0.00007   0.00023   0.00079   0.00107   2.10098
   A39        2.09549   0.00013   0.00030  -0.00097  -0.00077   2.09471
   A40        2.10015  -0.00010  -0.00013   0.00062   0.00054   2.10068
   A41        2.08753  -0.00004  -0.00018   0.00034   0.00020   2.08773
   A42        2.09622  -0.00009   0.00025   0.00096   0.00130   2.09751
   A43        2.08949  -0.00001   0.00005  -0.00099  -0.00099   2.08850
   A44        2.09735   0.00009  -0.00028  -0.00002  -0.00034   2.09701
   A45        1.51544  -0.00024  -0.00054  -0.05497  -0.05651   1.45893
   A46        1.91944   0.00052   0.00104  -0.00744  -0.00660   1.91283
   A47        1.85404  -0.00026   0.00298  -0.00392  -0.00167   1.85237
   A48        1.83076  -0.00109  -0.00856  -0.00719  -0.01503   1.81573
   A49        1.98601  -0.00175  -0.00847   0.00650  -0.00096   1.98505
   A50        1.90336  -0.00003   0.00249   0.00389   0.00582   1.90918
   A51        1.96307   0.00264   0.01038   0.00634   0.01620   1.97927
   A52        1.98127   0.00039  -0.00113   0.01456   0.01330   1.99457
   A53        1.91092   0.00034   0.00037   0.00449   0.00503   1.91595
   A54        1.98493  -0.00072   0.00130  -0.00516  -0.00395   1.98098
   A55        1.87648   0.00029  -0.00090  -0.00127  -0.00229   1.87419
   A56        1.93012   0.00005  -0.00069   0.00077  -0.00025   1.92987
   A57        1.85583  -0.00006  -0.00026   0.00069   0.00041   1.85624
   A58        1.90031   0.00014   0.00007   0.00077   0.00122   1.90153
   A59        1.93311   0.00018   0.00096  -0.00223  -0.00024   1.93287
   A60        1.91927   0.00013   0.00042   0.00239   0.00256   1.92183
   A61        1.95691  -0.00030  -0.00091  -0.00246  -0.00360   1.95331
   A62        1.87634   0.00006   0.00087   0.00279   0.00347   1.87980
   A63        1.89235  -0.00019  -0.00134  -0.00202  -0.00386   1.88849
   A64        1.88335   0.00012   0.00003   0.00180   0.00193   1.88528
   A65        2.52592   0.00011   0.00471  -0.05218  -0.04737   2.47854
   A66        2.06530  -0.00005  -0.00074   0.00215   0.00133   2.06663
   A67        2.17549  -0.00548  -0.01125  -0.01570  -0.02713   2.14835
   A68        2.03073   0.00563   0.01115   0.01827   0.02940   2.06013
   A69        2.10246   0.00074   0.00216   0.00108   0.00325   2.10571
   A70        2.11026  -0.00050  -0.00072   0.00039  -0.00032   2.10994
   A71        2.07044  -0.00024  -0.00144  -0.00152  -0.00296   2.06748
   A72        2.11762  -0.00097  -0.00162  -0.00364  -0.00527   2.11235
   A73        2.08220   0.00084   0.00101   0.00426   0.00528   2.08748
   A74        2.08335   0.00013   0.00058  -0.00060  -0.00001   2.08334
   A75        2.10208   0.00030  -0.00091  -0.00042  -0.00134   2.10074
   A76        2.08366  -0.00029   0.00013  -0.00022  -0.00009   2.08357
   A77        2.09743  -0.00001   0.00078   0.00064   0.00143   2.09886
   A78        2.09210   0.00001   0.00073   0.00305   0.00376   2.09586
   A79        2.08978   0.00010   0.00001  -0.00174  -0.00173   2.08805
   A80        2.10090  -0.00011  -0.00074  -0.00123  -0.00196   2.09895
   A81        2.08493   0.00000  -0.00007  -0.00058  -0.00068   2.08425
   A82        2.09922  -0.00008  -0.00004   0.00084   0.00081   2.10003
   A83        2.09891   0.00009   0.00010  -0.00014  -0.00003   2.09887
   A84        2.06552  -0.00016   0.00145   0.00043   0.00182   2.06734
   A85        1.84042   0.00098   0.00317  -0.01520  -0.01186   1.82856
   A86        1.95193   0.00014  -0.00591   0.01308   0.00665   1.95858
   A87        1.87479  -0.00155  -0.00060  -0.01074  -0.01182   1.86297
   A88        1.93425   0.00110   0.00198   0.02061   0.02243   1.95668
   A89        1.76764  -0.00074   0.00007  -0.01502  -0.01454   1.75310
   A90        2.30469  -0.00020  -0.01692   0.02961   0.01219   2.31688
   A91        2.03023   0.00004  -0.01184   0.04201   0.03008   2.06032
    D1       -0.03119  -0.00002   0.00072  -0.00216  -0.00132  -0.03252
    D2        3.12067  -0.00003   0.00027  -0.00291  -0.00253   3.11813
    D3        3.12592  -0.00002   0.00020  -0.00257  -0.00246   3.12346
    D4       -0.00541  -0.00003  -0.00025  -0.00333  -0.00367  -0.00907
    D5        0.04667  -0.00005   0.00119   0.00130   0.00222   0.04888
    D6       -3.05714   0.00020  -0.00189   0.01065   0.00844  -3.04870
    D7       -3.11034  -0.00005   0.00170   0.00168   0.00332  -3.10703
    D8        0.06904   0.00020  -0.00138   0.01103   0.00954   0.07858
    D9       -0.00965   0.00003  -0.00168  -0.00128  -0.00284  -0.01249
   D10       -3.14133   0.00001  -0.00048  -0.00007  -0.00064   3.14122
   D11        3.12160   0.00004  -0.00123  -0.00051  -0.00162   3.11998
   D12       -0.01008   0.00002  -0.00002   0.00070   0.00058  -0.00950
   D13        0.03487   0.00001   0.00067   0.00552   0.00598   0.04085
   D14       -3.12335  -0.00006   0.00222   0.00265   0.00450  -3.11885
   D15       -3.11658   0.00004  -0.00053   0.00433   0.00380  -3.11278
   D16        0.00839  -0.00003   0.00103   0.00147   0.00232   0.01071
   D17       -0.01923  -0.00007   0.00127  -0.00634  -0.00500  -0.02424
   D18        3.08353  -0.00026   0.00277  -0.01694  -0.01434   3.06919
   D19        1.60232  -0.00056   0.00307  -0.06909  -0.06693   1.53538
   D20        3.13892   0.00000  -0.00028  -0.00349  -0.00355   3.13537
   D21       -0.04150  -0.00019   0.00121  -0.01409  -0.01289  -0.05439
   D22       -1.52271  -0.00048   0.00152  -0.06624  -0.06548  -1.58820
   D23       -0.02144   0.00009  -0.00220   0.00295   0.00092  -0.02052
   D24        3.08122  -0.00017   0.00096  -0.00699  -0.00588   3.07534
   D25       -3.12283   0.00030  -0.00365   0.01427   0.01121  -3.11162
   D26       -0.02017   0.00004  -0.00049   0.00433   0.00440  -0.01576
   D27       -2.18268  -0.00005  -0.00258  -0.02136  -0.02554  -2.20822
   D28        0.91998  -0.00031   0.00058  -0.03131  -0.03235   0.88763
   D29        2.50423   0.00024   0.00081   0.02628   0.02673   2.53096
   D30       -1.58567  -0.00055   0.00955  -0.12059  -0.10970  -1.69536
   D31       -0.67697   0.00004   0.00231   0.01526   0.01692  -0.66004
   D32        1.51632  -0.00074   0.01106  -0.13161  -0.11950   1.39682
   D33        0.58379  -0.00048  -0.00585  -0.03419  -0.03910   0.54469
   D34        2.61186  -0.00067  -0.00400  -0.07860  -0.08431   2.52754
   D35       -2.46529  -0.00051   0.00095  -0.03232  -0.03104  -2.49633
   D36        0.71476  -0.00024  -0.00214  -0.02261  -0.02438   0.69038
   D37       -0.72218   0.00024   0.00317   0.02637   0.02929  -0.69290
   D38        2.48431   0.00020   0.00003   0.01996   0.01937   2.50368
   D39        0.03304   0.00006  -0.00105  -0.01032  -0.01192   0.02112
   D40       -3.04975   0.00018  -0.00411  -0.00241  -0.00717  -3.05692
   D41        3.10891   0.00011   0.00218  -0.00411  -0.00207   3.10684
   D42        0.02612   0.00023  -0.00087   0.00379   0.00268   0.02880
   D43        3.03638  -0.00012   0.00330   0.00032   0.00406   3.04044
   D44       -0.08837  -0.00002   0.00245   0.00335   0.00610  -0.08227
   D45       -0.04149  -0.00017   0.00017  -0.00620  -0.00591  -0.04740
   D46        3.11695  -0.00008  -0.00068  -0.00317  -0.00387   3.11308
   D47        0.66960  -0.00002  -0.00133  -0.01138  -0.01187   0.65773
   D48       -1.56932   0.00026  -0.00411   0.08887   0.08143  -1.48789
   D49       -0.64370   0.00024   0.00101   0.02757   0.03053  -0.61317
   D50       -2.52996  -0.00012   0.00178  -0.01911  -0.01635  -2.54631
   D51        1.51430   0.00016  -0.00100   0.08114   0.07696   1.59126
   D52        2.43993   0.00015   0.00412   0.01985   0.02605   2.46598
   D53        0.00565  -0.00017   0.00102  -0.00149  -0.00029   0.00536
   D54        3.12956  -0.00023   0.00406  -0.00136   0.00291   3.13247
   D55       -3.07911  -0.00008  -0.00207   0.00567   0.00352  -3.07558
   D56        0.04480  -0.00014   0.00097   0.00580   0.00673   0.05153
   D57       -1.15362   0.00018  -0.00336   0.07241   0.06674  -1.08688
   D58        0.94301  -0.00045   0.00130  -0.03892  -0.03407   0.90894
   D59       -0.49198   0.00008   0.00590   0.01957   0.02461  -0.46737
   D60       -2.32077  -0.00032  -0.01442   0.01415  -0.00085  -2.32162
   D61       -0.33989  -0.00044  -0.00474  -0.03471  -0.03927  -0.37916
   D62       -0.02223   0.00005  -0.00046   0.00153   0.00106  -0.02117
   D63        3.12613   0.00002   0.00063  -0.00016   0.00045   3.12658
   D64        3.13724   0.00010  -0.00355   0.00134  -0.00223   3.13501
   D65        0.00241   0.00007  -0.00245  -0.00035  -0.00284  -0.00043
   D66       -1.19455  -0.00038   0.00205  -0.03865  -0.03702  -1.23157
   D67        1.92929  -0.00043   0.00511  -0.03845  -0.03374   1.89555
   D68        0.00690   0.00000  -0.00025  -0.00390  -0.00427   0.00263
   D69       -3.12801   0.00001   0.00067  -0.00050   0.00017  -3.12784
   D70       -3.14151   0.00003  -0.00135  -0.00221  -0.00365   3.13803
   D71        0.00677   0.00004  -0.00043   0.00120   0.00079   0.00756
   D72        0.02503   0.00006   0.00041   0.00621   0.00668   0.03170
   D73       -3.13349  -0.00003   0.00126   0.00316   0.00462  -3.12887
   D74       -3.12320   0.00006  -0.00050   0.00283   0.00227  -3.12093
   D75        0.00147  -0.00003   0.00036  -0.00022   0.00021   0.00168
   D76       -0.47110  -0.00018   0.00413   0.03526   0.03842  -0.43267
   D77       -1.09887   0.00030   0.00187  -0.02425  -0.02239  -1.12125
   D78        1.05767  -0.00168  -0.00596  -0.02319  -0.02844   1.02922
   D79        3.13988   0.00068   0.00309  -0.02127  -0.01798   3.12190
   D80       -2.81346   0.00006   0.00132  -0.00542  -0.00455  -2.81801
   D81       -0.64465  -0.00014   0.00164  -0.00469  -0.00387  -0.64852
   D82        1.46058  -0.00021   0.00192  -0.00785  -0.00638   1.45420
   D83        1.39232   0.00118   0.00235   0.00055   0.00283   1.39515
   D84       -2.72205   0.00098   0.00268   0.00127   0.00351  -2.71855
   D85       -0.61682   0.00091   0.00296  -0.00188   0.00100  -0.61583
   D86       -0.81483  -0.00098  -0.00697  -0.01590  -0.02286  -0.83769
   D87        1.35398  -0.00118  -0.00664  -0.01518  -0.02218   1.33180
   D88       -2.82398  -0.00125  -0.00636  -0.01834  -0.02469  -2.84867
   D89        0.73864  -0.00056  -0.00334  -0.01293  -0.01605   0.72258
   D90       -1.35801   0.00079  -0.00600   0.01268   0.00728  -1.35073
   D91        3.01878   0.00109  -0.00514   0.03237   0.02746   3.04624
   D92        2.85295  -0.00115  -0.00512  -0.02100  -0.02601   2.82694
   D93        0.75630   0.00020  -0.00778   0.00461  -0.00267   0.75363
   D94       -1.15009   0.00050  -0.00692   0.02430   0.01750  -1.13259
   D95       -1.25477  -0.00044  -0.00015  -0.00525  -0.00524  -1.26001
   D96        2.93177   0.00092  -0.00281   0.02036   0.01809   2.94986
   D97        1.02537   0.00121  -0.00195   0.04005   0.03827   1.06364
   D98        1.03522  -0.00022  -0.00231  -0.00507  -0.00754   1.02768
   D99        3.10663   0.00006  -0.00037  -0.00150  -0.00177   3.10486
   D100      -1.08118   0.00010  -0.00065   0.00079   0.00004  -1.08114
   D101      -3.08956  -0.00026  -0.00140  -0.00238  -0.00402  -3.09358
   D102      -1.01814   0.00001   0.00055   0.00119   0.00174  -1.01640
   D103       1.07723   0.00006   0.00027   0.00348   0.00355   1.08078
   D104      -1.05657  -0.00022  -0.00206  -0.00066  -0.00295  -1.05952
   D105       1.01485   0.00005  -0.00012   0.00292   0.00282   1.01767
   D106       3.11022   0.00009  -0.00040   0.00520   0.00463   3.11484
   D107       1.53262   0.00002   0.00116  -0.05157  -0.05045   1.48217
   D108      -0.56462  -0.00029  -0.00046  -0.05491  -0.05560  -0.62022
   D109      -2.59649  -0.00036  -0.00025  -0.05745  -0.05769  -2.65418
   D110      -0.04034   0.00051  -0.00854   0.02539   0.01688  -0.02346
   D111       3.09357   0.00049  -0.00358   0.01754   0.01387   3.10744
   D112      -3.01203  -0.00084  -0.00392  -0.01058  -0.01397  -3.02600
   D113       0.12188  -0.00086   0.00104  -0.01842  -0.01698   0.10490
   D114       0.06787  -0.00065   0.00749  -0.03045  -0.02299   0.04488
   D115      -3.07958  -0.00036   0.00426  -0.02552  -0.02140  -3.10098
   D116       3.05360  -0.00044   0.00099  -0.00063   0.00093   3.05452
   D117      -0.09385  -0.00016  -0.00224   0.00430   0.00252  -0.09133
   D118       0.12597   0.00108  -0.02738   0.00685  -0.02050   0.10547
   D119       2.20478   0.00103  -0.02271  -0.02134  -0.04404   2.16074
   D120      -2.16215  -0.00013  -0.02202  -0.03475  -0.05685  -2.21901
   D121      -2.84876   0.00023  -0.02173  -0.02713  -0.04880  -2.89756
   D122      -0.76995   0.00018  -0.01707  -0.05532  -0.07234  -0.84229
   D123       1.14630  -0.00098  -0.01637  -0.06873  -0.08515   1.06115
   D124      -0.00799  -0.00007   0.00463  -0.00444   0.00029  -0.00770
   D125       3.13947  -0.00008   0.00401  -0.00496  -0.00096   3.13850
   D126       3.14111  -0.00005  -0.00022   0.00322   0.00321  -3.13886
   D127       0.00538  -0.00006  -0.00084   0.00270   0.00196   0.00734
   D128      -0.04646   0.00029  -0.00260   0.01394   0.01144  -0.03502
   D129       3.12523   0.00029  -0.00256   0.01099   0.00842   3.13365
   D130       3.10099  -0.00001   0.00063   0.00899   0.00983   3.11083
   D131      -0.01050   0.00000   0.00067   0.00603   0.00681  -0.00370
   D132       0.03033  -0.00028   0.00050  -0.01258  -0.01215   0.01818
   D133      -3.12829  -0.00006   0.00012  -0.00418  -0.00413  -3.13242
   D134      -3.11717  -0.00028   0.00112  -0.01205  -0.01089  -3.12806
   D135       0.00739  -0.00005   0.00074  -0.00366  -0.00287   0.00452
   D136      -0.00347   0.00022  -0.00147   0.00795   0.00642   0.00295
   D137      -3.12803   0.00000  -0.00108  -0.00045  -0.00160  -3.12963
   D138       3.10784   0.00022  -0.00149   0.01091   0.00947   3.11731
   D139      -0.01673  -0.00001  -0.00111   0.00251   0.00145  -0.01528
   D140       1.57765  -0.00026   0.00073   0.05875   0.05968   1.63733
   D141       0.87621  -0.00004   0.00403   0.03874   0.04316   0.91937
   D142      -0.64035   0.00025  -0.00259   0.07365   0.07115  -0.56920
   D143      -1.34178   0.00047   0.00071   0.05364   0.05463  -1.28716
   D144      -2.66951  -0.00006  -0.00459   0.06147   0.05702  -2.61249
   D145       2.91224   0.00016  -0.00129   0.04147   0.04050   2.95274
         Item               Value     Threshold  Converged?
 Maximum Force            0.006370     0.000450     NO 
 RMS     Force            0.000832     0.000300     NO 
 Maximum Displacement     0.372886     0.001800     NO 
 RMS     Displacement     0.070421     0.001200     NO 
 Predicted change in Energy=-1.597174D-03
 GradGradGradGradGradGradGradGradGradGradGradGradGradGradGradGradGradGrad

                          Input orientation:                          
 ---------------------------------------------------------------------
 Center     Atomic      Atomic             Coordinates (Angstroms)
 Number     Number       Type             X           Y           Z
 ---------------------------------------------------------------------
      1          6           0        2.196725    3.215635    0.948538
      2          6           0        1.879433    4.342437    0.196258
      3          6           0        1.507697    4.207438   -1.140350
      4          6           0        1.467622    2.947684   -1.728698
      5          6           0        1.752330    1.811170   -0.968431
      6          6           0        2.106413    1.943117    0.378779
      7         16           0        2.383703    0.531087    1.424146
      8          6           0        3.242969   -0.577938    0.332574
      9          6           0        2.887787   -0.715328   -1.013535
     10         16           0        1.572934    0.225895   -1.753795
     11          6           0        3.527950   -1.673964   -1.803052
     12          6           0        4.509339   -2.493364   -1.254496
     13          6           0        4.875574   -2.342872    0.081498
     14          6           0        4.257735   -1.375318    0.867969
     15          1           0        5.649303   -2.970160    0.512120
     16          1           0        4.549782   -1.248252    1.906065
     17          1           0        3.244510   -1.784205   -2.844732
     18          1           0        4.989676   -3.243800   -1.874021
     19          1           0        2.502825    3.320276    1.985199
     20          1           0        1.198821    2.842006   -2.775445
     21          1           0        1.931484    5.325055    0.653841
     22          1           0        1.259008    5.083191   -1.731021
     23          6           0       -1.079103   -1.383167   -0.225626
     24          1           0       -0.901357   -1.132550   -1.272169
     25          6           0       -0.023752   -2.379902    0.248776
     26          1           0       -0.369868   -2.880900    1.158119
     27          6           0        0.365827   -3.403385   -0.811479
     28          1           0        0.758966   -2.905529   -1.706090
     29          1           0        1.148753   -4.063845   -0.427102
     30          1           0       -0.484237   -4.024719   -1.111556
     31          1           0        0.864591   -1.805708    0.532154
     32          6           0       -1.746115    1.129649   -0.086451
     33          6           0       -2.497643    1.054847   -1.261327
     34          6           0       -1.479128    2.394456    0.454877
     35          6           0       -2.993670    2.212525   -1.863824
     36          1           0       -2.701186    0.099892   -1.731841
     37          6           0       -1.992342    3.545595   -0.128331
     38          1           0       -0.864491    2.477632    1.346983
     39          6           0       -2.753227    3.459234   -1.295642
     40          1           0       -3.573081    2.130687   -2.778497
     41          1           0       -1.777281    4.513488    0.314292
     42          1           0       -3.146524    4.358443   -1.760149
     43          6           0       -1.061535   -0.066758    0.532559
     44          1           0       -0.006415    0.187535    0.622905
     45         35           0       -1.538409   -0.294034    2.432232
     46         35           0       -2.846030   -2.256744   -0.236767
 ---------------------------------------------------------------------
                    Distance matrix (angstroms):
                    1          2          3          4          5
     1  C    0.000000
     2  C    1.391503   0.000000
     3  C    2.412859   1.393892   0.000000
     4  C    2.787648   2.412546   1.390949   0.000000
     5  C    2.417597   2.789259   2.414850   1.396685   0.000000
     6  C    1.397170   2.416934   2.791660   2.420468   1.399199
     7  S    2.732757   4.035887   4.567229   4.076711   2.785977
     8  C    3.983119   5.107632   5.299104   4.453169   3.102009
     9  C    4.447445   5.297297   5.114133   3.993242   2.770287
    10  S    4.078022   4.565366   4.029051   2.723941   1.778223
    11  C    5.766419   6.550720   6.253918   5.060644   3.999448
    12  C    6.541728   7.466543   7.343271   6.251553   5.119760
    13  C    6.230970   7.326895   7.466062   6.548354   5.302176
    14  C    5.033001   6.228983   6.539359   5.763312   4.450070
    15  H    7.097521   8.233210   8.449939   7.584761   6.343465
    16  H    5.136149   6.427286   6.949783   6.349575   5.044654
    17  H    6.362795   6.974726   6.466934   5.176258   4.321323
    18  H    7.582329   8.456397   8.257325   7.124638   6.070686
    19  H    1.085962   2.152612   3.397999   3.873436   3.400672
    20  H    3.873430   3.397874   2.152521   1.085864   2.152741
    21  H    2.146358   1.085186   2.155871   3.397580   3.874434
    22  H    3.398105   2.155934   1.085210   2.145673   3.395737
    23  C    5.767035   6.458596   6.227610   5.244169   4.332732
    24  H    5.782419   6.313838   5.859726   4.740126   3.974897
    25  C    6.060546   6.986752   6.904206   5.875183   4.711809
    26  H    6.618086   7.626344   7.684579   6.758881   5.571487
    27  C    7.089519   7.956400   7.703029   6.510862   5.398019
    28  H    6.825163   7.576765   7.174605   5.895999   4.876286
    29  H    7.482076   8.460971   8.309735   7.138443   5.930695
    30  H    7.990886   8.792417   8.469772   7.266706   6.251425
    31  H    5.211702   6.240386   6.274455   5.298097   4.015177
    32  C    4.579141   4.852476   4.601172   4.041080   3.671713
    33  C    5.620462   5.664944   5.098648   4.418663   4.326671
    34  C    3.798675   3.891201   3.840935   3.709097   3.578876
    35  C    5.987972   5.703297   4.976484   4.523476   4.846373
    36  H    6.393889   6.534433   5.910710   5.048652   4.831674
    37  C    4.337834   3.966227   3.703038   3.858759   4.211480
    38  H    3.174028   3.511522   3.847900   3.888382   3.557115
    39  C    5.440378   4.946449   4.328903   4.273732   4.808662
    40  H    6.954032   6.593247   5.728064   5.213275   5.633687
    41  H    4.228406   3.662615   3.605653   4.141853   4.626668
    42  H    6.098632   5.393332   4.697736   4.825098   5.578010
    43  C    4.643641   5.310686   5.260069   4.538367   3.701003
    44  H    3.758890   4.582757   4.643407   3.914236   2.874322
    45  Br   5.335762   6.178842   6.504257   6.071103   5.179320
    46  Br   7.535334   8.128142   7.845830   6.922393   6.182894
                    6          7          8          9         10
     6  C    0.000000
     7  S    1.778626   0.000000
     8  C    2.765794   1.777584   0.000000
     9  C    3.101034   2.783872   1.398943   0.000000
    10  S    2.789502   3.293904   2.790717   1.778405   0.000000
    11  C    4.456953   4.072636   2.417310   1.397186   2.726532
    12  C    5.303207   4.565168   2.791297   2.418451   4.033130
    13  C    5.111393   4.033828   2.417319   2.792722   4.568840
    14  C    3.984909   2.730515   1.397216   2.419174   4.079913
    15  H    6.058889   4.873876   3.397853   3.877868   5.653841
    16  H    4.299709   2.844327   2.152430   3.401515   4.942602
    17  H    5.057590   4.932027   3.398582   2.150124   2.832810
    18  H    6.347631   5.649670   3.876450   3.398756   4.871074
    19  H    2.152742   2.847550   4.298262   5.042489   4.941656
    20  H    3.403065   4.937697   5.053152   4.314111   2.833330
    21  H    3.397611   4.876474   6.055455   6.338839   5.650371
    22  H    3.876779   5.651696   6.343730   6.065519   4.867483
    23  C    4.645103   4.286858   4.431737   4.099150   3.457989
    24  H    4.607823   4.563926   4.478642   3.820808   2.863469
    25  C    4.821099   3.956159   3.731697   3.583475   3.653749
    26  H    5.478182   4.392560   4.363227   4.474160   4.680374
    27  C    5.747298   4.954787   4.191653   3.691444   3.939130
    28  H    5.447169   4.924274   3.967884   3.131851   3.235836
    29  H    6.135971   5.105450   4.136955   3.818470   4.510201
    30  H    6.674400   5.950650   5.278056   4.725698   4.765726
    31  H    3.952130   2.926425   2.684014   2.769730   3.139224
    32  C    3.964863   4.437970   5.289839   5.073113   3.822682
    33  C    4.967524   5.595858   6.177470   5.674308   4.183215
    34  C    3.614637   4.396941   5.581065   5.558502   4.346950
    35  C    5.577875   6.523352   7.176804   6.624715   4.981232
    36  H    5.564638   6.000190   6.328842   5.693607   4.276034
    37  C    4.429998   5.535992   6.680153   6.538709   5.135537
    38  H    3.170079   3.787579   5.218886   5.463207   4.541607
    39  C    5.358955   6.508406   7.409739   7.023361   5.420338
    40  H    6.500786   7.463525   7.967054   7.277204   5.582089
    41  H    4.657687   5.865585   7.150236   7.132076   5.821029
    42  H    6.164589   7.441223   8.341042   7.919185   6.273060
    43  C    3.754882   3.608603   4.339361   4.290477   3.500499
    44  H    2.757845   2.544146   3.350931   3.445215   2.853861
    45  Br   4.744075   4.132799   5.229794   5.625124   5.241528
    46  Br   6.522608   6.154733   6.341802   5.987987   5.290758
                   11         12         13         14         15
    11  C    0.000000
    12  C    1.391206   0.000000
    13  C    2.411443   1.393433   0.000000
    14  C    2.784983   2.412092   1.391554   0.000000
    15  H    3.397099   2.155872   1.085164   2.146302   0.000000
    16  H    3.870778   3.397217   2.152528   1.085855   2.473256
    17  H    1.085167   2.152103   3.396366   3.870137   4.296274
    18  H    2.146174   1.085214   2.156095   3.397863   2.490713
    19  H    6.351705   6.951268   6.428473   5.135807   7.186088
    20  H    5.173429   6.460571   6.968759   6.357455   8.024720
    21  H    7.587575   8.450725   8.233611   7.095935   9.091361
    22  H    7.128284   8.258081   8.456429   7.580201   9.442607
    23  C    4.878297   5.789801   6.039333   5.447739   6.952285
    24  H    4.493743   5.579225   6.055595   5.590649   7.033608
    25  C    4.162083   4.777197   4.902321   4.441140   5.709755
    26  H    5.041648   5.456882   5.381752   4.875006   6.054396
    27  C    3.738066   4.265336   4.718041   4.698994   5.463947
    28  H    3.032067   3.799884   4.523110   4.605292   5.370292
    29  H    3.642163   3.800596   4.136377   4.309426   4.725805
    30  H    4.701261   5.225062   5.742783   5.781361   6.431853
    31  H    3.544577   4.116937   4.071808   3.436777   4.924410
    32  C    6.214719   7.322654   7.478862   6.575104   8.476964
    33  C    6.636840   7.854148   8.228730   7.488306   9.258430
    34  C    6.835285   7.916722   7.934982   6.877023   8.921710
    35  C    7.592102   8.877601   9.298436   8.539214  10.354048
    36  H    6.477173   7.677532   8.164716   7.573760   9.175579
    37  C    7.779596   8.944782   9.049108   8.016948  10.062802
    38  H    6.815572   7.768948   7.601781   6.427432   8.532582
    39  C    8.127754   9.390420   9.682953   8.786791  10.733482
    40  H    8.114894   9.435568   9.978581   9.322578  11.040795
    41  H    8.420997   9.543514   9.556378   8.450208  10.545059
    42  H    8.996687  10.286651  10.613829   9.726565  11.672112
    43  C    5.394587   6.333768   6.374435   5.488120   7.312011
    44  H    4.673563   5.577086   5.525387   4.548136   6.478461
    45  Br   6.746098   7.416487   7.131821   6.100114   7.906434
    46  Br   6.589424   7.429214   7.728640   7.242985   8.558065
                   16         17         18         19         20
    16  H    0.000000
    17  H    4.955911   0.000000
    18  H    4.297065   2.473520   0.000000
    19  H    5.006770   7.066404   8.010312   0.000000
    20  H    7.062272   5.058802   7.226353   4.959123   0.000000
    21  H    7.185535   8.031539   9.442875   2.473476   4.296781
    22  H    8.009043   7.234895   9.125630   4.297120   2.473328
    23  C    6.020520   5.070915   6.558143   6.311920   5.435310
    24  H    6.311060   4.481721   6.286801   6.482789   4.740008
    25  C    4.994442   4.539403   5.512444   6.472309   6.157022
    26  H    5.237168   5.503570   6.168491   6.884113   7.119365
    27  C    5.434623   3.878489   4.747045   7.589188   6.599693
    28  H    5.492224   2.954963   4.247533   7.444951   5.862691
    29  H    4.993819   3.928599   4.185539   7.885299   7.294381
    30  H    6.492777   4.682665   5.581658   8.512424   7.263134
    31  H    3.972282   4.131323   4.987395   5.574124   5.714294
    32  C    7.018750   6.403515   8.227596   5.209997   4.339989
    33  C    8.062434   6.598463   8.655270   6.377834   4.376109
    34  C    7.191872   7.117682   8.891520   4.365201   4.219798
    35  C    9.115520   7.473347   9.669819   6.800996   4.336390
    36  H    8.223648   6.335586   8.387482   7.160236   4.880404
    37  C    8.361766   7.950486   9.894033   4.972354   4.205446
    38  H    6.596146   7.253801   8.796643   3.529332   4.624331
    39  C    9.259876   8.115799  10.257570   6.197525   4.264912
    40  H    9.967109   7.861954  10.150074   7.811821   4.824627
    41  H    8.704202   8.652096  10.524065   4.747104   4.604076
    42  H   10.203396   8.930497  11.135745   6.857155   4.713007
    43  C    5.896552   5.735656   7.245852   5.127067   4.951061
    44  H    4.946405   5.145948   6.555122   4.238655   4.477454
    45  Br   6.184938   7.276213   8.358279   5.440096   6.666864
    46  Br   7.765747   6.642248   8.065554   8.040555   6.985911
                   21         22         23         24         25
    21  H    0.000000
    22  H    2.489636   0.000000
    23  C    7.405223   7.038946   0.000000
    24  H    7.309935   6.596450   1.090713   0.000000
    25  C    7.959484   7.827057   1.527188   2.153915   0.000000
    26  H    8.537459   8.627115   2.158927   3.040642   1.094395
    27  C    8.987998   8.582849   2.551927   2.640963   1.524280
    28  H    8.642139   8.004392   2.808532   2.467470   2.170352
    29  H    9.483277   9.240163   3.491414   3.675537   2.160380
    30  H    9.816852   9.293904   2.848953   2.926504   2.183568
    31  H    7.211161   7.261849   2.128549   2.612909   1.095059
    32  C    5.627983   5.231239   2.603559   2.690184   3.923756
    33  C    6.443578   5.528163   3.004803   2.707943   4.494224
    34  C    4.501141   4.416428   3.859215   3.969418   4.995507
    35  C    6.346937   5.132604   4.390701   3.989656   5.862924
    36  H    7.379392   6.365249   2.664451   2.229260   4.152213
    37  C    4.378890   3.937524   5.013598   4.937981   6.255323
    38  H    4.050400   4.557663   4.174318   4.460351   5.050598
    39  C    5.406319   4.350266   5.234164   4.951208   6.628030
    40  H    7.230847   5.758781   5.008418   4.478376   6.489032
    41  H    3.811676   3.704986   5.962341   5.929743   7.113226
    42  H    5.705072   4.464843   6.292462   5.952303   7.693684
    43  C    6.168023   6.085284   1.519239   2.102049   2.551110
    44  H    5.490949   5.577608   2.082731   2.476863   2.594611
    45  Br   6.839371   7.353418   2.908845   3.851172   3.378241
    46  Br   9.005636   8.541590   1.971114   2.473383   2.866387
                   26         27         28         29         30
    26  H    0.000000
    27  C    2.166461   0.000000
    28  H    3.078727   1.096699   0.000000
    29  H    2.493690   1.094041   1.769023   0.000000
    30  H    2.544174   1.094856   1.775277   1.771063   0.000000
    31  H    1.752644   2.146319   2.496096   2.469838   3.073292
    32  C    4.418995   5.053154   5.018099   5.955559   5.404691
    33  C    5.086379   5.317674   5.146638   6.339806   5.466098
    34  C    5.436395   6.214699   6.145623   7.028036   6.682015
    35  C    6.477611   6.628129   6.348356   7.656151   6.765084
    36  H    4.761516   4.746219   4.583216   5.819027   4.723562
    37  C    6.751830   7.369938   7.188603   8.237677   7.781437
    38  H    5.384625   6.384278   6.398069   7.070463   6.962010
    39  C    7.204072   7.553705   7.281083   8.519186   7.822516
    40  H    7.132568   7.071783   6.729053   8.136154   7.085808
    41  H    7.574287   8.278717   8.096684   9.092963   8.752484
    42  H    8.284576   8.572197   8.247488   9.547845   8.819629
    43  C    2.964646   3.869998   4.047764   4.667229   4.324563
    44  H    3.135896   3.884679   3.946779   4.528924   4.580366
    45  Br   3.111387   4.880148   5.405880   5.441333   5.252401
    46  Br   2.909751   3.458483   3.946622   4.388637   3.077184
                   31         32         33         34         35
    31  H    0.000000
    32  C    3.976780   0.000000
    33  C    4.764868   1.396683   0.000000
    34  C    4.810444   1.401447   2.403598   0.000000
    35  C    6.064081   2.426534   1.396160   2.775484   0.000000
    36  H    4.633762   2.163300   1.083860   3.397085   2.136863
    37  C    6.102029   2.428822   2.782595   1.388755   2.406589
    38  H    4.690488   2.156166   3.390396   1.086531   3.861731
    39  C    6.644476   2.811296   2.418177   2.412758   1.391017
    40  H    6.793272   3.403967   2.148442   3.861207   1.085836
    41  H    6.852678   3.407629   3.868293   2.144518   3.393851
    42  H    7.703276   3.897117   3.403471   3.397617   2.153852
    43  C    2.594978   1.511030   2.557035   2.497597   3.830265
    44  H    2.177132   2.101742   3.241724   2.658499   4.382704
    45  Br   3.416119   2.900651   4.047467   3.337877   5.182347
    46  Br   3.816200   3.563715   3.483925   4.896984   4.758516
                   36         37         38         39         40
    36  H    0.000000
    37  C    3.866080   0.000000
    38  H    4.301889   2.142228   0.000000
    39  C    3.387943   1.396074   3.393278   0.000000
    40  H    2.445367   3.394714   4.947364   2.153150   0.000000
    41  H    4.951776   1.085810   2.458525   2.157733   4.297438
    42  H    4.281866   2.157705   4.289452   1.085829   2.486338
    43  C    2.800667   3.788439   2.678812   4.317032   4.701034
    44  H    3.579707   3.973013   2.550516   4.682928   5.297781
    45  Br   4.341282   4.637379   3.051895   5.427693   6.096791
    46  Br   2.794631   5.865806   5.371134   5.813969   5.122358
                   41         42         43         44         45
    41  H    0.000000
    42  H    2.490416   0.000000
    43  C    4.640968   5.402416   0.000000
    44  H    4.684558   5.738964   1.089085   0.000000
    45  Br   5.258802   6.465882   1.971756   2.419210   0.000000
    46  Br   6.876186   6.794975   2.927853   3.844079   3.561693
                   46
    46  Br   0.000000
 Stoichiometry    C22H20Br2S2
 Framework group  C1[X(C22H20Br2S2)]
 Deg. of freedom   132
 Full point group                 C1      NOp   1
 Largest Abelian subgroup         C1      NOp   1
 Largest concise Abelian subgroup C1      NOp   1
                         Standard orientation:                         
 ---------------------------------------------------------------------
 Center     Atomic      Atomic             Coordinates (Angstroms)
 Number     Number       Type             X           Y           Z
 ---------------------------------------------------------------------
      1          6           0        1.944618    3.050459    1.329191
      2          6           0        1.688466    4.228426    0.634164
      3          6           0        1.434510    4.189454   -0.735844
      4          6           0        1.451359    2.974820   -1.413428
      5          6           0        1.674403    1.786649   -0.713979
      6          6           0        1.909868    1.821849    0.664815
      7         16           0        2.102103    0.338586    1.627357
      8          6           0        3.057790   -0.691298    0.538410
      9          6           0        2.821160   -0.732005   -0.839774
     10         16           0        1.571023    0.261555   -1.622539
     11          6           0        3.531716   -1.633031   -1.636888
     12          6           0        4.465685   -2.490916   -1.064883
     13          6           0        4.714142   -2.436438    0.305138
     14          6           0        4.026049   -1.526334    1.101794
     15          1           0        5.450560   -3.093982    0.755588
     16          1           0        4.226505   -1.473910    2.167698
     17          1           0        3.340067   -1.668432   -2.704411
     18          1           0        5.001332   -3.196117   -1.692149
     19          1           0        2.159301    3.080595    2.393294
     20          1           0        1.274713    2.944309   -2.484393
     21          1           0        1.696152    5.175912    1.163163
     22          1           0        1.233867    5.105402   -1.282161
     23          6           0       -1.195934   -1.448025   -0.448243
     24          1           0       -0.929380   -1.123855   -1.454979
     25          6           0       -0.181040   -2.477634    0.043894
     26          1           0       -0.602291   -3.041525    0.881912
     27          6           0        0.303622   -3.423689   -1.048586
     28          1           0        0.770457   -2.864053   -1.868111
     29          1           0        1.053360   -4.111044   -0.645647
     30          1           0       -0.514380   -4.020769   -1.464612
     31          1           0        0.676762   -1.926445    0.443297
     32          6           0       -1.884095    1.049557   -0.189322
     33          6           0       -2.530696    1.059714   -1.427275
     34          6           0       -1.670839    2.272222    0.461574
     35          6           0       -2.978023    2.258099   -1.986769
     36          1           0       -2.688312    0.140977   -1.980295
     37          6           0       -2.136928    3.462740   -0.080707
     38          1           0       -1.136162    2.290752    1.407263
     39          6           0       -2.793453    3.460844   -1.312775
     40          1           0       -3.475658    2.242456   -2.951732
     41          1           0       -1.965483    4.396349    0.446516
     42          1           0       -3.149194    4.391437   -1.744597
     43          6           0       -1.250176   -0.188929    0.400180
     44          1           0       -0.208031    0.056645    0.599510
     45         35           0       -1.888724   -0.550054    2.230390
     46         35           0       -2.951203   -2.315837   -0.674572
 ---------------------------------------------------------------------
 Rotational constants (GHZ):           0.1600043           0.1277968           0.0954164
 Standard basis: 6-31+G(d,p) (6D, 7F)
 There are   632 symmetry adapted cartesian basis functions of A   symmetry.
 There are   632 symmetry adapted basis functions of A   symmetry.
   632 basis functions,  1130 primitive gaussians,   632 cartesian basis functions
   127 alpha electrons      127 beta electrons
       nuclear repulsion energy      3929.4234490314 Hartrees.
 NAtoms=   46 NActive=   46 NUniq=   46 SFac= 1.00D+00 NAtFMM=   60 NAOKFM=F Big=F
 Integral buffers will be    131072 words long.
 Raffenetti 2 integral format.
 Two-electron integral symmetry is turned on.
 Nuclear repulsion after empirical dispersion term =     3929.3765997686 Hartrees.
 ------------------------------------------------------------------------------
 Polarizable Continuum Model (PCM)
 =================================
 Model                : PCM.
 Atomic radii         : SMD-Coulomb.
 Polarization charges : Total charges.
 Charge compensation  : None.
 Solution method      : Matrix inversion.
 Cavity type          : VdW (van der Waals Surface) (Alpha=1.000).
 Cavity algorithm     : GePol (No added spheres)
                        Default sphere list used, NSphG=   46.
                        Lebedev-Laikov grids with approx.  5.0 points / Ang**2.
                        Smoothing algorithm: York/Karplus (Gamma=1.0000).
                        Polarization charges: spherical gaussians, with
                                              point-specific exponents (IZeta= 3).
                        Self-potential: point-specific (ISelfS= 7).
                        Self-field    : sphere-specific E.n sum rule (ISelfD= 2).
 1st derivatives      : Analytical E(r).r(x)/FMM algorithm (CHGder, D1EAlg=3).
                        Cavity 1st derivative terms included.
 Solvent              : Dichloromethane, Eps=   8.930000 Eps(inf)=   2.028346
 ------------------------------------------------------------------------------
 ------------------------------------------------------------------------------
 Atomic radii for non-electrostatic terms: SMD-CDS.
 ------------------------------------------------------------------------------
 Nuclear repulsion after PCM non-electrostatic terms =     3929.3587931397 Hartrees.
 One-electron integrals computed using PRISM.
 NBasis=   632 RedAO= T EigKep=  1.30D-06  NBF=   632
 NBsUse=   629 1.00D-06 EigRej=  8.50D-07 NBFU=   629
 Initial guess from the checkpoint file:  "/home/osl/gaussian/scratch/Gau-569784.chk"
 B after Tr=     0.000000    0.000000    0.000000
         Rot=    0.999996   -0.002823    0.000657    0.000022 Ang=  -0.33 deg.
 ExpMin= 3.50D-02 ExpMax= 5.74D+05 ExpMxC= 5.74D+03 IAcc=3 IRadAn=         5 AccDes= 0.00D+00
 Harris functional with IExCor= 4639 and IRadAn=       5 diagonalized for initial guess.
 HarFok:  IExCor= 4639 AccDes= 0.00D+00 IRadAn=         5 IDoV= 1 UseB2=F ITyADJ=14
 ICtDFT=  3500011 ScaDFX=  1.000000  1.000000  1.000000  1.000000
 FoFCou: FMM=F IPFlag=           0 FMFlag=      100000 FMFlg1=           0
         NFxFlg=           0 DoJE=T BraDBF=F KetDBF=T FulRan=T
         wScrn=  0.000000 ICntrl=       500 IOpCl=  0 I1Cent=   200000004 NGrid=           0
         NMat0=    1 NMatS0=      1 NMatT0=    0 NMatD0=    1 NMtDS0=    0 NMtDT0=    0
 Petite list used in FoFCou.
 Requested convergence on RMS density matrix=1.00D-08 within 128 cycles.
 Requested convergence on MAX density matrix=1.00D-06.
 Requested convergence on             energy=1.00D-06.
 No special actions if energy rises.
 Inv3:  Mode=1 IEnd=    38020800.
 Iteration    1 A*A^-1 deviation from unit magnitude is 3.44D-15 for    458.
 Iteration    1 A*A^-1 deviation from orthogonality  is 2.12D-15 for   1308    375.
 Iteration    1 A^-1*A deviation from unit magnitude is 3.11D-15 for   3071.
 Iteration    1 A^-1*A deviation from orthogonality  is 8.94D-14 for   1829   1765.
 Error on total polarization charges =  0.04352
 SCF Done:  E(RwB97XD) =  -6790.07788676     A.U. after   18 cycles
            NFock= 18  Conv=0.50D-08     -V/T= 2.0064
 SMD-CDS (non-electrostatic) energy       (kcal/mol) =     -11.17
 (included in total energy above)
 D1PCM: PCM CHGder 1st derivatives, ID1Alg=3 FixD1E=F DoIter=F DoCFld=F I1PDM=0.
 Calling FoFJK, ICntrl=      2127 FMM=F ISym2X=0 I1Cent= 0 IOpClX= 0 NMat=1 NMatS=1 NMatT=0.
 ***** Axes restored to original set *****
 -------------------------------------------------------------------
 Center     Atomic                   Forces (Hartrees/Bohr)
 Number     Number              X              Y              Z
 -------------------------------------------------------------------
      1        6          -0.000335910    0.000033468   -0.000077783
      2        6          -0.000016833    0.000021128   -0.000091607
      3        6           0.000066167    0.000182076    0.000128638
      4        6           0.000283147    0.000422057    0.000633995
      5        6          -0.000737126   -0.000403388   -0.000992648
      6        6           0.000214741    0.000609374   -0.000195582
      7       16           0.001522101    0.000999493    0.000313525
      8        6           0.000039354   -0.000193705    0.000238096
      9        6           0.000333283   -0.000564164   -0.000907117
     10       16           0.002413968    0.000875811    0.000975507
     11        6          -0.000070744    0.000308618    0.000445248
     12        6          -0.000074230   -0.000060347   -0.000258553
     13        6          -0.000125972   -0.000132900    0.000183832
     14        6           0.000256950    0.000186816   -0.000264326
     15        1           0.000020139   -0.000015630    0.000000107
     16        1           0.000057440    0.000028086   -0.000025828
     17        1           0.000539949    0.000254112   -0.000725386
     18        1          -0.000006516    0.000014456   -0.000001656
     19        1          -0.000002601    0.000019621   -0.000005436
     20        1           0.000153423    0.000061690    0.000043318
     21        1          -0.000047678   -0.000008868    0.000063769
     22        1           0.000059759    0.000028085   -0.000009898
     23        6          -0.001294454   -0.000779473    0.000300164
     24        1          -0.000798540   -0.000691944   -0.000627608
     25        6          -0.000026340   -0.000233211    0.000598603
     26        1          -0.000103087   -0.000033153   -0.000022934
     27        6           0.000247613    0.000186546    0.000082751
     28        1          -0.000637397   -0.000776208    0.000241693
     29        1          -0.000050882   -0.000111742   -0.000096213
     30        1          -0.000041463    0.000047022    0.000093764
     31        1          -0.000545829   -0.000528569   -0.000282542
     32        6           0.000464399    0.000187662   -0.000298810
     33        6          -0.000266778   -0.000041654    0.000189349
     34        6          -0.000349353   -0.000204571    0.000407681
     35        6           0.000004488   -0.000201537    0.000225750
     36        1           0.000104010   -0.000035019   -0.000060255
     37        6           0.000195068    0.000180840   -0.000361249
     38        1          -0.000141464   -0.000046746    0.000047046
     39        6           0.000120838    0.000082754    0.000054213
     40        1          -0.000017264   -0.000013945    0.000017057
     41        1          -0.000035464    0.000010887   -0.000010309
     42        1           0.000013821    0.000002145   -0.000042769
     43        6          -0.001738975    0.000452638    0.000107116
     44        1           0.000049694   -0.000313155    0.000145743
     45       35           0.000142776    0.000009215   -0.000132842
     46       35           0.000161770    0.000185327   -0.000045614
 -------------------------------------------------------------------
 Cartesian Forces:  Max     0.002413968 RMS     0.000447350

 GradGradGradGradGradGradGradGradGradGradGradGradGradGradGradGradGradGrad
 Berny optimization.
 Using GEDIIS/GDIIS optimizer.
 FormGI is forming the generalized inverse of G from B-inverse, IUseBI=4.
 Internal  Forces:  Max     0.001895788 RMS     0.000374331
 Search for a local minimum.
 Step number   6 out of a maximum of  276
 All quantities printed in internal units (Hartrees-Bohrs-Radians)
 Mixed Optimization -- En-DIIS/RFO-DIIS
 Swapping is turned off.
 Update second derivatives using D2CorX and points    4    2    5    6
 DE= -1.14D-03 DEPred=-1.60D-03 R= 7.13D-01
 TightC=F SS=  1.41D+00  RLast= 5.06D-01 DXNew= 8.4853D-01 1.5166D+00
 Trust test= 7.13D-01 RLast= 5.06D-01 DXMaxT set to 8.49D-01
 ITU=  1  0  0  0  1  0
     Eigenvalues ---    0.00135   0.00175   0.00190   0.00281   0.00317
     Eigenvalues ---    0.00434   0.00635   0.00760   0.01002   0.01106
     Eigenvalues ---    0.01175   0.01309   0.01376   0.01507   0.01541
     Eigenvalues ---    0.01653   0.01721   0.01765   0.01783   0.01828
     Eigenvalues ---    0.01865   0.01980   0.02035   0.02080   0.02100
     Eigenvalues ---    0.02130   0.02226   0.02379   0.02478   0.02500
     Eigenvalues ---    0.02538   0.02587   0.02592   0.02655   0.02805
     Eigenvalues ---    0.02906   0.02952   0.02960   0.02988   0.03243
     Eigenvalues ---    0.03485   0.03662   0.03828   0.04058   0.04526
     Eigenvalues ---    0.04925   0.05238   0.05303   0.07048   0.07662
     Eigenvalues ---    0.08841   0.09255   0.10421   0.10859   0.10944
     Eigenvalues ---    0.11045   0.11173   0.11494   0.11649   0.11748
     Eigenvalues ---    0.11924   0.12094   0.12162   0.12296   0.12337
     Eigenvalues ---    0.12447   0.12567   0.12610   0.12960   0.13562
     Eigenvalues ---    0.14252   0.15160   0.15569   0.16350   0.16657
     Eigenvalues ---    0.17709   0.18403   0.18538   0.19052   0.19402
     Eigenvalues ---    0.19457   0.19484   0.19576   0.20058   0.21084
     Eigenvalues ---    0.21890   0.22772   0.23726   0.24700   0.26238
     Eigenvalues ---    0.26665   0.27487   0.28252   0.29631   0.29719
     Eigenvalues ---    0.30585   0.32369   0.33429   0.33773   0.34044
     Eigenvalues ---    0.34456   0.34585   0.34857   0.35218   0.36002
     Eigenvalues ---    0.36172   0.36515   0.36539   0.36579   0.36591
     Eigenvalues ---    0.36617   0.36694   0.36728   0.36763   0.36900
     Eigenvalues ---    0.36929   0.37198   0.40030   0.40876   0.42091
     Eigenvalues ---    0.42611   0.43747   0.45385   0.46708   0.47873
     Eigenvalues ---    0.48325   0.48344   0.48587   0.49433   0.51516
     Eigenvalues ---    0.52081   0.52314
 En-DIIS/RFO-DIIS/Sim-DIIS IScMMF=       -3 using points:     6    5
 RFO step:  Lambda=-1.50412621D-03.
 DidBck=F Rises=F RFO-DIIS coefs:    1.43011   -0.43011
 Iteration  1 RMS(Cart)=  0.05757933 RMS(Int)=  0.00644321
 Iteration  2 RMS(Cart)=  0.01167559 RMS(Int)=  0.00033379
 Iteration  3 RMS(Cart)=  0.00003163 RMS(Int)=  0.00033363
 Iteration  4 RMS(Cart)=  0.00000001 RMS(Int)=  0.00033363
 Variable       Old X    -DE/DX   Delta X   Delta X   Delta X     New X
                                 (Linear)    (Quad)   (Total)
    R1        2.62956  -0.00026   0.00011  -0.00035  -0.00015   2.62941
    R2        2.64027   0.00005   0.00010  -0.00043  -0.00033   2.63994
    R3        2.05217   0.00000   0.00002  -0.00005  -0.00003   2.05214
    R4        2.63407  -0.00036  -0.00029  -0.00089  -0.00108   2.63299
    R5        2.05070   0.00002  -0.00005   0.00006   0.00001   2.05071
    R6        2.62851   0.00019  -0.00049   0.00070   0.00021   2.62872
    R7        2.05075   0.00001  -0.00001   0.00003   0.00002   2.05077
    R8        2.63935   0.00031  -0.00014   0.00061   0.00037   2.63972
    R9        2.05199  -0.00009   0.00009  -0.00010  -0.00001   2.05198
   R10        2.64410   0.00035   0.00070   0.00006   0.00072   2.64482
   R11        3.36035   0.00038  -0.00014  -0.00226  -0.00204   3.35831
   R12        5.43168   0.00149  -0.00703   0.18012   0.17243   5.60411
   R13        3.36112   0.00001   0.00059   0.00091   0.00136   3.36248
   R14        3.35915   0.00067  -0.00063   0.00431   0.00331   3.36245
   R15        2.64362   0.00055   0.00010   0.00096   0.00106   2.64468
   R16        2.64035   0.00005   0.00031  -0.00029   0.00003   2.64038
   R17        3.36070  -0.00004   0.00126  -0.00384  -0.00227   3.35843
   R18        2.64030  -0.00024   0.00027  -0.00171  -0.00137   2.63892
   R19        5.41117   0.00182   0.07278   0.13782   0.21128   5.62246
   R20        5.39302   0.00028   0.03144   0.05099   0.08339   5.47640
   R21        2.62900  -0.00010  -0.00054   0.00091   0.00036   2.62936
   R22        2.05067   0.00041  -0.00064   0.00099   0.00039   2.05106
   R23        2.63321   0.00015  -0.00045   0.00089   0.00039   2.63360
   R24        2.05076  -0.00001   0.00000  -0.00003  -0.00003   2.05073
   R25        2.62966   0.00007  -0.00022   0.00079   0.00054   2.63019
   R26        2.05066   0.00002  -0.00003   0.00014   0.00010   2.05076
   R27        2.05197  -0.00001   0.00004   0.00003   0.00007   2.05204
   R28        5.58407   0.00136   0.09562   0.21735   0.31264   5.89671
   R29        2.06115   0.00027  -0.00266   0.00379   0.00070   2.06185
   R30        2.88597   0.00043  -0.00127   0.00228   0.00105   2.88702
   R31        2.87095   0.00078   0.00175   0.00389   0.00510   2.87604
   R32        3.72487  -0.00023   0.01560  -0.01214   0.00346   3.72832
   R33        2.06811   0.00003   0.00010   0.00009   0.00019   2.06830
   R34        2.88047   0.00021  -0.00081   0.00144   0.00064   2.88111
   R35        2.06936  -0.00079  -0.00017  -0.00016  -0.00033   2.06903
   R36        2.07246   0.00035  -0.00081   0.00102  -0.00007   2.07239
   R37        2.06744   0.00000  -0.00021  -0.00013  -0.00034   2.06710
   R38        2.06898  -0.00002  -0.00021   0.00027   0.00006   2.06904
   R39        2.63935  -0.00020  -0.00067   0.00076   0.00009   2.63944
   R40        2.64835  -0.00005   0.00130  -0.00133  -0.00003   2.64832
   R41        2.85543  -0.00018   0.00190  -0.00125   0.00065   2.85608
   R42        2.63836  -0.00021  -0.00085  -0.00005  -0.00090   2.63746
   R43        2.04820   0.00004   0.00008   0.00068   0.00075   2.04895
   R44        2.62437   0.00021   0.00123  -0.00009   0.00114   2.62551
   R45        2.05325  -0.00005  -0.00047   0.00029  -0.00019   2.05306
   R46        2.62864   0.00006  -0.00042   0.00058   0.00016   2.62880
   R47        2.05193   0.00000  -0.00001  -0.00003  -0.00003   2.05190
   R48        2.63820  -0.00009   0.00040  -0.00058  -0.00018   2.63802
   R49        2.05188   0.00000   0.00014  -0.00012   0.00001   2.05190
   R50        2.05192   0.00001  -0.00003   0.00003   0.00000   2.05192
   R51        2.05807   0.00190  -0.00228   0.00347   0.00062   2.05869
   R52        3.72608  -0.00016  -0.00778   0.00220  -0.00558   3.72050
    A1        2.09708   0.00023   0.00079  -0.00016   0.00061   2.09769
    A2        2.09708  -0.00013  -0.00110  -0.00007  -0.00116   2.09592
    A3        2.08893  -0.00010   0.00032   0.00028   0.00060   2.08954
    A4        2.09531  -0.00019   0.00012  -0.00114  -0.00095   2.09436
    A5        2.08787   0.00005  -0.00002  -0.00001  -0.00006   2.08780
    A6        2.09997   0.00014  -0.00010   0.00112   0.00099   2.10096
    A7        2.09555   0.00001  -0.00057   0.00021  -0.00039   2.09516
    A8        2.10004  -0.00003   0.00058   0.00021   0.00081   2.10085
    A9        2.08753   0.00002  -0.00002  -0.00041  -0.00041   2.08712
   A10        2.09538   0.00053   0.00051   0.00254   0.00281   2.09819
   A11        2.09789  -0.00031   0.00009  -0.00161  -0.00141   2.09648
   A12        2.08978  -0.00022  -0.00061  -0.00094  -0.00143   2.08835
   A13        2.09320  -0.00093   0.00041  -0.00479  -0.00403   2.08917
   A14        2.05381   0.00059  -0.00485   0.01259   0.00700   2.06082
   A15        2.26047  -0.00068   0.02186  -0.03467  -0.01260   2.24787
   A16        2.13512   0.00036   0.00427  -0.00774  -0.00310   2.13202
   A17        1.23983   0.00138  -0.02846   0.05115   0.02282   1.26265
   A18        2.08850   0.00035  -0.00136   0.00361   0.00198   2.09048
   A19        2.06383  -0.00038  -0.00251   0.00079  -0.00163   2.06220
   A20        2.12997   0.00005   0.00377  -0.00421  -0.00026   2.12971
   A21        1.78211   0.00008  -0.00025   0.00586   0.00482   1.78693
   A22        2.12872   0.00012   0.00302  -0.00155   0.00146   2.13018
   A23        2.06215   0.00021  -0.00279   0.00298   0.00012   2.06227
   A24        2.09101  -0.00032   0.00000  -0.00149  -0.00142   2.08959
   A25        2.13680   0.00016   0.00525  -0.01129  -0.00532   2.13149
   A26        2.08839   0.00020  -0.00129   0.00351   0.00206   2.09045
   A27        2.05632  -0.00036  -0.00406   0.00817   0.00354   2.05986
   A28        1.78585  -0.00006  -0.00319   0.00922   0.00460   1.79044
   A29        2.02174   0.00031  -0.01414   0.02825   0.01312   2.03486
   A30        1.89417   0.00091  -0.03828   0.05298   0.01404   1.90821
   A31        1.62622   0.00100  -0.03763   0.06568   0.02828   1.65450
   A32        0.89612  -0.00002  -0.01212  -0.00966  -0.02179   0.87433
   A33        2.09962   0.00000   0.00141  -0.00262  -0.00111   2.09850
   A34        2.08571   0.00020   0.00060   0.00289   0.00338   2.08909
   A35        2.09777  -0.00020  -0.00199  -0.00019  -0.00220   2.09557
   A36        2.09422  -0.00002  -0.00041   0.00041  -0.00002   2.09420
   A37        2.08797   0.00000  -0.00005  -0.00005  -0.00009   2.08788
   A38        2.10098   0.00002   0.00046  -0.00037   0.00009   2.10108
   A39        2.09471   0.00005  -0.00033   0.00082   0.00044   2.09516
   A40        2.10068  -0.00004   0.00023  -0.00057  -0.00032   2.10036
   A41        2.08773  -0.00002   0.00009  -0.00028  -0.00017   2.08756
   A42        2.09751   0.00007   0.00056  -0.00078  -0.00020   2.09731
   A43        2.08850  -0.00002  -0.00043   0.00078   0.00035   2.08885
   A44        2.09701  -0.00006  -0.00015  -0.00003  -0.00018   2.09683
   A45        1.45893   0.00092  -0.02431   0.02864   0.00383   1.46276
   A46        1.91283   0.00000  -0.00284  -0.00073  -0.00365   1.90919
   A47        1.85237  -0.00051  -0.00072   0.00568   0.00465   1.85702
   A48        1.81573   0.00023  -0.00647  -0.00043  -0.00648   1.80925
   A49        1.98505   0.00039  -0.00041   0.00067   0.00068   1.98573
   A50        1.90918  -0.00024   0.00250   0.00449   0.00666   1.91583
   A51        1.97927   0.00010   0.00697  -0.00960  -0.00282   1.97645
   A52        1.99457   0.00046   0.00572  -0.01539  -0.01011   1.98446
   A53        1.91595  -0.00005   0.00216  -0.00115   0.00096   1.91691
   A54        1.98098   0.00020  -0.00170  -0.00109  -0.00262   1.97836
   A55        1.87419  -0.00001  -0.00099   0.00052  -0.00053   1.87366
   A56        1.92987   0.00009  -0.00011   0.00199   0.00173   1.93160
   A57        1.85624   0.00007   0.00018   0.00464   0.00485   1.86109
   A58        1.90153  -0.00032   0.00053  -0.00461  -0.00404   1.89749
   A59        1.93287  -0.00006  -0.00010   0.00027   0.00013   1.93299
   A60        1.92183   0.00013   0.00110   0.00176   0.00283   1.92466
   A61        1.95331  -0.00008  -0.00155  -0.00155  -0.00305   1.95026
   A62        1.87980   0.00007   0.00149   0.00011   0.00160   1.88140
   A63        1.88849  -0.00001  -0.00166   0.00033  -0.00132   1.88717
   A64        1.88528  -0.00004   0.00083  -0.00091  -0.00008   1.88520
   A65        2.47854   0.00117  -0.02038   0.04121   0.02037   2.49891
   A66        2.06663   0.00013   0.00057   0.00160   0.00209   2.06872
   A67        2.14835  -0.00039  -0.01167   0.00148  -0.01028   2.13807
   A68        2.06013   0.00026   0.01264  -0.00315   0.00947   2.06960
   A69        2.10571  -0.00004   0.00140  -0.00170  -0.00032   2.10539
   A70        2.10994   0.00000  -0.00014   0.00130   0.00117   2.11112
   A71        2.06748   0.00005  -0.00127   0.00037  -0.00090   2.06659
   A72        2.11235  -0.00008  -0.00227  -0.00004  -0.00234   2.11001
   A73        2.08748   0.00001   0.00227  -0.00087   0.00141   2.08889
   A74        2.08334   0.00008   0.00000   0.00092   0.00093   2.08428
   A75        2.10074   0.00008  -0.00058   0.00032  -0.00028   2.10046
   A76        2.08357  -0.00005  -0.00004   0.00024   0.00021   2.08379
   A77        2.09886  -0.00003   0.00062  -0.00055   0.00007   2.09893
   A78        2.09586  -0.00006   0.00162  -0.00053   0.00105   2.09692
   A79        2.08805   0.00006  -0.00074   0.00033  -0.00040   2.08766
   A80        2.09895   0.00000  -0.00084   0.00021  -0.00062   2.09833
   A81        2.08425  -0.00001  -0.00029   0.00062   0.00028   2.08453
   A82        2.10003  -0.00002   0.00035  -0.00052  -0.00017   2.09986
   A83        2.09887   0.00003  -0.00001  -0.00008  -0.00009   2.09879
   A84        2.06734   0.00005   0.00078  -0.00349  -0.00245   2.06489
   A85        1.82856   0.00006  -0.00510   0.00243  -0.00278   1.82578
   A86        1.95858  -0.00013   0.00286   0.00119   0.00360   1.96218
   A87        1.86297  -0.00024  -0.00508  -0.00213  -0.00769   1.85528
   A88        1.95668   0.00009   0.00965  -0.00050   0.00902   1.96570
   A89        1.75310   0.00017  -0.00625   0.00380  -0.00193   1.75118
   A90        2.31688   0.00007   0.00524  -0.01319  -0.00843   2.30845
   A91        2.06032   0.00010   0.01294   0.00522   0.01753   2.07785
    D1       -0.03252  -0.00019  -0.00057  -0.00329  -0.00381  -0.03633
    D2        3.11813  -0.00001  -0.00109  -0.00006  -0.00110   3.11704
    D3        3.12346  -0.00027  -0.00106  -0.00716  -0.00828   3.11518
    D4       -0.00907  -0.00009  -0.00158  -0.00393  -0.00556  -0.01463
    D5        0.04888  -0.00007   0.00095  -0.01114  -0.01036   0.03852
    D6       -3.04870  -0.00047   0.00363  -0.01577  -0.01232  -3.06102
    D7       -3.10703   0.00002   0.00143  -0.00730  -0.00593  -3.11295
    D8        0.07858  -0.00039   0.00410  -0.01192  -0.00788   0.07069
    D9       -0.01249   0.00015  -0.00122   0.00966   0.00850  -0.00399
   D10        3.14122   0.00023  -0.00027   0.00809   0.00778  -3.13419
   D11        3.11998  -0.00003  -0.00070   0.00640   0.00576   3.12573
   D12       -0.00950   0.00005   0.00025   0.00483   0.00503  -0.00446
   D13        0.04085   0.00018   0.00257  -0.00127   0.00121   0.04205
   D14       -3.11885   0.00017   0.00194  -0.00208  -0.00033  -3.11918
   D15       -3.11278   0.00009   0.00163   0.00030   0.00193  -3.11085
   D16        0.01071   0.00009   0.00100  -0.00052   0.00040   0.01111
   D17       -0.02424  -0.00043  -0.00215  -0.01328  -0.01540  -0.03964
   D18        3.06919   0.00006  -0.00617  -0.01203  -0.01833   3.05085
   D19        1.53538   0.00037  -0.02879   0.03553   0.00630   1.54169
   D20        3.13537  -0.00043  -0.00153  -0.01246  -0.01387   3.12150
   D21       -0.05439   0.00006  -0.00554  -0.01121  -0.01680  -0.07120
   D22       -1.58820   0.00037  -0.02816   0.03634   0.00783  -1.58036
   D23       -0.02052   0.00039   0.00040   0.01944   0.01992  -0.00060
   D24        3.07534   0.00080  -0.00253   0.02438   0.02192   3.09726
   D25       -3.11162  -0.00013   0.00482   0.01755   0.02270  -3.08892
   D26       -0.01576   0.00028   0.00189   0.02250   0.02470   0.00894
   D27       -2.20822   0.00053  -0.01099   0.03574   0.02377  -2.18446
   D28        0.88763   0.00094  -0.01391   0.04068   0.02577   0.91340
   D29        2.53096  -0.00024   0.01150  -0.02569  -0.01438   2.51658
   D30       -1.69536   0.00098  -0.04718   0.05923   0.01285  -1.68252
   D31       -0.66004   0.00023   0.00728  -0.02431  -0.01741  -0.67745
   D32        1.39682   0.00145  -0.05140   0.06062   0.00982   1.40664
   D33        0.54469   0.00051  -0.01682  -0.01800  -0.03409   0.51060
   D34        2.52754   0.00035  -0.03626   0.01466  -0.02230   2.50524
   D35       -2.49633  -0.00030  -0.01335  -0.00380  -0.01709  -2.51341
   D36        0.69038  -0.00072  -0.01049  -0.00876  -0.01915   0.67123
   D37       -0.69290   0.00055   0.01260  -0.00776   0.00476  -0.68814
   D38        2.50368   0.00021   0.00833  -0.00660   0.00152   2.50520
   D39        0.02112  -0.00010  -0.00513   0.00647   0.00103   0.02214
   D40       -3.05692  -0.00027  -0.00308  -0.00127  -0.00462  -3.06155
   D41        3.10684   0.00026  -0.00089   0.00543   0.00437   3.11121
   D42        0.02880   0.00009   0.00115  -0.00231  -0.00129   0.02751
   D43        3.04044   0.00015   0.00175  -0.00385  -0.00198   3.03846
   D44       -0.08227   0.00019   0.00262  -0.00264   0.00009  -0.08218
   D45       -0.04740  -0.00019  -0.00254  -0.00271  -0.00524  -0.05264
   D46        3.11308  -0.00015  -0.00167  -0.00150  -0.00317   3.10991
   D47        0.65773  -0.00046  -0.00511   0.00751   0.00283   0.66055
   D48       -1.48789  -0.00122   0.03503  -0.05547  -0.02198  -1.50987
   D49       -0.61317  -0.00104   0.01313  -0.05122  -0.03718  -0.65034
   D50       -2.54631  -0.00027  -0.00703   0.01497   0.00834  -2.53797
   D51        1.59126  -0.00103   0.03310  -0.04801  -0.01647   1.57480
   D52        2.46598  -0.00085   0.01121  -0.04376  -0.03166   2.43432
   D53        0.00536   0.00005  -0.00012   0.00577   0.00581   0.01117
   D54        3.13247  -0.00004   0.00125   0.01189   0.01327  -3.13745
   D55       -3.07558  -0.00013   0.00152  -0.00092   0.00070  -3.07488
   D56        0.05153  -0.00023   0.00289   0.00520   0.00816   0.05969
   D57       -1.08688  -0.00023   0.02871  -0.00872   0.01887  -1.06801
   D58        0.90894   0.00050  -0.01465   0.05564   0.04256   0.95150
   D59       -0.46737  -0.00007   0.01058   0.01688   0.02691  -0.44045
   D60       -2.32162  -0.00036  -0.00036  -0.03607  -0.03617  -2.35780
   D61       -0.37916  -0.00001  -0.01689  -0.01946  -0.03646  -0.41562
[truncated: 3,466,455 more chars]
