# Supplementary material for: Enriching Alkene syn-Dihalogenation: Aryl Alkene, Bromine, Regio-Reversion, and Stereoconvergency
Source: Org Lett. 2026 Feb 25;28(9):3002–7. doi: 10.1021/acs.orglett.6c00241 (PMC12973299; doi:10.1021/acs.orglett.6c00241)
Supplement: Supplementary file 1 [file ol6c00241_si_001.zip › Fig 4b/E-alkene/syn-dibromination SM.log]

 Entering Gaussian System, Link 0=g16
 Input=241121_E_styrenyl_syn_2ndBr_sm_fromIRCrvs_gdp+_SMD_DCM_wB97XD.gjf
 Output=241121_E_styrenyl_syn_2ndBr_sm_fromIRCrvs_gdp+_SMD_DCM_wB97XD.log
 Initial command:
 /home/osl/gaussian/g16/l1.exe "/home/osl/gaussian/scratch/Gau-569730.inp" -scrdir="/home/osl/gaussian/scratch/"
 Entering Link 1 = /home/osl/gaussian/g16/l1.exe PID=    569732.
  
 Copyright (c) 1988-2019, Gaussian, Inc.  All Rights Reserved.
  
 This is part of the Gaussian(R) 16 program.  It is based on
 the Gaussian(R) 09 system (copyright 2009, Gaussian, Inc.),
 the Gaussian(R) 03 system (copyright 2003, Gaussian, Inc.),
 the Gaussian(R) 98 system (copyright 1998, Gaussian, Inc.),
 the Gaussian(R) 94 system (copyright 1995, Gaussian, Inc.),
 the Gaussian 92(TM) system (copyright 1992, Gaussian, Inc.),
 the Gaussian 90(TM) system (copyright 1990, Gaussian, Inc.),
 the Gaussian 88(TM) system (copyright 1988, Gaussian, Inc.),
 the Gaussian 86(TM) system (copyright 1986, Carnegie Mellon
 University), and the Gaussian 82(TM) system (copyright 1983,
 Carnegie Mellon University). Gaussian is a federally registered
 trademark of Gaussian, Inc.
  
 This software contains proprietary and confidential information,
 including trade secrets, belonging to Gaussian, Inc.
  
 This software is provided under written license and may be
 used, copied, transmitted, or stored only in accord with that
 written license.
  
 The following legend is applicable only to US Government
 contracts under FAR:
  
                    RESTRICTED RIGHTS LEGEND
  
 Use, reproduction and disclosure by the US Government is
 subject to restrictions as set forth in subparagraphs (a)
 and (c) of the Commercial Computer Software - Restricted
 Rights clause in FAR 52.227-19.
  
 Gaussian, Inc.
 340 Quinnipiac St., Bldg. 40, Wallingford CT 06492
  
  
 ---------------------------------------------------------------
 Warning -- This program may not be used in any manner that
 competes with the business of Gaussian, Inc. or will provide
 assistance to any competitor of Gaussian, Inc.  The licensee
 of this program is prohibited from giving any competitor of
 Gaussian, Inc. access to this program.  By using this program,
 the user acknowledges that Gaussian, Inc. is engaged in the
 business of creating and licensing software in the field of
 computational chemistry and represents and warrants to the
 licensee that it is not a competitor of Gaussian, Inc. and that
 it will not use this program in any manner prohibited above.
 ---------------------------------------------------------------
  

 Cite this work as:
 Gaussian 16, Revision C.01,
 M. J. Frisch, G. W. Trucks, H. B. Schlegel, G. E. Scuseria, 
 M. A. Robb, J. R. Cheeseman, G. Scalmani, V. Barone, 
 G. A. Petersson, H. Nakatsuji, X. Li, M. Caricato, A. V. Marenich, 
 J. Bloino, B. G. Janesko, R. Gomperts, B. Mennucci, H. P. Hratchian, 
 J. V. Ortiz, A. F. Izmaylov, J. L. Sonnenberg, D. Williams-Young, 
 F. Ding, F. Lipparini, F. Egidi, J. Goings, B. Peng, A. Petrone, 
 T. Henderson, D. Ranasinghe, V. G. Zakrzewski, J. Gao, N. Rega, 
 G. Zheng, W. Liang, M. Hada, M. Ehara, K. Toyota, R. Fukuda, 
 J. Hasegawa, M. Ishida, T. Nakajima, Y. Honda, O. Kitao, H. Nakai, 
 T. Vreven, K. Throssell, J. A. Montgomery, Jr., J. E. Peralta, 
 F. Ogliaro, M. J. Bearpark, J. J. Heyd, E. N. Brothers, K. N. Kudin, 
 V. N. Staroverov, T. A. Keith, R. Kobayashi, J. Normand, 
 K. Raghavachari, A. P. Rendell, J. C. Burant, S. S. Iyengar, 
 J. Tomasi, M. Cossi, J. M. Millam, M. Klene, C. Adamo, R. Cammi, 
 J. W. Ochterski, R. L. Martin, K. Morokuma, O. Farkas, 
 J. B. Foresman, and D. J. Fox, Gaussian, Inc., Wallingford CT, 2019.
 
 ******************************************
 Gaussian 16:  ES64L-G16RevC.01  3-Jul-2019
                22-Nov-2024 
 ******************************************
 %mem=4GB
 %nprocshared=4
 Will use up to    4 processors via shared memory.
 ----------------------------------------------------------------------
 # opt=calcfc freq wb97xd/6-31+g(d,p) scrf=(smd,solvent=dichloromethane
 )
 ----------------------------------------------------------------------
 1/10=4,18=20,19=15,26=3,38=1/1,3;
 2/9=110,12=2,17=6,18=5,40=1/2;
 3/5=1,6=6,7=111,11=2,25=1,30=1,70=32201,71=2,72=9,74=-58,140=1/1,2,3;
 4//1;
 5/5=2,38=5,53=9/2;
 8/6=4,10=90,11=11/1;
 11/6=1,8=1,9=11,15=111,16=1/1,2,10;
 10/6=1,13=1/2;
 6/7=2,8=2,9=2,10=2,28=1/1;
 7/10=1,25=1/1,2,3,16;
 1/10=4,18=20,19=15,26=3/3(2);
 2/9=110/2;
 99//99;
 2/9=110/2;
 3/5=1,6=6,7=111,11=2,25=1,30=1,70=32205,71=1,72=9,74=-58/1,2,3;
 4/5=5,16=3,69=1/1;
 5/5=2,38=5,53=9/2;
 7//1,2,3,16;
 1/18=20,19=15,26=3/3(-5);
 2/9=110/2;
 6/7=2,8=2,9=2,10=2,19=2,28=1/1;
 99/9=1/99;
 -------------------
 Title Card Required
 -------------------
 Symbolic Z-matrix:
 Charge =  0 Multiplicity = 1
 C                     2.34739   3.1497    0.97594 
 C                     2.0097    4.22083   0.15372 
 C                     1.53125   4.00029  -1.13614 
 C                     1.34618   2.70085  -1.59802 
 C                     1.63603   1.63036  -0.752 
 C                     2.16891   1.84152   0.52564 
 S                     2.60678   0.50536   1.60915 
 C                     3.34493  -0.62754   0.4634 
 C                     2.82035  -0.84619  -0.81413 
 S                     1.32172  -0.02535  -1.34599 
 C                     3.45456  -1.70543  -1.71317 
 C                     4.58467  -2.40608  -1.30342 
 C                     5.0793   -2.23752  -0.01114 
 C                     4.4783   -1.33716   0.86324 
 H                     5.95541  -2.78967   0.31241 
 H                     4.89497  -1.175     1.85214 
 H                     3.05611  -1.84256  -2.7135 
 H                     5.0702   -3.08753  -1.99315 
 H                     2.76095   3.32617   1.9636 
 H                     0.95159   2.52133  -2.59301 
 H                     2.14489   5.23366   0.51847 
 H                     1.28718   4.83662  -1.78169 
 C                    -0.24436  -0.82659  -0.33877 
 H                    -0.88471  -1.00074  -1.19989 
 C                     0.1958   -2.14631   0.27 
 H                    -0.64994  -2.44969   0.89285 
 C                     0.45339  -3.25643  -0.74878 
 H                     1.15321  -2.97223  -1.53974 
 H                     0.87331  -4.13071  -0.24237 
 H                    -0.49456  -3.5404   -1.21432 
 H                     1.04633  -2.0003    0.94348 
 C                    -1.62972   1.34043  -0.10319 
 C                    -2.55623   1.09848  -1.12343 
 C                    -1.40443   2.65499   0.31467 
 C                    -3.20657   2.17109  -1.73445 
 H                    -2.78767   0.07779  -1.41879 
 C                    -2.06417   3.72078  -0.2847 
 H                    -0.68504   2.84847   1.10686 
 C                    -2.96379   3.48127  -1.32244 
 H                    -3.91975   1.97699  -2.53029 
 H                    -1.86553   4.73529   0.04767 
 H                    -3.47531   4.30893  -1.80488 
 C                    -0.81494   0.27141   0.58017 
 H                     0.00442   0.75157   1.10401 
 Br                   -1.82739  -0.40539   2.16022 
 Br                   -3.07568  -2.42933  -0.79154 
 
 Add virtual bond connecting atoms Br46       and H24        Dist= 5.00D+00.
 Add virtual bond connecting atoms Br46       and H36        Dist= 4.91D+00.

 GradGradGradGradGradGradGradGradGradGradGradGradGradGradGradGradGradGrad
 Berny optimization.
 Initialization pass.
                           ----------------------------
                           !    Initial Parameters    !
                           ! (Angstroms and Degrees)  !
 --------------------------                            --------------------------
 ! Name  Definition              Value          Derivative Info.                !
 --------------------------------------------------------------------------------
 ! R1    R(1,2)                  1.3919         calculate D2E/DX2 analytically  !
 ! R2    R(1,6)                  1.395          calculate D2E/DX2 analytically  !
 ! R3    R(1,19)                 1.0852         calculate D2E/DX2 analytically  !
 ! R4    R(2,3)                  1.3933         calculate D2E/DX2 analytically  !
 ! R5    R(2,21)                 1.085          calculate D2E/DX2 analytically  !
 ! R6    R(3,4)                  1.3915         calculate D2E/DX2 analytically  !
 ! R7    R(3,22)                 1.0843         calculate D2E/DX2 analytically  !
 ! R8    R(4,5)                  1.3949         calculate D2E/DX2 analytically  !
 ! R9    R(4,20)                 1.0853         calculate D2E/DX2 analytically  !
 ! R10   R(5,6)                  1.4003         calculate D2E/DX2 analytically  !
 ! R11   R(5,10)                 1.7869         calculate D2E/DX2 analytically  !
 ! R12   R(6,7)                  1.7751         calculate D2E/DX2 analytically  !
 ! R13   R(7,8)                  1.7723         calculate D2E/DX2 analytically  !
 ! R14   R(8,9)                  1.3982         calculate D2E/DX2 analytically  !
 ! R15   R(8,14)                 1.3957         calculate D2E/DX2 analytically  !
 ! R16   R(9,10)                 1.7896         calculate D2E/DX2 analytically  !
 ! R17   R(9,11)                 1.396          calculate D2E/DX2 analytically  !
 ! R18   R(10,23)                2.0271         calculate D2E/DX2 analytically  !
 ! R19   R(11,12)                1.3914         calculate D2E/DX2 analytically  !
 ! R20   R(11,17)                1.0855         calculate D2E/DX2 analytically  !
 ! R21   R(12,13)                1.3939         calculate D2E/DX2 analytically  !
 ! R22   R(12,18)                1.0844         calculate D2E/DX2 analytically  !
 ! R23   R(13,14)                1.3915         calculate D2E/DX2 analytically  !
 ! R24   R(13,15)                1.0849         calculate D2E/DX2 analytically  !
 ! R25   R(14,16)                1.0853         calculate D2E/DX2 analytically  !
 ! R26   R(23,24)                1.0872         calculate D2E/DX2 analytically  !
 ! R27   R(23,25)                1.5185         calculate D2E/DX2 analytically  !
 ! R28   R(23,43)                1.5413         calculate D2E/DX2 analytically  !
 ! R29   R(24,46)                2.6473         calculate D2E/DX2 analytically  !
 ! R30   R(25,26)                1.0933         calculate D2E/DX2 analytically  !
 ! R31   R(25,27)                1.5286         calculate D2E/DX2 analytically  !
 ! R32   R(25,31)                1.0947         calculate D2E/DX2 analytically  !
 ! R33   R(27,28)                1.0937         calculate D2E/DX2 analytically  !
 ! R34   R(27,29)                1.0941         calculate D2E/DX2 analytically  !
 ! R35   R(27,30)                1.0936         calculate D2E/DX2 analytically  !
 ! R36   R(32,33)                1.3992         calculate D2E/DX2 analytically  !
 ! R37   R(32,34)                1.3977         calculate D2E/DX2 analytically  !
 ! R38   R(32,43)                1.5079         calculate D2E/DX2 analytically  !
 ! R39   R(33,35)                1.3953         calculate D2E/DX2 analytically  !
 ! R40   R(33,36)                1.0875         calculate D2E/DX2 analytically  !
 ! R41   R(34,37)                1.3894         calculate D2E/DX2 analytically  !
 ! R42   R(34,38)                1.0874         calculate D2E/DX2 analytically  !
 ! R43   R(35,39)                1.3947         calculate D2E/DX2 analytically  !
 ! R44   R(35,40)                1.0861         calculate D2E/DX2 analytically  !
 ! R45   R(36,46)                2.6004         calculate D2E/DX2 analytically  !
 ! R46   R(37,39)                1.3941         calculate D2E/DX2 analytically  !
 ! R47   R(37,41)                1.0859         calculate D2E/DX2 analytically  !
 ! R48   R(39,42)                1.086          calculate D2E/DX2 analytically  !
 ! R49   R(43,44)                1.0846         calculate D2E/DX2 analytically  !
 ! R50   R(43,45)                1.9949         calculate D2E/DX2 analytically  !
 ! A1    A(2,1,6)              119.9951         calculate D2E/DX2 analytically  !
 ! A2    A(2,1,19)             120.3282         calculate D2E/DX2 analytically  !
 ! A3    A(6,1,19)             119.6727         calculate D2E/DX2 analytically  !
 ! A4    A(1,2,3)              120.5551         calculate D2E/DX2 analytically  !
 ! A5    A(1,2,21)             119.3112         calculate D2E/DX2 analytically  !
 ! A6    A(3,2,21)             120.1178         calculate D2E/DX2 analytically  !
 ! A7    A(2,3,4)              120.0525         calculate D2E/DX2 analytically  !
 ! A8    A(2,3,22)             120.4217         calculate D2E/DX2 analytically  !
 ! A9    A(4,3,22)             119.52           calculate D2E/DX2 analytically  !
 ! A10   A(3,4,5)              119.191          calculate D2E/DX2 analytically  !
 ! A11   A(3,4,20)             120.4734         calculate D2E/DX2 analytically  !
 ! A12   A(5,4,20)             120.3078         calculate D2E/DX2 analytically  !
 ! A13   A(4,5,6)              121.1128         calculate D2E/DX2 analytically  !
 ! A14   A(4,5,10)             118.2243         calculate D2E/DX2 analytically  !
 ! A15   A(6,5,10)             120.6611         calculate D2E/DX2 analytically  !
 ! A16   A(1,6,5)              118.9881         calculate D2E/DX2 analytically  !
 ! A17   A(1,6,7)              118.508          calculate D2E/DX2 analytically  !
 ! A18   A(5,6,7)              122.498          calculate D2E/DX2 analytically  !
 ! A19   A(6,7,8)              100.9114         calculate D2E/DX2 analytically  !
 ! A20   A(7,8,9)              122.301          calculate D2E/DX2 analytically  !
 ! A21   A(7,8,14)             118.5555         calculate D2E/DX2 analytically  !
 ! A22   A(9,8,14)             119.1371         calculate D2E/DX2 analytically  !
 ! A23   A(8,9,10)             120.9304         calculate D2E/DX2 analytically  !
 ! A24   A(8,9,11)             120.9459         calculate D2E/DX2 analytically  !
 ! A25   A(10,9,11)            118.1229         calculate D2E/DX2 analytically  !
 ! A26   A(5,10,9)             100.3061         calculate D2E/DX2 analytically  !
 ! A27   A(5,10,23)            109.6925         calculate D2E/DX2 analytically  !
 ! A28   A(9,10,23)            108.5417         calculate D2E/DX2 analytically  !
 ! A29   A(9,11,12)            119.2933         calculate D2E/DX2 analytically  !
 ! A30   A(9,11,17)            120.2982         calculate D2E/DX2 analytically  !
 ! A31   A(12,11,17)           120.3931         calculate D2E/DX2 analytically  !
 ! A32   A(11,12,13)           120.0223         calculate D2E/DX2 analytically  !
 ! A33   A(11,12,18)           119.5255         calculate D2E/DX2 analytically  !
 ! A34   A(13,12,18)           120.4504         calculate D2E/DX2 analytically  !
 ! A35   A(12,13,14)           120.4983         calculate D2E/DX2 analytically  !
 ! A36   A(12,13,15)           120.097          calculate D2E/DX2 analytically  !
 ! A37   A(14,13,15)           119.3839         calculate D2E/DX2 analytically  !
 ! A38   A(8,14,13)            119.9786         calculate D2E/DX2 analytically  !
 ! A39   A(8,14,16)            119.7915         calculate D2E/DX2 analytically  !
 ! A40   A(13,14,16)           120.2256         calculate D2E/DX2 analytically  !
 ! A41   A(10,23,24)            97.169          calculate D2E/DX2 analytically  !
 ! A42   A(10,23,25)           108.589          calculate D2E/DX2 analytically  !
 ! A43   A(10,23,43)           107.4975         calculate D2E/DX2 analytically  !
 ! A44   A(24,23,25)           110.4295         calculate D2E/DX2 analytically  !
 ! A45   A(24,23,43)           111.6114         calculate D2E/DX2 analytically  !
 ! A46   A(25,23,43)           119.1699         calculate D2E/DX2 analytically  !
 ! A47   A(23,24,46)           116.8561         calculate D2E/DX2 analytically  !
 ! A48   A(23,25,26)           104.2011         calculate D2E/DX2 analytically  !
 ! A49   A(23,25,27)           114.3812         calculate D2E/DX2 analytically  !
 ! A50   A(23,25,31)           110.8505         calculate D2E/DX2 analytically  !
 ! A51   A(26,25,27)           107.9708         calculate D2E/DX2 analytically  !
 ! A52   A(26,25,31)           106.7119         calculate D2E/DX2 analytically  !
 ! A53   A(27,25,31)           112.0847         calculate D2E/DX2 analytically  !
 ! A54   A(25,27,28)           113.6478         calculate D2E/DX2 analytically  !
 ! A55   A(25,27,29)           109.6642         calculate D2E/DX2 analytically  !
 ! A56   A(25,27,30)           109.0398         calculate D2E/DX2 analytically  !
 ! A57   A(28,27,29)           107.2648         calculate D2E/DX2 analytically  !
 ! A58   A(28,27,30)           108.316          calculate D2E/DX2 analytically  !
 ! A59   A(29,27,30)           108.7967         calculate D2E/DX2 analytically  !
 ! A60   A(33,32,34)           119.1673         calculate D2E/DX2 analytically  !
 ! A61   A(33,32,43)           124.4481         calculate D2E/DX2 analytically  !
 ! A62   A(34,32,43)           116.3732         calculate D2E/DX2 analytically  !
 ! A63   A(32,33,35)           119.6708         calculate D2E/DX2 analytically  !
 ! A64   A(32,33,36)           120.0827         calculate D2E/DX2 analytically  !
 ! A65   A(35,33,36)           120.2251         calculate D2E/DX2 analytically  !
 ! A66   A(32,34,37)           121.0624         calculate D2E/DX2 analytically  !
 ! A67   A(32,34,38)           119.4573         calculate D2E/DX2 analytically  !
 ! A68   A(37,34,38)           119.4666         calculate D2E/DX2 analytically  !
 ! A69   A(33,35,39)           120.7734         calculate D2E/DX2 analytically  !
 ! A70   A(33,35,40)           119.3117         calculate D2E/DX2 analytically  !
 ! A71   A(39,35,40)           119.9092         calculate D2E/DX2 analytically  !
 ! A72   A(33,36,46)           149.6525         calculate D2E/DX2 analytically  !
 ! A73   A(34,37,39)           119.7187         calculate D2E/DX2 analytically  !
 ! A74   A(34,37,41)           119.8522         calculate D2E/DX2 analytically  !
 ! A75   A(39,37,41)           120.4231         calculate D2E/DX2 analytically  !
 ! A76   A(35,39,37)           119.5774         calculate D2E/DX2 analytically  !
 ! A77   A(35,39,42)           120.1786         calculate D2E/DX2 analytically  !
 ! A78   A(37,39,42)           120.2436         calculate D2E/DX2 analytically  !
 ! A79   A(23,43,32)           115.7783         calculate D2E/DX2 analytically  !
 ! A80   A(23,43,44)           108.8848         calculate D2E/DX2 analytically  !
 ! A81   A(23,43,45)           114.7342         calculate D2E/DX2 analytically  !
 ! A82   A(32,43,44)           108.255          calculate D2E/DX2 analytically  !
 ! A83   A(32,43,45)           108.9803         calculate D2E/DX2 analytically  !
 ! A84   A(44,43,45)            98.6887         calculate D2E/DX2 analytically  !
 ! A85   A(24,46,36)            49.5211         calculate D2E/DX2 analytically  !
 ! D1    D(6,1,2,3)             -1.9833         calculate D2E/DX2 analytically  !
 ! D2    D(6,1,2,21)           179.4646         calculate D2E/DX2 analytically  !
 ! D3    D(19,1,2,3)           177.2852         calculate D2E/DX2 analytically  !
 ! D4    D(19,1,2,21)           -1.2669         calculate D2E/DX2 analytically  !
 ! D5    D(2,1,6,5)             -0.6302         calculate D2E/DX2 analytically  !
 ! D6    D(2,1,6,7)           -179.7661         calculate D2E/DX2 analytically  !
 ! D7    D(19,1,6,5)          -179.9036         calculate D2E/DX2 analytically  !
 ! D8    D(19,1,6,7)             0.9605         calculate D2E/DX2 analytically  !
 ! D9    D(1,2,3,4)              2.0792         calculate D2E/DX2 analytically  !
 ! D10   D(1,2,3,22)          -178.7996         calculate D2E/DX2 analytically  !
 ! D11   D(21,2,3,4)          -179.3804         calculate D2E/DX2 analytically  !
 ! D12   D(21,2,3,22)           -0.2592         calculate D2E/DX2 analytically  !
 ! D13   D(2,3,4,5)              0.4532         calculate D2E/DX2 analytically  !
 ! D14   D(2,3,4,20)           178.5401         calculate D2E/DX2 analytically  !
 ! D15   D(22,3,4,5)          -178.676          calculate D2E/DX2 analytically  !
 ! D16   D(22,3,4,20)           -0.589          calculate D2E/DX2 analytically  !
 ! D17   D(3,4,5,6)             -3.1083         calculate D2E/DX2 analytically  !
 ! D18   D(3,4,5,10)           177.3799         calculate D2E/DX2 analytically  !
 ! D19   D(20,4,5,6)           178.8016         calculate D2E/DX2 analytically  !
 ! D20   D(20,4,5,10)           -0.7102         calculate D2E/DX2 analytically  !
 ! D21   D(4,5,6,1)              3.1952         calculate D2E/DX2 analytically  !
 ! D22   D(4,5,6,7)           -177.705          calculate D2E/DX2 analytically  !
 ! D23   D(10,5,6,1)          -177.3048         calculate D2E/DX2 analytically  !
 ! D24   D(10,5,6,7)             1.7949         calculate D2E/DX2 analytically  !
 ! D25   D(4,5,10,9)           135.8183         calculate D2E/DX2 analytically  !
 ! D26   D(4,5,10,23)         -110.0793         calculate D2E/DX2 analytically  !
 ! D27   D(6,5,10,9)           -43.6958         calculate D2E/DX2 analytically  !
 ! D28   D(6,5,10,23)           70.4066         calculate D2E/DX2 analytically  !
 ! D29   D(1,6,7,8)           -140.3639         calculate D2E/DX2 analytically  !
 ! D30   D(5,6,7,8)             40.5322         calculate D2E/DX2 analytically  !
 ! D31   D(6,7,8,9)            -40.2264         calculate D2E/DX2 analytically  !
 ! D32   D(6,7,8,14)           140.698          calculate D2E/DX2 analytically  !
 ! D33   D(7,8,9,10)            -2.2139         calculate D2E/DX2 analytically  !
 ! D34   D(7,8,9,11)           177.4468         calculate D2E/DX2 analytically  !
 ! D35   D(14,8,9,10)          176.8565         calculate D2E/DX2 analytically  !
 ! D36   D(14,8,9,11)           -3.4828         calculate D2E/DX2 analytically  !
 ! D37   D(7,8,14,13)          179.7958         calculate D2E/DX2 analytically  !
 ! D38   D(7,8,14,16)           -0.9574         calculate D2E/DX2 analytically  !
 ! D39   D(9,8,14,13)            0.6903         calculate D2E/DX2 analytically  !
 ! D40   D(9,8,14,16)          179.9372         calculate D2E/DX2 analytically  !
 ! D41   D(8,9,10,5)            44.0509         calculate D2E/DX2 analytically  !
 ! D42   D(8,9,10,23)          -70.9252         calculate D2E/DX2 analytically  !
 ! D43   D(11,9,10,5)         -135.6192         calculate D2E/DX2 analytically  !
 ! D44   D(11,9,10,23)         109.4048         calculate D2E/DX2 analytically  !
 ! D45   D(8,9,11,12)            3.4222         calculate D2E/DX2 analytically  !
 ! D46   D(8,9,11,17)         -177.9995         calculate D2E/DX2 analytically  !
 ! D47   D(10,9,11,12)        -176.9079         calculate D2E/DX2 analytically  !
 ! D48   D(10,9,11,17)           1.6705         calculate D2E/DX2 analytically  !
 ! D49   D(5,10,23,24)         120.4406         calculate D2E/DX2 analytically  !
 ! D50   D(5,10,23,25)        -125.1364         calculate D2E/DX2 analytically  !
 ! D51   D(5,10,23,43)           5.0445         calculate D2E/DX2 analytically  !
 ! D52   D(9,10,23,24)        -130.8683         calculate D2E/DX2 analytically  !
 ! D53   D(9,10,23,25)         -16.4452         calculate D2E/DX2 analytically  !
 ! D54   D(9,10,23,43)         113.7357         calculate D2E/DX2 analytically  !
 ! D55   D(9,11,12,13)          -0.5652         calculate D2E/DX2 analytically  !
 ! D56   D(9,11,12,18)         178.9456         calculate D2E/DX2 analytically  !
 ! D57   D(17,11,12,13)       -179.1422         calculate D2E/DX2 analytically  !
 ! D58   D(17,11,12,18)          0.3687         calculate D2E/DX2 analytically  !
 ! D59   D(11,12,13,14)         -2.1963         calculate D2E/DX2 analytically  !
 ! D60   D(11,12,13,15)        179.4747         calculate D2E/DX2 analytically  !
 ! D61   D(18,12,13,14)        178.2974         calculate D2E/DX2 analytically  !
 ! D62   D(18,12,13,15)         -0.0315         calculate D2E/DX2 analytically  !
 ! D63   D(12,13,14,8)           2.1287         calculate D2E/DX2 analytically  !
 ! D64   D(12,13,14,16)       -177.1149         calculate D2E/DX2 analytically  !
 ! D65   D(15,13,14,8)        -179.5306         calculate D2E/DX2 analytically  !
 ! D66   D(15,13,14,16)          1.2258         calculate D2E/DX2 analytically  !
 ! D67   D(10,23,24,46)        170.4831         calculate D2E/DX2 analytically  !
 ! D68   D(25,23,24,46)         57.547          calculate D2E/DX2 analytically  !
 ! D69   D(43,23,24,46)        -77.4447         calculate D2E/DX2 analytically  !
 ! D70   D(10,23,25,26)        173.099          calculate D2E/DX2 analytically  !
 ! D71   D(10,23,25,27)        -69.2482         calculate D2E/DX2 analytically  !
 ! D72   D(10,23,25,31)         58.6556         calculate D2E/DX2 analytically  !
 ! D73   D(24,23,25,26)        -81.4878         calculate D2E/DX2 analytically  !
 ! D74   D(24,23,25,27)         36.1649         calculate D2E/DX2 analytically  !
 ! D75   D(24,23,25,31)        164.0688         calculate D2E/DX2 analytically  !
 ! D76   D(43,23,25,26)         49.662          calculate D2E/DX2 analytically  !
 ! D77   D(43,23,25,27)        167.3148         calculate D2E/DX2 analytically  !
 ! D78   D(43,23,25,31)        -64.7814         calculate D2E/DX2 analytically  !
 ! D79   D(10,23,43,32)         75.2463         calculate D2E/DX2 analytically  !
 ! D80   D(10,23,43,44)        -46.9528         calculate D2E/DX2 analytically  !
 ! D81   D(10,23,43,45)       -156.4265         calculate D2E/DX2 analytically  !
 ! D82   D(24,23,43,32)        -30.1583         calculate D2E/DX2 analytically  !
 ! D83   D(24,23,43,44)       -152.3575         calculate D2E/DX2 analytically  !
 ! D84   D(24,23,43,45)         98.1689         calculate D2E/DX2 analytically  !
 ! D85   D(25,23,43,32)       -160.7836         calculate D2E/DX2 analytically  !
 ! D86   D(25,23,43,44)         77.0173         calculate D2E/DX2 analytically  !
 ! D87   D(25,23,43,45)        -32.4564         calculate D2E/DX2 analytically  !
 ! D88   D(23,24,46,36)        112.9536         calculate D2E/DX2 analytically  !
 ! D89   D(23,25,27,28)         53.535          calculate D2E/DX2 analytically  !
 ! D90   D(23,25,27,29)        173.5705         calculate D2E/DX2 analytically  !
 ! D91   D(23,25,27,30)        -67.398          calculate D2E/DX2 analytically  !
 ! D92   D(26,25,27,28)        169.0132         calculate D2E/DX2 analytically  !
 ! D93   D(26,25,27,29)        -70.9514         calculate D2E/DX2 analytically  !
 ! D94   D(26,25,27,30)         48.0802         calculate D2E/DX2 analytically  !
 ! D95   D(31,25,27,28)        -73.7383         calculate D2E/DX2 analytically  !
 ! D96   D(31,25,27,29)         46.2972         calculate D2E/DX2 analytically  !
 ! D97   D(31,25,27,30)        165.3287         calculate D2E/DX2 analytically  !
 ! D98   D(34,32,33,35)          2.025          calculate D2E/DX2 analytically  !
 ! D99   D(34,32,33,36)       -176.2923         calculate D2E/DX2 analytically  !
 ! D100  D(43,32,33,35)       -176.7023         calculate D2E/DX2 analytically  !
 ! D101  D(43,32,33,36)          4.9804         calculate D2E/DX2 analytically  !
 ! D102  D(33,32,34,37)         -1.3216         calculate D2E/DX2 analytically  !
 ! D103  D(33,32,34,38)       -179.9696         calculate D2E/DX2 analytically  !
 ! D104  D(43,32,34,37)        177.507          calculate D2E/DX2 analytically  !
 ! D105  D(43,32,34,38)         -1.1411         calculate D2E/DX2 analytically  !
 ! D106  D(33,32,43,23)         41.1945         calculate D2E/DX2 analytically  !
 ! D107  D(33,32,43,44)        163.7275         calculate D2E/DX2 analytically  !
 ! D108  D(33,32,43,45)        -89.9128         calculate D2E/DX2 analytically  !
 ! D109  D(34,32,43,23)       -137.565          calculate D2E/DX2 analytically  !
 ! D110  D(34,32,43,44)        -15.0321         calculate D2E/DX2 analytically  !
 ! D111  D(34,32,43,45)         91.3276         calculate D2E/DX2 analytically  !
 ! D112  D(32,33,35,39)         -1.2715         calculate D2E/DX2 analytically  !
 ! D113  D(32,33,35,40)        179.5951         calculate D2E/DX2 analytically  !
 ! D114  D(36,33,35,39)        177.0433         calculate D2E/DX2 analytically  !
 ! D115  D(36,33,35,40)         -2.09           calculate D2E/DX2 analytically  !
 ! D116  D(32,33,36,46)         32.5804         calculate D2E/DX2 analytically  !
 ! D117  D(35,33,36,46)       -145.7276         calculate D2E/DX2 analytically  !
 ! D118  D(32,34,37,39)         -0.1711         calculate D2E/DX2 analytically  !
 ! D119  D(32,34,37,41)       -179.2834         calculate D2E/DX2 analytically  !
 ! D120  D(38,34,37,39)        178.4768         calculate D2E/DX2 analytically  !
 ! D121  D(38,34,37,41)         -0.6355         calculate D2E/DX2 analytically  !
 ! D122  D(33,35,39,37)         -0.228          calculate D2E/DX2 analytically  !
 ! D123  D(33,35,39,42)        179.9951         calculate D2E/DX2 analytically  !
 ! D124  D(40,35,39,37)        178.9002         calculate D2E/DX2 analytically  !
 ! D125  D(40,35,39,42)         -0.8767         calculate D2E/DX2 analytically  !
 ! D126  D(33,36,46,24)        -77.9048         calculate D2E/DX2 analytically  !
 ! D127  D(34,37,39,35)          0.9485         calculate D2E/DX2 analytically  !
 ! D128  D(34,37,39,42)       -179.2748         calculate D2E/DX2 analytically  !
 ! D129  D(41,37,39,35)       -179.9444         calculate D2E/DX2 analytically  !
 ! D130  D(41,37,39,42)         -0.1676         calculate D2E/DX2 analytically  !
 --------------------------------------------------------------------------------
 Trust Radius=3.00D-01 FncErr=1.00D-07 GrdErr=1.00D-06 EigMax=2.50D+02 EigMin=1.00D-04
 Number of steps in this run=    275 maximum allowed number of steps=    276.
 GradGradGradGradGradGradGradGradGradGradGradGradGradGradGradGradGradGrad

                          Input orientation:                          
 ---------------------------------------------------------------------
 Center     Atomic      Atomic             Coordinates (Angstroms)
 Number     Number       Type             X           Y           Z
 ---------------------------------------------------------------------
      1          6           0        2.347392    3.149704    0.975944
      2          6           0        2.009700    4.220828    0.153717
      3          6           0        1.531253    4.000287   -1.136136
      4          6           0        1.346175    2.700845   -1.598017
      5          6           0        1.636032    1.630357   -0.751995
      6          6           0        2.168908    1.841523    0.525636
      7         16           0        2.606782    0.505362    1.609149
      8          6           0        3.344932   -0.627540    0.463399
      9          6           0        2.820353   -0.846191   -0.814127
     10         16           0        1.321718   -0.025348   -1.345993
     11          6           0        3.454560   -1.705429   -1.713171
     12          6           0        4.584667   -2.406075   -1.303417
     13          6           0        5.079298   -2.237517   -0.011136
     14          6           0        4.478301   -1.337156    0.863240
     15          1           0        5.955407   -2.789665    0.312409
     16          1           0        4.894974   -1.175001    1.852138
     17          1           0        3.056109   -1.842559   -2.713496
     18          1           0        5.070196   -3.087533   -1.993152
     19          1           0        2.760947    3.326166    1.963604
     20          1           0        0.951591    2.521328   -2.593011
     21          1           0        2.144890    5.233663    0.518470
     22          1           0        1.287177    4.836618   -1.781690
     23          6           0       -0.244355   -0.826593   -0.338768
     24          1           0       -0.884707   -1.000739   -1.199894
     25          6           0        0.195799   -2.146312    0.269999
     26          1           0       -0.649941   -2.449690    0.892852
     27          6           0        0.453387   -3.256430   -0.748776
     28          1           0        1.153210   -2.972227   -1.539744
     29          1           0        0.873310   -4.130714   -0.242370
     30          1           0       -0.494562   -3.540403   -1.214320
     31          1           0        1.046326   -2.000303    0.943476
     32          6           0       -1.629723    1.340426   -0.103193
     33          6           0       -2.556234    1.098479   -1.123429
     34          6           0       -1.404432    2.654994    0.314669
     35          6           0       -3.206575    2.171088   -1.734451
     36          1           0       -2.787666    0.077792   -1.418789
     37          6           0       -2.064166    3.720776   -0.284701
     38          1           0       -0.685039    2.848468    1.106857
     39          6           0       -2.963789    3.481269   -1.322444
     40          1           0       -3.919745    1.976994   -2.530291
     41          1           0       -1.865531    4.735286    0.047672
     42          1           0       -3.475310    4.308932   -1.804878
     43          6           0       -0.814943    0.271414    0.580170
     44          1           0        0.004424    0.751569    1.104005
     45         35           0       -1.827386   -0.405394    2.160216
     46         35           0       -3.075684   -2.429328   -0.791542
 ---------------------------------------------------------------------
                    Distance matrix (angstroms):
                    1          2          3          4          5
     1  C    0.000000
     2  C    1.391905   0.000000
     3  C    2.418772   1.393295   0.000000
     4  C    2.798068   2.412299   1.391452   0.000000
     5  C    2.408365   2.769564   2.403146   1.394889   0.000000
     6  C    1.394981   2.413455   2.797919   2.434179   1.400317
     7  S    2.731442   4.034783   4.572511   4.085975   2.789798
     8  C    3.940223   5.038395   5.221564   4.395749   3.081496
     9  C    4.404001   5.221931   5.025318   3.920351   2.745864
    10  S    4.065016   4.555487   4.036543   2.737927   1.786893
    11  C    5.659459   6.379139   6.048742   4.886082   3.918976
    12  C    6.408398   7.257378   7.098788   6.054358   5.029045
    13  C    6.120440   7.152610   7.263914   6.390760   5.231195
    14  C    4.968439   6.122793   6.416455   5.672165   4.415157
    15  H    6.980985   8.046167   8.232549   7.418925   6.271088
    16  H    5.095190   6.350150   6.857697   6.286472   5.027151
    17  H    6.247955   6.788265   6.241162   4.981033   4.233822
    18  H    7.425114   8.209009   7.968424   6.894185   5.965940
    19  H    1.085191   2.154178   3.402201   3.883008   3.393476
    20  H    3.883369   3.398884   2.155415   1.085328   2.156763
    21  H    2.143169   1.084968   2.153018   3.395973   3.854456
    22  H    3.402099   2.155699   1.084326   2.144468   3.385570
    23  C    4.925095   5.549754   5.204551   4.069191   3.121412
    24  H    5.692707   6.121651   5.554385   4.340168   3.671159
    25  C    5.759817   6.621498   6.445257   5.320506   4.169169
    26  H    6.351702   7.219129   7.104689   6.059449   4.957618
    27  C    6.899309   7.690643   7.346549   6.083371   5.027857
    28  H    6.725533   7.439182   6.994410   5.676652   4.694406
    29  H    7.527396   8.437803   8.206393   6.980801   5.833644
    30  H    7.591541   8.269193   7.808460   6.518337   5.611589
    31  H    5.311911   6.344626   6.369224   5.352559   4.050193
    32  C    4.500607   4.648453   4.258357   3.597389   3.342179
    33  C    5.714931   5.676964   5.012804   4.245186   4.242164
    34  C    3.841641   3.759526   3.540183   3.350568   3.381135
    35  C    6.257034   5.914063   5.113801   4.585498   4.970760
    36  H    6.445170   6.530868   5.841140   4.899099   4.735417
    37  C    4.623548   4.127790   3.705416   3.794138   4.275474
    38  H    3.050167   3.170720   3.357031   3.385848   3.213487
    39  C    5.796651   5.240381   4.528741   4.388712   4.990956
    40  H    7.276396   6.884548   5.979194   5.396574   5.843728
    41  H    4.596137   3.910668   3.671480   4.142740   4.747736
    42  H    6.555962   5.824877   5.060450   5.086792   5.865931
    43  C    4.294363   4.874253   4.728090   3.913702   3.103010
    44  H    3.355138   4.118244   4.231265   3.591782   2.622813
    45  Br   5.609812   6.336497   6.446427   5.817605   4.961907
    46  Br   7.978681   8.424917   7.917232   6.820697   6.219556
                    6          7          8          9         10
     6  C    0.000000
     7  S    1.775123   0.000000
     8  C    2.735540   1.772308   0.000000
     9  C    3.072971   2.782908   1.398236   0.000000
    10  S    2.775956   3.265870   2.780275   1.789573   0.000000
    11  C    4.387029   4.079722   2.431321   1.395990   2.739801
    12  C    5.217606   4.568538   2.796742   2.405296   4.039370
    13  C    5.039550   4.032622   2.413552   2.771897   4.560147
    14  C    3.943510   2.730171   1.395691   2.409024   4.070082
    15  H    5.985895   4.873605   3.392958   3.856778   5.644716
    16  H    4.276735   2.849296   2.151962   3.394280   4.931319
    17  H    4.985134   4.939624   3.413554   2.157761   2.860146
    18  H    6.249589   5.652776   3.881075   3.387552   4.883327
    19  H    2.149983   2.847164   4.268893   5.012772   4.925186
    20  H    3.416132   4.945900   4.998509   4.242273   2.859651
    21  H    3.392233   4.874398   5.983046   6.260726   5.640127
    22  H    3.882241   5.656759   6.255542   5.964992   4.881571
    23  C    3.699983   3.701009   3.683215   3.101417   2.027087
    24  H    4.514474   4.727532   4.560227   3.728293   2.416825
    25  C    4.456606   3.825903   3.501587   3.123128   2.894410
    26  H    5.147355   4.455520   4.411765   4.186637   3.844125
    27  C    5.527772   4.934369   4.091633   3.378765   3.398611
    28  H    5.335694   4.911418   3.783356   2.797484   2.958045
    29  H    6.159223   5.284529   4.345026   3.860826   4.274703
    30  H    6.251931   5.827394   5.103060   4.290407   3.958765
    31  H    4.024228   3.025971   2.720026   2.751057   3.036109
    32  C    3.882798   4.645150   5.379694   5.008982   3.481507
    33  C    5.059496   5.871584   6.349876   5.725827   4.043641
    34  C    3.670831   4.731430   5.775258   5.601900   4.168204
    35  C    5.840584   6.910096   7.455542   6.802561   5.047838
    36  H    5.608847   6.200911   6.453595   5.715701   4.111323
    37  C    4.701824   5.978571   6.980390   6.707906   5.159845
    38  H    3.081683   4.071674   5.360722   5.443203   4.278126
    39  C    5.696380   6.962867   7.737668   7.241657   5.537372
    40  H    6.813864   7.867415   8.277760   7.506298   5.734533
    41  H    4.987887   6.350752   7.488769   7.338467   5.896142
    42  H    6.586091   7.944468   8.719492   8.197088   6.481361
    43  C    3.372178   3.580745   4.257501   4.050738   2.891970
    44  H    2.491486   2.662340   3.670329   3.763180   2.888140
    45  Br   4.867325   4.560153   5.448065   5.535566   4.728086
    46  Br   6.890637   6.831262   6.785693   6.104923   5.042190
                   11         12         13         14         15
    11  C    0.000000
    12  C    1.391382   0.000000
    13  C    2.412429   1.393938   0.000000
    14  C    2.796706   2.418327   1.391539   0.000000
    15  H    3.395994   2.153361   1.084950   2.143604   0.000000
    16  H    3.881697   3.401376   2.152837   1.085279   2.470308
    17  H    1.085457   2.154614   3.398828   3.882152   4.296398
    18  H    2.144500   1.084370   2.156617   3.401931   2.487556
    19  H    6.270305   6.845288   6.342627   5.089860   7.094675
    20  H    4.990436   6.256324   6.808131   6.266678   7.854062
    21  H    7.405839   8.224195   8.044238   6.981356   8.884610
    22  H    6.892070   7.972377   8.219393   7.436021   9.183562
    23  C    4.042686   5.171534   5.517185   4.899896   6.535651
    24  H    4.425978   5.647985   6.205813   5.756001   7.230109
    25  C    3.840165   4.669612   4.892435   4.398465   5.795583
    26  H    4.918558   5.676850   5.803998   5.247616   6.639512
    27  C    3.513218   4.254198   4.793887   4.741534   5.622829
    28  H    2.632692   3.485868   4.276752   4.416336   5.150233
    29  H    3.835116   4.227809   4.618225   4.692792   5.285253
    30  H    4.383098   5.205113   5.849195   5.822364   6.670578
    31  H    3.597821   4.211061   4.151195   3.496377   5.012027
    32  C    6.141596   7.354961   7.604020   6.738798   8.646651
    33  C    6.658779   7.956555   8.406391   7.704794   9.467171
    34  C    6.836317   8.006368   8.129057   7.130550   9.154865
    35  C    7.707046   9.046528   9.542605   8.838161  10.617939
    36  H    6.498609   7.780373   8.320533   7.746226   9.362728
    37  C    7.870233   9.098520   9.306190   8.348911  10.346784
    38  H    6.769551   7.822368   7.768187   6.651231   8.747298
    39  C    8.261338   9.572898   9.955666   9.131218  11.024945
    40  H    8.283013   9.645804  10.251391   9.645041  11.327869
    41  H    8.537373   9.717486   9.841448   8.819519  10.856429
    42  H    9.176276  10.502667  10.920386  10.112225  11.992139
    43  C    5.234117   6.314478   6.433230   5.539500   7.435021
    44  H    5.086920   6.061767   5.994374   4.943310   6.970019
    45  Br   6.677737   7.557374   7.468181   6.504769   8.346916
    46  Br   6.634570   7.677469   8.194483   7.809855   9.105446
                   16         17         18         19         20
    16  H    0.000000
    17  H    4.967099   0.000000
    18  H    4.298225   2.474955   0.000000
    19  H    4.982670   6.976969   7.881883   0.000000
    20  H    6.998033   4.846341   6.984415   4.968327   0.000000
    21  H    7.100184   7.832550   9.171039   2.471130   4.296747
    22  H    7.896864   6.972000   8.783400   4.298917   2.476172
    23  C    5.597692   4.191012   6.007769   5.619445   4.209569
    24  H    6.538347   4.304612   6.359626   6.482331   4.209242
    25  C    5.052609   4.144259   5.455960   6.276647   5.527650
    26  H    5.769848   5.206646   6.438620   6.792730   6.279105
    27  C    5.552008   3.554338   4.784550   7.484144   6.085384
    28  H    5.360567   2.504969   3.944826   7.384309   5.597246
    29  H    5.412669   4.013319   4.665546   8.002159   7.055587
    30  H    6.636670   4.211587   5.637216   8.236948   6.382533
    31  H    4.039664   4.175830   5.098763   5.687869   5.741155
    32  C    7.261017   6.237155   8.250314   5.243357   3.775832
    33  C    8.339257   6.532719   8.743086   6.539478   4.060666
    34  C    7.530949   7.020982   8.956755   4.529883   3.744772
    35  C    9.470746   7.502606   9.809432   7.114853   4.260298
    36  H    8.443424   6.285994   8.490887   7.264959   4.618626
    37  C    8.772932   7.941471  10.008546   5.337819   3.982683
    38  H    6.919559   7.113158   8.830000   3.582880   4.058892
    39  C    9.670521   8.155816  10.399227   6.602634   4.226822
    40  H   10.336345   7.955193  10.332327   8.163762   4.902055
    41  H    9.159259   8.666870  10.652031   5.201991   4.450954
    42  H   10.654058   9.018085  11.303487   7.352427   4.838815
    43  C    6.026041   5.504740   7.248405   4.902284   4.272216
    44  H    5.309318   5.533136   7.070582   3.868576   4.206792
    45  Br   6.773281   7.047484   8.486517   5.917432   6.235510
    46  Br   8.490805   6.452681   8.260294   8.647705   6.631231
                   21         22         23         24         25
    21  H    0.000000
    22  H    2.486775   0.000000
    23  C    6.570392   6.041488   0.000000
    24  H    7.141358   6.255422   1.087159   0.000000
    25  C    7.637063   7.359473   1.518549   2.154163   0.000000
    26  H    8.184446   7.999743   2.077458   2.556200   1.093280
    27  C    8.749216   8.201192   2.561066   2.661230   1.528599
    28  H    8.517999   7.813741   2.828299   2.855761   2.207700
    29  H    9.480894   9.107900   3.489367   3.715403   2.158563
    30  H    9.324886   8.583180   2.862509   2.569497   2.150184
    31  H    7.329239   7.363968   2.165087   3.053203   1.094663
    32  C    5.458156   4.852733   2.582772   2.690512   3.953371
    33  C    6.472723   5.401740   3.109080   2.684505   4.477052
    34  C    4.391897   4.049563   3.727493   3.991040   5.061153
    35  C    6.564541   5.225044   4.439456   3.967028   5.850975
    36  H    7.393652   6.275545   2.907368   2.198271   4.086527
    37  C    4.544234   3.836350   4.898285   4.951909   6.311724
    38  H    3.747513   4.023193   3.973677   4.491922   5.140431
    39  C    5.706001   4.485375   5.188508   4.942266   6.647446
    40  H    7.528654   5.987478   5.115796   4.455144   6.463821
    41  H    4.068600   3.646423   5.806207   5.951506   7.187134
    42  H    6.151400   4.791688   6.241968   5.938841   7.710534
    43  C    5.778264   5.553231   1.541310   2.189034   2.638788
    44  H    5.001361   5.163363   2.152691   3.028050   3.021573
    45  Br   7.090365   7.260704   2.988029   3.540257   3.270626
    46  Br   9.364398   8.532814   3.284842   2.647262   3.451024
                   26         27         28         29         30
    26  H    0.000000
    27  C    2.136142   0.000000
    28  H    3.072771   1.093688   0.000000
    29  H    2.536703   1.094146   1.761708   0.000000
    30  H    2.377808   1.093608   1.773098   1.778828   0.000000
    31  H    1.755515   2.189326   2.668790   2.444344   3.066321
    32  C    4.039438   5.087948   5.329857   6.018132   5.132805
    33  C    4.504314   5.306922   5.523037   6.315259   5.077202
    34  C    5.192432   6.287077   6.453371   7.179431   6.445821
    35  C    5.898363   6.620032   6.745319   7.654050   6.344027
    36  H    4.037539   4.697912   4.984752   5.700722   4.288528
    37  C    6.439046   7.432015   7.531463   8.383105   7.486826
    38  H    5.302594   6.481448   6.653131   7.277214   6.800134
    39  C    6.740749   7.576462   7.657970   8.592565   7.443967
    40  H    6.481131   7.048887   7.156175   8.093952   6.626110
    41  H    7.335930   8.359380   8.428431   9.283929   8.482877
    42  H    7.806371   8.589803   8.631846   9.621827   8.416987
    43  C    2.743976   3.977492   4.346133   4.785969   4.225256
    44  H    3.274269   4.438290   4.709116   5.138519   4.903534
    45  Br   2.678009   4.668251   5.400212   5.190779   4.795018
    46  Br   2.953274   3.624951   4.328752   4.334842   2.841728
                   31         32         33         34         35
    31  H    0.000000
    32  C    4.406498   0.000000
    33  C    5.181987   1.399229   0.000000
    34  C    5.298434   1.397660   2.411952   0.000000
    35  C    6.531383   2.416084   1.395271   2.771422   0.000000
    36  H    4.959664   2.160062   1.087474   3.400027   2.158012
    37  C    6.626788   2.426469   2.796791   1.389383   2.410064
    38  H    5.151204   2.151939   3.396764   1.087437   3.858759
    39  C    7.159822   2.801698   2.425571   2.407169   1.394729
    40  H    7.248987   3.397091   2.147140   3.857497   1.086115
    41  H    7.392532   3.406382   3.882643   2.147444   3.398452
    42  H    8.234385   3.887667   3.408237   3.393601   2.155819
    43  C    2.959225   1.507859   2.572621   2.469705   3.832249
    44  H    2.946885   2.115305   3.411565   2.496188   4.514685
    45  Br   3.504627   2.865306   3.684451   3.598737   4.869174
    46  Br   4.492807   4.095812   3.581257   5.465082   4.697876
                   36         37         38         39         40
    36  H    0.000000
    37  C    3.883419   0.000000
    38  H    4.298438   2.144609   0.000000
    39  C    3.409393   1.394129   3.390375   0.000000
    40  H    2.474673   3.395088   4.944859   2.153042   0.000000
    41  H    4.969214   1.085891   2.464856   2.157764   4.298123
    42  H    4.304006   2.155967   4.289145   1.086012   2.482273
    43  C    2.815131   3.769172   2.633530   4.305885   4.714209
    44  H    3.822856   3.876049   2.207341   4.706294   5.487156
    45  Br   3.736962   4.801975   3.605848   5.341019   5.661678
    46  Br   2.600393   6.253306   6.097068   5.935447   4.811586
                   41         42         43         44         45
    41  H    0.000000
    42  H    2.491005   0.000000
    43  C    4.616648   5.391434   0.000000
    44  H    4.525768   5.764111   1.084580   0.000000
    45  Br   5.557957   6.376715   1.994907   2.410326   0.000000
    46  Br   7.314400   6.825738   3.779755   4.816458   3.790440
                   46
    46  Br   0.000000
 Stoichiometry    C22H20Br2S2
 Framework group  C1[X(C22H20Br2S2)]
 Deg. of freedom   132
 Full point group                 C1      NOp   1
 Largest Abelian subgroup         C1      NOp   1
 Largest concise Abelian subgroup C1      NOp   1
                         Standard orientation:                         
 ---------------------------------------------------------------------
 Center     Atomic      Atomic             Coordinates (Angstroms)
 Number     Number       Type             X           Y           Z
 ---------------------------------------------------------------------
      1          6           0        2.246482    3.092083    0.979680
      2          6           0        1.902807    4.158393    0.153684
      3          6           0        1.412283    3.930266   -1.130300
      4          6           0        1.221155    2.628155   -1.582089
      5          6           0        1.517216    1.562704   -0.731867
      6          6           0        2.062041    1.781297    0.539460
      7         16           0        2.507906    0.451489    1.627520
      8          6           0        3.233954   -0.689845    0.482405
      9          6           0        2.697416   -0.915934   -0.788845
     10         16           0        1.195146   -0.096322   -1.312289
     11          6           0        3.322166   -1.781870   -1.688084
     12          6           0        4.454977   -2.481530   -1.284155
     13          6           0        4.961633   -2.305393    0.002444
     14          6           0        4.369924   -1.398543    0.876449
     15          1           0        5.839880   -2.856739    0.321531
     16          1           0        4.795844   -1.230646    1.860437
     17          1           0        2.914398   -1.924843   -2.683826
     18          1           0        4.933220   -3.168124   -1.973887
     19          1           0        2.669293    3.274284    1.962367
     20          1           0        0.817243    2.442824   -2.572262
     21          1           0        2.042756    5.173353    0.510653
     22          1           0        1.163502    4.762787   -1.778976
     23          6           0       -0.362791   -0.888765   -0.285669
     24          1           0       -1.011229   -1.067502   -1.139774
     25          6           0        0.081040   -2.205188    0.327548
     26          1           0       -0.759402   -2.503308    0.960036
     27          6           0        0.327739   -3.322214   -0.686361
     28          1           0        1.020707   -3.044135   -1.485499
     29          1           0        0.751034   -4.193840   -0.178185
     30          1           0       -0.624825   -3.607778   -1.141393
     31          1           0        0.937891   -2.056104    0.992279
     32          6           0       -1.742882    1.281763   -0.051429
     33          6           0       -2.679017    1.034625   -1.061585
     34          6           0       -1.511924    2.598658    0.355879
     35          6           0       -3.333396    2.104239   -1.673546
     36          1           0       -2.914582    0.012401   -1.348237
     37          6           0       -2.175598    3.661534   -0.244300
     38          1           0       -0.785050    2.796163    1.140205
     39          6           0       -3.085003    3.416683   -1.272224
     40          1           0       -4.054081    1.906081   -2.461576
     41          1           0       -1.972500    4.677867    0.079701
     42          1           0       -3.599739    4.241979   -1.755292
     43          6           0       -0.923405    0.215969    0.631344
     44          1           0       -0.098608    0.698275    1.144573
     45         35           0       -1.922326   -0.449171    2.224894
     46         35           0       -3.200402   -2.490206   -0.702243
 ---------------------------------------------------------------------
 Rotational constants (GHZ):           0.1646400           0.1218746           0.0912574
 Standard basis: 6-31+G(d,p) (6D, 7F)
 There are   632 symmetry adapted cartesian basis functions of A   symmetry.
 There are   632 symmetry adapted basis functions of A   symmetry.
   632 basis functions,  1130 primitive gaussians,   632 cartesian basis functions
   127 alpha electrons      127 beta electrons
       nuclear repulsion energy      3902.3537145404 Hartrees.
 NAtoms=   46 NActive=   46 NUniq=   46 SFac= 1.00D+00 NAtFMM=   60 NAOKFM=F Big=F
 Integral buffers will be    131072 words long.
 Raffenetti 2 integral format.
 Two-electron integral symmetry is turned on.
 Nuclear repulsion after empirical dispersion term =     3902.3049471667 Hartrees.
 Force inversion solution in PCM.
 ------------------------------------------------------------------------------
 Polarizable Continuum Model (PCM)
 =================================
 Model                : PCM.
 Atomic radii         : SMD-Coulomb.
 Polarization charges : Total charges.
 Charge compensation  : None.
 Solution method      : Matrix inversion.
 Cavity type          : VdW (van der Waals Surface) (Alpha=1.000).
 Cavity algorithm     : GePol (No added spheres)
                        Default sphere list used, NSphG=   46.
                        Lebedev-Laikov grids with approx.  5.0 points / Ang**2.
                        Smoothing algorithm: York/Karplus (Gamma=1.0000).
                        Polarization charges: spherical gaussians, with
                                              point-specific exponents (IZeta= 3).
                        Self-potential: point-specific (ISelfS= 7).
                        Self-field    : sphere-specific E.n sum rule (ISelfD= 2).
 1st derivatives      : Analytical E(r).r(x)/FMM algorithm (CHGder, D1EAlg=3).
                        Cavity 1st derivative terms included.
 2nd derivatives      : Analytical E(r).r(xy)/FMM algorithm (CHGder, D2EAlg=3).
                        Cavity 2nd derivative terms included.
 Solvent              : Dichloromethane, Eps=   8.930000 Eps(inf)=   2.028346
 ------------------------------------------------------------------------------
 ------------------------------------------------------------------------------
 Atomic radii for non-electrostatic terms: SMD-CDS.
 ------------------------------------------------------------------------------
 Nuclear repulsion after PCM non-electrostatic terms =     3902.2874114383 Hartrees.
 One-electron integrals computed using PRISM.
 NBasis=   632 RedAO= T EigKep=  1.16D-06  NBF=   632
 NBsUse=   630 1.00D-06 EigRej=  8.35D-07 NBFU=   630
 ExpMin= 3.50D-02 ExpMax= 5.74D+05 ExpMxC= 5.74D+03 IAcc=3 IRadAn=         5 AccDes= 0.00D+00
 Harris functional with IExCor= 4639 and IRadAn=       5 diagonalized for initial guess.
 HarFok:  IExCor= 4639 AccDes= 0.00D+00 IRadAn=         5 IDoV= 1 UseB2=F ITyADJ=14
 ICtDFT=  3500011 ScaDFX=  1.000000  1.000000  1.000000  1.000000
 FoFCou: FMM=F IPFlag=           0 FMFlag=      100000 FMFlg1=           0
         NFxFlg=           0 DoJE=T BraDBF=F KetDBF=T FulRan=T
         wScrn=  0.000000 ICntrl=       500 IOpCl=  0 I1Cent=   200000004 NGrid=           0
         NMat0=    1 NMatS0=      1 NMatT0=    0 NMatD0=    1 NMtDS0=    0 NMtDT0=    0
 Petite list used in FoFCou.
 Requested convergence on RMS density matrix=1.00D-08 within 128 cycles.
 Requested convergence on MAX density matrix=1.00D-06.
 Requested convergence on             energy=1.00D-06.
 No special actions if energy rises.
 Inv3:  Mode=1 IEnd=    36372972.
 Iteration    1 A*A^-1 deviation from unit magnitude is 3.33D-15 for   1447.
 Iteration    1 A*A^-1 deviation from orthogonality  is 2.91D-15 for   1216     35.
 Iteration    1 A^-1*A deviation from unit magnitude is 2.89D-15 for   1447.
 Iteration    1 A^-1*A deviation from orthogonality  is 2.66D-15 for   2900     99.
 Error on total polarization charges =  0.04438
 SCF Done:  E(RwB97XD) =  -6790.02788597     A.U. after   18 cycles
            NFock= 18  Conv=0.40D-08     -V/T= 2.0064
 SMD-CDS (non-electrostatic) energy       (kcal/mol) =     -11.00
 (included in total energy above)
 DoSCS=F DFT=T ScalE2(SS,OS)=  1.000000  1.000000
 Range of M.O.s used for correlation:     1   630
 NBasis=   632 NAE=   127 NBE=   127 NFC=     0 NFV=     0
 NROrb=    630 NOA=   127 NOB=   127 NVA=   503 NVB=   503

 **** Warning!!: The largest alpha MO coefficient is  0.15332054D+03

 Symmetrizing basis deriv contribution to polar:
 IMax=3 JMax=2 DiffMx= 0.00D+00
 G2DrvN: will do    47 centers at a time, making    1 passes.
 Calling FoFCou, ICntrl=  3107 FMM=F I1Cent=   0 AccDes= 0.00D+00.
 NEqPCM:  Using equilibrium solvation (IEInf=0, Eps=   8.9300, EpsInf=   2.0283)
 G2PCM: DoFxE=T DoFxN=T DoGrad=T DoDP/DQ/DG/TGxP=FFFF NFrqRd=   0 IEInf=0 SqF1=F DoCFld=F IF1Alg=4.
 End of G2Drv F.D. properties file   721 does not exist.
 End of G2Drv F.D. properties file   722 does not exist.
 End of G2Drv F.D. properties file   788 does not exist.
          IDoAtm=1111111111111111111111111111111111111111111111
 NEqPCM:  Using equilibrium solvation (IEInf=0, Eps=   8.9300, EpsInf=   2.0283)
          Differentiating once with respect to nuclear coordinates.
 CalDSu exits because no D1Ps are significant.
          There are   141 degrees of freedom in the 1st order CPHF.  IDoFFX=6 NUNeed=     0.
    135 vectors produced by pass  0 Test12= 6.39D-14 1.00D-09 XBig12= 4.39D-01 8.71D-02.
 AX will form   135 AO Fock derivatives at one time.
    135 vectors produced by pass  1 Test12= 6.39D-14 1.00D-09 XBig12= 1.52D-02 2.18D-02.
    135 vectors produced by pass  2 Test12= 6.39D-14 1.00D-09 XBig12= 5.50D-04 2.60D-03.
    135 vectors produced by pass  3 Test12= 6.39D-14 1.00D-09 XBig12= 7.30D-06 2.59D-04.
    135 vectors produced by pass  4 Test12= 6.39D-14 1.00D-09 XBig12= 7.54D-08 2.16D-05.
    135 vectors produced by pass  5 Test12= 6.39D-14 1.00D-09 XBig12= 6.53D-10 2.03D-06.
    135 vectors produced by pass  6 Test12= 6.39D-14 1.00D-09 XBig12= 4.79D-12 1.82D-07.
     88 vectors produced by pass  7 Test12= 6.39D-14 1.00D-09 XBig12= 3.32D-14 1.37D-08.
      1 vectors produced by pass  8 Test12= 6.39D-14 1.00D-09 XBig12= 5.70D-17 1.04D-09.
      1 vectors produced by pass  9 Test12= 6.39D-14 1.00D-09 XBig12= 2.10D-16 1.09D-09.
      1 vectors produced by pass 10 Test12= 6.39D-14 1.00D-09 XBig12= 1.18D-16 1.09D-09.
      1 vectors produced by pass 11 Test12= 6.39D-14 1.00D-09 XBig12= 9.14D-17 1.12D-09.
      1 vectors produced by pass 12 Test12= 6.39D-14 1.00D-09 XBig12= 1.25D-16 1.29D-09.
      1 vectors produced by pass 13 Test12= 6.39D-14 1.00D-09 XBig12= 1.38D-16 1.14D-09.
      1 vectors produced by pass 14 Test12= 6.39D-14 1.00D-09 XBig12= 1.27D-16 1.24D-09.
      1 vectors produced by pass 15 Test12= 6.39D-14 1.00D-09 XBig12= 1.91D-16 1.23D-09.
      1 vectors produced by pass 16 Test12= 6.39D-14 1.00D-09 XBig12= 6.74D-17 1.17D-09.
      1 vectors produced by pass 17 Test12= 6.39D-14 1.00D-09 XBig12= 1.01D-16 1.11D-09.
 InvSVY:  IOpt=1 It=  1 EMax= 7.77D-16
 Solved reduced A of dimension  1043 with   141 vectors.
 End of Minotr F.D. properties file   721 does not exist.
 End of Minotr F.D. properties file   722 does not exist.
 End of Minotr F.D. properties file   788 does not exist.

 **********************************************************************

            Population analysis using the SCF Density.

 **********************************************************************

 Orbital symmetries:
       Occupied  (A) (A) (A) (A) (A) (A) (A) (A) (A) (A) (A) (A)
                 (A) (A) (A) (A) (A) (A) (A) (A) (A) (A) (A) (A)
                 (A) (A) (A) (A) (A) (A) (A) (A) (A) (A) (A) (A)
                 (A) (A) (A) (A) (A) (A) (A) (A) (A) (A) (A) (A)
                 (A) (A) (A) (A) (A) (A) (A) (A) (A) (A) (A) (A)
                 (A) (A) (A) (A) (A) (A) (A) (A) (A) (A) (A) (A)
                 (A) (A) (A) (A) (A) (A) (A) (A) (A) (A) (A) (A)
                 (A) (A) (A) (A) (A) (A) (A) (A) (A) (A) (A) (A)
                 (A) (A) (A) (A) (A) (A) (A) (A) (A) (A) (A) (A)
                 (A) (A) (A) (A) (A) (A) (A) (A) (A) (A) (A) (A)
                 (A) (A) (A) (A) (A) (A) (A)
       Virtual   (A) (A) (A) (A) (A) (A) (A) (A) (A) (A) (A) (A)
                 (A) (A) (A) (A) (A) (A) (A) (A) (A) (A) (A) (A)
                 (A) (A) (A) (A) (A) (A) (A) (A) (A) (A) (A) (A)
                 (A) (A) (A) (A) (A) (A) (A) (A) (A) (A) (A) (A)
                 (A) (A) (A) (A) (A) (A) (A) (A) (A) (A) (A) (A)
                 (A) (A) (A) (A) (A) (A) (A) (A) (A) (A) (A) (A)
                 (A) (A) (A) (A) (A) (A) (A) (A) (A) (A) (A) (A)
                 (A) (A) (A) (A) (A) (A) (A) (A) (A) (A) (A) (A)
                 (A) (A) (A) (A) (A) (A) (A) (A) (A) (A) (A) (A)
                 (A) (A) (A) (A) (A) (A) (A) (A) (A) (A) (A) (A)
                 (A) (A) (A) (A) (A) (A) (A) (A) (A) (A) (A) (A)
                 (A) (A) (A) (A) (A) (A) (A) (A) (A) (A) (A) (A)
                 (A) (A) (A) (A) (A) (A) (A) (A) (A) (A) (A) (A)
                 (A) (A) (A) (A) (A) (A) (A) (A) (A) (A) (A) (A)
                 (A) (A) (A) (A) (A) (A) (A) (A) (A) (A) (A) (A)
                 (A) (A) (A) (A) (A) (A) (A) (A) (A) (A) (A) (A)
                 (A) (A) (A) (A) (A) (A) (A) (A) (A) (A) (A) (A)
                 (A) (A) (A) (A) (A) (A) (A) (A) (A) (A) (A) (A)
                 (A) (A) (A) (A) (A) (A) (A) (A) (A) (A) (A) (A)
                 (A) (A) (A) (A) (A) (A) (A) (A) (A) (A) (A) (A)
                 (A) (A) (A) (A) (A) (A) (A) (A) (A) (A) (A) (A)
                 (A) (A) (A) (A) (A) (A) (A) (A) (A) (A) (A) (A)
                 (A) (A) (A) (A) (A) (A) (A) (A) (A) (A) (A) (A)
                 (A) (A) (A) (A) (A) (A) (A) (A) (A) (A) (A) (A)
                 (A) (A) (A) (A) (A) (A) (A) (A) (A) (A) (A) (A)
                 (A) (A) (A) (A) (A) (A) (A) (A) (A) (A) (A) (A)
                 (A) (A) (A) (A) (A) (A) (A) (A) (A) (A) (A) (A)
                 (A) (A) (A) (A) (A) (A) (A) (A) (A) (A) (A) (A)
                 (A) (A) (A) (A) (A) (A) (A) (A) (A) (A) (A) (A)
                 (A) (A) (A) (A) (A) (A) (A) (A) (A) (A) (A) (A)
                 (A) (A) (A) (A) (A) (A) (A) (A) (A) (A) (A) (A)
                 (A) (A) (A) (A) (A) (A) (A) (A) (A) (A) (A) (A)
                 (A) (A) (A) (A) (A) (A) (A) (A) (A) (A) (A) (A)
                 (A) (A) (A) (A) (A) (A) (A) (A) (A) (A) (A) (A)
                 (A) (A) (A) (A) (A) (A) (A) (A) (A) (A) (A) (A)
                 (A) (A) (A) (A) (A) (A) (A) (A) (A) (A) (A) (A)
                 (A) (A) (A) (A) (A) (A) (A) (A) (A) (A) (A) (A)
                 (A) (A) (A) (A) (A) (A) (A) (A) (A) (A) (A) (A)
                 (A) (A) (A) (A) (A) (A) (A) (A) (A) (A) (A) (A)
                 (A) (A) (A) (A) (A) (A) (A) (A) (A) (A) (A) (A)
                 (A) (A) (A) (A) (A) (A) (A) (A) (A) (A) (A) (A)
                 (A) (A) (A) (A) (A) (A) (A) (A) (A) (A) (A)
 The electronic state is 1-A.
 Alpha  occ. eigenvalues -- -483.19806-483.07060 -89.16590 -89.09414 -62.05756
 Alpha  occ. eigenvalues --  -61.93166 -56.54833 -56.54479 -56.54455 -56.42295
 Alpha  occ. eigenvalues --  -56.42271 -56.42252 -10.38536 -10.38140 -10.38067
 Alpha  occ. eigenvalues --  -10.37957 -10.37907 -10.37825 -10.34366 -10.34314
 Alpha  occ. eigenvalues --  -10.33652 -10.33585 -10.33354 -10.33340 -10.32944
 Alpha  occ. eigenvalues --  -10.32932 -10.32131 -10.30722 -10.30691 -10.30666
 Alpha  occ. eigenvalues --  -10.30540 -10.30459 -10.30147 -10.28116  -8.70315
 Alpha  occ. eigenvalues --   -8.58054  -8.17777  -8.11021  -6.64704  -6.63394
 Alpha  occ. eigenvalues --   -6.63340  -6.51696  -6.51654  -6.51640  -6.12656
 Alpha  occ. eigenvalues --   -6.12538  -6.11988  -6.06085  -6.05679  -6.05047
 Alpha  occ. eigenvalues --   -2.75229  -2.74872  -2.74828  -2.73769  -2.73768
 Alpha  occ. eigenvalues --   -2.62375  -2.62366  -2.62355  -2.62320  -2.62319
 Alpha  occ. eigenvalues --   -1.03929  -0.99860  -0.97964  -0.96148  -0.93606
 Alpha  occ. eigenvalues --   -0.93068  -0.88989  -0.88596  -0.88083  -0.85220
 Alpha  occ. eigenvalues --   -0.84814  -0.84528  -0.81855  -0.79876  -0.74778
 Alpha  occ. eigenvalues --   -0.73933  -0.73660  -0.72660  -0.72132  -0.70533
 Alpha  occ. eigenvalues --   -0.69423  -0.68201  -0.66568  -0.64827  -0.61280
 Alpha  occ. eigenvalues --   -0.61046  -0.59475  -0.58061  -0.57744  -0.57450
 Alpha  occ. eigenvalues --   -0.55658  -0.55586  -0.55130  -0.54503  -0.53585
 Alpha  occ. eigenvalues --   -0.52609  -0.52173  -0.51837  -0.51038  -0.50252
 Alpha  occ. eigenvalues --   -0.49525  -0.49156  -0.48453  -0.47749  -0.46820
 Alpha  occ. eigenvalues --   -0.46131  -0.46046  -0.45236  -0.44960  -0.44267
 Alpha  occ. eigenvalues --   -0.44188  -0.42843  -0.42661  -0.41819  -0.41571
 Alpha  occ. eigenvalues --   -0.40414  -0.36700  -0.36218  -0.36195  -0.36029
 Alpha  occ. eigenvalues --   -0.35475  -0.33144  -0.32338  -0.31804  -0.27410
 Alpha  occ. eigenvalues --   -0.27281  -0.26960
 Alpha virt. eigenvalues --   -0.02077   0.00437   0.02004   0.02271   0.03165
 Alpha virt. eigenvalues --    0.03951   0.05523   0.05774   0.06022   0.06530
 Alpha virt. eigenvalues --    0.06841   0.07234   0.07628   0.08021   0.08301
 Alpha virt. eigenvalues --    0.08589   0.08698   0.09174   0.09264   0.09675
 Alpha virt. eigenvalues --    0.10043   0.10269   0.10510   0.10673   0.11264
 Alpha virt. eigenvalues --    0.11337   0.11628   0.11957   0.12481   0.13088
 Alpha virt. eigenvalues --    0.13380   0.13538   0.13715   0.14025   0.14440
 Alpha virt. eigenvalues --    0.14653   0.15113   0.15421   0.15814   0.16058
 Alpha virt. eigenvalues --    0.16175   0.16819   0.17063   0.17278   0.17384
 Alpha virt. eigenvalues --    0.17717   0.18044   0.18160   0.18404   0.18572
 Alpha virt. eigenvalues --    0.18909   0.19153   0.19722   0.19991   0.20259
 Alpha virt. eigenvalues --    0.20754   0.21057   0.21460   0.21857   0.21946
 Alpha virt. eigenvalues --    0.22092   0.22469   0.22702   0.22899   0.23159
 Alpha virt. eigenvalues --    0.23273   0.23637   0.23770   0.24206   0.24329
 Alpha virt. eigenvalues --    0.24418   0.24736   0.24855   0.25419   0.25550
 Alpha virt. eigenvalues --    0.25831   0.25986   0.26097   0.26480   0.26565
 Alpha virt. eigenvalues --    0.26825   0.26963   0.27275   0.27597   0.27728
 Alpha virt. eigenvalues --    0.27886   0.28195   0.28599   0.28938   0.29010
 Alpha virt. eigenvalues --    0.29131   0.29510   0.29712   0.29878   0.30276
 Alpha virt. eigenvalues --    0.30318   0.30510   0.30848   0.30973   0.31252
 Alpha virt. eigenvalues --    0.31576   0.31888   0.32151   0.32462   0.32644
 Alpha virt. eigenvalues --    0.32681   0.33053   0.33225   0.33847   0.34276
 Alpha virt. eigenvalues --    0.34420   0.34991   0.35249   0.35484   0.35734
 Alpha virt. eigenvalues --    0.36166   0.36318   0.36862   0.37050   0.37291
 Alpha virt. eigenvalues --    0.37602   0.37629   0.38207   0.38466   0.38683
 Alpha virt. eigenvalues --    0.38968   0.39213   0.39293   0.39541   0.39839
 Alpha virt. eigenvalues --    0.40144   0.40319   0.41096   0.41424   0.41718
 Alpha virt. eigenvalues --    0.42845   0.43328   0.43372   0.44085   0.44305
 Alpha virt. eigenvalues --    0.44889   0.44950   0.45573   0.45875   0.46702
 Alpha virt. eigenvalues --    0.47147   0.47778   0.47893   0.49540   0.49875
 Alpha virt. eigenvalues --    0.51084   0.52682   0.54603   0.56358   0.58697
 Alpha virt. eigenvalues --    0.59351   0.60904   0.61081   0.61761   0.63485
 Alpha virt. eigenvalues --    0.64546   0.65184   0.65460   0.66559   0.67232
 Alpha virt. eigenvalues --    0.67871   0.68272   0.68763   0.69215   0.69769
 Alpha virt. eigenvalues --    0.70436   0.70891   0.72101   0.73146   0.73509
 Alpha virt. eigenvalues --    0.74108   0.74641   0.74885   0.75469   0.75672
 Alpha virt. eigenvalues --    0.77036   0.77336   0.77722   0.78185   0.78228
 Alpha virt. eigenvalues --    0.78954   0.79266   0.79475   0.79802   0.80566
 Alpha virt. eigenvalues --    0.80775   0.81608   0.82013   0.82602   0.82826
 Alpha virt. eigenvalues --    0.82895   0.83597   0.83887   0.84035   0.84720
 Alpha virt. eigenvalues --    0.85386   0.85713   0.86631   0.87145   0.87401
 Alpha virt. eigenvalues --    0.87793   0.87993   0.88216   0.88871   0.89848
 Alpha virt. eigenvalues --    0.90713   0.91001   0.91805   0.92431   0.92619
 Alpha virt. eigenvalues --    0.93578   0.94219   0.94681   0.95644   0.96575
 Alpha virt. eigenvalues --    0.96989   0.97417   0.97940   0.98494   0.98804
 Alpha virt. eigenvalues --    0.99091   1.00162   1.00701   1.01116   1.02253
 Alpha virt. eigenvalues --    1.02489   1.02592   1.03196   1.03878   1.04179
 Alpha virt. eigenvalues --    1.04937   1.05009   1.05264   1.05964   1.06356
 Alpha virt. eigenvalues --    1.06702   1.07901   1.08451   1.08823   1.09821
 Alpha virt. eigenvalues --    1.10786   1.11046   1.11727   1.12546   1.12626
 Alpha virt. eigenvalues --    1.13927   1.14267   1.15337   1.16254   1.16778
 Alpha virt. eigenvalues --    1.17525   1.17993   1.18177   1.20312   1.20904
 Alpha virt. eigenvalues --    1.21739   1.22915   1.23224   1.23925   1.25049
 Alpha virt. eigenvalues --    1.25783   1.26271   1.26426   1.26992   1.28116
 Alpha virt. eigenvalues --    1.28451   1.29797   1.30174   1.30695   1.31038
 Alpha virt. eigenvalues --    1.31527   1.32755   1.33918   1.34711   1.35511
 Alpha virt. eigenvalues --    1.36450   1.37110   1.37352   1.39664   1.40786
 Alpha virt. eigenvalues --    1.42265   1.42533   1.43593   1.43964   1.44733
 Alpha virt. eigenvalues --    1.45691   1.46909   1.47138   1.47629   1.47883
 Alpha virt. eigenvalues --    1.48282   1.48782   1.49375   1.50349   1.50538
 Alpha virt. eigenvalues --    1.51727   1.52306   1.53191   1.54004   1.54178
 Alpha virt. eigenvalues --    1.56792   1.57696   1.58852   1.59724   1.60507
 Alpha virt. eigenvalues --    1.61988   1.63010   1.65438   1.65886   1.67967
 Alpha virt. eigenvalues --    1.69017   1.70052   1.74056   1.81403   1.81720
 Alpha virt. eigenvalues --    1.82885   1.84163   1.86194   1.88510   1.89849
 Alpha virt. eigenvalues --    1.91392   1.91603   1.92893   1.93095   1.94294
 Alpha virt. eigenvalues --    1.95315   1.96709   1.97642   1.99634   1.99945
 Alpha virt. eigenvalues --    2.00868   2.01301   2.02781   2.03138   2.03968
 Alpha virt. eigenvalues --    2.04493   2.04876   2.06279   2.06688   2.07112
 Alpha virt. eigenvalues --    2.07385   2.07802   2.08205   2.09004   2.09579
 Alpha virt. eigenvalues --    2.09986   2.10767   2.11425   2.11719   2.12154
 Alpha virt. eigenvalues --    2.12751   2.14014   2.14197   2.16019   2.16965
 Alpha virt. eigenvalues --    2.17501   2.18553   2.19181   2.20903   2.22407
 Alpha virt. eigenvalues --    2.22604   2.23134   2.24138   2.25073   2.25581
 Alpha virt. eigenvalues --    2.26840   2.27403   2.30041   2.32586   2.34067
 Alpha virt. eigenvalues --    2.35756   2.36086   2.36577   2.37210   2.37707
 Alpha virt. eigenvalues --    2.39366   2.40607   2.44346   2.46095   2.46583
 Alpha virt. eigenvalues --    2.46725   2.47658   2.47784   2.48407   2.48931
 Alpha virt. eigenvalues --    2.49905   2.49954   2.51612   2.52355   2.53530
 Alpha virt. eigenvalues --    2.54082   2.54142   2.55639   2.56413   2.57257
 Alpha virt. eigenvalues --    2.57429   2.58367   2.60779   2.61849   2.62646
 Alpha virt. eigenvalues --    2.63004   2.63364   2.64156   2.64414   2.64601
 Alpha virt. eigenvalues --    2.64776   2.65515   2.66234   2.67301   2.68217
 Alpha virt. eigenvalues --    2.68785   2.70002   2.70456   2.71116   2.72630
 Alpha virt. eigenvalues --    2.73933   2.75649   2.77421   2.78519   2.78947
 Alpha virt. eigenvalues --    2.79174   2.79886   2.80592   2.82072   2.83136
 Alpha virt. eigenvalues --    2.84683   2.85601   2.86832   2.88109   2.89130
 Alpha virt. eigenvalues --    2.90214   2.90323   2.94719   2.95880   2.98832
 Alpha virt. eigenvalues --    3.00935   3.02593   3.03869   3.05081   3.06023
 Alpha virt. eigenvalues --    3.09326   3.10164   3.14846   3.18149   3.26744
 Alpha virt. eigenvalues --    3.28183   3.29593   3.36290   3.36958   3.37033
 Alpha virt. eigenvalues --    3.37536   3.38916   3.40219   3.41580   3.43104
 Alpha virt. eigenvalues --    3.44610   3.45564   3.48137   3.50711   3.55108
 Alpha virt. eigenvalues --    3.56382   3.56839   3.58341   3.61155   3.64424
 Alpha virt. eigenvalues --    3.65304   3.71034   3.88943   3.91848   4.00978
 Alpha virt. eigenvalues --    4.04800   4.16053   4.43526   4.43694   4.45998
 Alpha virt. eigenvalues --    4.46811   4.49172   4.50636   4.53381   4.54268
 Alpha virt. eigenvalues --    4.55483   4.56928   4.57440   4.59551   4.61118
 Alpha virt. eigenvalues --    4.62722   4.64154   4.65251   4.68929   4.77844
 Alpha virt. eigenvalues --    4.85113   4.91487   4.92038   4.98638   9.18449
 Alpha virt. eigenvalues --    9.29178  80.12200  84.43408
          Condensed to atoms (all electrons):
               1          2          3          4          5          6
     1  C   22.731551  -0.179653   0.182437   9.048295  -5.198349 -19.635228
     2  C   -0.179653   7.008998  -0.468272   0.071795  -1.781702   1.342841
     3  C    0.182437  -0.468272   7.975213  -0.206713  -0.230075  -1.642970
     4  C    9.048295   0.071795  -0.206713  26.190926 -19.219128 -11.292387
     5  C   -5.198349  -1.781702  -0.230075 -19.219128  36.540761   0.298910
     6  C  -19.635228   1.342841  -1.642970 -11.292387   0.298910  41.796414
     7  S    0.134675   0.899352  -0.209563   0.173593  -2.023459   1.750067
     8  C    1.256316   0.146121  -0.071727  -2.301912   2.115105   3.829234
     9  C   -1.108789   0.014473  -0.064127  -0.125154   3.102784   2.424309
    10  S    3.276896  -1.369024   0.572506   6.388018  -9.529148 -13.896134
    11  C   -1.247195  -0.153581   0.079525  -0.532517   0.946041  -2.826660
    12  C   -0.100583  -0.012773   0.021979  -0.126554  -0.087343  -0.010546
    13  C    0.005771   0.017110   0.007349  -0.023746   0.113069   0.000289
    14  C   -2.847089   0.067594  -0.129132  -1.775736  -1.270453   2.686288
    15  H    0.000076  -0.000004   0.000003   0.000040   0.000608   0.000070
    16  H   -0.000345  -0.000428   0.000098   0.002048   0.011022  -0.005368
    17  H    0.000158   0.000049  -0.000096   0.002997  -0.014830  -0.001477
    18  H    0.000124  -0.000001   0.000016   0.000368  -0.000496   0.000441
    19  H    0.307204   0.017128   0.030703  -0.011924   0.044823  -0.091884
    20  H   -0.012168   0.002104   0.061690   0.308493  -0.077474   0.007380
    21  H    0.027827   0.257524   0.019518  -0.011443   0.019141   0.018813
    22  H   -0.019260   0.045460   0.174366   0.000172   0.101415   0.026963
    23  C    0.446858   0.212150   0.099747  -0.513174   0.506981   2.256626
    24  H    0.000573  -0.001075   0.004928   0.034249   0.023900  -0.041154
    25  C   -0.160092  -0.023187   0.037123   0.412549   0.682441  -0.392624
    26  H    0.000833  -0.000124   0.000117  -0.000470   0.016291   0.003017
    27  C    0.027018  -0.010266   0.014634   0.069584  -0.028037  -0.074218
    28  H   -0.001466  -0.000001   0.000124  -0.003248   0.023019  -0.003404
    29  H    0.000041  -0.000007  -0.000023  -0.000467   0.000225  -0.000166
    30  H    0.000059  -0.000006   0.000017   0.000916  -0.005296  -0.001004
    31  H    0.001428  -0.000197  -0.000116   0.013647   0.009351  -0.037623
    32  C    0.230482  -1.188330   1.284332  -3.543299   1.599044  -0.679494
    33  C   -0.443975  -0.196977  -0.003606  -1.522717   1.656687   0.890804
    34  C    0.429803   1.096292  -0.989160   6.373305  -5.502312  -1.394795
    35  C    0.155829  -0.056991   0.269490  -1.437141   0.655759   0.200973
    36  H    0.000000   0.000010   0.000626  -0.001286   0.001343   0.003288
    37  C    0.089404   0.270975  -0.540916  -0.050249   0.852326  -0.207105
    38  H   -0.018489   0.004710  -0.004448  -0.053979   0.063327   0.037237
    39  C   -0.038725   0.129952  -0.231931   1.028208  -0.816573  -0.031197
    40  H   -0.000022   0.000193  -0.000435   0.000971  -0.000477  -0.000099
    41  H   -0.000533  -0.009484   0.027325   0.000132  -0.014284   0.000079
    42  H    0.000112  -0.000345   0.001288   0.000067  -0.001363  -0.000131
    43  C   -1.313382  -0.109539   0.103872  -1.373143   2.933878   1.141111
    44  H    0.059992  -0.004706   0.010702   0.112050   0.051979  -0.175044
    45  Br   0.004529   0.040204  -0.030255  -0.042349  -0.205763   0.140037
    46  Br   0.001048   0.001374   0.001082   0.003713  -0.017723   0.006240
               7          8          9         10         11         12
     1  C    0.134675   1.256316  -1.108789   3.276896  -1.247195  -0.100583
     2  C    0.899352   0.146121   0.014473  -1.369024  -0.153581  -0.012773
     3  C   -0.209563  -0.071727  -0.064127   0.572506   0.079525   0.021979
     4  C    0.173593  -2.301912  -0.125154   6.388018  -0.532517  -0.126554
     5  C   -2.023459   2.115105   3.102784  -9.529148   0.946041  -0.087343
     6  C    1.750067   3.829234   2.424309 -13.896134  -2.826660  -0.010546
     7  S   24.663431   1.825147  -1.369582 -11.423116  -1.086666  -0.216363
     8  C    1.825147  36.749649   1.414636 -13.890828  -8.439077  -1.950762
     9  C   -1.369582   1.414636  27.095112 -12.630781 -12.532532  -0.794829
    10  S  -11.423116 -13.890828 -12.630781  73.633157   8.550560   0.768284
    11  C   -1.086666  -8.439077 -12.532532   8.550560  20.617870  -0.486186
    12  C   -0.216363  -1.950762  -0.794829   0.768284  -0.486186   7.750261
    13  C    0.857661   1.734002  -1.474508  -1.084877  -0.089557   0.345620
    14  C   -0.245530 -18.349662  -0.826799   2.101516   4.127526   0.882903
    15  H   -0.007563   0.009113   0.027364   0.002174  -0.018935   0.010814
    16  H    0.028666  -0.021620   0.007239   0.008750   0.003601   0.012557
    17  H   -0.001773  -0.029219  -0.059201   0.075479   0.319529   0.032751
    18  H    0.000663   0.021112   0.051493  -0.003853   0.003913   0.258311
    19  H    0.018433  -0.007651   0.005520   0.007916   0.001799  -0.000064
    20  H    0.003575   0.000623  -0.007654   0.033426   0.000980  -0.000216
    21  H   -0.006840   0.000154   0.000475   0.002582   0.000096   0.000006
    22  H   -0.000222   0.000967  -0.000240  -0.004282   0.000309   0.000034
    23  C    0.148679   2.160466   1.446828  -3.730281  -2.220447   0.013287
    24  H    0.009376  -0.031082   0.025937  -0.228671   0.030396   0.002545
    25  C    1.099139   0.186773   0.871796  -6.544171   0.442815  -0.151690
    26  H    0.012287   0.029769   0.003036  -0.083016  -0.019526  -0.003908
    27  C   -0.126132   0.077566   0.062738   0.170713  -0.154105  -0.006854
    28  H    0.001417  -0.042070   0.145549  -0.043601  -0.074414  -0.001938
    29  H   -0.001138   0.009635  -0.043909   0.007742   0.032956  -0.005984
    30  H   -0.000975  -0.002945  -0.029470   0.021141   0.019246   0.003722
    31  H    0.013680  -0.138127   0.046702  -0.028896   0.073088   0.012196
    32  C   -2.446681  -0.008934  -1.221901   9.676990   0.223392   0.055351
    33  C   -0.014125   0.366625   0.077407  -1.321949  -0.195968   0.038533
    34  C    0.655900  -0.937923   0.325178  -0.959023   0.225203  -0.078404
    35  C   -0.167608   0.156756  -0.160624   1.575289  -0.104111   0.010371
    36  H    0.000245   0.001004   0.001697  -0.012026   0.000025   0.000061
    37  C    0.406099   0.006887   0.147052  -1.529510  -0.037110  -0.007309
    38  H    0.006527   0.006094  -0.001012  -0.024627  -0.001148  -0.000060
    39  C    0.058126  -0.053827   0.029567  -0.056442   0.011321  -0.001573
    40  H    0.000020   0.000002   0.000101  -0.000501  -0.000004   0.000000
    41  H    0.000777  -0.000110   0.000007  -0.000014   0.000004   0.000000
    42  H   -0.000036  -0.000004  -0.000046   0.000780   0.000003   0.000000
    43  C    2.111872   0.263278   1.491427 -13.170430   0.660700  -0.053909
    44  H    0.079436  -0.086330   0.004485  -0.025502   0.008244  -0.000586
    45  Br  -0.074033   0.038167  -0.065447   0.403980  -0.011319  -0.000276
    46  Br   0.005919  -0.016533  -0.020462   0.182546   0.004956   0.002645
              13         14         15         16         17         18
     1  C    0.005771  -2.847089   0.000076  -0.000345   0.000158   0.000124
     2  C    0.017110   0.067594  -0.000004  -0.000428   0.000049  -0.000001
     3  C    0.007349  -0.129132   0.000003   0.000098  -0.000096   0.000016
     4  C   -0.023746  -1.775736   0.000040   0.002048   0.002997   0.000368
     5  C    0.113069  -1.270453   0.000608   0.011022  -0.014830  -0.000496
     6  C    0.000289   2.686288   0.000070  -0.005368  -0.001477   0.000441
     7  S    0.857661  -0.245530  -0.007563   0.028666  -0.001773   0.000663
     8  C    1.734002 -18.349662   0.009113  -0.021620  -0.029219   0.021112
     9  C   -1.474508  -0.826799   0.027364   0.007239  -0.059201   0.051493
    10  S   -1.084877   2.101516   0.002174   0.008750   0.075479  -0.003853
    11  C   -0.089557   4.127526  -0.018935   0.003601   0.319529   0.003913
    12  C    0.345620   0.882903   0.010814   0.012557   0.032751   0.258311
    13  C    6.468525  -1.284027   0.275535   0.038953   0.005161   0.018817
    14  C   -1.284027  23.094675   0.031859   0.241733  -0.006519  -0.019176
    15  H    0.275535   0.031859   0.464702  -0.003660  -0.000114  -0.003458
    16  H    0.038953   0.241733  -0.003660   0.462457   0.000008  -0.000112
    17  H    0.005161  -0.006519  -0.000114   0.000008   0.461020  -0.003579
    18  H    0.018817  -0.019176  -0.003458  -0.000112  -0.003579   0.465336
    19  H    0.000270   0.000939   0.000000   0.000000   0.000000   0.000000
    20  H   -0.000037   0.000108   0.000000   0.000000   0.000001   0.000000
    21  H   -0.000005   0.000105   0.000000   0.000000   0.000000   0.000000
    22  H   -0.000006   0.000132   0.000000   0.000000   0.000000   0.000000
    23  C    0.059055  -0.342557   0.000455  -0.002396  -0.009452  -0.000138
    24  H   -0.000052  -0.000068   0.000000   0.000000   0.000005   0.000000
    25  C    0.056567  -0.362617  -0.000132   0.001110   0.003351  -0.001817
    26  H    0.001285  -0.013207   0.000000   0.000000   0.000000   0.000000
    27  C    0.031709  -0.165888  -0.000322   0.000002   0.004424   0.002096
    28  H   -0.014521   0.008590   0.000000   0.000000   0.000080  -0.000036
    29  H    0.005773   0.000294   0.000000   0.000000  -0.000008  -0.000001
    30  H    0.000897   0.000303   0.000000   0.000000   0.000010   0.000000
    31  H    0.000298   0.024608  -0.000001  -0.000012   0.000015   0.000000
    32  C   -0.069584   0.232979   0.000018  -0.000292   0.000282  -0.000020
    33  C   -0.003991   0.041540   0.000001  -0.000025  -0.000228   0.000016
    34  C    0.019424  -0.122111   0.000000   0.000083   0.000032  -0.000013
    35  C   -0.001815   0.012229   0.000000  -0.000002  -0.000031   0.000001
    36  H   -0.000003   0.000064   0.000000   0.000000   0.000000   0.000000
    37  C    0.004466   0.022011   0.000000  -0.000002   0.000053  -0.000001
    38  H    0.000036   0.001351   0.000000   0.000000   0.000000   0.000000
    39  C    0.000191  -0.003721   0.000000   0.000001  -0.000015   0.000000
    40  H    0.000000   0.000000   0.000000   0.000000   0.000000   0.000000
    41  H    0.000000  -0.000007   0.000000   0.000000   0.000000   0.000000
    42  H    0.000000   0.000000   0.000000   0.000000   0.000000   0.000000
    43  C    0.107792   0.131515  -0.000039  -0.000045   0.003142  -0.000243
    44  H    0.000942  -0.008014   0.000000  -0.000001   0.000000   0.000000
    45  Br  -0.002338   0.063099   0.000000  -0.000004  -0.000030   0.000004
    46  Br  -0.000584  -0.004933   0.000001  -0.000001  -0.000084   0.000004
              19         20         21         22         23         24
     1  C    0.307204  -0.012168   0.027827  -0.019260   0.446858   0.000573
     2  C    0.017128   0.002104   0.257524   0.045460   0.212150  -0.001075
     3  C    0.030703   0.061690   0.019518   0.174366   0.099747   0.004928
     4  C   -0.011924   0.308493  -0.011443   0.000172  -0.513174   0.034249
     5  C    0.044823  -0.077474   0.019141   0.101415   0.506981   0.023900
     6  C   -0.091884   0.007380   0.018813   0.026963   2.256626  -0.041154
     7  S    0.018433   0.003575  -0.006840  -0.000222   0.148679   0.009376
     8  C   -0.007651   0.000623   0.000154   0.000967   2.160466  -0.031082
     9  C    0.005520  -0.007654   0.000475  -0.000240   1.446828   0.025937
    10  S    0.007916   0.033426   0.002582  -0.004282  -3.730281  -0.228671
    11  C    0.001799   0.000980   0.000096   0.000309  -2.220447   0.030396
    12  C   -0.000064  -0.000216   0.000006   0.000034   0.013287   0.002545
    13  C    0.000270  -0.000037  -0.000005  -0.000006   0.059055  -0.000052
    14  C    0.000939   0.000108   0.000105   0.000132  -0.342557  -0.000068
    15  H    0.000000   0.000000   0.000000   0.000000   0.000455   0.000000
    16  H    0.000000   0.000000   0.000000   0.000000  -0.002396   0.000000
    17  H    0.000000   0.000001   0.000000   0.000000  -0.009452   0.000005
    18  H    0.000000   0.000000   0.000000   0.000000  -0.000138   0.000000
    19  H    0.463670   0.000009  -0.003724  -0.000120  -0.001575   0.000000
    20  H    0.000009   0.466334  -0.000118  -0.003873   0.001233   0.000005
    21  H   -0.003724  -0.000118   0.470465  -0.003463   0.000160   0.000000
    22  H   -0.000120  -0.003873  -0.003463   0.478430   0.000043   0.000000
    23  C   -0.001575   0.001233   0.000160   0.000043  38.372091   0.313619
    24  H    0.000000   0.000005   0.000000   0.000000   0.313619   0.449804
    25  C    0.000039  -0.001485   0.000012  -0.000139 -12.854963   0.020162
    26  H    0.000000   0.000000   0.000000   0.000000  -0.181706  -0.000831
    27  C    0.000025   0.000063   0.000001  -0.000002   0.376480   0.010530
    28  H    0.000000   0.000000   0.000000   0.000000   0.013172  -0.000396
    29  H    0.000000   0.000000   0.000000   0.000000   0.064283   0.000095
    30  H    0.000000   0.000000   0.000000   0.000000   0.022771   0.002973
    31  H    0.000000   0.000000   0.000000   0.000000  -0.040911   0.003929
    32  C   -0.008878   0.020168   0.009232  -0.004390   7.007495   0.029799
    33  C   -0.000517   0.003684   0.001039  -0.000353  -2.120029  -0.071531
    34  C    0.006865  -0.002609  -0.003119  -0.012517   1.971227   0.046390
    35  C    0.000059   0.000531  -0.000067   0.001566   1.245515  -0.055539
    36  H    0.000000  -0.000004   0.000000   0.000000   0.005011   0.002640
    37  C    0.001132  -0.009405  -0.004915   0.024232  -1.248648   0.011874
    38  H   -0.000058  -0.000013  -0.000019   0.000013   0.038192   0.000000
    39  C    0.000100   0.002351  -0.000357  -0.005701   0.236680  -0.003624
    40  H    0.000000  -0.000001   0.000000   0.000000   0.003663   0.000006
    41  H    0.000001   0.000006  -0.000008  -0.000178  -0.003419   0.000000
    42  H    0.000000  -0.000001   0.000000  -0.000001  -0.001143   0.000000
    43  C    0.004615  -0.010819  -0.000141  -0.001483 -28.124815   0.138264
    44  H    0.000005   0.000002  -0.000003   0.000000   0.105450   0.003731
    45  Br   0.000072  -0.000211   0.000028   0.000002   0.741457  -0.006926
    46  Br  -0.000003   0.000011   0.000000   0.000000   0.699010   0.007048
              25         26         27         28         29         30
     1  C   -0.160092   0.000833   0.027018  -0.001466   0.000041   0.000059
     2  C   -0.023187  -0.000124  -0.010266  -0.000001  -0.000007  -0.000006
     3  C    0.037123   0.000117   0.014634   0.000124  -0.000023   0.000017
     4  C    0.412549  -0.000470   0.069584  -0.003248  -0.000467   0.000916
     5  C    0.682441   0.016291  -0.028037   0.023019   0.000225  -0.005296
     6  C   -0.392624   0.003017  -0.074218  -0.003404  -0.000166  -0.001004
     7  S    1.099139   0.012287  -0.126132   0.001417  -0.001138  -0.000975
     8  C    0.186773   0.029769   0.077566  -0.042070   0.009635  -0.002945
     9  C    0.871796   0.003036   0.062738   0.145549  -0.043909  -0.029470
    10  S   -6.544171  -0.083016   0.170713  -0.043601   0.007742   0.021141
    11  C    0.442815  -0.019526  -0.154105  -0.074414   0.032956   0.019246
    12  C   -0.151690  -0.003908  -0.006854  -0.001938  -0.005984   0.003722
    13  C    0.056567   0.001285   0.031709  -0.014521   0.005773   0.000897
    14  C   -0.362617  -0.013207  -0.165888   0.008590   0.000294   0.000303
    15  H   -0.000132   0.000000  -0.000322   0.000000   0.000000   0.000000
    16  H    0.001110   0.000000   0.000002   0.000000   0.000000   0.000000
    17  H    0.003351   0.000000   0.004424   0.000080  -0.000008   0.000010
    18  H   -0.001817   0.000000   0.002096  -0.000036  -0.000001   0.000000
    19  H    0.000039   0.000000   0.000025   0.000000   0.000000   0.000000
    20  H   -0.001485   0.000000   0.000063   0.000000   0.000000   0.000000
    21  H    0.000012   0.000000   0.000001   0.000000   0.000000   0.000000
    22  H   -0.000139   0.000000  -0.000002   0.000000   0.000000   0.000000
    23  C  -12.854963  -0.181706   0.376480   0.013172   0.064283   0.022771
    24  H    0.020162  -0.000831   0.010530  -0.000396   0.000095   0.002973
    25  C   16.128970   0.533066  -0.581243  -0.065256  -0.122643  -0.156487
    26  H    0.533066   0.483635   0.037963   0.003883  -0.001882  -0.005845
    27  C   -0.581243   0.037963   5.952164   0.429229   0.427396   0.469415
    28  H   -0.065256   0.003883   0.429229   0.570189  -0.025307  -0.028118
    29  H   -0.122643  -0.001882   0.427396  -0.025307   0.517190  -0.021109
    30  H   -0.156487  -0.005845   0.469415  -0.028118  -0.021109   0.478872
    31  H    0.278212  -0.021817  -0.007763  -0.002180  -0.003528   0.003812
    32  C   -2.649681  -0.059710  -0.089485  -0.003277   0.004156  -0.003652
    33  C    0.093990   0.005861  -0.013477   0.003329  -0.002499   0.003581
    34  C    0.912087  -0.002932  -0.067529  -0.002109   0.000671   0.000149
    35  C   -1.264566  -0.002428   0.096274   0.000492  -0.000236  -0.000396
    36  H    0.014464   0.000010   0.002826   0.000001   0.000000  -0.000009
    37  C    0.214348   0.000594   0.010785  -0.000149   0.000009   0.000042
    38  H    0.002409   0.000000   0.000377   0.000000   0.000000   0.000000
    39  C    0.059239  -0.000205  -0.015316   0.000043  -0.000002   0.000025
    40  H    0.000242   0.000000   0.000029   0.000000   0.000000   0.000000
    41  H    0.000090   0.000000  -0.000002   0.000000   0.000000   0.000000
    42  H   -0.000055   0.000000  -0.000001   0.000000   0.000000   0.000000
    43  C    9.964698   0.066094  -0.172159  -0.024368  -0.012751   0.022529
    44  H   -0.059107   0.000340   0.007218   0.000004   0.000004  -0.000003
    45  Br  -0.607306  -0.015498  -0.024730  -0.002435   0.000275   0.000572
    46  Br  -0.276665  -0.006293  -0.093923   0.004207   0.001065   0.003235
              31         32         33         34         35         36
     1  C    0.001428   0.230482  -0.443975   0.429803   0.155829   0.000000
     2  C   -0.000197  -1.188330  -0.196977   1.096292  -0.056991   0.000010
     3  C   -0.000116   1.284332  -0.003606  -0.989160   0.269490   0.000626
     4  C    0.013647  -3.543299  -1.522717   6.373305  -1.437141  -0.001286
     5  C    0.009351   1.599044   1.656687  -5.502312   0.655759   0.001343
     6  C   -0.037623  -0.679494   0.890804  -1.394795   0.200973   0.003288
     7  S    0.013680  -2.446681  -0.014125   0.655900  -0.167608   0.000245
     8  C   -0.138127  -0.008934   0.366625  -0.937923   0.156756   0.001004
     9  C    0.046702  -1.221901   0.077407   0.325178  -0.160624   0.001697
    10  S   -0.028896   9.676990  -1.321949  -0.959023   1.575289  -0.012026
    11  C    0.073088   0.223392  -0.195968   0.225203  -0.104111   0.000025
    12  C    0.012196   0.055351   0.038533  -0.078404   0.010371   0.000061
    13  C    0.000298  -0.069584  -0.003991   0.019424  -0.001815  -0.000003
    14  C    0.024608   0.232979   0.041540  -0.122111   0.012229   0.000064
    15  H   -0.000001   0.000018   0.000001   0.000000   0.000000   0.000000
    16  H   -0.000012  -0.000292  -0.000025   0.000083  -0.000002   0.000000
    17  H    0.000015   0.000282  -0.000228   0.000032  -0.000031   0.000000
    18  H    0.000000  -0.000020   0.000016  -0.000013   0.000001   0.000000
    19  H    0.000000  -0.008878  -0.000517   0.006865   0.000059   0.000000
    20  H    0.000000   0.020168   0.003684  -0.002609   0.000531  -0.000004
    21  H    0.000000   0.009232   0.001039  -0.003119  -0.000067   0.000000
    22  H    0.000000  -0.004390  -0.000353  -0.012517   0.001566   0.000000
    23  C   -0.040911   7.007495  -2.120029   1.971227   1.245515   0.005011
    24  H    0.003929   0.029799  -0.071531   0.046390  -0.055539   0.002640
    25  C    0.278212  -2.649681   0.093990   0.912087  -1.264566   0.014464
    26  H   -0.021817  -0.059710   0.005861  -0.002932  -0.002428   0.000010
    27  C   -0.007763  -0.089485  -0.013477  -0.067529   0.096274   0.002826
    28  H   -0.002180  -0.003277   0.003329  -0.002109   0.000492   0.000001
    29  H   -0.003528   0.004156  -0.002499   0.000671  -0.000236   0.000000
    30  H    0.003812  -0.003652   0.003581   0.000149  -0.000396  -0.000009
    31  H    0.521259  -0.011705  -0.008653   0.015272  -0.002018  -0.000003
    32  C   -0.011705  51.858669 -10.233213 -17.070980   4.556386  -0.016187
    33  C   -0.008653 -10.233213  37.968563 -11.771076 -15.233477   0.151975
    34  C    0.015272 -17.070980 -11.771076  58.126195 -13.215861  -0.022374
    35  C   -0.002018   4.556386 -15.233477 -13.215861  29.751425   0.116610
    36  H   -0.000003  -0.016187   0.151975  -0.022374   0.116610   0.495731
    37  C    0.000784  -1.151571  -2.532675  -9.210132   3.868227   0.014681
    38  H   -0.000001   0.216929   0.039269  -0.044913   0.010826  -0.000113
    39  C    0.000208  -5.709511   3.152397   6.674119  -4.834875  -0.030166
    40  H    0.000000   0.043063   0.043766   0.004517   0.251531  -0.004250
    41  H    0.000000   0.050594   0.015819   0.052969  -0.018715   0.000010
    42  H    0.000000   0.012190  -0.023511   0.001210   0.056381  -0.000111
    43  C    0.086478 -25.587628   7.979360 -10.568414  -0.322855   0.079174
    44  H    0.000570  -0.374834  -0.252719   0.481756  -0.022992  -0.000074
    45  Br   0.001145   1.018809  -0.364459   0.164868   0.126104  -0.002568
    46  Br   0.002241  -0.383498  -0.099387  -0.035678   0.480722   0.017462
              37         38         39         40         41         42
     1  C    0.089404  -0.018489  -0.038725  -0.000022  -0.000533   0.000112
     2  C    0.270975   0.004710   0.129952   0.000193  -0.009484  -0.000345
     3  C   -0.540916  -0.004448  -0.231931  -0.000435   0.027325   0.001288
     4  C   -0.050249  -0.053979   1.028208   0.000971   0.000132   0.000067
     5  C    0.852326   0.063327  -0.816573  -0.000477  -0.014284  -0.001363
     6  C   -0.207105   0.037237  -0.031197  -0.000099   0.000079  -0.000131
     7  S    0.406099   0.006527   0.058126   0.000020   0.000777  -0.000036
     8  C    0.006887   0.006094  -0.053827   0.000002  -0.000110  -0.000004
     9  C    0.147052  -0.001012   0.029567   0.000101   0.000007  -0.000046
    10  S   -1.529510  -0.024627  -0.056442  -0.000501  -0.000014   0.000780
    11  C   -0.037110  -0.001148   0.011321  -0.000004   0.000004   0.000003
    12  C   -0.007309  -0.000060  -0.001573   0.000000   0.000000   0.000000
    13  C    0.004466   0.000036   0.000191   0.000000   0.000000   0.000000
    14  C    0.022011   0.001351  -0.003721   0.000000  -0.000007   0.000000
    15  H    0.000000   0.000000   0.000000   0.000000   0.000000   0.000000
    16  H   -0.000002   0.000000   0.000001   0.000000   0.000000   0.000000
    17  H    0.000053   0.000000  -0.000015   0.000000   0.000000   0.000000
    18  H   -0.000001   0.000000   0.000000   0.000000   0.000000   0.000000
    19  H    0.001132  -0.000058   0.000100   0.000000   0.000001   0.000000
    20  H   -0.009405  -0.000013   0.002351  -0.000001   0.000006  -0.000001
    21  H   -0.004915  -0.000019  -0.000357   0.000000  -0.000008   0.000000
    22  H    0.024232   0.000013  -0.005701   0.000000  -0.000178  -0.000001
    23  C   -1.248648   0.038192   0.236680   0.003663  -0.003419  -0.001143
    24  H    0.011874   0.000000  -0.003624   0.000006   0.000000   0.000000
    25  C    0.214348   0.002409   0.059239   0.000242   0.000090  -0.000055
    26  H    0.000594   0.000000  -0.000205   0.000000   0.000000   0.000000
    27  C    0.010785   0.000377  -0.015316   0.000029  -0.000002  -0.000001
    28  H   -0.000149   0.000000   0.000043   0.000000   0.000000   0.000000
    29  H    0.000009   0.000000  -0.000002   0.000000   0.000000   0.000000
    30  H    0.000042   0.000000   0.000025   0.000000   0.000000   0.000000
    31  H    0.000784  -0.000001   0.000208   0.000000   0.000000   0.000000
    32  C   -1.151571   0.216929  -5.709511   0.043063   0.050594   0.012190
    33  C   -2.532675   0.039269   3.152397   0.043766   0.015819  -0.023511
    34  C   -9.210132  -0.044913   6.674119   0.004517   0.052969   0.001210
    35  C    3.868227   0.010826  -4.834875   0.251531  -0.018715   0.056381
    36  H    0.014681  -0.000113  -0.030166  -0.004250   0.000010  -0.000111
    37  C   16.223020   0.030918  -1.941594   0.007890   0.162545   0.012074
    38  H    0.030918   0.535096  -0.033055   0.000012  -0.004084  -0.000135
    39  C   -1.941594  -0.033055   9.574817  -0.021607   0.043038   0.269655
    40  H    0.007890   0.000012  -0.021607   0.491244  -0.000128  -0.003516
    41  H    0.162545  -0.004084   0.043038  -0.000128   0.507312  -0.003579
    42  H    0.012074  -0.000135   0.269655  -0.003516  -0.003579   0.494320
    43  C    2.445088   0.032946  -1.362828  -0.005069   0.016910   0.000037
    44  H    0.091405   0.003950   0.003725   0.000002  -0.000015   0.000000
    45  Br  -0.169449  -0.006612   0.021800  -0.000257   0.000359   0.000216
    46  Br   0.020013   0.000118  -0.029241   0.000192  -0.000024  -0.000015
              43         44         45         46
     1  C   -1.313382   0.059992   0.004529   0.001048
     2  C   -0.109539  -0.004706   0.040204   0.001374
     3  C    0.103872   0.010702  -0.030255   0.001082
     4  C   -1.373143   0.112050  -0.042349   0.003713
     5  C    2.933878   0.051979  -0.205763  -0.017723
     6  C    1.141111  -0.175044   0.140037   0.006240
     7  S    2.111872   0.079436  -0.074033   0.005919
     8  C    0.263278  -0.086330   0.038167  -0.016533
     9  C    1.491427   0.004485  -0.065447  -0.020462
    10  S  -13.170430  -0.025502   0.403980   0.182546
    11  C    0.660700   0.008244  -0.011319   0.004956
    12  C   -0.053909  -0.000586  -0.000276   0.002645
    13  C    0.107792   0.000942  -0.002338  -0.000584
    14  C    0.131515  -0.008014   0.063099  -0.004933
    15  H   -0.000039   0.000000   0.000000   0.000001
    16  H   -0.000045  -0.000001  -0.000004  -0.000001
    17  H    0.003142   0.000000  -0.000030  -0.000084
    18  H   -0.000243   0.000000   0.000004   0.000004
    19  H    0.004615   0.000005   0.000072  -0.000003
    20  H   -0.010819   0.000002  -0.000211   0.000011
    21  H   -0.000141  -0.000003   0.000028   0.000000
    22  H   -0.001483   0.000000   0.000002   0.000000
    23  C  -28.124815   0.105450   0.741457   0.699010
    24  H    0.138264   0.003731  -0.006926   0.007048
    25  C    9.964698  -0.059107  -0.607306  -0.276665
    26  H    0.066094   0.000340  -0.015498  -0.006293
    27  C   -0.172159   0.007218  -0.024730  -0.093923
    28  H   -0.024368   0.000004  -0.002435   0.004207
    29  H   -0.012751   0.000004   0.000275   0.001065
    30  H    0.022529  -0.000003   0.000572   0.003235
    31  H    0.086478   0.000570   0.001145   0.002241
    32  C  -25.587628  -0.374834   1.018809  -0.383498
    33  C    7.979360  -0.252719  -0.364459  -0.099387
    34  C  -10.568414   0.481756   0.164868  -0.035678
    35  C   -0.322855  -0.022992   0.126104   0.480722
    36  H    0.079174  -0.000074  -0.002568   0.017462
    37  C    2.445088   0.091405  -0.169449   0.020013
    38  H    0.032946   0.003950  -0.006612   0.000118
    39  C   -1.362828   0.003725   0.021800  -0.029241
    40  H   -0.005069   0.000002  -0.000257   0.000192
    41  H    0.016910  -0.000015   0.000359  -0.000024
    42  H    0.000037   0.000000   0.000216  -0.000015
    43  C   60.145404   0.263819  -1.457527  -0.368453
    44  H    0.263819   0.583346  -0.059215   0.000592
    45  Br  -1.457527  -0.059215  35.353188  -0.091068
    46  Br  -0.368453   0.000592  -0.091068  35.732210
 Mulliken charges:
               1
     1  C   -0.093997
     2  C   -0.079738
     3  C   -0.157244
     4  C   -0.067398
     5  C   -0.345944
     6  C   -0.420721
     7  S    0.456641
     8  C   -0.024860
     9  C   -0.285850
    10  S    0.130260
    11  C   -0.153042
    12  C   -0.123521
    13  C   -0.126917
    14  C    0.003282
    15  H    0.211393
    16  H    0.215983
    17  H    0.218110
    18  H    0.210228
    19  H    0.215070
    20  H    0.213311
    21  H    0.207046
    22  H    0.202128
    23  C   -1.173031
    24  H    0.268171
    25  C    0.260236
    26  H    0.221318
    27  C   -0.649807
    28  H    0.134966
    29  H    0.169850
    30  H    0.201029
    31  H    0.194630
    32  C    0.386375
    33  C   -0.103107
    34  C    0.430472
    35  C   -0.696999
    36  H    0.180214
    37  C   -0.298193
    38  H    0.162427
    39  C   -0.073477
    40  H    0.188922
    41  H    0.176606
    42  H    0.185660
    43  C   -0.153961
    44  H    0.195396
    45  Br   0.121162
    46  Br  -0.733083
 Sum of Mulliken charges =   0.00000
 Mulliken charges with hydrogens summed into heavy atoms:
               1
     1  C    0.121074
     2  C    0.127308
     3  C    0.044885
     4  C    0.145914
     5  C   -0.345944
     6  C   -0.420721
     7  S    0.456641
     8  C   -0.024860
     9  C   -0.285850
    10  S    0.130260
    11  C    0.065067
    12  C    0.086707
    13  C    0.084476
    14  C    0.219265
    23  C   -0.904860
    25  C    0.676184
    27  C   -0.143962
    32  C    0.386375
    33  C    0.077108
    34  C    0.592899
    35  C   -0.508076
    37  C   -0.121587
    39  C    0.112183
    43  C    0.041435
    45  Br   0.121162
    46  Br  -0.733083
 APT charges:
               1
     1  C   -0.731506
     2  C   -0.382285
     3  C   -0.440223
     4  C   -0.746342
     5  C   -0.579336
     6  C   -0.336739
     7  S   -0.676684
     8  C   -0.070968
     9  C   -0.665768
    10  S    0.819509
    11  C   -0.743263
    12  C   -0.453156
    13  C   -0.391779
    14  C   -1.025284
    15  H    1.275019
    16  H    0.794307
    17  H    0.496846
    18  H    1.131598
    19  H    0.783371
    20  H    0.493032
    21  H    1.094999
    22  H    0.951832
    23  C   -1.115909
    24  H    0.513285
    25  C   -0.156587
    26  H    0.526114
    27  C   -1.826913
    28  H    0.319206
    29  H    0.690013
    30  H    0.459684
    31  H    0.358656
    32  C    0.316266
    33  C   -0.782426
    34  C   -0.218549
    35  C   -1.059745
    36  H    0.319733
    37  C   -0.568949
    38  H    0.292041
    39  C   -0.313970
    40  H    0.861602
    41  H    0.835152
    42  H    1.116599
    43  C   -0.697233
    44  H    0.373437
    45  Br   0.236398
    46  Br  -1.075086
 Sum of APT charges =   0.00000
 APT charges with hydrogens summed into heavy atoms:
               1
     1  C    0.051865
     2  C    0.712714
     3  C    0.511609
     4  C   -0.253310
     5  C   -0.579336
     6  C   -0.336739
     7  S   -0.676684
     8  C   -0.070968
     9  C   -0.665768
    10  S    0.819509
    11  C   -0.246417
    12  C    0.678442
    13  C    0.883239
    14  C   -0.230977
    23  C   -0.602624
    25  C    0.728183
    27  C   -0.358010
    32  C    0.316266
    33  C   -0.462693
    34  C    0.073492
    35  C   -0.198143
    37  C    0.266203
    39  C    0.802630
    43  C   -0.323796
    45  Br   0.236398
    46  Br  -1.075086
 Electronic spatial extent (au):  <R**2>=          12113.0874
 Charge=              0.0000 electrons
 Dipole moment (field-independent basis, Debye):
    X=             21.4098    Y=             11.3214    Z=             -1.7474  Tot=             24.2818
 Quadrupole moment (field-independent basis, Debye-Ang):
   XX=           -207.3264   YY=           -178.4831   ZZ=           -186.2254
   XY=            -44.6152   XZ=             -3.2207   YZ=             -5.7616
 Traceless Quadrupole moment (field-independent basis, Debye-Ang):
   XX=            -16.6481   YY=             12.1952   ZZ=              4.4529
   XY=            -44.6152   XZ=             -3.2207   YZ=             -5.7616
 Octapole moment (field-independent basis, Debye-Ang**2):
  XXX=            170.0238  YYY=            124.9373  ZZZ=             30.0180  XYY=            114.9367
  XXY=             12.8739  XXZ=             34.8245  XZZ=             -4.1031  YZZ=            -11.4444
  YYZ=             20.0890  XYZ=             59.2686
 Hexadecapole moment (field-independent basis, Debye-Ang**3):
 XXXX=          -7626.6675 YYYY=          -5198.1604 ZZZZ=          -1900.7027 XXXY=           -711.5875
 XXXZ=            -26.6192 YYYX=            -60.4345 YYYZ=            -61.5029 ZZZX=           -107.8181
 ZZZY=             -1.8269 XXYY=          -2237.8221 XXZZ=          -1512.8999 YYZZ=          -1205.9945
 XXYZ=            -70.8946 YYXZ=            -69.0216 ZZXY=            -11.9587
 N-N= 3.902287411438D+03 E-N=-2.393004232371D+04  KE= 6.746640207346D+03
  Exact polarizability:       0.000       0.000       0.000       0.000       0.000       0.000
 Approx polarizability:     353.654     -23.181     412.703      33.478       2.625     383.198
 D2PCM: PCM CHGder 2nd derivatives, FixD1E=F FixD2E=F DoIter=F DoCFld=F I1PDM=0
 Calling FoFJK, ICntrl=    100127 FMM=F ISym2X=0 I1Cent= 0 IOpClX= 0 NMat=1 NMatS=1 NMatT=0.
 ***** Axes restored to original set *****
 -------------------------------------------------------------------
 Center     Atomic                   Forces (Hartrees/Bohr)
 Number     Number              X              Y              Z
 -------------------------------------------------------------------
      1        6           0.000079339   -0.000111417   -0.000272081
      2        6           0.000214105   -0.000449543   -0.000803130
      3        6          -0.000188773   -0.000913676   -0.000565867
      4        6          -0.000968138   -0.001075758    0.000207429
      5        6          -0.001038942   -0.000594122    0.000745934
      6        6          -0.000312370   -0.000257454    0.000423947
      7       16           0.000818786    0.000442670    0.001854440
      8        6          -0.000548072   -0.000131810    0.000492424
      9        6          -0.001217027   -0.000366833    0.000855353
     10       16          -0.003624204   -0.001477185    0.003726716
     11        6          -0.001470716    0.000089041    0.000327417
     12        6          -0.000863890    0.000624092   -0.000528149
     13        6          -0.000301645    0.000526543   -0.000730068
     14        6          -0.000190320    0.000092857   -0.000191317
     15        1           0.000021676    0.000047289   -0.000069434
     16        1           0.000028140    0.000010406   -0.000026000
     17        1          -0.000077959   -0.000010848    0.000039290
     18        1          -0.000041412    0.000055642   -0.000043489
     19        1           0.000028060    0.000025928   -0.000043399
     20        1          -0.000062913   -0.000057893    0.000052931
     21        1           0.000051344   -0.000001603   -0.000072925
     22        1           0.000005351   -0.000052898   -0.000044504
     23        6           0.004391724    0.002389733    0.002459299
     24        1          -0.001601539   -0.000448655   -0.001384519
     25        6           0.001879675    0.000982521    0.000757209
     26        1           0.000161824    0.000000771    0.000128730
     27        6          -0.000004938    0.000920171    0.000119847
     28        1          -0.000003242   -0.000076760    0.000136467
     29        1          -0.000259453    0.000092041   -0.000051622
     30        1           0.000119119    0.000246995   -0.000019073
     31        1           0.000023371    0.000105074   -0.000165629
     32        6           0.001420682    0.001013943    0.000544904
     33        6           0.001707149   -0.000051000    0.000585361
     34        6           0.000330387    0.001338720    0.000196242
     35        6           0.000694532   -0.000826328    0.000321066
     36        1           0.000121578   -0.000021294    0.000034715
     37        6          -0.000621889    0.000617030   -0.000173939
     38        1          -0.000034180    0.000095536    0.000010407
     39        6          -0.000422882   -0.000475949   -0.000126115
     40        1           0.000044264   -0.000081468    0.000013561
     41        1          -0.000080891    0.000024730   -0.000023267
     42        1          -0.000058728   -0.000057876   -0.000007409
     43        6           0.001808770    0.001654406    0.001171746
     44        1          -0.000057806   -0.000081918   -0.000093700
     45       35           0.004152096   -0.000785291   -0.005912329
     46       35          -0.004050041   -0.002988562   -0.003857470
 -------------------------------------------------------------------
 Cartesian Forces:  Max     0.005912329 RMS     0.001207524
 FormGI is forming the generalized inverse of G from B-inverse, IUseBI=4.

 GradGradGradGradGradGradGradGradGradGradGradGradGradGradGradGradGradGrad
 Berny optimization.
 Internal  Forces:  Max     0.012923810 RMS     0.001777146
 Search for a local minimum.
 Step number   1 out of a maximum of  275
 All quantities printed in internal units (Hartrees-Bohrs-Radians)
 Mixed Optimization -- RFO/linear search
 Second derivative matrix not updated -- analytic derivatives used.
 ITU=  0
     Eigenvalues ---   -0.00018   0.00121   0.00332   0.00565   0.00663
     Eigenvalues ---    0.00826   0.00879   0.01116   0.01438   0.01582
     Eigenvalues ---    0.01631   0.01715   0.01774   0.01792   0.01807
     Eigenvalues ---    0.01812   0.01851   0.02012   0.02146   0.02182
     Eigenvalues ---    0.02215   0.02269   0.02289   0.02366   0.02394
     Eigenvalues ---    0.02453   0.02579   0.02599   0.02631   0.02713
     Eigenvalues ---    0.02813   0.02821   0.02920   0.02935   0.02996
     Eigenvalues ---    0.03123   0.03473   0.03530   0.04050   0.04118
     Eigenvalues ---    0.04367   0.04784   0.05038   0.05733   0.05952
     Eigenvalues ---    0.06725   0.07500   0.09280   0.09341   0.10042
     Eigenvalues ---    0.10945   0.11038   0.11064   0.11408   0.11588
     Eigenvalues ---    0.11767   0.11886   0.12275   0.12292   0.12335
     Eigenvalues ---    0.12354   0.12457   0.12505   0.12599   0.12764
     Eigenvalues ---    0.13353   0.14204   0.15017   0.15760   0.15955
     Eigenvalues ---    0.16168   0.16445   0.17057   0.17643   0.17867
     Eigenvalues ---    0.18478   0.18869   0.19187   0.19385   0.19577
     Eigenvalues ---    0.19836   0.20161   0.20467   0.21161   0.22138
     Eigenvalues ---    0.22690   0.23812   0.24433   0.26220   0.27006
     Eigenvalues ---    0.27561   0.28095   0.30019   0.30379   0.30794
     Eigenvalues ---    0.32391   0.34388   0.34472   0.34542   0.34910
     Eigenvalues ---    0.35090   0.35235   0.36088   0.36386   0.36430
     Eigenvalues ---    0.36523   0.36670   0.36693   0.36708   0.36714
     Eigenvalues ---    0.36789   0.36834   0.36849   0.36905   0.37088
     Eigenvalues ---    0.37112   0.37566   0.40953   0.42112   0.42539
     Eigenvalues ---    0.42773   0.42857   0.46903   0.47797   0.48072
     Eigenvalues ---    0.48144   0.48177   0.48439   0.51692   0.52001
     Eigenvalues ---    0.52081   0.55428
 RFO step:  Lambda=-8.66654065D-03 EMin=-1.82308226D-04
 Linear search not attempted -- first point.
 Maximum step size (   0.300) exceeded in Quadratic search.
    -- Step size scaled by   0.664
 Iteration  1 RMS(Cart)=  0.15357115 RMS(Int)=  0.01633336
 Iteration  2 RMS(Cart)=  0.02010332 RMS(Int)=  0.00147211
 Iteration  3 RMS(Cart)=  0.00160835 RMS(Int)=  0.00137663
 Iteration  4 RMS(Cart)=  0.00000941 RMS(Int)=  0.00137663
 Iteration  5 RMS(Cart)=  0.00000007 RMS(Int)=  0.00137663
 Variable       Old X    -DE/DX   Delta X   Delta X   Delta X     New X
                                 (Linear)    (Quad)   (Total)
    R1        2.63032   0.00064   0.00000   0.00030   0.00030   2.63062
    R2        2.63613  -0.00027   0.00000   0.00036   0.00035   2.63648
    R3        2.05071  -0.00003   0.00000  -0.00038  -0.00038   2.05034
    R4        2.63295  -0.00005   0.00000  -0.00017  -0.00015   2.63279
    R5        2.05029  -0.00002   0.00000   0.00002   0.00002   2.05031
    R6        2.62946  -0.00171   0.00000  -0.00277  -0.00277   2.62670
    R7        2.04908  -0.00001   0.00000  -0.00023  -0.00023   2.04885
    R8        2.63596  -0.00166   0.00000  -0.00110  -0.00110   2.63485
    R9        2.05097  -0.00001   0.00000  -0.00021  -0.00021   2.05076
   R10        2.64622   0.00020   0.00000  -0.00070  -0.00073   2.64548
   R11        3.37674  -0.00392   0.00000  -0.00961  -0.00967   3.36707
   R12        3.35450   0.00118   0.00000   0.00428   0.00432   3.35881
   R13        3.34918   0.00117   0.00000   0.00171   0.00176   3.35094
   R14        2.64228   0.00032   0.00000   0.00013   0.00014   2.64243
   R15        2.63747  -0.00044   0.00000  -0.00074  -0.00074   2.63674
   R16        3.38180  -0.00433   0.00000  -0.00989  -0.00992   3.37188
   R17        2.63804  -0.00195   0.00000  -0.00231  -0.00232   2.63572
   R18        3.83064  -0.01150   0.00000  -0.15175  -0.15175   3.67889
   R19        2.62933  -0.00181   0.00000  -0.00201  -0.00200   2.62733
   R20        2.05122   0.00000   0.00000  -0.00023  -0.00023   2.05099
   R21        2.63416  -0.00003   0.00000  -0.00076  -0.00075   2.63341
   R22        2.04916  -0.00002   0.00000  -0.00019  -0.00019   2.04897
   R23        2.62963   0.00055   0.00000   0.00071   0.00072   2.63034
   R24        2.05026  -0.00003   0.00000   0.00002   0.00002   2.05027
   R25        2.05088  -0.00002   0.00000   0.00015   0.00015   2.05103
   R26        2.05443   0.00622   0.00000   0.00700   0.01012   2.06455
   R27        2.86964  -0.00105   0.00000   0.00689   0.00689   2.87653
   R28        2.91265  -0.00423   0.00000  -0.00418  -0.00232   2.91033
   R29        5.00260   0.00343   0.00000  -0.01436  -0.01210   4.99050
   R30        2.06600  -0.00005   0.00000  -0.00089  -0.00089   2.06510
   R31        2.88863  -0.00102   0.00000  -0.00030  -0.00030   2.88833
   R32        2.06861  -0.00007   0.00000   0.00168   0.00168   2.07029
   R33        2.06677  -0.00013   0.00000  -0.00054  -0.00054   2.06623
   R34        2.06764  -0.00020   0.00000  -0.00032  -0.00032   2.06731
   R35        2.06662  -0.00016   0.00000  -0.00003  -0.00003   2.06659
   R36        2.64416   0.00036   0.00000  -0.00450  -0.00891   2.63525
   R37        2.64119   0.00195   0.00000   0.00208   0.00150   2.64270
   R38        2.84944  -0.00016   0.00000  -0.00406  -0.00484   2.84460
   R39        2.63668  -0.00107   0.00000  -0.00002  -0.00074   2.63594
   R40        2.05503   0.00089   0.00000   0.00012  -0.00239   2.05264
   R41        2.62555   0.00067   0.00000  -0.00057   0.00015   2.62570
   R42        2.05496   0.00001   0.00000  -0.00012  -0.00012   2.05484
   R43        2.63566  -0.00066   0.00000  -0.00227  -0.00169   2.63397
   R44        2.05246  -0.00003   0.00000  -0.00008  -0.00008   2.05238
   R45        4.91403   0.00011   0.00000   0.15850   0.15700   5.07103
   R46        2.63452  -0.00029   0.00000   0.00235   0.00366   2.63818
   R47        2.05204   0.00001   0.00000  -0.00008  -0.00008   2.05196
   R48        2.05227  -0.00001   0.00000  -0.00007  -0.00007   2.05220
   R49        2.04956  -0.00012   0.00000  -0.00139  -0.00139   2.04817
   R50        3.76983  -0.00652   0.00000  -0.02466  -0.02466   3.74517
    A1        2.09431  -0.00027   0.00000   0.00194   0.00191   2.09622
    A2        2.10012   0.00010   0.00000  -0.00228  -0.00227   2.09785
    A3        2.08868   0.00017   0.00000   0.00033   0.00035   2.08903
    A4        2.10408   0.00065   0.00000   0.00244   0.00242   2.10651
    A5        2.08237  -0.00027   0.00000  -0.00163  -0.00163   2.08075
    A6        2.09645  -0.00038   0.00000  -0.00076  -0.00076   2.09569
    A7        2.09531  -0.00039   0.00000  -0.00239  -0.00241   2.09290
    A8        2.10176   0.00027   0.00000   0.00052   0.00052   2.10227
    A9        2.08602   0.00013   0.00000   0.00196   0.00196   2.08797
   A10        2.08027  -0.00033   0.00000  -0.00130  -0.00135   2.07893
   A11        2.10266   0.00024   0.00000   0.00127   0.00127   2.10393
   A12        2.09977   0.00009   0.00000   0.00033   0.00033   2.10009
   A13        2.11382   0.00198   0.00000   0.00727   0.00727   2.12109
   A14        2.06340  -0.00372   0.00000  -0.01671  -0.01662   2.04678
   A15        2.10593   0.00173   0.00000   0.00932   0.00910   2.11503
   A16        2.07673  -0.00162   0.00000  -0.00709  -0.00711   2.06962
   A17        2.06835   0.00146   0.00000   0.00220   0.00226   2.07061
   A18        2.13799   0.00016   0.00000   0.00503   0.00495   2.14294
   A19        1.76124  -0.00193   0.00000  -0.00221  -0.00228   1.75895
   A20        2.13456   0.00040   0.00000   0.00483   0.00477   2.13932
   A21        2.06918   0.00124   0.00000  -0.00005  -0.00003   2.06915
   A22        2.07934  -0.00163   0.00000  -0.00463  -0.00463   2.07470
   A23        2.11063   0.00153   0.00000   0.00949   0.00934   2.11998
   A24        2.11090   0.00208   0.00000   0.00471   0.00473   2.11564
   A25        2.06163  -0.00361   0.00000  -0.01427  -0.01422   2.04741
   A26        1.75067  -0.00040   0.00000   0.00659   0.00647   1.75714
   A27        1.91449   0.00082   0.00000   0.00355   0.00352   1.91801
   A28        1.89441   0.00003   0.00000   0.00344   0.00342   1.89783
   A29        2.08206  -0.00042   0.00000  -0.00069  -0.00071   2.08135
   A30        2.09960   0.00014   0.00000   0.00013   0.00013   2.09973
   A31        2.10126   0.00028   0.00000   0.00071   0.00071   2.10197
   A32        2.09478  -0.00034   0.00000  -0.00200  -0.00200   2.09278
   A33        2.08611   0.00009   0.00000   0.00146   0.00146   2.08757
   A34        2.10226   0.00025   0.00000   0.00056   0.00056   2.10281
   A35        2.10309   0.00067   0.00000   0.00208   0.00209   2.10518
   A36        2.09609  -0.00039   0.00000  -0.00056  -0.00056   2.09553
   A37        2.08364  -0.00028   0.00000  -0.00156  -0.00156   2.08208
   A38        2.09402  -0.00033   0.00000   0.00055   0.00054   2.09456
   A39        2.09076   0.00019   0.00000   0.00018   0.00018   2.09094
   A40        2.09833   0.00014   0.00000  -0.00079  -0.00079   2.09754
   A41        1.69592  -0.00193   0.00000   0.01494   0.01439   1.71031
   A42        1.89524   0.00099   0.00000   0.01642   0.01687   1.91210
   A43        1.87619  -0.00111   0.00000   0.01661   0.01639   1.89257
   A44        1.92736   0.00085   0.00000  -0.03070  -0.03080   1.89656
   A45        1.94799   0.00120   0.00000  -0.00119  -0.00105   1.94694
   A46        2.07991  -0.00039   0.00000  -0.00818  -0.00902   2.07088
   A47        2.03952   0.01292   0.00000   0.14008   0.14657   2.18610
   A48        1.81865   0.00033   0.00000   0.00083   0.00077   1.81942
   A49        1.99633  -0.00128   0.00000  -0.00680  -0.00682   1.98951
   A50        1.93471   0.00045   0.00000   0.00514   0.00514   1.93985
   A51        1.88445   0.00037   0.00000  -0.00795  -0.00797   1.87648
   A52        1.86247  -0.00020   0.00000   0.00834   0.00833   1.87080
   A53        1.95625   0.00040   0.00000   0.00105   0.00107   1.95732
   A54        1.98353   0.00006   0.00000   0.00339   0.00339   1.98692
   A55        1.91400   0.00001   0.00000  -0.00038  -0.00038   1.91362
   A56        1.90310  -0.00018   0.00000  -0.00194  -0.00194   1.90117
   A57        1.87212   0.00003   0.00000  -0.00131  -0.00131   1.87082
   A58        1.89047   0.00003   0.00000   0.00095   0.00095   1.89142
   A59        1.89886   0.00006   0.00000  -0.00083  -0.00084   1.89802
   A60        2.07986  -0.00049   0.00000   0.00292   0.00413   2.08399
   A61        2.17203  -0.00103   0.00000  -0.01752  -0.02590   2.14613
   A62        2.03110   0.00150   0.00000   0.01418   0.02115   2.05224
   A63        2.08865  -0.00022   0.00000   0.00051   0.00265   2.09129
   A64        2.09584   0.00445   0.00000   0.01016  -0.00006   2.09578
   A65        2.09832  -0.00420   0.00000  -0.01058  -0.00250   2.09582
   A66        2.11294  -0.00010   0.00000  -0.00347  -0.00517   2.10776
   A67        2.08492   0.00016   0.00000  -0.00009   0.00076   2.08568
   A68        2.08509  -0.00005   0.00000   0.00367   0.00452   2.08961
   A69        2.10789   0.00106   0.00000  -0.00124  -0.00323   2.10467
   A70        2.08238  -0.00062   0.00000  -0.00001   0.00098   2.08336
   A71        2.09281  -0.00044   0.00000   0.00126   0.00225   2.09506
   A72        2.61193   0.00635   0.00000  -0.04924  -0.05604   2.55588
   A73        2.08949  -0.00027   0.00000   0.00048   0.00070   2.09019
   A74        2.09182   0.00021   0.00000   0.00078   0.00066   2.09248
   A75        2.10178   0.00006   0.00000  -0.00134  -0.00146   2.10032
   A76        2.08702   0.00003   0.00000   0.00091   0.00100   2.08802
   A77        2.09751  -0.00008   0.00000  -0.00062  -0.00066   2.09685
   A78        2.09865   0.00005   0.00000  -0.00029  -0.00033   2.09831
   A79        2.02071   0.00086   0.00000  -0.00520  -0.00789   2.01283
   A80        1.90040   0.00198   0.00000   0.00871   0.00976   1.91016
   A81        2.00249  -0.00686   0.00000  -0.02786  -0.02742   1.97507
   A82        1.88941  -0.00178   0.00000   0.00750   0.00892   1.89833
   A83        1.90206   0.00496   0.00000   0.00305   0.00298   1.90505
   A84        1.72244   0.00095   0.00000   0.01978   0.01953   1.74197
   A85        0.86431  -0.00141   0.00000  -0.09393  -0.09662   0.76768
    D1       -0.03462   0.00015   0.00000   0.00554   0.00553  -0.02909
    D2        3.13225   0.00006   0.00000   0.00365   0.00366   3.13591
    D3        3.09421   0.00005   0.00000   0.00417   0.00413   3.09834
    D4       -0.02211  -0.00003   0.00000   0.00228   0.00226  -0.01985
    D5       -0.01100   0.00022   0.00000   0.00682   0.00676  -0.00424
    D6       -3.13751  -0.00029   0.00000  -0.00346  -0.00352  -3.14103
    D7       -3.13991   0.00031   0.00000   0.00820   0.00817  -3.13174
    D8        0.01676  -0.00020   0.00000  -0.00207  -0.00211   0.01466
    D9        0.03629  -0.00024   0.00000  -0.01003  -0.01001   0.02628
   D10       -3.12064  -0.00006   0.00000  -0.00364  -0.00362  -3.12427
   D11       -3.13078  -0.00015   0.00000  -0.00814  -0.00814  -3.13891
   D12       -0.00452   0.00003   0.00000  -0.00174  -0.00175  -0.00628
   D13        0.00791  -0.00001   0.00000   0.00195   0.00196   0.00987
   D14        3.11611   0.00030   0.00000   0.01194   0.01193   3.12804
   D15       -3.11848  -0.00019   0.00000  -0.00437  -0.00436  -3.12284
   D16       -0.01028   0.00012   0.00000   0.00562   0.00561  -0.00467
   D17       -0.05425   0.00029   0.00000   0.01030   0.01030  -0.04395
   D18        3.09586   0.00089   0.00000   0.02727   0.02717   3.12304
   D19        3.12068  -0.00002   0.00000   0.00030   0.00034   3.12102
   D20       -0.01240   0.00058   0.00000   0.01727   0.01721   0.00482
   D21        0.05577  -0.00041   0.00000  -0.01479  -0.01474   0.04102
   D22       -3.10154   0.00013   0.00000  -0.00412  -0.00404  -3.10558
   D23       -3.09455  -0.00106   0.00000  -0.03230  -0.03240  -3.12695
   D24        0.03133  -0.00052   0.00000  -0.02163  -0.02169   0.00963
   D25        2.37048   0.00043   0.00000   0.01727   0.01737   2.38785
   D26       -1.92125   0.00057   0.00000   0.02552   0.02560  -1.89565
   D27       -0.76264   0.00104   0.00000   0.03417   0.03419  -0.72845
   D28        1.22883   0.00117   0.00000   0.04242   0.04241   1.27124
   D29       -2.44981  -0.00051   0.00000   0.00544   0.00549  -2.44432
   D30        0.70742  -0.00102   0.00000  -0.00510  -0.00514   0.70228
   D31       -0.70208   0.00110   0.00000   0.01607   0.01606  -0.68603
   D32        2.45564   0.00044   0.00000   0.00506   0.00497   2.46061
   D33       -0.03864   0.00019   0.00000   0.00188   0.00190  -0.03674
   D34        3.09703  -0.00044   0.00000  -0.01193  -0.01201   3.08502
   D35        3.08673   0.00088   0.00000   0.01299   0.01306   3.09979
   D36       -0.06079   0.00025   0.00000  -0.00082  -0.00085  -0.06164
   D37        3.13803   0.00052   0.00000   0.01229   0.01233  -3.13283
   D38       -0.01671   0.00036   0.00000   0.00754   0.00755  -0.00916
   D39        0.01205  -0.00014   0.00000   0.00155   0.00158   0.01362
   D40        3.14050  -0.00030   0.00000  -0.00320  -0.00320   3.13730
   D41        0.76883  -0.00094   0.00000  -0.02336  -0.02340   0.74543
   D42       -1.23788  -0.00169   0.00000  -0.03153  -0.03155  -1.26943
   D43       -2.36700  -0.00035   0.00000  -0.00998  -0.01007  -2.37707
   D44        1.90947  -0.00110   0.00000  -0.01816  -0.01822   1.89126
   D45        0.05973  -0.00018   0.00000   0.00002   0.00003   0.05976
   D46       -3.10668   0.00007   0.00000   0.00680   0.00679  -3.09989
   D47       -3.08762  -0.00077   0.00000  -0.01334  -0.01325  -3.10087
   D48        0.02916  -0.00052   0.00000  -0.00656  -0.00649   0.02266
   D49        2.10208  -0.00042   0.00000  -0.06671  -0.06651   2.03557
   D50       -2.18404  -0.00003   0.00000  -0.08916  -0.08906  -2.27310
   D51        0.08804  -0.00062   0.00000  -0.07632  -0.07644   0.01160
   D52       -2.28408  -0.00048   0.00000  -0.05566  -0.05557  -2.33966
   D53       -0.28702  -0.00009   0.00000  -0.07811  -0.07813  -0.36515
   D54        1.98506  -0.00068   0.00000  -0.06527  -0.06550   1.91956
   D55       -0.00986   0.00003   0.00000   0.00021   0.00022  -0.00964
   D56        3.12319   0.00015   0.00000   0.00258   0.00257   3.12576
   D57       -3.12662  -0.00022   0.00000  -0.00657  -0.00653  -3.13315
   D58        0.00643  -0.00010   0.00000  -0.00420  -0.00418   0.00225
   D59       -0.03833   0.00015   0.00000   0.00067   0.00065  -0.03768
   D60        3.13243   0.00012   0.00000   0.00189   0.00188   3.13431
   D61        3.11188   0.00003   0.00000  -0.00172  -0.00172   3.11016
   D62       -0.00055  -0.00001   0.00000  -0.00050  -0.00049  -0.00104
   D63        0.03715  -0.00012   0.00000  -0.00156  -0.00157   0.03558
   D64       -3.09124   0.00004   0.00000   0.00320   0.00322  -3.08802
   D65       -3.13340  -0.00009   0.00000  -0.00276  -0.00277  -3.13617
   D66        0.02140   0.00008   0.00000   0.00200   0.00201   0.02341
   D67        2.97549  -0.00108   0.00000  -0.00874  -0.00852   2.96697
   D68        1.00438  -0.00154   0.00000  -0.02472  -0.02431   0.98007
   D69       -1.35166  -0.00289   0.00000   0.01659   0.01648  -1.33519
   D70        3.02115   0.00019   0.00000   0.03026   0.03046   3.05160
   D71       -1.20861   0.00019   0.00000   0.01757   0.01776  -1.19085
   D72        1.02373   0.00005   0.00000   0.01781   0.01799   1.04173
   D73       -1.42223  -0.00119   0.00000   0.04157   0.04082  -1.38141
   D74        0.63120  -0.00120   0.00000   0.02888   0.02813   0.65932
   D75        2.86354  -0.00133   0.00000   0.02912   0.02836   2.89190
   D76        0.86677   0.00115   0.00000  -0.00101  -0.00044   0.86633
   D77        2.92019   0.00114   0.00000  -0.01370  -0.01313   2.90706
   D78       -1.13065   0.00100   0.00000  -0.01345  -0.01290  -1.14355
   D79        1.31330  -0.00229   0.00000  -0.04403  -0.04305   1.27024
   D80       -0.81948  -0.00211   0.00000  -0.05707  -0.05688  -0.87636
   D81       -2.73016  -0.00087   0.00000  -0.07187  -0.07192  -2.80208
   D82       -0.52636  -0.00001   0.00000  -0.06912  -0.06765  -0.59401
   D83       -2.65914   0.00016   0.00000  -0.08216  -0.08147  -2.74061
   D84        1.71337   0.00141   0.00000  -0.09696  -0.09652   1.61685
   D85       -2.80620  -0.00221   0.00000  -0.01296  -0.01202  -2.81823
   D86        1.34420  -0.00203   0.00000  -0.02601  -0.02585   1.31836
   D87       -0.56647  -0.00079   0.00000  -0.04081  -0.04089  -0.60736
   D88        1.97141  -0.00351   0.00000   0.06813   0.06796   2.03937
   D89        0.93436   0.00005   0.00000   0.03855   0.03854   0.97290
   D90        3.02938   0.00013   0.00000   0.03887   0.03886   3.06823
   D91       -1.17632   0.00010   0.00000   0.03647   0.03646  -1.13986
   D92        2.94984  -0.00004   0.00000   0.03045   0.03047   2.98031
   D93       -1.23833   0.00004   0.00000   0.03077   0.03079  -1.20754
   D94        0.83916   0.00002   0.00000   0.02837   0.02839   0.86755
   D95       -1.28698   0.00017   0.00000   0.03629   0.03629  -1.25069
   D96        0.80804   0.00026   0.00000   0.03661   0.03661   0.84464
   D97        2.88553   0.00023   0.00000   0.03421   0.03421   2.91974
   D98        0.03534  -0.00008   0.00000  -0.00561  -0.00589   0.02945
   D99       -3.07688  -0.00089   0.00000  -0.00862  -0.00931  -3.08619
   D100      -3.08404   0.00058   0.00000   0.01750   0.01647  -3.06756
   D101       0.08692  -0.00023   0.00000   0.01448   0.01305   0.09998
   D102      -0.02307   0.00049   0.00000   0.01106   0.01129  -0.01177
   D103      -3.14106   0.00022   0.00000   0.00531   0.00544  -3.13562
   D104       3.09808  -0.00014   0.00000  -0.01060  -0.01046   3.08762
   D105      -0.01992  -0.00041   0.00000  -0.01635  -0.01631  -0.03622
   D106       0.71898  -0.00373   0.00000  -0.14876  -0.14932   0.56966
   D107       2.85758  -0.00192   0.00000  -0.13510  -0.13505   2.72253
   D108      -1.56928   0.00056   0.00000  -0.10763  -0.10703  -1.67630
   D109      -2.40096  -0.00306   0.00000  -0.12612  -0.12715  -2.52811
   D110      -0.26236  -0.00125   0.00000  -0.11246  -0.11288  -0.37524
   D111       1.59397   0.00123   0.00000  -0.08499  -0.08486   1.50911
   D112      -0.02219  -0.00041   0.00000  -0.00052  -0.00034  -0.02253
   D113       3.13453  -0.00029   0.00000  -0.00093  -0.00087   3.13365
   D114       3.08999   0.00055   0.00000   0.00286   0.00312   3.09311
   D115      -0.03648   0.00068   0.00000   0.00244   0.00259  -0.03389
   D116       0.56863   0.00288   0.00000   0.31781   0.31664   0.88528
   D117      -2.54343   0.00199   0.00000   0.31459   0.31312  -2.23030
   D118      -0.00299  -0.00044   0.00000  -0.01015  -0.01016  -0.01315
   D119      -3.12909  -0.00026   0.00000  -0.00409  -0.00415  -3.13324
   D120       3.11501  -0.00016   0.00000  -0.00446  -0.00435   3.11066
   D121      -0.01109   0.00001   0.00000   0.00161   0.00166  -0.00943
   D122      -0.00398   0.00045   0.00000   0.00151   0.00152  -0.00246
   D123       3.14151   0.00022   0.00000   0.00101   0.00096  -3.14072
   D124       3.12240   0.00033   0.00000   0.00191   0.00205   3.12444
   D125      -0.01530   0.00009   0.00000   0.00142   0.00148  -0.01382
   D126      -1.35969   0.00391   0.00000  -0.28394  -0.27928  -1.63897
   D127       0.01655  -0.00003   0.00000   0.00376   0.00366   0.02021
   D128      -3.12893   0.00020   0.00000   0.00425   0.00423  -3.12471
   D129      -3.14062  -0.00021   0.00000  -0.00232  -0.00236   3.14020
   D130      -0.00293   0.00003   0.00000  -0.00183  -0.00180  -0.00472
         Item               Value     Threshold  Converged?
 Maximum Force            0.012924     0.000450     NO 
 RMS     Force            0.001777     0.000300     NO 
 Maximum Displacement     0.747328     0.001800     NO 
 RMS     Displacement     0.153967     0.001200     NO 
 Predicted change in Energy=-4.895923D-03
 GradGradGradGradGradGradGradGradGradGradGradGradGradGradGradGradGradGrad

                          Input orientation:                          
 ---------------------------------------------------------------------
 Center     Atomic      Atomic             Coordinates (Angstroms)
 Number     Number       Type             X           Y           Z
 ---------------------------------------------------------------------
      1          6           0        2.296599    3.216053    0.829600
      2          6           0        1.916047    4.233950   -0.040407
      3          6           0        1.387481    3.936827   -1.294752
      4          6           0        1.206994    2.612051   -1.674832
      5          6           0        1.549967    1.597415   -0.782100
      6          6           0        2.119081    1.881103    0.465069
      7         16           0        2.617920    0.612909    1.606130
      8          6           0        3.333214   -0.569933    0.495448
      9          6           0        2.781449   -0.856031   -0.757141
     10         16           0        1.271323   -0.081865   -1.308503
     11          6           0        3.404067   -1.742242   -1.635969
     12          6           0        4.556315   -2.405422   -1.229138
     13          6           0        5.081316   -2.171175    0.040294
     14          6           0        4.488524   -1.244022    0.892596
     15          1           0        5.976525   -2.692374    0.362923
     16          1           0        4.931842   -1.030792    1.860070
     17          1           0        2.983418   -1.924084   -2.619807
     18          1           0        5.036717   -3.106736   -1.902201
     19          1           0        2.744427    3.456433    1.788180
     20          1           0        0.784466    2.369108   -2.644441
     21          1           0        2.055709    5.267140    0.259908
     22          1           0        1.107293    4.732767   -1.975539
     23          6           0       -0.220904   -0.847092   -0.319741
     24          1           0       -0.895260   -1.009272   -1.163856
     25          6           0        0.184085   -2.200455    0.247240
     26          1           0       -0.671343   -2.503934    0.855820
     27          6           0        0.399681   -3.279369   -0.813696
     28          1           0        1.129674   -3.005738   -1.580352
     29          1           0        0.759025   -4.196511   -0.337774
     30          1           0       -0.554362   -3.489055   -1.305405
     31          1           0        1.043124   -2.105815    0.920535
     32          6           0       -1.538181    1.341057   -0.006764
     33          6           0       -2.312599    1.162393   -1.152640
     34          6           0       -1.418465    2.618884    0.548664
     35          6           0       -2.928905    2.261056   -1.751637
     36          1           0       -2.455243    0.167088   -1.563581
     37          6           0       -2.049736    3.709952   -0.035862
     38          1           0       -0.810473    2.760968    1.438912
     39          6           0       -2.800144    3.534575   -1.199961
     40          1           0       -3.524276    2.114556   -2.648085
     41          1           0       -1.940807    4.697186    0.402967
     42          1           0       -3.283748    4.384720   -1.671898
     43          6           0       -0.767228    0.223450    0.643236
     44          1           0        0.051630    0.649193    1.211513
     45         35           0       -1.845737   -0.535978    2.122376
     46         35           0       -3.152471   -2.376920   -1.070705
 ---------------------------------------------------------------------
                    Distance matrix (angstroms):
                    1          2          3          4          5
     1  C    0.000000
     2  C    1.392066   0.000000
     3  C    2.420513   1.393214   0.000000
     4  C    2.797184   2.409286   1.389988   0.000000
     5  C    2.403128   2.763230   2.400429   1.394305   0.000000
     6  C    1.395165   2.415081   2.803250   2.438312   1.399929
     7  S    2.735435   4.039263   4.580124   4.092920   2.795250
     8  C    3.939533   5.037141   5.225091   4.399540   3.083748
     9  C    4.397123   5.212536   5.020324   3.917736   2.745281
    10  S    4.061889   4.544227   4.020394   2.719471   1.781776
    11  C    5.647140   6.361987   6.036130   4.877346   3.914088
    12  C    6.398882   7.243297   7.090130   6.049102   5.026000
    13  C    6.115544   7.145003   7.261850   6.389936   5.229631
    14  C    4.969986   6.123422   6.422005   5.677096   4.417407
    15  H    6.976327   8.038912   8.231252   7.418746   6.269592
    16  H    5.103142   6.358013   6.869689   6.296056   5.032456
    17  H    6.228253   6.761211   6.217159   4.962377   4.222903
    18  H    7.412735   8.190881   7.955985   6.886436   5.961635
    19  H    1.084992   2.152783   3.402433   3.881898   3.389546
    20  H    3.882373   3.396926   2.154769   1.085215   2.156342
    21  H    2.142320   1.084978   2.152494   3.393086   3.848173
    22  H    3.403481   2.155839   1.084204   2.144249   3.383887
    23  C    4.916091   5.519201   5.140373   3.980055   3.053748
    24  H    5.658198   6.054499   5.449031   4.218359   3.594397
    25  C    5.842979   6.669632   6.441438   5.282132   4.165212
    26  H    6.444192   7.273025   7.095570   6.008798   4.943487
    27  C    6.963421   7.703721   7.299360   6.008506   5.010707
    28  H    6.773497   7.443312   6.953218   5.619116   4.690722
    29  H    7.659830   8.514681   8.213522   6.953051   5.864520
    30  H    7.592411   8.206580   7.675585   6.361002   5.529397
    31  H    5.468249   6.471323   6.445123   5.387118   4.107283
    32  C    4.349788   4.505736   4.117819   3.454542   3.194295
    33  C    5.421393   5.343498   4.626908   3.842099   3.904607
    34  C    3.773226   3.751588   3.606728   3.440496   3.409680
    35  C    5.905988   5.504015   4.652756   4.151476   4.630411
    36  H    6.132170   6.161786   5.389780   4.404793   4.324147
    37  C    4.459102   4.000254   3.667525   3.807610   4.239993
    38  H    3.198791   3.433944   3.699536   3.713186   3.443607
    39  C    5.495213   4.906746   4.207969   4.139288   4.780236
    40  H    6.869511   6.394446   5.410873   4.855887   5.431139
    41  H    4.509034   3.909795   3.812860   4.309720   4.816479
    42  H    6.226038   5.451822   4.707784   4.827952   5.650275
    43  C    4.286891   4.873545   4.710386   3.869936   3.047745
    44  H    3.431401   4.230111   4.344469   3.676774   2.668077
    45  Br   5.736545   6.448322   6.491259   5.800693   4.951581
    46  Br   8.036471   8.393748   7.779767   6.652799   6.163729
                    6          7          8          9         10
     6  C    0.000000
     7  S    1.777408   0.000000
     8  C    2.735438   1.773239   0.000000
     9  C    3.069923   2.787396   1.398312   0.000000
    10  S    2.778038   3.284985   2.782777   1.784324   0.000000
    11  C    4.381115   4.083622   2.433570   1.394762   2.722624
    12  C    5.213899   4.572356   2.799856   2.402821   4.024474
    13  C    5.037482   4.033768   2.413918   2.766749   4.549782
    14  C    3.945053   2.730656   1.395300   2.405468   4.067656
    15  H    5.983894   4.873467   3.392552   3.851650   5.634478
    16  H    4.282146   2.849644   2.151788   3.391832   4.933530
    17  H    4.974232   4.942517   3.414806   2.156631   2.836293
    18  H    6.244606   5.656388   3.884071   3.385716   4.866262
    19  H    2.150197   2.852153   4.269596   5.007731   4.927376
    20  H    3.418830   4.951075   4.999298   4.236904   2.833554
    21  H    3.392839   4.877527   5.979877   6.249345   5.629124
    22  H    3.887451   5.664238   6.259324   5.960030   4.863387
    23  C    3.678927   3.728204   3.656926   3.034060   1.946784
    24  H    4.482624   4.758858   4.563585   3.702308   2.361163
    25  C    4.522253   3.960448   3.554887   3.092338   2.844441
    26  H    5.212264   4.593139   4.461693   4.151987   3.784794
    27  C    5.587670   5.091756   4.202443   3.398321   3.350914
    28  H    5.389238   5.046103   3.885574   2.833245   2.939898
    29  H    6.279466   5.510424   4.524685   3.927451   4.258529
    30  H    6.254636   5.946976   5.184361   4.284979   3.865499
    31  H    4.154594   3.215818   2.790008   2.719987   3.019447
    32  C    3.726908   4.517168   5.256862   4.904025   3.407719
    33  C    4.772139   5.676510   6.131260   5.493612   3.796968
    34  C    3.614629   4.629749   5.722748   5.605304   4.240056
    35  C    5.526329   6.690161   7.230354   6.581290   4.829861
    36  H    5.289396   5.998567   6.187814   5.396300   3.743573
    37  C    4.579810   5.837365   6.897526   6.686463   5.198743
    38  H    3.210113   4.049198   5.399553   5.550426   4.468095
    39  C    5.450236   6.765036   7.572284   7.115313   5.446767
    40  H    6.449318   7.621015   8.007088   7.222342   5.442106
    41  H    4.941344   6.237862   7.454287   7.381312   6.007183
    42  H    6.326554   7.733157   8.545769   8.067766   6.389923
    43  C    3.333217   3.540914   4.179105   3.964774   2.838695
    44  H    2.519750   2.596707   3.573208   3.686897   2.893542
    45  Br   4.930388   4.637961   5.428590   5.459386   4.657597
    46  Br   6.948282   7.028652   6.912464   6.133745   4.989367
                   11         12         13         14         15
    11  C    0.000000
    12  C    1.390322   0.000000
    13  C    2.409773   1.393540   0.000000
    14  C    2.796052   2.419752   1.391917   0.000000
    15  H    3.393502   2.152671   1.084959   2.142994   0.000000
    16  H    3.881049   3.402033   2.152766   1.085359   2.468535
    17  H    1.085335   2.153986   3.396818   3.881341   4.294838
    18  H    2.144358   1.084270   2.156514   3.403103   2.487111
    19  H    6.259883   6.837287   6.339253   5.092958   7.091237
    20  H    4.978205   6.247085   6.803300   6.267805   7.849860
    21  H    7.385381   8.206004   8.033123   6.979549   8.873402
    22  H    6.878679   7.962827   8.217108   7.441836   9.182077
    23  C    3.959061   5.106586   5.476894   4.879142   6.502247
    24  H    4.386839   5.627893   6.206405   5.767949   7.237770
    25  C    3.758287   4.619319   4.901689   4.456394   5.814441
    26  H    4.837164   5.628958   5.819699   5.311587   6.668778
    27  C    3.473505   4.267785   4.886216   4.875727   5.729763
    28  H    2.602380   3.496513   4.351835   4.527802   5.231298
    29  H    3.834710   4.292079   4.788227   4.913264   5.475008
    30  H    4.339331   5.224854   5.942102   5.941556   6.787525
    31  H    3.498850   4.129573   4.133533   3.551655   4.999342
    32  C    6.048707   7.257630   7.493713   6.619113   8.536746
    33  C    6.430457   7.740616   8.197911   7.498606   9.266376
    34  C    6.859217   8.006387   8.090134   7.066318   9.106581
    35  C    7.493084   8.836150   9.328415   8.619500  10.407425
    36  H    6.162978   7.476069   8.052305   7.499329   9.109481
    37  C    7.875959   9.080838   9.243666   8.255467  10.274710
    38  H    6.891744   7.912806   7.809952   6.664667   8.772687
    39  C    8.156417   9.455258   9.808733   8.963173  10.874163
    40  H    7.993823   9.366940   9.982539   9.381974  11.065169
    41  H    8.613430   9.763371   9.829351   8.767781  10.830113
    42  H    9.070161  10.381168  10.765020   9.933155  11.831247
    43  C    5.143775   6.225501   6.348483   5.462470   7.352469
    44  H    5.006591   5.964867   5.884214   4.834460   6.854966
    45  Br   6.568156   7.464164   7.415727   6.491267   8.302620
    46  Br   6.611395   7.710468   8.310951   7.970121   9.246263
                   16         17         18         19         20
    16  H    0.000000
    17  H    4.966249   0.000000
    18  H    4.298282   2.475815   0.000000
    19  H    4.992508   6.959701   7.870749   0.000000
    20  H    7.003617   4.823639   6.972620   4.967077   0.000000
    21  H    7.106096   7.801738   9.147837   2.467510   4.295334
    22  H    7.909341   6.946121   8.769468   4.298235   2.477606
    23  C    5.597867   4.088753   5.937403   5.635321   4.093769
    24  H    6.565037   4.242737   6.335050   6.473358   4.053031
    25  C    5.148838   4.016542   5.384188   6.397673   5.440880
    26  H    5.879996   5.076760   6.368045   6.932730   6.173957
    27  C    5.722378   3.431404   4.766209   7.592011   5.950209
    28  H    5.494852   2.384703   3.921578   7.464187   5.490029
    29  H    5.680202   3.914017   4.683342   8.187127   6.959074
    30  H    6.794242   4.085667   5.635822   8.288069   6.156586
    31  H    4.142527   4.041261   4.991840   5.880973   5.727206
    32  C    7.139463   6.159058   8.161178   5.102683   3.661819
    33  C    8.146680   6.302913   8.532277   6.283673   3.643274
    34  C    7.440854   7.074909   8.969885   4.423523   3.887314
    35  C    9.255918   7.295524   9.606611   6.793079   3.820719
    36  H    8.229540   5.921794   8.183034   7.006473   4.063602
    37  C    8.649372   7.984471  10.008410   5.135698   4.078633
    38  H    6.894128   7.267498   8.932112   3.639090   4.401267
    39  C    9.486304   8.078522  10.296434   6.298997   4.036616
    40  H   10.085762   7.659079  10.055289   7.796006   4.316256
    41  H    9.064556   8.787854  10.719181   5.040804   4.704653
    42  H   10.454591   8.942981  11.198441   7.012328   4.643156
    43  C    5.960973   5.415413   7.159271   4.908645   4.221424
    44  H    5.201869   5.467738   6.975193   3.932467   4.285270
    45  Br   6.800678   6.909116   8.377004   6.092670   6.170902
    46  Br   8.703886   6.344598   8.263584   8.773519   6.364032
                   21         22         23         24         25
    21  H    0.000000
    22  H    2.486418   0.000000
    23  C    6.550023   5.969976   0.000000
    24  H    7.080160   6.135150   1.092515   0.000000
    25  C    7.698578   7.339116   1.522194   2.138947   0.000000
    26  H    8.257210   7.971824   2.080856   2.522547   1.092806
    27  C    8.771424   8.126803   2.558337   2.636821   1.528439
    28  H    8.525527   7.748622   2.841294   2.873970   2.209686
    29  H    9.570752   9.084909   3.489870   3.684775   2.158017
    30  H    9.270040   8.414781   2.839489   2.507105   2.148605
    31  H    7.471427   7.426815   2.172656   3.050316   1.095550
    32  C    5.329286   4.730572   2.573163   2.697453   3.946267
    33  C    6.158437   5.012025   3.017770   2.593281   4.416088
    34  C    4.377958   4.149646   3.768457   4.045984   5.087735
    35  C    6.158671   4.738183   4.363963   3.895669   5.795799
    36  H    7.048711   5.805756   2.750994   1.994279   3.981254
    37  C    4.400794   3.843869   4.918523   4.987611   6.324793
    38  H    3.985718   4.384552   4.056914   4.582172   5.198552
    39  C    5.358387   4.159958   5.160065   4.927112   6.624996
    40  H    7.037858   5.362721   5.010470   4.344302   6.383899
    41  H    4.039487   3.866455   5.849735   6.009307   7.219201
    42  H    5.746333   4.415266   6.211377   5.920991   7.685927
    43  C    5.792644   5.541277   1.540082   2.191250   2.633841
    44  H    5.123214   5.286522   2.158213   3.047866   3.011288
    45  Br   7.236452   7.298834   2.949713   3.453510   3.225956
    46  Br   9.344909   8.337384   3.390930   2.640860   3.591758
                   26         27         28         29         30
    26  H    0.000000
    27  C    2.129713   0.000000
    28  H    3.070896   1.093401   0.000000
    29  H    2.517029   1.093974   1.760489   0.000000
    30  H    2.378033   1.093592   1.773462   1.778142   0.000000
    31  H    1.761273   2.190618   2.659283   2.456636   3.069222
    32  C    4.034776   5.074917   5.337439   6.004280   5.097485
    33  C    4.491056   5.215419   5.422683   6.230308   4.975008
    34  C    5.186116   6.320686   6.531623   7.209497   6.441364
    35  C    5.882222   6.531120   6.651354   7.569676   6.237095
    36  H    4.021213   4.537729   4.787351   5.556538   4.128848
    37  C    6.427087   7.446831   7.589110   8.395978   7.461474
    38  H    5.298919   6.559298   6.792277   7.350269   6.830788
    39  C    6.724702   7.537766   7.639624   8.554574   7.374689
    40  H    6.461194   6.917865   7.001194   7.969553   6.482564
    41  H    7.326169   8.401404   8.526221   9.323928   8.476752
    42  H    7.788939   8.546486   8.608457   9.579218   8.341475
    43  C    2.737336   3.969140   4.355483   4.777853   4.198239
    44  H    3.254445   4.433533   4.723898   5.136296   4.881312
    45  Br   2.618438   4.603110   5.353782   5.122170   4.705104
    46  Br   3.143824   3.673997   4.357972   4.375832   2.835860
                   31         32         33         34         35
    31  H    0.000000
    32  C    4.404991   0.000000
    33  C    5.122510   1.394516   0.000000
    34  C    5.340458   1.398455   2.411489   0.000000
    35  C    6.479743   2.413522   1.394880   2.775041   0.000000
    36  H    4.855460   2.154735   1.086210   3.398205   2.155092
    37  C    6.656097   2.423675   2.793984   1.389462   2.411664
    38  H    5.233557   2.153064   3.395285   1.087374   3.862287
    39  C    7.147112   2.797819   2.422228   2.409402   1.393835
    40  H    7.169918   3.394031   2.147355   3.861087   1.086071
    41  H    7.446647   3.404936   3.879807   2.147885   3.399027
    42  H    8.220072   3.883756   3.405312   3.395343   2.154582
    43  C    2.963063   1.505296   2.548520   2.484182   3.815770
    44  H    2.942414   2.119051   3.382628   2.545630   4.501327
    45  Br   3.500619   2.855011   3.718622   3.551378   4.899451
    46  Br   4.652048   4.190615   3.638521   5.530569   4.693024
                   36         37         38         39         40
    36  H    0.000000
    37  C    3.879465   0.000000
    38  H    4.295165   2.147394   0.000000
    39  C    3.404577   1.396065   3.394246   0.000000
    40  H    2.472167   3.397538   4.948345   2.153574   0.000000
    41  H    4.965254   1.085849   2.469773   2.158588   4.299566
    42  H    4.299602   2.157478   4.293110   1.085976   2.482829
    43  C    2.778959   3.776467   2.659694   4.300427   4.691523
    44  H    3.770674   3.916623   2.292276   4.719455   5.461766
    45  Br   3.801589   4.767340   3.522605   5.340245   5.709651
    46  Br   2.683474   6.271917   6.179080   5.923396   4.774906
                   41         42         43         44         45
    41  H    0.000000
    42  H    2.491222   0.000000
    43  C    4.631343   5.385990   0.000000
    44  H    4.583645   5.778665   1.083847   0.000000
    45  Br   5.509212   6.377904   1.981860   2.415429   0.000000
    46  Br   7.326856   6.789584   3.922869   4.963078   3.910548
                   46
    46  Br   0.000000
 Stoichiometry    C22H20Br2S2
 Framework group  C1[X(C22H20Br2S2)]
 Deg. of freedom   132
 Full point group                 C1      NOp   1
 Largest Abelian subgroup         C1      NOp   1
 Largest concise Abelian subgroup C1      NOp   1
                         Standard orientation:                         
 ---------------------------------------------------------------------
 Center     Atomic      Atomic             Coordinates (Angstroms)
 Number     Number       Type             X           Y           Z
 ---------------------------------------------------------------------
      1          6           0        2.349353    3.088126    0.758188
      2          6           0        1.983828    4.098782   -0.126580
      3          6           0        1.404912    3.792466   -1.356244
      4          6           0        1.158825    2.467207   -1.695654
      5          6           0        1.487659    1.461943   -0.787140
      6          6           0        2.106299    1.752973    0.434493
      7         16           0        2.588157    0.494210    1.593158
      8          6           0        3.219793   -0.744888    0.493136
      9          6           0        2.618212   -1.039183   -0.734368
     10         16           0        1.124543   -0.216997   -1.260461
     11          6           0        3.176590   -1.972320   -1.607770
     12          6           0        4.312894   -2.672404   -1.218296
     13          6           0        4.886153   -2.428363    0.028208
     14          6           0        4.358410   -1.456238    0.873131
     15          1           0        5.768935   -2.978061    0.337504
     16          1           0        4.839865   -1.237380    1.820921
     17          1           0        2.718546   -2.161182   -2.573419
     18          1           0        4.743169   -3.409779   -1.886714
     19          1           0        2.836144    3.333691    1.696239
     20          1           0        0.696854    2.217754   -2.645416
     21          1           0        2.174772    5.132491    0.142047
     22          1           0        1.136435    4.582008   -2.049094
     23          6           0       -0.366257   -0.894426   -0.207574
     24          1           0       -1.072536   -1.049587   -1.026526
     25          6           0        0.000586   -2.248781    0.382529
     26          1           0       -0.847213   -2.501040    1.024268
     27          6           0        0.138963   -3.362048   -0.655553
     28          1           0        0.855369   -3.138358   -1.450695
     29          1           0        0.475190   -4.281088   -0.166578
     30          1           0       -0.837637   -3.544174   -1.112745
     31          1           0        0.883250   -2.173053    1.027044
     32          6           0       -1.582828    1.353776    0.086892
     33          6           0       -2.399074    1.178728   -1.030146
     34          6           0       -1.393906    2.639075    0.604572
     35          6           0       -2.988339    2.286666   -1.639185
     36          1           0       -2.594884    0.180202   -1.410222
     37          6           0       -1.997978    3.740413    0.010640
     38          1           0       -0.753293    2.778083    1.472139
     39          6           0       -2.790677    3.567191   -1.125414
     40          1           0       -3.616722    2.142567   -2.513210
     41          1           0       -1.835302    4.732980    0.419804
     42          1           0       -3.253610    4.424581   -1.604914
     43          6           0       -0.838309    0.221767    0.742759
     44          1           0        0.014474    0.627240    1.274809
     45         35           0       -1.900481   -0.454749    2.273081
     46         35           0       -3.379681   -2.319425   -0.829714
 ---------------------------------------------------------------------
 Rotational constants (GHZ):           0.1641453           0.1223165           0.0921010
 Standard basis: 6-31+G(d,p) (6D, 7F)
 There are   632 symmetry adapted cartesian basis functions of A   symmetry.
 There are   632 symmetry adapted basis functions of A   symmetry.
   632 basis functions,  1130 primitive gaussians,   632 cartesian basis functions
   127 alpha electrons      127 beta electrons
       nuclear repulsion energy      3908.1228796454 Hartrees.
 NAtoms=   46 NActive=   46 NUniq=   46 SFac= 1.00D+00 NAtFMM=   60 NAOKFM=F Big=F
 Integral buffers will be    131072 words long.
 Raffenetti 2 integral format.
 Two-electron integral symmetry is turned on.
 Nuclear repulsion after empirical dispersion term =     3908.0734618916 Hartrees.
 ------------------------------------------------------------------------------
 Polarizable Continuum Model (PCM)
 =================================
 Model                : PCM.
 Atomic radii         : SMD-Coulomb.
 Polarization charges : Total charges.
 Charge compensation  : None.
 Solution method      : Matrix inversion.
 Cavity type          : VdW (van der Waals Surface) (Alpha=1.000).
 Cavity algorithm     : GePol (No added spheres)
                        Default sphere list used, NSphG=   46.
                        Lebedev-Laikov grids with approx.  5.0 points / Ang**2.
                        Smoothing algorithm: York/Karplus (Gamma=1.0000).
                        Polarization charges: spherical gaussians, with
                                              point-specific exponents (IZeta= 3).
                        Self-potential: point-specific (ISelfS= 7).
                        Self-field    : sphere-specific E.n sum rule (ISelfD= 2).
 1st derivatives      : Analytical E(r).r(x)/FMM algorithm (CHGder, D1EAlg=3).
                        Cavity 1st derivative terms included.
 Solvent              : Dichloromethane, Eps=   8.930000 Eps(inf)=   2.028346
 ------------------------------------------------------------------------------
 ------------------------------------------------------------------------------
 Atomic radii for non-electrostatic terms: SMD-CDS.
 ------------------------------------------------------------------------------
 Nuclear repulsion after PCM non-electrostatic terms =     3908.0559255354 Hartrees.
 One-electron integrals computed using PRISM.
 NBasis=   632 RedAO= T EigKep=  1.19D-06  NBF=   632
 NBsUse=   629 1.00D-06 EigRej=  9.98D-07 NBFU=   629
 Initial guess from the checkpoint file:  "/home/osl/gaussian/scratch/Gau-569732.chk"
 B after Tr=     0.000000    0.000000    0.000000
         Rot=    0.999791    0.001289   -0.004041    0.020012 Ang=   2.34 deg.
 ExpMin= 3.50D-02 ExpMax= 5.74D+05 ExpMxC= 5.74D+03 IAcc=3 IRadAn=         5 AccDes= 0.00D+00
 Harris functional with IExCor= 4639 and IRadAn=       5 diagonalized for initial guess.
 HarFok:  IExCor= 4639 AccDes= 0.00D+00 IRadAn=         5 IDoV= 1 UseB2=F ITyADJ=14
 ICtDFT=  3500011 ScaDFX=  1.000000  1.000000  1.000000  1.000000
 FoFCou: FMM=F IPFlag=           0 FMFlag=      100000 FMFlg1=           0
         NFxFlg=           0 DoJE=T BraDBF=F KetDBF=T FulRan=T
         wScrn=  0.000000 ICntrl=       500 IOpCl=  0 I1Cent=   200000004 NGrid=           0
         NMat0=    1 NMatS0=      1 NMatT0=    0 NMatD0=    1 NMtDS0=    0 NMtDT0=    0
 Petite list used in FoFCou.
 Requested convergence on RMS density matrix=1.00D-08 within 128 cycles.
 Requested convergence on MAX density matrix=1.00D-06.
 Requested convergence on             energy=1.00D-06.
 No special actions if energy rises.
 Inv3:  Mode=1 IEnd=    36352083.
 Iteration    1 A*A^-1 deviation from unit magnitude is 3.22D-15 for    235.
 Iteration    1 A*A^-1 deviation from orthogonality  is 2.40D-15 for   1094    989.
 Iteration    1 A^-1*A deviation from unit magnitude is 3.22D-15 for      9.
 Iteration    1 A^-1*A deviation from orthogonality  is 8.83D-15 for   1379   1373.
 Error on total polarization charges =  0.04359
 SCF Done:  E(RwB97XD) =  -6790.03122148     A.U. after   20 cycles
            NFock= 20  Conv=0.28D-08     -V/T= 2.0064
 SMD-CDS (non-electrostatic) energy       (kcal/mol) =     -11.00
 (included in total energy above)
 D1PCM: PCM CHGder 1st derivatives, ID1Alg=3 FixD1E=F DoIter=F DoCFld=F I1PDM=0.
 Calling FoFJK, ICntrl=      2127 FMM=F ISym2X=0 I1Cent= 0 IOpClX= 0 NMat=1 NMatS=1 NMatT=0.
 ***** Axes restored to original set *****
 -------------------------------------------------------------------
 Center     Atomic                   Forces (Hartrees/Bohr)
 Number     Number              X              Y              Z
 -------------------------------------------------------------------
      1        6          -0.000039466   -0.000110776    0.000084353
      2        6          -0.000135136   -0.000299548   -0.000074398
      3        6           0.000085912   -0.000323436   -0.000350402
      4        6          -0.000461770   -0.000410648    0.000365063
      5        6          -0.000472285   -0.000156604    0.000216375
      6        6           0.000292744   -0.000009515   -0.000371041
      7       16           0.000794394    0.000599506    0.000358737
      8        6          -0.000408957   -0.000135984    0.000240985
      9        6          -0.000605791   -0.000194527    0.000863800
     10       16           0.000961255   -0.000123286   -0.000070460
     11        6          -0.000262063    0.000236055    0.000119979
     12        6          -0.000293733   -0.000001612   -0.000150134
     13        6          -0.000112855    0.000265130   -0.000331911
     14        6          -0.000117556    0.000039071   -0.000125839
     15        1           0.000033251    0.000045600   -0.000074168
     16        1          -0.000007364   -0.000108391   -0.000071165
     17        1           0.000126394   -0.000143699   -0.000091883
     18        1           0.000013208    0.000011620   -0.000051612
     19        1           0.000096558   -0.000029969    0.000231313
     20        1          -0.000131567   -0.000025952    0.000066719
     21        1           0.000022468   -0.000008192   -0.000084708
     22        1          -0.000031711   -0.000017043   -0.000021438
     23        6           0.002614429    0.001157841   -0.000213624
     24        1          -0.001752353   -0.000555522    0.002835077
     25        6           0.001277196   -0.000126838    0.000412591
     26        1           0.000292847   -0.000292827   -0.000086203
     27        6           0.000107882    0.000264417    0.000107734
     28        1          -0.000059501   -0.000148853    0.000189007
     29        1          -0.000232224    0.000018432    0.000047886
     30        1           0.000010775    0.000156046   -0.000164722
     31        1          -0.000153939    0.000260031    0.000003749
     32        6           0.000761965    0.000894753    0.000902171
     33        6           0.001309143    0.001006542   -0.001270188
     34        6           0.000433227    0.000610355   -0.000350860
     35        6          -0.000905242    0.000031237    0.000497994
     36        1          -0.001684452    0.000389681   -0.000501220
     37        6          -0.000523524   -0.000212646   -0.000058120
     38        1           0.000003672    0.000291333   -0.000072490
     39        6           0.000334986   -0.000428124    0.000012799
     40        1           0.000008598    0.000005367    0.000044948
     41        1          -0.000104033   -0.000028048    0.000001482
     42        1          -0.000009360   -0.000011335    0.000055995
     43        6          -0.000548006   -0.000679769    0.000513060
     44        1           0.000168516   -0.000459059    0.000696208
     45       35           0.000868585    0.000275058   -0.002475378
     46       35          -0.001565115   -0.001515875   -0.001806061
 -------------------------------------------------------------------
 Cartesian Forces:  Max     0.002835077 RMS     0.000639634

 GradGradGradGradGradGradGradGradGradGradGradGradGradGradGradGradGradGrad
 Berny optimization.
 Using GEDIIS/GDIIS optimizer.
 FormGI is forming the generalized inverse of G from B-inverse, IUseBI=4.
 Internal  Forces:  Max     0.006321371 RMS     0.000675151
 Search for a local minimum.
 Step number   2 out of a maximum of  275
 All quantities printed in internal units (Hartrees-Bohrs-Radians)
 Mixed Optimization -- En-DIIS/RFO-DIIS
 Update second derivatives using D2CorX and points    1    2
 DE= -3.34D-03 DEPred=-4.90D-03 R= 6.81D-01
 TightC=F SS=  1.41D+00  RLast= 7.43D-01 DXNew= 5.0454D-01 2.2276D+00
 Trust test= 6.81D-01 RLast= 7.43D-01 DXMaxT set to 5.05D-01
 ITU=  1  0
 Use linear search instead of GDIIS.
 Linear search step of   0.551 exceeds DXMaxT=   0.505 but not scaled.
 Quartic linear search produced a step of  1.80506.
 Iteration  1 RMS(Cart)=  0.23885023 RMS(Int)=  0.04869073
 Iteration  2 RMS(Cart)=  0.05206587 RMS(Int)=  0.02391487
 Iteration  3 RMS(Cart)=  0.03150988 RMS(Int)=  0.00799221
 Iteration  4 RMS(Cart)=  0.00689186 RMS(Int)=  0.00763641
 Iteration  5 RMS(Cart)=  0.00030704 RMS(Int)=  0.00763612
 Iteration  6 RMS(Cart)=  0.00000740 RMS(Int)=  0.00763612
 Iteration  7 RMS(Cart)=  0.00000025 RMS(Int)=  0.00763612
 Variable       Old X    -DE/DX   Delta X   Delta X   Delta X     New X
                                 (Linear)    (Quad)   (Total)
    R1        2.63062   0.00016   0.00055   0.00000   0.00057   2.63120
    R2        2.63648  -0.00024   0.00063   0.00000   0.00060   2.63708
    R3        2.05034   0.00024  -0.00068   0.00000  -0.00068   2.04966
    R4        2.63279   0.00012  -0.00027   0.00000  -0.00021   2.63258
    R5        2.05031  -0.00003   0.00003   0.00000   0.00003   2.05034
    R6        2.62670  -0.00056  -0.00499   0.00000  -0.00495   2.62174
    R7        2.04885   0.00001  -0.00042   0.00000  -0.00042   2.04843
    R8        2.63485  -0.00074  -0.00199   0.00000  -0.00202   2.63283
    R9        2.05076   0.00000  -0.00038   0.00000  -0.00038   2.05038
   R10        2.64548   0.00015  -0.00133   0.00000  -0.00148   2.64401
   R11        3.36707  -0.00114  -0.01745   0.00000  -0.01775   3.34932
   R12        3.35881   0.00020   0.00779   0.00000   0.00799   3.36680
   R13        3.35094   0.00019   0.00318   0.00000   0.00343   3.35436
   R14        2.64243  -0.00003   0.00026   0.00000   0.00032   2.64274
   R15        2.63674  -0.00011  -0.00133   0.00000  -0.00134   2.63539
   R16        3.37188  -0.00112  -0.01791   0.00000  -0.01806   3.35382
   R17        2.63572  -0.00028  -0.00419   0.00000  -0.00421   2.63150
   R18        3.67889  -0.00122  -0.27392   0.00000  -0.27392   3.40497
   R19        2.62733  -0.00064  -0.00362   0.00000  -0.00361   2.62372
   R20        2.05099   0.00006  -0.00042   0.00000  -0.00042   2.05057
   R21        2.63341  -0.00021  -0.00136   0.00000  -0.00132   2.63209
   R22        2.04897   0.00003  -0.00034   0.00000  -0.00034   2.04863
   R23        2.63034   0.00015   0.00129   0.00000   0.00131   2.63165
   R24        2.05027  -0.00002   0.00003   0.00000   0.00003   2.05031
   R25        2.05103  -0.00009   0.00027   0.00000   0.00027   2.05130
   R26        2.06455   0.00168   0.01827   0.00000   0.03371   2.09827
   R27        2.87653   0.00040   0.01243   0.00000   0.01243   2.88896
   R28        2.91033  -0.00062  -0.00419   0.00000   0.00933   2.91966
   R29        4.99050   0.00180  -0.02184   0.00000  -0.01284   4.97767
   R30        2.06510  -0.00020  -0.00161   0.00000  -0.00161   2.06349
   R31        2.88833  -0.00035  -0.00055   0.00000  -0.00055   2.88778
   R32        2.07029  -0.00010   0.00303   0.00000   0.00303   2.07332
   R33        2.06623  -0.00021  -0.00098   0.00000  -0.00098   2.06525
   R34        2.06731  -0.00007  -0.00059   0.00000  -0.00059   2.06673
   R35        2.06659   0.00004  -0.00006   0.00000  -0.00006   2.06653
   R36        2.63525   0.00166  -0.01608   0.00000  -0.04028   2.59497
   R37        2.64270   0.00067   0.00271   0.00000  -0.00046   2.64223
   R38        2.84460   0.00168  -0.00874   0.00000  -0.01327   2.83133
   R39        2.63594  -0.00017  -0.00133   0.00000  -0.00508   2.63087
   R40        2.05264   0.00068  -0.00431   0.00000  -0.01577   2.03687
   R41        2.62570  -0.00004   0.00027   0.00000   0.00390   2.62960
   R42        2.05484  -0.00002  -0.00022   0.00000  -0.00022   2.05462
   R43        2.63397  -0.00062  -0.00305   0.00000   0.00006   2.63403
   R44        2.05238  -0.00004  -0.00015   0.00000  -0.00015   2.05223
   R45        5.07103   0.00072   0.28340   0.00000   0.27679   5.34782
   R46        2.63818  -0.00043   0.00660   0.00000   0.01343   2.65161
   R47        2.05196  -0.00003  -0.00014   0.00000  -0.00014   2.05181
   R48        2.05220  -0.00003  -0.00012   0.00000  -0.00012   2.05207
   R49        2.04817   0.00031  -0.00250   0.00000  -0.00250   2.04567
   R50        3.74517  -0.00243  -0.04451   0.00000  -0.04451   3.70067
    A1        2.09622  -0.00030   0.00344   0.00000   0.00329   2.09951
    A2        2.09785   0.00024  -0.00410   0.00000  -0.00403   2.09383
    A3        2.08903   0.00006   0.00062   0.00000   0.00070   2.08973
    A4        2.10651   0.00025   0.00438   0.00000   0.00432   2.11082
    A5        2.08075  -0.00006  -0.00294   0.00000  -0.00291   2.07783
    A6        2.09569  -0.00018  -0.00137   0.00000  -0.00134   2.09435
    A7        2.09290  -0.00011  -0.00435   0.00000  -0.00442   2.08848
    A8        2.10227   0.00009   0.00094   0.00000   0.00093   2.10321
    A9        2.08797   0.00002   0.00353   0.00000   0.00352   2.09149
   A10        2.07893  -0.00010  -0.00244   0.00000  -0.00265   2.07628
   A11        2.10393   0.00008   0.00229   0.00000   0.00229   2.10621
   A12        2.10009   0.00002   0.00059   0.00000   0.00059   2.10068
   A13        2.12109   0.00050   0.01313   0.00000   0.01316   2.13425
   A14        2.04678  -0.00113  -0.03001   0.00000  -0.02956   2.01722
   A15        2.11503   0.00063   0.01642   0.00000   0.01530   2.13033
   A16        2.06962  -0.00024  -0.01284   0.00000  -0.01292   2.05670
   A17        2.07061   0.00000   0.00408   0.00000   0.00435   2.07496
   A18        2.14294   0.00025   0.00893   0.00000   0.00850   2.15144
   A19        1.75895  -0.00065  -0.00412   0.00000  -0.00448   1.75447
   A20        2.13932   0.00014   0.00861   0.00000   0.00831   2.14763
   A21        2.06915   0.00043  -0.00006   0.00000   0.00000   2.06915
   A22        2.07470  -0.00057  -0.00837   0.00000  -0.00839   2.06631
   A23        2.11998   0.00080   0.01686   0.00000   0.01609   2.13606
   A24        2.11564   0.00050   0.00855   0.00000   0.00865   2.12428
   A25        2.04741  -0.00130  -0.02567   0.00000  -0.02540   2.02201
   A26        1.75714  -0.00041   0.01168   0.00000   0.01105   1.76819
   A27        1.91801   0.00006   0.00635   0.00000   0.00621   1.92423
   A28        1.89783   0.00088   0.00617   0.00000   0.00609   1.90392
   A29        2.08135   0.00003  -0.00128   0.00000  -0.00137   2.07998
   A30        2.09973   0.00020   0.00023   0.00000   0.00022   2.09995
   A31        2.10197  -0.00022   0.00128   0.00000   0.00127   2.10324
   A32        2.09278  -0.00021  -0.00361   0.00000  -0.00360   2.08918
   A33        2.08757   0.00008   0.00263   0.00000   0.00262   2.09019
   A34        2.10281   0.00013   0.00101   0.00000   0.00100   2.10381
   A35        2.10518   0.00023   0.00377   0.00000   0.00379   2.10897
   A36        2.09553  -0.00016  -0.00101   0.00000  -0.00102   2.09451
   A37        2.08208  -0.00007  -0.00281   0.00000  -0.00283   2.07925
   A38        2.09456   0.00003   0.00098   0.00000   0.00094   2.09550
   A39        2.09094   0.00007   0.00033   0.00000   0.00032   2.09126
   A40        2.09754  -0.00010  -0.00142   0.00000  -0.00143   2.09611
   A41        1.71031  -0.00026   0.02597   0.00000   0.01937   1.72968
   A42        1.91210  -0.00056   0.03045   0.00000   0.03525   1.94735
   A43        1.89257   0.00061   0.02958   0.00000   0.02343   1.91600
   A44        1.89656   0.00076  -0.05560   0.00000  -0.05796   1.83859
   A45        1.94694  -0.00078  -0.00189   0.00000   0.00607   1.95301
   A46        2.07088   0.00014  -0.01629   0.00000  -0.01964   2.05124
   A47        2.18610   0.00632   0.26458   0.00000   0.30913   2.49523
   A48        1.81942   0.00021   0.00139   0.00000   0.00106   1.82049
   A49        1.98951  -0.00014  -0.01231   0.00000  -0.01240   1.97711
   A50        1.93985  -0.00009   0.00928   0.00000   0.00926   1.94911
   A51        1.87648  -0.00017  -0.01438   0.00000  -0.01448   1.86200
   A52        1.87080  -0.00005   0.01504   0.00000   0.01500   1.88581
   A53        1.95732   0.00024   0.00193   0.00000   0.00202   1.95934
   A54        1.98692   0.00010   0.00613   0.00000   0.00613   1.99305
   A55        1.91362  -0.00008  -0.00068   0.00000  -0.00069   1.91293
   A56        1.90117  -0.00002  -0.00350   0.00000  -0.00350   1.89766
   A57        1.87082   0.00003  -0.00236   0.00000  -0.00236   1.86845
   A58        1.89142  -0.00006   0.00172   0.00000   0.00172   1.89315
   A59        1.89802   0.00003  -0.00151   0.00000  -0.00152   1.89651
   A60        2.08399  -0.00086   0.00746   0.00000   0.01446   2.09845
   A61        2.14613   0.00058  -0.04675   0.00000  -0.08940   2.05673
   A62        2.05224   0.00028   0.03817   0.00000   0.07299   2.12523
   A63        2.09129   0.00021   0.00478   0.00000   0.01567   2.10697
   A64        2.09578   0.00087  -0.00011   0.00000  -0.05253   2.04325
   A65        2.09582  -0.00109  -0.00451   0.00000   0.03683   2.13265
   A66        2.10776   0.00008  -0.00934   0.00000  -0.01846   2.08931
   A67        2.08568   0.00025   0.00136   0.00000   0.00589   2.09157
   A68        2.08961  -0.00033   0.00816   0.00000   0.01268   2.10228
   A69        2.10467   0.00007  -0.00582   0.00000  -0.01613   2.08853
   A70        2.08336  -0.00003   0.00177   0.00000   0.00695   2.09031
   A71        2.09506  -0.00004   0.00407   0.00000   0.00918   2.10425
   A72        2.55588   0.00209  -0.10116   0.00000  -0.13392   2.42196
   A73        2.09019   0.00031   0.00126   0.00000   0.00219   2.09238
   A74        2.09248  -0.00011   0.00120   0.00000   0.00069   2.09317
   A75        2.10032  -0.00020  -0.00264   0.00000  -0.00313   2.09719
   A76        2.08802   0.00020   0.00180   0.00000   0.00216   2.09018
   A77        2.09685  -0.00007  -0.00120   0.00000  -0.00138   2.09547
   A78        2.09831  -0.00013  -0.00060   0.00000  -0.00079   2.09753
   A79        2.01283   0.00176  -0.01424   0.00000  -0.03149   1.98133
   A80        1.91016  -0.00006   0.01761   0.00000   0.01556   1.92572
   A81        1.97507  -0.00195  -0.04950   0.00000  -0.03793   1.93714
   A82        1.89833  -0.00063   0.01610   0.00000   0.02699   1.92532
   A83        1.90505   0.00012   0.00538   0.00000   0.00291   1.90796
   A84        1.74197   0.00060   0.03526   0.00000   0.03356   1.77554
   A85        0.76768   0.00161  -0.17441   0.00000  -0.17740   0.59029
    D1       -0.02909   0.00000   0.00998   0.00000   0.00992  -0.01917
    D2        3.13591   0.00004   0.00661   0.00000   0.00666  -3.14062
    D3        3.09834  -0.00004   0.00745   0.00000   0.00725   3.10559
    D4       -0.01985   0.00000   0.00408   0.00000   0.00399  -0.01586
    D5       -0.00424   0.00001   0.01221   0.00000   0.01194   0.00770
    D6       -3.14103  -0.00014  -0.00635   0.00000  -0.00668   3.13548
    D7       -3.13174   0.00004   0.01475   0.00000   0.01464  -3.11710
    D8        0.01466  -0.00010  -0.00381   0.00000  -0.00398   0.01068
    D9        0.02628   0.00003  -0.01806   0.00000  -0.01796   0.00833
   D10       -3.12427   0.00000  -0.00654   0.00000  -0.00648  -3.13075
   D11       -3.13891  -0.00001  -0.01469   0.00000  -0.01468   3.12959
   D12       -0.00628  -0.00004  -0.00316   0.00000  -0.00321  -0.00948
   D13        0.00987  -0.00004   0.00354   0.00000   0.00359   0.01346
   D14        3.12804  -0.00003   0.02153   0.00000   0.02145  -3.13369
   D15       -3.12284  -0.00001  -0.00787   0.00000  -0.00779  -3.13064
   D16       -0.00467   0.00000   0.01012   0.00000   0.01007   0.00540
   D17       -0.04395   0.00002   0.01860   0.00000   0.01862  -0.02532
   D18        3.12304   0.00020   0.04905   0.00000   0.04858  -3.11156
   D19        3.12102   0.00002   0.00061   0.00000   0.00080   3.12181
   D20        0.00482   0.00020   0.03107   0.00000   0.03076   0.03557
   D21        0.04102  -0.00001  -0.02662   0.00000  -0.02641   0.01461
   D22       -3.10558   0.00014  -0.00730   0.00000  -0.00694  -3.11252
   D23       -3.12695  -0.00022  -0.05848   0.00000  -0.05895   3.09729
   D24        0.00963  -0.00007  -0.03916   0.00000  -0.03947  -0.02984
   D25        2.38785   0.00038   0.03135   0.00000   0.03185   2.41969
   D26       -1.89565   0.00120   0.04621   0.00000   0.04659  -1.84906
   D27       -0.72845   0.00056   0.06171   0.00000   0.06176  -0.66668
   D28        1.27124   0.00138   0.07656   0.00000   0.07650   1.34775
   D29       -2.44432  -0.00037   0.00991   0.00000   0.01017  -2.43415
   D30        0.70228  -0.00052  -0.00928   0.00000  -0.00945   0.69283
   D31       -0.68603   0.00055   0.02898   0.00000   0.02891  -0.65712
   D32        2.46061   0.00017   0.00897   0.00000   0.00852   2.46914
   D33       -0.03674   0.00002   0.00343   0.00000   0.00349  -0.03325
   D34        3.08502  -0.00037  -0.02168   0.00000  -0.02209   3.06292
   D35        3.09979   0.00041   0.02357   0.00000   0.02387   3.12366
   D36       -0.06164   0.00002  -0.00154   0.00000  -0.00172  -0.06336
   D37       -3.13283   0.00037   0.02225   0.00000   0.02246  -3.11037
   D38       -0.00916   0.00027   0.01363   0.00000   0.01372   0.00456
   D39        0.01362  -0.00001   0.00285   0.00000   0.00299   0.01661
   D40        3.13730  -0.00010  -0.00578   0.00000  -0.00575   3.13154
   D41        0.74543  -0.00048  -0.04225   0.00000  -0.04247   0.70296
   D42       -1.26943  -0.00069  -0.05695   0.00000  -0.05703  -1.32645
   D43       -2.37707  -0.00013  -0.01818   0.00000  -0.01862  -2.39570
   D44        1.89126  -0.00034  -0.03288   0.00000  -0.03318   1.85807
   D45        0.05976   0.00002   0.00006   0.00000   0.00012   0.05988
   D46       -3.09989   0.00010   0.01225   0.00000   0.01219  -3.08770
   D47       -3.10087  -0.00033  -0.02391   0.00000  -0.02346  -3.12433
   D48        0.02266  -0.00026  -0.01172   0.00000  -0.01139   0.01127
   D49        2.03557  -0.00034  -0.12005   0.00000  -0.11658   1.91900
   D50       -2.27310   0.00021  -0.16076   0.00000  -0.16108  -2.43418
   D51        0.01160   0.00044  -0.13798   0.00000  -0.14031  -0.12870
   D52       -2.33966  -0.00034  -0.10032   0.00000  -0.09739  -2.43705
   D53       -0.36515   0.00021  -0.14103   0.00000  -0.14189  -0.50705
   D54        1.91956   0.00044  -0.11824   0.00000  -0.12113   1.79843
   D55       -0.00964  -0.00005   0.00041   0.00000   0.00048  -0.00916
   D56        3.12576   0.00005   0.00464   0.00000   0.00462   3.13038
   D57       -3.13315  -0.00013  -0.01179   0.00000  -0.01161   3.13843
   D58        0.00225  -0.00003  -0.00755   0.00000  -0.00747  -0.00521
   D59       -0.03768   0.00008   0.00118   0.00000   0.00110  -0.03659
   D60        3.13431   0.00010   0.00339   0.00000   0.00333   3.13764
   D61        3.11016  -0.00003  -0.00310   0.00000  -0.00308   3.10707
   D62       -0.00104  -0.00001  -0.00089   0.00000  -0.00085  -0.00189
   D63        0.03558  -0.00005  -0.00283   0.00000  -0.00288   0.03270
   D64       -3.08802   0.00004   0.00581   0.00000   0.00587  -3.08216
   D65       -3.13617  -0.00007  -0.00501   0.00000  -0.00507  -3.14124
   D66        0.02341   0.00002   0.00363   0.00000   0.00368   0.02709
   D67        2.96697  -0.00069  -0.01537   0.00000  -0.01827   2.94870
   D68        0.98007  -0.00019  -0.04389   0.00000  -0.04682   0.93326
   D69       -1.33519  -0.00039   0.02974   0.00000   0.02017  -1.31502
   D70        3.05160   0.00033   0.05498   0.00000   0.05604   3.10764
   D71       -1.19085   0.00018   0.03206   0.00000   0.03311  -1.15774
   D72        1.04173   0.00031   0.03248   0.00000   0.03347   1.07519
   D73       -1.38141   0.00012   0.07368   0.00000   0.06559  -1.31582
   D74        0.65932  -0.00002   0.05077   0.00000   0.04266   0.70199
   D75        2.89190   0.00011   0.05119   0.00000   0.04302   2.93491
   D76        0.86633  -0.00013  -0.00079   0.00000   0.00633   0.87265
   D77        2.90706  -0.00027  -0.02371   0.00000  -0.01660   2.89046
   D78       -1.14355  -0.00014  -0.02329   0.00000  -0.01625  -1.15980
   D79        1.27024  -0.00055  -0.07771   0.00000  -0.07470   1.19555
   D80       -0.87636  -0.00094  -0.10267   0.00000  -0.09942  -0.97578
   D81       -2.80208  -0.00058  -0.12982   0.00000  -0.12828  -2.93036
   D82       -0.59401  -0.00019  -0.12210   0.00000  -0.11306  -0.70706
   D83       -2.74061  -0.00059  -0.14706   0.00000  -0.13778  -2.87839
   D84        1.61685  -0.00023  -0.17422   0.00000  -0.16664   1.45021
   D85       -2.81823  -0.00066  -0.02170   0.00000  -0.01953  -2.83776
   D86        1.31836  -0.00106  -0.04666   0.00000  -0.04426   1.27410
   D87       -0.60736  -0.00070  -0.07382   0.00000  -0.07312  -0.68048
   D88        2.03937  -0.00082   0.12267   0.00000   0.11587   2.15524
   D89        0.97290   0.00006   0.06957   0.00000   0.06949   1.04240
   D90        3.06823   0.00011   0.07014   0.00000   0.07007   3.13830
   D91       -1.13986   0.00009   0.06581   0.00000   0.06574  -1.07412
   D92        2.98031   0.00013   0.05501   0.00000   0.05510   3.03541
   D93       -1.20754   0.00018   0.05558   0.00000   0.05567  -1.15187
   D94        0.86755   0.00016   0.05125   0.00000   0.05135   0.91889
   D95       -1.25069   0.00010   0.06550   0.00000   0.06548  -1.18521
   D96        0.84464   0.00014   0.06608   0.00000   0.06605   0.91069
   D97        2.91974   0.00012   0.06174   0.00000   0.06172   2.98146
   D98        0.02945  -0.00031  -0.01064   0.00000  -0.01008   0.01937
   D99       -3.08619  -0.00020  -0.01681   0.00000  -0.00940  -3.09560
   D100      -3.06756  -0.00037   0.02974   0.00000   0.02382  -3.04374
   D101       0.09998  -0.00026   0.02356   0.00000   0.02449   0.12447
   D102      -0.01177   0.00035   0.02039   0.00000   0.01888   0.00710
   D103      -3.13562   0.00011   0.00983   0.00000   0.00964  -3.12598
   D104       3.08762   0.00042  -0.01888   0.00000  -0.02055   3.06707
   D105      -0.03622   0.00017  -0.02944   0.00000  -0.02979  -0.06601
   D106       0.56966  -0.00074  -0.26953   0.00000  -0.25594   0.31372
   D107       2.72253  -0.00006  -0.24378   0.00000  -0.23726   2.48527
   D108      -1.67630   0.00039  -0.19319   0.00000  -0.18310  -1.85940
   D109      -2.52811  -0.00077  -0.22951   0.00000  -0.22001  -2.74812
   D110      -0.37524  -0.00009  -0.20376   0.00000  -0.20133  -0.57658
   D111       1.50911   0.00036  -0.15317   0.00000  -0.14717   1.36194
   D112      -0.02253   0.00013  -0.00062   0.00000   0.00032  -0.02221
   D113       3.13365   0.00010  -0.00157   0.00000   0.00055   3.13421
   D114       3.09311   0.00004   0.00563   0.00000  -0.00174   3.09137
   D115      -0.03389   0.00002   0.00468   0.00000  -0.00151  -0.03540
   D116       0.88528   0.00118   0.57156   0.00000   0.55555   1.44082
   D117      -2.23030   0.00128   0.56521   0.00000   0.55657  -1.67373
   D118      -0.01315  -0.00020  -0.01834   0.00000  -0.01722  -0.03037
   D119      -3.13324  -0.00020  -0.00749   0.00000  -0.00665  -3.13989
   D120       3.11066   0.00005  -0.00785   0.00000  -0.00800   3.10266
   D121      -0.00943   0.00006   0.00300   0.00000   0.00257  -0.00686
   D122      -0.00246   0.00001   0.00275   0.00000   0.00115  -0.00130
   D123      -3.14072   0.00003   0.00172   0.00000   0.00162  -3.13910
   D124       3.12444   0.00004   0.00369   0.00000   0.00090   3.12534
   D125      -0.01382   0.00005   0.00267   0.00000   0.00137  -0.01245
   D126      -1.63897   0.00302  -0.50412   0.00000  -0.48154  -2.12052
   D127       0.02021   0.00003   0.00660   0.00000   0.00724   0.02745
   D128      -3.12471   0.00001   0.00763   0.00000   0.00677  -3.11794
   D129       3.14020   0.00002  -0.00427   0.00000  -0.00330   3.13690
   D130      -0.00472   0.00001  -0.00324   0.00000  -0.00378  -0.00850
         Item               Value     Threshold  Converged?
 Maximum Force            0.006321     0.000450     NO 
 RMS     Force            0.000675     0.000300     NO 
 Maximum Displacement     1.557322     0.001800     NO 
 RMS     Displacement     0.270133     0.001200     NO 
 Predicted change in Energy=-4.742438D-03
 GradGradGradGradGradGradGradGradGradGradGradGradGradGradGradGradGradGrad

                          Input orientation:                          
 ---------------------------------------------------------------------
 Center     Atomic      Atomic             Coordinates (Angstroms)
 Number     Number       Type             X           Y           Z
 ---------------------------------------------------------------------
      1          6           0        2.188005    3.314073    0.595312
      2          6           0        1.723311    4.236748   -0.338187
      3          6           0        1.103036    3.816873   -1.512792
      4          6           0        0.935763    2.460921   -1.754042
      5          6           0        1.380704    1.546345   -0.801844
      6          6           0        2.018076    1.946165    0.377781
      7         16           0        2.635588    0.798291    1.592394
      8          6           0        3.305591   -0.461595    0.536650
      9          6           0        2.699899   -0.854656   -0.661008
     10         16           0        1.165357   -0.161916   -1.222337
     11          6           0        3.296417   -1.779936   -1.513751
     12          6           0        4.488893   -2.380579   -1.133067
     13          6           0        5.073860   -2.042502    0.084935
     14          6           0        4.500764   -1.076635    0.908358
     15          1           0        6.003761   -2.511541    0.389003
     16          1           0        4.995668   -0.782699    1.828678
     17          1           0        2.830819   -2.031415   -2.461088
     18          1           0        4.956099   -3.109998   -1.784925
     19          1           0        2.698417    3.657373    1.488652
     20          1           0        0.461509    2.115407   -2.666707
     21          1           0        1.866975    5.295442   -0.149130
     22          1           0        0.752902    4.541099   -2.239375
     23          6           0       -0.186691   -0.873610   -0.267321
     24          1           0       -0.927487   -1.006503   -1.083684
     25          6           0        0.146006   -2.286978    0.211060
     26          1           0       -0.725414   -2.585477    0.797477
     27          6           0        0.274022   -3.296106   -0.929340
     28          1           0        1.050882   -3.052058   -1.658256
     29          1           0        0.515018   -4.281908   -0.521641
     30          1           0       -0.684391   -3.358462   -1.452249
     31          1           0        1.020566   -2.295222    0.873495
     32          6           0       -1.354957    1.338812    0.201705
     33          6           0       -1.811153    1.245299   -1.090121
     34          6           0       -1.448047    2.549278    0.895316
     35          6           0       -2.350354    2.354492   -1.735999
     36          1           0       -1.754471    0.277626   -1.561493
     37          6           0       -2.013327    3.658543    0.273765
     38          1           0       -1.071570    2.620034    1.912858
     39          6           0       -2.452720    3.566737   -1.055668
     40          1           0       -2.700177    2.264768   -2.760181
     41          1           0       -2.085973    4.600724    0.808480
     42          1           0       -2.874398    4.435406   -1.552461
     43          6           0       -0.671169    0.142806    0.790631
     44          1           0        0.153497    0.453180    1.419480
     45         35           0       -1.862879   -0.710633    2.089262
     46         35           0       -3.238199   -2.129995   -1.663933
 ---------------------------------------------------------------------
                    Distance matrix (angstroms):
                    1          2          3          4          5
     1  C    0.000000
     2  C    1.392369   0.000000
     3  C    2.423648   1.393102   0.000000
     4  C    2.795612   2.403839   1.387367   0.000000
     5  C    2.393458   2.751477   2.395379   1.393235   0.000000
     6  C    1.395481   2.417905   2.812670   2.445618   1.399148
     7  S    2.742930   4.047516   4.593772   4.105166   2.804763
     8  C    3.938034   5.034221   5.230369   4.405050   3.086841
     9  C    4.383912   5.194260   5.009859   3.911516   2.743159
    10  S    4.053660   4.521204   3.989863   2.686019   1.772384
    11  C    5.623669   6.329068   6.011255   4.859557   3.903961
    12  C    6.380474   7.215906   7.072244   6.037423   5.019093
    13  C    6.105862   7.129811   7.256201   6.386432   5.225477
    14  C    4.972441   6.123737   6.430625   5.684357   4.420361
    15  H    6.967090   8.024367   8.226953   7.416376   6.265558
    16  H    5.117392   6.371693   6.890143   6.311876   5.041037
    17  H    6.191045   6.709930   6.171464   4.926687   4.201940
    18  H    7.388948   8.155896   7.931058   6.870167   5.952431
    19  H    1.084634   2.150313   3.402844   3.879885   3.382185
    20  H    3.880510   3.393263   2.153616   1.085013   2.155566
    21  H    2.140812   1.084995   2.151591   3.387832   3.836433
    22  H    3.405960   2.156117   1.083984   2.143858   3.380707
    23  C    4.890808   5.456087   5.021476   3.819600   2.932341
    24  H    5.585042   5.922345   5.250915   3.993008   3.453145
    25  C    5.974042   6.734134   6.414403   5.198835   4.152688
    26  H    6.582823   7.336807   7.047741   5.893716   4.905661
    27  C    7.048572   7.693751   7.184856   5.853324   4.968937
    28  H    6.848302   7.437839   6.870669   5.515013   4.689087
    29  H    7.857823   8.605877   8.180366   6.867429   5.898852
    30  H    7.547575   8.045208   7.394862   6.048239   5.361416
    31  H    5.736243   6.680468   6.561925   5.434339   4.206435
    32  C    4.075434   4.262071   3.888703   3.214261   2.921304
    33  C    4.807679   4.691120   3.909494   3.076374   3.218957
    34  C    3.727705   3.798236   3.730121   3.565032   3.447906
    35  C    5.191580   4.700161   3.756897   3.287889   3.930208
    36  H    5.423553   5.409815   4.549064   3.470045   3.466415
    37  C    4.227675   3.830309   3.595632   3.774047   4.139777
    38  H    3.583635   3.936029   4.230415   4.183403   3.812618
    39  C    4.932130   4.289863   3.593735   3.632131   4.340685
    40  H    6.021187   5.414980   4.292951   3.777677   4.583099
    41  H    4.468534   3.994743   4.021506   4.502906   4.892874
    42  H    5.612329   4.759501   4.025436   4.296108   5.197690
    43  C    4.274337   4.875257   4.685331   3.798849   2.952301
    44  H    3.605993   4.457477   4.562267   3.835911   2.763210
    45  Br   5.902525   6.574941   6.501519   5.715080   4.896251
    46  Br   8.011601   8.179829   7.364400   6.205368   5.965981
                    6          7          8          9         10
     6  C    0.000000
     7  S    1.781635   0.000000
     8  C    2.735004   1.775053   0.000000
     9  C    3.064077   2.795388   1.398480   0.000000
    10  S    2.780560   3.317573   2.786476   1.774767   0.000000
    11  C    4.369883   4.090487   2.437673   1.392532   2.691529
    12  C    5.206565   4.579093   2.805469   2.398287   3.997041
    13  C    5.033195   4.035804   2.414558   2.757372   4.530118
    14  C    3.947477   2.731690   1.394589   2.399020   4.062205
    15  H    5.979712   4.873164   3.391784   3.842303   5.614919
    16  H    4.291603   2.850497   2.151465   3.387369   4.936127
    17  H    4.953875   4.947330   3.417042   2.154574   2.793438
    18  H    6.234907   5.662665   3.889463   3.382335   4.835020
    19  H    2.150611   2.861654   4.270933   4.997945   4.928154
    20  H    3.423515   4.959976   4.999125   4.225458   2.787079
    21  H    3.393835   4.883445   5.973557   6.227318   5.605961
    22  H    3.896646   5.677639   6.264942   5.949472   4.829372
    23  C    3.637071   3.770816   3.607237   2.913374   1.801831
    24  H    4.419329   4.807721   4.565234   3.655085   2.261094
    25  C    4.631624   4.198213   3.663470   3.055228   2.758548
    26  H    5.314006   4.835092   4.563760   4.105568   3.678085
    27  C    5.677297   5.357259   4.401590   3.452182   3.271616
    28  H    5.482987   5.282349   4.075760   2.922727   2.925073
    29  H    6.469702   5.896981   4.847893   4.066839   4.229450
    30  H    6.228275   6.129495   5.316720   4.283518   3.700315
    31  H    4.385216   3.562995   2.949066   2.692599   2.994072
    32  C    3.431797   4.260356   5.007431   4.690142   3.260684
    33  C    4.160402   5.212410   5.633911   4.994351   3.295049
    34  C    3.556064   4.497549   5.638357   5.586982   4.320290
    35  C    4.870110   6.193511   6.714536   6.079415   4.353892
    36  H    4.558170   5.430535   5.527466   4.683411   2.972140
    37  C    4.381240   5.615357   6.733167   6.592212   5.190208
    38  H    3.515177   4.143002   5.527199   5.737790   4.751056
    39  C    4.966794   6.369255   7.205629   6.801026   5.198184
    40  H    5.675405   7.040302   7.373697   6.580133   4.816234
    41  H    4.906669   6.112787   7.400671   7.404400   6.113763
    42  H    5.818802   7.312911   8.157038   7.736422   6.128945
    43  C    3.264137   3.465130   4.030438   3.803457   2.741846
    44  H    2.605916   2.511927   3.398809   3.538790   2.895065
    45  Br   5.004953   4.770738   5.402380   5.329510   4.520839
    46  Br   6.957881   7.326657   7.102627   6.155758   4.843515
                   11         12         13         14         15
    11  C    0.000000
    12  C    1.388414   0.000000
    13  C    2.405004   1.392842   0.000000
    14  C    2.794941   2.422360   1.392611   0.000000
    15  H    3.389017   2.151435   1.084975   2.141889   0.000000
    16  H    3.879918   3.403230   2.152640   1.085503   2.465322
    17  H    1.085113   2.152851   3.393168   3.879883   4.291981
    18  H    2.144095   1.084090   2.156337   3.405241   2.486304
    19  H    6.239900   6.821736   6.332593   5.098630   7.084493
    20  H    4.953757   6.227823   6.792167   6.267839   7.839807
    21  H    7.346187   8.170917   8.011512   6.975563   8.851642
    22  H    6.852115   7.942996   8.210780   7.450747   9.177125
    23  C    3.808813   4.988142   5.400351   4.836907   6.437024
    24  H    4.315614   5.588176   6.201221   5.782651   7.244043
    25  C    3.627279   4.547099   4.935527   4.573300   5.864758
    26  H    4.708056   5.563990   5.868059   5.440756   6.741967
    27  C    3.431498   4.317967   5.063470   5.115519   5.931567
    28  H    2.584879   3.542122   4.499141   4.731964   5.386505
    29  H    3.870442   4.447536   5.115263   5.310823   5.838645
    30  H    4.282798   5.274562   6.103454   6.137184   6.988481
    31  H    3.338257   4.007851   4.137014   3.687539   5.011363
    32  C    5.857017   7.054507   7.264752   6.373634   8.307288
    33  C    5.951368   7.269073   7.719702   7.016095   8.796280
    34  C    6.859711   7.979041   8.017259   6.966761   9.022067
    35  C    7.002064   8.340248   8.818634   8.105743   9.898745
    36  H    5.454108   6.799206   7.397285   6.860185   8.471956
    37  C    7.808049   8.984934   9.097571   8.078242  10.117159
    38  H    7.083833   8.074809   7.927601   6.762047   8.872176
    39  C    7.864434   9.141256   9.455895   8.588902  10.514020
    40  H    7.339778   8.712605   9.331823   8.745096  10.415806
    41  H    8.664623   9.784532   9.793834   8.696406  10.779799
    42  H    8.758477  10.042490  10.383601   9.530542  11.439015
    43  C    4.974821   6.057584   6.186998   5.315052   7.194550
    44  H    4.844440   5.774197   5.676215   4.636842   6.639055
    45  Br   6.383059   7.315541   7.342313   6.482626   8.247314
    46  Br   6.545708   7.749359   8.494500   8.223003   9.474912
                   16         17         18         19         20
    16  H    0.000000
    17  H    4.964671   0.000000
    18  H    4.298373   2.477367   0.000000
    19  H    5.010711   6.926781   7.849251   0.000000
    20  H    7.011854   4.780382   6.948650   4.964718   0.000000
    21  H    7.116476   7.743189   9.103292   2.461075   4.292569
    22  H    7.930507   6.896727   8.741434   4.296997   2.480223
    23  C    5.590914   3.906213   5.809719   5.651291   3.887343
    24  H    6.604219   4.131895   6.287529   6.443278   3.765846
    25  C    5.329050   3.796566   5.272410   6.594115   5.268973
    26  H    6.086392   4.855103   6.262867   7.153566   5.958831
    27  C    6.018125   3.237733   4.763245   7.750823   5.686658
    28  H    5.733240   2.203276   3.907700   7.591697   5.297833
    29  H    6.151804   3.766843   4.763660   8.475889   6.747578
    30  H    7.047135   3.890439   5.655752   8.325517   5.722870
    31  H    4.359075   3.803427   4.818659   6.215061   5.683240
    32  C    6.890449   5.997468   7.972956   4.843738   3.482877
    33  C    7.678866   5.845025   8.077565   5.727512   2.899604
    34  C    7.314007   7.110337   8.956795   4.332791   4.064807
    35  C    8.747166   6.826895   9.123995   6.130738   2.971523
    36  H    7.627707   5.212084   7.520482   6.368224   3.083748
    37  C    8.442061   7.957436   9.930974   4.865848   4.141552
    38  H    6.956799   7.483049   9.101629   3.933042   4.855655
    39  C    9.094808   7.824980  10.000060   5.745954   3.632428
    40  H    9.464180   7.009890   9.405200   7.009760   3.166591
    41  H    8.953864   8.879763  10.759728   4.923711   4.974272
    42  H   10.029888   8.671498  10.876756   6.396089   4.213337
    43  C    5.834993   5.250223   6.991449   4.918691   4.138514
    44  H    5.014126   5.329173   6.784499   4.092464   4.422081
    45  Br   6.863874   6.669405   8.201508   6.343944   6.000710
    46  Br   9.044894   6.121941   8.253578   8.869939   5.719863
                   21         22         23         24         25
    21  H    0.000000
    22  H    2.485823   0.000000
    23  C    6.502977   5.838742   0.000000
    24  H    6.956789   5.910602   1.110355   0.000000
    25  C    7.783608   7.279807   1.528772   2.113851   0.000000
    26  H    8.350175   7.886442   2.086745   2.464297   1.091952
    27  C    8.772738   7.960359   2.553236   2.590315   1.528149
    28  H    8.521985   7.621190   2.865646   2.903167   2.213254
    29  H    9.679472   8.991810   3.489064   3.622843   2.157027
    30  H    9.115791   8.067741   2.797544   2.393042   2.145748
    31  H    7.705864   7.516441   2.186301   3.047336   1.097153
    32  C    5.114573   4.544951   2.545514   2.708405   3.924198
    33  C    5.551374   4.330989   2.793860   2.418991   4.242702
    34  C    4.429634   4.317154   3.828695   4.102560   5.137955
    35  C    5.380818   3.829469   4.154407   3.707607   5.618371
    36  H    6.347292   4.992359   2.336270   1.600371   3.651156
    37  C    4.232614   3.840156   4.916277   4.978389   6.325809
    38  H    4.477125   4.925467   4.212094   4.706569   5.334545
    39  C    4.740253   3.553386   5.047084   4.820959   6.528702
    40  H    6.071363   4.168534   4.730896   4.080966   6.135749
    41  H    4.126191   4.165596   5.893466   6.030204   7.264921
    42  H    5.018926   3.693281   6.087775   5.798671   7.577816
    43  C    5.820222   5.527558   1.545019   2.213519   2.628217
    44  H    5.370666   5.518840   2.172877   3.092738   2.994795
    45  Br   7.415871   7.291097   2.896489   3.321157   3.169878
    46  Br   9.137535   7.795095   3.583396   2.634067   3.872090
                   26         27         28         29         30
    26  H    0.000000
    27  C    2.117962   0.000000
    28  H    3.066521   1.092882   0.000000
    29  H    2.481254   1.093664   1.758287   0.000000
    30  H    2.379171   1.093562   1.774119   1.776898   0.000000
    31  H    1.771574   2.193014   2.642628   2.479699   3.073507
    32  C    4.018869   5.041359   5.341092   5.967623   5.024898
    33  C    4.406438   4.999817   5.194353   6.023641   4.753456
    34  C    5.186278   6.361085   6.643820   7.247516   6.402782
    35  C    5.784654   6.282301   6.387898   7.329858   5.957666
    36  H    3.849812   4.157639   4.355016   5.198193   3.791851
    37  C    6.396935   7.419337   7.625893   8.371138   7.347350
    38  H    5.334908   6.699957   7.030668   7.488715   6.871409
    39  C    6.653380   7.385777   7.513108   8.407965   7.158397
    40  H    6.330995   6.566671   6.599494   7.629384   6.115128
    41  H    7.313871   8.423154   8.630743   9.350696   8.391898
    42  H    7.709289   8.371207   8.454652   9.409691   8.096329
    43  C    2.728830   3.959521   4.378318   4.765206   4.158072
    44  H    3.223787   4.425904   4.750206   5.130273   4.845358
    45  Br   2.545108   4.512535   5.293030   5.022471   4.576257
    46  Br   3.546842   3.772948   4.387078   4.474617   2.841808
                   31         32         33         34         35
    31  H    0.000000
    32  C    4.393246   0.000000
    33  C    4.940618   1.373199   0.000000
    34  C    5.437251   1.398210   2.402950   0.000000
    35  C    6.308121   2.403563   1.392194   2.788534   0.000000
    36  H    4.499949   2.096329   1.077866   3.360091   2.167695
    37  C    6.709061   2.412425   2.779353   1.391523   2.419356
    38  H    5.442155   2.156359   3.384489   1.087259   3.875559
    39  C    7.081522   2.783832   2.408707   2.418870   1.393868
    40  H    6.916721   3.382275   2.149135   3.874460   1.085991
    41  H    7.563655   3.397444   3.865111   2.150098   3.404383
    42  H    8.146003   3.869715   3.394264   3.403465   2.153721
    43  C    2.968638   1.498276   2.460139   2.530930   3.754341
    44  H    2.933193   2.131374   3.284114   2.689483   4.454358
    45  Br   3.507602   2.832151   3.733205   3.496371   4.925976
    46  Br   4.960133   4.365756   3.709222   5.625833   4.572098
                   36         37         38         39         40
    36  H    0.000000
    37  C    3.855616   0.000000
    38  H    4.245509   2.156857   0.000000
    39  C    3.400245   1.403170   3.408220   0.000000
    40  H    2.505983   3.408695   4.961438   2.159103   0.000000
    41  H    4.941239   1.085773   2.484310   2.163025   4.309208
    42  H    4.305979   2.163345   4.307458   1.085910   2.490103
    43  C    2.593108   3.798545   2.748886   4.278557   4.607371
    44  H    3.543637   4.035114   2.537611   4.755309   5.375396
    45  Br   3.783704   4.733747   3.427919   5.341759   5.750754
    46  Br   2.829943   6.225926   6.328546   5.782709   4.561268
                   41         42         43         44         45
    41  H    0.000000
    42  H    2.494591   0.000000
    43  C    4.677074   5.363834   0.000000
    44  H    4.752964   5.818824   1.082523   0.000000
    45  Br   5.468151   6.384906   1.958309   2.422569   0.000000
    46  Br   7.262439   6.576417   4.216652   5.261542   4.241764
                   46
    46  Br   0.000000
 Stoichiometry    C22H20Br2S2
 Framework group  C1[X(C22H20Br2S2)]
 Deg. of freedom   132
 Full point group                 C1      NOp   1
 Largest Abelian subgroup         C1      NOp   1
 Largest concise Abelian subgroup C1      NOp   1
                         Standard orientation:                         
 ---------------------------------------------------------------------
 Center     Atomic      Atomic             Coordinates (Angstroms)
 Number     Number       Type             X           Y           Z
 ---------------------------------------------------------------------
      1          6           0        2.433168    3.071239    0.338224
      2          6           0        1.970735    3.972858   -0.616726
      3          6           0        1.215823    3.539711   -1.704488
      4          6           0        0.910562    2.192705   -1.835550
      5          6           0        1.355736    1.302137   -0.860967
      6          6           0        2.126306    1.714082    0.231800
      7         16           0        2.745368    0.592080    1.469579
      8          6           0        3.208062   -0.788075    0.453753
      9          6           0        2.467940   -1.197370   -0.659999
     10         16           0        0.956383   -0.401716   -1.141589
     11          6           0        2.904634   -2.225506   -1.491490
     12          6           0        4.068960   -2.909204   -1.168074
     13          6           0        4.785504   -2.551352   -0.028549
     14          6           0        4.373022   -1.486889    0.769036
     15          1           0        5.694027   -3.084702    0.230865
     16          1           0        4.970295   -1.183161    1.623045
     17          1           0        2.337780   -2.491452   -2.377729
     18          1           0        4.411980   -3.718150   -1.803050
     19          1           0        3.047770    3.420895    1.160682
     20          1           0        0.329957    1.836286   -2.680012
     21          1           0        2.222097    5.023398   -0.514771
     22          1           0        0.867888    4.246438   -2.449135
     23          6           0       -0.363749   -0.923786   -0.031954
     24          1           0       -1.181900   -1.038168   -0.773866
     25          6           0       -0.114890   -2.329231    0.515713
     26          1           0       -0.954328   -2.508339    1.190712
     27          6           0       -0.175592   -3.415213   -0.557691
     28          1           0        0.552794   -3.290352   -1.362833
     29          1           0        0.013339   -4.391689   -0.102826
     30          1           0       -1.177865   -3.420961   -0.995062
     31          1           0        0.810231   -2.377134    1.103590
     32          6           0       -1.289238    1.412460    0.374331
     33          6           0       -1.863147    1.281074   -0.866249
     34          6           0       -1.215434    2.667337    0.986563
     35          6           0       -2.358093    2.392938   -1.542262
     36          1           0       -1.932473    0.284741   -1.271601
     37          6           0       -1.734125    3.783212    0.336857
     38          1           0       -0.746621    2.766352    1.962546
     39          6           0       -2.294502    3.649613   -0.942602
     40          1           0       -2.802690    2.272186   -2.525689
     41          1           0       -1.677319    4.759655    0.808275
     42          1           0       -2.680736    4.520882   -1.463096
     43          6           0       -0.663360    0.197353    0.988028
     44          1           0        0.237073    0.468595    1.524223
     45         35           0       -1.806662   -0.458959    2.436161
     46         35           0       -3.623602   -1.976518   -1.083542
 ---------------------------------------------------------------------
 Rotational constants (GHZ):           0.1639673           0.1226616           0.0953403
 Standard basis: 6-31+G(d,p) (6D, 7F)
 There are   632 symmetry adapted cartesian basis functions of A   symmetry.
 There are   632 symmetry adapted basis functions of A   symmetry.
   632 basis functions,  1130 primitive gaussians,   632 cartesian basis functions
   127 alpha electrons      127 beta electrons
       nuclear repulsion energy      3932.3624430683 Hartrees.
 NAtoms=   46 NActive=   46 NUniq=   46 SFac= 1.00D+00 NAtFMM=   60 NAOKFM=F Big=F
 Integral buffers will be    131072 words long.
 Raffenetti 2 integral format.
 Two-electron integral symmetry is turned on.
 Nuclear repulsion after empirical dispersion term =     3932.3111715331 Hartrees.
 ------------------------------------------------------------------------------
 Polarizable Continuum Model (PCM)
 =================================
 Model                : PCM.
 Atomic radii         : SMD-Coulomb.
 Polarization charges : Total charges.
 Charge compensation  : None.
 Solution method      : Matrix inversion.
 Cavity type          : VdW (van der Waals Surface) (Alpha=1.000).
 Cavity algorithm     : GePol (No added spheres)
                        Default sphere list used, NSphG=   46.
                        Lebedev-Laikov grids with approx.  5.0 points / Ang**2.
                        Smoothing algorithm: York/Karplus (Gamma=1.0000).
                        Polarization charges: spherical gaussians, with
                                              point-specific exponents (IZeta= 3).
                        Self-potential: point-specific (ISelfS= 7).
                        Self-field    : sphere-specific E.n sum rule (ISelfD= 2).
 1st derivatives      : Analytical E(r).r(x)/FMM algorithm (CHGder, D1EAlg=3).
                        Cavity 1st derivative terms included.
 Solvent              : Dichloromethane, Eps=   8.930000 Eps(inf)=   2.028346
 ------------------------------------------------------------------------------
 ------------------------------------------------------------------------------
 Atomic radii for non-electrostatic terms: SMD-CDS.
 ------------------------------------------------------------------------------
 Nuclear repulsion after PCM non-electrostatic terms =     3932.2936315945 Hartrees.
 One-electron integrals computed using PRISM.
 NBasis=   632 RedAO= T EigKep=  1.09D-06  NBF=   632
 NBsUse=   628 1.00D-06 EigRej=  8.73D-07 NBFU=   628
 Initial guess from the checkpoint file:  "/home/osl/gaussian/scratch/Gau-569732.chk"
 B after Tr=     0.000000    0.000000    0.000000
         Rot=    0.999541    0.003144   -0.012432    0.027447 Ang=   3.47 deg.
 ExpMin= 3.50D-02 ExpMax= 5.74D+05 ExpMxC= 5.74D+03 IAcc=3 IRadAn=         5 AccDes= 0.00D+00
 Harris functional with IExCor= 4639 and IRadAn=       5 diagonalized for initial guess.
 HarFok:  IExCor= 4639 AccDes= 0.00D+00 IRadAn=         5 IDoV= 1 UseB2=F ITyADJ=14
 ICtDFT=  3500011 ScaDFX=  1.000000  1.000000  1.000000  1.000000
 FoFCou: FMM=F IPFlag=           0 FMFlag=      100000 FMFlg1=           0
         NFxFlg=           0 DoJE=T BraDBF=F KetDBF=T FulRan=T
         wScrn=  0.000000 ICntrl=       500 IOpCl=  0 I1Cent=   200000004 NGrid=           0
         NMat0=    1 NMatS0=      1 NMatT0=    0 NMatD0=    1 NMtDS0=    0 NMtDT0=    0
 Petite list used in FoFCou.
 Requested convergence on RMS density matrix=1.00D-08 within 128 cycles.
 Requested convergence on MAX density matrix=1.00D-06.
 Requested convergence on             energy=1.00D-06.
 No special actions if energy rises.
 Inv3:  Mode=1 IEnd=    35604075.
 Iteration    1 A*A^-1 deviation from unit magnitude is 3.55D-15 for    112.
 Iteration    1 A*A^-1 deviation from orthogonality  is 2.00D-15 for   1904    527.
 Iteration    1 A^-1*A deviation from unit magnitude is 3.11D-15 for    112.
 Iteration    1 A^-1*A deviation from orthogonality  is 2.44D-15 for   2156   1345.
 Error on total polarization charges =  0.04238
 SCF Done:  E(RwB97XD) =  -6790.01776199     A.U. after   20 cycles
            NFock= 20  Conv=0.51D-08     -V/T= 2.0064
 SMD-CDS (non-electrostatic) energy       (kcal/mol) =     -11.01
 (included in total energy above)
 D1PCM: PCM CHGder 1st derivatives, ID1Alg=3 FixD1E=F DoIter=F DoCFld=F I1PDM=0.
 Calling FoFJK, ICntrl=      2127 FMM=F ISym2X=0 I1Cent= 0 IOpClX= 0 NMat=1 NMatS=1 NMatT=0.
 ***** Axes restored to original set *****
 -------------------------------------------------------------------
 Center     Atomic                   Forces (Hartrees/Bohr)
 Number     Number              X              Y              Z
 -------------------------------------------------------------------
      1        6          -0.000023557    0.000028951    0.000851369
      2        6          -0.000352156    0.000001881    0.001383109
      3        6           0.000766624    0.000505625    0.000249853
      4        6           0.004177828    0.002038781   -0.000550068
      5        6           0.003095402    0.001285427   -0.001201331
      6        6           0.002073136    0.000602391   -0.002476615
      7       16           0.001283192    0.001782721   -0.002058279
      8        6          -0.000284229   -0.000695334   -0.000284716
      9        6           0.001386237    0.001209909    0.000508041
     10       16           0.021870990    0.005569939   -0.015295707
     11        6           0.001581720   -0.000436568    0.000088647
     12        6           0.000919824   -0.000766021    0.000228996
     13        6           0.000197207   -0.000156310    0.000714401
     14        6           0.000382230   -0.000106815    0.000059430
     15        1           0.000071851    0.000019145   -0.000079618
     16        1          -0.000132114   -0.000220924   -0.000109832
     17        1           0.000843029    0.000158936   -0.000212174
     18        1           0.000115545   -0.000098575   -0.000029729
     19        1           0.000108548   -0.000016513    0.000552829
     20        1           0.000804202    0.000303910    0.000509622
     21        1          -0.000090701    0.000022284   -0.000002509
     22        1          -0.000207228    0.000050642   -0.000070098
     23        6          -0.017576632   -0.009712228    0.007832710
     24        1           0.002082953   -0.003569994    0.015617371
     25        6           0.002064751   -0.002397678   -0.000496749
     26        1           0.001820804   -0.000029929    0.000885815
     27        6           0.000286242   -0.000759131    0.000214143
     28        1          -0.000325219   -0.000325899    0.000276015
     29        1          -0.000254881   -0.000105092    0.000231046
     30        1          -0.000224585   -0.000201335   -0.000905034
     31        1          -0.001136540    0.000414480   -0.000183580
     32        6           0.002677617    0.000479879    0.007320913
     33        6          -0.012242299    0.005763031   -0.009092611
     34        6           0.000204910    0.000632163    0.000061826
     35        6          -0.004730186    0.001496207    0.001504368
     36        1          -0.008561906    0.005855114   -0.011075502
     37        6           0.001031358   -0.002055320   -0.003538842
     38        1          -0.000200138    0.000591315   -0.000054690
     39        6           0.000354961   -0.002165215    0.002002444
     40        1           0.000121655    0.000511198    0.000061184
     41        1          -0.000099699   -0.000123389   -0.000025049
     42        1           0.000045595    0.000165671    0.000410609
     43        6          -0.002654502   -0.005877786    0.001231616
     44        1           0.001860670   -0.000834512    0.001657342
     45       35          -0.005458087    0.000159019    0.003051533
     46       35           0.002325579    0.001005948    0.000237500
 -------------------------------------------------------------------
 Cartesian Forces:  Max     0.021870990 RMS     0.004050315

 GradGradGradGradGradGradGradGradGradGradGradGradGradGradGradGradGradGrad
 Berny optimization.
 Using GEDIIS/GDIIS optimizer.
 FormGI is forming the generalized inverse of G from B-inverse, IUseBI=4.
 Internal  Forces:  Max     0.042395895 RMS     0.005083471
 Search for a local minimum.
 Step number   3 out of a maximum of  275
 All quantities printed in internal units (Hartrees-Bohrs-Radians)
 Mixed Optimization -- RFO/linear search
 Update second derivatives using D2CorX and points    3    2
 ITU=  0  1  0
 Use linear search instead of GDIIS.
     Eigenvalues ---   -0.00069   0.00120   0.00416   0.00535   0.00624
     Eigenvalues ---    0.00829   0.00901   0.01117   0.01544   0.01628
     Eigenvalues ---    0.01680   0.01755   0.01785   0.01798   0.01806
     Eigenvalues ---    0.01833   0.01912   0.01986   0.02085   0.02181
     Eigenvalues ---    0.02200   0.02240   0.02291   0.02354   0.02386
     Eigenvalues ---    0.02452   0.02570   0.02588   0.02630   0.02721
     Eigenvalues ---    0.02808   0.02814   0.02883   0.02923   0.02965
     Eigenvalues ---    0.03047   0.03156   0.03517   0.03740   0.04090
     Eigenvalues ---    0.04366   0.04651   0.04786   0.05202   0.05595
     Eigenvalues ---    0.07171   0.07558   0.08518   0.09534   0.09868
     Eigenvalues ---    0.10634   0.10948   0.11037   0.11067   0.11531
     Eigenvalues ---    0.11759   0.11886   0.11975   0.12314   0.12323
     Eigenvalues ---    0.12347   0.12352   0.12453   0.12510   0.12601
     Eigenvalues ---    0.13699   0.14655   0.14942   0.15635   0.15731
     Eigenvalues ---    0.16084   0.16375   0.17176   0.17654   0.17804
     Eigenvalues ---    0.18475   0.18854   0.19175   0.19382   0.19559
     Eigenvalues ---    0.19807   0.20328   0.20720   0.21158   0.22091
     Eigenvalues ---    0.22594   0.23596   0.24439   0.26107   0.27000
     Eigenvalues ---    0.27722   0.27972   0.29953   0.30112   0.30698
     Eigenvalues ---    0.32269   0.34214   0.34446   0.34523   0.34906
     Eigenvalues ---    0.35109   0.35188   0.35616   0.36147   0.36463
     Eigenvalues ---    0.36507   0.36619   0.36698   0.36711   0.36713
     Eigenvalues ---    0.36801   0.36834   0.36864   0.36905   0.37087
     Eigenvalues ---    0.37112   0.37575   0.40832   0.42111   0.42367
     Eigenvalues ---    0.42746   0.42847   0.46911   0.47864   0.48090
     Eigenvalues ---    0.48164   0.48234   0.48429   0.51699   0.52016
     Eigenvalues ---    0.52057   0.60580
 RFO step:  Lambda=-4.61477043D-03 EMin=-6.86848182D-04
 Quartic linear search produced a step of -0.84697.
 Maximum step size (   0.505) exceeded in Quadratic search.
    -- Step size scaled by   0.731
 Iteration  1 RMS(Cart)=  0.12464664 RMS(Int)=  0.05047666
 Iteration  2 RMS(Cart)=  0.06670582 RMS(Int)=  0.01961807
 Iteration  3 RMS(Cart)=  0.03048377 RMS(Int)=  0.01167954
 Iteration  4 RMS(Cart)=  0.00615699 RMS(Int)=  0.01121523
 Iteration  5 RMS(Cart)=  0.00043996 RMS(Int)=  0.01121421
 Iteration  6 RMS(Cart)=  0.00001516 RMS(Int)=  0.01121421
 Iteration  7 RMS(Cart)=  0.00000195 RMS(Int)=  0.01121421
 Iteration  8 RMS(Cart)=  0.00000010 RMS(Int)=  0.01121421
 Variable       Old X    -DE/DX   Delta X   Delta X   Delta X     New X
                                 (Linear)    (Quad)   (Total)
    R1        2.63120  -0.00168  -0.00049   0.00121   0.00072   2.63191
    R2        2.63708  -0.00025  -0.00050  -0.00058  -0.00107   2.63600
    R3        2.04966   0.00051   0.00057   0.00014   0.00071   2.05037
    R4        2.63258  -0.00023   0.00018  -0.00063  -0.00047   2.63211
    R5        2.05034   0.00001  -0.00003   0.00009   0.00006   2.05041
    R6        2.62174   0.00132   0.00420  -0.00472  -0.00053   2.62121
    R7        2.04843   0.00014   0.00035  -0.00026   0.00009   2.04852
    R8        2.63283   0.00092   0.00171  -0.00325  -0.00152   2.63131
    R9        2.05038  -0.00088   0.00032  -0.00053  -0.00021   2.05017
   R10        2.64401   0.00191   0.00125  -0.00106   0.00025   2.64425
   R11        3.34932   0.00796   0.01503  -0.01882  -0.00365   3.34567
   R12        3.36680  -0.00173  -0.00677   0.00434  -0.00252   3.36428
   R13        3.35436  -0.00255  -0.00290   0.00466   0.00163   3.35600
   R14        2.64274  -0.00035  -0.00027  -0.00003  -0.00032   2.64243
   R15        2.63539   0.00068   0.00114  -0.00090   0.00025   2.63564
   R16        3.35382   0.00653   0.01530  -0.01807  -0.00270   3.35113
   R17        2.63150   0.00296   0.00357  -0.00342   0.00017   2.63167
   R18        3.40497   0.04240   0.23200  -0.16883   0.06318   3.46815
   R19        2.62372   0.00145   0.00305  -0.00461  -0.00157   2.62215
   R20        2.05057  -0.00022   0.00035  -0.00027   0.00008   2.05065
   R21        2.63209  -0.00066   0.00112  -0.00124  -0.00014   2.63195
   R22        2.04863   0.00013   0.00029  -0.00023   0.00006   2.04869
   R23        2.63165  -0.00099  -0.00111   0.00080  -0.00032   2.63133
   R24        2.05031   0.00003  -0.00003   0.00003   0.00000   2.05031
   R25        2.05130  -0.00021  -0.00023  -0.00017  -0.00040   2.05091
   R26        2.09827  -0.00491  -0.02855   0.01294  -0.01064   2.08763
   R27        2.88896   0.00363  -0.01053   0.00955  -0.00098   2.88798
   R28        2.91966   0.00764  -0.00790   0.01515   0.00287   2.92253
   R29        4.97767   0.00488   0.01087   0.03818   0.06449   5.04216
   R30        2.06349  -0.00097   0.00137  -0.00140  -0.00004   2.06345
   R31        2.88778   0.00103   0.00046   0.00028   0.00074   2.88852
   R32        2.07332  -0.00102  -0.00256  -0.00003  -0.00259   2.07073
   R33        2.06525  -0.00048   0.00083  -0.00265  -0.00182   2.06343
   R34        2.06673   0.00012   0.00050  -0.00056  -0.00007   2.06666
   R35        2.06653   0.00064   0.00005  -0.00048  -0.00043   2.06610
   R36        2.59497   0.01691   0.03412   0.01688   0.03921   2.63418
   R37        2.64223  -0.00041   0.00039   0.00732   0.00398   2.64621
   R38        2.83133   0.01623   0.01124   0.00350   0.01790   2.84923
   R39        2.63087  -0.00018   0.00430  -0.00013  -0.00021   2.63066
   R40        2.03687  -0.00144   0.01335   0.01133   0.01663   2.05350
   R41        2.62960  -0.00045  -0.00330  -0.00103   0.00018   2.62977
   R42        2.05462  -0.00009   0.00018  -0.00058  -0.00039   2.05423
   R43        2.63403  -0.00285  -0.00005  -0.00669  -0.00296   2.63106
   R44        2.05223  -0.00013   0.00013  -0.00005   0.00007   2.05230
   R45        5.34782  -0.00278  -0.23443  -0.04877  -0.29485   5.05297
   R46        2.65161  -0.00225  -0.01137  -0.01319  -0.01637   2.63524
   R47        2.05181  -0.00012   0.00012  -0.00001   0.00011   2.05193
   R48        2.05207  -0.00007   0.00010  -0.00014  -0.00003   2.05204
   R49        2.04567   0.00214   0.00212   0.00239   0.00451   2.05018
   R50        3.70067   0.00528   0.03770  -0.05356  -0.01586   3.68480
    A1        2.09951  -0.00003  -0.00279   0.00050  -0.00225   2.09726
    A2        2.09383   0.00021   0.00341  -0.00148   0.00191   2.09574
    A3        2.08973  -0.00018  -0.00059   0.00091   0.00029   2.09002
    A4        2.11082  -0.00088  -0.00366   0.00445   0.00081   2.11163
    A5        2.07783   0.00047   0.00247  -0.00241   0.00006   2.07789
    A6        2.09435   0.00039   0.00114  -0.00204  -0.00090   2.09345
    A7        2.08848   0.00080   0.00374  -0.00419  -0.00043   2.08805
    A8        2.10321  -0.00034  -0.00079   0.00131   0.00052   2.10373
    A9        2.09149  -0.00047  -0.00298   0.00288  -0.00011   2.09139
   A10        2.07628   0.00141   0.00224  -0.00140   0.00091   2.07719
   A11        2.10621  -0.00075  -0.00194   0.00202   0.00009   2.10630
   A12        2.10068  -0.00066  -0.00050  -0.00061  -0.00110   2.09958
   A13        2.13425  -0.00435  -0.01115   0.00937  -0.00182   2.13243
   A14        2.01722   0.00485   0.02503  -0.02569  -0.00083   2.01639
   A15        2.13033  -0.00053  -0.01296   0.01530   0.00288   2.13322
   A16        2.05670   0.00301   0.01094  -0.00864   0.00228   2.05899
   A17        2.07496  -0.00489  -0.00368   0.00320  -0.00059   2.07437
   A18        2.15144   0.00189  -0.00720   0.00539  -0.00160   2.14983
   A19        1.75447  -0.00148   0.00380  -0.00893  -0.00495   1.74952
   A20        2.14763   0.00034  -0.00704   0.00565  -0.00125   2.14638
   A21        2.06915  -0.00229   0.00000   0.00240   0.00234   2.07148
   A22        2.06631   0.00193   0.00711  -0.00843  -0.00133   2.06499
   A23        2.13606   0.00218  -0.01363   0.01485   0.00160   2.13767
   A24        2.12428  -0.00360  -0.00732   0.00780   0.00042   2.12470
   A25        2.02201   0.00144   0.02151  -0.02393  -0.00260   2.01942
   A26        1.76819  -0.00600  -0.00936  -0.00057  -0.00962   1.75857
   A27        1.92423   0.01270  -0.00526   0.00725   0.00203   1.92626
   A28        1.90392  -0.00288  -0.00516   0.00645   0.00135   1.90527
   A29        2.07998   0.00155   0.00116  -0.00018   0.00103   2.08101
   A30        2.09995  -0.00019  -0.00019   0.00138   0.00119   2.10114
   A31        2.10324  -0.00137  -0.00108  -0.00113  -0.00221   2.10103
   A32        2.08918   0.00009   0.00305  -0.00430  -0.00125   2.08793
   A33        2.09019   0.00004  -0.00222   0.00282   0.00060   2.09080
   A34        2.10381  -0.00013  -0.00084   0.00149   0.00065   2.10446
   A35        2.10897  -0.00084  -0.00321   0.00403   0.00080   2.10977
   A36        2.09451   0.00036   0.00087  -0.00152  -0.00064   2.09387
   A37        2.07925   0.00046   0.00240  -0.00259  -0.00019   2.07906
   A38        2.09550   0.00080  -0.00080   0.00120   0.00043   2.09593
   A39        2.09126  -0.00032  -0.00027   0.00077   0.00049   2.09176
   A40        2.09611  -0.00049   0.00121  -0.00223  -0.00102   2.09509
   A41        1.72968   0.00418  -0.01640   0.01789   0.00612   1.73580
   A42        1.94735  -0.01542  -0.02986   0.02468  -0.01354   1.93381
   A43        1.91600   0.01532  -0.01984   0.00495  -0.00836   1.90763
   A44        1.83859   0.00564   0.04909  -0.05989   0.00356   1.84216
   A45        1.95301  -0.01008  -0.00514   0.02417  -0.00618   1.94683
   A46        2.05124   0.00008   0.01663  -0.00883   0.01681   2.06805
   A47        2.49523   0.00844  -0.26182   0.20410  -0.01897   2.47626
   A48        1.82049  -0.00015  -0.00090   0.00256   0.00185   1.82233
   A49        1.97711   0.00228   0.01050  -0.00549   0.00505   1.98216
   A50        1.94911  -0.00123  -0.00784   0.00680  -0.00106   1.94805
   A51        1.86200  -0.00056   0.01226  -0.02014  -0.00782   1.85418
   A52        1.88581  -0.00027  -0.01271   0.00952  -0.00317   1.88264
   A53        1.95934  -0.00016  -0.00171   0.00583   0.00406   1.96339
   A54        1.99305   0.00017  -0.00519   0.00871   0.00352   1.99657
   A55        1.91293  -0.00042   0.00059  -0.00364  -0.00305   1.90988
   A56        1.89766   0.00088   0.00297  -0.00291   0.00006   1.89772
   A57        1.86845   0.00007   0.00200  -0.00200   0.00000   1.86845
   A58        1.89315  -0.00053  -0.00146  -0.00037  -0.00184   1.89131
   A59        1.89651  -0.00020   0.00129  -0.00002   0.00128   1.89778
   A60        2.09845  -0.00720  -0.01225  -0.00956  -0.01546   2.08299
   A61        2.05673   0.01293   0.07572   0.03908   0.06550   2.12223
   A62        2.12523  -0.00537  -0.06182  -0.02628  -0.04727   2.07796
   A63        2.10697   0.00342  -0.01328  -0.00983  -0.01269   2.09427
   A64        2.04325  -0.01105   0.04449   0.08982   0.07438   2.11763
   A65        2.13265   0.00763  -0.03119  -0.08108  -0.06297   2.06968
   A66        2.08931   0.00092   0.01563   0.00752   0.01332   2.10263
   A67        2.09157   0.00017  -0.00499   0.00251   0.00243   2.09400
   A68        2.10228  -0.00108  -0.01074  -0.01003  -0.01577   2.08651
   A69        2.08853  -0.00226   0.01367   0.01465   0.01728   2.10581
   A70        2.09031   0.00160  -0.00589  -0.00812  -0.00858   2.08173
   A71        2.10425   0.00068  -0.00778  -0.00666  -0.00876   2.09548
   A72        2.42196   0.00439   0.11343   0.35038   0.43966   2.86162
   A73        2.09238   0.00395  -0.00185   0.00128   0.00187   2.09425
   A74        2.09317  -0.00196  -0.00059  -0.00104  -0.00285   2.09033
   A75        2.09719  -0.00195   0.00265  -0.00016   0.00127   2.09846
   A76        2.09018   0.00124  -0.00183  -0.00414  -0.00414   2.08604
   A77        2.09547  -0.00018   0.00117   0.00272   0.00295   2.09843
   A78        2.09753  -0.00106   0.00067   0.00138   0.00114   2.09866
   A79        1.98133   0.01638   0.02667   0.03329   0.03091   2.01224
   A80        1.92572  -0.00832  -0.01318  -0.01796  -0.00746   1.91826
   A81        1.93714   0.00137   0.03212  -0.05760  -0.03178   1.90536
   A82        1.92532   0.00202  -0.02286   0.00917  -0.00220   1.92312
   A83        1.90796  -0.01573  -0.00247  -0.02083  -0.01358   1.89438
   A84        1.77554   0.00247  -0.02843   0.05513   0.02244   1.79798
   A85        0.59029   0.02167   0.15025   0.12345   0.19018   0.78047
    D1       -0.01917  -0.00032  -0.00840   0.00481  -0.00357  -0.02274
    D2       -3.14062   0.00009  -0.00564   0.00430  -0.00137   3.14120
    D3        3.10559  -0.00039  -0.00614  -0.00009  -0.00613   3.09946
    D4       -0.01586   0.00001  -0.00338  -0.00059  -0.00393  -0.01979
    D5        0.00770  -0.00082  -0.01011  -0.00399  -0.01396  -0.00626
    D6        3.13548  -0.00001   0.00566  -0.00765  -0.00182   3.13366
    D7       -3.11710  -0.00076  -0.01240   0.00092  -0.01142  -3.12852
    D8        0.01068   0.00005   0.00337  -0.00274   0.00072   0.01140
    D9        0.00833   0.00073   0.01521  -0.00179   0.01336   0.02169
   D10       -3.13075   0.00033   0.00549  -0.00103   0.00443  -3.12631
   D11        3.12959   0.00032   0.01244  -0.00128   0.01115   3.14074
   D12       -0.00948  -0.00008   0.00272  -0.00052   0.00222  -0.00726
   D13        0.01346   0.00007  -0.00304  -0.00199  -0.00505   0.00841
   D14       -3.13369  -0.00034  -0.01817   0.00214  -0.01599   3.13351
   D15       -3.13064   0.00047   0.00660  -0.00275   0.00382  -3.12682
   D16        0.00540   0.00006  -0.00853   0.00138  -0.00712  -0.00172
   D17       -0.02532  -0.00121  -0.01577   0.00265  -0.01313  -0.03845
   D18       -3.11156  -0.00076  -0.04115   0.02271  -0.01819  -3.12975
   D19        3.12181  -0.00080  -0.00067  -0.00148  -0.00224   3.11957
   D20        0.03557  -0.00035  -0.02605   0.01859  -0.00730   0.02827
   D21        0.01461   0.00160   0.02237   0.00028   0.02255   0.03716
   D22       -3.11252   0.00080   0.00588   0.00414   0.00983  -3.10269
   D23        3.09729   0.00127   0.04993  -0.02238   0.02782   3.12510
   D24       -0.02984   0.00048   0.03343  -0.01851   0.01510  -0.01474
   D25        2.41969  -0.00207  -0.02697   0.01400  -0.01324   2.40646
   D26       -1.84906  -0.00333  -0.03946   0.02392  -0.01573  -1.86480
   D27       -0.66668  -0.00149  -0.05231   0.03422  -0.01813  -0.68482
   D28        1.34775  -0.00275  -0.06480   0.04414  -0.02063   1.32711
   D29       -2.43415   0.00143  -0.00862  -0.00600  -0.01474  -2.44889
   D30        0.69283   0.00229   0.00800  -0.01000  -0.00189   0.69094
   D31       -0.65712  -0.00087  -0.02449   0.01768  -0.00676  -0.66388
   D32        2.46914  -0.00223  -0.00722  -0.01265  -0.01964   2.44949
   D33       -0.03325  -0.00292  -0.00296   0.00343   0.00045  -0.03280
   D34        3.06292  -0.00235   0.01871  -0.03228  -0.01337   3.04956
   D35        3.12366  -0.00153  -0.02022   0.03363   0.01326   3.13691
   D36       -0.06336  -0.00096   0.00145  -0.00209  -0.00056  -0.06391
   D37       -3.11037   0.00172  -0.01902   0.03511   0.01601  -3.09435
   D38        0.00456   0.00133  -0.01162   0.02373   0.01208   0.01665
   D39        0.01661   0.00042  -0.00253   0.00634   0.00373   0.02035
   D40        3.13154   0.00003   0.00487  -0.00505  -0.00020   3.13135
   D41        0.70296   0.00350   0.03597  -0.02668   0.00937   0.71234
   D42       -1.32645  -0.00679   0.04830  -0.03713   0.01120  -1.31525
   D43       -2.39570   0.00309   0.01577   0.00638   0.02235  -2.37335
   D44        1.85807  -0.00721   0.02810  -0.00407   0.02417   1.88225
   D45        0.05988   0.00088  -0.00010  -0.00199  -0.00211   0.05776
   D46       -3.08770   0.00045  -0.01032   0.01096   0.00067  -3.08704
   D47       -3.12433   0.00144   0.01987  -0.03461  -0.01495  -3.13928
   D48        0.01127   0.00101   0.00965  -0.02166  -0.01217  -0.00090
   D49        1.91900   0.00168   0.09874  -0.01709   0.06812   1.98712
   D50       -2.43418   0.00510   0.13643  -0.06776   0.07068  -2.36350
   D51       -0.12870   0.00536   0.11884  -0.05479   0.07516  -0.05354
   D52       -2.43705  -0.00047   0.08249  -0.01072   0.05851  -2.37854
   D53       -0.50705   0.00295   0.12018  -0.06139   0.06107  -0.44598
   D54        1.79843   0.00321   0.10259  -0.04843   0.06555   1.86398
   D55       -0.00916  -0.00023  -0.00041   0.00214   0.00170  -0.00746
   D56        3.13038  -0.00031  -0.00391   0.00739   0.00348   3.13386
   D57        3.13843   0.00020   0.00983  -0.01084  -0.00109   3.13734
   D58       -0.00521   0.00011   0.00632  -0.00559   0.00069  -0.00452
   D59       -0.03659  -0.00045  -0.00093   0.00234   0.00145  -0.03513
   D60        3.13764   0.00009  -0.00282   0.00533   0.00254   3.14017
   D61        3.10707  -0.00037   0.00261  -0.00294  -0.00034   3.10673
   D62       -0.00189   0.00017   0.00072   0.00004   0.00074  -0.00115
   D63        0.03270   0.00039   0.00244  -0.00670  -0.00422   0.02847
   D64       -3.08216   0.00078  -0.00497   0.00468  -0.00031  -3.08247
   D65       -3.14124  -0.00014   0.00430  -0.00963  -0.00531   3.13663
   D66        0.02709   0.00025  -0.00312   0.00174  -0.00139   0.02569
   D67        2.94870  -0.01158   0.01548  -0.11864  -0.09914   2.84956
   D68        0.93326   0.00177   0.03965  -0.13367  -0.08792   0.84533
   D69       -1.31502   0.00433  -0.01708  -0.09465  -0.10778  -1.42280
   D70        3.10764   0.00123  -0.04746   0.06211   0.01410   3.12174
   D71       -1.15774   0.00159  -0.02804   0.03692   0.00834  -1.14939
   D72        1.07519   0.00223  -0.02835   0.04614   0.01729   1.09249
   D73       -1.31582   0.00260  -0.05555   0.06303   0.01738  -1.29844
   D74        0.70199   0.00295  -0.03613   0.03784   0.01162   0.71361
   D75        2.93491   0.00360  -0.03643   0.04706   0.02057   2.95549
   D76        0.87265  -0.00606  -0.00536   0.03900   0.02422   0.89688
   D77        2.89046  -0.00570   0.01406   0.01381   0.01847   2.90893
   D78       -1.15980  -0.00506   0.01376   0.02303   0.02742  -1.13238
   D79        1.19555   0.01465   0.06327  -0.03723   0.03599   1.23154
   D80       -0.97578   0.00623   0.08421  -0.06020   0.02140  -0.95438
   D81       -2.93036   0.00717   0.10865  -0.08463   0.01591  -2.91445
   D82       -0.70706   0.00646   0.09576  -0.07389   0.03641  -0.67066
   D83       -2.87839  -0.00195   0.11670  -0.09686   0.02181  -2.85658
   D84        1.45021  -0.00101   0.14114  -0.12128   0.01632   1.46654
   D85       -2.83776   0.00733   0.01654  -0.00494   0.02328  -2.81448
   D86        1.27410  -0.00108   0.03749  -0.02790   0.00869   1.28279
   D87       -0.68048  -0.00014   0.06193  -0.05233   0.00320  -0.67728
   D88        2.15524  -0.01020  -0.09814  -0.04248  -0.17682   1.97842
   D89        1.04240   0.00003  -0.05886   0.03475  -0.02405   1.01834
   D90        3.13830  -0.00008  -0.05934   0.03539  -0.02391   3.11440
   D91       -1.07412  -0.00004  -0.05568   0.03153  -0.02410  -1.09822
   D92        3.03541   0.00070  -0.04667   0.02277  -0.02396   3.01145
   D93       -1.15187   0.00059  -0.04715   0.02340  -0.02381  -1.17568
   D94        0.91889   0.00063  -0.04349   0.01955  -0.02400   0.89489
   D95       -1.18521  -0.00007  -0.05546   0.02502  -0.03043  -1.21564
   D96        0.91069  -0.00018  -0.05594   0.02565  -0.03029   0.88041
   D97        2.98146  -0.00014  -0.05228   0.02180  -0.03048   2.95098
   D98        0.01937  -0.00137   0.00853   0.00578   0.00491   0.02428
   D99       -3.09560  -0.00162   0.00797   0.05252   0.03990  -3.05570
   D100      -3.04374  -0.00621  -0.02017  -0.03898  -0.07650  -3.12024
   D101       0.12447  -0.00646  -0.02074   0.00776  -0.04150   0.08297
   D102       0.00710  -0.00028  -0.01599  -0.00695  -0.01495  -0.00785
   D103      -3.12598  -0.00124  -0.00816  -0.00654  -0.01209  -3.13807
   D104       3.06707   0.00558   0.01741   0.04264   0.06953   3.13660
   D105      -0.06601   0.00463   0.02523   0.04304   0.07239   0.00638
   D106       0.31372   0.00487   0.21677   0.14047   0.32978   0.64350
   D107       2.48527   0.00769   0.20096   0.14876   0.34164   2.82691
   D108      -1.85940   0.00330   0.15508   0.20779   0.35985  -1.49956
   D109      -2.74812   0.00002   0.18634   0.09412   0.24711  -2.50101
   D110      -0.57658   0.00284   0.17052   0.10241   0.25897  -0.31761
   D111       1.36194  -0.00155   0.12465   0.16145   0.27717   1.63911
   D112      -0.02221   0.00175  -0.00027   0.00078   0.00499  -0.01722
   D113       3.13421   0.00050  -0.00047   0.01095   0.00969  -3.13929
   D114       3.09137   0.00172   0.00147  -0.04569  -0.02693   3.06444
   D115      -0.03540   0.00047   0.00128  -0.03551  -0.02223  -0.05763
   D116       1.44082  -0.00393  -0.47053  -0.09100  -0.58542   0.85540
   D117      -1.67373  -0.00411  -0.47140  -0.04474  -0.55170  -2.22543
   D118      -0.03037   0.00149   0.01459   0.00110   0.01447  -0.01590
   D119      -3.13989  -0.00004   0.00563  -0.00188   0.00089  -3.13900
   D120       3.10266   0.00246   0.00677   0.00075   0.01171   3.11437
   D121      -0.00686   0.00093  -0.00218  -0.00223  -0.00187  -0.00873
   D122      -0.00130  -0.00049  -0.00098  -0.00641  -0.00528  -0.00659
   D123      -3.13910  -0.00070  -0.00138   0.00551   0.00240  -3.13669
   D124       3.12534   0.00077  -0.00076  -0.01668  -0.01001   3.11533
   D125      -0.01245   0.00057  -0.00116  -0.00476  -0.00232  -0.01478
   D126      -2.12052   0.01495   0.40785   0.24578   0.63015  -1.49037
   D127       0.02745  -0.00107  -0.00613   0.00547  -0.00440   0.02305
   D128      -3.11794  -0.00087  -0.00573  -0.00646  -0.01209  -3.13003
   D129       3.13690   0.00047   0.00280   0.00844   0.00917  -3.13712
   D130      -0.00850   0.00067   0.00320  -0.00349   0.00148  -0.00702
         Item               Value     Threshold  Converged?
 Maximum Force            0.042396     0.000450     NO 
 RMS     Force            0.005083     0.000300     NO 
 Maximum Displacement     1.530479     0.001800     NO 
 RMS     Displacement     0.209488     0.001200     NO 
 Predicted change in Energy=-9.025505D-03
 GradGradGradGradGradGradGradGradGradGradGradGradGradGradGradGradGradGrad

                          Input orientation:                          
 ---------------------------------------------------------------------
 Center     Atomic      Atomic             Coordinates (Angstroms)
 Number     Number       Type             X           Y           Z
 ---------------------------------------------------------------------
      1          6           0        2.264808    3.265023    0.711956
      2          6           0        1.849654    4.219790   -0.213145
      3          6           0        1.282303    3.842184   -1.427876
      4          6           0        1.103432    2.496449   -1.712491
      5          6           0        1.488327    1.549259   -0.767217
      6          6           0        2.091819    1.907174    0.443433
      7         16           0        2.646378    0.716354    1.645047
      8          6           0        3.324778   -0.524108    0.570381
      9          6           0        2.743287   -0.872182   -0.652727
     10         16           0        1.236054   -0.140035   -1.233198
     11          6           0        3.353691   -1.770036   -1.524886
     12          6           0        4.535963   -2.388067   -1.143231
     13          6           0        5.096560   -2.095321    0.097667
     14          6           0        4.508924   -1.159049    0.944409
     15          1           0        6.020147   -2.576366    0.402229
     16          1           0        4.986684   -0.901021    1.884105
     17          1           0        2.908348   -1.986144   -2.490564
     18          1           0        5.015080   -3.094016   -1.812113
     19          1           0        2.740569    3.574635    1.636638
     20          1           0        0.656395    2.183576   -2.650191
     21          1           0        1.992613    5.271026    0.014348
     22          1           0        0.974675    4.591251   -2.148561
     23          6           0       -0.177102   -0.854349   -0.305332
     24          1           0       -0.879581   -1.017788   -1.142130
     25          6           0        0.166839   -2.248051    0.218940
     26          1           0       -0.725961   -2.561367    0.763971
     27          6           0        0.377472   -3.282210   -0.886766
     28          1           0        1.166455   -3.028129   -1.597565
     29          1           0        0.646054   -4.243377   -0.439504
     30          1           0       -0.558537   -3.401229   -1.439122
     31          1           0        1.000870   -2.217731    0.929017
     32          6           0       -1.437315    1.365739    0.069700
     33          6           0       -2.249155    1.209574   -1.052628
     34          6           0       -1.287755    2.637242    0.636972
     35          6           0       -2.878417    2.316289   -1.615756
     36          1           0       -2.451374    0.227487   -1.471506
     37          6           0       -1.934313    3.737811    0.082620
     38          1           0       -0.654535    2.771296    1.510322
     39          6           0       -2.722761    3.582013   -1.056997
     40          1           0       -3.510071    2.180922   -2.488767
     41          1           0       -1.808376    4.718978    0.530376
     42          1           0       -3.220454    4.439855   -1.499232
     43          6           0       -0.717048    0.196681    0.692450
     44          1           0        0.087458    0.548836    1.329459
     45         35           0       -1.923878   -0.676023    1.951068
     46         35           0       -3.100973   -2.346827   -1.788915
 ---------------------------------------------------------------------
                    Distance matrix (angstroms):
                    1          2          3          4          5
     1  C    0.000000
     2  C    1.392748   0.000000
     3  C    2.424317   1.392855   0.000000
     4  C    2.795969   2.403079   1.387085   0.000000
     5  C    2.394728   2.751234   2.395083   1.392428   0.000000
     6  C    1.394913   2.416181   2.810938   2.443800   1.399278
     7  S    2.740796   4.044961   4.590683   4.101522   2.802469
     8  C    3.937142   5.029361   5.218165   4.389721   3.075804
     9  C    4.382666   5.188448   4.996057   3.893572   2.729727
    10  S    4.054181   4.519413   3.987244   2.682976   1.770451
    11  C    5.616132   6.313542   5.983066   4.827190   3.882186
    12  C    6.368460   7.193406   7.034441   5.997068   4.993196
    13  C    6.093394   7.107716   7.220098   6.348708   5.200994
    14  C    4.966135   6.110937   6.407117   5.658547   4.403249
    15  H    6.951282   7.997464   8.185001   7.374251   6.239053
    16  H    5.112579   6.360985   6.869473   6.289512   5.027115
    17  H    6.184257   6.694856   6.143512   4.894565   4.181562
    18  H    7.373757   8.128246   7.886199   6.823798   5.923664
    19  H    1.085009   2.152127   3.404316   3.880640   3.383604
    20  H    3.880793   3.392525   2.153322   1.084902   2.154079
    21  H    2.141214   1.085029   2.150846   3.386871   3.836235
    22  H    3.406741   2.156248   1.084031   2.143579   3.380187
    23  C    4.895613   5.464717   5.044541   3.853274   2.960460
    24  H    5.627369   5.978625   5.326793   4.075232   3.512446
    25  C    5.919335   6.697129   6.406811   5.207487   4.139855
    26  H    6.549368   7.319334   7.059943   5.921238   4.913742
    27  C    6.998872   7.674705   7.201980   5.882325   4.958970
    28  H    6.792939   7.410514   6.873385   5.526133   4.663213
    29  H    7.766743   8.551321   8.170557   6.874224   5.862717
    30  H    7.552305   8.085934   7.473677   6.133472   5.398929
    31  H    5.630741   6.592924   6.508205   5.404774   4.159933
    32  C    4.210165   4.362313   3.971377   3.303045   3.048523
    33  C    5.264455   5.154257   4.420706   3.651206   3.763724
    34  C    3.608385   3.615314   3.510083   3.355232   3.295768
    35  C    5.724605   5.286330   4.435679   3.987097   4.514068
    36  H    6.019676   6.001733   5.196949   4.224087   4.214777
    37  C    4.272261   3.825988   3.555152   3.740495   4.150476
    38  H    3.066548   3.367407   3.678470   3.681373   3.357441
    39  C    5.301464   4.693167   4.030604   4.030865   4.685010
    40  H    6.690974   6.169448   5.181904   4.688985   5.324163
    41  H    4.328717   3.766058   3.762421   4.295197   4.753853
    42  H    6.029734   5.235308   4.542810   4.745345   5.573510
    43  C    4.278618   4.857311   4.667214   3.792997   2.970484
    44  H    3.535510   4.354407   4.458328   3.752181   2.712808
    45  Br   5.883224   6.549224   6.489302   5.714092   4.897355
    46  Br   8.157133   8.373304   7.592583   6.414062   6.106147
                    6          7          8          9         10
     6  C    0.000000
     7  S    1.780299   0.000000
     8  C    2.729000   1.775916   0.000000
     9  C    3.057907   2.795103   1.398313   0.000000
    10  S    2.781095   3.317636   2.786248   1.773340   0.000000
    11  C    4.357577   4.090342   2.437891   1.392622   2.688191
    12  C    5.190418   4.580660   2.806738   2.398372   3.993888
    13  C    5.016771   4.037733   2.414825   2.756275   4.527455
    14  C    3.936381   2.734429   1.394721   2.398043   4.061039
    15  H    5.961174   4.875337   3.391909   3.841222   5.612297
    16  H    4.282726   2.854835   2.151713   3.386618   4.935981
    17  H    4.942973   4.947261   3.417652   2.155412   2.790278
    18  H    6.216498   5.664064   3.890735   3.382568   4.831374
    19  H    2.150591   2.859845   4.275266   5.001537   4.929330
    20  H    3.421600   4.955990   4.982359   4.205073   2.782632
    21  H    3.392559   4.881765   5.972221   6.224750   5.604315
    22  H    3.894960   5.674582   6.251602   5.934190   4.826104
    23  C    3.651666   3.774007   3.624789   2.941033   1.835263
    24  H    4.460788   4.817467   4.566514   3.658673   2.292303
    25  C    4.584958   4.119416   3.614979   3.048098   2.774105
    26  H    5.292494   4.784603   4.538325   4.110482   3.701492
    27  C    5.624777   5.248478   4.291505   3.385275   3.275735
    28  H    5.420257   5.169705   3.953286   2.833236   2.911819
    29  H    6.379584   5.739824   4.693442   3.976029   4.220837
    30  H    6.224752   6.061193   5.234124   4.232792   3.728048
    31  H    4.294276   3.439368   2.897849   2.710800   3.007875
    32  C    3.589932   4.424926   5.147789   4.796626   3.333437
    33  C    4.644233   5.611325   6.058758   5.423846   3.741756
    34  C    3.462943   4.492598   5.592319   5.498061   4.192901
    35  C    5.395450   6.611807   7.164264   6.534319   4.807157
    36  H    5.208545   5.994912   6.172368   5.372539   3.713353
    37  C    4.437472   5.705534   6.786745   6.608533   5.178832
    38  H    3.070410   3.890625   5.251486   5.431289   4.424599
    39  C    5.313807   6.658881   7.488746   7.062645   5.436626
    40  H    6.328815   7.558786   7.961830   7.197012   5.430378
    41  H    4.808879   6.091661   7.337631   7.306055   5.999063
    42  H    6.197473   7.626971   8.471381   8.031222   6.395830
    43  C    3.298110   3.534139   4.107408   3.863404   2.763351
    44  H    2.578291   2.583743   3.493944   3.605797   2.891544
    45  Br   5.007164   4.787442   5.429343   5.347957   4.517964
    46  Br   7.074248   7.362555   7.083704   6.133586   4.897811
                   11         12         13         14         15
    11  C    0.000000
    12  C    1.387584   0.000000
    13  C    2.403348   1.392766   0.000000
    14  C    2.793794   2.422697   1.392442   0.000000
    15  H    3.387319   2.150978   1.084977   2.141622   0.000000
    16  H    3.878540   3.402825   2.151693   1.085293   2.463896
    17  H    1.085158   2.150809   3.391037   3.878784   4.289511
    18  H    2.143743   1.084122   2.156685   3.405688   2.486249
    19  H    6.239924   6.819451   6.329891   5.100394   7.079138
    20  H    4.916581   6.182386   6.750907   6.239893   7.793853
    21  H    7.334735   8.152933   7.994029   6.967259   8.829102
    22  H    6.820166   7.899642   8.169806   7.424509   9.128968
    23  C    3.846075   5.026664   5.432672   4.859376   6.470848
    24  H    4.316592   5.586214   6.197776   5.780102   7.240197
    25  C    3.664076   4.578686   4.933577   4.534968   5.865373
    26  H    4.744327   5.599581   5.879023   5.422460   6.755817
    27  C    3.398786   4.261257   4.964635   4.992986   5.830909
    28  H    2.524298   3.459723   4.380601   4.596432   5.268927
    29  H    3.824496   4.366785   4.970886   5.133231   5.689316
    30  H    4.239536   5.202689   6.003935   6.032226   6.881137
    31  H    3.428970   4.101233   4.181005   3.664354   5.059572
    32  C    5.943865   7.158374   7.394000   6.519005   8.441831
    33  C    6.363410   7.680433   8.136648   7.434390   9.210391
    34  C    6.755794   7.895476   7.965393   6.935980   8.980103
    35  C    7.452884   8.793593   9.273531   8.556005  10.353491
    36  H    6.139359   7.468050   8.051649   7.496991   9.118067
    37  C    7.802784   8.994085   9.135581   8.138625  10.160926
    38  H    6.775106   7.784705   7.665158   6.513768   8.624195
    39  C    8.110895   9.398849   9.731759   8.875841  10.793211
    40  H    7.978118   9.350123   9.952387   9.340577  11.036970
    41  H    8.542736   9.672729   9.710821   8.638917  10.701600
    42  H    9.043384  10.339694  10.697259   9.852025  11.757195
    43  C    5.035422   6.135534   6.277347   5.404837   7.291352
    44  H    4.918610   5.876120   5.796548   4.755469   6.769301
    45  Br   6.413411   7.364463   7.398381   6.528982   8.313707
    46  Br   6.485761   7.664294   8.415581   8.172662   9.383424
                   16         17         18         19         20
    16  H    0.000000
    17  H    4.963336   0.000000
    18  H    4.297914   2.475075   0.000000
    19  H    5.013758   6.927063   7.844628   0.000000
    20  H    6.987559   4.741660   6.895903   4.965453   0.000000
    21  H    7.110177   7.731732   9.079934   2.463535   4.291573
    22  H    7.907191   6.864269   8.689154   4.298793   2.479886
    23  C    5.608966   3.946669   5.851944   5.648004   3.927095
    24  H    6.601878   4.135745   6.285430   6.474363   3.857745
    25  C    5.274293   3.863402   5.324122   6.522087   5.301971
    26  H    6.053575   4.912340   6.315020   7.101331   6.006821
    27  C    5.881549   3.264550   4.732768   7.679070   5.749981
    28  H    5.589344   2.217514   3.855163   7.518935   5.341353
    29  H    5.950763   3.797357   4.721597   8.355757   6.796541
    30  H    6.931403   3.889380   5.594524   8.307049   5.842327
    31  H    4.304954   3.922453   4.939185   6.089235   5.683388
    32  C    7.049683   6.055977   8.066228   4.978879   3.528496
    33  C    8.089276   6.235392   8.477430   6.141906   3.455880
    34  C    7.310488   6.983155   8.864032   4.255048   3.845903
    35  C    9.190208   7.263805   9.571690   6.613207   3.685453
    36  H    8.237619   5.887721   8.179018   6.915217   3.856658
    37  C    8.524337   7.926935   9.927635   4.929110   4.073779
    38  H    6.741586   7.164807   8.808234   3.491137   4.401570
    39  C    9.390592   8.047911  10.247621   6.091280   3.989058
    40  H   10.040679   7.652486  10.047937   7.617868   4.169593
    41  H    8.921312   8.736832  10.634363   4.819361   4.755982
    42  H   10.359974   8.935235  11.166071   6.790883   4.630925
    43  C    5.929380   5.295262   7.068155   4.925158   4.123997
    44  H    5.139273   5.382946   6.886312   4.035940   4.339778
    45  Br   6.914548   6.692900   8.255746   6.318546   6.000558
    46  Br   8.999535   6.060886   8.150408   8.995651   5.948459
                   21         22         23         24         25
    21  H    0.000000
    22  H    2.485250   0.000000
    23  C    6.506158   5.863331   0.000000
    24  H    7.009716   5.992703   1.104726   0.000000
    25  C    7.740274   7.282425   1.528254   2.112121   0.000000
    26  H    8.324600   7.907905   2.087718   2.457531   1.091933
    27  C    8.750916   7.996260   2.557367   2.602499   1.528541
    28  H    8.494515   7.641684   2.863622   2.904334   2.215275
    29  H    9.619931   9.004417   3.490143   3.636712   2.155115
    30  H    9.155815   8.169074   2.813817   2.423234   2.145963
    31  H    7.609314   7.472243   2.184044   3.043947   1.095781
    32  C    5.197956   4.598076   2.580228   2.731446   3.956648
    33  C    5.968788   4.798946   3.018549   2.616273   4.405575
    34  C    4.252682   4.086066   3.783212   4.085468   5.114360
    35  C    5.925762   4.506179   4.366608   3.916087   5.785577
    36  H    6.884335   5.589155   2.775364   2.032174   3.980068
    37  C    4.216179   3.764138   4.932163   5.022768   6.345390
    38  H    3.936239   4.399316   4.082872   4.630691   5.247492
    39  C    5.122040   3.985110   5.169786   4.956079   6.630795
    40  H    6.789247   5.102781   5.008887   4.354843   6.361380
    41  H    3.875379   3.865021   5.866979   6.047348   7.248308
    42  H    5.491616   4.247782   6.222218   5.949208   7.691162
    43  C    5.792329   5.499593   1.546537   2.206136   2.642382
    44  H    5.259108   5.406006   2.170590   3.081919   3.010337
    45  Br   7.379511   7.276863   2.859084   3.282564   3.137297
    46  Br   9.339597   8.054637   3.602434   2.668194   3.836644
                   26         27         28         29         30
    26  H    0.000000
    27  C    2.112371   0.000000
    28  H    3.062019   1.091919   0.000000
    29  H    2.481922   1.093628   1.757485   0.000000
    30  H    2.363687   1.093332   1.771977   1.777495   0.000000
    31  H    1.768409   2.195178   2.658530   2.470220   3.072539
    32  C    4.050951   5.080523   5.372659   6.005156   5.076689
    33  C    4.454229   5.206036   5.470053   6.204260   4.926162
    34  C    5.230418   6.335193   6.566028   7.227817   6.426900
    35  C    5.838467   6.517318   6.702546   7.538878   6.172767
    36  H    3.968894   4.545577   4.868636   5.536038   4.092855
    37  C    6.450116   7.454177   7.629923   8.404182   7.427944
    38  H    5.385113   6.592117   6.827027   7.395877   6.841673
    39  C    6.711501   7.533789   7.688445   8.542069   7.320898
    40  H    6.389122   6.893853   7.056795   7.921141   6.401072
    41  H    7.364076   8.414585   8.567113   9.342843   8.448596
    42  H    7.769279   8.541105   8.661722   9.564070   8.280822
    43  C    2.758990   3.974240   4.380771   4.780532   4.184935
    44  H    3.264167   4.435388   4.746196   5.138731   4.866760
    45  Br   2.529570   4.487953   5.260737   5.004537   4.558979
    46  Br   3.493413   3.713273   4.325706   4.411125   2.774546
                   31         32         33         34         35
    31  H    0.000000
    32  C    4.418646   0.000000
    33  C    5.122110   1.393948   0.000000
    34  C    5.375301   1.400316   2.411902   0.000000
    35  C    6.487070   2.412692   1.392085   2.776328   0.000000
    36  H    4.864113   2.167775   1.086667   3.406847   2.136882
    37  C    6.693293   2.423613   2.789246   1.391616   2.407600
    38  H    5.288542   2.159567   3.398603   1.087050   3.863295
    39  C    7.172636   2.798872   2.419253   2.412750   1.392299
    40  H    7.167844   3.392137   2.143810   3.862274   1.086030
    41  H    7.494579   3.405014   3.875062   2.148496   3.394670
    42  H    8.248602   3.884755   3.402586   3.398251   2.154089
    43  C    2.972641   1.507747   2.533497   2.507014   3.806845
    44  H    2.940845   2.139920   3.401570   2.594646   4.538127
    45  Br   3.460578   2.818702   3.561386   3.620666   4.752610
    46  Br   4.922290   4.472734   3.730375   5.832120   4.671634
                   36         37         38         39         40
    36  H    0.000000
    37  C    3.873633   0.000000
    38  H    4.311716   2.147164   0.000000
    39  C    3.390916   1.394507   3.394988   0.000000
    40  H    2.443679   3.393958   4.949277   2.152412   0.000000
    41  H    4.959281   1.085834   2.466801   2.156048   4.295663
    42  H    4.282090   2.156220   4.292488   1.085894   2.483110
    43  C    2.773363   3.793841   2.702122   4.306265   4.675290
    44  H    3.793987   3.976397   2.350020   4.774166   5.494067
    45  Br   3.578909   4.793030   3.699932   5.274233   5.512738
    46  Br   2.673915   6.471982   6.562409   5.985807   4.599746
                   41         42         43         44         45
    41  H    0.000000
    42  H    2.488209   0.000000
    43  C    4.654937   5.392128   0.000000
    44  H    4.650033   5.838135   1.084907   0.000000
    45  Br   5.580120   6.305386   1.949914   2.435600   0.000000
    46  Br   7.548213   6.793912   4.278984   5.317444   4.261996
                   46
    46  Br   0.000000
 Stoichiometry    C22H20Br2S2
 Framework group  C1[X(C22H20Br2S2)]
 Deg. of freedom   132
 Full point group                 C1      NOp   1
 Largest Abelian subgroup         C1      NOp   1
 Largest concise Abelian subgroup C1      NOp   1
                         Standard orientation:                         
 ---------------------------------------------------------------------
 Center     Atomic      Atomic             Coordinates (Angstroms)
 Number     Number       Type             X           Y           Z
 ---------------------------------------------------------------------
      1          6           0        2.521454    3.060536    0.342089
      2          6           0        2.090098    3.965440   -0.624777
      3          6           0        1.360358    3.538571   -1.731713
      4          6           0        1.034968    2.196577   -1.862765
      5          6           0        1.439271    1.303895   -0.873565
      6          6           0        2.202629    1.707387    0.227551
      7         16           0        2.782353    0.579428    1.476990
      8          6           0        3.226740   -0.810955    0.465440
      9          6           0        2.484626   -1.207919   -0.651237
     10         16           0        0.991238   -0.387632   -1.142822
     11          6           0        2.913947   -2.234170   -1.489025
     12          6           0        4.073362   -2.927474   -1.172045
     13          6           0        4.791979   -2.581767   -0.030171
     14          6           0        4.385695   -1.521878    0.776341
     15          1           0        5.698577   -3.121063    0.223629
     16          1           0        4.985734   -1.229207    1.632003
     17          1           0        2.346736   -2.490715   -2.377858
     18          1           0        4.411986   -3.732806   -1.813990
     19          1           0        3.122311    3.403213    1.178024
     20          1           0        0.460814    1.846738   -2.714218
     21          1           0        2.348056    5.013898   -0.517627
     22          1           0        1.040407    4.247220   -2.487075
     23          6           0       -0.366272   -0.877087   -0.008894
     24          1           0       -1.169119   -1.045155   -0.748900
     25          6           0       -0.088109   -2.245688    0.611685
     26          1           0       -0.938387   -2.421774    1.273757
     27          6           0       -0.092390   -3.389052   -0.402779
     28          1           0        0.631506   -3.276306   -1.212438
     29          1           0        0.140062   -4.328368    0.106803
     30          1           0       -1.090887   -3.465351   -0.841593
     31          1           0        0.819320   -2.233518    1.225819
     32          6           0       -1.379728    1.478895    0.273655
     33          6           0       -2.322027    1.303373   -0.738450
     34          6           0       -1.058291    2.775120    0.694800
     35          6           0       -2.911848    2.411621   -1.339946
     36          1           0       -2.653985    0.312279   -1.035744
     37          6           0       -1.664790    3.879724    0.104372
     38          1           0       -0.322481    2.923987    1.480994
     39          6           0       -2.585825    3.700775   -0.927288
     40          1           0       -3.646183    2.261331   -2.125838
     41          1           0       -1.405212    4.879836    0.438183
     42          1           0       -3.053488    4.560259   -1.398184
     43          6           0       -0.698570    0.305311    0.930941
     44          1           0        0.199373    0.632937    1.444149
     45         35           0       -1.828687   -0.331884    2.386614
     46         35           0       -3.555491   -2.205075   -1.030097
 ---------------------------------------------------------------------
 Rotational constants (GHZ):           0.1618750           0.1214084           0.0922181
 Standard basis: 6-31+G(d,p) (6D, 7F)
 There are   632 symmetry adapted cartesian basis functions of A   symmetry.
 There are   632 symmetry adapted basis functions of A   symmetry.
   632 basis functions,  1130 primitive gaussians,   632 cartesian basis functions
   127 alpha electrons      127 beta electrons
       nuclear repulsion energy      3904.8439680051 Hartrees.
 NAtoms=   46 NActive=   46 NUniq=   46 SFac= 1.00D+00 NAtFMM=   60 NAOKFM=F Big=F
 Integral buffers will be    131072 words long.
 Raffenetti 2 integral format.
 Two-electron integral symmetry is turned on.
 Nuclear repulsion after empirical dispersion term =     3904.7937759306 Hartrees.
 ------------------------------------------------------------------------------
 Polarizable Continuum Model (PCM)
 =================================
 Model                : PCM.
 Atomic radii         : SMD-Coulomb.
 Polarization charges : Total charges.
 Charge compensation  : None.
 Solution method      : Matrix inversion.
 Cavity type          : VdW (van der Waals Surface) (Alpha=1.000).
 Cavity algorithm     : GePol (No added spheres)
                        Default sphere list used, NSphG=   46.
                        Lebedev-Laikov grids with approx.  5.0 points / Ang**2.
                        Smoothing algorithm: York/Karplus (Gamma=1.0000).
                        Polarization charges: spherical gaussians, with
                                              point-specific exponents (IZeta= 3).
                        Self-potential: point-specific (ISelfS= 7).
                        Self-field    : sphere-specific E.n sum rule (ISelfD= 2).
 1st derivatives      : Analytical E(r).r(x)/FMM algorithm (CHGder, D1EAlg=3).
                        Cavity 1st derivative terms included.
 Solvent              : Dichloromethane, Eps=   8.930000 Eps(inf)=   2.028346
 ------------------------------------------------------------------------------
 ------------------------------------------------------------------------------
 Atomic radii for non-electrostatic terms: SMD-CDS.
 ------------------------------------------------------------------------------
 Nuclear repulsion after PCM non-electrostatic terms =     3904.7761872467 Hartrees.
 One-electron integrals computed using PRISM.
 NBasis=   632 RedAO= T EigKep=  1.09D-06  NBF=   632
 NBsUse=   629 1.00D-06 EigRej=  8.72D-07 NBFU=   629
 Lowest energy guess from the checkpoint file:  "/home/osl/gaussian/scratch/Gau-569732.chk"
 B after Tr=     0.000000    0.000000    0.000000
         Rot=    0.999502    0.014736   -0.015125    0.023436 Ang=   3.62 deg.
 B after Tr=     0.000000    0.000000    0.000000
         Rot=    0.999910    0.012524   -0.002229   -0.004320 Ang=   1.54 deg.
 Requested convergence on RMS density matrix=1.00D-08 within 128 cycles.
 Requested convergence on MAX density matrix=1.00D-06.
 Requested convergence on             energy=1.00D-06.
 No special actions if energy rises.
 Inv3:  Mode=1 IEnd=    35873292.
 Iteration    1 A*A^-1 deviation from unit magnitude is 3.11D-15 for   2789.
 Iteration    1 A*A^-1 deviation from orthogonality  is 2.04D-15 for   1694    672.
 Iteration    1 A^-1*A deviation from unit magnitude is 2.78D-15 for   3013.
 Iteration    1 A^-1*A deviation from orthogonality  is 7.32D-15 for   1415   1396.
 Error on total polarization charges =  0.04279
 SCF Done:  E(RwB97XD) =  -6790.03052035     A.U. after   18 cycles
            NFock= 18  Conv=0.25D-08     -V/T= 2.0064
 SMD-CDS (non-electrostatic) energy       (kcal/mol) =     -11.04
 (included in total energy above)
 D1PCM: PCM CHGder 1st derivatives, ID1Alg=3 FixD1E=F DoIter=F DoCFld=F I1PDM=0.
 Calling FoFJK, ICntrl=      2127 FMM=F ISym2X=0 I1Cent= 0 IOpClX= 0 NMat=1 NMatS=1 NMatT=0.
 ***** Axes restored to original set *****
 -------------------------------------------------------------------
 Center     Atomic                   Forces (Hartrees/Bohr)
 Number     Number              X              Y              Z
 -------------------------------------------------------------------
      1        6           0.000047862    0.000232569    0.000089609
      2        6           0.000309031    0.000539515    0.000960704
      3        6           0.000294136    0.001006845    0.000172062
      4        6           0.000676032    0.001692643   -0.000234482
      5        6           0.000742329    0.000957526   -0.001298291
      6        6           0.000964476    0.000486566   -0.001041939
      7       16          -0.000009339    0.000188617   -0.002323528
      8        6           0.000195794   -0.000164718   -0.000440689
      9        6           0.001353560    0.000373091    0.000274051
     10       16           0.013424665    0.002797753   -0.010819619
     11        6           0.001638013   -0.000513636   -0.000383410
     12        6           0.001231735   -0.000682839    0.000425689
     13        6           0.000499844   -0.000506117    0.000872284
     14        6           0.000308446    0.000023190    0.000058669
     15        1           0.000040057   -0.000016758    0.000031716
     16        1          -0.000079350   -0.000101762    0.000017050
     17        1           0.000344102    0.000165243    0.000054994
     18        1           0.000088822   -0.000114426    0.000035203
     19        1           0.000035248    0.000018882    0.000262346
     20        1          -0.000069053   -0.000030007   -0.000093231
     21        1           0.000042453    0.000010006    0.000001634
     22        1          -0.000100626    0.000068396    0.000004625
     23        6          -0.012150604   -0.002403844    0.001082988
     24        1          -0.002014795    0.002302003    0.007915882
     25        6           0.000810314   -0.002034312   -0.000160994
     26        1           0.001876211    0.000224958    0.000925016
     27        6           0.000533331   -0.000750611    0.000123711
     28        1           0.000099088   -0.000228721    0.000113741
     29        1          -0.000171688   -0.000199421    0.000217317
     30        1          -0.000266298   -0.000165095   -0.000608066
     31        1          -0.000179971    0.000361707   -0.000104233
     32        6           0.001051793    0.001887968    0.001303366
     33        6          -0.002882984    0.000570784   -0.000854183
     34        6          -0.000813295   -0.001172648   -0.000963118
     35        6          -0.001392829    0.000908054   -0.000796041
     36        1           0.000885454   -0.001512462   -0.000327393
     37        6           0.000281012   -0.001078213    0.001136206
     38        1           0.000026043   -0.000642258    0.000151552
     39        6           0.000393318    0.000916445    0.000013156
     40        1           0.000000562    0.000029588   -0.000053378
     41        1           0.000096089    0.000004344    0.000072796
     42        1           0.000059361    0.000068285    0.000013229
     43        6          -0.002032638   -0.004532851   -0.004594523
     44        1          -0.000386933   -0.000427050    0.001688681
     45       35          -0.007181204    0.000435074    0.007104092
     46       35           0.001382427    0.001007696   -0.000025251
 -------------------------------------------------------------------
 Cartesian Forces:  Max     0.013424665 RMS     0.002334374

 GradGradGradGradGradGradGradGradGradGradGradGradGradGradGradGradGradGrad
 Berny optimization.
 Using GEDIIS/GDIIS optimizer.
 FormGI is forming the generalized inverse of G from B-inverse, IUseBI=4.
 Internal  Forces:  Max     0.026182677 RMS     0.002397772
 Search for a local minimum.
 Step number   4 out of a maximum of  275
 All quantities printed in internal units (Hartrees-Bohrs-Radians)
 Mixed Optimization -- RFO/linear search
 Update second derivatives using D2CorX and points    4    2
 DE=  7.01D-04 DEPred=-9.03D-03 R=-7.77D-02
 Trust test=-7.77D-02 RLast= 7.40D-01 DXMaxT set to 2.52D-01
 ITU= -1  0  1  0
 Use linear search instead of GDIIS.
 Energy rises -- skip Quadratic/GDIIS search.
 Quartic linear search produced a step of -0.54353.
 Iteration  1 RMS(Cart)=  0.07432402 RMS(Int)=  0.00573875
 Iteration  2 RMS(Cart)=  0.00555702 RMS(Int)=  0.00040369
 Iteration  3 RMS(Cart)=  0.00004516 RMS(Int)=  0.00040271
 Iteration  4 RMS(Cart)=  0.00000017 RMS(Int)=  0.00040271
 Variable       Old X    -DE/DX   Delta X   Delta X   Delta X     New X
                                 (Linear)    (Quad)   (Total)
    R1        2.63191  -0.00082  -0.00070   0.00000  -0.00070   2.63121
    R2        2.63600   0.00039   0.00026   0.00000   0.00026   2.63626
    R3        2.05037   0.00025  -0.00002   0.00000  -0.00002   2.05035
    R4        2.63211   0.00024   0.00037   0.00000   0.00037   2.63248
    R5        2.05041   0.00002  -0.00005   0.00000  -0.00005   2.05035
    R6        2.62121   0.00179   0.00298   0.00000   0.00298   2.62419
    R7        2.04852   0.00007   0.00018   0.00000   0.00018   2.04870
    R8        2.63131   0.00217   0.00193   0.00000   0.00193   2.63324
    R9        2.05017   0.00012   0.00032   0.00000   0.00032   2.05049
   R10        2.64425   0.00021   0.00067   0.00000   0.00069   2.64494
   R11        3.34567   0.00527   0.01163   0.00000   0.01167   3.35734
   R12        3.36428  -0.00120  -0.00297   0.00000  -0.00299   3.36129
   R13        3.35600  -0.00163  -0.00275   0.00000  -0.00278   3.35322
   R14        2.64243  -0.00039   0.00000   0.00000  -0.00003   2.64240
   R15        2.63564   0.00068   0.00059   0.00000   0.00059   2.63623
   R16        3.35113   0.00602   0.01128   0.00000   0.01129   3.36242
   R17        2.63167   0.00276   0.00220   0.00000   0.00219   2.63387
   R18        3.46815   0.02618   0.11455   0.00000   0.11455   3.58269
   R19        2.62215   0.00210   0.00281   0.00000   0.00282   2.62497
   R20        2.05065  -0.00022   0.00018   0.00000   0.00018   2.05083
   R21        2.63195  -0.00016   0.00079   0.00000   0.00081   2.63275
   R22        2.04869   0.00009   0.00015   0.00000   0.00015   2.04885
   R23        2.63133  -0.00063  -0.00054   0.00000  -0.00053   2.63080
   R24        2.05031   0.00005  -0.00002   0.00000  -0.00002   2.05029
   R25        2.05091  -0.00005   0.00007   0.00000   0.00007   2.05097
   R26        2.08763  -0.00448  -0.01254   0.00000  -0.01329   2.07434
   R27        2.88798   0.00332  -0.00623   0.00000  -0.00623   2.88176
   R28        2.92253   0.00441  -0.00663   0.00000  -0.00686   2.91567
   R29        5.04216   0.00004  -0.02808   0.00000  -0.02912   5.01304
   R30        2.06345  -0.00114   0.00090   0.00000   0.00090   2.06435
   R31        2.88852   0.00105  -0.00010   0.00000  -0.00010   2.88842
   R32        2.07073  -0.00020  -0.00024   0.00000  -0.00024   2.07049
   R33        2.06343  -0.00006   0.00152   0.00000   0.00152   2.06495
   R34        2.06666   0.00022   0.00036   0.00000   0.00036   2.06701
   R35        2.06610   0.00056   0.00027   0.00000   0.00027   2.06636
   R36        2.63418   0.00106   0.00058   0.00000   0.00148   2.63566
   R37        2.64621  -0.00265  -0.00191   0.00000  -0.00184   2.64437
   R38        2.84923   0.00100  -0.00252   0.00000  -0.00249   2.84674
   R39        2.63066   0.00184   0.00287   0.00000   0.00299   2.63365
   R40        2.05350  -0.00010  -0.00047   0.00000   0.00028   2.05378
   R41        2.62977  -0.00106  -0.00221   0.00000  -0.00234   2.62743
   R42        2.05423   0.00006   0.00033   0.00000   0.00033   2.05456
   R43        2.63106   0.00112   0.00158   0.00000   0.00150   2.63257
   R44        2.05230   0.00004   0.00004   0.00000   0.00004   2.05234
   R45        5.05297  -0.00131   0.00982   0.00000   0.01061   5.06357
   R46        2.63524   0.00061   0.00160   0.00000   0.00140   2.63664
   R47        2.05193   0.00005   0.00002   0.00000   0.00002   2.05194
   R48        2.05204   0.00002   0.00008   0.00000   0.00008   2.05213
   R49        2.05018   0.00057  -0.00109   0.00000  -0.00109   2.04909
   R50        3.68480   0.00884   0.03281   0.00000   0.03281   3.71762
    A1        2.09726   0.00034  -0.00057   0.00000  -0.00056   2.09670
    A2        2.09574  -0.00011   0.00115   0.00000   0.00115   2.09689
    A3        2.09002  -0.00023  -0.00054   0.00000  -0.00054   2.08948
    A4        2.11163  -0.00070  -0.00279   0.00000  -0.00278   2.10885
    A5        2.07789   0.00033   0.00155   0.00000   0.00155   2.07944
    A6        2.09345   0.00037   0.00122   0.00000   0.00122   2.09467
    A7        2.08805   0.00042   0.00264   0.00000   0.00264   2.09069
    A8        2.10373  -0.00023  -0.00079   0.00000  -0.00079   2.10294
    A9        2.09139  -0.00018  -0.00186   0.00000  -0.00186   2.08953
   A10        2.07719   0.00063   0.00095   0.00000   0.00095   2.07814
   A11        2.10630  -0.00032  -0.00129   0.00000  -0.00129   2.10501
   A12        2.09958  -0.00031   0.00028   0.00000   0.00028   2.09986
   A13        2.13243  -0.00263  -0.00617   0.00000  -0.00618   2.12626
   A14        2.01639   0.00357   0.01652   0.00000   0.01649   2.03288
   A15        2.13322  -0.00094  -0.00988   0.00000  -0.00978   2.12344
   A16        2.05899   0.00194   0.00578   0.00000   0.00578   2.06476
   A17        2.07437  -0.00202  -0.00204   0.00000  -0.00205   2.07231
   A18        2.14983   0.00008  -0.00375   0.00000  -0.00373   2.14611
   A19        1.74952   0.00130   0.00513   0.00000   0.00515   1.75466
   A20        2.14638  -0.00017  -0.00384   0.00000  -0.00380   2.14258
   A21        2.07148  -0.00174  -0.00127   0.00000  -0.00120   2.07029
   A22        2.06499   0.00190   0.00528   0.00000   0.00529   2.07028
   A23        2.13767  -0.00057  -0.00962   0.00000  -0.00953   2.12814
   A24        2.12470  -0.00292  -0.00493   0.00000  -0.00492   2.11979
   A25        2.01942   0.00351   0.01522   0.00000   0.01527   2.03469
   A26        1.75857  -0.00155  -0.00078   0.00000  -0.00075   1.75782
   A27        1.92626   0.00465  -0.00448   0.00000  -0.00445   1.92181
   A28        1.90527   0.00009  -0.00404   0.00000  -0.00403   1.90124
   A29        2.08101   0.00094   0.00019   0.00000   0.00018   2.08119
   A30        2.10114  -0.00032  -0.00077   0.00000  -0.00075   2.10039
   A31        2.10103  -0.00061   0.00051   0.00000   0.00052   2.10156
   A32        2.08793   0.00025   0.00264   0.00000   0.00264   2.09057
   A33        2.09080  -0.00002  -0.00175   0.00000  -0.00175   2.08904
   A34        2.10446  -0.00023  -0.00089   0.00000  -0.00089   2.10357
   A35        2.10977  -0.00087  -0.00250   0.00000  -0.00249   2.10728
   A36        2.09387   0.00044   0.00090   0.00000   0.00090   2.09477
   A37        2.07906   0.00042   0.00164   0.00000   0.00164   2.08070
   A38        2.09593   0.00066  -0.00074   0.00000  -0.00075   2.09518
   A39        2.09176  -0.00031  -0.00044   0.00000  -0.00043   2.09133
   A40        2.09509  -0.00035   0.00133   0.00000   0.00135   2.09644
   A41        1.73580  -0.00045  -0.01385   0.00000  -0.01391   1.72189
   A42        1.93381  -0.00639  -0.01180   0.00000  -0.01186   1.92195
   A43        1.90763   0.00930  -0.00819   0.00000  -0.00844   1.89919
   A44        1.84216   0.00354   0.02957   0.00000   0.02964   1.87180
   A45        1.94683  -0.00374   0.00006   0.00000   0.00014   1.94698
   A46        2.06805  -0.00235   0.00154   0.00000   0.00213   2.07018
   A47        2.47626   0.00166  -0.15771   0.00000  -0.15867   2.31759
   A48        1.82233  -0.00017  -0.00158   0.00000  -0.00153   1.82080
   A49        1.98216   0.00230   0.00400   0.00000   0.00401   1.98617
   A50        1.94805  -0.00121  -0.00446   0.00000  -0.00445   1.94359
   A51        1.85418  -0.00032   0.01212   0.00000   0.01213   1.86631
   A52        1.88264  -0.00016  -0.00643   0.00000  -0.00643   1.87621
   A53        1.96339  -0.00049  -0.00330   0.00000  -0.00331   1.96008
   A54        1.99657   0.00012  -0.00525   0.00000  -0.00525   1.99133
   A55        1.90988  -0.00030   0.00203   0.00000   0.00203   1.91191
   A56        1.89772   0.00052   0.00187   0.00000   0.00188   1.89959
   A57        1.86845   0.00002   0.00128   0.00000   0.00128   1.86974
   A58        1.89131  -0.00026   0.00006   0.00000   0.00006   1.89137
   A59        1.89778  -0.00012   0.00013   0.00000   0.00014   1.89792
   A60        2.08299   0.00028   0.00054   0.00000   0.00042   2.08342
   A61        2.12223   0.00258   0.01299   0.00000   0.01443   2.13666
   A62        2.07796  -0.00286  -0.01398   0.00000  -0.01507   2.06289
   A63        2.09427  -0.00009  -0.00162   0.00000  -0.00208   2.09219
   A64        2.11763  -0.00317  -0.01188   0.00000  -0.00975   2.10789
   A65        2.06968   0.00329   0.01421   0.00000   0.01265   2.08232
   A66        2.10263   0.00071   0.00279   0.00000   0.00304   2.10566
   A67        2.09400  -0.00101  -0.00452   0.00000  -0.00464   2.08936
   A68        2.08651   0.00030   0.00168   0.00000   0.00156   2.08806
   A69        2.10581  -0.00110  -0.00062   0.00000  -0.00027   2.10554
   A70        2.08173   0.00059   0.00089   0.00000   0.00072   2.08245
   A71        2.09548   0.00052  -0.00023   0.00000  -0.00041   2.09507
   A72        2.86162  -0.00181  -0.16618   0.00000  -0.16691   2.69471
   A73        2.09425   0.00031  -0.00221   0.00000  -0.00225   2.09200
   A74        2.09033  -0.00027   0.00117   0.00000   0.00119   2.09152
   A75        2.09846  -0.00004   0.00101   0.00000   0.00103   2.09949
   A76        2.08604  -0.00011   0.00108   0.00000   0.00110   2.08713
   A77        2.09843   0.00014  -0.00086   0.00000  -0.00087   2.09756
   A78        2.09866  -0.00003  -0.00019   0.00000  -0.00020   2.09847
   A79        2.01224   0.00265   0.00032   0.00000  -0.00019   2.01205
   A80        1.91826  -0.00127  -0.00440   0.00000  -0.00486   1.91340
   A81        1.90536   0.00646   0.03789   0.00000   0.03891   1.94428
   A82        1.92312  -0.00081  -0.01347   0.00000  -0.01319   1.90993
   A83        1.89438  -0.00628   0.00580   0.00000   0.00651   1.90089
   A84        1.79798  -0.00115  -0.03044   0.00000  -0.03063   1.76735
   A85        0.78047   0.00357  -0.00695   0.00000  -0.00510   0.77537
    D1       -0.02274   0.00002  -0.00345   0.00000  -0.00346  -0.02619
    D2        3.14120   0.00007  -0.00288   0.00000  -0.00289   3.13831
    D3        3.09946  -0.00003  -0.00061   0.00000  -0.00060   3.09887
    D4       -0.01979   0.00002  -0.00003   0.00000  -0.00003  -0.01981
    D5       -0.00626  -0.00029   0.00110   0.00000   0.00112  -0.00514
    D6        3.13366   0.00004   0.00462   0.00000   0.00466   3.13832
    D7       -3.12852  -0.00025  -0.00175   0.00000  -0.00175  -3.13027
    D8        0.01140   0.00009   0.00177   0.00000   0.00179   0.01319
    D9        0.02169   0.00013   0.00250   0.00000   0.00248   0.02417
   D10       -3.12631   0.00000   0.00111   0.00000   0.00111  -3.12520
   D11        3.14074   0.00007   0.00192   0.00000   0.00191  -3.14053
   D12       -0.00726  -0.00006   0.00054   0.00000   0.00054  -0.00672
   D13        0.00841  -0.00001   0.00079   0.00000   0.00080   0.00921
   D14        3.13351  -0.00015  -0.00297   0.00000  -0.00295   3.13056
   D15       -3.12682   0.00012   0.00216   0.00000   0.00216  -3.12466
   D16       -0.00172  -0.00002  -0.00160   0.00000  -0.00159  -0.00331
   D17       -0.03845  -0.00019  -0.00299   0.00000  -0.00299  -0.04143
   D18       -3.12975  -0.00022  -0.01652   0.00000  -0.01644   3.13699
   D19        3.11957  -0.00005   0.00078   0.00000   0.00077   3.12034
   D20        0.02827  -0.00008  -0.01275   0.00000  -0.01269   0.01558
   D21        0.03716   0.00036   0.00210   0.00000   0.00208   0.03924
   D22       -3.10269   0.00001  -0.00157   0.00000  -0.00162  -3.10431
   D23        3.12510   0.00051   0.01692   0.00000   0.01699  -3.14109
   D24       -0.01474   0.00017   0.01325   0.00000   0.01329  -0.00146
   D25        2.40646  -0.00084  -0.01012   0.00000  -0.01017   2.39628
   D26       -1.86480   0.00028  -0.01677   0.00000  -0.01680  -1.88160
   D27       -0.68482  -0.00082  -0.02371   0.00000  -0.02372  -0.70854
   D28        1.32711   0.00030  -0.03037   0.00000  -0.03035   1.29676
   D29       -2.44889   0.00121   0.00248   0.00000   0.00245  -2.44644
   D30        0.69094   0.00156   0.00616   0.00000   0.00617   0.69711
   D31       -0.66388  -0.00072  -0.01204   0.00000  -0.01201  -0.67589
   D32        2.44949  -0.00103   0.00604   0.00000   0.00616   2.45566
   D33       -0.03280  -0.00145  -0.00214   0.00000  -0.00218  -0.03498
   D34        3.04956  -0.00095   0.01927   0.00000   0.01935   3.06891
   D35        3.13691  -0.00109  -0.02018   0.00000  -0.02026   3.11665
   D36       -0.06391  -0.00059   0.00124   0.00000   0.00128  -0.06264
   D37       -3.09435   0.00055  -0.02091   0.00000  -0.02096  -3.11531
   D38        0.01665   0.00050  -0.01402   0.00000  -0.01404   0.00261
   D39        0.02035   0.00022  -0.00365   0.00000  -0.00369   0.01666
   D40        3.13135   0.00017   0.00323   0.00000   0.00323   3.13458
   D41        0.71234   0.00170   0.01799   0.00000   0.01801   0.73035
   D42       -1.31525  -0.00282   0.02491   0.00000   0.02490  -1.29036
   D43       -2.37335   0.00142  -0.00202   0.00000  -0.00194  -2.37529
   D44        1.88225  -0.00309   0.00490   0.00000   0.00495   1.88719
   D45        0.05776   0.00056   0.00109   0.00000   0.00107   0.05884
   D46       -3.08704   0.00021  -0.00699   0.00000  -0.00697  -3.09401
   D47       -3.13928   0.00092   0.02088   0.00000   0.02076  -3.11853
   D48       -0.00090   0.00056   0.01281   0.00000   0.01271   0.01181
   D49        1.98712  -0.00125   0.02634   0.00000   0.02625   2.01337
   D50       -2.36350   0.00043   0.04913   0.00000   0.04905  -2.31445
   D51       -0.05354  -0.00023   0.03541   0.00000   0.03555  -0.01800
   D52       -2.37854  -0.00070   0.02114   0.00000   0.02107  -2.35747
   D53       -0.44598   0.00098   0.04393   0.00000   0.04387  -0.40211
   D54        1.86398   0.00032   0.03021   0.00000   0.03037   1.89435
   D55       -0.00746  -0.00016  -0.00118   0.00000  -0.00120  -0.00867
   D56        3.13386  -0.00027  -0.00440   0.00000  -0.00440   3.12947
   D57        3.13734   0.00019   0.00690   0.00000   0.00685  -3.13900
   D58       -0.00452   0.00008   0.00368   0.00000   0.00366  -0.00087
   D59       -0.03513  -0.00031  -0.00139   0.00000  -0.00136  -0.03650
   D60        3.14017  -0.00001  -0.00319   0.00000  -0.00317   3.13700
   D61        3.10673  -0.00020   0.00186   0.00000   0.00185   3.10858
   D62       -0.00115   0.00010   0.00006   0.00000   0.00005  -0.00110
   D63        0.02847   0.00032   0.00386   0.00000   0.00388   0.03235
   D64       -3.08247   0.00037  -0.00302   0.00000  -0.00303  -3.08550
   D65        3.13663   0.00002   0.00564   0.00000   0.00566  -3.14089
   D66        0.02569   0.00007  -0.00124   0.00000  -0.00125   0.02444
   D67        2.84956  -0.00593   0.06382   0.00000   0.06334   2.91290
   D68        0.84533   0.00007   0.07323   0.00000   0.07258   0.91791
   D69       -1.42280   0.00302   0.04762   0.00000   0.04676  -1.37604
   D70        3.12174   0.00141  -0.03812   0.00000  -0.03824   3.08350
   D71       -1.14939   0.00205  -0.02253   0.00000  -0.02264  -1.17203
   D72        1.09249   0.00228  -0.02759   0.00000  -0.02769   1.06479
   D73       -1.29844   0.00000  -0.04510   0.00000  -0.04501  -1.34345
   D74        0.71361   0.00064  -0.02950   0.00000  -0.02941   0.68420
   D75        2.95549   0.00087  -0.03456   0.00000  -0.03446   2.92102
   D76        0.89688  -0.00371  -0.01660   0.00000  -0.01660   0.88028
   D77        2.90893  -0.00307  -0.00101   0.00000  -0.00100   2.90793
   D78       -1.13238  -0.00284  -0.00607   0.00000  -0.00605  -1.13843
   D79        1.23154   0.00114   0.02104   0.00000   0.02072   1.25226
   D80       -0.95438   0.00122   0.04241   0.00000   0.04258  -0.91180
   D81       -2.91445  -0.00019   0.06108   0.00000   0.06094  -2.85351
   D82       -0.67066  -0.00143   0.04166   0.00000   0.04160  -0.62906
   D83       -2.85658  -0.00134   0.06303   0.00000   0.06346  -2.79313
   D84        1.46654  -0.00276   0.08170   0.00000   0.08181   1.54835
   D85       -2.81448  -0.00109  -0.00204   0.00000  -0.00237  -2.81684
   D86        1.28279  -0.00101   0.01933   0.00000   0.01949   1.30228
   D87       -0.67728  -0.00242   0.03800   0.00000   0.03785  -0.63943
   D88        1.97842  -0.00015   0.03313   0.00000   0.03155   2.00997
   D89        1.01834  -0.00008  -0.02470   0.00000  -0.02468   0.99366
   D90        3.11440  -0.00019  -0.02509   0.00000  -0.02507   3.08932
   D91       -1.09822  -0.00021  -0.02263   0.00000  -0.02262  -1.12084
   D92        3.01145   0.00070  -0.01693   0.00000  -0.01695   2.99451
   D93       -1.17568   0.00059  -0.01732   0.00000  -0.01734  -1.19301
   D94        0.89489   0.00057  -0.01486   0.00000  -0.01488   0.88001
   D95       -1.21564   0.00004  -0.01905   0.00000  -0.01904  -1.23469
   D96        0.88041  -0.00007  -0.01944   0.00000  -0.01943   0.86098
   D97        2.95098  -0.00009  -0.01698   0.00000  -0.01698   2.93400
   D98        0.02428   0.00011   0.00281   0.00000   0.00327   0.02755
   D99       -3.05570  -0.00042  -0.01658   0.00000  -0.01560  -3.07130
   D100      -3.12024  -0.00042   0.02863   0.00000   0.02932  -3.09092
   D101       0.08297  -0.00095   0.00925   0.00000   0.01044   0.09341
   D102      -0.00785  -0.00005  -0.00213   0.00000  -0.00246  -0.01030
   D103      -3.13807  -0.00027   0.00133   0.00000   0.00133  -3.13674
   D104       3.13660   0.00046  -0.02662   0.00000  -0.02745   3.10915
   D105       0.00638   0.00024  -0.02316   0.00000  -0.02367  -0.01728
   D106       0.64350   0.00170  -0.04013   0.00000  -0.03908   0.60442
   D107       2.82691   0.00138  -0.05673   0.00000  -0.05660   2.77031
   D108      -1.49956  -0.00374  -0.09607   0.00000  -0.09585  -1.59541
   D109      -2.50101   0.00118  -0.01473   0.00000  -0.01330  -2.51432
   D110      -0.31761   0.00086  -0.03133   0.00000  -0.03082  -0.34843
   D111       1.63911  -0.00427  -0.07066   0.00000  -0.07007   1.56904
   D112      -0.01722   0.00000  -0.00289   0.00000  -0.00317  -0.02038
   D113      -3.13929  -0.00013  -0.00557   0.00000  -0.00553   3.13837
   D114       3.06444   0.00029   0.01558   0.00000   0.01465   3.07910
   D115      -0.05763   0.00016   0.01290   0.00000   0.01229  -0.04534
   D116       0.85540   0.00051   0.01624   0.00000   0.01756   0.87296
   D117      -2.22543   0.00010  -0.00265   0.00000  -0.00071  -2.22614
   D118      -0.01590  -0.00011   0.00149   0.00000   0.00148  -0.01442
   D119      -3.13900  -0.00001   0.00313   0.00000   0.00326  -3.13574
   D120       3.11437   0.00010  -0.00202   0.00000  -0.00235   3.11203
   D121      -0.00873   0.00019  -0.00038   0.00000  -0.00056  -0.00929
   D122      -0.00659  -0.00014   0.00225   0.00000   0.00218  -0.00440
   D123      -3.13669  -0.00005  -0.00219   0.00000  -0.00208  -3.13877
   D124       3.11533   0.00000   0.00495   0.00000   0.00458   3.11991
   D125      -0.01478   0.00008   0.00052   0.00000   0.00032  -0.01446
   D126      -1.49037   0.00113  -0.08077   0.00000  -0.07971  -1.57007
   D127       0.02305   0.00020  -0.00154   0.00000  -0.00133   0.02172
   D128      -3.13003   0.00011   0.00289   0.00000   0.00292  -3.12711
   D129      -3.13712   0.00010  -0.00319   0.00000  -0.00312  -3.14025
   D130      -0.00702   0.00002   0.00125   0.00000   0.00114  -0.00589
         Item               Value     Threshold  Converged?
 Maximum Force            0.026183     0.000450     NO 
 RMS     Force            0.002398     0.000300     NO 
 Maximum Displacement     0.743067     0.001800     NO 
 RMS     Displacement     0.076990     0.001200     NO 
 Predicted change in Energy=-1.350607D-03
 GradGradGradGradGradGradGradGradGradGradGradGradGradGradGradGradGradGrad

                          Input orientation:                          
 ---------------------------------------------------------------------
 Center     Atomic      Atomic             Coordinates (Angstroms)
 Number     Number       Type             X           Y           Z
 ---------------------------------------------------------------------
      1          6           0        2.283122    3.239439    0.776580
      2          6           0        1.885689    4.229281   -0.118391
      3          6           0        1.337794    3.895493   -1.354911
      4          6           0        1.157524    2.560444   -1.691852
      5          6           0        1.520779    1.575838   -0.775175
      6          6           0        2.107152    1.893312    0.455424
      7         16           0        2.632839    0.659600    1.623945
      8          6           0        3.330168   -0.549148    0.527896
      9          6           0        2.763398   -0.863370   -0.711164
     10         16           0        1.253885   -0.108228   -1.274271
     11          6           0        3.379774   -1.754451   -1.587910
     12          6           0        4.546568   -2.396790   -1.193547
     13          6           0        5.089295   -2.136013    0.062809
     14          6           0        4.499439   -1.205100    0.913446
     15          1           0        5.998148   -2.638739    0.376505
     16          1           0        4.959618   -0.971563    1.868241
     17          1           0        2.946836   -1.951752   -2.563314
     18          1           0        5.025930   -3.099919   -1.865348
     19          1           0        2.744953    3.511422    1.719958
     20          1           0        0.722558    2.285617   -2.647183
     21          1           0        2.027262    5.271224    0.149079
     22          1           0        1.044208    4.670582   -2.053747
     23          6           0       -0.201401   -0.850447   -0.312186
     24          1           0       -0.889138   -1.012847   -1.152174
     25          6           0        0.176626   -2.222947    0.234479
     26          1           0       -0.695438   -2.532125    0.815227
     27          6           0        0.388492   -3.281051   -0.848016
     28          1           0        1.145227   -3.014855   -1.589999
     29          1           0        0.707303   -4.219402   -0.385100
     30          1           0       -0.558944   -3.449561   -1.367297
     31          1           0        1.025506   -2.157839    0.924134
     32          6           0       -1.491795    1.352608    0.029301
     33          6           0       -2.285336    1.185205   -1.105397
     34          6           0       -1.355716    2.627623    0.589635
     35          6           0       -2.905829    2.289011   -1.687562
     36          1           0       -2.459549    0.196285   -1.521149
     37          6           0       -1.992454    3.724104    0.019163
     38          1           0       -0.734848    2.765221    1.471480
     39          6           0       -2.761654    3.558861   -1.133117
     40          1           0       -3.519292    2.148708   -2.572710
     41          1           0       -1.873394    4.708497    0.461710
     42          1           0       -3.250591    4.413387   -1.591362
     43          6           0       -0.743672    0.211261    0.667246
     44          1           0        0.070422    0.603680    1.266437
     45         35           0       -1.881182   -0.602763    2.050581
     46         35           0       -3.142254   -2.391773   -1.395701
 ---------------------------------------------------------------------
                    Distance matrix (angstroms):
                    1          2          3          4          5
     1  C    0.000000
     2  C    1.392377   0.000000
     3  C    2.422253   1.393049   0.000000
     4  C    2.796634   2.406454   1.388662   0.000000
     5  C    2.399308   2.757768   2.397995   1.393449   0.000000
     6  C    1.395051   2.415587   2.806770   2.440830   1.399642
     7  S    2.737864   4.041855   4.584946   4.096861   2.798561
     8  C    3.938469   5.033646   5.222006   4.395136   3.080169
     9  C    4.390569   5.201620   5.009345   3.906800   2.738236
    10  S    4.058595   4.533125   4.005412   2.702863   1.776628
    11  C    5.633152   6.340097   6.012141   4.854639   3.899644
    12  C    6.385270   7.220876   7.065061   6.025620   5.011207
    13  C    6.105699   7.128316   7.243118   6.371371   5.216738
    14  C    4.968373   6.117915   6.415411   5.668800   4.411062
    15  H    6.965233   8.020408   8.210535   7.398733   6.255866
    16  H    5.107631   6.359601   6.869830   6.293271   5.030160
    17  H    6.208372   6.731186   6.183812   4.931633   4.204161
    18  H    7.395285   8.162729   7.924562   6.858161   5.944515
    19  H    1.085000   2.152483   3.403297   3.881332   3.386853
    20  H    3.881661   3.394922   2.154108   1.085072   2.155309
    21  H    2.141815   1.085001   2.151740   3.390251   3.842740
    22  H    3.404971   2.156024   1.084125   2.143943   3.382205
    23  C    4.907691   5.495192   5.097092   3.922286   3.011166
    24  H    5.644932   6.020654   5.393712   4.153129   3.556841
    25  C    5.879529   6.684060   6.427268   5.249165   4.154144
    26  H    6.494941   7.297292   7.082218   5.971027   4.931162
    27  C    6.981814   7.692792   7.256783   5.952019   4.987660
    28  H    6.783192   7.429093   6.917026   5.576242   4.677546
    29  H    7.711486   8.534633   8.196924   6.919292   5.865041
    30  H    7.577353   8.154791   7.586013   6.258734   5.470877
    31  H    5.543824   6.528559   6.475678   5.396573   4.131984
    32  C    4.285855   4.438971   4.048319   3.382325   3.126119
    33  C    5.350937   5.257188   4.531555   3.753464   3.840333
    34  C    3.694646   3.684198   3.555805   3.395006   3.353085
    35  C    5.822416   5.402369   4.549701   4.072411   4.575580
    36  H    6.085498   6.092117   5.303923   4.324535   4.278161
    37  C    4.369111   3.913326   3.606662   3.768824   4.193904
    38  H    3.133035   3.396818   3.682641   3.691838   3.398521
    39  C    5.403586   4.803846   4.119222   4.082766   4.732836
    40  H    6.787890   6.290174   5.303355   4.776823   5.381601
    41  H    4.419717   3.833649   3.777938   4.293998   4.781616
    42  H    6.132477   5.346486   4.623570   4.782778   5.611044
    43  C    4.282908   4.865722   4.689903   3.833868   3.011708
    44  H    3.476093   4.284615   4.394739   3.709742   2.686412
    45  Br   5.807497   6.499416   6.495652   5.765884   4.929964
    46  Br   8.115668   8.411307   7.720247   6.565078   6.153931
                    6          7          8          9         10
     6  C    0.000000
     7  S    1.778717   0.000000
     8  C    2.732513   1.774447   0.000000
     9  C    3.064455   2.790917   1.398296   0.000000
    10  S    2.779581   3.300110   2.784450   1.779314   0.000000
    11  C    4.370464   4.086755   2.435539   1.393782   2.706995
    12  C    5.203348   4.576258   2.802994   2.400784   4.010709
    13  C    5.028199   4.035688   2.414327   2.761964   4.539830
    14  C    3.941190   2.732419   1.395034   2.402077   4.064831
    15  H    5.973740   4.874470   3.392261   3.846890   5.624640
    16  H    4.282537   2.852065   2.151760   3.389457   4.934895
    17  H    4.960078   4.944785   3.416112   2.156081   2.815368
    18  H    6.231982   5.660038   3.887114   3.384278   4.850557
    19  H    2.150376   2.855639   4.272202   5.004948   4.928545
    20  H    3.420113   4.953346   4.991657   4.222477   2.810282
    21  H    3.392716   4.879450   5.976436   6.238202   5.618054
    22  H    3.890889   5.668963   6.255883   5.948342   4.846501
    23  C    3.666995   3.749902   3.642595   2.991552   1.895878
    24  H    4.473017   4.786255   4.565106   3.682099   2.329333
    25  C    4.551849   4.033940   3.582251   3.071495   2.812268
    26  H    5.250567   4.681726   4.496694   4.132573   3.747151
    27  C    5.605959   5.164922   4.243806   3.391768   3.316234
    28  H    5.403624   5.103336   3.916523   2.831910   2.925743
    29  H    6.327031   5.616815   4.602580   3.949277   4.241595
    30  H    6.243130   6.001684   5.208584   4.261086   3.802567
    31  H    4.219179   3.318315   2.838372   2.714796   3.014307
    32  C    3.664200   4.476132   5.207360   4.854433   3.372254
    33  C    4.715032   5.649249   6.099960   5.462765   3.771946
    34  C    3.542411   4.566342   5.661553   5.553936   4.215334
    35  C    5.466164   6.655667   7.200768   6.559802   4.818795
    36  H    5.257519   6.003224   6.186686   5.390559   3.734069
    37  C    4.510975   5.775798   6.844691   6.648040   5.186372
    38  H    3.141585   3.974695   5.329141   5.492571   4.444200
    39  C    5.385424   6.716224   7.532927   7.089455   5.439855
    40  H    6.394661   7.594608   7.987946   7.211807   5.437180
    41  H    4.875454   6.168508   7.397585   7.343104   5.999528
    42  H    6.264624   7.684000   8.510252   8.049036   6.390293
    43  C    3.316829   3.537952   4.146541   3.918467   2.803889
    44  H    2.543454   2.587840   3.535590   3.649009   2.891815
    45  Br   4.968070   4.706587   5.429513   5.409924   4.596505
    46  Br   7.024591   7.195890   6.999124   6.138513   4.955337
                   11         12         13         14         15
    11  C    0.000000
    12  C    1.389075   0.000000
    13  C    2.406849   1.393193   0.000000
    14  C    2.795035   2.421108   1.392161   0.000000
    15  H    3.390689   2.151903   1.084967   2.142372   0.000000
    16  H    3.879923   3.402415   2.152289   1.085329   2.466435
    17  H    1.085254   2.152548   3.394201   3.880197   4.292434
    18  H    2.144081   1.084202   2.156598   3.404295   2.486724
    19  H    6.250953   6.829443   6.335267   5.096495   7.086087
    20  H    4.950253   6.217800   6.779620   6.255239   7.824565
    21  H    7.362508   8.182175   8.015650   6.974145   8.853653
    22  H    6.852220   7.934369   8.195869   7.434144   9.158265
    23  C    3.907622   5.070619   5.457542   4.870919   6.488967
    24  H    4.354705   5.609269   6.203172   5.774124   7.239827
    25  C    3.714936   4.600638   4.916436   4.492630   5.838080
    26  H    4.794497   5.615346   5.846894   5.362592   6.708796
    27  C    3.438855   4.265080   4.923237   4.930741   5.777565
    28  H    2.565507   3.479698   4.365754   4.559955   5.249709
    29  H    3.829470   4.326136   4.872677   5.015230   5.574188
    30  H    4.293667   5.215819   5.972706   5.985536   6.833282
    31  H    3.466362   4.115767   4.154122   3.602226   5.025767
    32  C    6.000114   7.212154   7.448647   6.574076   8.494154
    33  C    6.400615   7.714491   8.171926   7.471443   9.243089
    34  C    6.809489   7.953704   8.031683   7.005531   9.047613
    35  C    7.474512   8.816972   9.304120   8.591394  10.383829
    36  H    6.156909   7.477769   8.058138   7.504576   9.119819
    37  C    7.839521   9.038518   9.192064   8.200090  10.220724
    38  H    6.835014   7.851247   7.741259   6.593376   8.702585
    39  C    8.133589   9.427806   9.772371   8.922288  10.836205
    40  H    7.987590   9.360648   9.970584   9.364900  11.054374
    41  H    8.577086   9.718070   9.771667   8.705613  10.768023
    42  H    9.055604  10.360137  10.732409   9.894666  11.795938
    43  C    5.094365   6.184748   6.316529   5.436626   7.325242
    44  H    4.965873   5.923700   5.843263   4.797132   6.814925
    45  Br   6.499436   7.420166   7.408754   6.509087   8.308525
    46  Br   6.555912   7.691481   8.363675   8.070677   9.313896
                   16         17         18         19         20
    16  H    0.000000
    17  H    4.964952   0.000000
    18  H    4.298137   2.475495   0.000000
    19  H    5.002388   6.945031   7.859205   0.000000
    20  H    6.996496   4.786412   6.937886   4.966347   0.000000
    21  H    7.108208   7.770076   9.117344   2.465694   4.293621
    22  H    7.908617   6.909049   8.733286   4.298493   2.478645
    23  C    5.604021   4.023910   5.898934   5.642385   4.017562
    24  H    6.582747   4.193752   6.312885   6.474934   3.963897
    25  C    5.206934   3.946550   5.356688   6.456465   5.378583
    26  H    5.960189   5.001753   6.343652   7.012794   6.099969
    27  C    5.797153   3.354759   4.751169   7.634467   5.859726
    28  H    5.539319   2.307233   3.891389   7.490476   5.421373
    29  H    5.805875   3.860357   4.700523   8.267340   6.887127
    30  H    6.860300   3.995546   5.617929   8.300733   6.014368
    31  H    4.216139   3.987013   4.967103   5.977487   5.708798
    32  C    7.099592   6.110801   8.117600   5.046665   3.596864
    33  C    8.123025   6.272292   8.508491   6.220749   3.554636
    34  C    7.380543   7.030200   8.919477   4.344446   3.861758
    35  C    9.227153   7.280433   9.590880   6.710948   3.753142
    36  H    8.239896   5.910091   8.186320   6.970061   3.969770
    37  C    8.590675   7.954943   9.968770   5.037952   4.068162
    38  H    6.822604   7.216938   8.872477   3.567572   4.395160
    39  C    9.441978   8.062207  10.272389   6.202017   4.006655
    40  H   10.067277   7.656675  10.053321   7.715229   4.244712
    41  H    8.996192   8.760383  10.676480   4.934096   4.719590
    42  H   10.410287   8.936878  11.181486   6.908323   4.629047
    43  C    5.947182   5.360503   7.118022   4.916276   4.175909
    44  H    5.171827   5.428719   6.934103   3.976651   4.309364
    45  Br   6.853161   6.813044   8.323370   6.199754   6.098458
    46  Br   8.849331   6.215622   8.212264   8.900239   6.195237
                   21         22         23         24         25
    21  H    0.000000
    22  H    2.485882   0.000000
    23  C    6.531045   5.921683   0.000000
    24  H    7.048985   6.070587   1.097695   0.000000
    25  C    7.719763   7.315013   1.524960   2.126734   0.000000
    26  H    8.291508   7.945839   2.084028   2.493269   1.092408
    27  C    8.764769   8.069214   2.557914   2.620992   1.528485
    28  H    8.512431   7.700078   2.851469   2.887623   2.212244
    29  H    9.596854   9.051502   3.490117   3.663198   2.156694
    30  H    9.221711   8.305301   2.827807   2.468376   2.147401
    31  H    7.536259   7.449527   2.177858   3.047609   1.095656
    32  C    5.268174   4.666835   2.575884   2.711910   3.950989
    33  C    6.071882   4.912543   3.019246   2.604418   4.412712
    34  C    4.315930   4.113488   3.773949   4.062587   5.099238
    35  C    6.049977   4.626961   4.365980   3.905887   5.792541
    36  H    6.976829   5.707829   2.767033   2.016019   3.985515
    37  C    4.309127   3.796590   4.923838   5.002803   6.333931
    38  H    3.957025   4.384366   4.066827   4.602299   5.219461
    39  C    5.244991   4.070390   5.164380   4.940363   6.628205
    40  H    6.922608   5.239724   5.011317   4.350984   6.375851
    41  H    3.953418   3.852449   5.856307   6.025542   7.231813
    42  H    5.623233   4.327268   6.216252   5.934084   7.688981
    43  C    5.792219   5.521401   1.542909   2.197700   2.638105
    44  H    5.183018   5.339623   2.163429   3.063266   3.010986
    45  Br   7.307213   7.294627   2.909585   3.377863   3.187130
    46  Br   9.371860   8.236282   3.492608   2.652787   3.701480
                   26         27         28         29         30
    26  H    0.000000
    27  C    2.121832   0.000000
    28  H    3.066951   1.092724   0.000000
    29  H    2.501074   1.093816   1.759117   0.000000
    30  H    2.371441   1.093473   1.772784   1.777849   0.000000
    31  H    1.764540   2.192694   2.658885   2.462800   3.070779
    32  C    4.042649   5.077003   5.352639   6.004586   5.087388
    33  C    4.476060   5.211818   5.444640   6.219686   4.952785
    34  C    5.206712   6.326257   6.545462   7.217195   6.434018
    35  C    5.864566   6.525564   6.674696   7.557153   6.208192
    36  H    4.001869   4.544921   4.828102   5.551382   4.114385
    37  C    6.438662   7.449369   7.605788   8.399488   7.445717
    38  H    5.337986   6.572622   6.805630   7.369643   6.834699
    39  C    6.720521   7.535854   7.660692   8.549536   7.350153
    40  H    6.431365   6.908518   7.027505   7.950004   6.446494
    41  H    7.344328   8.406211   8.542350   9.331905   8.463271
    42  H    7.782069   8.543995   8.631453   9.573141   8.313911
    43  C    2.747797   3.971656   4.367025   4.779490   4.192267
    44  H    3.259357   4.434323   4.733733   5.137637   4.874569
    45  Br   2.579637   4.552638   5.313300   5.070786   4.640524
    46  Br   3.300729   3.681976   4.336874   4.379570   2.791633
                   31         32         33         34         35
    31  H    0.000000
    32  C    4.411436   0.000000
    33  C    5.124121   1.394730   0.000000
    34  C    5.355628   1.399341   2.412031   0.000000
    35  C    6.484661   2.413289   1.393669   2.775452   0.000000
    36  H    4.864866   2.162759   1.086814   3.403713   2.146244
    37  C    6.672654   2.423790   2.792207   1.390376   2.409701
    38  H    5.256896   2.155997   3.397169   1.087226   3.862574
    39  C    7.159296   2.798448   2.421133   2.410755   1.393095
    40  H    7.171433   3.393373   2.145691   3.861457   1.086052
    41  H    7.467532   3.405082   3.878028   2.148114   3.396941
    42  H    8.233695   3.884363   3.404267   3.396506   2.154318
    43  C    2.967931   1.506432   2.543140   2.493878   3.812754
    44  H    2.941997   2.128831   3.393136   2.566764   4.519350
    45  Br   3.483674   2.839133   3.649709   3.584114   4.835905
    46  Br   4.775624   4.333016   3.689628   5.685737   4.695830
                   36         37         38         39         40
    36  H    0.000000
    37  C    3.877661   0.000000
    38  H    4.304632   2.147150   0.000000
    39  C    3.398346   1.395250   3.394368   0.000000
    40  H    2.457802   3.395720   4.948605   2.152900   0.000000
    41  H    4.963403   1.085842   2.468247   2.157346   4.297582
    42  H    4.291227   2.156805   4.292600   1.085938   2.482744
    43  C    2.780923   3.784117   2.677608   4.303485   4.685625
    44  H    3.786472   3.943120   2.315763   4.744640   5.478340
    45  Br   3.705434   4.781299   3.604547   5.313217   5.623950
    46  Br   2.679527   6.381836   6.372669   5.968572   4.705685
                   41         42         43         44         45
    41  H    0.000000
    42  H    2.489752   0.000000
    43  C    4.641514   5.389231   0.000000
    44  H    4.612540   5.806032   1.084331   0.000000
    45  Br   5.543830   6.348290   1.967278   2.424695   0.000000
    46  Br   7.448074   6.808834   4.096917   5.136245   4.082612
                   46
    46  Br   0.000000
 Stoichiometry    C22H20Br2S2
 Framework group  C1[X(C22H20Br2S2)]
 Deg. of freedom   132
 Full point group                 C1      NOp   1
 Largest Abelian subgroup         C1      NOp   1
 Largest concise Abelian subgroup C1      NOp   1
                         Standard orientation:                         
 ---------------------------------------------------------------------
 Center     Atomic      Atomic             Coordinates (Angstroms)
 Number     Number       Type             X           Y           Z
 ---------------------------------------------------------------------
      1          6           0        2.456739    3.067333    0.569163
      2          6           0        2.070945    4.032850   -0.356933
      3          6           0        1.420169    3.672581   -1.534763
      4          6           0        1.125025    2.337874   -1.779366
      5          6           0        1.478608    1.381286   -0.829831
      6          6           0        2.166148    1.722150    0.340680
      7         16           0        2.680710    0.519451    1.545908
      8          6           0        3.217507   -0.795997    0.482842
      9          6           0        2.549144   -1.135533   -0.697513
     10         16           0        1.062076   -0.303527   -1.209715
     11          6           0        3.042137   -2.116599   -1.556056
     12          6           0        4.184766   -2.820359   -1.197380
     13          6           0        4.826611   -2.531316    0.004900
     14          6           0        4.361067   -1.513981    0.833399
     15          1           0        5.716908   -3.081515    0.290917
     16          1           0        4.898822   -1.262627    1.742012
     17          1           0        2.532661   -2.335014   -2.489065
     18          1           0        4.568132   -3.592872   -1.854456
     19          1           0        2.998068    3.356218    1.464000
     20          1           0        0.609444    2.043519   -2.687614
     21          1           0        2.302466    5.074709   -0.161600
     22          1           0        1.135745    4.427433   -2.259076
     23          6           0       -0.374449   -0.882356   -0.116231
     24          1           0       -1.126105   -1.039785   -0.900554
     25          6           0       -0.057850   -2.246700    0.486957
     26          1           0       -0.908910   -2.458310    1.138319
     27          6           0        0.007179   -3.375651   -0.541394
     28          1           0        0.729737   -3.207247   -1.343638
     29          1           0        0.289632   -4.307949   -0.043925
     30          1           0       -0.982101   -3.502345   -0.989676
     31          1           0        0.837416   -2.206311    1.117297
     32          6           0       -1.482127    1.425206    0.172535
     33          6           0       -2.359011    1.254323   -0.898513
     34          6           0       -1.220334    2.715715    0.646040
     35          6           0       -2.938089    2.367005   -1.505902
     36          1           0       -2.629158    0.259481   -1.242714
     37          6           0       -1.815318    3.822945    0.051750
     38          1           0       -0.534190    2.855680    1.477711
     39          6           0       -2.668991    3.651449   -1.038458
     40          1           0       -3.617271    2.223618   -2.341163
     41          1           0       -1.598604    4.818817    0.426351
     42          1           0       -3.126327    4.513061   -1.515669
     43          6           0       -0.774934    0.268823    0.829796
     44          1           0        0.102586    0.632704    1.352598
     45         35           0       -1.872215   -0.381657    2.327471
     46         35           0       -3.481304   -2.260409   -0.920428
 ---------------------------------------------------------------------
 Rotational constants (GHZ):           0.1628380           0.1218361           0.0919671
 Standard basis: 6-31+G(d,p) (6D, 7F)
 There are   632 symmetry adapted cartesian basis functions of A   symmetry.
 There are   632 symmetry adapted basis functions of A   symmetry.
   632 basis functions,  1130 primitive gaussians,   632 cartesian basis functions
   127 alpha electrons      127 beta electrons
       nuclear repulsion energy      3904.2976431859 Hartrees.
 NAtoms=   46 NActive=   46 NUniq=   46 SFac= 1.00D+00 NAtFMM=   60 NAOKFM=F Big=F
 Integral buffers will be    131072 words long.
 Raffenetti 2 integral format.
 Two-electron integral symmetry is turned on.
 Nuclear repulsion after empirical dispersion term =     3904.2478254608 Hartrees.
 ------------------------------------------------------------------------------
 Polarizable Continuum Model (PCM)
 =================================
 Model                : PCM.
 Atomic radii         : SMD-Coulomb.
 Polarization charges : Total charges.
 Charge compensation  : None.
 Solution method      : Matrix inversion.
 Cavity type          : VdW (van der Waals Surface) (Alpha=1.000).
 Cavity algorithm     : GePol (No added spheres)
                        Default sphere list used, NSphG=   46.
                        Lebedev-Laikov grids with approx.  5.0 points / Ang**2.
                        Smoothing algorithm: York/Karplus (Gamma=1.0000).
                        Polarization charges: spherical gaussians, with
                                              point-specific exponents (IZeta= 3).
                        Self-potential: point-specific (ISelfS= 7).
                        Self-field    : sphere-specific E.n sum rule (ISelfD= 2).
 1st derivatives      : Analytical E(r).r(x)/FMM algorithm (CHGder, D1EAlg=3).
                        Cavity 1st derivative terms included.
 Solvent              : Dichloromethane, Eps=   8.930000 Eps(inf)=   2.028346
 ------------------------------------------------------------------------------
 ------------------------------------------------------------------------------
 Atomic radii for non-electrostatic terms: SMD-CDS.
 ------------------------------------------------------------------------------
 Nuclear repulsion after PCM non-electrostatic terms =     3904.2302661049 Hartrees.
 One-electron integrals computed using PRISM.
 NBasis=   632 RedAO= T EigKep=  1.15D-06  NBF=   632
 NBsUse=   629 1.00D-06 EigRej=  9.25D-07 NBFU=   629
 Lowest energy guess from the checkpoint file:  "/home/osl/gaussian/scratch/Gau-569732.chk"
 B after Tr=     0.000000    0.000000    0.000000
         Rot=    0.999851    0.007224   -0.006836    0.014101 Ang=   1.98 deg.
 B after Tr=     0.000000    0.000000    0.000000
         Rot=    0.999894   -0.007392    0.008317   -0.009348 Ang=  -1.67 deg.
 Requested convergence on RMS density matrix=1.00D-08 within 128 cycles.
 Requested convergence on MAX density matrix=1.00D-06.
 Requested convergence on             energy=1.00D-06.
 No special actions if energy rises.
 Inv3:  Mode=1 IEnd=    36582192.
 Iteration    1 A*A^-1 deviation from unit magnitude is 3.77D-15 for   2019.
 Iteration    1 A*A^-1 deviation from orthogonality  is 2.66D-15 for   2026    209.
 Iteration    1 A^-1*A deviation from unit magnitude is 3.77D-15 for   2019.
 Iteration    1 A^-1*A deviation from orthogonality  is 2.80D-13 for   1201   1093.
 Error on total polarization charges =  0.04323
 SCF Done:  E(RwB97XD) =  -6790.03236195     A.U. after   15 cycles
            NFock= 15  Conv=0.59D-08     -V/T= 2.0064
 SMD-CDS (non-electrostatic) energy       (kcal/mol) =     -11.02
 (included in total energy above)
 D1PCM: PCM CHGder 1st derivatives, ID1Alg=3 FixD1E=F DoIter=F DoCFld=F I1PDM=0.
 Calling FoFJK, ICntrl=      2127 FMM=F ISym2X=0 I1Cent= 0 IOpClX= 0 NMat=1 NMatS=1 NMatT=0.
 ***** Axes restored to original set *****
 -------------------------------------------------------------------
 Center     Atomic                   Forces (Hartrees/Bohr)
 Number     Number              X              Y              Z
 -------------------------------------------------------------------
      1        6           0.000082180    0.000027561    0.000003333
      2        6          -0.000072414    0.000034942    0.000377824
      3        6           0.000291054    0.000257683   -0.000058787
      4        6           0.000005562    0.000528716    0.000143945
      5        6           0.000134617    0.000396047   -0.000499761
      6        6           0.000605047    0.000283365   -0.000631855
      7       16           0.000502292    0.000376945   -0.000920878
      8        6          -0.000199545   -0.000202849   -0.000077092
      9        6           0.000313300    0.000141906    0.000585741
     10       16           0.005351099    0.000800564   -0.003979803
     11        6           0.000513557   -0.000170822   -0.000026255
     12        6           0.000418117   -0.000268733    0.000101867
     13        6           0.000136108   -0.000083894    0.000231971
     14        6           0.000096303    0.000033956   -0.000029553
     15        1           0.000030750    0.000018732   -0.000033242
     16        1          -0.000068135   -0.000106669   -0.000058199
     17        1           0.000160298   -0.000094480   -0.000109740
     18        1           0.000048649   -0.000045461   -0.000013645
     19        1           0.000047746    0.000048128    0.000222844
     20        1          -0.000133407    0.000009848   -0.000033297
     21        1           0.000028907   -0.000003878   -0.000047598
     22        1          -0.000066460    0.000007017    0.000000990
     23        6          -0.002462518    0.000159777   -0.000513242
     24        1          -0.002132868    0.000546686    0.005220014
     25        6           0.000852182   -0.000899037    0.000143222
     26        1           0.000862844    0.000026928    0.000487937
     27        6           0.000370807   -0.000260752    0.000026809
     28        1          -0.000005498   -0.000167417    0.000118783
     29        1          -0.000182844   -0.000075506    0.000139717
     30        1          -0.000115756    0.000067780   -0.000251042
     31        1          -0.000180695    0.000272759    0.000045280
     32        6           0.000739524    0.001146624    0.000908880
     33        6          -0.000390246    0.000751391   -0.001263535
     34        6          -0.000065028   -0.000337696   -0.000666272
     35        6          -0.001289947    0.000479833   -0.000010003
     36        1          -0.000385414   -0.000469477   -0.000003290
     37        6          -0.000171449   -0.000533919    0.000571564
     38        1           0.000031124   -0.000091413    0.000111887
     39        6           0.000373609    0.000241456   -0.000001023
     40        1          -0.000002813    0.000009182    0.000014022
     41        1          -0.000018859   -0.000019265    0.000043371
     42        1           0.000026619    0.000024851    0.000029877
     43        6          -0.001246507   -0.002483887   -0.001744325
     44        1          -0.000060896   -0.000492365    0.001158323
     45       35          -0.002655706    0.000174623    0.001098087
     46       35          -0.000115292   -0.000059781   -0.000813850
 -------------------------------------------------------------------
 Cartesian Forces:  Max     0.005351099 RMS     0.000936700

 GradGradGradGradGradGradGradGradGradGradGradGradGradGradGradGradGradGrad
 Berny optimization.
 Using GEDIIS/GDIIS optimizer.
 FormGI is forming the generalized inverse of G from B-inverse, IUseBI=4.
 Internal  Forces:  Max     0.009515390 RMS     0.001013546
 Search for a local minimum.
 Step number   5 out of a maximum of  275
 All quantities printed in internal units (Hartrees-Bohrs-Radians)
 Mixed Optimization -- RFO/linear search
 Update second derivatives using D2CorX and points    4    2    5
 ITU=  0 -1  0  1  0
 Use linear search instead of GDIIS.
     Eigenvalues ---   -0.00296   0.00122   0.00326   0.00591   0.00683
     Eigenvalues ---    0.00735   0.00857   0.01117   0.01515   0.01630
     Eigenvalues ---    0.01685   0.01742   0.01778   0.01806   0.01814
     Eigenvalues ---    0.01845   0.01875   0.02041   0.02133   0.02169
     Eigenvalues ---    0.02205   0.02275   0.02291   0.02360   0.02387
     Eigenvalues ---    0.02454   0.02576   0.02593   0.02631   0.02780
     Eigenvalues ---    0.02813   0.02822   0.02919   0.02937   0.03023
     Eigenvalues ---    0.03148   0.03431   0.03542   0.03864   0.04085
     Eigenvalues ---    0.04377   0.04785   0.04911   0.05528   0.06061
     Eigenvalues ---    0.07305   0.07654   0.09017   0.09626   0.10070
     Eigenvalues ---    0.10634   0.10963   0.11038   0.11067   0.11527
     Eigenvalues ---    0.11762   0.11887   0.11995   0.12315   0.12331
     Eigenvalues ---    0.12352   0.12366   0.12488   0.12511   0.12608
     Eigenvalues ---    0.13757   0.14948   0.15342   0.15693   0.15907
     Eigenvalues ---    0.16223   0.16384   0.17327   0.17662   0.18255
     Eigenvalues ---    0.18480   0.18893   0.19219   0.19384   0.19568
     Eigenvalues ---    0.19822   0.20333   0.21007   0.21175   0.22142
     Eigenvalues ---    0.22773   0.24409   0.24861   0.26203   0.27030
     Eigenvalues ---    0.27826   0.28185   0.29973   0.30341   0.30836
     Eigenvalues ---    0.32762   0.34230   0.34488   0.34583   0.34943
     Eigenvalues ---    0.35192   0.35245   0.35735   0.36155   0.36483
     Eigenvalues ---    0.36537   0.36638   0.36700   0.36713   0.36720
     Eigenvalues ---    0.36826   0.36842   0.36904   0.36940   0.37088
     Eigenvalues ---    0.37112   0.37612   0.41101   0.42118   0.42727
     Eigenvalues ---    0.42831   0.42960   0.46916   0.47887   0.48091
     Eigenvalues ---    0.48171   0.48357   0.48460   0.51703   0.52031
     Eigenvalues ---    0.52096   0.64137
 RFO step:  Lambda=-3.59735776D-03 EMin=-2.95840789D-03
 Quartic linear search produced a step of -0.04040.
 Maximum step size (   0.252) exceeded in Quadratic search.
    -- Step size scaled by   0.686
 Iteration  1 RMS(Cart)=  0.11615731 RMS(Int)=  0.00462998
 Iteration  2 RMS(Cart)=  0.00528612 RMS(Int)=  0.00061175
 Iteration  3 RMS(Cart)=  0.00009662 RMS(Int)=  0.00060943
 Iteration  4 RMS(Cart)=  0.00000022 RMS(Int)=  0.00060943
 Variable       Old X    -DE/DX   Delta X   Delta X   Delta X     New X
                                 (Linear)    (Quad)   (Total)
    R1        2.63121  -0.00029  -0.00002  -0.00107  -0.00108   2.63013
    R2        2.63626   0.00008   0.00001   0.00100   0.00100   2.63726
    R3        2.05035   0.00023   0.00000   0.00080   0.00080   2.05115
    R4        2.63248   0.00006   0.00001   0.00084   0.00088   2.63336
    R5        2.05035  -0.00001   0.00000  -0.00005  -0.00005   2.05030
    R6        2.62419   0.00044   0.00010  -0.00156  -0.00145   2.62274
    R7        2.04870   0.00002   0.00001  -0.00002  -0.00001   2.04869
    R8        2.63324   0.00060   0.00007   0.00031   0.00036   2.63359
    R9        2.05049   0.00008   0.00001  -0.00011  -0.00010   2.05039
   R10        2.64494   0.00013   0.00002  -0.00141  -0.00142   2.64352
   R11        3.35734   0.00174   0.00039  -0.00219  -0.00183   3.35551
   R12        3.36129  -0.00038  -0.00010  -0.00035  -0.00041   3.36087
   R13        3.35322  -0.00067  -0.00009  -0.00210  -0.00218   3.35104
   R14        2.64240  -0.00024   0.00000  -0.00057  -0.00058   2.64182
   R15        2.63623   0.00020   0.00002   0.00050   0.00051   2.63674
   R16        3.36242   0.00203   0.00038  -0.00385  -0.00348   3.35894
   R17        2.63387   0.00112   0.00007   0.00153   0.00160   2.63546
   R18        3.58269   0.00952   0.00389   0.03261   0.03649   3.61918
   R19        2.62497   0.00062   0.00010  -0.00098  -0.00088   2.62409
   R20        2.05083   0.00005   0.00001   0.00019   0.00020   2.05103
   R21        2.63275  -0.00017   0.00003  -0.00012  -0.00008   2.63267
   R22        2.04885   0.00006   0.00001   0.00007   0.00007   2.04892
   R23        2.63080  -0.00024  -0.00002  -0.00053  -0.00054   2.63027
   R24        2.05029   0.00001   0.00000   0.00001   0.00001   2.05030
   R25        2.05097  -0.00010   0.00000  -0.00016  -0.00016   2.05082
   R26        2.07434  -0.00135  -0.00040   0.00808   0.00979   2.08413
   R27        2.88176   0.00158  -0.00021   0.00116   0.00095   2.88271
   R28        2.91567   0.00091  -0.00022  -0.00090   0.00032   2.91600
   R29        5.01304   0.00068  -0.00091  -0.08987  -0.08889   4.92415
   R30        2.06435  -0.00044   0.00003  -0.00015  -0.00012   2.06423
   R31        2.88842   0.00030   0.00000  -0.00086  -0.00086   2.88756
   R32        2.07049  -0.00010  -0.00001   0.00082   0.00081   2.07130
   R33        2.06495  -0.00012   0.00005  -0.00069  -0.00064   2.06431
   R34        2.06701   0.00007   0.00001  -0.00031  -0.00030   2.06672
   R35        2.06636   0.00021   0.00001   0.00098   0.00099   2.06735
   R36        2.63566   0.00107  -0.00002  -0.00321  -0.00572   2.62994
   R37        2.64437  -0.00086  -0.00007   0.00020  -0.00004   2.64433
   R38        2.84674   0.00114  -0.00009   0.00718   0.00688   2.85362
   R39        2.63365   0.00085   0.00009  -0.00061  -0.00082   2.63283
   R40        2.05378   0.00025  -0.00005  -0.00678  -0.00873   2.04505
   R41        2.62743  -0.00046  -0.00007  -0.00035  -0.00012   2.62731
   R42        2.05456   0.00009   0.00001  -0.00007  -0.00005   2.05451
   R43        2.63257   0.00026   0.00006  -0.00138  -0.00115   2.63142
   R44        2.05234  -0.00001   0.00000  -0.00032  -0.00031   2.05203
   R45        5.06357  -0.00009   0.00030   0.16480   0.16355   5.22712
   R46        2.63664   0.00010   0.00006   0.00108   0.00162   2.63826
   R47        2.05194   0.00000   0.00000  -0.00010  -0.00010   2.05184
   R48        2.05213   0.00000   0.00000  -0.00010  -0.00009   2.05203
   R49        2.04909   0.00041  -0.00004   0.00400   0.00396   2.05305
   R50        3.71762   0.00223   0.00111  -0.00173  -0.00062   3.71700
    A1        2.09670   0.00000  -0.00002  -0.00011  -0.00016   2.09654
    A2        2.09689   0.00001   0.00004   0.00039   0.00044   2.09733
    A3        2.08948  -0.00001  -0.00002  -0.00023  -0.00023   2.08925
    A4        2.10885  -0.00016  -0.00009   0.00037   0.00028   2.10913
    A5        2.07944   0.00011   0.00005   0.00042   0.00047   2.07991
    A6        2.09467   0.00005   0.00004  -0.00078  -0.00074   2.09393
    A7        2.09069   0.00013   0.00009  -0.00053  -0.00044   2.09025
    A8        2.10294  -0.00006  -0.00003   0.00014   0.00011   2.10305
    A9        2.08953  -0.00008  -0.00006   0.00039   0.00033   2.08986
   A10        2.07814   0.00021   0.00003   0.00057   0.00055   2.07869
   A11        2.10501  -0.00014  -0.00004  -0.00031  -0.00034   2.10467
   A12        2.09986  -0.00008   0.00001  -0.00016  -0.00013   2.09973
   A13        2.12626  -0.00086  -0.00021   0.00031   0.00012   2.12638
   A14        2.03288   0.00090   0.00056  -0.00336  -0.00266   2.03023
   A15        2.12344  -0.00004  -0.00034   0.00314   0.00263   2.12607
   A16        2.06476   0.00067   0.00020  -0.00019   0.00000   2.06476
   A17        2.07231  -0.00075  -0.00007  -0.00661  -0.00658   2.06574
   A18        2.14611   0.00008  -0.00013   0.00678   0.00656   2.15266
   A19        1.75466   0.00026   0.00017   0.00593   0.00600   1.76066
   A20        2.14258   0.00003  -0.00013   0.00322   0.00299   2.14557
   A21        2.07029  -0.00060  -0.00005  -0.00206  -0.00203   2.06825
   A22        2.07028   0.00057   0.00018  -0.00123  -0.00105   2.06923
   A23        2.12814   0.00013  -0.00033   0.00702   0.00656   2.13470
   A24        2.11979  -0.00101  -0.00017  -0.00047  -0.00062   2.11917
   A25        2.03469   0.00088   0.00051  -0.00681  -0.00620   2.02848
   A26        1.75782  -0.00090  -0.00003   0.00978   0.00963   1.76745
   A27        1.92181   0.00236  -0.00015  -0.00887  -0.00902   1.91279
   A28        1.90124   0.00044  -0.00014   0.00109   0.00104   1.90229
   A29        2.08119   0.00037   0.00001   0.00141   0.00139   2.08258
   A30        2.10039   0.00002  -0.00003   0.00086   0.00084   2.10123
   A31        2.10156  -0.00040   0.00002  -0.00223  -0.00220   2.09935
   A32        2.09057   0.00001   0.00009  -0.00133  -0.00124   2.08933
   A33        2.08904   0.00003  -0.00006   0.00079   0.00073   2.08977
   A34        2.10357  -0.00004  -0.00003   0.00055   0.00052   2.10408
   A35        2.10728  -0.00026  -0.00008   0.00029   0.00021   2.10749
   A36        2.09477   0.00011   0.00003   0.00005   0.00008   2.09485
   A37        2.08070   0.00015   0.00006  -0.00039  -0.00033   2.08037
   A38        2.09518   0.00031  -0.00002   0.00122   0.00117   2.09635
   A39        2.09133  -0.00012  -0.00002   0.00020   0.00019   2.09152
   A40        2.09644  -0.00019   0.00004  -0.00145  -0.00139   2.09504
   A41        1.72189  -0.00031  -0.00047   0.02061   0.01977   1.74166
   A42        1.92195  -0.00306  -0.00040  -0.00941  -0.00923   1.91272
   A43        1.89919   0.00487  -0.00027   0.01178   0.01109   1.91028
   A44        1.87180   0.00222   0.00100  -0.01071  -0.01063   1.86116
   A45        1.94698  -0.00233   0.00000  -0.00900  -0.00738   1.93959
   A46        2.07018  -0.00133   0.00003   0.00001  -0.00054   2.06964
   A47        2.31759   0.00330  -0.00531   0.14493   0.14099   2.45857
   A48        1.82080  -0.00004  -0.00006   0.00001  -0.00006   1.82075
   A49        1.98617   0.00092   0.00013  -0.00147  -0.00135   1.98482
   A50        1.94359  -0.00056  -0.00015   0.00231   0.00215   1.94574
   A51        1.86631  -0.00016   0.00041  -0.00622  -0.00581   1.86050
   A52        1.87621  -0.00014  -0.00022  -0.00034  -0.00055   1.87566
   A53        1.96008  -0.00007  -0.00011   0.00489   0.00477   1.96485
   A54        1.99133   0.00015  -0.00018   0.00066   0.00048   1.99181
   A55        1.91191  -0.00018   0.00007  -0.00130  -0.00123   1.91069
   A56        1.89959   0.00007   0.00006   0.00023   0.00030   1.89989
   A57        1.86974   0.00003   0.00004   0.00088   0.00093   1.87066
   A58        1.89137  -0.00010   0.00000  -0.00096  -0.00095   1.89042
   A59        1.89792   0.00002   0.00000   0.00049   0.00050   1.89841
   A60        2.08342  -0.00023   0.00002  -0.00221  -0.00189   2.08152
   A61        2.13666   0.00140   0.00038  -0.00147  -0.00390   2.13277
   A62        2.06289  -0.00116  -0.00043   0.00403   0.00600   2.06888
   A63        2.09219   0.00008  -0.00004   0.00654   0.00761   2.09981
   A64        2.10789  -0.00126  -0.00049  -0.01540  -0.02041   2.08747
   A65        2.08232   0.00118   0.00055   0.00875   0.01272   2.09504
   A66        2.10566   0.00034   0.00008  -0.00185  -0.00241   2.10326
   A67        2.08936  -0.00027  -0.00015   0.00308   0.00320   2.09256
   A68        2.08806  -0.00007   0.00006  -0.00103  -0.00070   2.08737
   A69        2.10554  -0.00050  -0.00004  -0.00467  -0.00557   2.09996
   A70        2.08245   0.00026   0.00004   0.00145   0.00191   2.08435
   A71        2.09507   0.00024   0.00000   0.00331   0.00374   2.09881
   A72        2.69471  -0.00052  -0.00561  -0.02633  -0.03449   2.66021
   A73        2.09200   0.00027  -0.00007   0.00217   0.00215   2.09415
   A74        2.09152  -0.00016   0.00004  -0.00053  -0.00052   2.09100
   A75        2.09949  -0.00011   0.00003  -0.00164  -0.00163   2.09786
   A76        2.08713   0.00004   0.00004   0.00033   0.00029   2.08743
   A77        2.09756   0.00002  -0.00003   0.00006   0.00007   2.09764
   A78        2.09847  -0.00007  -0.00001  -0.00041  -0.00038   2.09809
   A79        2.01205   0.00266   0.00003   0.01447   0.01515   2.02720
   A80        1.91340  -0.00065  -0.00013  -0.00247  -0.00286   1.91054
   A81        1.94428   0.00084   0.00124  -0.01102  -0.01003   1.93424
   A82        1.90993  -0.00076  -0.00047   0.00903   0.00815   1.91808
   A83        1.90089  -0.00278   0.00017  -0.02059  -0.02047   1.88042
   A84        1.76735   0.00035  -0.00103   0.01018   0.00929   1.77664
   A85        0.77537   0.00251  -0.00031  -0.02526  -0.02421   0.75116
    D1       -0.02619  -0.00003  -0.00012   0.00163   0.00151  -0.02468
    D2        3.13831   0.00003  -0.00010   0.00100   0.00090   3.13921
    D3        3.09887  -0.00004  -0.00002   0.00512   0.00509   3.10396
    D4       -0.01981   0.00002   0.00000   0.00448   0.00448  -0.01533
    D5       -0.00514  -0.00011   0.00004   0.00630   0.00635   0.00121
    D6        3.13832  -0.00004   0.00015   0.01124   0.01139  -3.13347
    D7       -3.13027  -0.00010  -0.00006   0.00283   0.00278  -3.12749
    D8        0.01319  -0.00003   0.00006   0.00777   0.00782   0.02101
    D9        0.02417   0.00011   0.00009  -0.00438  -0.00430   0.01987
   D10       -3.12520   0.00000   0.00004  -0.00398  -0.00394  -3.12914
   D11       -3.14053   0.00004   0.00007  -0.00373  -0.00367   3.13899
   D12       -0.00672  -0.00006   0.00002  -0.00333  -0.00331  -0.01003
   D13        0.00921  -0.00004   0.00003  -0.00097  -0.00094   0.00827
   D14        3.13056  -0.00011  -0.00010   0.00463   0.00454   3.13510
   D15       -3.12466   0.00006   0.00007  -0.00137  -0.00129  -3.12596
   D16       -0.00331  -0.00001  -0.00005   0.00424   0.00418   0.00087
   D17       -0.04143  -0.00007  -0.00010   0.00923   0.00913  -0.03230
   D18        3.13699   0.00000  -0.00056   0.00651   0.00597  -3.14023
   D19        3.12034   0.00000   0.00003   0.00365   0.00367   3.12401
   D20        0.01558   0.00006  -0.00043   0.00093   0.00051   0.01609
   D21        0.03924   0.00015   0.00007  -0.01187  -0.01180   0.02744
   D22       -3.10431   0.00007  -0.00005  -0.01705  -0.01712  -3.12143
   D23       -3.14109   0.00010   0.00057  -0.00915  -0.00858   3.13351
   D24       -0.00146   0.00002   0.00045  -0.01433  -0.01390  -0.01536
   D25        2.39628  -0.00012  -0.00034   0.03479   0.03445   2.43073
   D26       -1.88160   0.00083  -0.00057   0.03747   0.03688  -1.84472
   D27       -0.70854  -0.00004  -0.00080   0.03214   0.03134  -0.67719
   D28        1.29676   0.00092  -0.00103   0.03482   0.03378   1.33054
   D29       -2.44644   0.00033   0.00009  -0.01819  -0.01815  -2.46460
   D30        0.69711   0.00040   0.00021  -0.01300  -0.01284   0.68428
   D31       -0.67589  -0.00001  -0.00041   0.02272   0.02234  -0.65355
   D32        2.45566  -0.00043   0.00020   0.01411   0.01431   2.46997
   D33       -0.03498  -0.00068  -0.00007  -0.00252  -0.00260  -0.03758
   D34        3.06891  -0.00067   0.00065  -0.01116  -0.01055   3.05836
   D35        3.11665  -0.00025  -0.00068   0.00610   0.00544   3.12210
   D36       -0.06264  -0.00024   0.00004  -0.00254  -0.00251  -0.06515
   D37       -3.11531   0.00051  -0.00071   0.00969   0.00900  -3.10631
   D38        0.00261   0.00041  -0.00048   0.00795   0.00749   0.01010
   D39        0.01666   0.00010  -0.00012   0.00147   0.00135   0.01801
   D40        3.13458   0.00001   0.00011  -0.00027  -0.00016   3.13442
   D41        0.73035   0.00049   0.00061  -0.02236  -0.02183   0.70852
   D42       -1.29036  -0.00190   0.00085  -0.01744  -0.01665  -1.30701
   D43       -2.37529   0.00053  -0.00007  -0.01423  -0.01436  -2.38965
   D44        1.88719  -0.00187   0.00016  -0.00931  -0.00918   1.87801
   D45        0.05884   0.00023   0.00004   0.00285   0.00290   0.06174
   D46       -3.09401   0.00010  -0.00024   0.00701   0.00678  -3.08723
   D47       -3.11853   0.00023   0.00071  -0.00506  -0.00433  -3.12286
   D48        0.01181   0.00010   0.00044  -0.00091  -0.00046   0.01136
   D49        2.01337  -0.00104   0.00090  -0.05259  -0.05063   1.96274
   D50       -2.31445   0.00033   0.00167  -0.05799  -0.05640  -2.37085
   D51       -0.01800   0.00003   0.00120  -0.05599  -0.05559  -0.07359
   D52       -2.35747  -0.00070   0.00072  -0.04493  -0.04327  -2.40074
   D53       -0.40211   0.00067   0.00149  -0.05034  -0.04905  -0.45115
   D54        1.89435   0.00038   0.00102  -0.04833  -0.04823   1.84611
   D55       -0.00867  -0.00007  -0.00004  -0.00194  -0.00198  -0.01064
   D56        3.12947  -0.00008  -0.00015   0.00174   0.00158   3.13105
   D57       -3.13900   0.00005   0.00024  -0.00612  -0.00587   3.13831
   D58       -0.00087   0.00004   0.00013  -0.00244  -0.00231  -0.00318
   D59       -0.03650  -0.00011  -0.00005   0.00087   0.00082  -0.03568
   D60        3.13700   0.00004  -0.00011   0.00253   0.00242   3.13942
   D61        3.10858  -0.00009   0.00006  -0.00283  -0.00277   3.10581
   D62       -0.00110   0.00005   0.00000  -0.00118  -0.00117  -0.00227
   D63        0.03235   0.00011   0.00013  -0.00062  -0.00048   0.03187
   D64       -3.08550   0.00020  -0.00010   0.00110   0.00101  -3.08449
   D65       -3.14089  -0.00004   0.00019  -0.00225  -0.00206   3.14023
   D66        0.02444   0.00005  -0.00004  -0.00053  -0.00057   0.02387
   D67        2.91290  -0.00290   0.00218  -0.02702  -0.02511   2.88779
   D68        0.91791  -0.00011   0.00251  -0.02190  -0.01973   0.89818
   D69       -1.37604   0.00164   0.00165  -0.00648  -0.00521  -1.38125
   D70        3.08350   0.00085  -0.00129   0.01059   0.00930   3.09280
   D71       -1.17203   0.00110  -0.00076   0.00238   0.00162  -1.17041
   D72        1.06479   0.00129  -0.00093   0.00989   0.00896   1.07376
   D73       -1.34345   0.00022  -0.00153   0.02515   0.02303  -1.32042
   D74        0.68420   0.00047  -0.00101   0.01694   0.01535   0.69955
   D75        2.92102   0.00067  -0.00118   0.02445   0.02269   2.94371
   D76        0.88028  -0.00205  -0.00056   0.00269   0.00271   0.88299
   D77        2.90793  -0.00181  -0.00003  -0.00552  -0.00497   2.90296
   D78       -1.13843  -0.00161  -0.00021   0.00200   0.00237  -1.13606
   D79        1.25226   0.00030   0.00073  -0.04564  -0.04498   1.20728
   D80       -0.91180  -0.00015   0.00143  -0.06654  -0.06515  -0.97695
   D81       -2.85351  -0.00065   0.00208  -0.07148  -0.06934  -2.92285
   D82       -0.62906  -0.00076   0.00142  -0.07176  -0.07056  -0.69962
   D83       -2.79313  -0.00121   0.00212  -0.09266  -0.09073  -2.88385
   D84        1.54835  -0.00171   0.00277  -0.09760  -0.09492   1.45343
   D85       -2.81684  -0.00058  -0.00006  -0.04787  -0.04808  -2.86492
   D86        1.30228  -0.00103   0.00065  -0.06877  -0.06825   1.23403
   D87       -0.63943  -0.00153   0.00130  -0.07371  -0.07244  -0.71187
   D88        2.00997  -0.00032   0.00119   0.05063   0.05347   2.06344
   D89        0.99366  -0.00001  -0.00084   0.03961   0.03877   1.03243
   D90        3.08932   0.00000  -0.00085   0.04025   0.03940   3.12872
   D91       -1.12084  -0.00004  -0.00077   0.04023   0.03946  -1.08138
   D92        2.99451   0.00034  -0.00057   0.03495   0.03438   3.02889
   D93       -1.19301   0.00035  -0.00059   0.03559   0.03501  -1.15801
   D94        0.88001   0.00031  -0.00050   0.03556   0.03507   0.91508
   D95       -1.23469   0.00003  -0.00065   0.03339   0.03274  -1.20195
   D96        0.86098   0.00005  -0.00066   0.03403   0.03337   0.89434
   D97        2.93400   0.00001  -0.00058   0.03401   0.03343   2.96743
   D98        0.02755  -0.00012   0.00008  -0.01858  -0.01867   0.00888
   D99       -3.07130   0.00006  -0.00060  -0.01595  -0.01681  -3.08811
   D100      -3.09092  -0.00048   0.00094  -0.03684  -0.03615  -3.12707
   D101       0.09341  -0.00030   0.00027  -0.03421  -0.03428   0.05913
   D102      -0.01030   0.00011  -0.00006   0.01665   0.01662   0.00632
   D103      -3.13674  -0.00012   0.00005   0.00153   0.00156  -3.13518
   D104       3.10915   0.00049  -0.00087   0.03407   0.03333  -3.14070
   D105      -0.01728   0.00026  -0.00077   0.01895   0.01826   0.00098
   D106       0.60442   0.00025  -0.00140  -0.05637  -0.05788   0.54654
   D107       2.77031   0.00075  -0.00193  -0.04156  -0.04338   2.72693
   D108      -1.59541  -0.00061  -0.00327  -0.03548  -0.03886  -1.63427
   D109      -2.51432  -0.00012  -0.00056  -0.07434  -0.07514  -2.58946
   D110      -0.34843   0.00038  -0.00108  -0.05953  -0.06064  -0.40907
   D111       1.56904  -0.00097  -0.00242  -0.05346  -0.05612   1.51292
   D112      -0.02038   0.00014  -0.00009   0.01192   0.01197  -0.00841
   D113       3.13837   0.00009  -0.00019   0.00616   0.00608  -3.13874
   D114       3.07910  -0.00010   0.00057   0.00873   0.00929   3.08838
   D115      -0.04534  -0.00014   0.00046   0.00298   0.00339  -0.04195
   D116       0.87296   0.00057   0.00050   0.19160   0.19148   1.06444
   D117      -2.22614   0.00077  -0.00017   0.19426   0.19346  -2.03267
   D118      -0.01442  -0.00012   0.00005  -0.00766  -0.00759  -0.02201
   D119      -3.13574  -0.00010   0.00010  -0.00757  -0.00748   3.13997
   D120       3.11203   0.00011  -0.00006   0.00748   0.00747   3.11950
   D121      -0.00929   0.00013  -0.00001   0.00757   0.00758  -0.00171
   D122      -0.00440  -0.00014   0.00008  -0.00293  -0.00286  -0.00726
   D123      -3.13877  -0.00003  -0.00008  -0.00105  -0.00116  -3.13992
   D124       3.11991  -0.00009   0.00018   0.00285   0.00307   3.12297
   D125      -0.01446   0.00002   0.00003   0.00472   0.00477  -0.00969
   D126      -1.57007   0.00172  -0.00278  -0.11613  -0.11782  -1.68789
   D127       0.02172   0.00013  -0.00006   0.00075   0.00065   0.02237
   D128      -3.12711   0.00002   0.00010  -0.00113  -0.00105  -3.12816
   D129      -3.14025   0.00011  -0.00011   0.00068   0.00056  -3.13969
   D130      -0.00589   0.00000   0.00005  -0.00120  -0.00114  -0.00703
         Item               Value     Threshold  Converged?
 Maximum Force            0.009515     0.000450     NO 
 RMS     Force            0.001014     0.000300     NO 
 Maximum Displacement     0.533612     0.001800     NO 
 RMS     Displacement     0.115596     0.001200     NO 
 Predicted change in Energy=-1.722828D-03
 GradGradGradGradGradGradGradGradGradGradGradGradGradGradGradGradGradGrad

                          Input orientation:                          
 ---------------------------------------------------------------------
 Center     Atomic      Atomic             Coordinates (Angstroms)
 Number     Number       Type             X           Y           Z
 ---------------------------------------------------------------------
      1          6           0        2.230736    3.279355    0.645244
      2          6           0        1.792432    4.228945   -0.273066
      3          6           0        1.228251    3.841760   -1.487015
      4          6           0        1.078234    2.493028   -1.777990
      5          6           0        1.488464    1.547551   -0.839902
      6          6           0        2.082206    1.919065    0.371025
      7         16           0        2.647332    0.746403    1.582862
      8          6           0        3.340665   -0.507158    0.537658
      9          6           0        2.774140   -0.875094   -0.686289
     10         16           0        1.264585   -0.155741   -1.288940
     11          6           0        3.397996   -1.794659   -1.529016
     12          6           0        4.569621   -2.412811   -1.112579
     13          6           0        5.111728   -2.098171    0.131602
     14          6           0        4.515662   -1.139406    0.945726
     15          1           0        6.025853   -2.579565    0.462958
     16          1           0        4.976836   -0.865048    1.889020
     17          1           0        2.969173   -2.030540   -2.497766
     18          1           0        5.054891   -3.136097   -1.758293
     19          1           0        2.700343    3.593035    1.572183
     20          1           0        0.635171    2.176622   -2.716526
     21          1           0        1.913547    5.282327   -0.043098
     22          1           0        0.899263    4.586257   -2.203120
     23          6           0       -0.209475   -0.889435   -0.310782
     24          1           0       -0.921237   -1.051207   -1.137556
     25          6           0        0.164976   -2.269858    0.219556
     26          1           0       -0.706670   -2.582237    0.799098
     27          6           0        0.359085   -3.317359   -0.875862
     28          1           0        1.136630   -3.066295   -1.600916
     29          1           0        0.637146   -4.272622   -0.421717
     30          1           0       -0.584672   -3.444989   -1.414248
     31          1           0        1.016382   -2.218043    0.907904
     32          6           0       -1.436600    1.359770    0.077232
     33          6           0       -2.153290    1.276559   -1.112841
     34          6           0       -1.346645    2.590560    0.736895
     35          6           0       -2.764942    2.409159   -1.645951
     36          1           0       -2.268459    0.317931   -1.601629
     37          6           0       -1.971486    3.717954    0.215812
     38          1           0       -0.784375    2.668563    1.664132
     39          6           0       -2.673435    3.632983   -0.987998
     40          1           0       -3.322837    2.327300   -2.573959
     41          1           0       -1.895510    4.666939    0.737914
     42          1           0       -3.152301    4.514028   -1.404652
     43          6           0       -0.741701    0.163918    0.683337
     44          1           0        0.067563    0.494270    1.328540
     45         35           0       -1.977244   -0.655790    1.975782
     46         35           0       -3.139997   -2.306140   -1.678076
 ---------------------------------------------------------------------
                    Distance matrix (angstroms):
                    1          2          3          4          5
     1  C    0.000000
     2  C    1.391807   0.000000
     3  C    2.422356   1.393515   0.000000
     4  C    2.796183   2.405886   1.387895   0.000000
     5  C    2.399118   2.757458   2.397887   1.393638   0.000000
     6  C    1.395580   2.415444   2.806833   2.440423   1.398891
     7  S    2.732860   4.037750   4.584667   4.099768   2.802605
     8  C    3.947302   5.048264   5.241630   4.413834   3.090331
     9  C    4.396329   5.213993   5.027887   3.925831   2.746956
    10  S    4.058867   4.531677   4.002571   2.699976   1.775658
    11  C    5.642297   6.359171   6.039766   4.881346   3.910442
    12  C    6.400084   7.247792   7.101029   6.058037   5.025171
    13  C    6.122232   7.156387   7.279017   6.402712   5.230979
    14  C    4.983635   6.141712   6.444945   5.694657   4.424040
    15  H    6.983057   8.051049   8.249412   7.431822   6.270441
    16  H    5.124853   6.384654   6.899532   6.318444   5.043449
    17  H    6.214402   6.746493   6.207765   4.955441   4.212333
    18  H    7.410186   8.191055   7.962867   6.892114   5.958137
    19  H    1.085422   2.152586   3.404058   3.881355   3.386858
    20  H    3.881153   3.394375   2.153167   1.085019   2.155356
    21  H    2.141570   1.084974   2.151688   3.389365   3.842414
    22  H    3.404995   2.156508   1.084119   2.143449   3.382197
    23  C    4.924167   5.496077   5.082793   3.905374   3.016930
    24  H    5.645093   5.999279   5.355702   4.119422   3.556515
    25  C    5.936526   6.717569   6.433880   5.244932   4.176923
    26  H    6.558222   7.333979   7.087875   5.965364   4.955813
    27  C    7.023779   7.704840   7.237538   5.923817   4.994411
    28  H    6.819793   7.444044   6.909602   5.562449   4.689404
    29  H    7.791680   8.580992   8.205331   6.914336   5.896951
    30  H    7.575278   8.114320   7.509241   6.177185   5.436288
    31  H    5.636047   6.600045   6.519336   5.423287   4.178204
    32  C    4.178134   4.333766   3.963405   3.324231   3.071221
    33  C    5.130471   4.999052   4.260878   3.516385   3.662009
    34  C    3.644241   3.682137   3.625103   3.494882   3.407639
    35  C    5.564496   5.095693   4.245373   3.846357   4.414017
    36  H    5.836200   5.792404   4.965631   3.995310   4.025751
    37  C    4.246817   3.829777   3.626743   3.844019   4.218583
    38  H    3.240694   3.581545   3.918773   3.917694   3.562675
    39  C    5.181064   4.561827   3.939005   3.999826   4.657507
    40  H    6.489365   5.922528   4.918073   4.475540   5.173354
    41  H    4.354295   3.849005   3.922896   4.460809   4.865323
    42  H    5.890975   5.080565   4.432603   4.703323   5.536753
    43  C    4.306133   4.884771   4.702943   3.846433   3.034524
    44  H    3.592062   4.414535   4.525510   3.829755   2.798304
    45  Br   5.912934   6.567223   6.518752   5.774236   4.979350
    46  Br   8.089520   8.307241   7.544188   6.390263   6.080800
                    6          7          8          9         10
     6  C    0.000000
     7  S    1.778497   0.000000
     8  C    2.738256   1.773296   0.000000
     9  C    3.066596   2.791842   1.397989   0.000000
    10  S    2.780074   3.312568   2.787483   1.777474   0.000000
    11  C    4.374152   4.087086   2.435587   1.394627   2.700950
    12  C    5.210899   4.576159   2.804484   2.402093   4.006087
    13  C    5.037212   4.033733   2.415133   2.762097   4.537784
    14  C    3.950473   2.729995   1.395305   2.401298   4.065812
    15  H    5.983183   4.871412   3.392740   3.847029   5.622610
    16  H    4.293539   2.849051   2.152050   3.388833   4.937950
    17  H    4.961457   4.946365   3.416504   2.157439   2.807446
    18  H    6.239032   5.659811   3.888609   3.385728   4.844505
    19  H    2.151058   2.847145   4.276896   5.007027   4.929579
    20  H    3.419535   4.957727   5.011196   4.243821   2.806079
    21  H    3.392856   4.874094   5.991000   6.250452   5.616570
    22  H    3.890949   5.668675   6.278151   5.970116   4.843111
    23  C    3.688405   3.797789   3.670079   3.007186   1.915190
    24  H    4.485421   4.833918   4.611522   3.726992   2.366980
    25  C    4.609316   4.137455   3.645998   3.094132   2.820317
    26  H    5.312513   4.789933   4.555790   4.151716   3.759472
    27  C    5.651904   5.272150   4.334177   3.439925   3.314573
    28  H    5.443940   5.191853   3.997556   2.884327   2.930022
    29  H    6.407310   5.766264   4.733723   4.022429   4.253759
    30  H    6.250802   6.082458   5.277221   4.291375   3.775527
    31  H    4.305796   3.450146   2.909725   2.726660   3.023379
    32  C    3.575070   4.395640   5.149725   4.827827   3.385203
    33  C    4.533663   5.531171   6.007440   5.393619   3.710036
    34  C    3.513088   4.479780   5.621959   5.569298   4.297058
    35  C    5.272876   6.517876   7.109957   6.510660   4.789912
    36  H    5.038183   5.872783   6.059669   5.262030   3.578343
    37  C    4.437625   5.659720   6.795153   6.665646   5.267063
    38  H    3.232825   3.934199   5.326359   5.544818   4.571167
    39  C    5.234556   6.576643   7.459075   7.077419   5.472934
    40  H    6.168799   7.444550   7.881534   7.140851   5.372263
    41  H    4.848468   6.059865   7.364028   7.385670   6.111676
    42  H    6.106302   7.533657   8.434660   8.042474   6.428765
    43  C    3.339541   3.554431   4.139719   3.913637   2.831474
    44  H    2.646821   2.604508   3.513054   3.641463   2.950692
    45  Br   5.067964   4.848427   5.510939   5.450721   4.627949
    46  Br   7.023004   7.310603   7.081299   6.165107   4.916908
                   11         12         13         14         15
    11  C    0.000000
    12  C    1.388609   0.000000
    13  C    2.405545   1.393150   0.000000
    14  C    2.793363   2.420969   1.391877   0.000000
    15  H    3.389641   2.151915   1.084971   2.141915   0.000000
    16  H    3.878128   3.401616   2.151117   1.085245   2.464479
    17  H    1.085360   2.150885   3.392446   3.878580   4.290759
    18  H    2.144137   1.084240   2.156902   3.404300   2.487258
    19  H    6.255510   6.839031   6.346643   5.107234   7.098619
    20  H    4.981411   6.254233   6.813607   6.282224   7.860654
    21  H    7.382091   8.210583   8.045534   6.999102   8.886872
    22  H    6.885794   7.977954   8.238771   7.468386   9.205373
    23  C    3.913741   5.079695   5.474664   4.895734   6.506499
    24  H    4.400198   5.657217   6.253284   5.823033   7.291062
    25  C    3.706175   4.603902   4.950511   4.553428   5.874099
    26  H    4.784211   5.614486   5.876531   5.419963   6.740909
    27  C    3.461244   4.313102   5.008894   5.033765   5.869331
    28  H    2.595382   3.528589   4.443004   4.649316   5.329258
    29  H    3.871525   4.404605   5.005625   5.170090   5.717278
    30  H    4.312588   5.265276   6.054135   6.074421   6.926176
    31  H    3.433645   4.092162   4.169996   3.661945   5.042170
    32  C    5.991976   7.191850   7.405465   6.513799   8.447210
    33  C    6.357858   7.668701   8.106659   7.385764   9.178846
    34  C    6.846614   7.965958   8.003821   6.951467   9.008827
    35  C    7.461070   8.793844   9.247575   8.503899  10.325354
    36  H    6.047895   7.379394   7.956683   7.391695   9.025166
    37  C    7.890796   9.062946   9.165496   8.136941  10.182203
    38  H    6.899911   7.886429   7.735272   6.565602   8.681294
    39  C    8.161757   9.435518   9.731824   8.842969  10.787893
    40  H    7.953116   9.321758   9.901855   9.265436  10.986274
    41  H    8.655197   9.764482   9.758879   8.652165  10.739433
    42  H    9.095130  10.377595  10.694645   9.812403  11.749279
    43  C    5.086022   6.170493   6.299530   5.422856   7.305823
    44  H    4.949405   5.888863   5.796293   4.754054   6.760098
    45  Br   6.517196   7.448928   7.465587   6.591868   8.368937
    46  Br   6.559664   7.731065   8.450394   8.176474   9.416560
                   16         17         18         19         20
    16  H    0.000000
    17  H    4.963161   0.000000
    18  H    4.297284   2.473721   0.000000
    19  H    5.015707   6.947040   7.868748   0.000000
    20  H    7.022312   4.816185   6.976899   4.966305   0.000000
    21  H    7.134917   7.785742   9.147666   2.466148   4.292653
    22  H    7.942854   6.939261   8.780766   4.299219   2.477836
    23  C    5.633608   4.023533   5.903924   5.666139   3.987697
    24  H    6.631899   4.236101   6.359732   6.482863   3.915920
    25  C    5.283426   3.912113   5.345421   6.529257   5.349097
    26  H    6.036464   4.968450   6.327921   7.095025   6.066868
    27  C    5.914560   3.331521   4.781436   7.695971   5.800698
    28  H    5.636694   2.288087   3.922041   7.540586   5.383700
    29  H    5.981971   3.843860   4.753378   8.372633   6.845356
    30  H    6.964054   3.975487   5.658485   8.321291   5.898004
    31  H    4.298648   3.930285   4.925544   6.086511   5.709194
    32  C    7.025991   6.126635   8.106875   4.933219   3.572753
    33  C    8.027225   6.252564   8.476203   6.011087   3.340274
    34  C    7.297604   7.102386   8.944285   4.252149   4.003131
    35  C    9.118748   7.301821   9.587089   6.451921   3.572250
    36  H    8.128860   5.809576   8.098538   6.744508   3.623368
    37  C    8.490154   8.051013  10.012247   4.866347   4.215326
    38  H    6.762288   7.313829   8.916507   3.606434   4.631121
    39  C    9.329317   8.135965  10.302467   5.952614   4.006953
    40  H    9.949565   7.654148  10.034956   7.421002   3.963440
    41  H    8.897026   8.887688  10.743673   4.792821   4.953704
    42  H   10.289101   9.027664  11.225305   6.630476   4.639981
    43  C    5.934147   5.357765   7.102967   4.939287   4.183996
    44  H    5.124729   5.425369   6.897938   4.073480   4.417584
    45  Br   6.957769   6.809524   8.339434   6.332079   6.071657
    46  Br   8.982422   6.170074   8.237200   8.914820   5.951926
                   21         22         23         24         25
    21  H    0.000000
    22  H    2.485756   0.000000
    23  C    6.532191   5.898596   0.000000
    24  H    7.024777   6.019189   1.102874   0.000000
    25  C    7.756416   7.308546   1.525464   2.122904   0.000000
    26  H    8.332238   7.935971   2.084374   2.478048   1.092344
    27  C    8.778636   8.032468   2.556833   2.615943   1.528031
    28  H    8.528183   7.679879   2.866211   2.917208   2.211908
    29  H    9.647259   9.040013   3.489273   3.649452   2.155281
    30  H    9.180806   8.205199   2.808784   2.433111   2.147608
    31  H    7.613466   7.482692   2.180166   3.049555   1.096084
    32  C    5.159886   4.589823   2.591392   2.748475   3.969824
    33  C    5.807727   4.632589   3.018815   2.633830   4.441477
    34  C    4.299169   4.203641   3.808038   4.117889   5.116278
    35  C    5.719483   4.298440   4.381074   3.953713   5.827327
    36  H    6.675584   5.349286   2.713565   1.976085   3.991864
    37  C    4.196163   3.853100   4.960848   5.067497   6.357545
    38  H    4.126158   4.633338   4.109762   4.658849   5.232214
    39  C    4.965237   3.892226   5.194419   5.003419   6.660203
    40  H    6.523586   4.802764   5.016212   4.386940   6.411118
    41  H    3.936699   4.057949   5.900489   6.096211   7.254892
    42  H    5.301597   4.130126   6.249335   6.001735   7.724215
    43  C    5.811727   5.530052   1.543078   2.196455   2.638261
    44  H    5.311736   5.468885   2.163046   3.073736   2.979889
    45  Br   7.380743   7.294969   2.899651   3.311251   3.206034
    46  Br   9.262629   8.006024   3.530511   2.605747   3.811191
                   26         27         28         29         30
    26  H    0.000000
    27  C    2.117010   0.000000
    28  H    3.064658   1.092388   0.000000
    29  H    2.480651   1.093660   1.759323   0.000000
    30  H    2.378681   1.093995   1.772325   1.778463   0.000000
    31  H    1.764478   2.195987   2.651069   2.476491   3.075900
    32  C    4.073488   5.099844   5.387740   6.022724   5.102548
    33  C    4.542965   5.241400   5.470117   6.249607   4.984419
    34  C    5.212607   6.357202   6.605455   7.237477   6.452587
    35  C    5.926954   6.568531   6.723459   7.597312   6.251265
    36  H    4.075985   4.543794   4.800794   5.559488   4.126720
    37  C    6.452317   7.491258   7.680295   8.429751   7.475835
    38  H    5.322144   6.602298   6.873092   7.385901   6.847760
    39  C    6.759500   7.583931   7.731274   8.589483   7.392044
    40  H    6.505798   6.949983   7.065730   7.992032   6.493212
    41  H    7.346267   8.452012   8.629422   9.363485   8.494321
    42  H    7.822698   8.598842   8.711760   9.619318   8.362940
    43  C    2.748817   3.970154   4.379522   4.775484   4.177168
    44  H    3.216308   4.412810   4.733101   5.109900   4.844178
    45  Br   2.590394   4.546896   5.319729   5.066015   4.605561
    46  Br   3.483347   3.729570   4.344345   4.439853   2.810030
                   31         32         33         34         35
    31  H    0.000000
    32  C    4.416773   0.000000
    33  C    5.132492   1.391704   0.000000
    34  C    5.360579   1.399319   2.408070   0.000000
    35  C    6.498584   2.415589   1.393236   2.778926   0.000000
    36  H    4.849650   2.143826   1.082195   3.388699   2.149813
    37  C    6.681498   2.422053   2.785458   1.390314   2.410120
    38  H    5.262464   2.157913   3.394581   1.087198   3.866081
    39  C    7.172427   2.798567   2.416376   2.412939   1.392488
    40  H    7.184173   3.394528   2.146337   3.864764   1.085885
    41  H    7.477366   3.403597   3.871230   2.147697   3.396512
    42  H    8.249038   3.884451   3.400644   3.397992   2.153775
    43  C    2.969011   1.510070   2.541026   2.501483   3.815783
    44  H    2.904107   2.139478   3.391829   2.597010   4.531830
    45  Br   3.541581   2.821218   3.647541   3.531471   4.809505
    46  Br   4.895973   4.406990   3.758831   5.746814   4.730300
                   36         37         38         39         40
    36  H    0.000000
    37  C    3.866709   0.000000
    38  H    4.288726   2.146645   0.000000
    39  C    3.395603   1.396105   3.395945   0.000000
    40  H    2.468745   3.397483   4.951935   2.154485   0.000000
    41  H    4.952416   1.085788   2.466984   2.157082   4.298800
    42  H    4.292692   2.157304   4.293047   1.085888   2.485587
    43  C    2.752414   3.789740   2.690172   4.308059   4.685346
    44  H    3.751531   3.973415   2.359230   4.767697   5.484917
    45  Br   3.718980   4.714570   3.545615   5.259491   5.604426
    46  Br   2.766075   6.421988   6.439485   5.997255   4.722796
                   41         42         43         44         45
    41  H    0.000000
    42  H    2.488673   0.000000
    43  C    4.648813   5.393900   0.000000
    44  H    4.649050   5.830636   1.086429   0.000000
    45  Br   5.465386   6.287696   1.966952   2.433679   0.000000
    46  Br   7.483955   6.825658   4.174839   5.212531   4.174485
                   46
    46  Br   0.000000
 Stoichiometry    C22H20Br2S2
 Framework group  C1[X(C22H20Br2S2)]
 Deg. of freedom   132
 Full point group                 C1      NOp   1
 Largest Abelian subgroup         C1      NOp   1
 Largest concise Abelian subgroup C1      NOp   1
                         Standard orientation:                         
 ---------------------------------------------------------------------
 Center     Atomic      Atomic             Coordinates (Angstroms)
 Number     Number       Type             X           Y           Z
 ---------------------------------------------------------------------
      1          6           0        2.391553    3.127333    0.375498
      2          6           0        1.935638    4.030102   -0.580680
      3          6           0        1.249281    3.588604   -1.710227
      4          6           0        0.994500    2.234413   -1.876073
      5          6           0        1.424399    1.339140   -0.898373
      6          6           0        2.138962    1.762844    0.227136
      7         16           0        2.732240    0.652434    1.483346
      8          6           0        3.258715   -0.721721    0.493850
      9          6           0        2.570345   -1.144689   -0.647035
     10         16           0        1.061552   -0.375064   -1.186140
     11          6           0        3.064805   -2.166287   -1.457485
     12          6           0        4.227931   -2.827116   -1.085092
     13          6           0        4.890506   -2.453970    0.082222
     14          6           0        4.423645   -1.397445    0.858829
     15          1           0        5.798596   -2.968167    0.379099
     16          1           0        4.978040   -1.082263    1.736931
     17          1           0        2.542766   -2.447322   -2.366607
     18          1           0        4.612892   -3.628969   -1.705103
     19          1           0        2.955328    3.479803    1.233440
     20          1           0        0.455989    1.876564   -2.747404
     21          1           0        2.138782    5.087694   -0.448768
     22          1           0        0.906732    4.295714   -2.457201
     23          6           0       -0.366659   -0.930877   -0.037560
     24          1           0       -1.153748   -1.108327   -0.789446
     25          6           0       -0.032741   -2.287997    0.573802
     26          1           0       -0.869873   -2.495739    1.244079
     27          6           0        0.005361   -3.427759   -0.443237
     28          1           0        0.732991   -3.285999   -1.245590
     29          1           0        0.262586   -4.361413    0.064914
     30          1           0       -0.986221   -3.533448   -0.893150
     31          1           0        0.875010   -2.239958    1.186241
     32          6           0       -1.419338    1.418441    0.258896
     33          6           0       -2.237097    1.291347   -0.860014
     34          6           0       -1.200445    2.687853    0.805495
     35          6           0       -2.822088    2.417548   -1.434960
     36          1           0       -2.450352    0.307581   -1.257347
     37          6           0       -1.797860    3.810686    0.243968
     38          1           0       -0.558657    2.799721    1.675893
     39          6           0       -2.602216    3.679795   -0.889605
     40          1           0       -3.459823    2.301493   -2.306150
     41          1           0       -1.621372    4.790053    0.678284
     42          1           0       -3.060490    4.555915   -1.338549
     43          6           0       -0.749222    0.229416    0.905019
     44          1           0        0.129748    0.554006    1.454911
     45         35           0       -1.918985   -0.403541    2.354129
     46         35           0       -3.481514   -2.250540   -1.047845
 ---------------------------------------------------------------------
 Rotational constants (GHZ):           0.1614886           0.1210649           0.0919534
 Standard basis: 6-31+G(d,p) (6D, 7F)
 There are   632 symmetry adapted cartesian basis functions of A   symmetry.
 There are   632 symmetry adapted basis functions of A   symmetry.
   632 basis functions,  1130 primitive gaussians,   632 cartesian basis functions
   127 alpha electrons      127 beta electrons
       nuclear repulsion energy      3895.9626894003 Hartrees.
 NAtoms=   46 NActive=   46 NUniq=   46 SFac= 1.00D+00 NAtFMM=   60 NAOKFM=F Big=F
 Integral buffers will be    131072 words long.
 Raffenetti 2 integral format.
 Two-electron integral symmetry is turned on.
 Nuclear repulsion after empirical dispersion term =     3895.9127252377 Hartrees.
 ------------------------------------------------------------------------------
 Polarizable Continuum Model (PCM)
 =================================
 Model                : PCM.
 Atomic radii         : SMD-Coulomb.
 Polarization charges : Total charges.
 Charge compensation  : None.
 Solution method      : Matrix inversion.
 Cavity type          : VdW (van der Waals Surface) (Alpha=1.000).
 Cavity algorithm     : GePol (No added spheres)
                        Default sphere list used, NSphG=   46.
                        Lebedev-Laikov grids with approx.  5.0 points / Ang**2.
                        Smoothing algorithm: York/Karplus (Gamma=1.0000).
                        Polarization charges: spherical gaussians, with
                                              point-specific exponents (IZeta= 3).
                        Self-potential: point-specific (ISelfS= 7).
                        Self-field    : sphere-specific E.n sum rule (ISelfD= 2).
 1st derivatives      : Analytical E(r).r(x)/FMM algorithm (CHGder, D1EAlg=3).
                        Cavity 1st derivative terms included.
 Solvent              : Dichloromethane, Eps=   8.930000 Eps(inf)=   2.028346
 ------------------------------------------------------------------------------
 ------------------------------------------------------------------------------
 Atomic radii for non-electrostatic terms: SMD-CDS.
 ------------------------------------------------------------------------------
 Nuclear repulsion after PCM non-electrostatic terms =     3895.8951011464 Hartrees.
 One-electron integrals computed using PRISM.
 NBasis=   632 RedAO= T EigKep=  1.10D-06  NBF=   632
 NBsUse=   629 1.00D-06 EigRej=  8.60D-07 NBFU=   629
 Initial guess from the checkpoint file:  "/home/osl/gaussian/scratch/Gau-569732.chk"
 B after Tr=     0.000000    0.000000    0.000000
         Rot=    0.999987    0.003876    0.000192   -0.003439 Ang=   0.59 deg.
 ExpMin= 3.50D-02 ExpMax= 5.74D+05 ExpMxC= 5.74D+03 IAcc=3 IRadAn=         5 AccDes= 0.00D+00
 Harris functional with IExCor= 4639 and IRadAn=       5 diagonalized for initial guess.
 HarFok:  IExCor= 4639 AccDes= 0.00D+00 IRadAn=         5 IDoV= 1 UseB2=F ITyADJ=14
 ICtDFT=  3500011 ScaDFX=  1.000000  1.000000  1.000000  1.000000
 FoFCou: FMM=F IPFlag=           0 FMFlag=      100000 FMFlg1=           0
         NFxFlg=           0 DoJE=T BraDBF=F KetDBF=T FulRan=T
         wScrn=  0.000000 ICntrl=       500 IOpCl=  0 I1Cent=   200000004 NGrid=           0
         NMat0=    1 NMatS0=      1 NMatT0=    0 NMatD0=    1 NMtDS0=    0 NMtDT0=    0
 Petite list used in FoFCou.
 Requested convergence on RMS density matrix=1.00D-08 within 128 cycles.
 Requested convergence on MAX density matrix=1.00D-06.
 Requested convergence on             energy=1.00D-06.
 No special actions if energy rises.
 Inv3:  Mode=1 IEnd=    37002432.
 Iteration    1 A*A^-1 deviation from unit magnitude is 4.22D-15 for   1271.
 Iteration    1 A*A^-1 deviation from orthogonality  is 3.52D-15 for    923     74.
 Iteration    1 A^-1*A deviation from unit magnitude is 4.22D-15 for   1271.
 Iteration    1 A^-1*A deviation from orthogonality  is 3.32D-15 for   3173   2555.
 Error on total polarization charges =  0.04253
 SCF Done:  E(RwB97XD) =  -6790.03336889     A.U. after   20 cycles
            NFock= 20  Conv=0.24D-08     -V/T= 2.0064
 SMD-CDS (non-electrostatic) energy       (kcal/mol) =     -11.06
 (included in total energy above)
 D1PCM: PCM CHGder 1st derivatives, ID1Alg=3 FixD1E=F DoIter=F DoCFld=F I1PDM=0.
 Calling FoFJK, ICntrl=      2127 FMM=F ISym2X=0 I1Cent= 0 IOpClX= 0 NMat=1 NMatS=1 NMatT=0.
 ***** Axes restored to original set *****
 -------------------------------------------------------------------
 Center     Atomic                   Forces (Hartrees/Bohr)
 Number     Number              X              Y              Z
 -------------------------------------------------------------------
      1        6          -0.000128403    0.000022264    0.000146335
      2        6           0.000043209    0.000191570    0.000388290
      3        6           0.000006395    0.000520169    0.000235158
      4        6           0.000227218    0.000637723   -0.000190562
      5        6           0.000549304    0.000058674   -0.000352668
      6        6           0.000780056    0.000223747   -0.000331896
      7       16          -0.000011791    0.000441552   -0.000850821
      8        6          -0.000202254   -0.000126936    0.000121946
      9        6           0.000516340   -0.000171171   -0.000177594
     10       16          -0.001206633   -0.001185455   -0.001143296
     11        6           0.000358443   -0.000350066   -0.000237082
     12        6           0.000487268   -0.000176616    0.000176186
     13        6           0.000250143   -0.000249877    0.000424086
     14        6           0.000221423    0.000055429   -0.000050556
     15        1          -0.000008302   -0.000041034   -0.000004901
     16        1          -0.000033604   -0.000031625    0.000060956
     17        1          -0.000012003    0.000074257    0.000165559
     18        1          -0.000014760   -0.000042250    0.000045628
     19        1          -0.000079064   -0.000044700   -0.000066720
     20        1          -0.000011295   -0.000014258   -0.000003363
     21        1          -0.000025871    0.000032388    0.000044758
     22        1          -0.000054721    0.000018133   -0.000035299
     23        6          -0.002954336    0.001397189   -0.003495303
     24        1           0.000894628    0.001650636    0.005195346
     25        6           0.000557330    0.000078071    0.000448468
     26        1           0.000735985    0.000441430    0.001042917
     27        6           0.000219612   -0.000260764    0.000023242
     28        1           0.000356866    0.000019918   -0.000014426
     29        1          -0.000127473   -0.000142307    0.000081568
     30        1           0.000057031    0.000011592   -0.000268302
     31        1           0.000017357   -0.000002003   -0.000319368
     32        6           0.002023590    0.000479799    0.002127292
     33        6          -0.000678951   -0.000228284    0.000216826
     34        6           0.000189267   -0.000207102   -0.000217019
     35        6          -0.000138726    0.000293407   -0.000189481
     36        1          -0.002604905   -0.001937098   -0.003181825
     37        6           0.000422402   -0.000346615   -0.000225447
     38        1           0.000165540   -0.000177176   -0.000014794
     39        6          -0.000030249    0.000229106    0.000299905
     40        1           0.000009150    0.000068081   -0.000003457
     41        1           0.000025378    0.000003916    0.000043561
     42        1           0.000002107    0.000038924    0.000092871
     43        6           0.001285466   -0.000924375   -0.001787124
     44        1          -0.000371967   -0.000031893    0.000903404
     45       35          -0.002932884   -0.001182372    0.001093198
     46       35           0.001226687    0.000885999   -0.000216199
 -------------------------------------------------------------------
 Cartesian Forces:  Max     0.005195346 RMS     0.000917162

 GradGradGradGradGradGradGradGradGradGradGradGradGradGradGradGradGradGrad
 Berny optimization.
 Using GEDIIS/GDIIS optimizer.
 FormGI is forming the generalized inverse of G from B-inverse, IUseBI=4.
 Internal  Forces:  Max     0.003620911 RMS     0.000717582
 Search for a local minimum.
 Step number   6 out of a maximum of  275
 All quantities printed in internal units (Hartrees-Bohrs-Radians)
 Mixed Optimization -- En-DIIS/RFO-DIIS
 Update second derivatives using D2CorX and points    4    5    6
 DE= -1.01D-03 DEPred=-1.72D-03 R= 5.84D-01
 TightC=F SS=  1.41D+00  RLast= 5.10D-01 DXNew= 4.2426D-01 1.5295D+00
 Trust test= 5.84D-01 RLast= 5.10D-01 DXMaxT set to 4.24D-01
 ITU=  1  0 -1  0  1  0
 Use linear search instead of GDIIS.
     Eigenvalues ---   -0.17626   0.00120   0.00382   0.00484   0.00626
     Eigenvalues ---    0.00740   0.00837   0.01004   0.01176   0.01509
     Eigenvalues ---    0.01632   0.01696   0.01769   0.01787   0.01807
     Eigenvalues ---    0.01819   0.01844   0.01928   0.02077   0.02113
     Eigenvalues ---    0.02180   0.02203   0.02286   0.02303   0.02359
     Eigenvalues ---    0.02391   0.02459   0.02576   0.02592   0.02632
     Eigenvalues ---    0.02782   0.02814   0.02828   0.02920   0.02944
     Eigenvalues ---    0.03046   0.03154   0.03466   0.03698   0.04021
     Eigenvalues ---    0.04125   0.04413   0.04786   0.04863   0.05617
     Eigenvalues ---    0.06532   0.07462   0.08029   0.08802   0.09809
     Eigenvalues ---    0.10407   0.10804   0.10990   0.11038   0.11068
     Eigenvalues ---    0.11536   0.11763   0.11887   0.12217   0.12312
     Eigenvalues ---    0.12333   0.12356   0.12419   0.12511   0.12582
     Eigenvalues ---    0.12733   0.13941   0.14961   0.15673   0.15896
     Eigenvalues ---    0.16074   0.16426   0.16682   0.17644   0.18000
     Eigenvalues ---    0.18493   0.19015   0.19107   0.19383   0.19592
     Eigenvalues ---    0.19809   0.20095   0.20404   0.21176   0.21850
     Eigenvalues ---    0.22313   0.23093   0.24424   0.26352   0.26980
     Eigenvalues ---    0.27578   0.27987   0.29856   0.30401   0.30673
     Eigenvalues ---    0.31832   0.34315   0.34422   0.34531   0.34843
     Eigenvalues ---    0.35034   0.35196   0.35853   0.36164   0.36294
     Eigenvalues ---    0.36499   0.36566   0.36687   0.36702   0.36715
     Eigenvalues ---    0.36751   0.36833   0.36857   0.36904   0.37087
     Eigenvalues ---    0.37112   0.37528   0.40813   0.41795   0.42130
     Eigenvalues ---    0.42739   0.42868   0.46890   0.47529   0.47907
     Eigenvalues ---    0.48096   0.48175   0.48431   0.51335   0.51763
     Eigenvalues ---    0.52032   0.52591
 RFO step:  Lambda=-1.76562572D-01 EMin=-1.76263365D-01
 I=     1 Eig=   -1.76D-01 Dot1=  4.36D-03
 I=     1 Stepn=  6.00D-01 RXN=   6.00D-01 EDone=F
 Mixed    1 eigenvectors in step.  Raw Step.Grad=  4.36D-03.
 RFO eigenvector is Hessian eigenvector with negative curvature.
 Taking step of  6.00D-01 in eigenvector direction(s).  Step.Grad=  5.20D-04.
 Quartic linear search produced a step of  0.04033.
 Maximum step size (   0.424) exceeded in Quadratic search.
    -- Step size not scaled.
 Iteration  1 RMS(Cart)=  0.15321191 RMS(Int)=  0.01357505
 Iteration  2 RMS(Cart)=  0.04103759 RMS(Int)=  0.00113431
 Iteration  3 RMS(Cart)=  0.00313481 RMS(Int)=  0.00057367
 Iteration  4 RMS(Cart)=  0.00000211 RMS(Int)=  0.00057367
 Iteration  5 RMS(Cart)=  0.00000000 RMS(Int)=  0.00057367
 Variable       Old X    -DE/DX   Delta X   Delta X   Delta X     New X
                                 (Linear)    (Quad)   (Total)
    R1        2.63013  -0.00033  -0.00004  -0.00798  -0.00803   2.62210
    R2        2.63726   0.00004   0.00004   0.00442   0.00451   2.64177
    R3        2.05115  -0.00010   0.00003   0.00378   0.00381   2.05497
    R4        2.63336   0.00004   0.00004   0.00520   0.00519   2.63855
    R5        2.05030   0.00004   0.00000  -0.00022  -0.00022   2.05008
    R6        2.62274   0.00079  -0.00006   0.01323   0.01312   2.63587
    R7        2.04869   0.00005   0.00000   0.00064   0.00064   2.04933
    R8        2.63359   0.00092   0.00001   0.01862   0.01863   2.65222
    R9        2.05039   0.00001   0.00000   0.00316   0.00315   2.05354
   R10        2.64352   0.00016  -0.00006  -0.00647  -0.00648   2.63704
   R11        3.35551   0.00196  -0.00007   0.05789   0.05766   3.41317
   R12        3.36087  -0.00060  -0.00002  -0.01932  -0.01919   3.34168
   R13        3.35104  -0.00045  -0.00009  -0.01858  -0.01848   3.33256
   R14        2.64182   0.00011  -0.00002  -0.00536  -0.00532   2.63649
   R15        2.63674   0.00034   0.00002   0.00570   0.00577   2.64251
   R16        3.35894   0.00207  -0.00014   0.07051   0.07018   3.42912
   R17        2.63546   0.00080   0.00006   0.02397   0.02404   2.65950
   R18        3.61918   0.00204   0.00147   0.41503   0.41650   4.03568
   R19        2.62409   0.00082  -0.00004   0.01607   0.01599   2.64008
   R20        2.05103  -0.00016   0.00001   0.00085   0.00086   2.05189
   R21        2.63267   0.00006   0.00000   0.00237   0.00231   2.63499
   R22        2.04892   0.00000   0.00000   0.00113   0.00113   2.05005
   R23        2.63027  -0.00014  -0.00002  -0.00669  -0.00671   2.62355
   R24        2.05030   0.00001   0.00000   0.00012   0.00013   2.05042
   R25        2.05082   0.00003  -0.00001  -0.00126  -0.00126   2.04955
   R26        2.08413  -0.00331   0.00039  -0.06978  -0.06982   2.01431
   R27        2.88271   0.00066   0.00004   0.02425   0.02429   2.90700
   R28        2.91600  -0.00101   0.00001  -0.00475  -0.00477   2.91122
   R29        4.92415   0.00088  -0.00358  -0.01050  -0.01483   4.90931
   R30        2.06423  -0.00016   0.00000  -0.00717  -0.00717   2.05706
   R31        2.88756   0.00045  -0.00003   0.00821   0.00817   2.89573
   R32        2.07130  -0.00019   0.00003   0.00040   0.00043   2.07173
   R33        2.06431   0.00027  -0.00003  -0.00013  -0.00016   2.06415
   R34        2.06672   0.00013  -0.00001   0.00230   0.00228   2.06900
   R35        2.06735   0.00008   0.00004   0.00593   0.00597   2.07332
   R36        2.62994   0.00217  -0.00023   0.01074   0.01095   2.64089
   R37        2.64433  -0.00083   0.00000  -0.02371  -0.02366   2.62067
   R38        2.85362  -0.00074   0.00028  -0.00294  -0.00278   2.85084
   R39        2.63283   0.00048  -0.00003   0.02059   0.02067   2.65350
   R40        2.04505   0.00137  -0.00035   0.01474   0.01485   2.05990
   R41        2.62731  -0.00038   0.00000  -0.01168  -0.01180   2.61551
   R42        2.05451   0.00006   0.00000   0.00264   0.00263   2.05714
   R43        2.63142   0.00048  -0.00005   0.01403   0.01394   2.64536
   R44        2.05203  -0.00001  -0.00001  -0.00014  -0.00015   2.05188
   R45        5.22712  -0.00194   0.00660  -0.06921  -0.06198   5.16514
   R46        2.63826   0.00008   0.00007   0.00551   0.00542   2.64368
   R47        2.05184   0.00003   0.00000   0.00022   0.00022   2.05206
   R48        2.05203   0.00000   0.00000   0.00010   0.00010   2.05213
   R49        2.05305   0.00025   0.00016   0.01822   0.01838   2.07143
   R50        3.71700   0.00305  -0.00002   0.13572   0.13570   3.85270
    A1        2.09654   0.00023  -0.00001  -0.00150  -0.00146   2.09508
    A2        2.09733  -0.00009   0.00002   0.00271   0.00270   2.10003
    A3        2.08925  -0.00013  -0.00001  -0.00117  -0.00121   2.08804
    A4        2.10913  -0.00029   0.00001  -0.01016  -0.01019   2.09894
    A5        2.07991   0.00012   0.00002   0.00636   0.00640   2.08631
    A6        2.09393   0.00017  -0.00003   0.00378   0.00378   2.09771
    A7        2.09025   0.00014  -0.00002   0.00786   0.00775   2.09800
    A8        2.10305  -0.00004   0.00000  -0.00249  -0.00245   2.10060
    A9        2.08986  -0.00009   0.00001  -0.00539  -0.00534   2.08452
   A10        2.07869   0.00025   0.00002   0.00537   0.00535   2.08404
   A11        2.10467  -0.00012  -0.00001  -0.00465  -0.00465   2.10002
   A12        2.09973  -0.00014  -0.00001  -0.00080  -0.00079   2.09894
   A13        2.12638  -0.00106   0.00000  -0.02816  -0.02804   2.09834
   A14        2.03023   0.00136  -0.00011   0.05450   0.05443   2.08466
   A15        2.12607  -0.00029   0.00011  -0.02600  -0.02610   2.09997
   A16        2.06476   0.00072   0.00000   0.02648   0.02648   2.09125
   A17        2.06574  -0.00072  -0.00027  -0.02057  -0.02098   2.04475
   A18        2.15266  -0.00001   0.00026  -0.00597  -0.00562   2.14704
   A19        1.76066   0.00070   0.00024   0.03651   0.03691   1.79757
   A20        2.14557  -0.00003   0.00012  -0.00615  -0.00586   2.13971
   A21        2.06825  -0.00055  -0.00008  -0.01741  -0.01768   2.05058
   A22        2.06923   0.00058  -0.00004   0.02365   0.02361   2.09283
   A23        2.13470  -0.00032   0.00026  -0.02912  -0.02906   2.10564
   A24        2.11917  -0.00087  -0.00002  -0.03067  -0.03056   2.08860
   A25        2.02848   0.00120  -0.00025   0.06001   0.05982   2.08830
   A26        1.76745  -0.00030   0.00039   0.01274   0.01308   1.78053
   A27        1.91279   0.00175  -0.00036  -0.00352  -0.00415   1.90864
   A28        1.90229  -0.00070   0.00004   0.01633   0.01621   1.91849
   A29        2.08258   0.00023   0.00006   0.00810   0.00811   2.09069
   A30        2.10123  -0.00020   0.00003   0.00055   0.00060   2.10183
   A31        2.09935  -0.00003  -0.00009  -0.00869  -0.00876   2.09060
   A32        2.08933   0.00016  -0.00005   0.00683   0.00668   2.09601
   A33        2.08977  -0.00005   0.00003  -0.00403  -0.00396   2.08582
   A34        2.10408  -0.00011   0.00002  -0.00279  -0.00273   2.10136
   A35        2.10749  -0.00032   0.00001  -0.01223  -0.01228   2.09521
   A36        2.09485   0.00013   0.00000   0.00549   0.00552   2.10037
   A37        2.08037   0.00019  -0.00001   0.00666   0.00668   2.08705
   A38        2.09635   0.00021   0.00005   0.00386   0.00396   2.10031
   A39        2.09152  -0.00012   0.00001  -0.00290  -0.00292   2.08859
   A40        2.09504  -0.00010  -0.00006  -0.00088  -0.00096   2.09408
   A41        1.74166  -0.00082   0.00080  -0.00651  -0.00299   1.73867
   A42        1.91272  -0.00205  -0.00037  -0.06517  -0.06453   1.84819
   A43        1.91028   0.00362   0.00045   0.11392   0.11423   2.02450
   A44        1.86116   0.00176  -0.00043   0.07286   0.07110   1.93227
   A45        1.93959  -0.00060  -0.00030  -0.07193  -0.07143   1.86817
   A46        2.06964  -0.00184  -0.00002  -0.04046  -0.03941   2.03023
   A47        2.45857   0.00186   0.00569  -0.03038  -0.02390   2.43467
   A48        1.82075  -0.00026   0.00000  -0.00396  -0.00428   1.81646
   A49        1.98482   0.00064  -0.00005   0.03548   0.03537   2.02019
   A50        1.94574  -0.00020   0.00009  -0.02324  -0.02325   1.92250
   A51        1.86050   0.00048  -0.00023   0.00247   0.00211   1.86261
   A52        1.87566  -0.00021  -0.00002  -0.00996  -0.01013   1.86552
   A53        1.96485  -0.00045   0.00019  -0.00228  -0.00189   1.96296
   A54        1.99181  -0.00016   0.00002   0.00109   0.00110   1.99291
   A55        1.91069  -0.00005  -0.00005  -0.00736  -0.00740   1.90328
   A56        1.89989   0.00029   0.00001   0.00499   0.00500   1.90489
   A57        1.87066   0.00004   0.00004   0.00293   0.00297   1.87363
   A58        1.89042  -0.00006  -0.00004  -0.00240  -0.00245   1.88797
   A59        1.89841  -0.00007   0.00002   0.00074   0.00077   1.89918
   A60        2.08152   0.00026  -0.00008   0.01198   0.01184   2.09336
   A61        2.13277   0.00078  -0.00016   0.03060   0.03118   2.16394
   A62        2.06888  -0.00103   0.00024  -0.04256  -0.04300   2.02588
   A63        2.09981  -0.00055   0.00031  -0.01068  -0.01063   2.08918
   A64        2.08747  -0.00079  -0.00082  -0.04386  -0.04337   2.04411
   A65        2.09504   0.00135   0.00051   0.05432   0.05374   2.14878
   A66        2.10326   0.00002  -0.00010   0.00569   0.00573   2.10899
   A67        2.09256  -0.00023   0.00013  -0.01262  -0.01257   2.07999
   A68        2.08737   0.00020  -0.00003   0.00693   0.00683   2.09420
   A69        2.09996  -0.00026  -0.00022  -0.00956  -0.00953   2.09043
   A70        2.08435   0.00020   0.00008   0.00552   0.00547   2.08983
   A71        2.09881   0.00007   0.00015   0.00406   0.00408   2.10290
   A72        2.66021  -0.00106  -0.00139  -0.04736  -0.05051   2.60970
   A73        2.09415   0.00030   0.00009  -0.00220  -0.00220   2.09195
   A74        2.09100  -0.00019  -0.00002   0.00083   0.00084   2.09184
   A75        2.09786  -0.00010  -0.00007   0.00132   0.00129   2.09915
   A76        2.08743   0.00023   0.00001   0.00465   0.00464   2.09206
   A77        2.09764  -0.00002   0.00000  -0.00192  -0.00191   2.09573
   A78        2.09809  -0.00021  -0.00002  -0.00278  -0.00279   2.09530
   A79        2.02720   0.00109   0.00061   0.03744   0.03753   2.06473
   A80        1.91054   0.00020  -0.00012  -0.01014  -0.01033   1.90022
   A81        1.93424  -0.00035  -0.00040   0.09019   0.09131   2.02555
   A82        1.91808  -0.00078   0.00033  -0.02733  -0.02706   1.89102
   A83        1.88042  -0.00077  -0.00083  -0.08489  -0.08772   1.79269
   A84        1.77664   0.00051   0.00037  -0.01255  -0.01427   1.76238
   A85        0.75116   0.00137  -0.00098   0.04730   0.04823   0.79939
    D1       -0.02468  -0.00003   0.00006  -0.00156  -0.00152  -0.02620
    D2        3.13921  -0.00004   0.00004  -0.00118  -0.00110   3.13811
    D3        3.10396   0.00005   0.00021   0.00207   0.00216   3.10612
    D4       -0.01533   0.00004   0.00018   0.00246   0.00257  -0.01276
    D5        0.00121  -0.00010   0.00026  -0.00233  -0.00222  -0.00101
    D6       -3.13347   0.00027   0.00046   0.00844   0.00863  -3.12485
    D7       -3.12749  -0.00017   0.00011  -0.00598  -0.00590  -3.13339
    D8        0.02101   0.00019   0.00032   0.00479   0.00495   0.02596
    D9        0.01987   0.00006  -0.00017   0.00386   0.00376   0.02363
   D10       -3.12914  -0.00001  -0.00016  -0.00072  -0.00088  -3.13002
   D11        3.13899   0.00007  -0.00015   0.00350   0.00337  -3.14083
   D12       -0.01003   0.00000  -0.00013  -0.00108  -0.00126  -0.01129
   D13        0.00827   0.00004  -0.00004  -0.00212  -0.00218   0.00609
   D14        3.13510  -0.00011   0.00018  -0.00806  -0.00800   3.12709
   D15       -3.12596   0.00010  -0.00005   0.00242   0.00240  -3.12356
   D16        0.00087  -0.00005   0.00017  -0.00352  -0.00342  -0.00255
   D17       -0.03230  -0.00014   0.00037  -0.00124  -0.00095  -0.03326
   D18       -3.14023  -0.00030   0.00024  -0.01218  -0.01229   3.13067
   D19        3.12401   0.00001   0.00015   0.00472   0.00490   3.12891
   D20        0.01609  -0.00015   0.00002  -0.00622  -0.00643   0.00966
   D21        0.02744   0.00018  -0.00048   0.00367   0.00337   0.03081
   D22       -3.12143  -0.00021  -0.00069  -0.00772  -0.00819  -3.12962
   D23        3.13351   0.00037  -0.00035   0.01674   0.01635  -3.13332
   D24       -0.01536  -0.00002  -0.00056   0.00535   0.00479  -0.01056
   D25        2.43073   0.00010   0.00139  -0.00358  -0.00175   2.42899
   D26       -1.84472  -0.00016   0.00149   0.01969   0.02140  -1.82332
   D27       -0.67719  -0.00004   0.00126  -0.01447  -0.01305  -0.69025
   D28        1.33054  -0.00030   0.00136   0.00880   0.01009   1.34063
   D29       -2.46460  -0.00004  -0.00073   0.00450   0.00435  -2.46024
   D30        0.68428   0.00034  -0.00052   0.01571   0.01544   0.69972
   D31       -0.65355  -0.00002   0.00090  -0.01229  -0.01154  -0.66509
   D32        2.46997  -0.00018   0.00058  -0.00616  -0.00592   2.46405
   D33       -0.03758  -0.00054  -0.00010  -0.00750  -0.00772  -0.04530
   D34        3.05836  -0.00030  -0.00043  -0.00003  -0.00062   3.05774
   D35        3.12210  -0.00037   0.00022  -0.01323  -0.01306   3.10904
   D36       -0.06515  -0.00013  -0.00010  -0.00576  -0.00596  -0.07110
   D37       -3.10631   0.00015   0.00036  -0.00403  -0.00348  -3.10979
   D38        0.01010   0.00020   0.00030  -0.00025   0.00017   0.01027
   D39        0.01801  -0.00001   0.00005   0.00154   0.00169   0.01969
   D40        3.13442   0.00004  -0.00001   0.00532   0.00534   3.13976
   D41        0.70852   0.00033  -0.00088   0.01550   0.01457   0.72309
   D42       -1.30701  -0.00123  -0.00067   0.00711   0.00638  -1.30063
   D43       -2.38965   0.00015  -0.00058   0.01049   0.00969  -2.37996
   D44        1.87801  -0.00141  -0.00037   0.00210   0.00150   1.87951
   D45        0.06174   0.00016   0.00012   0.00542   0.00556   0.06730
   D46       -3.08723  -0.00003   0.00027   0.00009   0.00031  -3.08692
   D47       -3.12286   0.00036  -0.00017   0.01039   0.01041  -3.11246
   D48        0.01136   0.00017  -0.00002   0.00506   0.00515   0.01651
   D49        1.96274  -0.00023  -0.00204  -0.05899  -0.06012   1.90262
   D50       -2.37085   0.00069  -0.00227  -0.00233  -0.00414  -2.37500
   D51       -0.07359  -0.00050  -0.00224  -0.01725  -0.02064  -0.09422
   D52       -2.40074  -0.00007  -0.00174  -0.03758  -0.03857  -2.43931
   D53       -0.45115   0.00085  -0.00198   0.01907   0.01741  -0.43374
   D54        1.84611  -0.00034  -0.00194   0.00416   0.00092   1.84703
   D55       -0.01064  -0.00006  -0.00008  -0.00126  -0.00136  -0.01200
   D56        3.13105  -0.00014   0.00006  -0.00370  -0.00367   3.12738
   D57        3.13831   0.00013  -0.00024   0.00403   0.00383  -3.14105
   D58       -0.00318   0.00005  -0.00009   0.00158   0.00151  -0.00167
   D59       -0.03568  -0.00011   0.00003  -0.00400  -0.00401  -0.03969
   D60        3.13942  -0.00002   0.00010  -0.00149  -0.00139   3.13804
   D61        3.10581  -0.00003  -0.00011  -0.00153  -0.00168   3.10414
   D62       -0.00227   0.00005  -0.00005   0.00097   0.00095  -0.00132
   D63        0.03187   0.00015  -0.00002   0.00414   0.00416   0.03603
   D64       -3.08449   0.00010   0.00004   0.00038   0.00052  -3.08397
   D65        3.14023   0.00007  -0.00008   0.00164   0.00154  -3.14142
   D66        0.02387   0.00002  -0.00002  -0.00212  -0.00210   0.02177
   D67        2.88779  -0.00238  -0.00101  -0.04385  -0.04492   2.84288
   D68        0.89818  -0.00038  -0.00080   0.00651   0.00454   0.90272
   D69       -1.38125   0.00109  -0.00021   0.05526   0.05495  -1.32630
   D70        3.09280   0.00034   0.00038   0.00141   0.00258   3.09539
   D71       -1.17041   0.00108   0.00007   0.01952   0.02043  -1.14999
   D72        1.07376   0.00083   0.00036   0.02630   0.02728   1.10104
   D73       -1.32042  -0.00065   0.00093   0.00028   0.00119  -1.31924
   D74        0.69955   0.00009   0.00062   0.01840   0.01903   0.71857
   D75        2.94371  -0.00016   0.00092   0.02517   0.02588   2.96960
   D76        0.88299  -0.00131   0.00011  -0.06456  -0.06509   0.81790
   D77        2.90296  -0.00057  -0.00020  -0.04645  -0.04725   2.85571
   D78       -1.13606  -0.00082   0.00010  -0.03967  -0.04039  -1.17645
   D79        1.20728  -0.00003  -0.00181  -0.02623  -0.02937   1.17791
   D80       -0.97695   0.00000  -0.00263  -0.00962  -0.01263  -0.98958
   D81       -2.92285  -0.00053  -0.00280  -0.03685  -0.03940  -2.96226
   D82       -0.69962  -0.00068  -0.00285  -0.04257  -0.04430  -0.74392
   D83       -2.88385  -0.00064  -0.00366  -0.02596  -0.02755  -2.91141
   D84        1.45343  -0.00118  -0.00383  -0.05319  -0.05433   1.39910
   D85       -2.86492  -0.00108  -0.00194  -0.04557  -0.04937  -2.91430
   D86        1.23403  -0.00105  -0.00275  -0.02896  -0.03263   1.20140
   D87       -0.71187  -0.00158  -0.00292  -0.05619  -0.05941  -0.77128
   D88        2.06344   0.00043   0.00216   0.01458   0.01647   2.07991
   D89        1.03243   0.00002   0.00156  -0.01176  -0.01020   1.02223
   D90        3.12872  -0.00007   0.00159  -0.01259  -0.01100   3.11772
   D91       -1.08138  -0.00001   0.00159  -0.01305  -0.01146  -1.09284
   D92        3.02889   0.00034   0.00139   0.00364   0.00510   3.03399
   D93       -1.15801   0.00025   0.00141   0.00282   0.00430  -1.15371
   D94        0.91508   0.00030   0.00141   0.00236   0.00384   0.91892
   D95       -1.20195   0.00014   0.00132  -0.00819  -0.00694  -1.20888
   D96        0.89434   0.00005   0.00135  -0.00902  -0.00774   0.88661
   D97        2.96743   0.00011   0.00135  -0.00947  -0.00820   2.95923
   D98        0.00888  -0.00011  -0.00075   0.00080   0.00047   0.00935
   D99       -3.08811  -0.00044  -0.00068   0.00502   0.00522  -3.08288
   D100      -3.12707  -0.00020  -0.00146  -0.00296  -0.00388  -3.13095
   D101       0.05913  -0.00053  -0.00138   0.00126   0.00088   0.06000
   D102       0.00632   0.00001   0.00067  -0.00015   0.00016   0.00649
   D103      -3.13518   0.00007   0.00006  -0.00525  -0.00522  -3.14040
   D104      -3.14070   0.00010   0.00134   0.00370   0.00440  -3.13630
   D105       0.00098   0.00016   0.00074  -0.00140  -0.00098   0.00000
   D106       0.54654   0.00010  -0.00233   0.05886   0.05696   0.60349
   D107       2.72693   0.00057  -0.00175   0.05114   0.04860   2.77552
   D108      -1.63427   0.00041  -0.00157  -0.01907  -0.01831  -1.65258
   D109      -2.58946   0.00001  -0.00303   0.05496   0.05260  -2.53685
   D110      -0.40907   0.00048  -0.00245   0.04724   0.04424  -0.36482
   D111       1.51292   0.00031  -0.00226  -0.02297  -0.02266   1.49026
   D112      -0.00841   0.00008   0.00048   0.00343   0.00371  -0.00470
   D113      -3.13874  -0.00003   0.00025   0.00063   0.00097  -3.13777
   D114       3.08838   0.00035   0.00037  -0.00333  -0.00395   3.08443
   D115      -0.04195   0.00024   0.00014  -0.00612  -0.00669  -0.04864
   D116       1.06444  -0.00020   0.00772  -0.08635  -0.07815   0.98628
   D117      -2.03267  -0.00047   0.00780  -0.08047  -0.07144  -2.10411
   D118      -0.02201   0.00013  -0.00031  -0.00459  -0.00485  -0.02685
   D119       3.13997   0.00002  -0.00030  -0.00157  -0.00173   3.13824
   D120       3.11950   0.00007   0.00030   0.00049   0.00058   3.12007
   D121      -0.00171  -0.00003   0.00031   0.00351   0.00370   0.00198
   D122      -0.00726   0.00006  -0.00012  -0.00805  -0.00827  -0.01553
   D123      -3.13992  -0.00003  -0.00005  -0.00252  -0.00247   3.14079
   D124       3.12297   0.00017   0.00012  -0.00522  -0.00550   3.11747
   D125      -0.00969   0.00008   0.00019   0.00031   0.00030  -0.00939
   D126      -1.68789   0.00215  -0.00475   0.06528   0.06014  -1.62775
   D127       0.02237  -0.00015   0.00003   0.00865   0.00888   0.03125
   D128      -3.12816  -0.00006  -0.00004   0.00313   0.00309  -3.12507
   D129      -3.13969  -0.00005   0.00002   0.00561   0.00575  -3.13394
   D130      -0.00703   0.00004  -0.00005   0.00009  -0.00005  -0.00708
         Item               Value     Threshold  Converged?
 Maximum Force            0.003621     0.000450     NO 
 RMS     Force            0.000718     0.000300     NO 
 Maximum Displacement     0.722116     0.001800     NO 
 RMS     Displacement     0.182218     0.001200     NO 
 Predicted change in Energy=-3.604808D-02
 GradGradGradGradGradGradGradGradGradGradGradGradGradGradGradGradGradGrad

                          Input orientation:                          
 ---------------------------------------------------------------------
 Center     Atomic      Atomic             Coordinates (Angstroms)
 Number     Number       Type             X           Y           Z
 ---------------------------------------------------------------------
      1          6           0        2.379065    3.316635    0.484907
      2          6           0        1.987459    4.285091   -0.428358
      3          6           0        1.446324    3.912559   -1.660403
      4          6           0        1.269525    2.564128   -1.970332
      5          6           0        1.633409    1.587514   -1.030324
      6          6           0        2.203899    1.962088    0.186867
      7         16           0        2.705713    0.793825    1.415838
      8          6           0        3.426425   -0.501605    0.460630
      9          6           0        2.905000   -0.909253   -0.767558
     10         16           0        1.389091   -0.158235   -1.423921
     11          6           0        3.586340   -1.879248   -1.526183
     12          6           0        4.734155   -2.484687   -1.008717
     13          6           0        5.211102   -2.118500    0.249340
     14          6           0        4.573552   -1.117870    0.970253
     15          1           0        6.100281   -2.588451    0.656542
     16          1           0        4.976516   -0.796698    1.924599
     17          1           0        3.219067   -2.168603   -2.506172
     18          1           0        5.248247   -3.241402   -1.591784
     19          1           0        2.830972    3.604976    1.431039
     20          1           0        0.836089    2.272462   -2.923198
     21          1           0        2.124190    5.333952   -0.187308
     22          1           0        1.149680    4.668037   -2.379641
     23          6           0       -0.308329   -0.893614   -0.356807
     24          1           0       -0.991035   -1.010668   -1.166999
     25          6           0        0.108610   -2.263425    0.205514
     26          1           0       -0.756509   -2.587768    0.781108
     27          6           0        0.380547   -3.355250   -0.834716
     28          1           0        1.164534   -3.104065   -1.552627
     29          1           0        0.690466   -4.270340   -0.319644
     30          1           0       -0.542046   -3.558394   -1.392663
     31          1           0        0.936407   -2.144587    0.914406
     32          6           0       -1.648229    1.309612    0.094075
     33          6           0       -2.352302    1.334866   -1.112842
     34          6           0       -1.555801    2.458239    0.865644
     35          6           0       -2.953386    2.528822   -1.542801
     36          1           0       -2.443732    0.393373   -1.654552
     37          6           0       -2.160283    3.635577    0.460516
     38          1           0       -1.003355    2.424797    1.803043
     39          6           0       -2.847680    3.682513   -0.757028
     40          1           0       -3.503593    2.548236   -2.478681
     41          1           0       -2.080344    4.524791    1.078656
     42          1           0       -3.309992    4.608718   -1.085171
     43          6           0       -0.955250    0.086127    0.640641
     44          1           0       -0.195668    0.412451    1.360433
     45         35           0       -2.359372   -0.704464    1.889620
     46         35           0       -3.221730   -2.226242   -1.710551
 ---------------------------------------------------------------------
                    Distance matrix (angstroms):
                    1          2          3          4          5
     1  C    0.000000
     2  C    1.387558   0.000000
     3  C    2.414019   1.396260   0.000000
     4  C    2.797418   2.419675   1.394840   0.000000
     5  C    2.416979   2.786510   2.416161   1.403497   0.000000
     6  C    1.397965   2.412818   2.791176   2.426729   1.395464
     7  S    2.708856   4.013214   4.558050   4.082005   2.786304
     8  C    3.959357   5.076750   5.282464   4.467720   3.130858
     9  C    4.438852   5.285655   5.116129   4.023161   2.814220
    10  S    4.086367   4.592640   4.078059   2.779231   1.806170
    11  C    5.700806   6.462253   6.175978   5.030754   4.009769
[truncated: 3,232,901 more chars]
