# Supplementary material for: Enriching Alkene syn-Dihalogenation: Aryl Alkene, Bromine, Regio-Reversion, and Stereoconvergency
Source: Org Lett. 2026 Feb 25;28(9):3002–7. doi: 10.1021/acs.orglett.6c00241 (PMC12973299; doi:10.1021/acs.orglett.6c00241)
Supplement: Supplementary file 1 [file ol6c00241_si_001.zip › Fig 4b/E-alkene/syn-dibromination TS.log]

 Entering Gaussian System, Link 0=g16
 Input=241119_E_styrenyl_syn_2ndBr_TS_gdp+_SMD_DCM_wB97XD.gjf
 Output=241119_E_styrenyl_syn_2ndBr_TS_gdp+_SMD_DCM_wB97XD.log
 Initial command:
 /home/osl/gaussian/g16/l1.exe "/home/osl/gaussian/scratch/Gau-476177.inp" -scrdir="/home/osl/gaussian/scratch/"
 Entering Link 1 = /home/osl/gaussian/g16/l1.exe PID=    476179.
  
 Copyright (c) 1988-2019, Gaussian, Inc.  All Rights Reserved.
  
 This is part of the Gaussian(R) 16 program.  It is based on
 the Gaussian(R) 09 system (copyright 2009, Gaussian, Inc.),
 the Gaussian(R) 03 system (copyright 2003, Gaussian, Inc.),
 the Gaussian(R) 98 system (copyright 1998, Gaussian, Inc.),
 the Gaussian(R) 94 system (copyright 1995, Gaussian, Inc.),
 the Gaussian 92(TM) system (copyright 1992, Gaussian, Inc.),
 the Gaussian 90(TM) system (copyright 1990, Gaussian, Inc.),
 the Gaussian 88(TM) system (copyright 1988, Gaussian, Inc.),
 the Gaussian 86(TM) system (copyright 1986, Carnegie Mellon
 University), and the Gaussian 82(TM) system (copyright 1983,
 Carnegie Mellon University). Gaussian is a federally registered
 trademark of Gaussian, Inc.
  
 This software contains proprietary and confidential information,
 including trade secrets, belonging to Gaussian, Inc.
  
 This software is provided under written license and may be
 used, copied, transmitted, or stored only in accord with that
 written license.
  
 The following legend is applicable only to US Government
 contracts under FAR:
  
                    RESTRICTED RIGHTS LEGEND
  
 Use, reproduction and disclosure by the US Government is
 subject to restrictions as set forth in subparagraphs (a)
 and (c) of the Commercial Computer Software - Restricted
 Rights clause in FAR 52.227-19.
  
 Gaussian, Inc.
 340 Quinnipiac St., Bldg. 40, Wallingford CT 06492
  
  
 ---------------------------------------------------------------
 Warning -- This program may not be used in any manner that
 competes with the business of Gaussian, Inc. or will provide
 assistance to any competitor of Gaussian, Inc.  The licensee
 of this program is prohibited from giving any competitor of
 Gaussian, Inc. access to this program.  By using this program,
 the user acknowledges that Gaussian, Inc. is engaged in the
 business of creating and licensing software in the field of
 computational chemistry and represents and warrants to the
 licensee that it is not a competitor of Gaussian, Inc. and that
 it will not use this program in any manner prohibited above.
 ---------------------------------------------------------------
  

 Cite this work as:
 Gaussian 16, Revision C.01,
 M. J. Frisch, G. W. Trucks, H. B. Schlegel, G. E. Scuseria, 
 M. A. Robb, J. R. Cheeseman, G. Scalmani, V. Barone, 
 G. A. Petersson, H. Nakatsuji, X. Li, M. Caricato, A. V. Marenich, 
 J. Bloino, B. G. Janesko, R. Gomperts, B. Mennucci, H. P. Hratchian, 
 J. V. Ortiz, A. F. Izmaylov, J. L. Sonnenberg, D. Williams-Young, 
 F. Ding, F. Lipparini, F. Egidi, J. Goings, B. Peng, A. Petrone, 
 T. Henderson, D. Ranasinghe, V. G. Zakrzewski, J. Gao, N. Rega, 
 G. Zheng, W. Liang, M. Hada, M. Ehara, K. Toyota, R. Fukuda, 
 J. Hasegawa, M. Ishida, T. Nakajima, Y. Honda, O. Kitao, H. Nakai, 
 T. Vreven, K. Throssell, J. A. Montgomery, Jr., J. E. Peralta, 
 F. Ogliaro, M. J. Bearpark, J. J. Heyd, E. N. Brothers, K. N. Kudin, 
 V. N. Staroverov, T. A. Keith, R. Kobayashi, J. Normand, 
 K. Raghavachari, A. P. Rendell, J. C. Burant, S. S. Iyengar, 
 J. Tomasi, M. Cossi, J. M. Millam, M. Klene, C. Adamo, R. Cammi, 
 J. W. Ochterski, R. L. Martin, K. Morokuma, O. Farkas, 
 J. B. Foresman, and D. J. Fox, Gaussian, Inc., Wallingford CT, 2019.
 
 ******************************************
 Gaussian 16:  ES64L-G16RevC.01  3-Jul-2019
                19-Nov-2024 
 ******************************************
 %mem=4GB
 %nprocshared=4
 Will use up to    4 processors via shared memory.
 ----------------------------------------------------------------------
 # opt=(calcfc,ts,noeigen) freq wb97xd/6-31+g(d,p) scrf=(smd,solvent=di
 chloromethane)
 ----------------------------------------------------------------------
 1/5=1,10=4,11=1,18=20,26=3,38=1/1,3;
 2/9=110,12=2,17=6,18=5,40=1/2;
 3/5=1,6=6,7=111,11=2,25=1,30=1,70=32201,71=2,72=9,74=-58,140=1/1,2,3;
 4//1;
 5/5=2,38=5,53=9/2;
 8/6=4,10=90,11=11/1;
 11/6=1,8=1,9=11,15=111,16=1/1,2,10;
 10/6=1,13=1/2;
 6/7=2,8=2,9=2,10=2,28=1/1;
 7/10=1,25=1/1,2,3,16;
 1/5=1,10=4,11=1,18=20,26=3/3(2);
 2/9=110/2;
 99//99;
 2/9=110/2;
 3/5=1,6=6,7=111,11=2,25=1,30=1,70=32205,71=1,72=9,74=-58/1,2,3;
 4/5=5,16=3,69=1/1;
 5/5=2,38=5,53=9/2;
 7//1,2,3,16;
 1/5=1,11=1,18=20,26=3/3(-5);
 2/9=110/2;
 6/7=2,8=2,9=2,10=2,19=2,28=1/1;
 99/9=1/99;
 -------------------
 Title Card Required
 -------------------
 Symbolic Z-matrix:
 Charge =  0 Multiplicity = 1
 C                    -2.15901   3.1341    0.53202 
 C                    -1.5605    3.83362   1.57309 
 C                    -0.87194   3.15759   2.57865 
 C                    -0.77237   1.77412   2.52894 
 C                    -1.33753   1.07848   1.45779 
 C                    -2.04745   1.74256   0.45594 
 S                    -2.78965   0.97648  -0.95462 
 C                    -3.03846  -0.70957  -0.48724 
 C                    -2.31394  -1.39476   0.49265 
 S                    -1.02674  -0.6637    1.46461 
 C                    -2.58237  -2.73875   0.77694 
 C                    -3.54894  -3.41959   0.05085 
 C                    -4.26665  -2.74824  -0.9384 
 C                    -4.02769  -1.40385  -1.19321 
 H                    -5.03299  -3.2678   -1.50396 
 H                    -4.6137   -0.88408  -1.94512 
 H                    -2.03058  -3.24823   1.56091 
 H                    -3.7455   -4.46454   0.26332 
 H                    -2.71111   3.67091  -0.23346 
 H                    -0.23589   1.23429   3.30425 
 H                    -1.6448    4.91487   1.60255 
 H                    -0.41444   3.7019    3.39725 
 C                     0.78393  -0.92794   0.62783 
 H                     1.2968   -0.33093   1.36728 
 C                     0.94441  -2.44019   0.74431 
 H                     1.88907  -2.6737    0.25457 
 C                     0.97931  -2.9901    2.1665 
 H                     0.02492  -2.90052   2.69479 
 H                     1.23511  -4.05317   2.13525 
 H                     1.74722  -2.47334   2.74951 
 H                     0.16016  -2.92841   0.14973 
 C                     0.86618   1.11045  -1.0154 
 C                     1.51723   1.94779  -0.11103 
 C                     0.30223   1.67171  -2.16763 
 C                     1.59354   3.31919  -0.3496 
 H                     1.98617   1.53832   0.77541 
 C                     0.3886    3.03644  -2.41397 
 H                    -0.20574   1.03171  -2.88379 
 C                     1.0288    3.87046  -1.49598 
 H                     2.09651   3.95661   0.37162 
 H                    -0.05482   3.45073  -3.31453 
 H                     1.08984   4.93945  -1.67754 
 C                     0.69411  -0.37398  -0.80384 
 H                    -0.26929  -0.67743  -1.21724 
 Br                    1.89073  -1.32379  -2.07911 
 Br                    3.45402  -0.63959   1.1058 
 
 Add virtual bond connecting atoms Br46       and H24        Dist= 4.15D+00.

 GradGradGradGradGradGradGradGradGradGradGradGradGradGradGradGradGradGrad
 Berny optimization.
 Initialization pass.
                           ----------------------------
                           !    Initial Parameters    !
                           ! (Angstroms and Degrees)  !
 --------------------------                            --------------------------
 ! Name  Definition              Value          Derivative Info.                !
 --------------------------------------------------------------------------------
 ! R1    R(1,2)                  1.3897         calculate D2E/DX2 analytically  !
 ! R2    R(1,6)                  1.3981         calculate D2E/DX2 analytically  !
 ! R3    R(1,19)                 1.0858         calculate D2E/DX2 analytically  !
 ! R4    R(2,3)                  1.3937         calculate D2E/DX2 analytically  !
 ! R5    R(2,21)                 1.0849         calculate D2E/DX2 analytically  !
 ! R6    R(3,4)                  1.3879         calculate D2E/DX2 analytically  !
 ! R7    R(3,22)                 1.0843         calculate D2E/DX2 analytically  !
 ! R8    R(4,5)                  1.3967         calculate D2E/DX2 analytically  !
 ! R9    R(4,20)                 1.0864         calculate D2E/DX2 analytically  !
 ! R10   R(5,6)                  1.396          calculate D2E/DX2 analytically  !
 ! R11   R(5,10)                 1.7697         calculate D2E/DX2 analytically  !
 ! R12   R(6,7)                  1.7684         calculate D2E/DX2 analytically  !
 ! R13   R(7,8)                  1.7672         calculate D2E/DX2 analytically  !
 ! R14   R(8,9)                  1.3981         calculate D2E/DX2 analytically  !
 ! R15   R(8,14)                 1.3996         calculate D2E/DX2 analytically  !
 ! R16   R(9,10)                 1.7709         calculate D2E/DX2 analytically  !
 ! R17   R(9,11)                 1.3997         calculate D2E/DX2 analytically  !
 ! R18   R(10,23)                2.0121         calculate D2E/DX2 analytically  !
 ! R19   R(11,12)                1.3874         calculate D2E/DX2 analytically  !
 ! R20   R(11,17)                1.0857         calculate D2E/DX2 analytically  !
 ! R21   R(12,13)                1.3944         calculate D2E/DX2 analytically  !
 ! R22   R(12,18)                1.0843         calculate D2E/DX2 analytically  !
 ! R23   R(13,14)                1.389          calculate D2E/DX2 analytically  !
 ! R24   R(13,15)                1.0849         calculate D2E/DX2 analytically  !
 ! R25   R(14,16)                1.0858         calculate D2E/DX2 analytically  !
 ! R26   R(23,24)                1.0799         calculate D2E/DX2 analytically  !
 ! R27   R(23,25)                1.5252         calculate D2E/DX2 analytically  !
 ! R28   R(23,43)                1.5377         calculate D2E/DX2 analytically  !
 ! R29   R(24,46)                2.1948         calculate D2E/DX2 analytically  !
 ! R30   R(25,26)                1.0894         calculate D2E/DX2 analytically  !
 ! R31   R(25,27)                1.5252         calculate D2E/DX2 analytically  !
 ! R32   R(25,31)                1.0986         calculate D2E/DX2 analytically  !
 ! R33   R(27,28)                1.0945         calculate D2E/DX2 analytically  !
 ! R34   R(27,29)                1.0939         calculate D2E/DX2 analytically  !
 ! R35   R(27,30)                1.0939         calculate D2E/DX2 analytically  !
 ! R36   R(32,33)                1.3939         calculate D2E/DX2 analytically  !
 ! R37   R(32,34)                1.4002         calculate D2E/DX2 analytically  !
 ! R38   R(32,43)                1.5093         calculate D2E/DX2 analytically  !
 ! R39   R(33,35)                1.3941         calculate D2E/DX2 analytically  !
 ! R40   R(33,36)                1.0832         calculate D2E/DX2 analytically  !
 ! R41   R(34,37)                1.3895         calculate D2E/DX2 analytically  !
 ! R42   R(34,38)                1.0865         calculate D2E/DX2 analytically  !
 ! R43   R(35,39)                1.3918         calculate D2E/DX2 analytically  !
 ! R44   R(35,40)                1.086          calculate D2E/DX2 analytically  !
 ! R45   R(37,39)                1.3958         calculate D2E/DX2 analytically  !
 ! R46   R(37,41)                1.0859         calculate D2E/DX2 analytically  !
 ! R47   R(39,42)                1.086          calculate D2E/DX2 analytically  !
 ! R48   R(43,44)                1.0914         calculate D2E/DX2 analytically  !
 ! R49   R(43,45)                1.9901         calculate D2E/DX2 analytically  !
 ! A1    A(2,1,6)              120.4904         calculate D2E/DX2 analytically  !
 ! A2    A(2,1,19)             119.8849         calculate D2E/DX2 analytically  !
 ! A3    A(6,1,19)             119.6229         calculate D2E/DX2 analytically  !
 ! A4    A(1,2,3)              120.6054         calculate D2E/DX2 analytically  !
 ! A5    A(1,2,21)             119.2429         calculate D2E/DX2 analytically  !
 ! A6    A(3,2,21)             120.1476         calculate D2E/DX2 analytically  !
 ! A7    A(2,3,4)              119.5456         calculate D2E/DX2 analytically  !
 ! A8    A(2,3,22)             120.6426         calculate D2E/DX2 analytically  !
 ! A9    A(4,3,22)             119.8119         calculate D2E/DX2 analytically  !
 ! A10   A(3,4,5)              119.6635         calculate D2E/DX2 analytically  !
 ! A11   A(3,4,20)             120.3415         calculate D2E/DX2 analytically  !
 ! A12   A(5,4,20)             119.9759         calculate D2E/DX2 analytically  !
 ! A13   A(4,5,6)              121.2829         calculate D2E/DX2 analytically  !
 ! A14   A(4,5,10)             114.6017         calculate D2E/DX2 analytically  !
 ! A15   A(6,5,10)             124.0828         calculate D2E/DX2 analytically  !
 ! A16   A(1,6,5)              118.36           calculate D2E/DX2 analytically  !
 ! A17   A(1,6,7)              116.1732         calculate D2E/DX2 analytically  !
 ! A18   A(5,6,7)              125.4367         calculate D2E/DX2 analytically  !
 ! A19   A(6,7,8)              105.1549         calculate D2E/DX2 analytically  !
 ! A20   A(7,8,9)              125.4496         calculate D2E/DX2 analytically  !
 ! A21   A(7,8,14)             116.0632         calculate D2E/DX2 analytically  !
 ! A22   A(9,8,14)             118.4691         calculate D2E/DX2 analytically  !
 ! A23   A(8,9,10)             123.9899         calculate D2E/DX2 analytically  !
 ! A24   A(8,9,11)             120.9014         calculate D2E/DX2 analytically  !
 ! A25   A(10,9,11)            115.1066         calculate D2E/DX2 analytically  !
 ! A26   A(5,10,9)             106.0596         calculate D2E/DX2 analytically  !
 ! A27   A(5,10,23)            106.6016         calculate D2E/DX2 analytically  !
 ! A28   A(9,10,23)            111.8165         calculate D2E/DX2 analytically  !
 ! A29   A(9,11,12)            119.9            calculate D2E/DX2 analytically  !
 ! A30   A(9,11,17)            119.9871         calculate D2E/DX2 analytically  !
 ! A31   A(12,11,17)           120.112          calculate D2E/DX2 analytically  !
 ! A32   A(11,12,13)           119.5757         calculate D2E/DX2 analytically  !
 ! A33   A(11,12,18)           119.7787         calculate D2E/DX2 analytically  !
 ! A34   A(13,12,18)           120.6432         calculate D2E/DX2 analytically  !
 ! A35   A(12,13,14)           120.5025         calculate D2E/DX2 analytically  !
 ! A36   A(12,13,15)           120.186          calculate D2E/DX2 analytically  !
 ! A37   A(14,13,15)           119.3            calculate D2E/DX2 analytically  !
 ! A38   A(8,14,13)            120.6078         calculate D2E/DX2 analytically  !
 ! A39   A(8,14,16)            119.5567         calculate D2E/DX2 analytically  !
 ! A40   A(13,14,16)           119.8354         calculate D2E/DX2 analytically  !
 ! A41   A(10,23,24)            94.0145         calculate D2E/DX2 analytically  !
 ! A42   A(10,23,25)           101.1355         calculate D2E/DX2 analytically  !
 ! A43   A(10,23,43)           106.6974         calculate D2E/DX2 analytically  !
 ! A44   A(24,23,25)           116.4788         calculate D2E/DX2 analytically  !
 ! A45   A(24,23,43)           117.7809         calculate D2E/DX2 analytically  !
 ! A46   A(25,23,43)           115.7492         calculate D2E/DX2 analytically  !
 ! A47   A(23,24,46)           107.9061         calculate D2E/DX2 analytically  !
 ! A48   A(23,25,26)           105.6306         calculate D2E/DX2 analytically  !
 ! A49   A(23,25,27)           115.5379         calculate D2E/DX2 analytically  !
 ! A50   A(23,25,31)           108.9164         calculate D2E/DX2 analytically  !
 ! A51   A(26,25,27)           108.7878         calculate D2E/DX2 analytically  !
 ! A52   A(26,25,31)           106.2881         calculate D2E/DX2 analytically  !
 ! A53   A(27,25,31)           111.1472         calculate D2E/DX2 analytically  !
 ! A54   A(25,27,28)           113.6162         calculate D2E/DX2 analytically  !
 ! A55   A(25,27,29)           109.2149         calculate D2E/DX2 analytically  !
 ! A56   A(25,27,30)           110.0421         calculate D2E/DX2 analytically  !
 ! A57   A(28,27,29)           107.2918         calculate D2E/DX2 analytically  !
 ! A58   A(28,27,30)           108.4337         calculate D2E/DX2 analytically  !
 ! A59   A(29,27,30)           108.0692         calculate D2E/DX2 analytically  !
 ! A60   A(33,32,34)           118.7651         calculate D2E/DX2 analytically  !
 ! A61   A(33,32,43)           123.5829         calculate D2E/DX2 analytically  !
 ! A62   A(34,32,43)           117.6239         calculate D2E/DX2 analytically  !
 ! A63   A(32,33,35)           120.3637         calculate D2E/DX2 analytically  !
 ! A64   A(32,33,36)           120.4032         calculate D2E/DX2 analytically  !
 ! A65   A(35,33,36)           119.2227         calculate D2E/DX2 analytically  !
 ! A66   A(32,34,37)           120.9676         calculate D2E/DX2 analytically  !
 ! A67   A(32,34,38)           119.6418         calculate D2E/DX2 analytically  !
 ! A68   A(37,34,38)           119.3896         calculate D2E/DX2 analytically  !
 ! A69   A(33,35,39)           120.557          calculate D2E/DX2 analytically  !
 ! A70   A(33,35,40)           119.2804         calculate D2E/DX2 analytically  !
 ! A71   A(39,35,40)           120.1623         calculate D2E/DX2 analytically  !
 ! A72   A(34,37,39)           119.9203         calculate D2E/DX2 analytically  !
 ! A73   A(34,37,41)           119.7595         calculate D2E/DX2 analytically  !
 ! A74   A(39,37,41)           120.315          calculate D2E/DX2 analytically  !
 ! A75   A(35,39,37)           119.418          calculate D2E/DX2 analytically  !
 ! A76   A(35,39,42)           120.3171         calculate D2E/DX2 analytically  !
 ! A77   A(37,39,42)           120.2642         calculate D2E/DX2 analytically  !
 ! A78   A(23,43,32)           118.5653         calculate D2E/DX2 analytically  !
 ! A79   A(23,43,44)           107.7015         calculate D2E/DX2 analytically  !
 ! A80   A(23,43,45)           112.9272         calculate D2E/DX2 analytically  !
 ! A81   A(32,43,44)           108.724          calculate D2E/DX2 analytically  !
 ! A82   A(32,43,45)           108.1218         calculate D2E/DX2 analytically  !
 ! A83   A(44,43,45)            98.9373         calculate D2E/DX2 analytically  !
 ! D1    D(6,1,2,3)             -1.8369         calculate D2E/DX2 analytically  !
 ! D2    D(6,1,2,21)           178.9039         calculate D2E/DX2 analytically  !
 ! D3    D(19,1,2,3)           178.658          calculate D2E/DX2 analytically  !
 ! D4    D(19,1,2,21)           -0.6012         calculate D2E/DX2 analytically  !
 ! D5    D(2,1,6,5)              0.8148         calculate D2E/DX2 analytically  !
 ! D6    D(2,1,6,7)           -177.2976         calculate D2E/DX2 analytically  !
 ! D7    D(19,1,6,5)          -179.6788         calculate D2E/DX2 analytically  !
 ! D8    D(19,1,6,7)             2.2088         calculate D2E/DX2 analytically  !
 ! D9    D(1,2,3,4)              0.7133         calculate D2E/DX2 analytically  !
 ! D10   D(1,2,3,22)          -179.2958         calculate D2E/DX2 analytically  !
 ! D11   D(21,2,3,4)           179.9658         calculate D2E/DX2 analytically  !
 ! D12   D(21,2,3,22)           -0.0433         calculate D2E/DX2 analytically  !
 ! D13   D(2,3,4,5)              1.3922         calculate D2E/DX2 analytically  !
 ! D14   D(2,3,4,20)           179.8015         calculate D2E/DX2 analytically  !
 ! D15   D(22,3,4,5)          -178.5987         calculate D2E/DX2 analytically  !
 ! D16   D(22,3,4,20)           -0.1894         calculate D2E/DX2 analytically  !
 ! D17   D(3,4,5,6)             -2.4332         calculate D2E/DX2 analytically  !
 ! D18   D(3,4,5,10)           175.5717         calculate D2E/DX2 analytically  !
 ! D19   D(20,4,5,6)           179.1516         calculate D2E/DX2 analytically  !
 ! D20   D(20,4,5,10)           -2.8435         calculate D2E/DX2 analytically  !
 ! D21   D(4,5,6,1)              1.3159         calculate D2E/DX2 analytically  !
 ! D22   D(4,5,6,7)            179.2366         calculate D2E/DX2 analytically  !
 ! D23   D(10,5,6,1)          -176.4938         calculate D2E/DX2 analytically  !
 ! D24   D(10,5,6,7)             1.4269         calculate D2E/DX2 analytically  !
 ! D25   D(4,5,10,9)           157.2062         calculate D2E/DX2 analytically  !
 ! D26   D(4,5,10,23)          -83.4942         calculate D2E/DX2 analytically  !
 ! D27   D(6,5,10,9)           -24.8525         calculate D2E/DX2 analytically  !
 ! D28   D(6,5,10,23)           94.4472         calculate D2E/DX2 analytically  !
 ! D29   D(1,6,7,8)           -158.9899         calculate D2E/DX2 analytically  !
 ! D30   D(5,6,7,8)             23.0489         calculate D2E/DX2 analytically  !
 ! D31   D(6,7,8,9)            -24.4366         calculate D2E/DX2 analytically  !
 ! D32   D(6,7,8,14)           157.1395         calculate D2E/DX2 analytically  !
 ! D33   D(7,8,9,10)             1.249          calculate D2E/DX2 analytically  !
 ! D34   D(7,8,9,11)          -179.3005         calculate D2E/DX2 analytically  !
 ! D35   D(14,8,9,10)          179.6384         calculate D2E/DX2 analytically  !
 ! D36   D(14,8,9,11)           -0.9111         calculate D2E/DX2 analytically  !
 ! D37   D(7,8,14,13)          177.5239         calculate D2E/DX2 analytically  !
 ! D38   D(7,8,14,16)           -2.5974         calculate D2E/DX2 analytically  !
 ! D39   D(9,8,14,13)           -1.0156         calculate D2E/DX2 analytically  !
 ! D40   D(9,8,14,16)          178.8631         calculate D2E/DX2 analytically  !
 ! D41   D(8,9,10,5)            23.4734         calculate D2E/DX2 analytically  !
 ! D42   D(8,9,10,23)          -92.3432         calculate D2E/DX2 analytically  !
 ! D43   D(11,9,10,5)         -156.0059         calculate D2E/DX2 analytically  !
 ! D44   D(11,9,10,23)          88.1775         calculate D2E/DX2 analytically  !
 ! D45   D(8,9,11,12)            2.1355         calculate D2E/DX2 analytically  !
 ! D46   D(8,9,11,17)         -178.2057         calculate D2E/DX2 analytically  !
 ! D47   D(10,9,11,12)        -178.3677         calculate D2E/DX2 analytically  !
 ! D48   D(10,9,11,17)           1.2911         calculate D2E/DX2 analytically  !
 ! D49   D(5,10,23,24)          59.9858         calculate D2E/DX2 analytically  !
 ! D50   D(5,10,23,25)         177.9782         calculate D2E/DX2 analytically  !
 ! D51   D(5,10,23,43)         -60.6021         calculate D2E/DX2 analytically  !
 ! D52   D(9,10,23,24)         175.4716         calculate D2E/DX2 analytically  !
 ! D53   D(9,10,23,25)         -66.536          calculate D2E/DX2 analytically  !
 ! D54   D(9,10,23,43)          54.8838         calculate D2E/DX2 analytically  !
 ! D55   D(9,11,12,13)          -1.4125         calculate D2E/DX2 analytically  !
 ! D56   D(9,11,12,18)         179.1401         calculate D2E/DX2 analytically  !
 ! D57   D(17,11,12,13)        178.9291         calculate D2E/DX2 analytically  !
 ! D58   D(17,11,12,18)         -0.5182         calculate D2E/DX2 analytically  !
 ! D59   D(11,12,13,14)         -0.5007         calculate D2E/DX2 analytically  !
 ! D60   D(11,12,13,15)       -179.2622         calculate D2E/DX2 analytically  !
 ! D61   D(18,12,13,14)        178.9418         calculate D2E/DX2 analytically  !
 ! D62   D(18,12,13,15)          0.1803         calculate D2E/DX2 analytically  !
 ! D63   D(12,13,14,8)           1.7345         calculate D2E/DX2 analytically  !
 ! D64   D(12,13,14,16)       -178.1438         calculate D2E/DX2 analytically  !
 ! D65   D(15,13,14,8)        -179.493          calculate D2E/DX2 analytically  !
 ! D66   D(15,13,14,16)          0.6286         calculate D2E/DX2 analytically  !
 ! D67   D(10,23,24,46)        168.7418         calculate D2E/DX2 analytically  !
 ! D68   D(25,23,24,46)         64.1901         calculate D2E/DX2 analytically  !
 ! D69   D(43,23,24,46)        -80.0031         calculate D2E/DX2 analytically  !
 ! D70   D(10,23,25,26)        176.7996         calculate D2E/DX2 analytically  !
 ! D71   D(10,23,25,27)        -62.9141         calculate D2E/DX2 analytically  !
 ! D72   D(10,23,25,31)         62.9872         calculate D2E/DX2 analytically  !
 ! D73   D(24,23,25,26)        -82.9609         calculate D2E/DX2 analytically  !
 ! D74   D(24,23,25,27)         37.3253         calculate D2E/DX2 analytically  !
 ! D75   D(24,23,25,31)        163.2266         calculate D2E/DX2 analytically  !
 ! D76   D(43,23,25,26)         61.9618         calculate D2E/DX2 analytically  !
 ! D77   D(43,23,25,27)       -177.752          calculate D2E/DX2 analytically  !
 ! D78   D(43,23,25,31)        -51.8507         calculate D2E/DX2 analytically  !
 ! D79   D(10,23,43,32)         82.785          calculate D2E/DX2 analytically  !
 ! D80   D(10,23,43,44)        -41.0934         calculate D2E/DX2 analytically  !
 ! D81   D(10,23,43,45)       -149.277          calculate D2E/DX2 analytically  !
 ! D82   D(24,23,43,32)        -21.1393         calculate D2E/DX2 analytically  !
 ! D83   D(24,23,43,44)       -145.0177         calculate D2E/DX2 analytically  !
 ! D84   D(24,23,43,45)        106.7987         calculate D2E/DX2 analytically  !
 ! D85   D(25,23,43,32)       -165.5893         calculate D2E/DX2 analytically  !
 ! D86   D(25,23,43,44)         70.5322         calculate D2E/DX2 analytically  !
 ! D87   D(25,23,43,45)        -37.6514         calculate D2E/DX2 analytically  !
 ! D88   D(23,25,27,28)         68.072          calculate D2E/DX2 analytically  !
 ! D89   D(23,25,27,29)       -172.1969         calculate D2E/DX2 analytically  !
 ! D90   D(23,25,27,30)        -53.7214         calculate D2E/DX2 analytically  !
 ! D91   D(26,25,27,28)       -173.3762         calculate D2E/DX2 analytically  !
 ! D92   D(26,25,27,29)        -53.6451         calculate D2E/DX2 analytically  !
 ! D93   D(26,25,27,30)         64.8304         calculate D2E/DX2 analytically  !
 ! D94   D(31,25,27,28)        -56.6816         calculate D2E/DX2 analytically  !
 ! D95   D(31,25,27,29)         63.0495         calculate D2E/DX2 analytically  !
 ! D96   D(31,25,27,30)       -178.475          calculate D2E/DX2 analytically  !
 ! D97   D(34,32,33,35)          0.4769         calculate D2E/DX2 analytically  !
 ! D98   D(34,32,33,36)       -178.3408         calculate D2E/DX2 analytically  !
 ! D99   D(43,32,33,35)       -177.5492         calculate D2E/DX2 analytically  !
 ! D100  D(43,32,33,36)          3.6331         calculate D2E/DX2 analytically  !
 ! D101  D(33,32,34,37)          0.1626         calculate D2E/DX2 analytically  !
 ! D102  D(33,32,34,38)        179.8001         calculate D2E/DX2 analytically  !
 ! D103  D(43,32,34,37)        178.3066         calculate D2E/DX2 analytically  !
 ! D104  D(43,32,34,38)         -2.0558         calculate D2E/DX2 analytically  !
 ! D105  D(33,32,43,23)         21.7825         calculate D2E/DX2 analytically  !
 ! D106  D(33,32,43,44)        145.155          calculate D2E/DX2 analytically  !
 ! D107  D(33,32,43,45)       -108.3743         calculate D2E/DX2 analytically  !
 ! D108  D(34,32,43,23)       -156.2646         calculate D2E/DX2 analytically  !
 ! D109  D(34,32,43,44)        -32.892          calculate D2E/DX2 analytically  !
 ! D110  D(34,32,43,45)         73.5787         calculate D2E/DX2 analytically  !
 ! D111  D(32,33,35,39)         -0.3815         calculate D2E/DX2 analytically  !
 ! D112  D(32,33,35,40)        179.4019         calculate D2E/DX2 analytically  !
 ! D113  D(36,33,35,39)        178.45           calculate D2E/DX2 analytically  !
 ! D114  D(36,33,35,40)         -1.7666         calculate D2E/DX2 analytically  !
 ! D115  D(32,34,37,39)         -0.8997         calculate D2E/DX2 analytically  !
 ! D116  D(32,34,37,41)        179.9262         calculate D2E/DX2 analytically  !
 ! D117  D(38,34,37,39)        179.4618         calculate D2E/DX2 analytically  !
 ! D118  D(38,34,37,41)          0.2878         calculate D2E/DX2 analytically  !
 ! D119  D(33,35,39,37)         -0.3562         calculate D2E/DX2 analytically  !
 ! D120  D(33,35,39,42)        179.9505         calculate D2E/DX2 analytically  !
 ! D121  D(40,35,39,37)        179.8623         calculate D2E/DX2 analytically  !
 ! D122  D(40,35,39,42)          0.169          calculate D2E/DX2 analytically  !
 ! D123  D(34,37,39,35)          0.9888         calculate D2E/DX2 analytically  !
 ! D124  D(34,37,39,42)       -179.3177         calculate D2E/DX2 analytically  !
 ! D125  D(41,37,39,35)       -179.8418         calculate D2E/DX2 analytically  !
 ! D126  D(41,37,39,42)         -0.1483         calculate D2E/DX2 analytically  !
 --------------------------------------------------------------------------------
 Trust Radius=3.00D-01 FncErr=1.00D-07 GrdErr=1.00D-06 EigMax=2.50D+02 EigMin=1.00D-04
 Number of steps in this run=    268 maximum allowed number of steps=    276.
 Search for a saddle point of order  1.
 GradGradGradGradGradGradGradGradGradGradGradGradGradGradGradGradGradGrad

                          Input orientation:                          
 ---------------------------------------------------------------------
 Center     Atomic      Atomic             Coordinates (Angstroms)
 Number     Number       Type             X           Y           Z
 ---------------------------------------------------------------------
      1          6           0       -2.159007    3.134103    0.532017
      2          6           0       -1.560496    3.833618    1.573087
      3          6           0       -0.871936    3.157589    2.578646
      4          6           0       -0.772372    1.774119    2.528939
      5          6           0       -1.337525    1.078483    1.457788
      6          6           0       -2.047454    1.742556    0.455936
      7         16           0       -2.789654    0.976478   -0.954621
      8          6           0       -3.038462   -0.709570   -0.487236
      9          6           0       -2.313940   -1.394760    0.492646
     10         16           0       -1.026736   -0.663701    1.464605
     11          6           0       -2.582369   -2.738746    0.776942
     12          6           0       -3.548939   -3.419587    0.050854
     13          6           0       -4.266648   -2.748235   -0.938398
     14          6           0       -4.027689   -1.403854   -1.193211
     15          1           0       -5.032992   -3.267796   -1.503957
     16          1           0       -4.613703   -0.884075   -1.945122
     17          1           0       -2.030584   -3.248229    1.560907
     18          1           0       -3.745497   -4.464538    0.263319
     19          1           0       -2.711105    3.670910   -0.233464
     20          1           0       -0.235888    1.234285    3.304245
     21          1           0       -1.644804    4.914869    1.602549
     22          1           0       -0.414437    3.701903    3.397247
     23          6           0        0.783931   -0.927935    0.627825
     24          1           0        1.296798   -0.330931    1.367277
     25          6           0        0.944405   -2.440187    0.744306
     26          1           0        1.889074   -2.673696    0.254566
     27          6           0        0.979307   -2.990096    2.166497
     28          1           0        0.024921   -2.900518    2.694787
     29          1           0        1.235105   -4.053167    2.135247
     30          1           0        1.747217   -2.473340    2.749509
     31          1           0        0.160156   -2.928407    0.149731
     32          6           0        0.866178    1.110446   -1.015403
     33          6           0        1.517230    1.947788   -0.111031
     34          6           0        0.302231    1.671709   -2.167625
     35          6           0        1.593543    3.319187   -0.349603
     36          1           0        1.986169    1.538324    0.775412
     37          6           0        0.388596    3.036442   -2.413971
     38          1           0       -0.205742    1.031706   -2.883794
     39          6           0        1.028804    3.870457   -1.495975
     40          1           0        2.096508    3.956608    0.371623
     41          1           0       -0.054819    3.450733   -3.314531
     42          1           0        1.089845    4.939452   -1.677539
     43          6           0        0.694107   -0.373984   -0.803840
     44          1           0       -0.269288   -0.677434   -1.217235
     45         35           0        1.890729   -1.323790   -2.079106
     46         35           0        3.454024   -0.639591    1.105801
 ---------------------------------------------------------------------
                    Distance matrix (angstroms):
                    1          2          3          4          5
     1  C    0.000000
     2  C    1.389735   0.000000
     3  C    2.417808   1.393657   0.000000
     4  C    2.785680   2.403399   1.387938   0.000000
     5  C    2.399470   2.766546   2.407442   1.396665   0.000000
     6  C    1.398083   2.420267   2.808925   2.433962   1.395958
     7  S    2.695024   4.007915   4.573714   4.103760   2.817588
     8  C    4.072608   5.202871   5.389655   4.516767   3.142203
     9  C    4.531683   5.391750   5.211013   4.069977   2.828748
    10  S    4.071250   4.530182   3.983379   2.672167   1.769701
    11  C    5.893181   6.698809   6.398319   5.168320   4.072398
    12  C    6.716717   7.673336   7.537594   6.389430   5.206001
    13  C    6.419203   7.546629   7.666318   6.684615   5.381936
    14  C    5.202061   6.416429   6.707641   5.878010   4.519599
    15  H    7.306798   8.482718   8.675691   7.735505   6.427951
    16  H    5.320480   6.629969   7.127436   6.468311   5.115151
    17  H    6.466009   7.097442   6.588836   5.267273   4.383081
    18  H    7.767142   8.680387   8.468466   7.272781   6.160371
    19  H    1.085788   2.148023   3.399118   3.871353   3.386404
    20  H    3.872072   3.392348   2.151778   1.086432   2.155756
    21  H    2.140460   1.084933   2.153630   3.388753   3.851394
    22  H    3.402273   2.158323   1.084293   2.144394   3.390564
    23  C    5.016993   5.390941   4.820695   3.652042   3.035643
    24  H    4.964545   5.054696   4.282592   3.172091   2.989030
    25  C    6.383490   6.806029   6.164332   4.888007   4.254092
    26  H    7.084805   7.482190   6.857726   5.660311   5.092890
    27  C    7.072931   7.305190   6.433584   5.088957   4.735326
    28  H    6.772279   7.008591   6.125235   4.745041   4.383934
    29  H    8.108464   8.386464   7.525372   6.175939   5.780243
    30  H    7.184655   7.218217   6.212610   4.943469   4.878486
    31  H    6.502206   7.121205   6.633565   5.352008   4.473168
    32  C    3.954926   4.472661   4.486538   3.960766   3.312703
    33  C    3.916066   3.983090   3.795536   3.498840   3.371426
    34  C    3.935017   4.704947   5.110146   4.819022   4.022976
    35  C    3.859163   3.729523   3.831363   4.033707   4.108354
    36  H    4.448397   4.299243   3.747324   3.277195   3.424037
    37  C    3.895980   4.509000   5.150713   5.231985   4.669434
    38  H    4.461287   5.435978   5.899275   5.492716   4.486920
    39  C    3.849300   4.015591   4.552310   4.882499   4.703121
    40  H    4.337240   3.851275   3.784315   4.200922   4.610417
    41  H    4.395884   5.128594   5.956773   6.121443   5.481600
    42  H    4.323941   4.337481   5.013854   5.584052   5.534391
    43  C    4.715024   5.332629   5.134755   4.227567   3.369295
    44  H    4.599862   5.459185   5.429484   4.505222   3.373444
    45  Br   6.564384   7.200578   7.029205   6.158184   5.357440
    46  Br   6.787939   6.735975   5.941530   5.070872   5.102413
                    6          7          8          9         10
     6  C    0.000000
     7  S    1.768448   0.000000
     8  C    2.807952   1.767233   0.000000
     9  C    3.148827   2.818449   1.398065   0.000000
    10  S    2.801669   3.413315   2.803360   1.770888   0.000000
    11  C    4.524516   4.104165   2.433870   1.399706   2.683037
    12  C    5.391314   4.573060   2.809683   2.412535   3.994384
    13  C    5.199634   4.006902   2.422425   2.773599   4.540566
    14  C    4.067052   2.693629   1.399643   2.403983   4.076461
    15  H    6.152905   4.831997   3.399469   3.858488   5.625279
    16  H    4.387471   2.787455   2.153432   3.390047   4.953901
    17  H    5.111671   4.975160   3.414015   2.157967   2.774305
    18  H    6.438048   5.657002   3.893972   3.394920   4.825050
    19  H    2.152732   2.790377   4.400019   5.132834   4.950696
    20  H    3.413645   4.972537   5.099835   4.374388   2.758997
    21  H    3.397119   4.833293   6.159854   6.441354   5.614399
    22  H    3.893211   5.657592   6.437065   6.166100   4.813368
    23  C    3.895871   4.347578   3.987698   3.135762   2.012097
    24  H    4.039048   4.878485   4.730440   3.864472   2.349259
    25  C    5.150701   5.338834   4.513863   3.431190   2.749569
    26  H    5.919467   6.056104   5.356181   4.399737   3.742489
    27  C    5.872418   6.299219   5.327811   4.023972   3.151028
    28  H    5.555657   6.022550   4.930501   3.547817   2.760920
    29  H    6.869184   7.144459   6.026644   4.728740   4.129669
    30  H    6.118315   6.797428   6.040706   4.769671   3.552547
    31  H    5.175442   5.016881   3.944632   2.931009   2.875152
    32  C    3.324703   3.658791   4.340234   4.320118   3.589033
    33  C    3.615321   4.494923   5.287477   5.120050   3.971683
    34  C    3.522657   3.393299   4.433331   4.829557   4.518118
    35  C    4.048644   5.006670   6.140464   6.180542   5.101040
    36  H    4.051406   5.110496   5.647497   5.212857   3.794931
    37  C    3.980559   4.058870   5.430436   5.948754   5.544148
    38  H    3.879563   3.225114   4.098760   4.661822   4.738883
    39  C    4.219157   4.821701   6.207806   6.546072   5.792138
    40  H    4.699102   5.874919   6.991336   6.935693   5.683003
    41  H    4.594005   4.378406   5.848405   6.563309   6.380700
    42  H    4.961301   5.592699   7.097266   7.511171   6.763750
    43  C    3.685503   3.739395   3.760974   3.430919   2.862006
    44  H    3.437692   3.025993   2.863958   2.760227   2.786787
    45  Br   5.598053   5.334949   5.216152   4.929319   4.637371
    46  Br   6.030191   6.770564   6.685435   5.849414   4.495168
                   11         12         13         14         15
    11  C    0.000000
    12  C    1.387446   0.000000
    13  C    2.404013   1.394432   0.000000
    14  C    2.784311   2.416626   1.389025   0.000000
    15  H    3.389387   2.154737   1.084935   2.140439   0.000000
    16  H    3.869852   3.398009   2.146866   1.085796   2.460194
    17  H    1.085652   2.148261   3.390649   3.869795   4.290481
    18  H    2.143603   1.084297   2.159032   3.401308   2.492609
    19  H    6.490083   7.145485   6.642444   5.329891   7.426369
    20  H    5.261008   6.574145   7.078666   6.447065   8.148604
    21  H    7.754900   8.688880   8.488442   7.308945   9.385425
    22  H    7.283398   8.469892   8.674193   7.758650   9.691726
    23  C    3.825343   5.031400   5.592396   5.166658   6.622389
    24  H    4.603695   5.895247   6.489332   6.004783   7.545555
    25  C    3.539539   4.650832   5.484657   5.435961   6.439635
    26  H    4.502323   5.492708   6.270696   6.222270   7.166614
    27  C    3.831393   5.016515   6.100731   6.234887   7.049616
    28  H    3.240719   4.475745   5.625014   5.812072   6.583831
    29  H    4.259789   5.256729   6.435793   6.767163   7.290381
    30  H    4.765163   6.018919   7.059943   7.073781   8.043281
    31  H    2.819718   3.742782   4.562136   4.654654   5.460646
    32  C    5.470033   6.414933   6.421935   5.504839   7.362601
    33  C    6.289579   7.382479   7.496026   6.568923   8.488107
    34  C    6.036846   6.758288   6.474686   5.399702   7.300943
    35  C    7.443514   8.486257   8.455893   7.390334   9.414449
    36  H    6.258184   7.466143   7.772352   6.978422   8.806982
    37  C    7.236115   7.953606   7.570410   6.380443   8.364518
    38  H    5.767638   6.293102   5.879071   4.837076   6.609993
    39  C    7.866911   8.746036   8.494692   7.312875   9.364833
    40  H    8.178260   9.294203   9.335996   8.287886  10.321801
    41  H    7.838259   8.410469   7.862106   6.621987   8.555642
    42  H    8.858011   9.714895   9.398876   8.164635  10.241005
    43  C    4.338925   5.292413   5.501297   4.848464   6.454764
    44  H    3.684575   4.459099   4.510527   3.828034   5.430015
    45  Br   5.492515   6.206374   6.422114   5.984889   7.214421
    46  Br   6.399425   7.608073   8.260382   7.864196   9.260008
                   16         17         18         19         20
    16  H    0.000000
    17  H    4.955196   0.000000
    18  H    4.295429   2.470641   0.000000
    19  H    5.224705   7.180345   8.215977   0.000000
    20  H    7.156016   5.133526   7.351270   4.957744   0.000000
    21  H    7.418092   8.172315   9.704624   2.460767   4.292728
    22  H    8.197923   7.368067   9.359926   4.296243   2.475817
    23  C    5.979668   3.765090   5.758137   5.840075   3.588656
    24  H    6.797939   4.429401   6.612879   5.885609   2.924187
    25  C    6.367658   3.189095   5.130743   7.187788   4.631212
    26  H    7.094186   4.171371   5.912325   7.851996   5.393359
    27  C    7.254136   3.081041   5.302814   7.984232   4.540547
    28  H    6.863791   2.373118   4.751236   7.697023   4.187607
    29  H    7.803916   3.412113   5.336641   8.991370   5.611375
    30  H    8.063909   4.035469   6.349482   8.156382   4.241099
    31  H    5.599771   2.625461   4.198419   7.207077   5.237921
    32  C    5.905217   5.833237   7.347321   4.468149   4.459736
    33  C    6.997977   6.510066   8.303876   4.567599   3.904692
    34  C    5.545083   6.599225   7.742552   4.100973   5.515639
    35  C    7.664398   7.740497   9.458721   4.320555   4.587400
    36  H    7.538410   6.297809   8.315563   5.256438   3.380085
    37  C    6.372854   7.819794   8.973478   3.842565   6.027914
    38  H    4.897085   6.434536   7.255542   4.501832   6.191427
    39  C    7.392239   8.329470   9.765306   3.952300   5.620584
    40  H    8.592232   8.387906  10.249705   4.853957   4.631564
    41  H    6.438110   8.517607   9.437883   4.073979   6.982379
    42  H    8.155705   9.341452  10.750930   4.259316   6.348543
    43  C    5.453033   4.612727   6.130379   5.318079   4.508634
    44  H    4.409814   4.174832   5.349601   5.083146   4.909131
    45  Br   6.520655   5.685935   6.864277   7.037777   6.328247
    46  Br   8.628796   6.090405   8.195920   7.640868   4.686152
                   21         22         23         24         25
    21  H    0.000000
    22  H    2.491191   0.000000
    23  C    6.402125   5.526408   0.000000
    24  H    6.018870   4.828339   1.079924   0.000000
    25  C    7.844580   6.827138   1.525197   2.227383   0.000000
    26  H    8.478896   7.472006   2.099606   2.660350   1.089390
    27  C    8.348201   6.945511   2.580347   2.794765   1.525203
    28  H    8.066055   6.654205   2.956267   3.159546   2.204933
    29  H    9.434157   8.028371   3.498993   3.801135   2.149634
    30  H    8.210174   6.574644   2.796022   2.589085   2.160196
    31  H    8.178358   7.405237   2.149316   3.085653   1.098601
    32  C    5.256647   5.275140   2.619534   2.817830   3.963545
    33  C    4.662444   4.372216   3.058336   2.725169   4.507112
    34  C    5.340716   5.966833   3.847691   4.182734   5.079313
    35  C    4.104143   4.268178   4.432706   4.044638   5.898170
    36  H    5.026846   4.161490   2.747652   2.078377   4.112759
    37  C    4.878077   5.904063   5.012494   5.144110   6.346424
    38  H    6.105500   6.828249   4.141390   4.710203   5.151698
    39  C    4.223722   5.104408   5.253100   5.091335   6.697030
    40  H    4.053500   3.940066   5.064312   4.473685   6.510393
    41  H    5.371166   6.726097   5.951336   6.168239   7.223264
    42  H    4.270584   5.435793   6.311459   6.090211   7.768240
    43  C    6.263639   5.957420   1.537724   2.253628   2.593955
    44  H    6.412260   6.363419   2.139221   3.041774   2.903100
    45  Br   8.060735   7.782148   2.951132   3.635393   3.180177
    46  Br   7.556245   6.250143   2.727820   2.194827   3.109825
                   26         27         28         29         30
    26  H    0.000000
    27  C    2.140856   0.000000
    28  H    3.079155   1.094517   0.000000
    29  H    2.422308   1.093860   1.762450   0.000000
    30  H    2.506992   1.093904   1.775325   1.770715   0.000000
    31  H    1.750721   2.177650   2.548799   2.522474   3.079723
    32  C    4.120542   5.191506   5.528205   6.060165   5.272031
    33  C    4.650811   5.464357   5.797040   6.413799   5.270859
    34  C    5.221841   6.401209   6.680210   7.222130   6.591481
    35  C    6.030506   6.820198   7.100255   7.788104   6.571262
    36  H    4.245211   4.843085   5.218603   5.803277   4.477455
    37  C    6.479059   7.592680   7.840865   8.466080   7.672358
    38  H    5.288437   6.563892   6.829067   7.288535   6.916177
    39  C    6.828645   7.777103   8.025981   8.718495   7.667073
    40  H    6.634581   7.261295   7.530521   8.246750   6.864443
    41  H    7.350225   8.520291   8.743949   9.363359   8.666865
    42  H    7.895050   8.812863   9.039714   9.768605   8.659121
    43  C    2.799436   3.968411   4.367101   4.739968   4.259416
    44  H    3.287824   4.284511   4.509166   4.989780   4.798607
    45  Br   2.695974   4.651066   5.362589   5.063607   4.965640
    46  Br   2.703933   3.574098   4.404023   4.199507   2.996265
                   31         32         33         34         35
    31  H    0.000000
    32  C    4.262433   0.000000
    33  C    5.068227   1.393879   0.000000
    34  C    5.152804   1.400239   2.404583   0.000000
    35  C    6.429336   2.418861   1.394086   2.772521   0.000000
    36  H    4.865952   2.155105   1.083211   3.393362   2.142729
    37  C    6.496474   2.427661   2.786129   1.389475   2.406960
    38  H    5.001865   2.155481   3.390583   1.086526   3.859031
    39  C    7.048932   2.806253   2.419357   2.411123   1.391761
    40  H    7.155566   3.396791   2.145664   3.858494   1.086023
    41  H    7.262283   3.407516   3.872027   2.146580   3.394878
    42  H    8.130587   3.892266   3.403918   3.396861   2.154619
    43  C    2.778395   1.509271   2.558934   2.489646   3.828163
    44  H    2.668314   2.127565   3.362607   2.597758   4.493985
    45  Br   3.246135   2.847222   3.836150   3.391781   4.963541
    46  Br   4.123386   3.776120   3.453459   5.098159   4.609936
                   36         37         38         39         40
    36  H    0.000000
    37  C    3.868948   0.000000
    38  H    4.295454   2.143114   0.000000
    39  C    3.393316   1.395766   3.392441   0.000000
    40  H    2.454245   3.394584   4.945012   2.152983   0.000000
    41  H    4.954854   1.085938   2.461707   2.158136   4.297889
    42  H    4.288127   2.157668   4.289997   1.086021   2.485642
    43  C    2.796495   3.783763   2.666815   4.313508   4.701326
    44  H    3.737287   3.957002   2.388015   4.737726   5.440203
    45  Br   4.043399   4.623869   3.254393   5.297467   5.825034
    46  Br   2.647087   5.941285   5.666038   5.743820   4.848393
                   41         42         43         44         45
    41  H    0.000000
    42  H    2.491241   0.000000
    43  C    4.636046   5.399311   0.000000
    44  H    4.635344   5.797286   1.091379   0.000000
    45  Br   5.301651   6.326995   1.990060   2.413767   0.000000
    46  Br   6.970084   6.667987   3.366663   4.388733   3.613261
                   46
    46  Br   0.000000
 Stoichiometry    C22H20Br2S2
 Framework group  C1[X(C22H20Br2S2)]
 Deg. of freedom   132
 Full point group                 C1      NOp   1
 Largest Abelian subgroup         C1      NOp   1
 Largest concise Abelian subgroup C1      NOp   1
                         Standard orientation:                         
 ---------------------------------------------------------------------
 Center     Atomic      Atomic             Coordinates (Angstroms)
 Number     Number       Type             X           Y           Z
 ---------------------------------------------------------------------
      1          6           0        2.159008    3.134102   -0.532017
      2          6           0        1.560497    3.833617   -1.573087
      3          6           0        0.871937    3.157589   -2.578646
      4          6           0        0.772373    1.774119   -2.528939
      5          6           0        1.337525    1.078483   -1.457788
      6          6           0        2.047455    1.742555   -0.455936
      7         16           0        2.789654    0.976477    0.954621
      8          6           0        3.038462   -0.709571    0.487236
      9          6           0        2.313940   -1.394761   -0.492646
     10         16           0        1.026736   -0.663701   -1.464605
     11          6           0        2.582368   -2.738747   -0.776942
     12          6           0        3.548938   -3.419588   -0.050854
     13          6           0        4.266647   -2.748236    0.938398
     14          6           0        4.027689   -1.403855    1.193211
     15          1           0        5.032991   -3.267798    1.503957
     16          1           0        4.613703   -0.884076    1.945122
     17          1           0        2.030583   -3.248230   -1.560907
     18          1           0        3.745496   -4.464539   -0.263319
     19          1           0        2.711106    3.670909    0.233464
     20          1           0        0.235888    1.234285   -3.304245
     21          1           0        1.644806    4.914868   -1.602549
     22          1           0        0.414438    3.701903   -3.397247
     23          6           0       -0.783931   -0.927935   -0.627825
     24          1           0       -1.296798   -0.330931   -1.367277
     25          6           0       -0.944406   -2.440187   -0.744306
     26          1           0       -1.889075   -2.673696   -0.254566
     27          6           0       -0.979308   -2.990096   -2.166497
     28          1           0       -0.024922   -2.900518   -2.694787
     29          1           0       -1.235106   -4.053167   -2.135247
     30          1           0       -1.747218   -2.473340   -2.749509
     31          1           0       -0.160157   -2.928407   -0.149731
     32          6           0       -0.866178    1.110446    1.015403
     33          6           0       -1.517229    1.947788    0.111031
     34          6           0       -0.302230    1.671709    2.167625
     35          6           0       -1.593542    3.319187    0.349603
     36          1           0       -1.986168    1.538325   -0.775412
     37          6           0       -0.388595    3.036442    2.413971
     38          1           0        0.205742    1.031706    2.883794
     39          6           0       -1.028803    3.870457    1.495975
     40          1           0       -2.096507    3.956609   -0.371623
     41          1           0        0.054820    3.450733    3.314531
     42          1           0       -1.089843    4.939452    1.677539
     43          6           0       -0.694107   -0.373984    0.803840
     44          1           0        0.269288   -0.677434    1.217235
     45         35           0       -1.890729   -1.323790    2.079106
     46         35           0       -3.454024   -0.639590   -1.105801
 ---------------------------------------------------------------------
 Rotational constants (GHZ):           0.1626978           0.1321005           0.1074333
 Standard basis: 6-31+G(d,p) (6D, 7F)
 There are   632 symmetry adapted cartesian basis functions of A   symmetry.
 There are   632 symmetry adapted basis functions of A   symmetry.
   632 basis functions,  1130 primitive gaussians,   632 cartesian basis functions
   127 alpha electrons      127 beta electrons
       nuclear repulsion energy      3998.0500130763 Hartrees.
 NAtoms=   46 NActive=   46 NUniq=   46 SFac= 1.00D+00 NAtFMM=   60 NAOKFM=F Big=F
 Integral buffers will be    131072 words long.
 Raffenetti 2 integral format.
 Two-electron integral symmetry is turned on.
 Nuclear repulsion after empirical dispersion term =     3998.0001307620 Hartrees.
 Force inversion solution in PCM.
 ------------------------------------------------------------------------------
 Polarizable Continuum Model (PCM)
 =================================
 Model                : PCM.
 Atomic radii         : SMD-Coulomb.
 Polarization charges : Total charges.
 Charge compensation  : None.
 Solution method      : Matrix inversion.
 Cavity type          : VdW (van der Waals Surface) (Alpha=1.000).
 Cavity algorithm     : GePol (No added spheres)
                        Default sphere list used, NSphG=   46.
                        Lebedev-Laikov grids with approx.  5.0 points / Ang**2.
                        Smoothing algorithm: York/Karplus (Gamma=1.0000).
                        Polarization charges: spherical gaussians, with
                                              point-specific exponents (IZeta= 3).
                        Self-potential: point-specific (ISelfS= 7).
                        Self-field    : sphere-specific E.n sum rule (ISelfD= 2).
 1st derivatives      : Analytical E(r).r(x)/FMM algorithm (CHGder, D1EAlg=3).
                        Cavity 1st derivative terms included.
 2nd derivatives      : Analytical E(r).r(xy)/FMM algorithm (CHGder, D2EAlg=3).
                        Cavity 2nd derivative terms included.
 Solvent              : Dichloromethane, Eps=   8.930000 Eps(inf)=   2.028346
 ------------------------------------------------------------------------------
 ------------------------------------------------------------------------------
 Atomic radii for non-electrostatic terms: SMD-CDS.
 ------------------------------------------------------------------------------
 Nuclear repulsion after PCM non-electrostatic terms =     3997.9832616349 Hartrees.
 One-electron integrals computed using PRISM.
 NBasis=   632 RedAO= T EigKep=  1.07D-06  NBF=   632
 NBsUse=   628 1.00D-06 EigRej=  8.80D-07 NBFU=   628
 ExpMin= 3.50D-02 ExpMax= 5.74D+05 ExpMxC= 5.74D+03 IAcc=3 IRadAn=         5 AccDes= 0.00D+00
 Harris functional with IExCor= 4639 and IRadAn=       5 diagonalized for initial guess.
 HarFok:  IExCor= 4639 AccDes= 0.00D+00 IRadAn=         5 IDoV= 1 UseB2=F ITyADJ=14
 ICtDFT=  3500011 ScaDFX=  1.000000  1.000000  1.000000  1.000000
 FoFCou: FMM=F IPFlag=           0 FMFlag=      100000 FMFlg1=           0
         NFxFlg=           0 DoJE=T BraDBF=F KetDBF=T FulRan=T
         wScrn=  0.000000 ICntrl=       500 IOpCl=  0 I1Cent=   200000004 NGrid=           0
         NMat0=    1 NMatS0=      1 NMatT0=    0 NMatD0=    1 NMtDS0=    0 NMtDT0=    0
 Petite list used in FoFCou.
 Requested convergence on RMS density matrix=1.00D-08 within 128 cycles.
 Requested convergence on MAX density matrix=1.00D-06.
 Requested convergence on             energy=1.00D-06.
 No special actions if energy rises.
 Inv3:  Mode=1 IEnd=    35232987.
 Iteration    1 A*A^-1 deviation from unit magnitude is 3.11D-15 for   3174.
 Iteration    1 A*A^-1 deviation from orthogonality  is 2.00D-15 for   2150    106.
 Iteration    1 A^-1*A deviation from unit magnitude is 4.00D-15 for   3174.
 Iteration    1 A^-1*A deviation from orthogonality  is 3.33D-15 for   1920    504.
 Error on total polarization charges =  0.04373
 SCF Done:  E(RwB97XD) =  -6790.01317646     A.U. after   19 cycles
            NFock= 19  Conv=0.12D-08     -V/T= 2.0064
 SMD-CDS (non-electrostatic) energy       (kcal/mol) =     -10.59
 (included in total energy above)
 DoSCS=F DFT=T ScalE2(SS,OS)=  1.000000  1.000000
 Range of M.O.s used for correlation:     1   628
 NBasis=   632 NAE=   127 NBE=   127 NFC=     0 NFV=     0
 NROrb=    628 NOA=   127 NOB=   127 NVA=   501 NVB=   501

 **** Warning!!: The largest alpha MO coefficient is  0.15820936D+03

 Symmetrizing basis deriv contribution to polar:
 IMax=3 JMax=2 DiffMx= 0.00D+00
 G2DrvN: will do    47 centers at a time, making    1 passes.
 Calling FoFCou, ICntrl=  3107 FMM=F I1Cent=   0 AccDes= 0.00D+00.
 NEqPCM:  Using equilibrium solvation (IEInf=0, Eps=   8.9300, EpsInf=   2.0283)
 G2PCM: DoFxE=T DoFxN=T DoGrad=T DoDP/DQ/DG/TGxP=FFFF NFrqRd=   0 IEInf=0 SqF1=F DoCFld=F IF1Alg=4.
 End of G2Drv F.D. properties file   721 does not exist.
 End of G2Drv F.D. properties file   722 does not exist.
 End of G2Drv F.D. properties file   788 does not exist.
          IDoAtm=1111111111111111111111111111111111111111111111
 NEqPCM:  Using equilibrium solvation (IEInf=0, Eps=   8.9300, EpsInf=   2.0283)
          Differentiating once with respect to nuclear coordinates.
 CalDSu exits because no D1Ps are significant.
          There are   141 degrees of freedom in the 1st order CPHF.  IDoFFX=6 NUNeed=     0.
    135 vectors produced by pass  0 Test12= 6.36D-14 1.00D-09 XBig12= 4.74D-01 8.90D-02.
 AX will form   135 AO Fock derivatives at one time.
    135 vectors produced by pass  1 Test12= 6.36D-14 1.00D-09 XBig12= 1.27D-02 2.30D-02.
    135 vectors produced by pass  2 Test12= 6.36D-14 1.00D-09 XBig12= 5.01D-04 3.47D-03.
    135 vectors produced by pass  3 Test12= 6.36D-14 1.00D-09 XBig12= 7.11D-06 3.41D-04.
    135 vectors produced by pass  4 Test12= 6.36D-14 1.00D-09 XBig12= 8.13D-08 2.92D-05.
    135 vectors produced by pass  5 Test12= 6.36D-14 1.00D-09 XBig12= 7.12D-10 2.88D-06.
    135 vectors produced by pass  6 Test12= 6.36D-14 1.00D-09 XBig12= 5.46D-12 1.82D-07.
     87 vectors produced by pass  7 Test12= 6.36D-14 1.00D-09 XBig12= 3.93D-14 1.27D-08.
 InvSVY:  IOpt=1 It=  1 EMax= 6.66D-16
 Solved reduced A of dimension  1032 with   141 vectors.
 End of Minotr F.D. properties file   721 does not exist.
 End of Minotr F.D. properties file   722 does not exist.
 End of Minotr F.D. properties file   788 does not exist.

 **********************************************************************

            Population analysis using the SCF Density.

 **********************************************************************

 Orbital symmetries:
       Occupied  (A) (A) (A) (A) (A) (A) (A) (A) (A) (A) (A) (A)
                 (A) (A) (A) (A) (A) (A) (A) (A) (A) (A) (A) (A)
                 (A) (A) (A) (A) (A) (A) (A) (A) (A) (A) (A) (A)
                 (A) (A) (A) (A) (A) (A) (A) (A) (A) (A) (A) (A)
                 (A) (A) (A) (A) (A) (A) (A) (A) (A) (A) (A) (A)
                 (A) (A) (A) (A) (A) (A) (A) (A) (A) (A) (A) (A)
                 (A) (A) (A) (A) (A) (A) (A) (A) (A) (A) (A) (A)
                 (A) (A) (A) (A) (A) (A) (A) (A) (A) (A) (A) (A)
                 (A) (A) (A) (A) (A) (A) (A) (A) (A) (A) (A) (A)
                 (A) (A) (A) (A) (A) (A) (A) (A) (A) (A) (A) (A)
                 (A) (A) (A) (A) (A) (A) (A)
       Virtual   (A) (A) (A) (A) (A) (A) (A) (A) (A) (A) (A) (A)
                 (A) (A) (A) (A) (A) (A) (A) (A) (A) (A) (A) (A)
                 (A) (A) (A) (A) (A) (A) (A) (A) (A) (A) (A) (A)
                 (A) (A) (A) (A) (A) (A) (A) (A) (A) (A) (A) (A)
                 (A) (A) (A) (A) (A) (A) (A) (A) (A) (A) (A) (A)
                 (A) (A) (A) (A) (A) (A) (A) (A) (A) (A) (A) (A)
                 (A) (A) (A) (A) (A) (A) (A) (A) (A) (A) (A) (A)
                 (A) (A) (A) (A) (A) (A) (A) (A) (A) (A) (A) (A)
                 (A) (A) (A) (A) (A) (A) (A) (A) (A) (A) (A) (A)
                 (A) (A) (A) (A) (A) (A) (A) (A) (A) (A) (A) (A)
                 (A) (A) (A) (A) (A) (A) (A) (A) (A) (A) (A) (A)
                 (A) (A) (A) (A) (A) (A) (A) (A) (A) (A) (A) (A)
                 (A) (A) (A) (A) (A) (A) (A) (A) (A) (A) (A) (A)
                 (A) (A) (A) (A) (A) (A) (A) (A) (A) (A) (A) (A)
                 (A) (A) (A) (A) (A) (A) (A) (A) (A) (A) (A) (A)
                 (A) (A) (A) (A) (A) (A) (A) (A) (A) (A) (A) (A)
                 (A) (A) (A) (A) (A) (A) (A) (A) (A) (A) (A) (A)
                 (A) (A) (A) (A) (A) (A) (A) (A) (A) (A) (A) (A)
                 (A) (A) (A) (A) (A) (A) (A) (A) (A) (A) (A) (A)
                 (A) (A) (A) (A) (A) (A) (A) (A) (A) (A) (A) (A)
                 (A) (A) (A) (A) (A) (A) (A) (A) (A) (A) (A) (A)
                 (A) (A) (A) (A) (A) (A) (A) (A) (A) (A) (A) (A)
                 (A) (A) (A) (A) (A) (A) (A) (A) (A) (A) (A) (A)
                 (A) (A) (A) (A) (A) (A) (A) (A) (A) (A) (A) (A)
                 (A) (A) (A) (A) (A) (A) (A) (A) (A) (A) (A) (A)
                 (A) (A) (A) (A) (A) (A) (A) (A) (A) (A) (A) (A)
                 (A) (A) (A) (A) (A) (A) (A) (A) (A) (A) (A) (A)
                 (A) (A) (A) (A) (A) (A) (A) (A) (A) (A) (A) (A)
                 (A) (A) (A) (A) (A) (A) (A) (A) (A) (A) (A) (A)
                 (A) (A) (A) (A) (A) (A) (A) (A) (A) (A) (A) (A)
                 (A) (A) (A) (A) (A) (A) (A) (A) (A) (A) (A) (A)
                 (A) (A) (A) (A) (A) (A) (A) (A) (A) (A) (A) (A)
                 (A) (A) (A) (A) (A) (A) (A) (A) (A) (A) (A) (A)
                 (A) (A) (A) (A) (A) (A) (A) (A) (A) (A) (A) (A)
                 (A) (A) (A) (A) (A) (A) (A) (A) (A) (A) (A) (A)
                 (A) (A) (A) (A) (A) (A) (A) (A) (A) (A) (A) (A)
                 (A) (A) (A) (A) (A) (A) (A) (A) (A) (A) (A) (A)
                 (A) (A) (A) (A) (A) (A) (A) (A) (A) (A) (A) (A)
                 (A) (A) (A) (A) (A) (A) (A) (A) (A) (A) (A) (A)
                 (A) (A) (A) (A) (A) (A) (A) (A) (A) (A) (A) (A)
                 (A) (A) (A) (A) (A) (A) (A) (A) (A) (A) (A) (A)
                 (A) (A) (A) (A) (A) (A) (A) (A) (A)
 The electronic state is 1-A.
 Alpha  occ. eigenvalues -- -483.19316-483.08058 -89.15028 -89.09175 -62.05327
 Alpha  occ. eigenvalues --  -61.94178 -56.54423 -56.54066 -56.54034 -56.43192
 Alpha  occ. eigenvalues --  -56.43147 -56.43138 -10.37970 -10.37898 -10.37865
 Alpha  occ. eigenvalues --  -10.37797 -10.37635 -10.37482 -10.34085 -10.33697
 Alpha  occ. eigenvalues --  -10.33368 -10.33111 -10.33086 -10.32766 -10.32664
 Alpha  occ. eigenvalues --  -10.32357 -10.31963 -10.30601 -10.30483 -10.30409
 Alpha  occ. eigenvalues --  -10.30296 -10.30144 -10.30030 -10.28477  -8.69968
 Alpha  occ. eigenvalues --   -8.58983  -8.16386  -8.10780  -6.64354  -6.63060
 Alpha  occ. eigenvalues --   -6.63014  -6.52609  -6.52542  -6.52502  -6.11306
 Alpha  occ. eigenvalues --   -6.11098  -6.10566  -6.05857  -6.05416  -6.04810
 Alpha  occ. eigenvalues --   -2.74885  -2.74530  -2.74491  -2.73446  -2.73445
 Alpha  occ. eigenvalues --   -2.63290  -2.63273  -2.63242  -2.63188  -2.63184
 Alpha  occ. eigenvalues --   -1.03455  -0.99599  -0.97853  -0.96133  -0.93300
 Alpha  occ. eigenvalues --   -0.92873  -0.88757  -0.88517  -0.88041  -0.84769
 Alpha  occ. eigenvalues --   -0.84535  -0.84274  -0.81561  -0.79701  -0.75191
 Alpha  occ. eigenvalues --   -0.74213  -0.73678  -0.73101  -0.72288  -0.70351
 Alpha  occ. eigenvalues --   -0.69075  -0.67829  -0.66576  -0.64757  -0.61004
 Alpha  occ. eigenvalues --   -0.60924  -0.58499  -0.57943  -0.57575  -0.57268
 Alpha  occ. eigenvalues --   -0.55807  -0.55361  -0.54630  -0.54110  -0.53192
 Alpha  occ. eigenvalues --   -0.52477  -0.52226  -0.51683  -0.50323  -0.50098
 Alpha  occ. eigenvalues --   -0.49575  -0.49087  -0.48515  -0.47969  -0.46817
 Alpha  occ. eigenvalues --   -0.45814  -0.45414  -0.44983  -0.44429  -0.43823
 Alpha  occ. eigenvalues --   -0.43661  -0.43315  -0.42436  -0.41899  -0.41733
 Alpha  occ. eigenvalues --   -0.41264  -0.36803  -0.36492  -0.36121  -0.35375
 Alpha  occ. eigenvalues --   -0.34906  -0.32886  -0.31663  -0.30422  -0.28139
 Alpha  occ. eigenvalues --   -0.28036  -0.27074
 Alpha virt. eigenvalues --   -0.00887   0.00933   0.01954   0.03071   0.03617
 Alpha virt. eigenvalues --    0.05350   0.05888   0.06033   0.06487   0.06656
 Alpha virt. eigenvalues --    0.07330   0.07704   0.07863   0.08204   0.08247
 Alpha virt. eigenvalues --    0.08735   0.08877   0.09056   0.09469   0.09787
 Alpha virt. eigenvalues --    0.10114   0.10492   0.10698   0.11077   0.11300
 Alpha virt. eigenvalues --    0.11457   0.12291   0.12605   0.12796   0.12934
 Alpha virt. eigenvalues --    0.13370   0.13530   0.14073   0.14259   0.14542
 Alpha virt. eigenvalues --    0.15015   0.15231   0.15605   0.15962   0.16172
 Alpha virt. eigenvalues --    0.16392   0.16895   0.17163   0.17353   0.17425
 Alpha virt. eigenvalues --    0.17740   0.18178   0.18589   0.19012   0.19138
 Alpha virt. eigenvalues --    0.19332   0.19648   0.20139   0.20272   0.20627
 Alpha virt. eigenvalues --    0.20764   0.21358   0.21503   0.21858   0.22123
 Alpha virt. eigenvalues --    0.22515   0.22744   0.22940   0.23003   0.23625
 Alpha virt. eigenvalues --    0.23804   0.23935   0.24245   0.24515   0.24568
 Alpha virt. eigenvalues --    0.25004   0.25155   0.25371   0.25664   0.25926
 Alpha virt. eigenvalues --    0.26078   0.26404   0.26594   0.26934   0.27221
 Alpha virt. eigenvalues --    0.27354   0.27624   0.27761   0.27926   0.28193
 Alpha virt. eigenvalues --    0.28439   0.28632   0.28802   0.29218   0.29357
 Alpha virt. eigenvalues --    0.29473   0.29568   0.29738   0.30013   0.30287
 Alpha virt. eigenvalues --    0.30715   0.30982   0.31547   0.31749   0.32268
 Alpha virt. eigenvalues --    0.32294   0.32469   0.32561   0.32997   0.33271
 Alpha virt. eigenvalues --    0.33426   0.33605   0.34225   0.34384   0.34765
 Alpha virt. eigenvalues --    0.34905   0.35170   0.35667   0.36050   0.36388
 Alpha virt. eigenvalues --    0.36568   0.36949   0.37082   0.37469   0.37972
 Alpha virt. eigenvalues --    0.38158   0.38632   0.38867   0.39253   0.39368
 Alpha virt. eigenvalues --    0.39684   0.40005   0.40158   0.40370   0.40733
 Alpha virt. eigenvalues --    0.41152   0.41353   0.42128   0.42617   0.43168
 Alpha virt. eigenvalues --    0.43308   0.44120   0.44823   0.45058   0.45527
 Alpha virt. eigenvalues --    0.45675   0.46443   0.47217   0.47409   0.48050
 Alpha virt. eigenvalues --    0.49003   0.49850   0.50443   0.51076   0.53640
 Alpha virt. eigenvalues --    0.55349   0.56119   0.57704   0.60344   0.61241
 Alpha virt. eigenvalues --    0.61745   0.62485   0.62607   0.63973   0.65114
 Alpha virt. eigenvalues --    0.65573   0.65793   0.66484   0.67221   0.67733
 Alpha virt. eigenvalues --    0.68696   0.69376   0.69867   0.70274   0.71379
 Alpha virt. eigenvalues --    0.72636   0.73121   0.73176   0.73993   0.74385
 Alpha virt. eigenvalues --    0.75082   0.75698   0.76084   0.76500   0.77186
 Alpha virt. eigenvalues --    0.77554   0.78143   0.78838   0.79573   0.79746
 Alpha virt. eigenvalues --    0.80359   0.80851   0.80929   0.81213   0.81399
 Alpha virt. eigenvalues --    0.82199   0.82655   0.83314   0.83704   0.84240
 Alpha virt. eigenvalues --    0.84487   0.84695   0.85389   0.85753   0.86085
 Alpha virt. eigenvalues --    0.86512   0.87104   0.87635   0.88356   0.88911
 Alpha virt. eigenvalues --    0.89052   0.89664   0.89909   0.90239   0.91294
 Alpha virt. eigenvalues --    0.91756   0.92007   0.93198   0.93430   0.94414
 Alpha virt. eigenvalues --    0.94878   0.96014   0.96547   0.96879   0.97697
 Alpha virt. eigenvalues --    0.98778   0.99224   1.00036   1.00050   1.00510
 Alpha virt. eigenvalues --    1.00895   1.02347   1.02557   1.03312   1.03360
 Alpha virt. eigenvalues --    1.03941   1.04379   1.04936   1.05555   1.05851
 Alpha virt. eigenvalues --    1.06196   1.06835   1.08628   1.09088   1.09214
 Alpha virt. eigenvalues --    1.09445   1.09704   1.10368   1.10855   1.11257
 Alpha virt. eigenvalues --    1.12367   1.12798   1.13190   1.13579   1.14787
 Alpha virt. eigenvalues --    1.15846   1.16247   1.16656   1.17473   1.18996
 Alpha virt. eigenvalues --    1.19430   1.19946   1.20696   1.21966   1.22047
 Alpha virt. eigenvalues --    1.23054   1.24237   1.25134   1.25400   1.25583
 Alpha virt. eigenvalues --    1.26691   1.27236   1.27838   1.29453   1.29648
 Alpha virt. eigenvalues --    1.30149   1.31057   1.31999   1.32455   1.32863
 Alpha virt. eigenvalues --    1.33168   1.34456   1.35998   1.37372   1.37448
 Alpha virt. eigenvalues --    1.38562   1.39879   1.40981   1.42180   1.43189
 Alpha virt. eigenvalues --    1.43325   1.44825   1.45735   1.46798   1.47247
 Alpha virt. eigenvalues --    1.47366   1.48140   1.48567   1.49779   1.50419
 Alpha virt. eigenvalues --    1.51024   1.51372   1.51962   1.52108   1.52811
 Alpha virt. eigenvalues --    1.53325   1.54041   1.55645   1.56691   1.57727
 Alpha virt. eigenvalues --    1.58405   1.59586   1.60322   1.62922   1.63904
 Alpha virt. eigenvalues --    1.64215   1.65591   1.67479   1.68693   1.71466
 Alpha virt. eigenvalues --    1.75174   1.79434   1.82011   1.85269   1.86200
 Alpha virt. eigenvalues --    1.88929   1.89189   1.90929   1.91417   1.92255
 Alpha virt. eigenvalues --    1.93758   1.94222   1.95103   1.95578   1.96123
 Alpha virt. eigenvalues --    1.97607   1.98468   2.00273   2.02071   2.03112
 Alpha virt. eigenvalues --    2.03578   2.04036   2.05083   2.06123   2.06403
 Alpha virt. eigenvalues --    2.07166   2.07343   2.07514   2.07698   2.08340
 Alpha virt. eigenvalues --    2.08449   2.09129   2.09970   2.10320   2.11701
 Alpha virt. eigenvalues --    2.12089   2.12509   2.12732   2.13223   2.14522
 Alpha virt. eigenvalues --    2.15029   2.15403   2.15540   2.17810   2.18551
 Alpha virt. eigenvalues --    2.20709   2.21865   2.23038   2.23567   2.23747
 Alpha virt. eigenvalues --    2.24357   2.24928   2.25363   2.27095   2.28791
 Alpha virt. eigenvalues --    2.30104   2.33546   2.33600   2.35004   2.35259
 Alpha virt. eigenvalues --    2.36259   2.36693   2.37638   2.40252   2.41294
 Alpha virt. eigenvalues --    2.42895   2.46416   2.46737   2.47000   2.47837
 Alpha virt. eigenvalues --    2.48076   2.48333   2.49320   2.50148   2.50941
 Alpha virt. eigenvalues --    2.51553   2.52384   2.53079   2.53925   2.54502
 Alpha virt. eigenvalues --    2.56960   2.57108   2.57855   2.58372   2.59813
 Alpha virt. eigenvalues --    2.61596   2.62805   2.63367   2.63806   2.64102
 Alpha virt. eigenvalues --    2.64146   2.64700   2.64961   2.65311   2.65978
 Alpha virt. eigenvalues --    2.67425   2.67898   2.68784   2.70013   2.70257
 Alpha virt. eigenvalues --    2.70955   2.71197   2.73128   2.74515   2.75780
 Alpha virt. eigenvalues --    2.77073   2.78439   2.79108   2.79590   2.80420
 Alpha virt. eigenvalues --    2.82145   2.82419   2.83822   2.84587   2.86720
 Alpha virt. eigenvalues --    2.87633   2.89696   2.90083   2.90928   2.91457
 Alpha virt. eigenvalues --    2.94428   2.96577   2.99254   3.01234   3.01718
 Alpha virt. eigenvalues --    3.03127   3.04988   3.06744   3.09997   3.10685
 Alpha virt. eigenvalues --    3.16340   3.19107   3.26240   3.26730   3.32079
 Alpha virt. eigenvalues --    3.36269   3.37296   3.37378   3.38223   3.39449
 Alpha virt. eigenvalues --    3.39460   3.42016   3.43501   3.44863   3.45900
 Alpha virt. eigenvalues --    3.49269   3.51635   3.55864   3.56933   3.57423
 Alpha virt. eigenvalues --    3.58875   3.60560   3.63319   3.65423   3.69164
 Alpha virt. eigenvalues --    3.89375   3.92439   4.01186   4.06284   4.15879
 Alpha virt. eigenvalues --    4.40556   4.41823   4.43878   4.47611   4.49049
 Alpha virt. eigenvalues --    4.52334   4.53938   4.54122   4.55255   4.58217
 Alpha virt. eigenvalues --    4.58556   4.61227   4.61961   4.64185   4.64972
 Alpha virt. eigenvalues --    4.67945   4.73663   4.76072   4.84426   4.87923
 Alpha virt. eigenvalues --    4.90770   4.99396   9.25763   9.27770  81.87520
 Alpha virt. eigenvalues --   83.99327
          Condensed to atoms (all electrons):
               1          2          3          4          5          6
     1  C   15.311174   0.795002  -2.497545   5.023211  -5.229144  -8.556863
     2  C    0.795002   6.889509   0.687085  -0.907264   0.275772  -2.065010
     3  C   -2.497545   0.687085  10.858480  -3.725259  -0.710618   3.768843
     4  C    5.023211  -0.907264  -3.725259  17.496245  -8.628400  -6.296631
     5  C   -5.229144   0.275772  -0.710618  -8.628400  28.720945   0.463397
     6  C   -8.556863  -2.065010   3.768843  -6.296631   0.463397  26.174821
     7  S    2.935630   0.013817   0.244544  -0.215209  -3.071899  -1.198862
     8  C    1.092972  -0.139395   0.224082  -2.313511   2.987635   6.070934
     9  C   -1.328129  -0.010708  -0.004465   0.586433   5.051215   0.337338
    10  S   -0.039173   0.311716  -2.903168   6.599998 -16.850583 -11.705005
    11  C   -0.664896  -0.002697  -0.208563  -0.223889  -0.366582  -2.159762
    12  C   -0.023930   0.010301  -0.057656   0.069452  -0.839062  -0.334428
    13  C    0.126804  -0.009708   0.008939  -0.165737   0.380571   0.022965
    14  C   -0.968983  -0.043963   0.063771  -0.419757  -0.166548  -0.097692
    15  H   -0.000100  -0.000002   0.000000   0.000056   0.000070   0.001290
    16  H    0.004356   0.000475  -0.000134   0.000497  -0.001665  -0.002297
    17  H    0.000117   0.000042   0.000274   0.006394  -0.012884  -0.002583
    18  H   -0.000003  -0.000002   0.000017   0.000129   0.001317  -0.000148
    19  H    0.232002   0.053757   0.019450  -0.023424   0.040353  -0.031496
    20  H   -0.016791   0.018158   0.011738   0.285944  -0.061193   0.019553
    21  H   -0.009549   0.242088   0.023532   0.015523   0.013788   0.040339
    22  H    0.026611   0.019326   0.245930   0.019294   0.027087  -0.017023
    23  C    0.827172  -0.105473  -0.265265  -1.036348   4.706474   0.319921
    24  H    0.002462   0.007124   0.004979   0.070921  -0.063691  -0.012155
    25  C    0.201697   0.011225  -0.216867  -0.160508  -0.064038  -0.089987
    26  H    0.000479  -0.000007  -0.000908  -0.006419  -0.006401   0.004657
    27  C    0.023376  -0.006371  -0.074070  -0.149155   0.083950   0.066653
    28  H    0.000561  -0.000123  -0.001951  -0.009375   0.004568   0.000413
    29  H   -0.000051   0.000002   0.000159   0.001180  -0.001436  -0.000854
    30  H   -0.000035   0.000164  -0.000021   0.004010  -0.014613   0.000247
    31  H   -0.000501   0.000219   0.000504   0.010460  -0.032206   0.002603
    32  C   -0.543972   0.191228   0.245744  -0.420068   0.138894   1.299793
    33  C    1.173688   0.374667   0.265627  -0.706865   1.069418  -2.374501
    34  C   -0.055944  -0.379071  -0.600086   0.168610   2.074812  -0.804305
    35  C   -0.751977  -0.088695   0.456913   0.708414  -2.587092   2.152901
    36  H   -0.001345  -0.008699  -0.006818   0.020666   0.015689   0.005720
    37  C   -0.395271   0.207016   0.099081   0.074621  -1.253259   1.253477
    38  H   -0.005949  -0.001136   0.001106  -0.005629  -0.000444   0.002475
    39  C    0.199753  -0.152822   0.003397  -0.213325   0.638925  -0.409927
    40  H   -0.009010   0.005217   0.018098  -0.015342   0.005900   0.000375
    41  H    0.007077  -0.004656  -0.000157   0.000560  -0.002987  -0.008817
    42  H    0.001547   0.009240  -0.003103   0.001025   0.000333  -0.006534
    43  C   -0.636630  -0.075590   0.245054   0.567740  -1.112622   0.317530
    44  H    0.000088   0.003336  -0.002958   0.023993  -0.060473  -0.023638
    45  Br  -0.097715  -0.004846   0.038578   0.011450   0.115597   0.041797
    46  Br  -0.004562   0.005171   0.047292   0.019588   0.021002   0.043119
               7          8          9         10         11         12
     1  C    2.935630   1.092972  -1.328129  -0.039173  -0.664896  -0.023930
     2  C    0.013817  -0.139395  -0.010708   0.311716  -0.002697   0.010301
     3  C    0.244544   0.224082  -0.004465  -2.903168  -0.208563  -0.057656
     4  C   -0.215209  -2.313511   0.586433   6.599998  -0.223889   0.069452
     5  C   -3.071899   2.987635   5.051215 -16.850583  -0.366582  -0.839062
     6  C   -1.198862   6.070934   0.337338 -11.705005  -2.159762  -0.334428
     7  S   30.397689   3.642104  -6.796909 -13.883916  -0.650597  -0.913976
     8  C    3.642104  39.973842  -2.793647 -25.414804  -9.568168  -3.190776
     9  C   -6.796909  -2.793647  28.341953  -5.095405  -7.524770  -0.892335
    10  S  -13.883916 -25.414804  -5.095405  93.072446   7.810195   3.705059
    11  C   -0.650597  -9.568168  -7.524770   7.810195  16.295442  -0.071571
    12  C   -0.913976  -3.190776  -0.892335   3.705059  -0.071571   9.429025
    13  C    1.829817   3.225458  -2.636291  -3.445460  -0.980792  -0.146013
    14  C    1.946314 -11.598877  -2.858808   0.627400   4.817845  -0.328680
    15  H   -0.009649   0.019309   0.019687   0.003236  -0.009051   0.026000
    16  H    0.079874  -0.075313  -0.018823  -0.001238  -0.016353   0.026814
    17  H   -0.002016  -0.053126  -0.032787   0.135940   0.292271   0.012396
    18  H    0.000472   0.000445   0.057475   0.002775   0.010915   0.242566
    19  H    0.017515  -0.003084   0.008409   0.008291   0.000912   0.000011
    20  H    0.002437   0.005291   0.005246   0.056020  -0.002287  -0.000217
    21  H   -0.004537   0.000660   0.000236   0.003816   0.000066   0.000004
    22  H   -0.000544  -0.000544   0.000485   0.007589   0.000117   0.000014
    23  C    2.592741   4.208472   0.783200 -17.707105   0.022341  -0.458521
    24  H    0.012459  -0.009262   0.097216  -0.230941  -0.020630  -0.000486
    25  C    0.002222   0.479548   0.813840  -0.686797  -0.966147  -0.052021
    26  H    0.000796   0.010303   0.002646   0.018963  -0.005752  -0.000693
    27  C    0.081414   0.290767   0.147838  -0.926463   0.056670   0.021927
    28  H    0.002032   0.003599   0.012189  -0.036518   0.013830   0.005057
    29  H   -0.000330  -0.003896  -0.023527   0.006041   0.018039   0.005290
    30  H   -0.000590   0.000131   0.000953   0.024545  -0.005921  -0.000840
    31  H   -0.004451   0.022629   0.069933  -0.029743  -0.045625  -0.004287
    32  C    2.138112   0.878045   0.045447  -4.687193  -0.695384  -0.182568
    33  C    0.390685  -0.590407  -0.629883   2.571510   0.073803  -0.019481
    34  C   -3.489955   0.632976   0.681325   0.971926   0.020941   0.119043
    35  C    0.484296  -0.378905   0.133219   0.297283   0.140966   0.000672
    36  H   -0.003315   0.002882   0.003925  -0.051976  -0.000109  -0.000109
    37  C    0.515750   0.005491  -0.184491  -0.613363  -0.003524  -0.000408
    38  H    0.079345   0.012464  -0.017700  -0.065070  -0.002928  -0.001180
    39  C   -0.192090   0.066723  -0.043050   0.104595  -0.017720   0.000807
    40  H   -0.000537   0.000136   0.000002  -0.003403  -0.000031  -0.000001
    41  H    0.019005  -0.001830  -0.000948  -0.002946  -0.000104  -0.000007
    42  H   -0.003122  -0.000095   0.000016   0.002189   0.000006   0.000001
    43  C   -0.791921  -1.676289  -0.353289   4.285997   0.574012   0.028760
    44  H    0.015044  -0.087225   0.047859   0.067727   0.020937   0.015960
    45  Br  -0.271494  -0.124878   0.154936   0.316263  -0.024748  -0.005258
    46  Br   0.029614   0.028468   0.039020  -0.345256  -0.012712  -0.003495
              13         14         15         16         17         18
     1  C    0.126804  -0.968983  -0.000100   0.004356   0.000117  -0.000003
     2  C   -0.009708  -0.043963  -0.000002   0.000475   0.000042  -0.000002
     3  C    0.008939   0.063771   0.000000  -0.000134   0.000274   0.000017
     4  C   -0.165737  -0.419757   0.000056   0.000497   0.006394   0.000129
     5  C    0.380571  -0.166548   0.000070  -0.001665  -0.012884   0.001317
     6  C    0.022965  -0.097692   0.001290  -0.002297  -0.002583  -0.000148
     7  S    1.829817   1.946314  -0.009649   0.079874  -0.002016   0.000472
     8  C    3.225458 -11.598877   0.019309  -0.075313  -0.053126   0.000445
     9  C   -2.636291  -2.858808   0.019687  -0.018823  -0.032787   0.057475
    10  S   -3.445460   0.627400   0.003236  -0.001238   0.135940   0.002775
    11  C   -0.980792   4.817845  -0.009051  -0.016353   0.292271   0.010915
    12  C   -0.146013  -0.328680   0.026000   0.026814   0.012396   0.242566
    13  C    8.813796  -1.608995   0.270079  -0.003286   0.010971   0.023140
    14  C   -1.608995  16.357237   0.009327   0.334480  -0.017970  -0.007788
    15  H    0.270079   0.009327   0.467562  -0.003784  -0.000120  -0.003433
    16  H   -0.003286   0.334480  -0.003784   0.469537   0.000009  -0.000115
    17  H    0.010971  -0.017970  -0.000120   0.000009   0.477742  -0.003804
    18  H    0.023140  -0.007788  -0.003433  -0.000115  -0.003804   0.467731
    19  H   -0.000165   0.000726   0.000000   0.000000   0.000000   0.000000
    20  H    0.000001   0.000280   0.000000   0.000000   0.000001   0.000000
    21  H    0.000004   0.000035   0.000000   0.000000   0.000000   0.000000
    22  H   -0.000002  -0.000053   0.000000   0.000000   0.000000   0.000000
    23  C    0.549549  -0.207378  -0.000066  -0.000697  -0.052425  -0.001965
    24  H   -0.000949   0.000557   0.000000   0.000000  -0.000002   0.000000
    25  C    0.052182  -0.127211  -0.000328   0.000483   0.050663   0.001351
    26  H    0.000089  -0.000310   0.000000   0.000000   0.000016   0.000000
    27  C    0.022743  -0.016310   0.000000   0.000004  -0.017908   0.000064
    28  H   -0.000076  -0.000349   0.000000   0.000000   0.000672  -0.000001
    29  H    0.000112   0.000267   0.000000   0.000000  -0.000032   0.000000
    30  H   -0.000161   0.000025   0.000000   0.000000   0.000001   0.000000
    31  H   -0.011061  -0.002520   0.000000   0.000000  -0.000522  -0.000023
    32  C    0.077406   0.226006   0.000157  -0.002287   0.002351   0.000112
    33  C    0.001320  -0.115271   0.000028  -0.000498  -0.000890  -0.000013
    34  C   -0.041767  -0.149996  -0.000029   0.000666   0.000447  -0.000048
    35  C   -0.019128  -0.000761   0.000002   0.000014  -0.000075  -0.000002
    36  H    0.000004   0.000485   0.000000   0.000000   0.000000   0.000000
    37  C   -0.018252   0.197702   0.000002   0.000619   0.000018  -0.000004
    38  H    0.002102   0.002047   0.000000   0.000000   0.000000   0.000000
    39  C    0.010415   0.008485  -0.000001   0.000003   0.000005   0.000000
    40  H    0.000000  -0.000010   0.000000   0.000000   0.000000   0.000000
    41  H    0.000139   0.001211   0.000000   0.000000   0.000000   0.000000
    42  H   -0.000002  -0.000040   0.000000   0.000000   0.000000   0.000000
    43  C   -0.283405   0.317616   0.000240   0.000556   0.003237  -0.000414
    44  H   -0.014136   0.012600   0.000000  -0.000008   0.000006  -0.000001
    45  Br  -0.005005  -0.017628   0.000085  -0.000138  -0.000399   0.000057
    46  Br   0.002494  -0.000056  -0.000001  -0.000005   0.000018  -0.000003
              19         20         21         22         23         24
     1  C    0.232002  -0.016791  -0.009549   0.026611   0.827172   0.002462
     2  C    0.053757   0.018158   0.242088   0.019326  -0.105473   0.007124
     3  C    0.019450   0.011738   0.023532   0.245930  -0.265265   0.004979
     4  C   -0.023424   0.285944   0.015523   0.019294  -1.036348   0.070921
     5  C    0.040353  -0.061193   0.013788   0.027087   4.706474  -0.063691
     6  C   -0.031496   0.019553   0.040339  -0.017023   0.319921  -0.012155
     7  S    0.017515   0.002437  -0.004537  -0.000544   2.592741   0.012459
     8  C   -0.003084   0.005291   0.000660  -0.000544   4.208472  -0.009262
     9  C    0.008409   0.005246   0.000236   0.000485   0.783200   0.097216
    10  S    0.008291   0.056020   0.003816   0.007589 -17.707105  -0.230941
    11  C    0.000912  -0.002287   0.000066   0.000117   0.022341  -0.020630
    12  C    0.000011  -0.000217   0.000004   0.000014  -0.458521  -0.000486
    13  C   -0.000165   0.000001   0.000004  -0.000002   0.549549  -0.000949
    14  C    0.000726   0.000280   0.000035  -0.000053  -0.207378   0.000557
    15  H    0.000000   0.000000   0.000000   0.000000  -0.000066   0.000000
    16  H    0.000000   0.000000   0.000000   0.000000  -0.000697   0.000000
    17  H    0.000000   0.000001   0.000000   0.000000  -0.052425  -0.000002
    18  H    0.000000   0.000000   0.000000   0.000000  -0.001965   0.000000
    19  H    0.479764   0.000009  -0.003817  -0.000127  -0.002338   0.000000
    20  H    0.000009   0.474449  -0.000128  -0.003700  -0.005696   0.000332
    21  H   -0.003817  -0.000128   0.480398  -0.003351  -0.000154   0.000000
    22  H   -0.000127  -0.003700  -0.003351   0.474683  -0.001200   0.000000
    23  C   -0.002338  -0.005696  -0.000154  -0.001200  33.247147   0.241634
    24  H    0.000000   0.000332   0.000000   0.000000   0.241634   0.467792
    25  C   -0.000089   0.003861   0.000018   0.000038  -9.359017   0.080552
    26  H    0.000000   0.000000   0.000000   0.000000  -0.309785  -0.001320
    27  C   -0.000003  -0.000243  -0.000002   0.000008   0.750350  -0.002731
    28  H    0.000000   0.000009   0.000000   0.000000  -0.054100  -0.000019
    29  H    0.000000   0.000000   0.000000   0.000000   0.071403   0.000054
    30  H    0.000000  -0.000012   0.000000   0.000000   0.033714   0.002376
    31  H    0.000000  -0.000002   0.000000   0.000000   0.129102   0.003621
    32  C    0.012650  -0.023033  -0.001922   0.000546  -6.831546   0.124305
    33  C   -0.005354   0.029620  -0.001373  -0.003009   1.079044  -0.072406
    34  C   -0.025703  -0.003041   0.001365   0.000738   3.121477   0.000024
    35  C    0.002701   0.000436   0.002162   0.005183  -1.360051  -0.006264
    36  H    0.000000  -0.000225   0.000002  -0.000015   0.019305   0.002816
    37  C    0.020719   0.000394  -0.003657   0.000086  -1.814730   0.013804
    38  H    0.000005   0.000000   0.000000   0.000000   0.044186   0.000003
    39  C   -0.002635   0.001000   0.005132  -0.002036   0.650990  -0.006909
    40  H    0.000002   0.000005  -0.000039  -0.000058   0.006388  -0.000001
    41  H   -0.000034   0.000000   0.000001   0.000000   0.001102   0.000000
    42  H   -0.000013   0.000000  -0.000025   0.000000  -0.001329   0.000000
    43  C    0.000182  -0.004811  -0.000056   0.000107  -7.294617   0.012512
    44  H    0.000000   0.000000   0.000000   0.000000  -0.128849   0.004103
    45  Br  -0.000081  -0.000331   0.000018   0.000009  -0.705588  -0.002931
    46  Br   0.000001   0.000328  -0.000015  -0.000019   0.635448   0.037957
              25         26         27         28         29         30
     1  C    0.201697   0.000479   0.023376   0.000561  -0.000051  -0.000035
     2  C    0.011225  -0.000007  -0.006371  -0.000123   0.000002   0.000164
     3  C   -0.216867  -0.000908  -0.074070  -0.001951   0.000159  -0.000021
     4  C   -0.160508  -0.006419  -0.149155  -0.009375   0.001180   0.004010
     5  C   -0.064038  -0.006401   0.083950   0.004568  -0.001436  -0.014613
     6  C   -0.089987   0.004657   0.066653   0.000413  -0.000854   0.000247
     7  S    0.002222   0.000796   0.081414   0.002032  -0.000330  -0.000590
     8  C    0.479548   0.010303   0.290767   0.003599  -0.003896   0.000131
     9  C    0.813840   0.002646   0.147838   0.012189  -0.023527   0.000953
    10  S   -0.686797   0.018963  -0.926463  -0.036518   0.006041   0.024545
    11  C   -0.966147  -0.005752   0.056670   0.013830   0.018039  -0.005921
    12  C   -0.052021  -0.000693   0.021927   0.005057   0.005290  -0.000840
    13  C    0.052182   0.000089   0.022743  -0.000076   0.000112  -0.000161
    14  C   -0.127211  -0.000310  -0.016310  -0.000349   0.000267   0.000025
    15  H   -0.000328   0.000000   0.000000   0.000000   0.000000   0.000000
    16  H    0.000483   0.000000   0.000004   0.000000   0.000000   0.000000
    17  H    0.050663   0.000016  -0.017908   0.000672  -0.000032   0.000001
    18  H    0.001351   0.000000   0.000064  -0.000001   0.000000   0.000000
    19  H   -0.000089   0.000000  -0.000003   0.000000   0.000000   0.000000
    20  H    0.003861   0.000000  -0.000243   0.000009   0.000000  -0.000012
    21  H    0.000018   0.000000  -0.000002   0.000000   0.000000   0.000000
    22  H    0.000038   0.000000   0.000008   0.000000   0.000000   0.000000
    23  C   -9.359017  -0.309785   0.750350  -0.054100   0.071403   0.033714
    24  H    0.080552  -0.001320  -0.002731  -0.000019   0.000054   0.002376
    25  C   14.956356   0.573546  -0.478484  -0.024313  -0.161939  -0.134133
    26  H    0.573546   0.478423   0.039162   0.003684  -0.003729  -0.003234
    27  C   -0.478484   0.039162   6.032406   0.444569   0.458157   0.448146
    28  H   -0.024313   0.003684   0.444569   0.551756  -0.025822  -0.027862
    29  H   -0.161939  -0.003729   0.458157  -0.025822   0.513575  -0.021363
    30  H   -0.134133  -0.003234   0.448146  -0.027862  -0.021363   0.489644
    31  H    0.267996  -0.023188  -0.041901  -0.003600  -0.002265   0.003706
    32  C    3.185049   0.014791  -0.227246  -0.001116  -0.001943  -0.003287
    33  C   -1.062598  -0.013692  -0.086681   0.000064   0.000077   0.001769
    34  C    0.122989   0.005240   0.046158  -0.000623   0.000250  -0.000105
    35  C   -1.173597  -0.002898   0.051022   0.000048   0.000005  -0.000146
    36  H    0.029787   0.000010   0.001324   0.000001   0.000000   0.000000
    37  C    0.039102   0.001369  -0.002707  -0.000013   0.000004   0.000011
    38  H    0.002398  -0.000001   0.000491   0.000000   0.000000   0.000000
    39  C   -0.025828  -0.000274  -0.003412  -0.000006  -0.000001   0.000003
    40  H    0.000151   0.000000   0.000044   0.000000   0.000000   0.000000
    41  H    0.000052   0.000000   0.000000   0.000000   0.000000   0.000000
    42  H   -0.000026   0.000000  -0.000002   0.000000   0.000000   0.000000
    43  C    0.476147   0.027963  -0.308914  -0.007312  -0.002906   0.007624
    44  H   -0.035614   0.000341   0.006415   0.000005   0.000003  -0.000006
    45  Br  -0.159094  -0.018485  -0.088979  -0.002178  -0.000016   0.000046
    46  Br  -0.277584  -0.013797  -0.092382   0.001747   0.001376   0.001992
              31         32         33         34         35         36
     1  C   -0.000501  -0.543972   1.173688  -0.055944  -0.751977  -0.001345
     2  C    0.000219   0.191228   0.374667  -0.379071  -0.088695  -0.008699
     3  C    0.000504   0.245744   0.265627  -0.600086   0.456913  -0.006818
     4  C    0.010460  -0.420068  -0.706865   0.168610   0.708414   0.020666
     5  C   -0.032206   0.138894   1.069418   2.074812  -2.587092   0.015689
     6  C    0.002603   1.299793  -2.374501  -0.804305   2.152901   0.005720
     7  S   -0.004451   2.138112   0.390685  -3.489955   0.484296  -0.003315
     8  C    0.022629   0.878045  -0.590407   0.632976  -0.378905   0.002882
     9  C    0.069933   0.045447  -0.629883   0.681325   0.133219   0.003925
    10  S   -0.029743  -4.687193   2.571510   0.971926   0.297283  -0.051976
    11  C   -0.045625  -0.695384   0.073803   0.020941   0.140966  -0.000109
    12  C   -0.004287  -0.182568  -0.019481   0.119043   0.000672  -0.000109
    13  C   -0.011061   0.077406   0.001320  -0.041767  -0.019128   0.000004
    14  C   -0.002520   0.226006  -0.115271  -0.149996  -0.000761   0.000485
    15  H    0.000000   0.000157   0.000028  -0.000029   0.000002   0.000000
    16  H    0.000000  -0.002287  -0.000498   0.000666   0.000014   0.000000
    17  H   -0.000522   0.002351  -0.000890   0.000447  -0.000075   0.000000
    18  H   -0.000023   0.000112  -0.000013  -0.000048  -0.000002   0.000000
    19  H    0.000000   0.012650  -0.005354  -0.025703   0.002701   0.000000
    20  H   -0.000002  -0.023033   0.029620  -0.003041   0.000436  -0.000225
    21  H    0.000000  -0.001922  -0.001373   0.001365   0.002162   0.000002
    22  H    0.000000   0.000546  -0.003009   0.000738   0.005183  -0.000015
    23  C    0.129102  -6.831546   1.079044   3.121477  -1.360051   0.019305
    24  H    0.003621   0.124305  -0.072406   0.000024  -0.006264   0.002816
    25  C    0.267996   3.185049  -1.062598   0.122989  -1.173597   0.029787
    26  H   -0.023188   0.014791  -0.013692   0.005240  -0.002898   0.000010
    27  C   -0.041901  -0.227246  -0.086681   0.046158   0.051022   0.001324
    28  H   -0.003600  -0.001116   0.000064  -0.000623   0.000048   0.000001
    29  H   -0.002265  -0.001943   0.000077   0.000250   0.000005   0.000000
    30  H    0.003706  -0.003287   0.001769  -0.000105  -0.000146   0.000000
    31  H    0.512709  -0.002204  -0.014429   0.016793  -0.001874  -0.000003
    32  C   -0.002204  40.788491  -4.446516 -17.973599  -4.193380   0.232332
    33  C   -0.014429  -4.446516  45.624065 -18.474179 -14.977180   0.041842
    34  C    0.016793 -17.973599 -18.474179  55.321095 -11.272432   0.104857
    35  C   -0.001874  -4.193380 -14.977180 -11.272432  34.128325  -0.091488
    36  H   -0.000003   0.232332   0.041842   0.104857  -0.091488   0.538633
    37  C    0.000165   3.468134  -2.970767  -9.706979   4.886967  -0.008460
    38  H    0.000000   0.159680   0.077565   0.007242  -0.002980  -0.000139
    39  C    0.000226  -4.857544   1.261451   5.854560  -3.348154  -0.019503
    40  H    0.000000   0.036858   0.108224   0.017206   0.132696  -0.005084
    41  H    0.000000   0.040286   0.005969   0.029309  -0.002344   0.000012
    42  H    0.000000  -0.001060   0.009473  -0.022405   0.044481  -0.000137
    43  C   -0.030665  -2.254770  -0.376395  -1.430370   2.504223   0.006652
    44  H    0.001095  -0.281546  -0.309656   0.443604  -0.027963  -0.000114
    45  Br   0.003780   0.218343  -0.071788   0.196052   0.019968  -0.000027
    46  Br   0.008076  -0.618683  -0.147687   0.016541   0.645320   0.013095
              37         38         39         40         41         42
     1  C   -0.395271  -0.005949   0.199753  -0.009010   0.007077   0.001547
     2  C    0.207016  -0.001136  -0.152822   0.005217  -0.004656   0.009240
     3  C    0.099081   0.001106   0.003397   0.018098  -0.000157  -0.003103
     4  C    0.074621  -0.005629  -0.213325  -0.015342   0.000560   0.001025
     5  C   -1.253259  -0.000444   0.638925   0.005900  -0.002987   0.000333
     6  C    1.253477   0.002475  -0.409927   0.000375  -0.008817  -0.006534
     7  S    0.515750   0.079345  -0.192090  -0.000537   0.019005  -0.003122
     8  C    0.005491   0.012464   0.066723   0.000136  -0.001830  -0.000095
     9  C   -0.184491  -0.017700  -0.043050   0.000002  -0.000948   0.000016
    10  S   -0.613363  -0.065070   0.104595  -0.003403  -0.002946   0.002189
    11  C   -0.003524  -0.002928  -0.017720  -0.000031  -0.000104   0.000006
    12  C   -0.000408  -0.001180   0.000807  -0.000001  -0.000007   0.000001
    13  C   -0.018252   0.002102   0.010415   0.000000   0.000139  -0.000002
    14  C    0.197702   0.002047   0.008485  -0.000010   0.001211  -0.000040
    15  H    0.000002   0.000000  -0.000001   0.000000   0.000000   0.000000
    16  H    0.000619   0.000000   0.000003   0.000000   0.000000   0.000000
    17  H    0.000018   0.000000   0.000005   0.000000   0.000000   0.000000
    18  H   -0.000004   0.000000   0.000000   0.000000   0.000000   0.000000
    19  H    0.020719   0.000005  -0.002635   0.000002  -0.000034  -0.000013
    20  H    0.000394   0.000000   0.001000   0.000005   0.000000   0.000000
    21  H   -0.003657   0.000000   0.005132  -0.000039   0.000001  -0.000025
    22  H    0.000086   0.000000  -0.002036  -0.000058   0.000000   0.000000
    23  C   -1.814730   0.044186   0.650990   0.006388   0.001102  -0.001329
    24  H    0.013804   0.000003  -0.006909  -0.000001   0.000000   0.000000
    25  C    0.039102   0.002398  -0.025828   0.000151   0.000052  -0.000026
    26  H    0.001369  -0.000001  -0.000274   0.000000   0.000000   0.000000
    27  C   -0.002707   0.000491  -0.003412   0.000044   0.000000  -0.000002
    28  H   -0.000013   0.000000  -0.000006   0.000000   0.000000   0.000000
    29  H    0.000004   0.000000  -0.000001   0.000000   0.000000   0.000000
    30  H    0.000011   0.000000   0.000003   0.000000   0.000000   0.000000
    31  H    0.000165   0.000000   0.000226   0.000000   0.000000   0.000000
    32  C    3.468134   0.159680  -4.857544   0.036858   0.040286  -0.001060
    33  C   -2.970767   0.077565   1.261451   0.108224   0.005969   0.009473
    34  C   -9.706979   0.007242   5.854560   0.017206   0.029309  -0.022405
    35  C    4.886967  -0.002980  -3.348154   0.132696  -0.002344   0.044481
    36  H   -0.008460  -0.000139  -0.019503  -0.005084   0.000012  -0.000137
    37  C   15.117100  -0.049851  -2.450125  -0.021724   0.227661   0.052260
    38  H   -0.049851   0.525648  -0.021151   0.000013  -0.004043  -0.000135
    39  C   -2.450125  -0.021151   9.180193   0.041777   0.016132   0.245300
    40  H   -0.021724   0.000013   0.041777   0.511837  -0.000137  -0.003527
    41  H    0.227661  -0.004043   0.016132  -0.000137   0.504651  -0.003662
    42  H    0.052260  -0.000135   0.245300  -0.003527  -0.003662   0.503000
    43  C   -0.631235   0.096237  -0.407321  -0.000201   0.001959  -0.002822
    44  H    0.097105   0.002223   0.004482   0.000002  -0.000010   0.000000
    45  Br  -0.060200  -0.006379   0.024326  -0.000095  -0.000232   0.000095
    46  Br   0.032205   0.000420  -0.027371  -0.000272   0.000034  -0.000061
              43         44         45         46
     1  C   -0.636630   0.000088  -0.097715  -0.004562
     2  C   -0.075590   0.003336  -0.004846   0.005171
     3  C    0.245054  -0.002958   0.038578   0.047292
     4  C    0.567740   0.023993   0.011450   0.019588
     5  C   -1.112622  -0.060473   0.115597   0.021002
     6  C    0.317530  -0.023638   0.041797   0.043119
     7  S   -0.791921   0.015044  -0.271494   0.029614
     8  C   -1.676289  -0.087225  -0.124878   0.028468
     9  C   -0.353289   0.047859   0.154936   0.039020
    10  S    4.285997   0.067727   0.316263  -0.345256
    11  C    0.574012   0.020937  -0.024748  -0.012712
    12  C    0.028760   0.015960  -0.005258  -0.003495
    13  C   -0.283405  -0.014136  -0.005005   0.002494
    14  C    0.317616   0.012600  -0.017628  -0.000056
    15  H    0.000240   0.000000   0.000085  -0.000001
    16  H    0.000556  -0.000008  -0.000138  -0.000005
    17  H    0.003237   0.000006  -0.000399   0.000018
    18  H   -0.000414  -0.000001   0.000057  -0.000003
    19  H    0.000182   0.000000  -0.000081   0.000001
    20  H   -0.004811   0.000000  -0.000331   0.000328
    21  H   -0.000056   0.000000   0.000018  -0.000015
    22  H    0.000107   0.000000   0.000009  -0.000019
    23  C   -7.294617  -0.128849  -0.705588   0.635448
    24  H    0.012512   0.004103  -0.002931   0.037957
    25  C    0.476147  -0.035614  -0.159094  -0.277584
    26  H    0.027963   0.000341  -0.018485  -0.013797
    27  C   -0.308914   0.006415  -0.088979  -0.092382
    28  H   -0.007312   0.000005  -0.002178   0.001747
    29  H   -0.002906   0.000003  -0.000016   0.001376
    30  H    0.007624  -0.000006   0.000046   0.001992
    31  H   -0.030665   0.001095   0.003780   0.008076
    32  C   -2.254770  -0.281546   0.218343  -0.618683
    33  C   -0.376395  -0.309656  -0.071788  -0.147687
    34  C   -1.430370   0.443604   0.196052   0.016541
    35  C    2.504223  -0.027963   0.019968   0.645320
    36  H    0.006652  -0.000114  -0.000027   0.013095
    37  C   -0.631235   0.097105  -0.060200   0.032205
    38  H    0.096237   0.002223  -0.006379   0.000420
    39  C   -0.407321   0.004482   0.024326  -0.027371
    40  H   -0.000201   0.000002  -0.000095  -0.000272
    41  H    0.001959  -0.000010  -0.000232   0.000034
    42  H   -0.002822   0.000000   0.000095  -0.000061
    43  C   14.454455   0.484109   0.168602  -0.043604
    44  H    0.484109   0.550194  -0.061307  -0.001437
    45  Br   0.168602  -0.061307  35.468356  -0.145533
    46  Br  -0.043604  -0.001437  -0.145533  35.763256
 Mulliken charges:
               1
     1  C   -0.147710
     2  C   -0.125421
     3  C   -0.303605
     4  C   -0.144299
     5  C    0.300128
     6  C   -0.212641
     7  S    0.032190
     8  C    0.138667
     9  C   -0.196074
    10  S   -0.285994
    11  C    0.082003
    12  C   -0.191160
    13  C   -0.040707
    14  C   -0.168462
    15  H    0.209436
    16  H    0.208254
    17  H    0.203950
    18  H    0.209202
    19  H    0.200905
    20  H    0.206597
    21  H    0.199439
    22  H    0.203826
    23  C   -0.336916
    24  H    0.243089
    25  C   -0.095035
    26  H    0.228416
    27  C   -0.549695
    28  H    0.150550
    29  H    0.174117
    30  H    0.193218
    31  H    0.197453
    32  C    0.726107
    33  C   -0.688392
    34  C    0.454391
    35  C   -0.510831
    36  H    0.157525
    37  C   -0.121845
    38  H    0.169064
    39  C   -0.117475
    40  H    0.174541
    41  H    0.177754
    42  H    0.179134
    43  C   -0.855354
    44  H    0.233712
    45  Br   0.096993
    46  Br  -0.659046
 Sum of Mulliken charges =   0.00000
 Mulliken charges with hydrogens summed into heavy atoms:
               1
     1  C    0.053194
     2  C    0.074018
     3  C   -0.099778
     4  C    0.062298
     5  C    0.300128
     6  C   -0.212641
     7  S    0.032190
     8  C    0.138667
     9  C   -0.196074
    10  S   -0.285994
    11  C    0.285953
    12  C    0.018042
    13  C    0.168729
    14  C    0.039792
    23  C   -0.093826
    25  C    0.330833
    27  C   -0.031810
    32  C    0.726107
    33  C   -0.530867
    34  C    0.623455
    35  C   -0.336290
    37  C    0.055909
    39  C    0.061659
    43  C   -0.621642
    45  Br   0.096993
    46  Br  -0.659046
 APT charges:
               1
     1  C   -0.640424
     2  C   -0.415331
     3  C   -0.557116
     4  C   -0.967763
     5  C   -0.501506
     6  C   -0.248362
     7  S   -1.043259
     8  C    0.040905
     9  C   -0.393492
    10  S    1.343271
    11  C   -0.723584
    12  C   -0.358996
    13  C   -0.447059
    14  C   -1.211890
    15  H    1.203512
    16  H    0.796085
    17  H    0.484935
    18  H    1.055426
    19  H    0.772877
    20  H    0.486665
    21  H    1.047967
    22  H    0.914396
    23  C   -0.340345
    24  H    0.408759
    25  C   -0.618105
    26  H    0.574395
    27  C   -1.818229
    28  H    0.335245
    29  H    0.783991
    30  H    0.401114
    31  H    0.368981
    32  C    0.831550
    33  C   -1.349047
    34  C    0.123206
    35  C   -1.148715
    36  H    0.318680
    37  C   -0.625626
    38  H    0.393022
    39  C   -0.376477
    40  H    0.747323
    41  H    0.843495
    42  H    1.024706
    43  C   -1.092620
    44  H    0.428834
    45  Br   0.197665
    46  Br  -1.049060
 Sum of APT charges =   0.00000
 APT charges with hydrogens summed into heavy atoms:
               1
     1  C    0.132453
     2  C    0.632636
     3  C    0.357281
     4  C   -0.481098
     5  C   -0.501506
     6  C   -0.248362
     7  S   -1.043259
     8  C    0.040905
     9  C   -0.393492
    10  S    1.343271
    11  C   -0.238648
    12  C    0.696430
    13  C    0.756453
    14  C   -0.415806
    23  C    0.068414
    25  C    0.325271
    27  C   -0.297879
    32  C    0.831550
    33  C   -1.030368
    34  C    0.516228
    35  C   -0.401392
    37  C    0.217869
    39  C    0.648229
    43  C   -0.663786
    45  Br   0.197665
    46  Br  -1.049060
 Electronic spatial extent (au):  <R**2>=          11112.1522
 Charge=              0.0000 electrons
 Dipole moment (field-independent basis, Debye):
    X=             18.5419    Y=              1.6638    Z=             -0.7762  Tot=             18.6325
 Quadrupole moment (field-independent basis, Debye-Ang):
   XX=           -226.0972   YY=           -153.1320   ZZ=           -187.5669
   XY=            -18.0850   XZ=             -1.5409   YZ=             -3.8000
 Traceless Quadrupole moment (field-independent basis, Debye-Ang):
   XX=            -37.1651   YY=             35.8000   ZZ=              1.3652
   XY=            -18.0850   XZ=             -1.5409   YZ=             -3.8000
 Octapole moment (field-independent basis, Debye-Ang**2):
  XXX=            123.0652  YYY=            -11.3410  ZZZ=             19.1811  XYY=             29.8213
  XXY=            -51.9721  XXZ=            101.3471  XZZ=             -7.5895  YZZ=              9.6628
  YYZ=            -18.6843  XYZ=              5.6406
 Hexadecapole moment (field-independent basis, Debye-Ang**3):
 XXXX=          -6492.1144 YYYY=          -4563.9696 ZZZZ=          -2635.2750 XXXY=           -226.3159
 XXXZ=             16.2015 YYYX=             -5.5653 YYYZ=            -87.1082 ZZZX=             14.7208
 ZZZY=           -108.3727 XXYY=          -1678.3506 XXZZ=          -1520.5001 YYZZ=          -1236.1753
 XXYZ=           -137.5336 YYXZ=             12.3549 ZZXY=             21.3102
 N-N= 3.997983261635D+03 E-N=-2.412226582044D+04  KE= 6.746854250330D+03
  Exact polarizability:       0.000       0.000       0.000       0.000       0.000       0.000
 Approx polarizability:     369.703     -10.857     437.428      58.168      -6.692     365.325
 D2PCM: PCM CHGder 2nd derivatives, FixD1E=F FixD2E=F DoIter=F DoCFld=F I1PDM=0
 Calling FoFJK, ICntrl=    100127 FMM=F ISym2X=0 I1Cent= 0 IOpClX= 0 NMat=1 NMatS=1 NMatT=0.
 ***** Axes restored to original set *****
 -------------------------------------------------------------------
 Center     Atomic                   Forces (Hartrees/Bohr)
 Number     Number              X              Y              Z
 -------------------------------------------------------------------
      1        6          -0.000007363   -0.000002826   -0.000005786
      2        6          -0.000002450   -0.000001349    0.000006118
      3        6          -0.000007159    0.000002824   -0.000004624
      4        6           0.000004850    0.000003925    0.000005336
      5        6           0.000005150    0.000002727    0.000009430
      6        6          -0.000005533   -0.000001601    0.000000915
      7       16           0.000007586   -0.000003583   -0.000001168
      8        6          -0.000002782   -0.000005378   -0.000015255
      9        6           0.000004295    0.000003269    0.000008056
     10       16          -0.000014499   -0.000028755   -0.000002560
     11        6           0.000003091   -0.000002905   -0.000002521
     12        6           0.000004774   -0.000003406   -0.000005463
     13        6           0.000005345   -0.000006653   -0.000000832
     14        6           0.000005935   -0.000000735   -0.000000608
     15        1           0.000005751   -0.000004548   -0.000004868
     16        1           0.000002091   -0.000004996   -0.000004176
     17        1           0.000003149   -0.000001855   -0.000001575
     18        1           0.000004651   -0.000003454   -0.000002371
     19        1          -0.000003716   -0.000002670   -0.000000786
     20        1          -0.000006204    0.000000691    0.000000326
     21        1          -0.000007534   -0.000001260   -0.000000124
     22        1          -0.000006779   -0.000000017    0.000000878
     23        6          -0.035034081   -0.003789756   -0.006286552
     24        1          -0.000003377    0.000000657    0.000002958
     25        6          -0.000003464    0.000006081    0.000002299
     26        1           0.000006321    0.000004439    0.000005411
     27        6           0.000002217    0.000000320    0.000001700
     28        1           0.000001208    0.000001375    0.000001674
     29        1           0.000002994    0.000001159   -0.000000565
     30        1           0.000000990    0.000002956   -0.000000132
     31        1           0.000005220    0.000002940    0.000003493
     32        6          -0.000003357    0.000005768    0.000008196
     33        6          -0.000013639    0.000018976   -0.000010635
     34        6          -0.000000250    0.000002386    0.000003074
     35        6          -0.000003274    0.000001094    0.000004731
     36        1          -0.000000866    0.000005466    0.000000914
     37        6          -0.000001716    0.000001639    0.000002010
     38        1          -0.000000017   -0.000001862    0.000000198
     39        6          -0.000003866    0.000002795   -0.000001892
     40        1          -0.000004245    0.000002800    0.000001956
     41        1          -0.000001169    0.000001338    0.000000645
     42        1          -0.000003898    0.000001900    0.000001776
     43        6          -0.000003986   -0.000009644   -0.000009186
     44        1           0.000001190    0.000005704    0.000001748
     45       35           0.000001497    0.000000902    0.000001182
     46       35           0.035066922    0.003793124    0.006286655
 -------------------------------------------------------------------
 Cartesian Forces:  Max     0.035066922 RMS     0.004311152
 FormGI is forming the generalized inverse of G from B-inverse, IUseBI=4.

 GradGradGradGradGradGradGradGradGradGradGradGradGradGradGradGradGradGrad
 Berny optimization.
 Internal  Forces:  Max     0.055998499 RMS     0.004299043
 Search for a saddle point.
 Step number   1 out of a maximum of  268
 All quantities printed in internal units (Hartrees-Bohrs-Radians)
 Swapping is turned off.
 Second derivative matrix not updated -- analytic derivatives used.
 ITU=  0
     Eigenvalues ---   -0.00025   0.00170   0.00266   0.00744   0.00933
     Eigenvalues ---    0.01050   0.01428   0.01533   0.01677   0.01724
     Eigenvalues ---    0.01751   0.01781   0.01799   0.01827   0.01878
     Eigenvalues ---    0.02046   0.02114   0.02203   0.02231   0.02264
     Eigenvalues ---    0.02363   0.02407   0.02524   0.02543   0.02557
     Eigenvalues ---    0.02572   0.02696   0.02756   0.02763   0.02856
     Eigenvalues ---    0.02888   0.02979   0.03029   0.03123   0.03401
     Eigenvalues ---    0.03839   0.03946   0.04245   0.04477   0.04716
     Eigenvalues ---    0.04883   0.05565   0.06017   0.07018   0.07721
     Eigenvalues ---    0.09407   0.10869   0.10939   0.11066   0.11140
     Eigenvalues ---    0.11442   0.11677   0.11985   0.12056   0.12182
     Eigenvalues ---    0.12290   0.12374   0.12401   0.12417   0.12766
     Eigenvalues ---    0.12771   0.12993   0.13110   0.13665   0.14838
     Eigenvalues ---    0.15715   0.15861   0.16423   0.16493   0.16977
     Eigenvalues ---    0.17681   0.18056   0.18535   0.19067   0.19210
     Eigenvalues ---    0.19309   0.19440   0.19716   0.20121   0.20967
     Eigenvalues ---    0.21924   0.22452   0.23320   0.23585   0.23927
     Eigenvalues ---    0.25035   0.26128   0.27441   0.28241   0.28976
     Eigenvalues ---    0.30038   0.31747   0.32000   0.33218   0.33679
     Eigenvalues ---    0.34355   0.34587   0.34812   0.35049   0.35114
     Eigenvalues ---    0.36284   0.36461   0.36474   0.36493   0.36581
     Eigenvalues ---    0.36607   0.36648   0.36696   0.36799   0.36834
     Eigenvalues ---    0.36892   0.36912   0.37088   0.37118   0.38549
     Eigenvalues ---    0.41833   0.42384   0.42647   0.43014   0.43109
     Eigenvalues ---    0.44629   0.47202   0.48417   0.48472   0.48575
     Eigenvalues ---    0.48668   0.48760   0.51885   0.52164   0.52269
     Eigenvalues ---    0.54788   0.59677
 Eigenvectors required to have negative eigenvalues:
                          R18       D73       D75       D74       A47
   1                   -0.38762   0.29433   0.27956   0.27288   0.26963
                          D84       D83       D68       D82      D107
   1                   -0.23050  -0.21570  -0.21202  -0.20247   0.14830
 RFO step:  Lambda0=1.364745543D-02 Lambda=-2.11523489D-02.
 Linear search not attempted -- option 19 set.
 Maximum step size (   0.300) exceeded in Quadratic search.
    -- Step size scaled by   0.516
 Iteration  1 RMS(Cart)=  0.10309944 RMS(Int)=  0.00265625
 Iteration  2 RMS(Cart)=  0.00457681 RMS(Int)=  0.00032972
 Iteration  3 RMS(Cart)=  0.00000890 RMS(Int)=  0.00032969
 Iteration  4 RMS(Cart)=  0.00000000 RMS(Int)=  0.00032969
 Variable       Old X    -DE/DX   Delta X   Delta X   Delta X     New X
                                 (Linear)    (Quad)   (Total)
    R1        2.62622   0.00000   0.00000   0.00185   0.00192   2.62814
    R2        2.64199   0.00000   0.00000  -0.00190  -0.00197   2.64003
    R3        2.05184   0.00000   0.00000  -0.00017  -0.00017   2.05167
    R4        2.63363   0.00000   0.00000  -0.00075  -0.00061   2.63302
    R5        2.05023   0.00000   0.00000  -0.00002  -0.00002   2.05021
    R6        2.62282   0.00000   0.00000   0.00120   0.00127   2.62409
    R7        2.04902   0.00000   0.00000   0.00014   0.00014   2.04915
    R8        2.63931   0.00001   0.00000  -0.00104  -0.00111   2.63821
    R9        2.05306   0.00000   0.00000  -0.00040  -0.00040   2.05266
   R10        2.63798   0.00000   0.00000   0.00131   0.00116   2.63914
   R11        3.34425   0.00001   0.00000  -0.00166  -0.00167   3.34258
   R12        3.34188   0.00000   0.00000   0.00556   0.00554   3.34742
   R13        3.33959   0.00000   0.00000   0.00467   0.00470   3.34428
   R14        2.64196   0.00001   0.00000   0.00070   0.00059   2.64255
   R15        2.64494   0.00000   0.00000  -0.00225  -0.00231   2.64263
   R16        3.34649   0.00000   0.00000  -0.00479  -0.00479   3.34171
   R17        2.64506   0.00000   0.00000  -0.00176  -0.00183   2.64323
   R18        3.80231   0.00000   0.00000   0.14937   0.14937   3.95169
   R19        2.62189   0.00000   0.00000   0.00138   0.00144   2.62334
   R20        2.05159   0.00000   0.00000   0.00024   0.00024   2.05182
   R21        2.63509   0.00000   0.00000  -0.00037  -0.00024   2.63485
   R22        2.04902   0.00000   0.00000   0.00007   0.00007   2.04910
   R23        2.62488   0.00000   0.00000   0.00198   0.00205   2.62693
   R24        2.05023   0.00000   0.00000   0.00003   0.00003   2.05026
   R25        2.05186   0.00000   0.00000  -0.00012  -0.00012   2.05174
   R26        2.04076   0.02305   0.00000  -0.00385  -0.00385   2.03691
   R27        2.88220  -0.00001   0.00000  -0.01467  -0.01467   2.86754
   R28        2.90588   0.00002   0.00000  -0.01124  -0.01124   2.89464
   R29        4.14762   0.03318   0.00000   0.22948   0.22948   4.37710
   R30        2.05865   0.00000   0.00000   0.00366   0.00366   2.06231
   R31        2.88222   0.00000   0.00000  -0.00158  -0.00158   2.88063
   R32        2.07606   0.00000   0.00000   0.00000   0.00000   2.07605
   R33        2.06834   0.00000   0.00000   0.00069   0.00069   2.06902
   R34        2.06710   0.00000   0.00000  -0.00021  -0.00021   2.06689
   R35        2.06718   0.00000   0.00000  -0.00079  -0.00079   2.06639
   R36        2.63405   0.00000   0.00000  -0.00095  -0.00093   2.63312
   R37        2.64607   0.00000   0.00000   0.00040   0.00042   2.64648
   R38        2.85211   0.00002   0.00000   0.00086   0.00086   2.85297
   R39        2.63444   0.00000   0.00000   0.00100   0.00100   2.63544
   R40        2.04697   0.00000   0.00000  -0.00046  -0.00046   2.04651
   R41        2.62573   0.00000   0.00000  -0.00053  -0.00053   2.62520
   R42        2.05324   0.00000   0.00000  -0.00011  -0.00011   2.05313
   R43        2.63005   0.00000   0.00000  -0.00076  -0.00078   2.62927
   R44        2.05229   0.00000   0.00000  -0.00008  -0.00008   2.05220
   R45        2.63762   0.00000   0.00000   0.00024   0.00022   2.63784
   R46        2.05213   0.00000   0.00000  -0.00014  -0.00014   2.05198
   R47        2.05228   0.00000   0.00000  -0.00007  -0.00007   2.05221
   R48        2.06241   0.00000   0.00000  -0.00196  -0.00196   2.06045
   R49        3.76067   0.00000   0.00000  -0.00005  -0.00005   3.76062
    A1        2.10295   0.00000   0.00000  -0.00149  -0.00167   2.10129
    A2        2.09239   0.00000   0.00000   0.00153   0.00161   2.09400
    A3        2.08781   0.00000   0.00000  -0.00005   0.00003   2.08785
    A4        2.10496   0.00000   0.00000   0.00006   0.00009   2.10505
    A5        2.08118   0.00000   0.00000   0.00004   0.00002   2.08120
    A6        2.09697   0.00000   0.00000  -0.00012  -0.00014   2.09683
    A7        2.08646   0.00000   0.00000   0.00076   0.00080   2.08726
    A8        2.10561   0.00000   0.00000  -0.00036  -0.00038   2.10523
    A9        2.09111   0.00000   0.00000  -0.00040  -0.00042   2.09070
   A10        2.08852   0.00000   0.00000  -0.00057  -0.00074   2.08778
   A11        2.10036   0.00000   0.00000   0.00168   0.00177   2.10213
   A12        2.09397   0.00000   0.00000  -0.00107  -0.00099   2.09299
   A13        2.11679   0.00000   0.00000  -0.00063  -0.00050   2.11628
   A14        2.00018   0.00001   0.00000   0.00858   0.00928   2.00946
   A15        2.16565  -0.00001   0.00000  -0.00785  -0.00869   2.15697
   A16        2.06577   0.00000   0.00000   0.00191   0.00202   2.06779
   A17        2.02760   0.00000   0.00000   0.00923   0.00991   2.03752
   A18        2.18928   0.00000   0.00000  -0.01150  -0.01235   2.17693
   A19        1.83530   0.00001   0.00000  -0.01152  -0.01292   1.82238
   A20        2.18951   0.00000   0.00000  -0.01336  -0.01417   2.17534
   A21        2.02569   0.00000   0.00000   0.01134   0.01196   2.03764
   A22        2.06768   0.00000   0.00000   0.00168   0.00178   2.06946
   A23        2.16403  -0.00001   0.00000  -0.00527  -0.00611   2.15793
   A24        2.11013   0.00000   0.00000   0.00081   0.00093   2.11106
   A25        2.00899   0.00001   0.00000   0.00456   0.00521   2.01420
   A26        1.85109   0.00001   0.00000  -0.00813  -0.00879   1.84230
   A27        1.86055  -0.00002   0.00000   0.01553   0.01579   1.87634
   A28        1.95157  -0.00001   0.00000  -0.00112  -0.00093   1.95064
   A29        2.09265   0.00000   0.00000  -0.00158  -0.00174   2.09091
   A30        2.09417   0.00000   0.00000  -0.00329  -0.00321   2.09096
   A31        2.09635   0.00000   0.00000   0.00485   0.00493   2.10128
   A32        2.08699   0.00000   0.00000   0.00062   0.00065   2.08764
   A33        2.09053   0.00000   0.00000   0.00020   0.00018   2.09071
   A34        2.10562   0.00000   0.00000  -0.00082  -0.00083   2.10479
   A35        2.10317   0.00000   0.00000   0.00073   0.00077   2.10393
   A36        2.09764   0.00000   0.00000  -0.00055  -0.00057   2.09707
   A37        2.08218   0.00000   0.00000  -0.00012  -0.00014   2.08203
   A38        2.10500   0.00000   0.00000  -0.00214  -0.00229   2.10271
   A39        2.08666   0.00000   0.00000   0.00044   0.00051   2.08717
   A40        2.09152   0.00000   0.00000   0.00171   0.00178   2.09331
   A41        1.64086  -0.00001   0.00000  -0.05568  -0.05510   1.58577
   A42        1.76515   0.00001   0.00000  -0.02756  -0.02713   1.73802
   A43        1.86222  -0.00001   0.00000  -0.02850  -0.02774   1.83448
   A44        2.03294  -0.00001   0.00000   0.01600   0.01330   2.04624
   A45        2.05567   0.00002   0.00000   0.02908   0.02663   2.08230
   A46        2.02021  -0.00001   0.00000   0.02280   0.02085   2.04106
   A47        1.88332   0.05600   0.00000  -0.06526  -0.06526   1.81805
   A48        1.84360   0.00000   0.00000  -0.00213  -0.00213   1.84147
   A49        2.01652   0.00000   0.00000   0.00037   0.00037   2.01689
   A50        1.90095   0.00000   0.00000   0.00185   0.00185   1.90280
   A51        1.89871   0.00000   0.00000   0.00503   0.00503   1.90374
   A52        1.85508   0.00000   0.00000  -0.00441  -0.00440   1.85067
   A53        1.93988   0.00000   0.00000  -0.00118  -0.00118   1.93870
   A54        1.98298   0.00000   0.00000  -0.00591  -0.00592   1.97706
   A55        1.90616   0.00000   0.00000   0.00113   0.00113   1.90729
   A56        1.92060   0.00000   0.00000  -0.00048  -0.00048   1.92012
   A57        1.87259   0.00000   0.00000   0.00104   0.00104   1.87363
   A58        1.89252   0.00000   0.00000   0.00169   0.00168   1.89420
   A59        1.88616   0.00000   0.00000   0.00298   0.00298   1.88914
   A60        2.07284  -0.00001   0.00000  -0.00118  -0.00124   2.07160
   A61        2.15693   0.00004   0.00000  -0.00159  -0.00174   2.15519
   A62        2.05292  -0.00003   0.00000   0.00191   0.00176   2.05468
   A63        2.10074   0.00001   0.00000   0.00058   0.00060   2.10134
   A64        2.10143   0.00000   0.00000   0.00365   0.00362   2.10505
   A65        2.08083  -0.00001   0.00000  -0.00403  -0.00407   2.07676
   A66        2.11128   0.00001   0.00000   0.00120   0.00124   2.11252
   A67        2.08814   0.00000   0.00000   0.00061   0.00059   2.08873
   A68        2.08374   0.00000   0.00000  -0.00180  -0.00182   2.08192
   A69        2.10412   0.00000   0.00000  -0.00012  -0.00012   2.10400
   A70        2.08183   0.00000   0.00000  -0.00017  -0.00018   2.08166
   A71        2.09723   0.00000   0.00000   0.00031   0.00030   2.09753
   A72        2.09300   0.00000   0.00000  -0.00055  -0.00055   2.09245
   A73        2.09020   0.00000   0.00000  -0.00011  -0.00011   2.09009
   A74        2.09989   0.00000   0.00000   0.00068   0.00068   2.10057
   A75        2.08424   0.00000   0.00000   0.00006   0.00004   2.08428
   A76        2.09993   0.00000   0.00000  -0.00021  -0.00020   2.09973
   A77        2.09901   0.00000   0.00000   0.00017   0.00017   2.09918
   A78        2.06935   0.00005   0.00000  -0.00418  -0.00418   2.06517
   A79        1.87975  -0.00001   0.00000   0.00022   0.00022   1.87996
   A80        1.97095  -0.00002   0.00000  -0.00759  -0.00758   1.96337
   A81        1.89759  -0.00002   0.00000   0.00022   0.00021   1.89780
   A82        1.88708  -0.00001   0.00000   0.00984   0.00983   1.89692
   A83        1.72678   0.00001   0.00000   0.00272   0.00271   1.72949
    D1       -0.03206   0.00000   0.00000  -0.00367  -0.00366  -0.03572
    D2        3.12246   0.00000   0.00000  -0.00171  -0.00171   3.12075
    D3        3.11817   0.00000   0.00000  -0.00119  -0.00117   3.11700
    D4       -0.01049   0.00000   0.00000   0.00076   0.00078  -0.00972
    D5        0.01422   0.00000   0.00000   0.00726   0.00726   0.02148
    D6       -3.09443   0.00000   0.00000   0.01870   0.01875  -3.07568
    D7       -3.13599   0.00000   0.00000   0.00479   0.00478  -3.13120
    D8        0.03855   0.00000   0.00000   0.01623   0.01627   0.05483
    D9        0.01245   0.00000   0.00000  -0.00005  -0.00006   0.01239
   D10       -3.12930   0.00000   0.00000  -0.00039  -0.00039  -3.12969
   D11        3.14100   0.00000   0.00000  -0.00202  -0.00202   3.13897
   D12       -0.00076   0.00000   0.00000  -0.00236  -0.00235  -0.00311
   D13        0.02430   0.00000   0.00000   0.00006   0.00006   0.02436
   D14        3.13813   0.00000   0.00000   0.00176   0.00178   3.13991
   D15       -3.11714   0.00000   0.00000   0.00039   0.00038  -3.11675
   D16       -0.00331   0.00000   0.00000   0.00209   0.00211  -0.00120
   D17       -0.04247   0.00000   0.00000   0.00376   0.00375  -0.03871
   D18        3.06430   0.00000   0.00000   0.00662   0.00668   3.07098
   D19        3.12679   0.00000   0.00000   0.00201   0.00200   3.12878
   D20       -0.04963   0.00000   0.00000   0.00487   0.00492  -0.04470
   D21        0.02297   0.00000   0.00000  -0.00733  -0.00734   0.01563
   D22        3.12827   0.00000   0.00000  -0.01947  -0.01933   3.10893
   D23       -3.08040   0.00000   0.00000  -0.01082  -0.01090  -3.09130
   D24        0.02490   0.00000   0.00000  -0.02297  -0.02290   0.00200
   D25        2.74377   0.00000   0.00000  -0.05542  -0.05532   2.68845
   D26       -1.45725  -0.00001   0.00000  -0.05308  -0.05304  -1.51028
   D27       -0.43376   0.00000   0.00000  -0.05229  -0.05212  -0.48587
   D28        1.64841  -0.00001   0.00000  -0.04995  -0.04984   1.59858
   D29       -2.77490   0.00000   0.00000   0.07365   0.07351  -2.70139
   D30        0.40228   0.00000   0.00000   0.08568   0.08546   0.48774
   D31       -0.42650   0.00000   0.00000  -0.07834  -0.07807  -0.50457
   D32        2.74260   0.00000   0.00000  -0.06366  -0.06348   2.67913
   D33        0.02180   0.00000   0.00000   0.00885   0.00881   0.03061
   D34       -3.12938   0.00000   0.00000   0.02140   0.02126  -3.10813
   D35        3.13528   0.00000   0.00000  -0.00601  -0.00588   3.12940
   D36       -0.01590   0.00000   0.00000   0.00653   0.00656  -0.00935
   D37        3.09838   0.00000   0.00000  -0.01704  -0.01712   3.08125
   D38       -0.04533   0.00000   0.00000  -0.01471  -0.01478  -0.06012
   D39       -0.01773   0.00000   0.00000  -0.00317  -0.00317  -0.02090
   D40        3.12175   0.00000   0.00000  -0.00085  -0.00083   3.12092
   D41        0.40969   0.00000   0.00000   0.05960   0.05951   0.46919
   D42       -1.61169   0.00002   0.00000   0.04639   0.04630  -1.56540
   D43       -2.72282   0.00000   0.00000   0.04773   0.04771  -2.67511
   D44        1.53899   0.00001   0.00000   0.03452   0.03450   1.57349
   D45        0.03727   0.00000   0.00000  -0.00445  -0.00447   0.03280
   D46       -3.11028   0.00000   0.00000  -0.00670  -0.00669  -3.11697
   D47       -3.11310   0.00000   0.00000   0.00699   0.00694  -3.10616
   D48        0.02253   0.00000   0.00000   0.00474   0.00471   0.02725
   D49        1.04695  -0.00001   0.00000   0.05918   0.05956   1.10651
   D50        3.10630  -0.00001   0.00000   0.05618   0.05665  -3.12023
   D51       -1.05771  -0.00002   0.00000   0.05698   0.05694  -1.00077
   D52        3.06256  -0.00001   0.00000   0.05796   0.05780   3.12036
   D53       -1.16127  -0.00001   0.00000   0.05496   0.05490  -1.10638
   D54        0.95790  -0.00002   0.00000   0.05577   0.05519   1.01309
   D55       -0.02465   0.00000   0.00000  -0.00112  -0.00111  -0.02577
   D56        3.12659   0.00000   0.00000  -0.00094  -0.00093   3.12565
   D57        3.12290   0.00000   0.00000   0.00116   0.00115   3.12406
   D58       -0.00905   0.00000   0.00000   0.00134   0.00133  -0.00771
   D59       -0.00874   0.00000   0.00000   0.00447   0.00449  -0.00425
   D60       -3.12872   0.00000   0.00000   0.00142   0.00142  -3.12730
   D61        3.12312   0.00000   0.00000   0.00430   0.00431   3.12743
   D62        0.00315   0.00000   0.00000   0.00125   0.00124   0.00439
   D63        0.03027   0.00000   0.00000  -0.00231  -0.00233   0.02794
   D64       -3.10920   0.00000   0.00000  -0.00464  -0.00468  -3.11387
   D65       -3.13274   0.00000   0.00000   0.00070   0.00071  -3.13204
   D66        0.01097   0.00000   0.00000  -0.00163  -0.00164   0.00933
   D67        2.94510   0.00000   0.00000   0.03249   0.03266   2.97776
   D68        1.12033   0.00000   0.00000   0.09023   0.09044   1.21077
   D69       -1.39632  -0.00001   0.00000  -0.02554  -0.02592  -1.42224
   D70        3.08574   0.00000   0.00000  -0.07284  -0.07285   3.01289
   D71       -1.09806   0.00000   0.00000  -0.06779  -0.06781  -1.16587
   D72        1.09933   0.00000   0.00000  -0.06755  -0.06756   1.03177
   D73       -1.44794  -0.00001   0.00000  -0.14739  -0.14740  -1.59534
   D74        0.65145  -0.00001   0.00000  -0.14235  -0.14235   0.50910
   D75        2.84884  -0.00001   0.00000  -0.14211  -0.14211   2.70673
   D76        1.08144   0.00001   0.00000  -0.03167  -0.03165   1.04979
   D77       -3.10236   0.00001   0.00000  -0.02662  -0.02660  -3.12896
   D78       -0.90497   0.00001   0.00000  -0.02638  -0.02636  -0.93132
   D79        1.44487  -0.00001   0.00000   0.02973   0.02964   1.47451
   D80       -0.71722   0.00000   0.00000   0.03238   0.03229  -0.68492
   D81       -2.60538   0.00000   0.00000   0.03264   0.03256  -2.57281
   D82       -0.36895  -0.00001   0.00000   0.10206   0.10252  -0.26643
   D83       -2.53104   0.00000   0.00000   0.10471   0.10518  -2.42586
   D84        1.86399   0.00001   0.00000   0.10497   0.10544   1.96943
   D85       -2.89008  -0.00002   0.00000  -0.01045  -0.01084  -2.90091
   D86        1.23102  -0.00001   0.00000  -0.00780  -0.00818   1.22284
   D87       -0.65714   0.00000   0.00000  -0.00754  -0.00791  -0.66506
   D88        1.18808   0.00000   0.00000  -0.02096  -0.02096   1.16712
   D89       -3.00540   0.00000   0.00000  -0.02269  -0.02269  -3.02809
   D90       -0.93762   0.00000   0.00000  -0.01865  -0.01866  -0.95627
   D91       -3.02599   0.00000   0.00000  -0.01978  -0.01978  -3.04576
   D92       -0.93628   0.00000   0.00000  -0.02151  -0.02151  -0.95779
   D93        1.13150   0.00000   0.00000  -0.01748  -0.01748   1.11403
   D94       -0.98928   0.00000   0.00000  -0.02279  -0.02279  -1.01207
   D95        1.10042   0.00000   0.00000  -0.02452  -0.02452   1.07591
   D96       -3.11498   0.00000   0.00000  -0.02048  -0.02048  -3.13546
   D97        0.00832   0.00000   0.00000   0.00707   0.00707   0.01540
   D98       -3.11263   0.00000   0.00000  -0.00404  -0.00406  -3.11669
   D99       -3.09882   0.00000   0.00000   0.03703   0.03701  -3.06181
   D100       0.06341   0.00000   0.00000   0.02592   0.02588   0.08929
   D101       0.00284   0.00000   0.00000  -0.00307  -0.00308  -0.00024
   D102       3.13810   0.00000   0.00000  -0.00023  -0.00022   3.13788
   D103       3.11204   0.00000   0.00000  -0.03132  -0.03135   3.08069
   D104      -0.03588   0.00000   0.00000  -0.02847  -0.02849  -0.06437
   D105       0.38018   0.00000   0.00000  -0.10205  -0.10207   0.27811
   D106       2.53343   0.00000   0.00000  -0.10476  -0.10477   2.42866
   D107      -1.89149  -0.00001   0.00000  -0.09712  -0.09711  -1.98860
   D108      -2.72733   0.00000   0.00000  -0.07235  -0.07235  -2.79968
   D109      -0.57407   0.00000   0.00000  -0.07506  -0.07506  -0.64913
   D110       1.28419  -0.00001   0.00000  -0.06742  -0.06740   1.21679
   D111      -0.00666   0.00000   0.00000  -0.00994  -0.00995  -0.01661
   D112       3.13115   0.00000   0.00000  -0.00425  -0.00425   3.12690
   D113       3.11454   0.00000   0.00000   0.00113   0.00109   3.11563
   D114      -0.03083   0.00000   0.00000   0.00682   0.00679  -0.02404
   D115      -0.01570   0.00000   0.00000   0.00185   0.00185  -0.01386
   D116       3.14031   0.00000   0.00000   0.00040   0.00041   3.14071
   D117       3.13220   0.00000   0.00000  -0.00100  -0.00101   3.13119
   D118       0.00502   0.00000   0.00000  -0.00245  -0.00245   0.00257
   D119      -0.00622   0.00000   0.00000   0.00858   0.00858   0.00236
   D120       3.14073   0.00000   0.00000   0.00334   0.00334  -3.13911
   D121       3.13919   0.00000   0.00000   0.00284   0.00283  -3.14117
   D122       0.00295   0.00000   0.00000  -0.00240  -0.00241   0.00054
   D123       0.01726   0.00000   0.00000  -0.00455  -0.00454   0.01271
   D124      -3.12968   0.00000   0.00000   0.00069   0.00069  -3.12900
   D125      -3.13883   0.00000   0.00000  -0.00310  -0.00310   3.14126
   D126      -0.00259   0.00000   0.00000   0.00214   0.00213  -0.00046
         Item               Value     Threshold  Converged?
 Maximum Force            0.055998     0.000450     NO 
 RMS     Force            0.004299     0.000300     NO 
 Maximum Displacement     0.363870     0.001800     NO 
 RMS     Displacement     0.103563     0.001200     NO 
 Predicted change in Energy=-1.840766D-03
 GradGradGradGradGradGradGradGradGradGradGradGradGradGradGradGradGradGrad

                          Input orientation:                          
 ---------------------------------------------------------------------
 Center     Atomic      Atomic             Coordinates (Angstroms)
 Number     Number       Type             X           Y           Z
 ---------------------------------------------------------------------
      1          6           0       -2.215892    3.104758    0.440198
      2          6           0       -1.665882    3.838141    1.486059
      3          6           0       -0.989680    3.198166    2.522671
      4          6           0       -0.852197    1.816537    2.501689
      5          6           0       -1.367401    1.088065    1.427943
      6          6           0       -2.061247    1.717140    0.391965
      7         16           0       -2.711209    0.891814   -1.034281
      8          6           0       -3.034898   -0.757279   -0.479646
      9          6           0       -2.331337   -1.405252    0.540448
     10         16           0       -1.029142   -0.647681    1.466436
     11          6           0       -2.626492   -2.726853    0.890775
     12          6           0       -3.604409   -3.423370    0.193877
     13          6           0       -4.305571   -2.787674   -0.830009
     14          6           0       -4.036487   -1.462862   -1.153850
     15          1           0       -5.080811   -3.319561   -1.371504
     16          1           0       -4.606184   -0.969680   -1.935534
     17          1           0       -2.084074   -3.204334    1.701149
     18          1           0       -3.822717   -4.452682    0.455871
     19          1           0       -2.760423    3.611877   -0.350405
     20          1           0       -0.326356    1.303565    3.301828
     21          1           0       -1.780615    4.916946    1.494714
     22          1           0       -0.570309    3.768854    3.343824
     23          6           0        0.835634   -0.945216    0.568128
     24          1           0        1.318082   -0.369963    1.341538
     25          6           0        0.925833   -2.456670    0.668044
     26          1           0        1.816016   -2.733994    0.100898
     27          6           0        1.040908   -3.016670    2.081143
     28          1           0        0.139934   -2.860234    2.683252
     29          1           0        1.215267   -4.095177    2.029112
     30          1           0        1.888220   -2.557521    2.597823
     31          1           0        0.075079   -2.902203    0.134527
     32          6           0        0.925895    1.133651   -1.009947
     33          6           0        1.550708    1.933449   -0.055247
     34          6           0        0.408961    1.740493   -2.161384
     35          6           0        1.640002    3.312959   -0.239433
     36          1           0        1.981712    1.493906    0.835736
     37          6           0        0.512299    3.112086   -2.356107
     38          1           0       -0.078350    1.131545   -2.917772
     39          6           0        1.124829    3.908077   -1.386725
     40          1           0        2.118704    3.920530    0.522837
     41          1           0        0.104794    3.560667   -3.257114
     42          1           0        1.198577    4.982417   -1.527133
     43          6           0        0.701745   -0.349244   -0.836588
     44          1           0       -0.291792   -0.599246   -1.209718
     45         35           0        1.797398   -1.321422   -2.183675
     46         35           0        3.579670   -0.705258    0.970231
 ---------------------------------------------------------------------
                    Distance matrix (angstroms):
                    1          2          3          4          5
     1  C    0.000000
     2  C    1.390750   0.000000
     3  C    2.418473   1.393335   0.000000
     4  C    2.787279   2.404261   1.388611   0.000000
     5  C    2.400548   2.766837   2.406996   1.396079   0.000000
     6  C    1.397042   2.419091   2.807419   2.433643   1.396570
     7  S    2.704912   4.015677   4.575459   4.100502   2.811918
     8  C    4.053667   5.182285   5.370509   4.503007   3.134443
     9  C    4.512602   5.369375   5.188517   4.051450   2.816638
    10  S    4.067227   4.530830   3.988449   2.678699   1.768817
    11  C    5.863386   6.661552   6.359881   5.136687   4.053080
    12  C    6.678705   7.626084   7.490315   6.352739   5.184608
    13  C    6.379729   7.498903   7.620097   6.650170   5.362139
    14  C    5.169014   6.378833   6.672707   5.852958   4.505208
    15  H    7.263739   8.429715   8.624542   7.698201   6.407299
    16  H    5.287593   6.593012   7.094056   6.445492   5.102646
    17  H    6.435217   7.058159   6.547107   5.231399   4.360384
    18  H    7.726386   8.628497   8.416248   7.232736   6.137864
    19  H    1.085697   2.149841   3.400184   3.872856   3.387132
    20  H    3.873444   3.393438   2.153276   1.086219   2.154451
    21  H    2.141377   1.084924   2.153248   3.389468   3.851693
    22  H    3.402941   2.157863   1.084366   2.144806   3.390072
    23  C    5.072521   5.475462   4.931493   3.770240   3.118795
    24  H    5.037368   5.160724   4.410486   3.291937   3.056981
    25  C    6.391544   6.856441   6.251880   4.978347   4.289699
    26  H    7.103691   7.565398   6.994815   5.795730   5.148138
    27  C    7.125400   7.393867   6.553046   5.207743   4.803693
    28  H    6.794287   7.040062   6.164903   4.784295   4.408733
    29  H    8.132439   8.457746   7.635329   6.280613   5.822163
    30  H    7.318502   7.400821   6.435517   5.162510   5.025732
    31  H    6.436270   7.091532   6.637126   5.360019   4.435754
    32  C    3.982337   4.501291   4.517857   3.994938   3.347326
    33  C    3.975513   4.043504   3.833893   3.510775   3.380812
    34  C    3.939454   4.691369   5.101115   4.831206   4.057634
    35  C    3.920862   3.765900   3.815445   3.995507   4.095701
    36  H    4.513443   4.384438   3.818300   3.303109   3.425197
    37  C    3.906712   4.475921   5.105470   5.209460   4.684973
    38  H    4.442817   5.407370   5.890659   5.517120   4.533077
    39  C    3.891450   4.005726   4.500944   4.837657   4.699578
    40  H    4.411466   3.906107   3.766058   4.143536   4.582030
    41  H    4.389026   5.070500   5.893657   6.092752   5.498261
    42  H    4.365156   4.312055   4.936894   5.519046   5.521114
    43  C    4.698182   5.341773   5.170073   4.271936   3.387525
    44  H    4.488210   5.370823   5.370113   4.463698   3.310772
    45  Br   6.525510   7.216810   7.095363   6.230552   5.372650
    46  Br   6.955983   6.958762   6.206911   5.324120   5.281953
                    6          7          8          9         10
     6  C    0.000000
     7  S    1.771381   0.000000
     8  C    2.798294   1.769718   0.000000
     9  C    3.137568   2.810798   1.398378   0.000000
    10  S    2.795015   3.384225   2.796839   1.768356   0.000000
    11  C    4.507481   4.099727   2.433942   1.398740   2.684375
    12  C    5.370794   4.574602   2.808205   2.411145   3.994478
    13  C    5.179146   4.015264   2.420716   2.772515   4.537424
    14  C    4.050127   2.704655   1.398420   2.404475   4.071184
    15  H    6.131553   4.844008   3.398008   3.857427   5.622177
    16  H    4.371836   2.805057   2.152594   3.390448   4.946950
    17  H    5.092680   4.965310   3.412919   2.155240   2.775689
    18  H    6.416663   5.658590   3.892539   3.393846   4.827353
    19  H    2.151741   2.805147   4.379676   5.113641   4.943893
    20  H    3.412945   4.965773   5.087516   4.356932   2.769464
    21  H    3.396111   4.843915   6.137438   6.417485   5.615210
    22  H    3.891773   5.659383   6.417086   6.142598   4.820881
    23  C    3.938413   4.303776   4.014246   3.200329   2.091142
    24  H    4.083817   4.844769   4.734465   3.877091   2.366894
    25  C    5.139996   5.228606   4.460102   3.425043   2.780611
    26  H    5.910202   5.910235   5.270276   4.377134   3.783163
    27  C    5.906407   6.249839   5.317394   4.042579   3.205476
    28  H    5.572033   6.002244   4.950344   3.579911   2.782584
    29  H    6.870140   7.047813   5.958132   4.693636   4.152012
    30  H    6.223891   6.800355   6.078550   4.833754   3.665859
    31  H    5.095929   4.850163   3.827515   2.862948   2.841858
    32  C    3.350945   3.645216   4.420940   4.411271   3.623228
    33  C    3.645958   4.495269   5.333659   5.154809   3.953907
    34  C    3.552754   3.424336   4.574634   4.970397   4.575215
    35  C    4.079772   5.042495   6.203163   6.216210   5.071586
    36  H    4.073362   5.087532   5.653710   5.205258   3.748255
    37  C    4.015086   4.131324   5.574558   6.073109   5.578864
    38  H    3.902456   3.246067   4.272387   4.844644   4.826068
    39  C    4.256174   4.892570   6.315984   6.624994   5.790945
    40  H    4.726948   5.909804   7.031819   6.940254   5.627420
    41  H    4.626672   4.471424   6.018027   6.709439   6.427124
    42  H    4.997141   5.679996   7.208581   7.585348   6.754420
    43  C    3.662432   3.636971   3.775765   3.494420   2.896370
    44  H    3.325959   2.847387   2.842993   2.805793   2.776298
    45  Br   5.545802   5.152384   5.154907   4.947154   4.665465
    46  Br   6.166227   6.792927   6.771806   5.967806   4.635804
                   11         12         13         14         15
    11  C    0.000000
    12  C    1.388209   0.000000
    13  C    2.405016   1.394303   0.000000
    14  C    2.786799   2.417984   1.390110   0.000000
    15  H    3.390117   2.154288   1.084950   2.141336   0.000000
    16  H    3.872319   3.399785   2.148873   1.085732   2.462792
    17  H    1.085777   2.152037   3.393437   3.872423   4.293588
    18  H    2.144431   1.084335   2.158446   3.402341   2.491197
    19  H    6.460492   7.106564   6.600890   5.294038   7.380493
    20  H    5.229538   6.538264   7.045882   6.424270   8.112839
    21  H    7.714137   8.635929   8.434507   7.266760   9.324513
    22  H    7.241515   8.417601   8.623289   7.721030   9.634551
    23  C    3.907000   5.098558   5.637502   5.193334   6.663633
    24  H    4.617118   5.905196   6.495107   6.007728   7.550269
    25  C    3.569540   4.656440   5.451726   5.378807   6.401883
    26  H    4.512187   5.464878   6.192197   6.118983   7.076516
    27  C    3.866625   5.030522   6.091969   6.217671   7.034767
    28  H    3.299072   4.531469   5.666638   5.841103   6.626326
    29  H    4.234056   5.200836   6.353251   6.681410   7.197664
    30  H    4.829628   6.057856   7.082799   7.097568   8.056280
    31  H    2.810897   3.716688   4.487042   4.542751   5.387534
    32  C    5.579936   6.537529   6.540444   5.602483   7.486143
    33  C    6.329484   7.438602   7.562094   6.630128   8.561758
    34  C    6.203775   6.951250   6.671107   5.571231   7.507706
    35  C    7.480619   8.548083   8.539106   7.474433   9.510059
    36  H    6.249270   7.469694   7.786948   6.994258   8.827264
    37  C    7.381562   8.133996   7.768399   6.562547   8.580117
    38  H    5.990433   6.546961   6.130940   5.050664   6.872256
    39  C    7.954979   8.866459   8.638996   7.452542   9.526224
    40  H    8.175570   9.316388   9.386239   8.347368  10.384626
    41  H    8.012353   8.628111   8.102073   6.841766   8.819499
    42  H    8.939254   9.832995   9.547562   8.311850  10.410465
    43  C    4.440042   5.390276   5.569488   4.877667   6.522796
    44  H    3.793363   4.573750   4.587354   3.843396   5.510081
    45  Br   5.567610   6.265019   6.420946   5.925770   7.208463
    46  Br   6.527603   7.720223   8.351907   7.943017   9.344636
                   16         17         18         19         20
    16  H    0.000000
    17  H    4.957840   0.000000
    18  H    4.296969   2.476281   0.000000
    19  H    5.187497   7.150319   8.174085   0.000000
    20  H    7.135441   5.096361   7.311524   4.959012   0.000000
    21  H    7.375826   8.129569   9.645689   2.463269   4.293839
    22  H    8.161716   7.322241   9.301187   4.297508   2.477686
    23  C    5.990184   3.861612   5.832251   5.877280   3.725635
    24  H    6.796748   4.442707   6.624260   5.945749   3.057386
    25  C    6.292294   3.268921   5.155367   7.173073   4.758588
    26  H    6.964518   4.241783   5.905524   7.836935   5.580107
    27  C    7.225891   3.153589   5.325269   8.018739   4.692964
    28  H    6.887163   2.455431   4.816609   7.713843   4.235243
    29  H    7.705611   3.433193   5.290008   8.992602   5.756980
    30  H    8.077737   4.123288   6.387049   8.268216   4.506434
    31  H    5.471199   2.684684   4.207144   7.120988   5.280287
    32  C    5.990376   5.935323   7.476968   4.490605   4.493151
    33  C    7.061937   6.534017   8.361675   4.635740   3.897445
    34  C    5.705061   6.751718   7.944340   4.102038   5.529763
    35  C    7.760966   7.753045   9.519975   4.411962   4.521588
    36  H    7.559733   6.273198   8.318509   5.327342   3.383048
    37  C    6.560226   7.943528   9.161076   3.870832   5.998860
    38  H    5.087358   6.645089   7.522323   4.465079   6.226919
    39  C    7.545741   8.391568   9.888157   4.031981   5.556253
    40  H    8.670746   8.355564  10.267212   4.966256   4.533168
    41  H    6.668127   8.668376   9.665679   4.081794   6.949829
    42  H    8.324031   9.392576  10.870455   4.351637   6.259252
    43  C    5.455889   4.727837   6.243350   5.283319   4.573320
    44  H    4.390672   4.297895   5.485489   4.956422   4.896522
    45  Br   6.418034   5.805431   6.953969   6.962187   6.441400
    46  Br   8.690316   6.233587   8.312826   7.783220   4.972801
                   21         22         23         24         25
    21  H    0.000000
    22  H    2.490415   0.000000
    23  C    6.486005   5.648329   0.000000
    24  H    6.129992   4.970410   1.077885   0.000000
    25  C    7.898003   6.939408   1.517436   2.227509   0.000000
    26  H    8.568276   7.648408   2.092649   2.715836   1.091325
    27  C    8.440803   7.087574   2.573378   2.762045   1.524366
    28  H    8.098498   6.699672   2.936843   3.064259   2.200356
    29  H    9.512059   8.170663   3.492972   3.789531   2.149647
    30  H    8.399098   6.828169   2.797700   2.586255   2.158797
    31  H    8.150632   7.430956   2.143887   3.068252   1.098600
    32  C    5.283166   5.304549   2.611542   2.818536   3.963087
    33  C    4.733006   4.406938   3.030947   2.703855   4.492968
    34  C    5.315181   5.948153   3.852962   4.189390   5.088123
    35  C    4.157001   4.234742   4.408085   4.020823   5.884061
    36  H    5.128992   4.240130   2.708214   2.042119   4.092683
    37  C    4.831542   5.838887   5.011726   5.142619   6.350397
    38  H    6.057805   6.812122   4.159303   4.727184   5.171242
    39  C    4.214512   5.027024   5.240184   5.077636   6.691164
    40  H    4.140299   3.900226   5.032276   4.440675   6.489430
    41  H    5.289057   6.638636   5.955634   6.170050   7.231135
    42  H    4.243987   5.322397   6.297513   6.073839   7.761005
    43  C    6.271350   6.004390   1.531776   2.263743   2.599111
    44  H    6.321307   6.316060   2.133429   3.025421   2.908371
    45  Br   8.077745   7.878464   2.939207   3.682681   3.190723
    46  Br   7.785687   6.547820   2.783702   2.316262   3.193996
                   26         27         28         29         30
    26  H    0.000000
    27  C    2.145243   0.000000
    28  H    3.081192   1.094880   0.000000
    29  H    2.435514   1.093749   1.763328   0.000000
    30  H    2.504194   1.093486   1.776355   1.772198   0.000000
    31  H    1.749368   2.176060   2.549895   2.512502   3.078004
    32  C    4.121282   5.176217   5.496233   6.054771   5.250411
    33  C    4.677584   5.415509   5.698163   6.387598   5.226997
    34  C    5.207567   6.405387   6.686521   7.229483   6.581122
    35  C    6.059079   6.768174   6.992897   7.759328   6.524888
    36  H    4.294482   4.772991   5.075825   5.766232   4.419021
    37  C    6.474041   7.584871   7.823197   8.465752   7.653693
    38  H    5.257697   6.591629   6.881382   7.311890   6.920866
    39  C    6.841627   7.745015   7.958942   8.702195   7.633042
    40  H    6.674753   7.191293   7.386588   8.205889   6.806161
    41  H    7.336707   8.522596   8.747409   9.369593   8.654080
    42  H    7.910418   8.776668   8.964109   9.749352   8.622153
    43  C    2.794193   3.967789   4.360044   4.744256   4.251986
    44  H    3.273792   4.295322   4.522573   4.998278   4.804649
    45  Br   2.686071   4.651323   5.366760   5.077417   4.939525
    46  Br   2.825240   3.608609   4.405695   4.266518   2.990139
                   31         32         33         34         35
    31  H    0.000000
    32  C    4.280400   0.000000
    33  C    5.059351   1.393385   0.000000
    34  C    5.190117   1.400459   2.403462   0.000000
    35  C    6.420052   2.419302   1.394613   2.771643   0.000000
    36  H    4.842801   2.156636   1.082965   3.393682   2.140492
    37  C    6.524270   2.428459   2.785936   1.389196   2.406735
    38  H    5.060751   2.155994   3.389828   1.086469   3.858083
    39  C    7.056635   2.806951   2.419372   2.410598   1.391347
    40  H    7.132802   3.396897   2.145993   3.857566   1.085980
    41  H    7.298822   3.407987   3.871751   2.146200   3.394793
    42  H    8.135760   3.892921   3.403917   3.396445   2.154093
    43  C    2.802388   1.509726   2.557718   2.491546   3.827355
    44  H    2.691691   2.127346   3.337987   2.621279   4.469746
    45  Br   3.292311   2.857366   3.896826   3.362080   5.028155
    46  Br   4.219849   3.787508   3.482968   5.083513   4.622950
                   36         37         38         39         40
    36  H    0.000000
    37  C    3.868533   0.000000
    38  H    4.296974   2.141700   0.000000
    39  C    3.391431   1.395885   3.391294   0.000000
    40  H    2.450546   3.394471   4.944014   2.152758   0.000000
    41  H    4.954366   1.085863   2.459538   2.158592   4.298065
    42  H    4.285575   2.157849   4.288780   1.085983   2.485279
    43  C    2.798604   3.784922   2.670694   4.313517   4.699657
    44  H    3.705940   3.966706   2.441033   4.728013   5.407459
    45  Br   4.132419   4.619222   3.174016   5.332461   5.908173
    46  Br   2.721743   5.919916   5.645487   5.732743   4.871601
                   41         42         43         44         45
    41  H    0.000000
    42  H    2.492102   0.000000
    43  C    4.637100   5.399101   0.000000
    44  H    4.653385   5.785924   1.090341   0.000000
    45  Br   5.277497   6.366162   1.990032   2.415543   0.000000
    46  Br   6.938539   6.652524   3.416693   4.444281   3.674680
                   46
    46  Br   0.000000
 Stoichiometry    C22H20Br2S2
 Framework group  C1[X(C22H20Br2S2)]
 Deg. of freedom   132
 Full point group                 C1      NOp   1
 Largest Abelian subgroup         C1      NOp   1
 Largest concise Abelian subgroup C1      NOp   1
                         Standard orientation:                         
 ---------------------------------------------------------------------
 Center     Atomic      Atomic             Coordinates (Angstroms)
 Number     Number       Type             X           Y           Z
 ---------------------------------------------------------------------
      1          6           0        2.188842    3.152305   -0.397028
      2          6           0        1.660452    3.879356   -1.458342
      3          6           0        1.027446    3.231208   -2.516921
      4          6           0        0.911310    1.847534   -2.502831
      5          6           0        1.403962    1.124778   -1.414734
      6          6           0        2.054793    1.762308   -0.356252
      7         16           0        2.672561    0.944013    1.088237
      8          6           0        3.039670   -0.698454    0.541032
      9          6           0        2.378930   -1.355071   -0.501915
     10         16           0        1.094664   -0.616000   -1.467068
     11          6           0        2.705895   -2.671017   -0.845208
     12          6           0        3.672325   -3.353627   -0.119135
     13          6           0        4.330743   -2.709334    0.927503
     14          6           0        4.030614   -1.389702    1.245151
     15          1           0        5.096899   -3.230174    1.492170
     16          1           0        4.567532   -0.889414    2.045303
     17          1           0        2.196893   -3.155109   -1.673147
     18          1           0        3.915074   -4.378745   -0.376021
     19          1           0        2.700108    3.666110    0.411272
     20          1           0        0.419116    1.328194   -3.320084
     21          1           0        1.758269    4.959857   -1.461387
     22          1           0        0.625123    3.797122   -3.349824
     23          6           0       -0.792502   -0.945068   -0.628502
     24          1           0       -1.259439   -0.375699   -1.415664
     25          6           0       -0.855519   -2.457520   -0.734000
     26          1           0       -1.758597   -2.750204   -0.195692
     27          6           0       -0.917166   -3.015954   -2.151054
     28          1           0       -0.000285   -2.843891   -2.724191
     29          1           0       -1.075942   -4.097201   -2.106532
     30          1           0       -1.754977   -2.569041   -2.693322
     31          1           0       -0.015014   -2.890805   -0.174770
     32          6           0       -0.965354    1.128408    0.949779
     33          6           0       -1.572425    1.920470   -0.022653
     34          6           0       -0.494606    1.740641    2.118048
     35          6           0       -1.689347    3.297961    0.161174
     36          1           0       -1.968147    1.476261   -0.927581
     37          6           0       -0.625771    3.109970    2.311950
     38          1           0       -0.021739    1.137697    2.888288
     39          6           0       -1.220042    3.898453    1.325223
     40          1           0       -2.153403    3.899677   -0.614675
     41          1           0       -0.253991    3.562820    3.226174
     42          1           0       -1.315210    4.971162    1.465220
     43          6           0       -0.712359   -0.350350    0.780832
     44          1           0        0.272785   -0.585496    1.184614
     45         35           0       -1.834300   -1.342874    2.090936
     46         35           0       -3.525986   -0.747556   -1.116409
 ---------------------------------------------------------------------
 Rotational constants (GHZ):           0.1620917           0.1302371           0.1053154
 Standard basis: 6-31+G(d,p) (6D, 7F)
 There are   632 symmetry adapted cartesian basis functions of A   symmetry.
 There are   632 symmetry adapted basis functions of A   symmetry.
   632 basis functions,  1130 primitive gaussians,   632 cartesian basis functions
   127 alpha electrons      127 beta electrons
       nuclear repulsion energy      3977.9999528147 Hartrees.
 NAtoms=   46 NActive=   46 NUniq=   46 SFac= 1.00D+00 NAtFMM=   60 NAOKFM=F Big=F
 Integral buffers will be    131072 words long.
 Raffenetti 2 integral format.
 Two-electron integral symmetry is turned on.
 Nuclear repulsion after empirical dispersion term =     3977.9505255231 Hartrees.
 ------------------------------------------------------------------------------
 Polarizable Continuum Model (PCM)
 =================================
 Model                : PCM.
 Atomic radii         : SMD-Coulomb.
 Polarization charges : Total charges.
 Charge compensation  : None.
 Solution method      : Matrix inversion.
 Cavity type          : VdW (van der Waals Surface) (Alpha=1.000).
 Cavity algorithm     : GePol (No added spheres)
                        Default sphere list used, NSphG=   46.
                        Lebedev-Laikov grids with approx.  5.0 points / Ang**2.
                        Smoothing algorithm: York/Karplus (Gamma=1.0000).
                        Polarization charges: spherical gaussians, with
                                              point-specific exponents (IZeta= 3).
                        Self-potential: point-specific (ISelfS= 7).
                        Self-field    : sphere-specific E.n sum rule (ISelfD= 2).
 1st derivatives      : Analytical E(r).r(x)/FMM algorithm (CHGder, D1EAlg=3).
                        Cavity 1st derivative terms included.
 Solvent              : Dichloromethane, Eps=   8.930000 Eps(inf)=   2.028346
 ------------------------------------------------------------------------------
 ------------------------------------------------------------------------------
 Atomic radii for non-electrostatic terms: SMD-CDS.
 ------------------------------------------------------------------------------
 Nuclear repulsion after PCM non-electrostatic terms =     3977.9335237001 Hartrees.
 One-electron integrals computed using PRISM.
 NBasis=   632 RedAO= T EigKep=  1.20D-06  NBF=   632
 NBsUse=   628 1.00D-06 EigRej=  9.29D-07 NBFU=   628
 Initial guess from the checkpoint file:  "/home/osl/gaussian/scratch/Gau-476179.chk"
 B after Tr=     0.000000    0.000000    0.000000
         Rot=    0.999920    0.000636    0.008800   -0.009008 Ang=   1.44 deg.
 ExpMin= 3.50D-02 ExpMax= 5.74D+05 ExpMxC= 5.74D+03 IAcc=3 IRadAn=         5 AccDes= 0.00D+00
 Harris functional with IExCor= 4639 and IRadAn=       5 diagonalized for initial guess.
 HarFok:  IExCor= 4639 AccDes= 0.00D+00 IRadAn=         5 IDoV= 1 UseB2=F ITyADJ=14
 ICtDFT=  3500011 ScaDFX=  1.000000  1.000000  1.000000  1.000000
 FoFCou: FMM=F IPFlag=           0 FMFlag=      100000 FMFlg1=           0
         NFxFlg=           0 DoJE=T BraDBF=F KetDBF=T FulRan=T
         wScrn=  0.000000 ICntrl=       500 IOpCl=  0 I1Cent=   200000004 NGrid=           0
         NMat0=    1 NMatS0=      1 NMatT0=    0 NMatD0=    1 NMtDS0=    0 NMtDT0=    0
 Petite list used in FoFCou.
 Requested convergence on RMS density matrix=1.00D-08 within 128 cycles.
 Requested convergence on MAX density matrix=1.00D-06.
 Requested convergence on             energy=1.00D-06.
 No special actions if energy rises.
 Inv3:  Mode=1 IEnd=    35171328.
 Iteration    1 A*A^-1 deviation from unit magnitude is 7.11D-15 for   2640.
 Iteration    1 A*A^-1 deviation from orthogonality  is 2.33D-15 for   2595   1928.
 Iteration    1 A^-1*A deviation from unit magnitude is 4.88D-15 for   2640.
 Iteration    1 A^-1*A deviation from orthogonality  is 6.86D-15 for   1869   1802.
 Error on total polarization charges =  0.04405
 SCF Done:  E(RwB97XD) =  -6790.01528144     A.U. after   20 cycles
            NFock= 20  Conv=0.30D-08     -V/T= 2.0064
 SMD-CDS (non-electrostatic) energy       (kcal/mol) =     -10.67
 (included in total energy above)
 D1PCM: PCM CHGder 1st derivatives, ID1Alg=3 FixD1E=F DoIter=F DoCFld=F I1PDM=0.
 Calling FoFJK, ICntrl=      2127 FMM=F ISym2X=0 I1Cent= 0 IOpClX= 0 NMat=1 NMatS=1 NMatT=0.
 ***** Axes restored to original set *****
 -------------------------------------------------------------------
 Center     Atomic                   Forces (Hartrees/Bohr)
 Number     Number              X              Y              Z
 -------------------------------------------------------------------
      1        6           0.000047541    0.000030353   -0.000079347
      2        6          -0.000102876    0.000043367    0.000007638
      3        6           0.000008655   -0.000080534   -0.000071679
      4        6          -0.000277755   -0.000131907    0.000111665
      5        6           0.000191667    0.000255282   -0.000303678
      6        6           0.000359211    0.000016389   -0.000104253
      7       16          -0.000829379    0.000631104    0.000162518
      8        6           0.000060501   -0.000029540   -0.000144746
      9        6           0.000328688   -0.000251787   -0.000548690
     10       16           0.002480608   -0.000304509    0.000518954
     11        6          -0.000032166    0.000089451    0.000118954
     12        6          -0.000065785    0.000020344   -0.000020243
     13        6           0.000035469   -0.000021481    0.000052874
     14        6           0.000005469   -0.000051749   -0.000059995
     15        1           0.000007524   -0.000016528   -0.000003581
     16        1           0.000039494   -0.000045225    0.000059471
     17        1          -0.000238686   -0.000248513   -0.000081896
     18        1          -0.000004481    0.000004358    0.000016772
     19        1           0.000067408    0.000057219    0.000019679
     20        1          -0.000003388    0.000128812    0.000049602
     21        1          -0.000013400    0.000010480   -0.000005739
     22        1          -0.000032601    0.000026268    0.000002308
     23        6          -0.033498211   -0.001756632   -0.000804906
     24        1           0.003631456    0.000810662   -0.001006810
     25        6           0.002675479   -0.000363689   -0.000813726
     26        1           0.000214048    0.000123226    0.000718958
     27        6          -0.000585698    0.000180789    0.000171154
     28        1           0.000125710    0.000071878   -0.000015325
     29        1           0.000082667    0.000030010    0.000011928
     30        1           0.000092343    0.000055337    0.000031157
     31        1           0.000683236   -0.000044498   -0.000753125
     32        6          -0.000210286   -0.000014687    0.000122920
     33        6           0.000422312    0.000247225   -0.000089977
     34        6          -0.000529712   -0.000022808    0.000157855
     35        6           0.000059963   -0.000205207    0.000082084
     36        1           0.000062633   -0.000064793   -0.000002406
     37        6           0.000082164    0.000062239    0.000043662
     38        1          -0.000121821   -0.000108885    0.000019079
     39        6           0.000016497    0.000029100    0.000041279
     40        1           0.000015213   -0.000006013   -0.000036128
     41        1           0.000015599   -0.000010342   -0.000018195
     42        1           0.000006305   -0.000000931    0.000007361
     43        6           0.001624359   -0.000255677   -0.000574210
     44        1           0.000498886   -0.000348093   -0.000476828
     45       35           0.000572592    0.000323371    0.000825393
     46       35           0.022032550    0.001136764    0.002662218
 -------------------------------------------------------------------
 Cartesian Forces:  Max     0.033498211 RMS     0.003467044

 GradGradGradGradGradGradGradGradGradGradGradGradGradGradGradGradGradGrad
 Berny optimization.
 FormGI is forming the generalized inverse of G from B-inverse, IUseBI=4.
 Internal  Forces:  Max     0.032736805 RMS     0.002593379
 Search for a saddle point.
 Step number   2 out of a maximum of  268
 All quantities printed in internal units (Hartrees-Bohrs-Radians)
 Swapping is turned off.
 Update second derivatives using D2CorX and points    1    2
 ITU=  0  0
     Eigenvalues ---   -0.00193   0.00182   0.00388   0.00745   0.00943
     Eigenvalues ---    0.01052   0.01431   0.01533   0.01676   0.01726
     Eigenvalues ---    0.01751   0.01780   0.01799   0.01827   0.01878
     Eigenvalues ---    0.02046   0.02114   0.02218   0.02231   0.02265
     Eigenvalues ---    0.02364   0.02411   0.02525   0.02543   0.02557
     Eigenvalues ---    0.02572   0.02695   0.02756   0.02763   0.02857
     Eigenvalues ---    0.02888   0.02979   0.03028   0.03121   0.03399
     Eigenvalues ---    0.03849   0.03937   0.04239   0.04477   0.04715
     Eigenvalues ---    0.04872   0.05556   0.06012   0.07015   0.07721
     Eigenvalues ---    0.09373   0.10864   0.10938   0.11065   0.11139
     Eigenvalues ---    0.11440   0.11676   0.11984   0.12053   0.12179
     Eigenvalues ---    0.12289   0.12374   0.12401   0.12415   0.12764
     Eigenvalues ---    0.12768   0.12989   0.13104   0.13658   0.14836
     Eigenvalues ---    0.15713   0.15858   0.16421   0.16490   0.16965
     Eigenvalues ---    0.17664   0.18055   0.18532   0.19064   0.19208
     Eigenvalues ---    0.19309   0.19440   0.19712   0.20103   0.20961
     Eigenvalues ---    0.21908   0.22446   0.23321   0.23584   0.23913
     Eigenvalues ---    0.25022   0.26119   0.27440   0.28236   0.28972
     Eigenvalues ---    0.30034   0.31732   0.32000   0.33217   0.33676
     Eigenvalues ---    0.34350   0.34587   0.34809   0.35046   0.35114
     Eigenvalues ---    0.36282   0.36459   0.36473   0.36491   0.36580
     Eigenvalues ---    0.36607   0.36648   0.36695   0.36799   0.36832
     Eigenvalues ---    0.36889   0.36912   0.37088   0.37118   0.38543
     Eigenvalues ---    0.41812   0.42383   0.42646   0.43014   0.43106
     Eigenvalues ---    0.44579   0.47201   0.48416   0.48471   0.48574
     Eigenvalues ---    0.48662   0.48760   0.51875   0.52160   0.52268
     Eigenvalues ---    0.54664   0.59649
 Eigenvectors required to have negative eigenvalues:
                          R18       D73       D75       D74       A47
   1                    0.44772  -0.32993  -0.30701  -0.29821  -0.28947
                          D84       D68       D83       D82       D70
   1                    0.23755   0.22330   0.22054   0.21387  -0.15234
 RFO step:  Lambda0=1.212836840D-02 Lambda=-9.46975789D-03.
 Linear search not attempted -- option 19 set.
 Maximum step size (   0.300) exceeded in Quadratic search.
    -- Step size scaled by   0.478
 Iteration  1 RMS(Cart)=  0.04458055 RMS(Int)=  0.00107992
 Iteration  2 RMS(Cart)=  0.00198234 RMS(Int)=  0.00033515
 Iteration  3 RMS(Cart)=  0.00000264 RMS(Int)=  0.00033515
 Iteration  4 RMS(Cart)=  0.00000000 RMS(Int)=  0.00033515
 Variable       Old X    -DE/DX   Delta X   Delta X   Delta X     New X
                                 (Linear)    (Quad)   (Total)
    R1        2.62814  -0.00013   0.00000   0.00041   0.00041   2.62854
    R2        2.64003   0.00008   0.00000  -0.00044  -0.00044   2.63958
    R3        2.05167  -0.00002   0.00000  -0.00004  -0.00004   2.05163
    R4        2.63302  -0.00006   0.00000  -0.00045  -0.00045   2.63257
    R5        2.05021   0.00001   0.00000   0.00002   0.00002   2.05023
    R6        2.62409   0.00001   0.00000   0.00061   0.00061   2.62471
    R7        2.04915   0.00001   0.00000   0.00017   0.00017   2.04932
    R8        2.63821   0.00006   0.00000   0.00024   0.00024   2.63845
    R9        2.05266  -0.00002   0.00000  -0.00019  -0.00019   2.05247
   R10        2.63914   0.00018   0.00000   0.00067   0.00066   2.63980
   R11        3.34258   0.00054   0.00000   0.00028   0.00029   3.34287
   R12        3.34742  -0.00010   0.00000   0.00238   0.00238   3.34981
   R13        3.34428   0.00037   0.00000   0.00460   0.00459   3.34888
   R14        2.64255   0.00055   0.00000   0.00121   0.00121   2.64376
   R15        2.64263   0.00003   0.00000  -0.00078  -0.00078   2.64185
   R16        3.34171   0.00060   0.00000  -0.00435  -0.00434   3.33736
   R17        2.64323   0.00031   0.00000   0.00001   0.00001   2.64325
   R18        3.95169  -0.00191   0.00000   0.17048   0.17048   4.12217
   R19        2.62334  -0.00001   0.00000   0.00074   0.00074   2.62407
   R20        2.05182  -0.00007   0.00000   0.00057   0.00057   2.05239
   R21        2.63485  -0.00016   0.00000  -0.00045  -0.00045   2.63440
   R22        2.04910   0.00000   0.00000   0.00009   0.00009   2.04919
   R23        2.62693  -0.00007   0.00000   0.00094   0.00094   2.62786
   R24        2.05026   0.00000   0.00000   0.00003   0.00003   2.05029
   R25        2.05174  -0.00008   0.00000  -0.00024  -0.00024   2.05150
   R26        2.03691   0.01371   0.00000  -0.00836  -0.00836   2.02855
   R27        2.86754   0.00011   0.00000  -0.01344  -0.01344   2.85410
   R28        2.89464  -0.00045   0.00000  -0.01195  -0.01195   2.88268
   R29        4.37710   0.02092   0.00000   0.20229   0.20229   4.57939
   R30        2.06231  -0.00023   0.00000   0.00153   0.00153   2.06384
   R31        2.88063   0.00003   0.00000  -0.00199  -0.00199   2.87864
   R32        2.07605  -0.00014   0.00000   0.00010   0.00010   2.07616
   R33        2.06902  -0.00010   0.00000   0.00043   0.00043   2.06945
   R34        2.06689  -0.00001   0.00000  -0.00020  -0.00020   2.06669
   R35        2.06639   0.00011   0.00000  -0.00040  -0.00040   2.06599
   R36        2.63312   0.00015   0.00000   0.00033   0.00033   2.63345
   R37        2.64648  -0.00004   0.00000  -0.00051  -0.00050   2.64598
   R38        2.85297  -0.00017   0.00000  -0.00181  -0.00181   2.85116
   R39        2.63544  -0.00025   0.00000  -0.00064  -0.00064   2.63479
   R40        2.04651   0.00005   0.00000   0.00009   0.00009   2.04660
   R41        2.62520   0.00011   0.00000   0.00028   0.00028   2.62548
   R42        2.05313   0.00010   0.00000   0.00023   0.00023   2.05335
   R43        2.62927   0.00001   0.00000   0.00012   0.00011   2.62938
   R44        2.05220  -0.00002   0.00000  -0.00016  -0.00016   2.05204
   R45        2.63784   0.00011   0.00000  -0.00007  -0.00007   2.63777
   R46        2.05198   0.00001   0.00000  -0.00004  -0.00004   2.05194
   R47        2.05221   0.00000   0.00000  -0.00006  -0.00006   2.05215
   R48        2.06045  -0.00021   0.00000  -0.00101  -0.00101   2.05944
   R49        3.76062  -0.00040   0.00000  -0.00195  -0.00195   3.75867
    A1        2.10129   0.00003   0.00000  -0.00006  -0.00006   2.10123
    A2        2.09400  -0.00009   0.00000  -0.00031  -0.00031   2.09369
    A3        2.08785   0.00006   0.00000   0.00035   0.00036   2.08820
    A4        2.10505  -0.00007   0.00000  -0.00139  -0.00139   2.10367
    A5        2.08120   0.00003   0.00000   0.00061   0.00061   2.08182
    A6        2.09683   0.00004   0.00000   0.00077   0.00077   2.09760
    A7        2.08726   0.00010   0.00000   0.00090   0.00090   2.08817
    A8        2.10523  -0.00008   0.00000  -0.00053  -0.00053   2.10469
    A9        2.09070  -0.00002   0.00000  -0.00037  -0.00037   2.09033
   A10        2.08778   0.00006   0.00000   0.00123   0.00123   2.08901
   A11        2.10213  -0.00017   0.00000  -0.00153  -0.00152   2.10060
   A12        2.09299   0.00011   0.00000   0.00035   0.00035   2.09334
   A13        2.11628  -0.00022   0.00000  -0.00307  -0.00307   2.11321
   A14        2.00946  -0.00013   0.00000   0.00367   0.00368   2.01315
   A15        2.15697   0.00035   0.00000  -0.00050  -0.00052   2.15644
   A16        2.06779   0.00010   0.00000   0.00235   0.00235   2.07014
   A17        2.03752  -0.00021   0.00000   0.00137   0.00139   2.03891
   A18        2.17693   0.00012   0.00000  -0.00374  -0.00377   2.17316
   A19        1.82238  -0.00016   0.00000  -0.00224  -0.00229   1.82009
   A20        2.17534   0.00034   0.00000  -0.00360  -0.00363   2.17172
   A21        2.03764  -0.00026   0.00000   0.00308   0.00310   2.04074
   A22        2.06946  -0.00007   0.00000   0.00047   0.00048   2.06994
   A23        2.15793  -0.00011   0.00000  -0.00036  -0.00038   2.15755
   A24        2.11106  -0.00022   0.00000  -0.00065  -0.00065   2.11040
   A25        2.01420   0.00033   0.00000   0.00099   0.00099   2.01519
   A26        1.84230  -0.00031   0.00000  -0.00100  -0.00103   1.84127
   A27        1.87634   0.00027   0.00000   0.00496   0.00496   1.88130
   A28        1.95064  -0.00006   0.00000   0.00331   0.00331   1.95395
   A29        2.09091   0.00005   0.00000   0.00020   0.00020   2.09111
   A30        2.09096   0.00033   0.00000  -0.00096  -0.00096   2.09000
   A31        2.10128  -0.00038   0.00000   0.00076   0.00076   2.10205
   A32        2.08764   0.00009   0.00000   0.00019   0.00019   2.08783
   A33        2.09071  -0.00005   0.00000  -0.00004  -0.00004   2.09068
   A34        2.10479  -0.00004   0.00000  -0.00016  -0.00017   2.10462
   A35        2.10393   0.00002   0.00000  -0.00018  -0.00018   2.10375
   A36        2.09707  -0.00002   0.00000   0.00003   0.00003   2.09710
   A37        2.08203   0.00000   0.00000   0.00017   0.00017   2.08220
   A38        2.10271   0.00012   0.00000  -0.00001  -0.00002   2.10269
   A39        2.08717  -0.00006   0.00000   0.00008   0.00008   2.08725
   A40        2.09331  -0.00007   0.00000  -0.00007  -0.00007   2.09324
   A41        1.58577   0.00061   0.00000  -0.06418  -0.06337   1.52239
   A42        1.73802   0.00083   0.00000  -0.02612  -0.02543   1.71259
   A43        1.83448   0.00067   0.00000  -0.03225  -0.03190   1.80258
   A44        2.04624  -0.00064   0.00000   0.02779   0.02487   2.07111
   A45        2.08230  -0.00052   0.00000   0.02031   0.01695   2.09925
   A46        2.04106   0.00007   0.00000   0.01364   0.01120   2.05226
   A47        1.81805   0.03274   0.00000  -0.10137  -0.10137   1.71668
   A48        1.84147   0.00022   0.00000   0.00512   0.00509   1.84656
   A49        2.01689  -0.00086   0.00000  -0.00204  -0.00205   2.01484
   A50        1.90280   0.00032   0.00000  -0.00129  -0.00129   1.90151
   A51        1.90374   0.00013   0.00000   0.00997   0.00996   1.91370
   A52        1.85067  -0.00020   0.00000  -0.01140  -0.01139   1.83928
   A53        1.93870   0.00041   0.00000  -0.00090  -0.00090   1.93780
   A54        1.97706   0.00003   0.00000  -0.00789  -0.00789   1.96917
   A55        1.90729   0.00003   0.00000   0.00257   0.00257   1.90987
   A56        1.92012  -0.00007   0.00000  -0.00030  -0.00030   1.91981
   A57        1.87363   0.00004   0.00000   0.00219   0.00219   1.87583
   A58        1.89420  -0.00001   0.00000   0.00190   0.00188   1.89609
   A59        1.88914  -0.00002   0.00000   0.00196   0.00196   1.89110
   A60        2.07160   0.00012   0.00000   0.00110   0.00109   2.07269
   A61        2.15519  -0.00013   0.00000  -0.00239  -0.00241   2.15278
   A62        2.05468   0.00001   0.00000   0.00072   0.00070   2.05538
   A63        2.10134   0.00003   0.00000  -0.00026  -0.00027   2.10107
   A64        2.10505  -0.00006   0.00000   0.00091   0.00089   2.10594
   A65        2.07676   0.00003   0.00000  -0.00057  -0.00059   2.07617
   A66        2.11252  -0.00019   0.00000  -0.00104  -0.00104   2.11148
   A67        2.08873   0.00001   0.00000  -0.00004  -0.00005   2.08869
   A68        2.08192   0.00017   0.00000   0.00109   0.00109   2.08301
   A69        2.10400  -0.00004   0.00000  -0.00059  -0.00059   2.10341
   A70        2.08166   0.00003   0.00000   0.00067   0.00066   2.08232
   A71        2.09753   0.00001   0.00000  -0.00009  -0.00009   2.09744
   A72        2.09245   0.00004   0.00000   0.00008   0.00008   2.09253
   A73        2.09009  -0.00003   0.00000  -0.00013  -0.00013   2.08996
   A74        2.10057  -0.00001   0.00000   0.00007   0.00007   2.10064
   A75        2.08428   0.00004   0.00000   0.00066   0.00065   2.08493
   A76        2.09973  -0.00003   0.00000  -0.00045  -0.00045   2.09927
   A77        2.09918  -0.00001   0.00000  -0.00021  -0.00021   2.09897
   A78        2.06517  -0.00031   0.00000  -0.00440  -0.00440   2.06077
   A79        1.87996   0.00026   0.00000  -0.00121  -0.00121   1.87876
   A80        1.96337  -0.00050   0.00000  -0.00621  -0.00620   1.95718
   A81        1.89780   0.00015   0.00000   0.00316   0.00315   1.90095
   A82        1.89692   0.00026   0.00000   0.00897   0.00896   1.90587
   A83        1.72949   0.00026   0.00000   0.00065   0.00063   1.73012
    D1       -0.03572  -0.00001   0.00000  -0.00141  -0.00141  -0.03713
    D2        3.12075   0.00002   0.00000  -0.00086  -0.00086   3.11989
    D3        3.11700  -0.00005   0.00000  -0.00007  -0.00006   3.11693
    D4       -0.00972  -0.00002   0.00000   0.00048   0.00049  -0.00923
    D5        0.02148  -0.00005   0.00000   0.00282   0.00282   0.02430
    D6       -3.07568  -0.00021   0.00000   0.00353   0.00354  -3.07214
    D7       -3.13120   0.00000   0.00000   0.00148   0.00148  -3.12972
    D8        0.05483  -0.00017   0.00000   0.00219   0.00219   0.05702
    D9        0.01239   0.00002   0.00000  -0.00056  -0.00056   0.01183
   D10       -3.12969   0.00004   0.00000   0.00083   0.00083  -3.12886
   D11        3.13897  -0.00002   0.00000  -0.00112  -0.00111   3.13786
   D12       -0.00311   0.00001   0.00000   0.00028   0.00028  -0.00283
   D13        0.02436   0.00004   0.00000   0.00112   0.00112   0.02548
   D14        3.13991   0.00003   0.00000   0.00372   0.00372  -3.13956
   D15       -3.11675   0.00001   0.00000  -0.00026  -0.00026  -3.11701
   D16       -0.00120   0.00000   0.00000   0.00234   0.00234   0.00114
   D17       -0.03871  -0.00009   0.00000   0.00038   0.00038  -0.03834
   D18        3.07098   0.00007   0.00000   0.00355   0.00356   3.07454
   D19        3.12878  -0.00007   0.00000  -0.00218  -0.00218   3.12660
   D20       -0.04470   0.00008   0.00000   0.00100   0.00100  -0.04371
   D21        0.01563   0.00010   0.00000  -0.00232  -0.00232   0.01331
   D22        3.10893   0.00027   0.00000  -0.00294  -0.00294   3.10600
   D23       -3.09130  -0.00006   0.00000  -0.00584  -0.00584  -3.09714
   D24        0.00200   0.00011   0.00000  -0.00646  -0.00645  -0.00445
   D25        2.68845   0.00000   0.00000  -0.01060  -0.01060   2.67785
   D26       -1.51028  -0.00009   0.00000  -0.00481  -0.00481  -1.51509
   D27       -0.48587   0.00014   0.00000  -0.00739  -0.00738  -0.49326
   D28        1.59858   0.00005   0.00000  -0.00160  -0.00159   1.59698
   D29       -2.70139  -0.00015   0.00000   0.01506   0.01505  -2.68633
   D30        0.48774  -0.00033   0.00000   0.01564   0.01563   0.50337
   D31       -0.50457   0.00028   0.00000  -0.01259  -0.01259  -0.51715
   D32        2.67913   0.00010   0.00000  -0.01119  -0.01119   2.66793
   D33        0.03061  -0.00006   0.00000   0.00000   0.00000   0.03061
   D34       -3.10813  -0.00028   0.00000   0.00758   0.00757  -3.10056
   D35        3.12940   0.00012   0.00000  -0.00137  -0.00136   3.12803
   D36       -0.00935  -0.00010   0.00000   0.00621   0.00621  -0.00313
   D37        3.08125   0.00021   0.00000  -0.00563  -0.00563   3.07563
   D38       -0.06012   0.00015   0.00000  -0.00415  -0.00415  -0.06427
   D39       -0.02090   0.00003   0.00000  -0.00421  -0.00421  -0.02511
   D40        3.12092  -0.00002   0.00000  -0.00274  -0.00274   3.11818
   D41        0.46919  -0.00027   0.00000   0.01042   0.01041   0.47961
   D42       -1.56540  -0.00039   0.00000   0.00340   0.00340  -1.56200
   D43       -2.67511  -0.00007   0.00000   0.00322   0.00321  -2.67189
   D44        1.57349  -0.00018   0.00000  -0.00380  -0.00380   1.56969
   D45        0.03280   0.00010   0.00000  -0.00366  -0.00366   0.02914
   D46       -3.11697   0.00010   0.00000  -0.00267  -0.00267  -3.11964
   D47       -3.10616  -0.00010   0.00000   0.00333   0.00333  -3.10284
   D48        0.02725  -0.00010   0.00000   0.00432   0.00432   0.03157
   D49        1.10651  -0.00011   0.00000   0.00456   0.00471   1.11121
   D50       -3.12023  -0.00055   0.00000   0.01737   0.01768  -3.10256
   D51       -1.00077   0.00012   0.00000   0.00968   0.00922  -0.99155
   D52        3.12036  -0.00035   0.00000   0.00807   0.00823   3.12859
   D53       -1.10638  -0.00079   0.00000   0.02088   0.02119  -1.08518
   D54        1.01309  -0.00012   0.00000   0.01320   0.01274   1.02583
   D55       -0.02577  -0.00003   0.00000  -0.00099  -0.00099  -0.02675
   D56        3.12565  -0.00001   0.00000   0.00051   0.00051   3.12616
   D57        3.12406  -0.00004   0.00000  -0.00197  -0.00197   3.12208
   D58       -0.00771  -0.00002   0.00000  -0.00048  -0.00048  -0.00819
   D59       -0.00425  -0.00004   0.00000   0.00296   0.00296  -0.00129
   D60       -3.12730   0.00002   0.00000   0.00154   0.00154  -3.12576
   D61        3.12743  -0.00006   0.00000   0.00145   0.00145   3.12888
   D62        0.00439   0.00000   0.00000   0.00003   0.00003   0.00442
   D63        0.02794   0.00004   0.00000  -0.00032  -0.00032   0.02762
   D64       -3.11387   0.00010   0.00000  -0.00180  -0.00180  -3.11568
   D65       -3.13204  -0.00002   0.00000   0.00109   0.00109  -3.13095
   D66        0.00933   0.00004   0.00000  -0.00039  -0.00039   0.00894
   D67        2.97776  -0.00036   0.00000   0.02683   0.02666   3.00442
   D68        1.21077  -0.00155   0.00000   0.08698   0.08767   1.29845
   D69       -1.42224   0.00068   0.00000  -0.04486  -0.04539  -1.46763
   D70        3.01289   0.00063   0.00000  -0.08095  -0.08082   2.93207
   D71       -1.16587   0.00043   0.00000  -0.06591  -0.06577  -1.23164
   D72        1.03177   0.00060   0.00000  -0.06979  -0.06965   0.96212
   D73       -1.59534   0.00163   0.00000  -0.16232  -0.16264  -1.75798
   D74        0.50910   0.00144   0.00000  -0.14727  -0.14760   0.36150
   D75        2.70673   0.00160   0.00000  -0.15115  -0.15147   2.55526
   D76        1.04979  -0.00071   0.00000  -0.03179  -0.03160   1.01819
   D77       -3.12896  -0.00091   0.00000  -0.01675  -0.01656   3.13767
   D78       -0.93132  -0.00074   0.00000  -0.02062  -0.02043  -0.95176
   D79        1.47451  -0.00026   0.00000   0.01127   0.01120   1.48571
   D80       -0.68492  -0.00047   0.00000   0.01130   0.01122  -0.67370
   D81       -2.57281  -0.00068   0.00000   0.01411   0.01404  -2.55878
   D82       -0.26643  -0.00121   0.00000   0.10096   0.10102  -0.16541
   D83       -2.42586  -0.00142   0.00000   0.10098   0.10104  -2.32482
   D84        1.96943  -0.00163   0.00000   0.10379   0.10386   2.07329
   D85       -2.90091   0.00121   0.00000  -0.03452  -0.03452  -2.93543
   D86        1.22284   0.00100   0.00000  -0.03450  -0.03449   1.18834
   D87       -0.66506   0.00079   0.00000  -0.03169  -0.03168  -0.69674
   D88        1.16712   0.00004   0.00000  -0.02098  -0.02098   1.14614
   D89       -3.02809   0.00013   0.00000  -0.02152  -0.02153  -3.04962
   D90       -0.95627   0.00009   0.00000  -0.01774  -0.01775  -0.97402
   D91       -3.04576  -0.00014   0.00000  -0.00841  -0.00840  -3.05416
   D92       -0.95779  -0.00005   0.00000  -0.00895  -0.00895  -0.96674
   D93        1.11403  -0.00009   0.00000  -0.00518  -0.00517   1.10886
   D94       -1.01207  -0.00006   0.00000  -0.01681  -0.01681  -1.02888
   D95        1.07591   0.00003   0.00000  -0.01735  -0.01736   1.05855
   D96       -3.13546  -0.00001   0.00000  -0.01357  -0.01358   3.13415
   D97        0.01540  -0.00006   0.00000   0.00455   0.00455   0.01995
   D98       -3.11669   0.00003   0.00000  -0.00487  -0.00487  -3.12156
   D99       -3.06181  -0.00010   0.00000   0.01531   0.01530  -3.04651
   D100       0.08929   0.00000   0.00000   0.00589   0.00588   0.09516
   D101      -0.00024   0.00005   0.00000  -0.00204  -0.00204  -0.00228
   D102       3.13788   0.00006   0.00000   0.00267   0.00267   3.14055
   D103       3.08069   0.00008   0.00000  -0.01229  -0.01230   3.06839
   D104      -0.06437   0.00008   0.00000  -0.00758  -0.00760  -0.07196
   D105       0.27811   0.00015   0.00000  -0.03344  -0.03344   0.24467
   D106       2.42866   0.00042   0.00000  -0.03569  -0.03570   2.39296
   D107      -1.98860   0.00090   0.00000  -0.02939  -0.02937  -2.01797
   D108      -2.79968   0.00012   0.00000  -0.02280  -0.02280  -2.82249
   D109      -0.64913   0.00038   0.00000  -0.02505  -0.02506  -0.67419
   D110       1.21679   0.00086   0.00000  -0.01875  -0.01873   1.19806
   D111      -0.01661   0.00004   0.00000  -0.00718  -0.00717  -0.02378
   D112       3.12690   0.00006   0.00000  -0.00240  -0.00240   3.12450
   D113       3.11563  -0.00006   0.00000   0.00210   0.00210   3.11773
   D114      -0.02404  -0.00003   0.00000   0.00688   0.00687  -0.01717
   D115      -0.01386  -0.00001   0.00000   0.00208   0.00208  -0.01178
   D116       3.14071  -0.00002   0.00000   0.00074   0.00074   3.14145
   D117       3.13119  -0.00002   0.00000  -0.00260  -0.00261   3.12858
   D118       0.00257  -0.00003   0.00000  -0.00395  -0.00395  -0.00138
   D119       0.00236   0.00000   0.00000   0.00713   0.00713   0.00949
   D120      -3.13911   0.00000   0.00000   0.00291   0.00291  -3.13621
   D121      -3.14117  -0.00002   0.00000   0.00231   0.00231  -3.13886
   D122       0.00054  -0.00002   0.00000  -0.00191  -0.00191  -0.00137
   D123       0.01271  -0.00001   0.00000  -0.00457  -0.00457   0.00815
   D124      -3.12900  -0.00001   0.00000  -0.00035  -0.00035  -3.12934
   D125       3.14126   0.00000   0.00000  -0.00322  -0.00322   3.13803
   D126      -0.00046  -0.00001   0.00000   0.00100   0.00100   0.00055
         Item               Value     Threshold  Converged?
 Maximum Force            0.032737     0.000450     NO 
 RMS     Force            0.002593     0.000300     NO 
 Maximum Displacement     0.221265     0.001800     NO 
 RMS     Displacement     0.045144     0.001200     NO 
 Predicted change in Energy= 1.991213D-03
 GradGradGradGradGradGradGradGradGradGradGradGradGradGradGradGradGradGrad

                          Input orientation:                          
 ---------------------------------------------------------------------
 Center     Atomic      Atomic             Coordinates (Angstroms)
 Number     Number       Type             X           Y           Z
 ---------------------------------------------------------------------
      1          6           0       -2.248316    3.107203    0.410536
      2          6           0       -1.711000    3.851328    1.455693
      3          6           0       -1.039547    3.221143    2.501033
      4          6           0       -0.894353    1.839857    2.490556
      5          6           0       -1.395688    1.099886    1.417942
      6          6           0       -2.083362    1.720693    0.372433
      7         16           0       -2.711872    0.879403   -1.055663
      8          6           0       -3.051984   -0.762315   -0.481555
      9          6           0       -2.355929   -1.399098    0.551532
     10         16           0       -1.055349   -0.635247    1.470216
     11          6           0       -2.654241   -2.716851    0.913514
     12          6           0       -3.630077   -3.419485    0.219066
     13          6           0       -4.326855   -2.793277   -0.813302
     14          6           0       -4.053204   -1.472297   -1.150813
     15          1           0       -5.101223   -3.329434   -1.351857
     16          1           0       -4.618356   -0.986672   -1.940312
     17          1           0       -2.115989   -3.185904    1.731951
     18          1           0       -3.850962   -4.445798    0.490698
     19          1           0       -2.789657    3.605726   -0.387658
     20          1           0       -0.374624    1.336418    3.300549
     21          1           0       -1.832497    4.929437    1.456734
     22          1           0       -0.630508    3.799293    3.322295
     23          6           0        0.894441   -0.960075    0.547651
     24          1           0        1.311431   -0.376357    1.346222
     25          6           0        0.932895   -2.466123    0.654529
     26          1           0        1.769374   -2.787294    0.030096
     27          6           0        1.104448   -3.017980    2.063961
     28          1           0        0.249292   -2.800209    2.712453
     29          1           0        1.213438   -4.105214    2.018140
     30          1           0        2.005308   -2.600715    2.521767
     31          1           0        0.035430   -2.880810    0.175327
     32          6           0        0.959706    1.127866   -1.003434
     33          6           0        1.579623    1.916134   -0.035786
     34          6           0        0.443443    1.747834   -2.147834
     35          6           0        1.660046    3.298610   -0.197931
     36          1           0        2.006055    1.466716    0.852523
     37          6           0        0.540797    3.122795   -2.321853
     38          1           0       -0.042064    1.147341   -2.912271
     39          6           0        1.148311    3.907011   -1.339854
     40          1           0        2.132751    3.897800    0.574526
     41          1           0        0.133569    3.582685   -3.217239
     42          1           0        1.217485    4.983571   -1.464463
     43          6           0        0.729490   -0.354547   -0.842719
     44          1           0       -0.274474   -0.596000   -1.191198
     45         35           0        1.784094   -1.332935   -2.216290
     46         35           0        3.657494   -0.748516    0.866737
 ---------------------------------------------------------------------
                    Distance matrix (angstroms):
                    1          2          3          4          5
     1  C    0.000000
     2  C    1.390965   0.000000
     3  C    2.417495   1.393096   0.000000
     4  C    2.786730   2.404967   1.388935   0.000000
     5  C    2.402324   2.769707   2.408246   1.396207   0.000000
     6  C    1.396808   2.419031   2.805679   2.431951   1.396920
     7  S    2.706976   4.017586   4.574987   4.098966   2.810637
     8  C    4.051527   5.180431   5.367836   4.501123   3.133560
     9  C    4.509790   5.366601   5.184597   4.048067   2.813832
    10  S    4.068418   4.534252   3.991813   2.682005   1.768969
    11  C    5.859809   6.657674   6.355094   5.133016   4.050418
    12  C    6.674098   7.620815   7.484394   6.348585   5.182134
    13  C    6.374462   7.492784   7.613439   6.645561   5.359750
    14  C    5.164035   6.373443   6.666820   5.848784   4.503002
    15  H    7.257782   8.422546   8.616961   7.693078   6.404815
    16  H    5.282366   6.587246   7.087956   6.441277   5.100705
    17  H    6.431706   7.054287   6.542207   5.227442   4.357228
    18  H    7.721575   8.622815   8.409963   7.228445   6.135370
    19  H    1.085674   2.149828   3.399312   3.872284   3.388595
    20  H    3.872800   3.393253   2.152565   1.086121   2.154699
    21  H    2.141955   1.084934   2.153508   3.390340   3.854577
    22  H    3.402151   2.157400   1.084455   2.144945   3.390996
    23  C    5.141836   5.546392   5.003858   3.848933   3.200865
    24  H    5.067790   5.198114   4.450021   3.329653   3.084303
    25  C    6.421962   6.895087   6.296435   5.025067   4.326837
    26  H    7.143645   7.629982   7.077915   5.878761   5.201336
    27  C    7.175842   7.448767   6.611687   5.270272   4.860539
    28  H    6.814279   7.047350   6.161371   4.784076   4.426338
    29  H    8.160091   8.495601   7.680145   6.325332   5.853276
    30  H    7.425021   7.521723   6.570054   5.303555   5.145838
    31  H    6.413043   7.071848   6.618029   5.339427   4.408870
    32  C    4.025977   4.538416   4.545339   4.019009   3.378124
    33  C    4.033729   4.098498   3.872796   3.536776   3.410581
    34  C    3.954581   4.695925   5.097240   4.828336   4.064110
    35  C    3.960071   3.795250   3.818142   3.985082   4.096698
    36  H    4.581073   4.457206   3.882176   3.351828   3.467869
    37  C    3.904528   4.457712   5.076158   5.183133   4.672065
    38  H    4.444058   5.401481   5.882132   5.513303   4.537102
    39  C    3.903925   3.999230   4.473203   4.808081   4.685863
    40  H    4.454850   3.943733   3.772634   4.131544   4.581435
    41  H    4.365800   5.030993   5.848551   6.055823   5.476113
    42  H    4.364420   4.287810   4.891371   5.475854   5.497266
    43  C    4.735155   5.378483   5.205356   4.308480   3.426711
    44  H    4.491694   5.371067   5.365490   4.457910   3.307682
    45  Br   6.547929   7.250912   7.139027   6.276551   5.407150
    46  Br   7.067764   7.094093   6.363279   5.482315   5.408795
                    6          7          8          9         10
     6  C    0.000000
     7  S    1.772641   0.000000
     8  C    2.798723   1.772149   0.000000
     9  C    3.136792   2.810932   1.399018   0.000000
    10  S    2.795065   3.379097   2.795014   1.766057   0.000000
    11  C    4.506713   4.100490   2.434055   1.398747   2.683179
    12  C    5.370035   4.576950   2.808134   2.411628   3.993318
    13  C    5.178335   4.019389   2.420777   2.773275   4.535891
    14  C    4.049166   2.709007   1.398007   2.405011   4.069101
    15  H    6.130615   4.848818   3.398074   3.858202   5.620661
    16  H    4.370905   2.810608   2.152169   3.390864   4.944716
    17  H    5.091566   4.965138   3.413133   2.154910   2.774764
    18  H    6.415918   5.660964   3.892517   3.394290   4.826511
    19  H    2.151730   2.808046   4.376918   5.110622   4.944226
    20  H    3.411937   4.964694   5.086968   4.354965   2.775062
    21  H    3.396274   4.846464   6.135156   6.414337   5.618705
    22  H    3.890121   5.659006   6.414131   6.138198   4.824503
    23  C    4.010552   4.354284   4.083215   3.279888   2.181358
    24  H    4.107371   4.851077   4.746484   3.889352   2.384123
    25  C    5.167863   5.234656   4.480280   3.459121   2.823219
    26  H    5.939925   5.891103   5.254314   4.383732   3.832011
    27  C    5.956376   6.283784   5.370624   4.108823   3.270271
    28  H    5.599600   6.042081   5.025248   3.663314   2.816435
    29  H    6.893361   7.050017   5.968021   4.713214   4.181900
    30  H    6.325458   6.867388   6.162455   4.934177   3.786350
    31  H    5.069710   4.816867   3.801531   2.838239   2.812310
    32  C    3.391860   3.680346   4.465287   4.449370   3.645264
    33  C    3.690840   4.531213   5.368853   5.179216   3.964929
    34  C    3.568925   3.450076   4.614687   5.002623   4.584292
    35  C    4.102224   5.069708   6.226939   6.225609   5.062737
    36  H    4.125327   5.122983   5.686132   5.227847   3.764569
    37  C    4.013885   4.149205   5.602575   6.090556   5.572283
    38  H    3.909592   3.262922   4.314485   4.882238   4.838445
    39  C    4.260941   4.914080   6.338908   6.634141   5.777950
    40  H    4.749341   5.936212   7.050776   6.943047   5.613800
    41  H    4.611675   4.480700   6.042411   6.724536   6.416907
    42  H    4.991608   5.696592   7.225626   7.587621   6.734183
    43  C    3.700724   3.662097   3.820505   3.543280   2.934980
    44  H    3.329277   2.852384   2.871552   2.830994   2.773883
    45  Br   5.566269   5.143462   5.169387   4.980462   4.705266
    46  Br   6.268872   6.849421   6.843623   6.056721   4.752673
                   11         12         13         14         15
    11  C    0.000000
    12  C    1.388600   0.000000
    13  C    2.405280   1.394066   0.000000
    14  C    2.787016   2.418087   1.390606   0.000000
    15  H    3.390410   2.154107   1.084966   2.141896   0.000000
    16  H    3.872414   3.399733   2.149173   1.085605   2.463326
    17  H    1.086078   2.153101   3.394171   3.872929   4.294425
    18  H    2.144801   1.084385   2.158174   3.402523   2.490869
    19  H    6.456498   7.101268   6.594800   5.288221   7.373565
    20  H    5.227196   6.535452   7.042605   6.421485   8.108995
    21  H    7.709479   8.629462   8.427051   7.260375   9.315669
    22  H    7.235872   8.410600   8.615574   7.714480   9.625680
    23  C    3.976589   5.160226   5.698663   5.256077   6.720861
    24  H    4.625116   5.911819   6.503484   6.017937   7.557937
    25  C    3.605202   4.681799   5.470515   5.395195   6.417279
    26  H    4.511513   5.439618   6.154296   6.084913   7.029139
    27  C    3.942328   5.097114   6.150462   6.270987   7.090498
    28  H    3.416670   4.652955   5.776861   5.932929   6.739933
    29  H    4.255196   5.212153   6.358702   6.686706   7.199559
    30  H    4.930655   6.142506   7.159334   7.174032   8.126424
    31  H    2.793946   3.705135   4.473766   4.523216   5.377616
    32  C    5.614013   6.575638   6.584773   5.649055   7.531518
    33  C    6.347545   7.461552   7.594048   6.667345   8.595448
    34  C    6.237059   6.992636   6.720000   5.619887   7.560129
    35  C    7.485596   8.561080   8.563454   7.504050   9.538200
    36  H    6.262931   7.486135   7.812059   7.026078   8.853007
    37  C    7.401170   8.164183   7.808307   6.602352   8.625806
    38  H    6.032584   6.598106   6.188180   5.104359   6.933361
    39  C    7.963203   8.884861   8.668826   7.485215   9.561534
    40  H    8.172136   9.320901   9.403355   8.371426  10.405490
    41  H    8.032381   8.660462   8.144150   6.881280   8.869051
    42  H    8.941003   9.846039   9.573039   8.340070  10.442452
    43  C    4.484915   5.433880   5.613813   4.921224   6.565545
    44  H    3.819831   4.606624   4.625216   3.879217   5.549322
    45  Br   5.604437   6.292686   6.437753   5.935377   7.220861
    46  Br   6.611696   7.788597   8.411504   8.003076   9.396723
                   16         17         18         19         20
    16  H    0.000000
    17  H    4.958223   0.000000
    18  H    4.297005   2.477533   0.000000
    19  H    5.181216   7.146525   8.168532   0.000000
    20  H    7.132506   5.093550   7.308503   4.958328   0.000000
    21  H    7.368940   8.124954   9.638591   2.463766   4.293580
    22  H    8.154963   7.316339   9.293588   4.296876   2.476227
    23  C    6.048273   3.926777   5.888324   5.940869   3.803007
    24  H    6.807067   4.448545   6.628919   5.973461   3.097705
    25  C    6.303837   3.312796   5.179888   7.197979   4.813559
    26  H    6.922993   4.260428   5.878006   7.863204   5.683097
    27  C    7.273988   3.241858   5.391651   8.065232   4.762099
    28  H    6.973603   2.589344   4.945325   7.738340   4.224549
    29  H    7.707430   3.465851   5.300682   9.015056   5.811874
    30  H    8.147896   4.236903   6.467261   8.365187   4.666004
    31  H    5.451735   2.672970   4.201510   7.097409   5.264995
    32  C    6.038525   5.962453   7.512701   4.536154   4.510899
    33  C    7.104115   6.543183   8.381087   4.697781   3.909768
    34  C    5.756944   6.778288   7.985288   4.123460   5.524796
    35  C    7.798581   7.748020   9.530019   4.464322   4.497715
    36  H    7.596174   6.277859   8.330269   5.395579   3.417227
    37  C    6.606826   7.955597   9.191386   3.881527   5.969970
    38  H    5.142097   6.681839   7.574371   4.468400   6.224587
    39  C    7.587037   8.390535   9.905203   4.062639   5.519114
    40  H    8.704017   8.340880  10.267788   5.024062   4.503200
    41  H    6.714935   8.681520   9.699578   4.068453   6.912709
    42  H    8.362253   9.384532  10.882316   4.372088   6.208211
    43  C    5.495794   4.768884   6.284653   5.317447   4.609241
    44  H    4.425280   4.317821   5.517334   4.962492   4.890815
    45  Br   6.417743   5.850876   6.983663   6.975204   6.497771
    46  Br   8.742193   6.326339   8.377840   7.880272   5.150570
                   21         22         23         24         25
    21  H    0.000000
    22  H    2.490446   0.000000
    23  C    6.553547   5.716266   0.000000
    24  H    6.168301   5.011191   1.073463   0.000000
    25  C    7.936323   6.986890   1.510325   2.233573   0.000000
    26  H    8.634622   7.744748   2.090956   2.784693   1.092137
    27  C    8.494457   7.146235   2.564814   2.745207   1.523311
    28  H    8.102969   6.685759   2.913534   2.978219   2.194079
    29  H    9.550802   8.220838   3.486545   3.790178   2.150525
    30  H    8.518581   6.967673   2.796937   2.609816   2.157490
    31  H    8.132104   7.414219   2.136761   3.044907   1.098655
    32  C    5.319847   5.327029   2.601849   2.811988   3.958069
    33  C    4.790634   4.439333   3.013710   2.690239   4.483187
    34  C    5.319343   5.940047   3.847311   4.180193   5.084312
    35  C    4.194684   4.229576   4.390722   4.001415   5.872612
    36  H    5.204805   4.300250   2.686623   2.030556   4.081433
    37  C    4.813958   5.803965   5.002894   5.127642   6.344178
    38  H    6.049636   6.800656   4.158040   4.721055   5.170080
    39  C    4.213250   4.991136   5.226437   5.058542   6.681377
    40  H    4.191152   3.898146   5.013290   4.420237   6.476540
    41  H    5.246444   6.587582   5.948949   6.155204   7.226173
    42  H    4.223590   5.265990   6.283302   6.052900   7.750423
    43  C    6.306485   6.037493   1.525450   2.265080   2.596512
    44  H    6.322138   6.310070   2.126619   3.000306   2.891679
    45  Br   8.110989   7.927546   2.927435   3.718863   3.201602
    46  Br   7.920054   6.715601   2.789450   2.423308   3.227792
                   26         27         28         29         30
    26  H    0.000000
    27  C    2.152196   0.000000
    28  H    3.083157   1.095107   0.000000
    29  H    2.449142   1.093643   1.764847   0.000000
    30  H    2.509761   1.093273   1.777569   1.773193   0.000000
    31  H    1.742526   2.174524   2.547400   2.506557   3.076467
    32  C    4.129433   5.159254   5.453648   6.048091   5.236663
    33  C    4.707715   5.383327   5.618407   6.372545   5.208090
    34  C    5.202773   6.394460   6.659188   7.225399   6.569206
    35  C    6.091155   6.732321   6.903344   7.741255   6.505228
    36  H    4.339240   4.732121   4.975159   5.747460   4.396631
    37  C    6.478442   7.567178   7.778894   8.457665   7.639634
    38  H    5.236428   6.589937   6.877904   7.312631   6.911470
    39  C    6.861209   7.716435   7.887727   8.687698   7.615579
    40  H    6.717062   7.148694   7.278838   8.183971   6.785181
    41  H    7.334689   8.508963   8.712978   9.363712   8.641413
    42  H    7.932504   8.745706   8.886578   9.733168   8.604190
    43  C    2.785932   3.960208   4.341785   4.741963   4.241785
    44  H    3.235837   4.285262   4.513465   4.982802   4.796082
    45  Br   2.676121   4.649929   5.366658   5.093287   4.909723
    46  Br   2.901996   3.619648   4.385425   4.308892   2.983200
                   31         32         33         34         35
    31  H    0.000000
    32  C    4.279397   0.000000
    33  C    5.043785   1.393560   0.000000
    34  C    5.194987   1.400192   2.404158   0.000000
    35  C    6.400307   2.418976   1.394273   2.772571   0.000000
    36  H    4.821093   2.157370   1.083012   3.394543   2.139863
    37  C    6.521854   2.427644   2.785910   1.389345   2.407213
    38  H    5.075949   2.155824   3.390439   1.086588   3.859116
    39  C    7.043350   2.805779   2.418722   2.410750   1.391407
    40  H    7.106874   3.396841   2.146027   3.858414   1.085895
    41  H    7.300404   3.407282   3.871706   2.146236   3.395152
    42  H    8.120015   3.891717   3.403151   3.396488   2.153848
    43  C    2.810718   1.508767   2.555359   2.491015   3.824558
    44  H    2.680259   2.128419   3.329185   2.631371   4.460598
    45  Br   3.342689   2.864642   3.918272   3.360531   5.053748
    46  Br   4.259586   3.781060   3.497493   5.064536   4.637084
                   36         37         38         39         40
    36  H    0.000000
    37  C    3.868623   0.000000
    38  H    4.297728   2.142601   0.000000
    39  C    3.390764   1.395847   3.391941   0.000000
    40  H    2.450205   3.394696   4.944956   2.152686   0.000000
    41  H    4.954442   1.085841   2.460640   2.158579   4.298082
    42  H    4.284687   2.157663   4.289437   1.085953   2.484771
    43  C    2.796509   3.783564   2.670957   4.310850   4.696827
    44  H    3.692209   3.971459   2.460761   4.724777   5.395067
    45  Br   4.159919   4.627144   3.157691   5.350644   5.938923
    46  Br   2.763097   5.904910   5.617998   5.730530   4.898825
                   41         42         43         44         45
    41  H    0.000000
    42  H    2.491903   0.000000
    43  C    4.636299   5.396315   0.000000
    44  H    4.661839   5.782061   1.089808   0.000000
    45  Br   5.281046   6.386277   1.989002   2.414868   0.000000
    46  Br   6.917819   6.651689   3.413306   4.440578   3.654617
                   46
    46  Br   0.000000
 Stoichiometry    C22H20Br2S2
 Framework group  C1[X(C22H20Br2S2)]
 Deg. of freedom   132
 Full point group                 C1      NOp   1
 Largest Abelian subgroup         C1      NOp   1
 Largest concise Abelian subgroup C1      NOp   1
                         Standard orientation:                         
 ---------------------------------------------------------------------
 Center     Atomic      Atomic             Coordinates (Angstroms)
 Number     Number       Type             X           Y           Z
 ---------------------------------------------------------------------
      1          6           0        2.339015    3.087317   -0.324074
      2          6           0        1.864090    3.851414   -1.384915
      3          6           0        1.230241    3.244007   -2.466584
      4          6           0        1.059653    1.865629   -2.477345
      5          6           0        1.497448    1.106088   -1.390686
      6          6           0        2.147321    1.703816   -0.308202
      7         16           0        2.693896    0.837165    1.138320
      8          6           0        3.030254   -0.804964    0.563177
      9          6           0        2.371148   -1.418629   -0.507452
     10         16           0        1.128422   -0.621815   -1.476822
     11          6           0        2.661857   -2.738141   -0.869210
     12          6           0        3.591694   -3.465529   -0.138103
     13          6           0        4.251364   -2.862443    0.931731
     14          6           0        3.986473   -1.539927    1.270213
     15          1           0        4.990196   -3.418127    1.499616
     16          1           0        4.523330   -1.072587    2.089917
     17          1           0        2.153503   -3.189134   -1.716411
     18          1           0        3.806196   -4.493099   -0.410098
     19          1           0        2.851922    3.567911    0.503358
     20          1           0        0.568785    1.379832   -3.315622
     21          1           0        2.005069    4.927032   -1.369013
     22          1           0        0.870093    3.837606   -3.299635
     23          6           0       -0.867430   -0.919188   -0.648291
     24          1           0       -1.236464   -0.320092   -1.458982
     25          6           0       -0.928261   -2.423151   -0.772686
     26          1           0       -1.798351   -2.734718   -0.190765
     27          6           0       -1.044607   -2.958034   -2.194248
     28          1           0       -0.156630   -2.749959   -2.800434
     29          1           0       -1.175325   -4.043441   -2.164943
     30          1           0       -1.915660   -2.519642   -2.688540
     31          1           0       -0.061539   -2.859109   -0.257151
     32          6           0       -0.966244    1.154479    0.920072
     33          6           0       -1.526442    1.963499   -0.066677
     34          6           0       -0.492149    1.753604    2.093452
     35          6           0       -1.589135    3.345597    0.106160
     36          1           0       -1.919532    1.530731   -0.978327
     37          6           0       -0.572436    3.128390    2.277293
     38          1           0       -0.053412    1.136792    2.873019
     39          6           0       -1.119657    3.933265    1.276737
     40          1           0       -2.014739    3.960946   -0.680843
     41          1           0       -0.198662    3.571915    3.195241
     42          1           0       -1.174941    5.009670    1.409373
     43          6           0       -0.755824   -0.330339    0.754492
     44          1           0        0.226444   -0.593818    1.146169
     45         35           0       -1.890268   -1.302173    2.067773
     46         35           0       -3.608521   -0.653109   -1.091744
 ---------------------------------------------------------------------
 Rotational constants (GHZ):           0.1625578           0.1283336           0.1035373
 Standard basis: 6-31+G(d,p) (6D, 7F)
 There are   632 symmetry adapted cartesian basis functions of A   symmetry.
 There are   632 symmetry adapted basis functions of A   symmetry.
   632 basis functions,  1130 primitive gaussians,   632 cartesian basis functions
   127 alpha electrons      127 beta electrons
       nuclear repulsion energy      3963.4895678437 Hartrees.
 NAtoms=   46 NActive=   46 NUniq=   46 SFac= 1.00D+00 NAtFMM=   60 NAOKFM=F Big=F
 Integral buffers will be    131072 words long.
 Raffenetti 2 integral format.
 Two-electron integral symmetry is turned on.
 Nuclear repulsion after empirical dispersion term =     3963.4406313633 Hartrees.
 ------------------------------------------------------------------------------
 Polarizable Continuum Model (PCM)
 =================================
 Model                : PCM.
 Atomic radii         : SMD-Coulomb.
 Polarization charges : Total charges.
 Charge compensation  : None.
 Solution method      : Matrix inversion.
 Cavity type          : VdW (van der Waals Surface) (Alpha=1.000).
 Cavity algorithm     : GePol (No added spheres)
                        Default sphere list used, NSphG=   46.
                        Lebedev-Laikov grids with approx.  5.0 points / Ang**2.
                        Smoothing algorithm: York/Karplus (Gamma=1.0000).
                        Polarization charges: spherical gaussians, with
                                              point-specific exponents (IZeta= 3).
                        Self-potential: point-specific (ISelfS= 7).
                        Self-field    : sphere-specific E.n sum rule (ISelfD= 2).
 1st derivatives      : Analytical E(r).r(x)/FMM algorithm (CHGder, D1EAlg=3).
                        Cavity 1st derivative terms included.
 Solvent              : Dichloromethane, Eps=   8.930000 Eps(inf)=   2.028346
 ------------------------------------------------------------------------------
 ------------------------------------------------------------------------------
 Atomic radii for non-electrostatic terms: SMD-CDS.
 ------------------------------------------------------------------------------
 Nuclear repulsion after PCM non-electrostatic terms =     3963.4235439274 Hartrees.
 One-electron integrals computed using PRISM.
 NBasis=   632 RedAO= T EigKep=  1.28D-06  NBF=   632
 NBsUse=   628 1.00D-06 EigRej=  9.69D-07 NBFU=   628
 Initial guess from the checkpoint file:  "/home/osl/gaussian/scratch/Gau-476179.chk"
 B after Tr=     0.000000    0.000000    0.000000
         Rot=    0.999858   -0.003314    0.003573    0.016149 Ang=  -1.93 deg.
 ExpMin= 3.50D-02 ExpMax= 5.74D+05 ExpMxC= 5.74D+03 IAcc=3 IRadAn=         5 AccDes= 0.00D+00
 Harris functional with IExCor= 4639 and IRadAn=       5 diagonalized for initial guess.
 HarFok:  IExCor= 4639 AccDes= 0.00D+00 IRadAn=         5 IDoV= 1 UseB2=F ITyADJ=14
 ICtDFT=  3500011 ScaDFX=  1.000000  1.000000  1.000000  1.000000
 FoFCou: FMM=F IPFlag=           0 FMFlag=      100000 FMFlg1=           0
         NFxFlg=           0 DoJE=T BraDBF=F KetDBF=T FulRan=T
         wScrn=  0.000000 ICntrl=       500 IOpCl=  0 I1Cent=   200000004 NGrid=           0
         NMat0=    1 NMatS0=      1 NMatT0=    0 NMatD0=    1 NMtDS0=    0 NMtDT0=    0
 Petite list used in FoFCou.
 Requested convergence on RMS density matrix=1.00D-08 within 128 cycles.
 Requested convergence on MAX density matrix=1.00D-06.
 Requested convergence on             energy=1.00D-06.
 No special actions if energy rises.
 Inv3:  Mode=1 IEnd=    36081072.
 Iteration    1 A*A^-1 deviation from unit magnitude is 3.22D-15 for    182.
 Iteration    1 A*A^-1 deviation from orthogonality  is 2.18D-15 for   1652    587.
 Iteration    1 A^-1*A deviation from unit magnitude is 2.89D-15 for    182.
 Iteration    1 A^-1*A deviation from orthogonality  is 2.79D-14 for   1868   1824.
 Error on total polarization charges =  0.04378
 SCF Done:  E(RwB97XD) =  -6790.01376284     A.U. after   19 cycles
            NFock= 19  Conv=0.36D-08     -V/T= 2.0064
 SMD-CDS (non-electrostatic) energy       (kcal/mol) =     -10.72
 (included in total energy above)
 D1PCM: PCM CHGder 1st derivatives, ID1Alg=3 FixD1E=F DoIter=F DoCFld=F I1PDM=0.
 Calling FoFJK, ICntrl=      2127 FMM=F ISym2X=0 I1Cent= 0 IOpClX= 0 NMat=1 NMatS=1 NMatT=0.
 ***** Axes restored to original set *****
 -------------------------------------------------------------------
 Center     Atomic                   Forces (Hartrees/Bohr)
 Number     Number              X              Y              Z
 -------------------------------------------------------------------
      1        6           0.000190424    0.000113643   -0.000039811
      2        6          -0.000247972    0.000054432   -0.000034881
      3        6           0.000130262    0.000076316   -0.000016506
      4        6          -0.000335386   -0.000043220   -0.000020898
      5        6          -0.000088220    0.000324548   -0.000095936
      6        6           0.000398476   -0.000189331   -0.000104206
      7       16          -0.000772987    0.000002407    0.000352010
      8        6           0.000229433    0.000028018    0.000117475
      9        6           0.000085934   -0.000201822   -0.000825212
     10       16           0.001313964    0.000283589    0.002110716
     11        6          -0.000103246    0.000108946    0.000048000
     12        6          -0.000110518    0.000008306   -0.000026850
     13        6          -0.000019571   -0.000004112    0.000017257
     14        6           0.000020185   -0.000019951   -0.000097964
     15        1          -0.000001828   -0.000009893   -0.000013013
     16        1          -0.000024569    0.000025611   -0.000058285
     17        1          -0.000342015   -0.000245330   -0.000163141
     18        1          -0.000008888   -0.000018153   -0.000006830
     19        1           0.000094902    0.000012676    0.000007107
     20        1          -0.000090298    0.000093514    0.000002097
     21        1          -0.000036547    0.000008087    0.000009460
     22        1          -0.000030755    0.000021561    0.000014722
     23        6          -0.026524376   -0.002438453   -0.001896536
     24        1           0.006012668    0.002280256    0.000617731
     25        6           0.002962563   -0.001026093   -0.000734989
     26        1           0.000793962    0.000188760    0.001485397
     27        6          -0.000850387    0.000247337    0.000133104
     28        1           0.000469541    0.000099532    0.000121896
     29        1           0.000067191    0.000021326    0.000012316
     30        1           0.000083439    0.000085868    0.000089842
     31        1           0.000450611   -0.000219492   -0.001163012
     32        6          -0.000784780    0.000085429    0.000032397
     33        6           0.000450151    0.000075319   -0.000253481
     34        6          -0.000614686    0.000114316    0.000393483
     35        6           0.000274063   -0.000140500    0.000000796
     36        1           0.000149329    0.000108851   -0.000099684
     37        6           0.000135310    0.000000383   -0.000106188
     38        1           0.000010938    0.000039238    0.000041065
     39        6          -0.000158732   -0.000022356    0.000004431
     40        1           0.000000743    0.000004541   -0.000005633
     41        1           0.000029042    0.000002027   -0.000008941
     42        1          -0.000032528    0.000000209    0.000008531
     43        6           0.002551218   -0.000116128   -0.000702347
     44        1           0.000455999   -0.000277770   -0.000745049
     45       35           0.000802966    0.000790710    0.000225420
     46       35           0.013014973   -0.000333152    0.001374142
 -------------------------------------------------------------------
 Cartesian Forces:  Max     0.026524376 RMS     0.002639714

 GradGradGradGradGradGradGradGradGradGradGradGradGradGradGradGradGradGrad
 Berny optimization.
 FormGI is forming the generalized inverse of G from B-inverse, IUseBI=4.
 Internal  Forces:  Max     0.018918017 RMS     0.001611611
 Search for a saddle point.
 Step number   3 out of a maximum of  268
 All quantities printed in internal units (Hartrees-Bohrs-Radians)
 Swapping is turned off.
 Update second derivatives using D2CorX and points    2    3
 ITU=  0  0  0
     Eigenvalues ---   -0.00829   0.00182   0.00389   0.00745   0.00957
     Eigenvalues ---    0.01052   0.01503   0.01533   0.01673   0.01725
     Eigenvalues ---    0.01751   0.01781   0.01799   0.01826   0.01879
     Eigenvalues ---    0.02045   0.02114   0.02221   0.02230   0.02267
     Eigenvalues ---    0.02363   0.02413   0.02524   0.02543   0.02557
     Eigenvalues ---    0.02572   0.02701   0.02756   0.02765   0.02858
     Eigenvalues ---    0.02888   0.02979   0.03025   0.03125   0.03407
     Eigenvalues ---    0.03881   0.03977   0.04219   0.04477   0.04715
     Eigenvalues ---    0.04879   0.05540   0.05983   0.07003   0.07720
     Eigenvalues ---    0.09309   0.10856   0.10938   0.11065   0.11138
     Eigenvalues ---    0.11423   0.11675   0.11979   0.12039   0.12172
     Eigenvalues ---    0.12286   0.12372   0.12400   0.12410   0.12749
     Eigenvalues ---    0.12767   0.12978   0.13084   0.13643   0.14827
     Eigenvalues ---    0.15712   0.15848   0.16418   0.16485   0.16942
     Eigenvalues ---    0.17648   0.18052   0.18523   0.19054   0.19204
     Eigenvalues ---    0.19309   0.19439   0.19700   0.20048   0.20952
     Eigenvalues ---    0.21886   0.22438   0.23318   0.23571   0.23896
     Eigenvalues ---    0.25006   0.26100   0.27439   0.28233   0.28971
     Eigenvalues ---    0.30031   0.31698   0.31997   0.33206   0.33651
     Eigenvalues ---    0.34338   0.34587   0.34807   0.35045   0.35111
     Eigenvalues ---    0.36274   0.36455   0.36472   0.36489   0.36578
     Eigenvalues ---    0.36607   0.36647   0.36694   0.36798   0.36829
     Eigenvalues ---    0.36885   0.36911   0.37088   0.37118   0.38540
     Eigenvalues ---    0.41764   0.42382   0.42641   0.43014   0.43102
     Eigenvalues ---    0.44480   0.47200   0.48414   0.48471   0.48574
     Eigenvalues ---    0.48654   0.48760   0.51863   0.52155   0.52268
     Eigenvalues ---    0.54497   0.59596
 Eigenvectors required to have negative eigenvalues:
                          R18       D73       D75       D74       A47
   1                    0.51974  -0.31334  -0.29503  -0.29322  -0.28042
                          D84       D83       D82       D68       D85
   1                    0.21554   0.20627   0.19934   0.19841  -0.15384
 RFO step:  Lambda0=5.871804056D-03 Lambda=-4.17567321D-03.
 Linear search not attempted -- option 19 set.
 Maximum step size (   0.300) exceeded in Quadratic search.
    -- Step size scaled by   0.621
 Iteration  1 RMS(Cart)=  0.05466395 RMS(Int)=  0.00130978
 Iteration  2 RMS(Cart)=  0.00327646 RMS(Int)=  0.00032347
 Iteration  3 RMS(Cart)=  0.00000236 RMS(Int)=  0.00032347
 Iteration  4 RMS(Cart)=  0.00000000 RMS(Int)=  0.00032347
 Variable       Old X    -DE/DX   Delta X   Delta X   Delta X     New X
                                 (Linear)    (Quad)   (Total)
    R1        2.62854  -0.00017   0.00000   0.00013   0.00014   2.62868
    R2        2.63958   0.00014   0.00000  -0.00027  -0.00027   2.63931
    R3        2.05163  -0.00005   0.00000  -0.00016  -0.00016   2.05146
    R4        2.63257  -0.00004   0.00000  -0.00025  -0.00025   2.63232
    R5        2.05023   0.00001   0.00000   0.00003   0.00003   2.05026
    R6        2.62471   0.00013   0.00000   0.00103   0.00103   2.62574
    R7        2.04932   0.00002   0.00000   0.00020   0.00020   2.04952
    R8        2.63845   0.00005   0.00000   0.00022   0.00022   2.63867
    R9        2.05247  -0.00008   0.00000  -0.00052  -0.00052   2.05196
   R10        2.63980  -0.00004   0.00000   0.00008   0.00008   2.63987
   R11        3.34287   0.00066   0.00000   0.00121   0.00120   3.34407
   R12        3.34981  -0.00017   0.00000   0.00120   0.00120   3.35101
   R13        3.34888  -0.00026   0.00000   0.00136   0.00136   3.35024
   R14        2.64376   0.00017   0.00000   0.00001   0.00000   2.64376
   R15        2.64185   0.00007   0.00000  -0.00032  -0.00032   2.64153
   R16        3.33736   0.00120   0.00000   0.00054   0.00054   3.33790
   R17        2.64325   0.00041   0.00000   0.00009   0.00009   2.64333
   R18        4.12217   0.00036   0.00000   0.21157   0.21157   4.33374
   R19        2.62407   0.00012   0.00000   0.00118   0.00118   2.62525
   R20        2.05239  -0.00018   0.00000  -0.00008  -0.00008   2.05231
   R21        2.63440  -0.00017   0.00000  -0.00044  -0.00043   2.63397
   R22        2.04919   0.00002   0.00000   0.00021   0.00021   2.04940
   R23        2.62786  -0.00017   0.00000   0.00057   0.00057   2.62843
   R24        2.05029   0.00001   0.00000   0.00004   0.00004   2.05033
   R25        2.05150   0.00006   0.00000   0.00026   0.00026   2.05176
   R26        2.02855   0.00992   0.00000  -0.00041  -0.00041   2.02814
   R27        2.85410   0.00070   0.00000  -0.01251  -0.01251   2.84159
   R28        2.88268   0.00108   0.00000  -0.01056  -0.01056   2.87212
   R29        4.57939   0.01238   0.00000   0.16948   0.16948   4.74887
   R30        2.06384  -0.00029   0.00000   0.00116   0.00116   2.06500
   R31        2.87864   0.00012   0.00000  -0.00083  -0.00083   2.87781
   R32        2.07616   0.00022   0.00000   0.00136   0.00136   2.07752
   R33        2.06945  -0.00028   0.00000  -0.00098  -0.00098   2.06848
   R34        2.06669  -0.00001   0.00000  -0.00016  -0.00016   2.06652
   R35        2.06599   0.00014   0.00000  -0.00026  -0.00026   2.06573
   R36        2.63345   0.00013   0.00000   0.00040   0.00040   2.63385
   R37        2.64598   0.00000   0.00000  -0.00076  -0.00076   2.64522
   R38        2.85116   0.00018   0.00000  -0.00214  -0.00214   2.84902
   R39        2.63479  -0.00009   0.00000  -0.00025  -0.00025   2.63455
   R40        2.04660  -0.00007   0.00000   0.00089   0.00089   2.04748
   R41        2.62548  -0.00003   0.00000  -0.00011  -0.00010   2.62538
   R42        2.05335  -0.00005   0.00000  -0.00040  -0.00040   2.05295
   R43        2.62938   0.00005   0.00000   0.00048   0.00048   2.62986
   R44        2.05204  -0.00001   0.00000  -0.00014  -0.00014   2.05191
   R45        2.63777  -0.00007   0.00000  -0.00037  -0.00037   2.63740
   R46        2.05194   0.00000   0.00000  -0.00006  -0.00006   2.05188
   R47        2.05215   0.00000   0.00000  -0.00007  -0.00007   2.05209
   R48        2.05944  -0.00012   0.00000   0.00003   0.00003   2.05947
   R49        3.75867  -0.00012   0.00000  -0.00107  -0.00107   3.75760
    A1        2.10123   0.00012   0.00000   0.00043   0.00042   2.10164
    A2        2.09369  -0.00009   0.00000  -0.00005  -0.00004   2.09365
    A3        2.08820  -0.00003   0.00000  -0.00037  -0.00037   2.08783
    A4        2.10367  -0.00012   0.00000  -0.00182  -0.00182   2.10185
    A5        2.08182   0.00006   0.00000   0.00080   0.00080   2.08262
    A6        2.09760   0.00006   0.00000   0.00102   0.00102   2.09862
    A7        2.08817   0.00000   0.00000   0.00051   0.00052   2.08868
    A8        2.10469  -0.00002   0.00000  -0.00016  -0.00017   2.10453
    A9        2.09033   0.00002   0.00000  -0.00035  -0.00035   2.08997
   A10        2.08901   0.00018   0.00000   0.00214   0.00213   2.09113
   A11        2.10060  -0.00016   0.00000  -0.00152  -0.00152   2.09908
   A12        2.09334  -0.00002   0.00000  -0.00055  -0.00055   2.09279
   A13        2.11321  -0.00027   0.00000  -0.00397  -0.00396   2.10926
   A14        2.01315   0.00017   0.00000   0.00584   0.00589   2.01903
   A15        2.15644   0.00010   0.00000  -0.00190  -0.00196   2.15449
   A16        2.07014   0.00010   0.00000   0.00274   0.00275   2.07289
   A17        2.03891  -0.00026   0.00000   0.00173   0.00176   2.04067
   A18        2.17316   0.00017   0.00000  -0.00446  -0.00450   2.16866
   A19        1.82009   0.00006   0.00000  -0.00145  -0.00152   1.81857
   A20        2.17172   0.00029   0.00000  -0.00400  -0.00404   2.16768
   A21        2.04074  -0.00056   0.00000   0.00099   0.00103   2.04177
   A22        2.06994   0.00027   0.00000   0.00292   0.00292   2.07286
   A23        2.15755  -0.00018   0.00000  -0.00228  -0.00233   2.15521
   A24        2.11040  -0.00053   0.00000  -0.00308  -0.00309   2.10732
   A25        2.01519   0.00071   0.00000   0.00529   0.00532   2.02051
   A26        1.84127  -0.00030   0.00000  -0.00244  -0.00248   1.83879
   A27        1.88130   0.00037   0.00000   0.00823   0.00824   1.88954
   A28        1.95395  -0.00024   0.00000  -0.00123  -0.00121   1.95273
   A29        2.09111   0.00016   0.00000   0.00105   0.00104   2.09215
   A30        2.09000   0.00034   0.00000   0.00066   0.00066   2.09067
   A31        2.10205  -0.00050   0.00000  -0.00170  -0.00169   2.10035
   A32        2.08783   0.00012   0.00000   0.00102   0.00102   2.08885
   A33        2.09068  -0.00005   0.00000  -0.00062  -0.00062   2.09006
   A34        2.10462  -0.00006   0.00000  -0.00041  -0.00041   2.10421
   A35        2.10375  -0.00009   0.00000  -0.00139  -0.00140   2.10236
   A36        2.09710   0.00004   0.00000   0.00051   0.00051   2.09761
   A37        2.08220   0.00005   0.00000   0.00091   0.00091   2.08311
   A38        2.10269   0.00007   0.00000  -0.00048  -0.00049   2.10220
   A39        2.08725  -0.00004   0.00000  -0.00010  -0.00009   2.08716
   A40        2.09324  -0.00004   0.00000   0.00057   0.00058   2.09382
   A41        1.52239   0.00068   0.00000  -0.06340  -0.06305   1.45934
   A42        1.71259   0.00067   0.00000  -0.02439  -0.02326   1.68933
   A43        1.80258   0.00073   0.00000  -0.02479  -0.02508   1.77750
   A44        2.07111  -0.00142   0.00000   0.03146   0.02895   2.10005
   A45        2.09925  -0.00047   0.00000  -0.00334  -0.00636   2.09289
   A46        2.05226   0.00104   0.00000   0.01387   0.01196   2.06423
   A47        1.71668   0.01892   0.00000  -0.09099  -0.09099   1.62569
   A48        1.84656   0.00045   0.00000   0.00459   0.00460   1.85116
   A49        2.01484  -0.00117   0.00000  -0.00180  -0.00180   2.01304
   A50        1.90151   0.00042   0.00000  -0.00175  -0.00175   1.89976
   A51        1.91370  -0.00018   0.00000   0.00045   0.00045   1.91415
   A52        1.83928  -0.00007   0.00000  -0.00627  -0.00626   1.83302
   A53        1.93780   0.00063   0.00000   0.00428   0.00428   1.94208
   A54        1.96917   0.00039   0.00000  -0.00130  -0.00130   1.96787
   A55        1.90987   0.00000   0.00000   0.00213   0.00213   1.91199
   A56        1.91981  -0.00012   0.00000  -0.00320  -0.00320   1.91661
   A57        1.87583  -0.00003   0.00000   0.00297   0.00296   1.87879
   A58        1.89609  -0.00024   0.00000  -0.00230  -0.00231   1.89378
   A59        1.89110  -0.00001   0.00000   0.00196   0.00196   1.89306
   A60        2.07269  -0.00013   0.00000   0.00149   0.00148   2.07416
   A61        2.15278   0.00046   0.00000  -0.00234  -0.00234   2.15044
   A62        2.05538  -0.00033   0.00000   0.00126   0.00126   2.05664
   A63        2.10107   0.00004   0.00000  -0.00095  -0.00096   2.10011
   A64        2.10594   0.00009   0.00000   0.00144   0.00144   2.10738
   A65        2.07617  -0.00013   0.00000  -0.00049  -0.00049   2.07568
   A66        2.11148   0.00010   0.00000  -0.00080  -0.00081   2.11067
   A67        2.08869  -0.00004   0.00000   0.00026   0.00026   2.08895
   A68        2.08301  -0.00006   0.00000   0.00055   0.00055   2.08356
   A69        2.10341   0.00000   0.00000  -0.00057  -0.00057   2.10283
   A70        2.08232   0.00001   0.00000   0.00084   0.00084   2.08316
   A71        2.09744  -0.00001   0.00000  -0.00029  -0.00029   2.09714
   A72        2.09253  -0.00003   0.00000  -0.00024  -0.00024   2.09229
   A73        2.08996   0.00002   0.00000   0.00022   0.00022   2.09018
   A74        2.10064   0.00001   0.00000   0.00002   0.00002   2.10066
   A75        2.08493   0.00001   0.00000   0.00093   0.00092   2.08586
   A76        2.09927   0.00001   0.00000  -0.00050  -0.00050   2.09878
   A77        2.09897  -0.00002   0.00000  -0.00043  -0.00043   2.09854
   A78        2.06077   0.00038   0.00000  -0.00411  -0.00411   2.05666
   A79        1.87876  -0.00002   0.00000  -0.00029  -0.00029   1.87847
   A80        1.95718   0.00052   0.00000  -0.00298  -0.00299   1.95419
   A81        1.90095  -0.00028   0.00000   0.00335   0.00335   1.90430
   A82        1.90587  -0.00088   0.00000   0.00125   0.00123   1.90710
   A83        1.73012   0.00026   0.00000   0.00451   0.00450   1.73462
    D1       -0.03713   0.00005   0.00000   0.00146   0.00146  -0.03567
    D2        3.11989   0.00006   0.00000   0.00116   0.00116   3.12105
    D3        3.11693  -0.00002   0.00000   0.00115   0.00115   3.11808
    D4       -0.00923  -0.00001   0.00000   0.00085   0.00085  -0.00838
    D5        0.02430  -0.00009   0.00000  -0.00049  -0.00049   0.02382
    D6       -3.07214  -0.00023   0.00000  -0.00049  -0.00050  -3.07264
    D7       -3.12972  -0.00001   0.00000  -0.00017  -0.00017  -3.12989
    D8        0.05702  -0.00016   0.00000  -0.00018  -0.00018   0.05684
    D9        0.01183  -0.00002   0.00000  -0.00157  -0.00157   0.01026
   D10       -3.12886   0.00002   0.00000   0.00053   0.00053  -3.12832
   D11        3.13786  -0.00003   0.00000  -0.00128  -0.00128   3.13658
   D12       -0.00283   0.00001   0.00000   0.00083   0.00083  -0.00200
   D13        0.02548   0.00003   0.00000   0.00082   0.00082   0.02630
   D14       -3.13956   0.00004   0.00000   0.00438   0.00438  -3.13518
   D15       -3.11701  -0.00001   0.00000  -0.00127  -0.00127  -3.11827
   D16        0.00114   0.00000   0.00000   0.00230   0.00229   0.00343
   D17       -0.03834  -0.00006   0.00000   0.00017   0.00017  -0.03816
   D18        3.07454   0.00001   0.00000  -0.00083  -0.00083   3.07371
   D19        3.12660  -0.00007   0.00000  -0.00336  -0.00336   3.12324
   D20       -0.04371   0.00000   0.00000  -0.00436  -0.00436  -0.04807
   D21        0.01331   0.00009   0.00000  -0.00032  -0.00032   0.01298
   D22        3.10600   0.00024   0.00000  -0.00012  -0.00012   3.10588
   D23       -3.09714   0.00002   0.00000   0.00064   0.00063  -3.09651
   D24       -0.00445   0.00016   0.00000   0.00084   0.00084  -0.00361
   D25        2.67785   0.00001   0.00000  -0.01519  -0.01518   2.66267
   D26       -1.51509  -0.00024   0.00000  -0.01377  -0.01376  -1.52886
   D27       -0.49326   0.00007   0.00000  -0.01625  -0.01624  -0.50950
   D28        1.59698  -0.00018   0.00000  -0.01483  -0.01483   1.58216
   D29       -2.68633  -0.00004   0.00000   0.01629   0.01628  -2.67005
   D30        0.50337  -0.00019   0.00000   0.01606   0.01605   0.51942
   D31       -0.51715   0.00015   0.00000  -0.01796  -0.01796  -0.53511
   D32        2.66793   0.00000   0.00000  -0.01559  -0.01561   2.65232
   D33        0.03061  -0.00004   0.00000   0.00247   0.00247   0.03308
   D34       -3.10056  -0.00024   0.00000   0.01095   0.01092  -3.08964
   D35        3.12803   0.00009   0.00000   0.00002   0.00003   3.12807
   D36       -0.00313  -0.00011   0.00000   0.00850   0.00849   0.00535
   D37        3.07563   0.00019   0.00000  -0.00751  -0.00750   3.06812
   D38       -0.06427   0.00013   0.00000  -0.00589  -0.00589  -0.07016
   D39       -0.02511   0.00005   0.00000  -0.00511  -0.00511  -0.03022
   D40        3.11818  -0.00001   0.00000  -0.00349  -0.00350   3.11469
   D41        0.47961  -0.00016   0.00000   0.01440   0.01439   0.49399
   D42       -1.56200  -0.00031   0.00000   0.00664   0.00664  -1.55536
   D43       -2.67189   0.00002   0.00000   0.00630   0.00627  -2.66562
   D44        1.56969  -0.00012   0.00000  -0.00146  -0.00147   1.56822
   D45        0.02914   0.00009   0.00000  -0.00580  -0.00579   0.02335
   D46       -3.11964   0.00010   0.00000  -0.00427  -0.00426  -3.12390
   D47       -3.10284  -0.00009   0.00000   0.00206   0.00208  -3.10076
   D48        0.03157  -0.00008   0.00000   0.00359   0.00361   0.03517
   D49        1.11121   0.00026   0.00000   0.00401   0.00400   1.11521
   D50       -3.10256  -0.00106   0.00000   0.02662   0.02702  -3.07553
   D51       -0.99155   0.00051   0.00000   0.02506   0.02472  -0.96682
   D52        3.12859  -0.00001   0.00000   0.00533   0.00528   3.13387
   D53       -1.08518  -0.00134   0.00000   0.02793   0.02830  -1.05688
   D54        1.02583   0.00024   0.00000   0.02638   0.02601   1.05183
   D55       -0.02675  -0.00002   0.00000  -0.00044  -0.00043  -0.02718
   D56        3.12616  -0.00002   0.00000   0.00066   0.00066   3.12683
   D57        3.12208  -0.00003   0.00000  -0.00199  -0.00198   3.12010
   D58       -0.00819  -0.00003   0.00000  -0.00089  -0.00088  -0.00907
   D59       -0.00129  -0.00004   0.00000   0.00375   0.00375   0.00245
   D60       -3.12576   0.00001   0.00000   0.00197   0.00197  -3.12379
   D61        3.12888  -0.00005   0.00000   0.00264   0.00264   3.13153
   D62        0.00442   0.00000   0.00000   0.00086   0.00086   0.00528
   D63        0.02762   0.00002   0.00000  -0.00098  -0.00099   0.02663
   D64       -3.11568   0.00008   0.00000  -0.00260  -0.00261  -3.11828
   D65       -3.13095  -0.00003   0.00000   0.00078   0.00077  -3.13018
   D66        0.00894   0.00003   0.00000  -0.00085  -0.00085   0.00809
   D67        3.00442  -0.00153   0.00000  -0.01315  -0.01383   2.99058
   D68        1.29845  -0.00262   0.00000   0.04840   0.04889   1.34733
   D69       -1.46763  -0.00032   0.00000  -0.07962  -0.07942  -1.54705
   D70        2.93207   0.00117   0.00000  -0.04855  -0.04836   2.88371
   D71       -1.23164   0.00055   0.00000  -0.04574  -0.04554  -1.27718
   D72        0.96212   0.00084   0.00000  -0.04281  -0.04261   0.91951
   D73       -1.75798   0.00211   0.00000  -0.13000  -0.13084  -1.88882
   D74        0.36150   0.00148   0.00000  -0.12719  -0.12803   0.23347
   D75        2.55526   0.00177   0.00000  -0.12427  -0.12510   2.43016
   D76        1.01819  -0.00044   0.00000  -0.00928  -0.00864   1.00955
   D77        3.13767  -0.00107   0.00000  -0.00646  -0.00582   3.13184
   D78       -0.95176  -0.00077   0.00000  -0.00354  -0.00290  -0.95465
   D79        1.48571  -0.00060   0.00000  -0.01504  -0.01490   1.47081
   D80       -0.67370  -0.00048   0.00000  -0.01628  -0.01614  -0.68984
   D81       -2.55878  -0.00102   0.00000  -0.02004  -0.01989  -2.57867
   D82       -0.16541  -0.00172   0.00000   0.07648   0.07589  -0.08952
   D83       -2.32482  -0.00160   0.00000   0.07524   0.07464  -2.25017
   D84        2.07329  -0.00214   0.00000   0.07148   0.07089   2.14419
   D85       -2.93543   0.00107   0.00000  -0.05394  -0.05349  -2.98892
   D86        1.18834   0.00118   0.00000  -0.05518  -0.05473   1.13361
   D87       -0.69674   0.00064   0.00000  -0.05894  -0.05848  -0.75522
   D88        1.14614   0.00002   0.00000  -0.03774  -0.03774   1.10840
   D89       -3.04962   0.00022   0.00000  -0.03338  -0.03338  -3.08300
   D90       -0.97402   0.00014   0.00000  -0.03161  -0.03162  -1.00564
   D91       -3.05416  -0.00032   0.00000  -0.03265  -0.03265  -3.08681
   D92       -0.96674  -0.00012   0.00000  -0.02829  -0.02829  -0.99503
   D93        1.10886  -0.00020   0.00000  -0.02653  -0.02653   1.08233
   D94       -1.02888  -0.00015   0.00000  -0.03753  -0.03752  -1.06640
   D95        1.05855   0.00006   0.00000  -0.03316  -0.03316   1.02539
   D96        3.13415  -0.00003   0.00000  -0.03140  -0.03140   3.10274
   D97        0.01995  -0.00002   0.00000   0.01084   0.01084   0.03079
   D98       -3.12156   0.00011   0.00000   0.00494   0.00494  -3.11662
   D99       -3.04651  -0.00010   0.00000   0.00419   0.00419  -3.04232
   D100       0.09516   0.00003   0.00000  -0.00171  -0.00171   0.09346
   D101      -0.00228  -0.00001   0.00000  -0.00868  -0.00869  -0.01097
   D102       3.14055  -0.00003   0.00000  -0.00644  -0.00644   3.13411
   D103       3.06839   0.00011   0.00000  -0.00256  -0.00255   3.06584
   D104      -0.07196   0.00009   0.00000  -0.00032  -0.00031  -0.07228
   D105       0.24467   0.00073   0.00000   0.01575   0.01575   0.26042
   D106       2.39296   0.00075   0.00000   0.01513   0.01512   2.40808
   D107      -2.01797   0.00050   0.00000   0.02250   0.02251  -1.99546
   D108      -2.82249   0.00064   0.00000   0.00915   0.00916  -2.81333
   D109      -0.67419   0.00066   0.00000   0.00853   0.00852  -0.66567
   D110       1.19806   0.00042   0.00000   0.01590   0.01591   1.21397
   D111      -0.02378   0.00007   0.00000  -0.00717  -0.00717  -0.03095
   D112       3.12450   0.00004   0.00000  -0.00346  -0.00346   3.12105
   D113       3.11773  -0.00006   0.00000  -0.00138  -0.00137   3.11636
   D114      -0.01717  -0.00009   0.00000   0.00234   0.00234  -0.01483
   D115      -0.01178  -0.00001   0.00000   0.00276   0.00275  -0.00902
   D116       3.14145   0.00000   0.00000   0.00193   0.00193  -3.13981
   D117       3.12858   0.00001   0.00000   0.00052   0.00052   3.12910
   D118      -0.00138   0.00002   0.00000  -0.00030  -0.00030  -0.00168
   D119       0.00949  -0.00009   0.00000   0.00111   0.00111   0.01060
   D120      -3.13621  -0.00004   0.00000  -0.00002  -0.00002  -3.13623
   D121      -3.13886  -0.00006   0.00000  -0.00263  -0.00263  -3.14148
   D122      -0.00137  -0.00001   0.00000  -0.00376  -0.00376  -0.00513
   D123       0.00815   0.00006   0.00000   0.00110   0.00110   0.00924
   D124      -3.12934   0.00001   0.00000   0.00223   0.00223  -3.12711
   D125       3.13803   0.00005   0.00000   0.00193   0.00193   3.13996
   D126       0.00055   0.00000   0.00000   0.00306   0.00306   0.00361
         Item               Value     Threshold  Converged?
 Maximum Force            0.018918     0.000450     NO 
 RMS     Force            0.001612     0.000300     NO 
 Maximum Displacement     0.204910     0.001800     NO 
 RMS     Displacement     0.056365     0.001200     NO 
 Predicted change in Energy= 1.118348D-03
 GradGradGradGradGradGradGradGradGradGradGradGradGradGradGradGradGradGrad

                          Input orientation:                          
 ---------------------------------------------------------------------
 Center     Atomic      Atomic             Coordinates (Angstroms)
 Number     Number       Type             X           Y           Z
 ---------------------------------------------------------------------
      1          6           0       -2.279933    3.107267    0.357125
      2          6           0       -1.763206    3.870411    1.399041
      3          6           0       -1.102561    3.258209    2.461638
      4          6           0       -0.949382    1.877238    2.472489
      5          6           0       -1.430186    1.117021    1.404494
      6          6           0       -2.105902    1.721574    0.341752
      7         16           0       -2.707565    0.852554   -1.082089
      8          6           0       -3.070145   -0.774139   -0.477545
      9          6           0       -2.383977   -1.393892    0.572377
     10         16           0       -1.082849   -0.616542    1.479434
     11          6           0       -2.689776   -2.705334    0.950832
     12          6           0       -3.665759   -3.414525    0.262030
     13          6           0       -4.356813   -2.801689   -0.781838
     14          6           0       -4.073598   -1.487671   -1.139286
     15          1           0       -5.132106   -3.342458   -1.314465
     16          1           0       -4.631719   -1.010951   -1.939335
     17          1           0       -2.158744   -3.165658    1.778826
     18          1           0       -3.891642   -4.435886    0.548269
     19          1           0       -2.812514    3.590265   -0.456246
     20          1           0       -0.441277    1.389389    3.298866
     21          1           0       -1.892097    4.947567    1.383428
     22          1           0       -0.709473    3.849688    3.281334
     23          6           0        0.966453   -0.981153    0.516777
     24          1           0        1.322711   -0.381414    1.332407
     25          6           0        0.950584   -2.480703    0.627332
     26          1           0        1.746356   -2.840743   -0.029344
     27          6           0        1.155641   -3.032876    2.031681
     28          1           0        0.354007   -2.747195    2.720082
     29          1           0        1.186934   -4.125349    1.994367
     30          1           0        2.105183   -2.672942    2.436356
     31          1           0        0.019884   -2.859861    0.181617
     32          6           0        0.997803    1.127218   -0.992122
     33          6           0        1.639013    1.896196   -0.022523
     34          6           0        0.455438    1.767978   -2.112247
     35          6           0        1.703426    3.282739   -0.152849
     36          1           0        2.089928    1.429862    0.845315
     37          6           0        0.538986    3.147269   -2.256123
     38          1           0       -0.041199    1.181163   -2.879851
     39          6           0        1.161499    3.912838   -1.269096
     40          1           0        2.190012    3.868146    0.621454
     41          1           0        0.110176    3.624726   -3.131985
     42          1           0        1.218185    4.992650   -1.369138
     43          6           0        0.780840   -0.358615   -0.857260
     44          1           0       -0.224671   -0.604711   -1.197998
     45         35           0        1.836433   -1.305114   -2.251442
     46         35           0        3.734393   -0.856950    0.810104
 ---------------------------------------------------------------------
                    Distance matrix (angstroms):
                    1          2          3          4          5
     1  C    0.000000
     2  C    1.391037   0.000000
     3  C    2.416187   1.392966   0.000000
     4  C    2.785336   2.405689   1.389483   0.000000
     5  C    2.404190   2.773462   2.410307   1.396322   0.000000
     6  C    1.396663   2.419256   2.803900   2.429364   1.396960
     7  S    2.708862   4.019363   4.573971   4.095877   2.807976
     8  C    4.048015   5.177017   5.363768   4.497792   3.131776
     9  C    4.507504   5.364850   5.182024   4.045835   2.811907
    10  S    4.069317   4.538953   3.997350   2.687547   1.769604
    11  C    5.857199   6.655813   6.353395   5.132677   4.050033
    12  C    6.668083   7.614643   7.478879   6.345675   5.180533
    13  C    6.366037   7.483311   7.604778   6.640300   5.357376
    14  C    5.154603   6.363180   6.657108   5.841939   4.499207
    15  H    7.247624   8.410593   8.606102   7.686444   6.401867
    16  H    5.269189   6.572733   7.074549   6.431597   5.095024
    17  H    6.433157   7.057404   6.545825   5.232067   4.360305
    18  H    7.715783   8.616764   8.404705   7.225999   6.134058
    19  H    1.085588   2.149795   3.398271   3.870815   3.389707
    20  H    3.871123   3.392978   2.151914   1.085848   2.154245
    21  H    2.142526   1.084953   2.154027   3.391413   3.858353
    22  H    3.401254   2.157269   1.084559   2.145308   3.392555
    23  C    5.222996   5.636231   5.102499   3.957983   3.306698
    24  H    5.108925   5.254078   4.517074   3.400544   3.135115
    25  C    6.460237   6.949593   6.365154   5.099620   4.383567
    26  H    7.192995   7.706938   7.177641   5.982100   5.273538
    27  C    7.232473   7.521654   6.697917   5.360472   4.929656
    28  H    6.840755   7.072514   6.184922   4.810978   4.454917
    29  H    8.185991   8.543413   7.744486   6.389327   5.888948
    30  H    7.547401   7.671761   6.743056   5.480494   5.284637
    31  H    6.397389   7.068104   6.624890   5.350484   4.406101
    32  C    4.060124   4.567924   4.569584   4.044451   3.411598
    33  C    4.119340   4.182519   3.942380   3.595168   3.473251
    34  C    3.920937   4.655293   5.056538   4.796380   4.043117
    35  C    4.019703   3.843340   3.835323   3.988135   4.115237
    36  H    4.706134   4.594511   4.018375   3.476384   3.577954
    37  C    3.844082   4.379868   4.996423   5.117420   4.625977
    38  H    4.381760   5.339127   5.828560   5.473286   4.504332
    39  C    3.890629   3.959123   4.412809   4.753834   4.656340
    40  H    4.541939   4.028967   3.820907   4.152810   4.613856
    41  H    4.260783   4.909187   5.735301   5.965442   5.407489
    42  H    4.332607   4.220300   4.803019   5.400207   5.452284
    43  C    4.780732   5.426576   5.257727   4.368058   3.490224
    44  H    4.518992   5.398001   5.393123   4.489738   3.345234
    45  Br   6.574055   7.284880   7.188513   6.340634   5.468400
    46  Br   7.217501   7.274502   6.561876   5.672482   5.560822
                    6          7          8          9         10
     6  C    0.000000
     7  S    1.773278   0.000000
     8  C    2.798142   1.772870   0.000000
     9  C    3.136342   2.808645   1.399020   0.000000
    10  S    2.794234   3.370363   2.793555   1.766341   0.000000
    11  C    4.506595   4.097761   2.431965   1.398792   2.687878
    12  C    5.368335   4.575233   2.805952   2.412932   3.997776
    13  C    5.175806   4.020406   2.420551   2.776306   4.539500
    14  C    4.045312   2.710345   1.397836   2.406949   4.069538
    15  H    6.127429   4.850827   3.398291   3.861255   5.624320
    16  H    4.364608   2.812453   2.152075   3.392298   4.943483
    17  H    5.094410   4.963070   3.411924   2.155320   2.783016
    18  H    6.414502   5.659303   3.890443   3.395198   4.831541
    19  H    2.151303   2.810294   4.372053   5.107203   4.943260
    20  H    3.409670   4.961554   5.084593   4.353674   2.783111
    21  H    3.396738   4.849009   6.130982   6.412008   5.623469
    22  H    3.888448   5.658148   6.409502   6.134944   4.830472
    23  C    4.095697   4.406502   4.162410   3.376215   2.293314
    24  H    4.142385   4.857530   4.767321   3.916924   2.421491
    25  C    5.204113   5.235912   4.505483   3.507631   2.887217
    26  H    5.982670   5.880997   5.260268   4.417589   3.902292
    27  C    6.008188   6.302102   5.408824   4.164701   3.339833
    28  H    5.628278   6.065305   5.083561   3.733715   2.853673
    29  H    6.910891   7.029311   5.955138   4.715328   4.210558
    30  H    6.436799   6.926119   6.235406   5.026226   3.912547
    31  H    5.053134   4.776815   3.785897   2.842589   2.816529
    32  C    3.430082   3.716623   4.519751   4.498898   3.671294
    33  C    3.766641   4.593975   5.432670   5.230969   3.997281
    34  C    3.547496   3.450191   4.643743   5.026620   4.577383
    35  C    4.146426   5.121145   6.273011   6.253294   5.062812
    36  H    4.235996   5.202318   5.764888   5.297538   3.828366
    37  C    3.972026   4.145379   5.618417   6.096414   5.545359
    38  H    3.864423   3.232560   4.332297   4.902795   4.829094
    39  C    4.251162   4.936594   6.364049   6.642500   5.753850
    40  H    4.810497   5.998509   7.101258   6.972290   5.617844
    41  H    4.538704   4.452716   6.042393   6.717858   6.377840
    42  H    4.967559   5.712644   7.241586   7.585049   6.698668
    43  C    3.754743   3.699520   3.891906   3.623772   3.000000
    44  H    3.364738   2.881287   2.940150   2.901661   2.811628
    45  Br   5.606024   5.164381   5.244345   5.078749   4.787042
    46  Br   6.401343   6.928320   6.925795   6.146484   4.869458
                   11         12         13         14         15
    11  C    0.000000
    12  C    1.389224   0.000000
    13  C    2.406333   1.393838   0.000000
    14  C    2.786800   2.417185   1.390907   0.000000
    15  H    3.391529   2.154229   1.084989   2.142746   0.000000
    16  H    3.872356   3.399450   2.149911   1.085745   2.465112
    17  H    1.086034   2.152603   3.394257   3.872684   4.294251
    18  H    2.145076   1.084498   2.157816   3.401900   2.490805
    19  H    6.452092   7.093027   6.583916   5.276581   7.360686
    20  H    5.228362   6.534313   7.039084   6.416262   8.104139
    21  H    7.706512   8.621369   8.415116   7.248125   9.300581
    22  H    7.233336   8.403845   8.605421   7.703676   9.612909
    23  C    4.065614   5.238662   5.773900   5.329279   6.791291
    24  H    4.652554   5.935512   6.525700   6.037651   7.578811
    25  C    3.661602   4.723991   5.500659   5.417513   6.443005
    26  H    4.545145   5.450239   6.149507   6.077387   7.015446
    27  C    4.007836   5.150070   6.193261   6.307743   7.129396
    28  H    3.520883   4.758768   5.870114   6.007063   6.835886
    29  H    4.258437   5.201431   6.339757   6.667107   7.175761
    30  H    5.019907   6.211393   7.220162   7.236533   8.178952
    31  H    2.820963   3.728013   4.481864   4.514896   5.386479
    32  C    5.662310   6.629414   6.644730   5.707750   7.593266
    33  C    6.392176   7.511680   7.654842   6.732877   8.657982
    34  C    6.267802   7.034187   6.768279   5.661985   7.614044
    35  C    7.508352   8.593812   8.610597   7.556710   9.589947
    36  H    6.321119   7.545611   7.881251   7.102091   8.921741
    37  C    7.413665   8.190123   7.844263   6.633696   8.669750
    38  H    6.065802   6.642981   6.236128   5.139308   6.987912
    39  C    7.972490   8.907133   8.704830   7.522538   9.604730
    40  H    8.193378   9.351820   9.450759   8.427205  10.457246
    41  H    8.036092   8.679175   8.171658   6.900103   8.906546
    42  H    8.939428   9.858712   9.600898   8.369609  10.478703
    43  C    4.563053   5.510321   5.689444   4.991981   6.638922
    44  H    3.886750   4.676304   4.698351   3.949342   5.620653
    45  Br   5.718543   6.406345   6.538789   6.016534   7.320466
    46  Br   6.686275   7.848810   8.472538   8.072338   9.450203
                   16         17         18         19         20
    16  H    0.000000
    17  H    4.958134   0.000000
    18  H    4.297217   2.476023   0.000000
    19  H    5.165293   7.146010   8.160433   0.000000
    20  H    7.124619   5.099870   7.307848   4.956559   0.000000
    21  H    7.351885   8.127230   9.630414   2.464515   4.293531
    22  H    8.140345   7.319358   9.286904   4.296462   2.474935
    23  C    6.113339   4.016427   5.961314   6.010426   3.916784
    24  H    6.823186   4.480160   6.651549   6.006130   3.180308
    25  C    6.317441   3.385708   5.222657   7.224382   4.904282
    26  H    6.904784   4.315652   5.887711   7.894517   5.810055
    27  C    7.304156   3.326667   5.444632   8.111845   4.869532
    28  H    7.041462   2.715694   5.059050   7.763975   4.251917
    29  H    7.683112   3.487266   5.289572   9.029495   5.896196
    30  H    8.203337   4.342371   6.529530   8.472228   4.871439
    31  H    5.436389   2.718641   4.233004   7.073434   5.290184
    32  C    6.095941   6.005891   7.564893   4.568618   4.533460
    33  C    7.172709   6.579527   8.426697   4.782685   3.951719
    34  C    5.799268   6.805524   8.028909   4.091769   5.497961
    35  C    7.858840   7.760770   9.558950   4.536555   4.483175
    36  H    7.674138   6.327832   8.382984   5.513196   3.525415
    37  C    6.642841   7.963141   9.219508   3.829928   5.908380
    38  H    5.173279   6.714322   7.624249   4.399752   6.195157
    39  C    7.632450   8.391600   9.926643   4.069097   5.459209
    40  H    8.769221   8.350184  10.293144   5.124833   4.498494
    41  H    6.737766   8.681784   9.722772   3.962686   6.830569
    42  H    8.401769   9.373970  10.894222   4.364240   6.125975
    43  C    5.558078   4.844542   6.358596   5.354125   4.671453
    44  H    4.487392   4.377279   5.583371   4.984470   4.923936
    45  Br   6.482356   5.972111   7.102883   6.985711   6.576795
    46  Br   8.807665   6.402938   8.428152   8.015195   5.355016
                   21         22         23         24         25
    21  H    0.000000
    22  H    2.491182   0.000000
    23  C    6.638683   5.812790   0.000000
    24  H    6.223796   5.082353   1.073247   0.000000
    25  C    7.989475   7.062107   1.503704   2.245579   0.000000
    26  H    8.711603   7.858343   2.089156   2.842911   1.092751
    27  C    8.567171   7.239473   2.557400   2.747207   1.522872
    28  H    8.126561   6.705584   2.889386   2.908771   2.192379
    29  H    9.600598   8.297822   3.481070   3.804428   2.151628
    30  H    8.669433   7.154088   2.800650   2.661215   2.154675
    31  H    8.127482   7.426861   2.130228   3.027273   1.099375
    32  C    5.346945   5.346873   2.592872   2.790156   3.954991
    33  C    4.874044   4.499666   3.003717   2.668968   4.478112
    34  C    5.276405   5.897564   3.838050   4.151830   5.079543
    35  C    4.249657   4.235224   4.378619   3.972020   5.864530
    36  H    5.340443   4.430168   2.680136   2.026475   4.078988
    37  C    4.732606   5.719744   4.991550   5.093464   6.337018
    38  H    5.982237   6.747430   4.150669   4.695212   5.166549
    39  C    4.175044   4.920461   5.213303   5.023386   6.672203
    40  H    4.290613   3.934757   5.002375   4.395045   6.468701
    41  H    5.113507   6.469397   5.938080   6.119657   7.219073
    42  H    4.153613   5.162279   6.269479   6.015799   7.740059
    43  C    6.349870   6.087595   1.519862   2.255834   2.595396
    44  H    6.346011   6.335702   2.121542   2.974426   2.869217
    45  Br   8.136967   7.979049   2.919734   3.736456   3.233276
    46  Br   8.104228   6.928735   2.786208   2.512995   3.227936
                   26         27         28         29         30
    26  H    0.000000
    27  C    2.152599   0.000000
    28  H    3.083299   1.094590   0.000000
    29  H    2.461416   1.093557   1.766278   0.000000
    30  H    2.497317   1.093135   1.775565   1.774267   0.000000
    31  H    1.739418   2.177755   2.562838   2.499905   3.076891
    32  C    4.151143   5.145355   5.404259   6.045192   5.236599
    33  C    4.738160   5.361824   5.543844   6.366413   5.209647
    34  C    5.219699   6.380488   6.614264   7.220157   6.567589
    35  C    6.124877   6.705165   6.814306   7.730269   6.506576
    36  H    4.372773   4.711305   4.896528   5.744222   4.400528
    37  C    6.501736   7.547166   7.716317   8.448519   7.638533
    38  H    5.243708   6.581314   6.851820   7.309267   6.908194
    39  C    6.891291   7.690130   7.805231   8.675441   7.615341
    40  H    6.754965   7.119183   7.178989   8.172332   6.788733
    41  H    7.355661   8.490001   8.654913   9.354280   8.639855
    42  H    7.964676   8.716568   8.796234   9.718644   8.604060
    43  C    2.789018   3.954507   4.322600   4.741831   4.237676
    44  H    3.201647   4.269904   4.502940   4.957693   4.786892
    45  Br   2.702589   4.668380   5.384536   5.138332   4.890667
    46  Br   2.931279   3.588435   4.318339   4.309809   2.932038
                   31         32         33         34         35
    31  H    0.000000
    32  C    4.269753   0.000000
    33  C    5.028253   1.393771   0.000000
    34  C    5.183475   1.399791   2.405044   0.000000
    35  C    6.377909   2.418378   1.394143   2.773304   0.000000
    36  H    4.809086   2.158820   1.083482   3.396035   2.139829
    37  C    6.503665   2.426689   2.786434   1.389289   2.407911
    38  H    5.070128   2.155448   3.390974   1.086377   3.859647
    39  C    7.019780   2.804137   2.418431   2.410363   1.391660
    40  H    7.083007   3.396715   2.146367   3.859090   1.085823
    41  H    7.282718   3.406529   3.872198   2.146295   3.395682
    42  H    8.093374   3.890022   3.402719   3.395954   2.153744
    43  C    2.813281   1.507635   2.552924   2.490639   3.821887
    44  H    2.654967   2.129884   3.333106   2.632119   4.463425
    45  Br   3.411284   2.864512   3.905821   3.372005   5.046799
    46  Br   4.266641   3.830649   3.558609   5.116828   4.710534
                   36         37         38         39         40
    36  H    0.000000
    37  C    3.869603   0.000000
    38  H    4.298885   2.142714   0.000000
    39  C    3.390853   1.395650   3.391616   0.000000
    40  H    2.450583   3.394996   4.945434   2.152677   0.000000
    41  H    4.955377   1.085807   2.461196   2.158389   4.298055
    42  H    4.284530   2.157193   4.289024   1.085917   2.484233
    43  C    2.794839   3.782399   2.671618   4.308111   4.694451
    44  H    3.697565   3.972424   2.460007   4.725967   5.398847
    45  Br   4.139355   4.637576   3.178360   5.352342   5.927999
    46  Br   2.816916   5.970439   5.659043   5.804630   4.974659
                   41         42         43         44         45
    41  H    0.000000
    42  H    2.491291   0.000000
    43  C    4.635857   5.393453   0.000000
    44  H    4.662677   5.782869   1.089825   0.000000
    45  Br   5.297041   6.389251   1.988436   2.418358   0.000000
    46  Br   6.982867   6.730395   3.428106   4.446379   3.629899
                   46
    46  Br   0.000000
 Stoichiometry    C22H20Br2S2
 Framework group  C1[X(C22H20Br2S2)]
 Deg. of freedom   132
 Full point group                 C1      NOp   1
 Largest Abelian subgroup         C1      NOp   1
 Largest concise Abelian subgroup C1      NOp   1
                         Standard orientation:                         
 ---------------------------------------------------------------------
 Center     Atomic      Atomic             Coordinates (Angstroms)
 Number     Number       Type             X           Y           Z
 ---------------------------------------------------------------------
      1          6           0        2.545855    2.965436   -0.266098
      2          6           0        2.146034    3.765142   -1.331742
      3          6           0        1.507134    3.203169   -2.434623
      4          6           0        1.257862    1.836515   -2.462620
      5          6           0        1.620593    1.042221   -1.373015
      6          6           0        2.273953    1.595499   -0.269157
      7         16           0        2.728555    0.683469    1.182068
      8          6           0        3.010264   -0.963679    0.589942
      9          6           0        2.344675   -1.531402   -0.501817
     10         16           0        1.156866   -0.662287   -1.478398
     11          6           0        2.578849   -2.860489   -0.869661
     12          6           0        3.460447   -3.638213   -0.129477
     13          6           0        4.130768   -3.077724    0.956481
     14          6           0        3.920492   -1.747626    1.304685
     15          1           0        4.833527   -3.672963    1.530085
     16          1           0        4.463099   -1.313057    2.138693
     17          1           0        2.066008   -3.280568   -1.729892
     18          1           0        3.630103   -4.672465   -0.408182
     19          1           0        3.062692    3.408048    0.579760
     20          1           0        0.765817    1.387357   -3.320067
     21          1           0        2.349419    4.830452   -1.302219
     22          1           0        1.205334    3.822484   -3.272259
     23          6           0       -0.965819   -0.882798   -0.638831
     24          1           0       -1.230599   -0.257856   -1.470214
     25          6           0       -1.049284   -2.379508   -0.757232
     26          1           0       -1.905495   -2.683566   -0.150142
     27          6           0       -1.210295   -2.913200   -2.174407
     28          1           0       -0.351635   -2.683670   -2.813271
     29          1           0       -1.320668   -4.000789   -2.145505
     30          1           0       -2.106803   -2.486252   -2.631500
     31          1           0       -0.175294   -2.824374   -0.260381
     32          6           0       -0.936608    1.219721    0.878255
     33          6           0       -1.464206    2.033918   -0.122406
     34          6           0       -0.416841    1.818441    2.031854
     35          6           0       -1.438205    3.421301    0.012232
     36          1           0       -1.895361    1.602252   -1.017785
     37          6           0       -0.411198    3.199919    2.178861
     38          1           0       -0.008553    1.196550    2.823540
     39          6           0       -0.919399    4.009425    1.161870
     40          1           0       -1.836192    4.041090   -0.785565
     41          1           0       -0.001741    3.644229    3.081031
     42          1           0       -0.905560    5.090356    1.264893
     43          6           0       -0.817436   -0.277487    0.747374
     44          1           0        0.146572   -0.594722    1.144576
     45         35           0       -2.016851   -1.149516    2.072081
     46         35           0       -3.696212   -0.562567   -1.091999
 ---------------------------------------------------------------------
 Rotational constants (GHZ):           0.1628970           0.1254711           0.1012161
 Standard basis: 6-31+G(d,p) (6D, 7F)
 There are   632 symmetry adapted cartesian basis functions of A   symmetry.
 There are   632 symmetry adapted basis functions of A   symmetry.
   632 basis functions,  1130 primitive gaussians,   632 cartesian basis functions
   127 alpha electrons      127 beta electrons
       nuclear repulsion energy      3943.6231289610 Hartrees.
 NAtoms=   46 NActive=   46 NUniq=   46 SFac= 1.00D+00 NAtFMM=   60 NAOKFM=F Big=F
 Integral buffers will be    131072 words long.
 Raffenetti 2 integral format.
 Two-electron integral symmetry is turned on.
 Nuclear repulsion after empirical dispersion term =     3943.5748146867 Hartrees.
 ------------------------------------------------------------------------------
 Polarizable Continuum Model (PCM)
 =================================
 Model                : PCM.
 Atomic radii         : SMD-Coulomb.
 Polarization charges : Total charges.
 Charge compensation  : None.
 Solution method      : Matrix inversion.
 Cavity type          : VdW (van der Waals Surface) (Alpha=1.000).
 Cavity algorithm     : GePol (No added spheres)
                        Default sphere list used, NSphG=   46.
                        Lebedev-Laikov grids with approx.  5.0 points / Ang**2.
                        Smoothing algorithm: York/Karplus (Gamma=1.0000).
                        Polarization charges: spherical gaussians, with
                                              point-specific exponents (IZeta= 3).
                        Self-potential: point-specific (ISelfS= 7).
                        Self-field    : sphere-specific E.n sum rule (ISelfD= 2).
 1st derivatives      : Analytical E(r).r(x)/FMM algorithm (CHGder, D1EAlg=3).
                        Cavity 1st derivative terms included.
 Solvent              : Dichloromethane, Eps=   8.930000 Eps(inf)=   2.028346
 ------------------------------------------------------------------------------
 ------------------------------------------------------------------------------
 Atomic radii for non-electrostatic terms: SMD-CDS.
 ------------------------------------------------------------------------------
 Nuclear repulsion after PCM non-electrostatic terms =     3943.5576322817 Hartrees.
 One-electron integrals computed using PRISM.
 NBasis=   632 RedAO= T EigKep=  1.03D-06  NBF=   632
 NBsUse=   629 1.00D-06 EigRej=  8.85D-07 NBFU=   629
 Initial guess from the checkpoint file:  "/home/osl/gaussian/scratch/Gau-476179.chk"
 B after Tr=     0.000000    0.000000    0.000000
         Rot=    0.999665    0.004444    0.004965    0.024998 Ang=   2.96 deg.
 ExpMin= 3.50D-02 ExpMax= 5.74D+05 ExpMxC= 5.74D+03 IAcc=3 IRadAn=         5 AccDes= 0.00D+00
 Harris functional with IExCor= 4639 and IRadAn=       5 diagonalized for initial guess.
 HarFok:  IExCor= 4639 AccDes= 0.00D+00 IRadAn=         5 IDoV= 1 UseB2=F ITyADJ=14
 ICtDFT=  3500011 ScaDFX=  1.000000  1.000000  1.000000  1.000000
 FoFCou: FMM=F IPFlag=           0 FMFlag=      100000 FMFlg1=           0
         NFxFlg=           0 DoJE=T BraDBF=F KetDBF=T FulRan=T
         wScrn=  0.000000 ICntrl=       500 IOpCl=  0 I1Cent=   200000004 NGrid=           0
         NMat0=    1 NMatS0=      1 NMatT0=    0 NMatD0=    1 NMtDS0=    0 NMtDT0=    0
 Petite list used in FoFCou.
 Requested convergence on RMS density matrix=1.00D-08 within 128 cycles.
 Requested convergence on MAX density matrix=1.00D-06.
 Requested convergence on             energy=1.00D-06.
 No special actions if energy rises.
 Inv3:  Mode=1 IEnd=    36645075.
 Iteration    1 A*A^-1 deviation from unit magnitude is 3.55D-15 for    608.
 Iteration    1 A*A^-1 deviation from orthogonality  is 4.88D-15 for   2183    111.
 Iteration    1 A^-1*A deviation from unit magnitude is 3.66D-15 for    988.
 Iteration    1 A^-1*A deviation from orthogonality  is 3.11D-15 for   2268   2213.
 Error on total polarization charges =  0.04381
 SCF Done:  E(RwB97XD) =  -6790.01299380     A.U. after   19 cycles
            NFock= 19  Conv=0.63D-08     -V/T= 2.0064
 SMD-CDS (non-electrostatic) energy       (kcal/mol) =     -10.78
 (included in total energy above)
 D1PCM: PCM CHGder 1st derivatives, ID1Alg=3 FixD1E=F DoIter=F DoCFld=F I1PDM=0.
 Calling FoFJK, ICntrl=      2127 FMM=F ISym2X=0 I1Cent= 0 IOpClX= 0 NMat=1 NMatS=1 NMatT=0.
 ***** Axes restored to original set *****
 -------------------------------------------------------------------
 Center     Atomic                   Forces (Hartrees/Bohr)
 Number     Number              X              Y              Z
 -------------------------------------------------------------------
      1        6           0.000044347    0.000067286   -0.000042855
      2        6          -0.000127957    0.000018379    0.000025314
      3        6          -0.000089831   -0.000087051   -0.000025120
      4        6          -0.000198054    0.000182908    0.000055555
      5        6          -0.000443480    0.000381166    0.000107811
      6        6           0.000107623   -0.000075653    0.000163387
      7       16          -0.000082352   -0.000034628    0.000166639
      8        6          -0.000118891   -0.000010435    0.000168481
      9        6          -0.000009883   -0.000340773   -0.000663507
     10       16          -0.000603946    0.000719544    0.002531261
     11        6          -0.000343598    0.000167831   -0.000030718
     12        6          -0.000049371    0.000016839   -0.000008217
     13        6          -0.000003932   -0.000052468   -0.000068433
     14        6           0.000036503   -0.000071477   -0.000041922
     15        1           0.000021624   -0.000024241   -0.000031031
     16        1           0.000017697   -0.000045601   -0.000043146
     17        1          -0.000224311   -0.000112580   -0.000060463
     18        1          -0.000020303   -0.000024600   -0.000011573
     19        1          -0.000005461    0.000070539   -0.000020623
     20        1          -0.000000666   -0.000087073    0.000069128
     21        1           0.000041128    0.000041409    0.000010286
     22        1          -0.000030911    0.000028655    0.000026212
     23        6          -0.013099554   -0.001714735   -0.003754616
     24        1           0.005118330    0.001277274    0.001798775
     25        6           0.001970459   -0.001238964    0.000042715
     26        1           0.000705909    0.000264267    0.000923315
     27        6          -0.000802185    0.000172383    0.000255380
     28        1          -0.000120085    0.000194762    0.000021722
     29        1           0.000005690    0.000001624    0.000006245
     30        1           0.000220517    0.000097072   -0.000028949
     31        1           0.000550469   -0.000052922   -0.000861235
     32        6          -0.000297546    0.000141921    0.000229056
     33        6           0.000112439    0.000035799   -0.000103676
     34        6          -0.000619734    0.000193231    0.000363582
     35        6           0.000535374    0.000091682   -0.000420709
     36        1           0.000079760    0.000068665   -0.000083475
     37        6           0.000343448   -0.000130904   -0.000148735
     38        1          -0.000066608    0.000011903    0.000060328
     39        6          -0.000059532    0.000047382    0.000182958
     40        1          -0.000031934    0.000000583    0.000023108
     41        1           0.000016358    0.000012862    0.000000422
     42        1          -0.000015958    0.000003504    0.000039438
     43        6           0.002534734   -0.000063201   -0.000837479
     44        1           0.000051307   -0.000338568   -0.000398222
     45       35           0.000028119    0.000149335   -0.000062479
     46       35           0.004924252    0.000047069    0.000476060
 -------------------------------------------------------------------
 Cartesian Forces:  Max     0.013099554 RMS     0.001400025

 GradGradGradGradGradGradGradGradGradGradGradGradGradGradGradGradGradGrad
 Berny optimization.
 FormGI is forming the generalized inverse of G from B-inverse, IUseBI=4.
 Internal  Forces:  Max     0.008423304 RMS     0.000818780
 Search for a saddle point.
 Step number   4 out of a maximum of  268
 All quantities printed in internal units (Hartrees-Bohrs-Radians)
 Swapping is turned off.
 Update second derivatives using D2CorX and points    3    4
 ITU=  0  0  0  0
     Eigenvalues ---   -0.01440   0.00202   0.00397   0.00750   0.00965
     Eigenvalues ---    0.01062   0.01500   0.01560   0.01688   0.01738
     Eigenvalues ---    0.01753   0.01782   0.01799   0.01832   0.01879
     Eigenvalues ---    0.02051   0.02113   0.02217   0.02231   0.02269
     Eigenvalues ---    0.02363   0.02415   0.02526   0.02542   0.02558
     Eigenvalues ---    0.02572   0.02703   0.02756   0.02766   0.02857
     Eigenvalues ---    0.02888   0.02979   0.03031   0.03122   0.03410
     Eigenvalues ---    0.03887   0.04027   0.04272   0.04477   0.04715
     Eigenvalues ---    0.04892   0.05536   0.05931   0.06982   0.07718
     Eigenvalues ---    0.09190   0.10843   0.10937   0.11065   0.11136
     Eigenvalues ---    0.11381   0.11674   0.11962   0.12022   0.12163
     Eigenvalues ---    0.12280   0.12369   0.12400   0.12403   0.12733
     Eigenvalues ---    0.12767   0.12972   0.13076   0.13617   0.14809
     Eigenvalues ---    0.15711   0.15837   0.16411   0.16479   0.16925
     Eigenvalues ---    0.17633   0.18049   0.18509   0.19037   0.19197
     Eigenvalues ---    0.19308   0.19438   0.19681   0.19971   0.20949
     Eigenvalues ---    0.21860   0.22426   0.23314   0.23565   0.23869
     Eigenvalues ---    0.24991   0.26091   0.27438   0.28228   0.28969
     Eigenvalues ---    0.30024   0.31667   0.31996   0.33202   0.33630
     Eigenvalues ---    0.34327   0.34586   0.34802   0.35043   0.35105
     Eigenvalues ---    0.36266   0.36448   0.36471   0.36486   0.36576
     Eigenvalues ---    0.36607   0.36646   0.36691   0.36796   0.36824
     Eigenvalues ---    0.36882   0.36911   0.37088   0.37118   0.38536
     Eigenvalues ---    0.41735   0.42381   0.42640   0.43013   0.43100
     Eigenvalues ---    0.44434   0.47198   0.48413   0.48469   0.48573
     Eigenvalues ---    0.48646   0.48759   0.51834   0.52143   0.52266
     Eigenvalues ---    0.54175   0.59498
 Eigenvectors required to have negative eigenvalues:
                          R18       D73       D75       D74       A47
   1                    0.58397  -0.29179  -0.27263  -0.27226  -0.26751
                          D68       D84       D83       D82       D85
   1                    0.21754   0.21671   0.20130   0.19016  -0.14811
 RFO step:  Lambda0=7.182320977D-04 Lambda=-1.15689382D-03.
 Linear search not attempted -- option 19 set.
 Iteration  1 RMS(Cart)=  0.06002249 RMS(Int)=  0.00063036
 Iteration  2 RMS(Cart)=  0.00141507 RMS(Int)=  0.00007959
 Iteration  3 RMS(Cart)=  0.00000093 RMS(Int)=  0.00007959
 Variable       Old X    -DE/DX   Delta X   Delta X   Delta X     New X
                                 (Linear)    (Quad)   (Total)
    R1        2.62868  -0.00004   0.00000   0.00059   0.00061   2.62929
    R2        2.63931   0.00016   0.00000  -0.00037  -0.00038   2.63893
    R3        2.05146   0.00005   0.00000   0.00015   0.00015   2.05162
    R4        2.63232  -0.00002   0.00000  -0.00002   0.00001   2.63233
    R5        2.05026   0.00003   0.00000   0.00015   0.00015   2.05042
    R6        2.62574  -0.00001   0.00000   0.00062   0.00063   2.62637
    R7        2.04952   0.00002   0.00000   0.00023   0.00023   2.04975
    R8        2.63867   0.00006   0.00000   0.00017   0.00015   2.63882
    R9        2.05196   0.00009   0.00000   0.00003   0.00003   2.05198
   R10        2.63987  -0.00006   0.00000  -0.00004  -0.00007   2.63980
   R11        3.34407   0.00060   0.00000   0.00192   0.00188   3.34594
   R12        3.35101   0.00003   0.00000   0.00167   0.00171   3.35272
   R13        3.35024  -0.00014   0.00000   0.00191   0.00195   3.35219
   R14        2.64376   0.00000   0.00000   0.00009   0.00007   2.64383
   R15        2.64153   0.00013   0.00000  -0.00035  -0.00036   2.64117
   R16        3.33790   0.00115   0.00000   0.00538   0.00534   3.34324
   R17        2.64333   0.00025   0.00000  -0.00062  -0.00063   2.64270
   R18        4.33374   0.00293   0.00000   0.17188   0.17188   4.50561
   R19        2.62525   0.00007   0.00000   0.00112   0.00113   2.62638
   R20        2.05231  -0.00010   0.00000  -0.00055  -0.00055   2.05175
   R21        2.63397  -0.00017   0.00000  -0.00054  -0.00052   2.63346
   R22        2.04940   0.00003   0.00000   0.00024   0.00024   2.04964
   R23        2.62843  -0.00013   0.00000   0.00052   0.00053   2.62897
   R24        2.05033   0.00001   0.00000   0.00005   0.00005   2.05038
   R25        2.05176   0.00000   0.00000   0.00001   0.00001   2.05177
   R26        2.02814   0.00581   0.00000   0.00870   0.00870   2.03684
   R27        2.84159   0.00054   0.00000  -0.00769  -0.00769   2.83390
   R28        2.87212   0.00085   0.00000  -0.00999  -0.00999   2.86213
   R29        4.74887   0.00462   0.00000   0.08306   0.08306   4.83194
   R30        2.06500  -0.00012   0.00000   0.00137   0.00137   2.06638
   R31        2.87781  -0.00003   0.00000  -0.00055  -0.00055   2.87726
   R32        2.07752  -0.00010   0.00000  -0.00017  -0.00017   2.07734
   R33        2.06848   0.00015   0.00000  -0.00057  -0.00057   2.06791
   R34        2.06652   0.00000   0.00000  -0.00018  -0.00018   2.06634
   R35        2.06573   0.00022   0.00000   0.00115   0.00115   2.06688
   R36        2.63385   0.00015   0.00000   0.00023   0.00023   2.63407
   R37        2.64522   0.00004   0.00000   0.00019   0.00019   2.64541
   R38        2.84902   0.00048   0.00000   0.00065   0.00065   2.84967
   R39        2.63455   0.00009   0.00000   0.00087   0.00087   2.63542
   R40        2.04748  -0.00007   0.00000   0.00013   0.00013   2.04761
   R41        2.62538   0.00002   0.00000  -0.00025  -0.00025   2.62513
   R42        2.05295  -0.00002   0.00000  -0.00027  -0.00027   2.05268
   R43        2.62986  -0.00020   0.00000  -0.00058  -0.00058   2.62927
   R44        2.05191   0.00000   0.00000  -0.00004  -0.00004   2.05187
   R45        2.63740   0.00002   0.00000   0.00016   0.00016   2.63755
   R46        2.05188   0.00000   0.00000  -0.00002  -0.00002   2.05186
   R47        2.05209   0.00000   0.00000  -0.00006  -0.00006   2.05203
   R48        2.05947   0.00015   0.00000   0.00075   0.00075   2.06022
   R49        3.75760  -0.00001   0.00000  -0.00231  -0.00231   3.75529
    A1        2.10164  -0.00001   0.00000  -0.00105  -0.00108   2.10056
    A2        2.09365  -0.00005   0.00000   0.00048   0.00049   2.09414
    A3        2.08783   0.00006   0.00000   0.00056   0.00058   2.08841
    A4        2.10185  -0.00005   0.00000  -0.00067  -0.00066   2.10119
    A5        2.08262   0.00006   0.00000   0.00079   0.00078   2.08340
    A6        2.09862  -0.00001   0.00000  -0.00015  -0.00015   2.09847
    A7        2.08868   0.00005   0.00000   0.00094   0.00094   2.08962
    A8        2.10453  -0.00005   0.00000  -0.00081  -0.00081   2.10371
    A9        2.08997   0.00000   0.00000  -0.00013  -0.00013   2.08984
   A10        2.09113   0.00005   0.00000   0.00014   0.00010   2.09123
   A11        2.09908   0.00003   0.00000   0.00119   0.00121   2.10029
   A12        2.09279  -0.00007   0.00000  -0.00129  -0.00127   2.09152
   A13        2.10926  -0.00011   0.00000  -0.00185  -0.00180   2.10746
   A14        2.01903   0.00008   0.00000   0.00580   0.00597   2.02501
   A15        2.15449   0.00003   0.00000  -0.00394  -0.00416   2.15032
   A16        2.07289   0.00007   0.00000   0.00243   0.00243   2.07532
   A17        2.04067  -0.00010   0.00000   0.00358   0.00370   2.04437
   A18        2.16866   0.00003   0.00000  -0.00630  -0.00644   2.16222
   A19        1.81857   0.00012   0.00000  -0.00312  -0.00328   1.81529
   A20        2.16768   0.00005   0.00000  -0.00604  -0.00617   2.16151
   A21        2.04177  -0.00023   0.00000   0.00272   0.00282   2.04459
   A22        2.07286   0.00019   0.00000   0.00302   0.00304   2.07589
   A23        2.15521  -0.00008   0.00000  -0.00482  -0.00506   2.15015
   A24        2.10732  -0.00044   0.00000  -0.00339  -0.00336   2.10396
   A25        2.02051   0.00052   0.00000   0.00798   0.00809   2.02860
   A26        1.83879  -0.00029   0.00000  -0.00584  -0.00593   1.83286
   A27        1.88954   0.00158   0.00000   0.01664   0.01663   1.90617
   A28        1.95273  -0.00120   0.00000  -0.01877  -0.01867   1.93406
   A29        2.09215   0.00022   0.00000   0.00136   0.00133   2.09348
   A30        2.09067   0.00011   0.00000   0.00081   0.00082   2.09149
   A31        2.10035  -0.00034   0.00000  -0.00219  -0.00217   2.09818
   A32        2.08885   0.00005   0.00000   0.00102   0.00102   2.08987
   A33        2.09006  -0.00001   0.00000  -0.00062  -0.00063   2.08943
   A34        2.10421  -0.00005   0.00000  -0.00037  -0.00037   2.10384
   A35        2.10236  -0.00013   0.00000  -0.00166  -0.00166   2.10070
   A36        2.09761   0.00005   0.00000   0.00066   0.00066   2.09827
   A37        2.08311   0.00008   0.00000   0.00102   0.00101   2.08413
   A38        2.10220   0.00010   0.00000  -0.00039  -0.00042   2.10178
   A39        2.08716  -0.00001   0.00000   0.00020   0.00021   2.08737
   A40        2.09382  -0.00009   0.00000   0.00019   0.00020   2.09401
   A41        1.45934   0.00055   0.00000  -0.03281  -0.03296   1.42638
   A42        1.68933  -0.00040   0.00000  -0.01312  -0.01309   1.67624
   A43        1.77750   0.00109   0.00000  -0.00755  -0.00735   1.77015
   A44        2.10005  -0.00112   0.00000  -0.00653  -0.00721   2.09285
   A45        2.09289  -0.00008   0.00000   0.00236   0.00182   2.09471
   A46        2.06423   0.00084   0.00000   0.01673   0.01640   2.08062
   A47        1.62569   0.00842   0.00000  -0.03323  -0.03323   1.59246
   A48        1.85116   0.00024   0.00000  -0.00327  -0.00328   1.84788
   A49        2.01304  -0.00111   0.00000  -0.00420  -0.00421   2.00882
   A50        1.89976   0.00040   0.00000   0.00212   0.00213   1.90188
   A51        1.91415   0.00030   0.00000  -0.00029  -0.00031   1.91384
   A52        1.83302  -0.00011   0.00000  -0.00251  -0.00251   1.83051
   A53        1.94208   0.00035   0.00000   0.00772   0.00772   1.94980
   A54        1.96787  -0.00017   0.00000  -0.00016  -0.00016   1.96770
   A55        1.91199   0.00008   0.00000   0.00192   0.00192   1.91391
   A56        1.91661  -0.00015   0.00000  -0.00429  -0.00430   1.91231
   A57        1.87879   0.00010   0.00000   0.00204   0.00203   1.88083
   A58        1.89378   0.00012   0.00000  -0.00082  -0.00083   1.89295
   A59        1.89306   0.00004   0.00000   0.00150   0.00151   1.89457
   A60        2.07416  -0.00025   0.00000  -0.00084  -0.00084   2.07332
   A61        2.15044   0.00034   0.00000   0.00047   0.00047   2.15091
   A62        2.05664  -0.00008   0.00000   0.00057   0.00057   2.05721
   A63        2.10011   0.00014   0.00000   0.00041   0.00041   2.10052
   A64        2.10738  -0.00001   0.00000   0.00129   0.00128   2.10867
   A65        2.07568  -0.00013   0.00000  -0.00171  -0.00171   2.07396
   A66        2.11067   0.00008   0.00000   0.00038   0.00038   2.11105
   A67        2.08895  -0.00005   0.00000   0.00013   0.00013   2.08907
   A68        2.08356  -0.00003   0.00000  -0.00050  -0.00050   2.08306
   A69        2.10283   0.00002   0.00000  -0.00009  -0.00009   2.10274
   A70        2.08316  -0.00001   0.00000  -0.00009  -0.00009   2.08307
   A71        2.09714  -0.00001   0.00000   0.00017   0.00017   2.09731
   A72        2.09229   0.00008   0.00000   0.00033   0.00032   2.09261
   A73        2.09018  -0.00003   0.00000  -0.00007  -0.00007   2.09011
   A74        2.10066  -0.00006   0.00000  -0.00027  -0.00027   2.10039
   A75        2.08586  -0.00007   0.00000  -0.00029  -0.00030   2.08556
   A76        2.09878   0.00001   0.00000  -0.00009  -0.00009   2.09869
   A77        2.09854   0.00006   0.00000   0.00037   0.00037   2.09891
   A78        2.05666   0.00019   0.00000  -0.00440  -0.00440   2.05226
   A79        1.87847  -0.00039   0.00000  -0.00280  -0.00280   1.87567
   A80        1.95419   0.00053   0.00000  -0.00305  -0.00305   1.95114
   A81        1.90430   0.00035   0.00000   0.00261   0.00260   1.90689
   A82        1.90710  -0.00062   0.00000   0.00782   0.00781   1.91491
   A83        1.73462  -0.00010   0.00000   0.00056   0.00054   1.73516
    D1       -0.03567   0.00006   0.00000  -0.00316  -0.00316  -0.03883
    D2        3.12105   0.00004   0.00000  -0.00139  -0.00139   3.11967
    D3        3.11808   0.00001   0.00000  -0.00198  -0.00197   3.11611
    D4       -0.00838  -0.00001   0.00000  -0.00020  -0.00020  -0.00858
    D5        0.02382  -0.00009   0.00000   0.00098   0.00098   0.02480
    D6       -3.07264  -0.00003   0.00000   0.00794   0.00796  -3.06468
    D7       -3.12989  -0.00004   0.00000  -0.00020  -0.00021  -3.13010
    D8        0.05684   0.00002   0.00000   0.00676   0.00677   0.06361
    D9        0.01026   0.00002   0.00000   0.00355   0.00355   0.01381
   D10       -3.12832   0.00001   0.00000   0.00327   0.00327  -3.12505
   D11        3.13658   0.00004   0.00000   0.00176   0.00177   3.13835
   D12       -0.00200   0.00003   0.00000   0.00149   0.00150  -0.00051
   D13        0.02630  -0.00007   0.00000  -0.00170  -0.00170   0.02460
   D14       -3.13518   0.00003   0.00000   0.00028   0.00028  -3.13490
   D15       -3.11827  -0.00006   0.00000  -0.00143  -0.00143  -3.11970
   D16        0.00343   0.00003   0.00000   0.00054   0.00055   0.00398
   D17       -0.03816   0.00004   0.00000  -0.00045  -0.00045  -0.03861
   D18        3.07371   0.00012   0.00000  -0.00022  -0.00022   3.07349
   D19        3.12324  -0.00005   0.00000  -0.00244  -0.00244   3.12080
   D20       -0.04807   0.00003   0.00000  -0.00221  -0.00221  -0.05028
   D21        0.01298   0.00003   0.00000   0.00082   0.00082   0.01381
   D22        3.10588  -0.00003   0.00000  -0.00639  -0.00635   3.09953
   D23       -3.09651  -0.00005   0.00000   0.00040   0.00040  -3.09611
   D24       -0.00361  -0.00012   0.00000  -0.00681  -0.00678  -0.01039
   D25        2.66267  -0.00013   0.00000  -0.02587  -0.02584   2.63683
   D26       -1.52886  -0.00089   0.00000  -0.04253  -0.04253  -1.57139
   D27       -0.50950  -0.00005   0.00000  -0.02559  -0.02555  -0.53505
   D28        1.58216  -0.00081   0.00000  -0.04225  -0.04224   1.53992
   D29       -2.67005   0.00021   0.00000   0.02466   0.02467  -2.64538
   D30        0.51942   0.00028   0.00000   0.03178   0.03176   0.55117
   D31       -0.53511   0.00000   0.00000  -0.02195  -0.02190  -0.55701
   D32        2.65232  -0.00012   0.00000  -0.01450  -0.01450   2.63782
   D33        0.03308  -0.00033   0.00000  -0.01151  -0.01150   0.02158
   D34       -3.08964  -0.00037   0.00000   0.00411   0.00404  -3.08559
   D35        3.12807  -0.00021   0.00000  -0.01910  -0.01904   3.10903
   D36        0.00535  -0.00025   0.00000  -0.00348  -0.00349   0.00186
   D37        3.06812   0.00021   0.00000  -0.00651  -0.00649   3.06164
   D38       -0.07016   0.00018   0.00000  -0.00339  -0.00338  -0.07354
   D39       -0.03022   0.00010   0.00000   0.00077   0.00079  -0.02943
   D40        3.11469   0.00007   0.00000   0.00389   0.00389   3.11858
   D41        0.49399   0.00029   0.00000   0.03497   0.03496   0.52896
   D42       -1.55536  -0.00080   0.00000   0.02827   0.02818  -1.52718
   D43       -2.66562   0.00032   0.00000   0.01995   0.01993  -2.64568
   D44        1.56822  -0.00077   0.00000   0.01325   0.01315   1.58136
   D45        0.02335   0.00022   0.00000   0.00313   0.00314   0.02649
   D46       -3.12390   0.00012   0.00000  -0.00021  -0.00022  -3.12412
   D47       -3.10076   0.00019   0.00000   0.01772   0.01776  -3.08299
   D48        0.03517   0.00009   0.00000   0.01438   0.01441   0.04958
   D49        1.11521   0.00015   0.00000   0.03931   0.03939   1.15460
   D50       -3.07553  -0.00091   0.00000   0.03112   0.03136  -3.04417
   D51       -0.96682   0.00014   0.00000   0.04265   0.04270  -0.92412
   D52        3.13387   0.00008   0.00000   0.03178   0.03161  -3.11771
   D53       -1.05688  -0.00098   0.00000   0.02359   0.02357  -1.03330
   D54        1.05183   0.00007   0.00000   0.03511   0.03491   1.08675
   D55       -0.02718  -0.00004   0.00000  -0.00007  -0.00007  -0.02725
   D56        3.12683  -0.00009   0.00000  -0.00242  -0.00243   3.12440
   D57        3.12010   0.00006   0.00000   0.00328   0.00329   3.12340
   D58       -0.00907   0.00001   0.00000   0.00093   0.00094  -0.00814
   D59        0.00245  -0.00012   0.00000  -0.00265  -0.00266  -0.00021
   D60       -3.12379  -0.00004   0.00000  -0.00390  -0.00391  -3.12770
   D61        3.13153  -0.00007   0.00000  -0.00028  -0.00028   3.13124
   D62        0.00528   0.00001   0.00000  -0.00153  -0.00153   0.00375
   D63        0.02663   0.00008   0.00000   0.00224   0.00224   0.02887
   D64       -3.11828   0.00011   0.00000  -0.00089  -0.00088  -3.11916
   D65       -3.13018   0.00001   0.00000   0.00347   0.00347  -3.12671
   D66        0.00809   0.00004   0.00000   0.00035   0.00035   0.00844
   D67        2.99058  -0.00071   0.00000   0.00422   0.00429   2.99488
   D68        1.34733  -0.00065   0.00000   0.03797   0.03770   1.38503
   D69       -1.54705   0.00086   0.00000  -0.02304  -0.02283  -1.56988
   D70        2.88371   0.00110   0.00000   0.00737   0.00729   2.89101
   D71       -1.27718   0.00097   0.00000   0.00196   0.00189  -1.27529
   D72        0.91951   0.00092   0.00000   0.01089   0.01082   0.93033
   D73       -1.88882   0.00142   0.00000  -0.03889  -0.03883  -1.92766
   D74        0.23347   0.00129   0.00000  -0.04430  -0.04424   0.18923
   D75        2.43016   0.00124   0.00000  -0.03537  -0.03531   2.39485
   D76        1.00955  -0.00019   0.00000   0.01920   0.01921   1.02876
   D77        3.13184  -0.00032   0.00000   0.01379   0.01381  -3.13753
   D78       -0.95465  -0.00037   0.00000   0.02272   0.02274  -0.93192
   D79        1.47081   0.00058   0.00000  -0.01172  -0.01170   1.45911
   D80       -0.68984   0.00030   0.00000  -0.00963  -0.00962  -0.69946
   D81       -2.57867   0.00039   0.00000  -0.00738  -0.00737  -2.58603
   D82       -0.08952  -0.00068   0.00000   0.03057   0.03070  -0.05882
   D83       -2.25017  -0.00096   0.00000   0.03266   0.03278  -2.21739
   D84        2.14419  -0.00087   0.00000   0.03491   0.03503   2.17922
   D85       -2.98892   0.00107   0.00000  -0.02598  -0.02612  -3.01504
   D86        1.13361   0.00079   0.00000  -0.02389  -0.02403   1.10958
   D87       -0.75522   0.00088   0.00000  -0.02164  -0.02178  -0.77700
   D88        1.10840  -0.00002   0.00000  -0.03761  -0.03761   1.07079
   D89       -3.08300   0.00005   0.00000  -0.03382  -0.03382  -3.11682
   D90       -1.00564   0.00005   0.00000  -0.03342  -0.03342  -1.03906
   D91       -3.08681  -0.00023   0.00000  -0.04494  -0.04494  -3.13175
   D92       -0.99503  -0.00016   0.00000  -0.04115  -0.04115  -1.03618
   D93        1.08233  -0.00016   0.00000  -0.04074  -0.04074   1.04158
   D94       -1.06640   0.00003   0.00000  -0.04366  -0.04366  -1.11006
   D95        1.02539   0.00010   0.00000  -0.03988  -0.03987   0.98551
   D96        3.10274   0.00010   0.00000  -0.03947  -0.03947   3.06327
   D97        0.03079  -0.00017   0.00000   0.00216   0.00216   0.03296
   D98       -3.11662   0.00009   0.00000  -0.00081  -0.00081  -3.11743
   D99       -3.04232  -0.00045   0.00000  -0.00137  -0.00137  -3.04369
   D100       0.09346  -0.00018   0.00000  -0.00434  -0.00434   0.08911
   D101      -0.01097   0.00012   0.00000   0.00178   0.00177  -0.00919
   D102       3.13411   0.00001   0.00000  -0.00058  -0.00058   3.13353
   D103       3.06584   0.00040   0.00000   0.00512   0.00512   3.07095
   D104      -0.07228   0.00028   0.00000   0.00277   0.00277  -0.06951
   D105       0.26042   0.00079   0.00000   0.00770   0.00770   0.26812
   D106       2.40808   0.00070   0.00000   0.00279   0.00278   2.41087
   D107      -1.99546   0.00045   0.00000   0.00840   0.00841  -1.98705
   D108      -2.81333   0.00053   0.00000   0.00425   0.00425  -2.80908
   D109      -0.66567   0.00043   0.00000  -0.00066  -0.00067  -0.66634
   D110       1.21397   0.00019   0.00000   0.00495   0.00496   1.21893
   D111      -0.03095   0.00016   0.00000  -0.00442  -0.00442  -0.03538
   D112       3.12105   0.00009   0.00000  -0.00266  -0.00266   3.11839
   D113       3.11636  -0.00010   0.00000  -0.00152  -0.00152   3.11484
   D114      -0.01483  -0.00018   0.00000   0.00025   0.00025  -0.01459
   D115      -0.00902  -0.00006   0.00000  -0.00348  -0.00348  -0.01251
   D116      -3.13981  -0.00004   0.00000  -0.00179  -0.00179   3.14159
   D117       3.12910   0.00006   0.00000  -0.00114  -0.00114   3.12796
   D118      -0.00168   0.00007   0.00000   0.00055   0.00055  -0.00113
   D119       0.01060  -0.00010   0.00000   0.00269   0.00269   0.01329
   D120      -3.13623  -0.00007   0.00000   0.00069   0.00069  -3.13554
   D121      -3.14148  -0.00002   0.00000   0.00091   0.00091  -3.14057
   D122      -0.00513   0.00001   0.00000  -0.00109  -0.00109  -0.00622
   D123       0.00924   0.00005   0.00000   0.00123   0.00123   0.01047
   D124      -3.12711   0.00001   0.00000   0.00323   0.00323  -3.12388
   D125       3.13996   0.00004   0.00000  -0.00047  -0.00047   3.13949
   D126       0.00361   0.00000   0.00000   0.00153   0.00153   0.00513
         Item               Value     Threshold  Converged?
 Maximum Force            0.008423     0.000450     NO 
 RMS     Force            0.000819     0.000300     NO 
 Maximum Displacement     0.225023     0.001800     NO 
 RMS     Displacement     0.060243     0.001200     NO 
 Predicted change in Energy=-2.249461D-04
 GradGradGradGradGradGradGradGradGradGradGradGradGradGradGradGradGradGrad

                          Input orientation:                          
 ---------------------------------------------------------------------
 Center     Atomic      Atomic             Coordinates (Angstroms)
 Number     Number       Type             X           Y           Z
 ---------------------------------------------------------------------
      1          6           0       -2.331567    3.101087    0.320882
      2          6           0       -1.844619    3.886491    1.361027
      3          6           0       -1.195547    3.298129    2.444031
      4          6           0       -1.019702    1.919857    2.476271
      5          6           0       -1.468100    1.137520    1.410051
      6          6           0       -2.134309    1.718646    0.328453
      7         16           0       -2.684232    0.815015   -1.095892
      8          6           0       -3.071001   -0.795156   -0.459906
      9          6           0       -2.402481   -1.389221    0.615977
     10         16           0       -1.097809   -0.591295    1.505417
     11          6           0       -2.719525   -2.690326    1.018836
     12          6           0       -3.683862   -3.414852    0.328388
     13          6           0       -4.353888   -2.827871   -0.743312
     14          6           0       -4.062640   -1.522018   -1.124539
     15          1           0       -5.117247   -3.381844   -1.279646
     16          1           0       -4.603130   -1.063641   -1.947103
     17          1           0       -2.204806   -3.134128    1.865559
     18          1           0       -3.915383   -4.429406    0.634146
     19          1           0       -2.857281    3.564178   -0.508483
     20          1           0       -0.520661    1.450167    3.318558
     21          1           0       -1.989017    4.961391    1.328817
     22          1           0       -0.828550    3.906688    3.263485
     23          6           0        1.009198   -1.000939    0.467414
     24          1           0        1.358157   -0.410986    1.299248
     25          6           0        0.953523   -2.495187    0.581547
     26          1           0        1.734686   -2.875217   -0.082576
     27          6           0        1.163873   -3.043875    1.986164
     28          1           0        0.401288   -2.701831    2.692520
     29          1           0        1.131001   -4.136597    1.962992
     30          1           0        2.144454   -2.733048    2.357812
     31          1           0        0.011199   -2.852261    0.142290
     32          6           0        1.034847    1.131781   -0.993428
     33          6           0        1.705820    1.872898   -0.022102
     34          6           0        0.476584    1.803175   -2.087625
     35          6           0        1.781974    3.261749   -0.123140
     36          1           0        2.169482    1.384579    0.826804
     37          6           0        0.575515    3.183819   -2.205080
     38          1           0       -0.042970    1.239246   -2.857007
     39          6           0        1.226367    3.921419   -1.214926
     40          1           0        2.289930    3.824849    0.653949
     41          1           0        0.135282    3.684653   -3.062005
     42          1           0        1.292761    5.002489   -1.292572
     43          6           0        0.806696   -0.355070   -0.887496
     44          1           0       -0.207775   -0.587218   -1.212357
     45         35           0        1.826862   -1.293030   -2.311757
     46         35           0        3.793394   -0.929214    0.716962
 ---------------------------------------------------------------------
                    Distance matrix (angstroms):
                    1          2          3          4          5
     1  C    0.000000
     2  C    1.391359   0.000000
     3  C    2.416015   1.392969   0.000000
     4  C    2.786035   2.406638   1.389818   0.000000
     5  C    2.405713   2.775070   2.410732   1.396401   0.000000
     6  C    1.396463   2.418612   2.802091   2.428159   1.396924
     7  S    2.712516   4.021861   4.573084   4.092882   2.804058
     8  C    4.041918   5.170845   5.357720   4.494470   3.130698
     9  C    4.500552   5.357187   5.173946   4.040145   2.808566
    10  S    4.069270   4.541931   4.002270   2.693426   1.770596
    11  C    5.846205   6.643574   6.341552   5.125164   4.046173
    12  C    6.654788   7.599919   7.465371   6.338002   5.177227
    13  C    6.354119   7.470431   7.593560   6.635015   5.356218
    14  C    5.143827   6.352136   6.647461   5.837106   4.497658
    15  H    7.235336   8.397139   8.594623   7.681459   6.401202
    16  H    5.258204   6.561777   7.065318   6.427165   5.093526
    17  H    6.424951   7.047935   6.536602   5.226873   4.358578
    18  H    7.701618   8.600614   8.389755   7.217447   6.130407
    19  H    1.085669   2.150451   3.398453   3.871594   3.391056
    20  H    3.871818   3.394182   2.152959   1.085864   2.153553
    21  H    2.143363   1.085033   2.154005   3.392219   3.860044
    22  H    3.401024   2.156884   1.084682   2.145633   3.393012
    23  C    5.292333   5.729728   5.220143   4.084482   3.405668
    24  H    5.187092   5.360028   4.646447   3.531633   3.224575
    25  C    6.494462   7.011633   6.453670   5.193863   4.443787
    26  H    7.239709   7.785634   7.285616   6.093200   5.346759
    27  C    7.263044   7.581015   6.782147   5.444891   4.974259
    28  H    6.838642   7.086816   6.213787   4.840040   4.458695
    29  H    8.189626   8.578265   7.805087   6.447451   5.905708
    30  H    7.630267   7.792598   6.894791   5.628095   5.378671
    31  H    6.400219   7.095080   6.676941   5.411408   4.440034
    32  C    4.115619   4.628521   4.635067   4.108656   3.470085
    33  C    4.233979   4.309665   4.065836   3.697640   3.558878
    34  C    3.920611   4.649881   5.056364   4.804335   4.056924
    35  C    4.140554   3.968026   3.931580   4.050556   4.174447
    36  H    4.843738   4.760038   4.195297   3.630173   3.692319
    37  C    3.852071   4.366682   4.976341   5.104642   4.629565
    38  H    4.336255   5.295815   5.802451   5.464530   4.499903
    39  C    3.961130   4.008454   4.431944   4.761933   4.679824
    40  H    4.689669   4.195027   3.953527   4.231254   4.681476
    41  H    4.227271   4.850150   5.677759   5.926297   5.390548
    42  H    4.399354   4.257956   4.801950   5.390202   5.464843
    43  C    4.822229   5.484174   5.334221   4.452634   3.561074
    44  H    4.523816   5.414392   5.425937   4.533281   3.382332
    45  Br   6.597847   7.334614   7.268509   6.430458   5.533192
    46  Br   7.342707   7.442649   6.763337   5.863299   5.695181
                    6          7          8          9         10
     6  C    0.000000
     7  S    1.774182   0.000000
     8  C    2.796087   1.773900   0.000000
     9  C    3.132638   2.805092   1.399056   0.000000
    10  S    2.792025   3.355779   2.792407   1.769168   0.000000
    11  C    4.500904   4.093988   2.429379   1.398458   2.696786
    12  C    5.362267   4.573796   2.803535   2.414089   4.005688
    13  C    5.171656   4.022770   2.420340   2.779455   4.545448
    14  C    4.041231   2.713403   1.397646   2.408975   4.071011
    15  H    6.123634   4.854581   3.398536   3.864439   5.630241
    16  H    4.360545   2.817104   2.152036   3.393853   4.942699
    17  H    5.090882   4.959413   3.410113   2.155279   2.796631
    18  H    6.408136   5.657978   3.888149   3.395869   4.840344
    19  H    2.151543   2.816539   4.364840   5.099747   4.941608
    20  H    3.408324   4.956998   5.081585   4.348254   2.790725
    21  H    3.396650   4.853346   6.124382   6.403855   5.626523
    22  H    3.886766   5.657399   6.403091   6.126435   4.836854
    23  C    4.158977   4.402618   4.189306   3.436915   2.384268
    24  H    4.204176   4.855995   4.781177   3.945402   2.471192
    25  C    5.230215   5.196586   4.491271   3.533710   2.947254
    26  H    6.020103   5.845636   5.250109   4.451102   3.970018
    27  C    6.025580   6.260832   5.382764   4.163432   3.370678
    28  H    5.617712   6.020026   5.062607   3.727747   2.847959
    29  H    6.900568   6.959256   5.890033   4.674186   4.212617
    30  H    6.499515   6.916144   6.236660   5.051186   3.978185
    31  H    5.052826   4.716711   3.754234   2.861943   2.863561
    32  C    3.483581   3.733951   4.566806   4.556409   3.709642
    33  C    3.859181   4.641627   5.488916   5.284572   4.033100
    34  C    3.558278   3.456986   4.688939   5.078373   4.595883
    35  C    4.233483   5.184569   6.334292   6.299800   5.078513
    36  H    4.345408   5.251638   5.819753   5.351753   3.878116
    37  C    3.988567   4.179411   5.672297   6.143250   5.551512
    38  H    3.840661   3.202774   4.365072   4.953559   4.847092
    39  C    4.304460   4.995668   6.425224   6.687573   5.759049
    40  H    4.910797   6.071518   7.164125   7.014747   5.630639
    41  H    4.528955   4.477732   6.092607   6.761064   6.376957
    42  H    5.015591   5.778416   7.304001   7.625702   6.695818
    43  C    3.798466   3.687697   3.925944   3.691709   3.067405
    44  H    3.376780   2.848274   2.967740   2.966943   2.859803
    45  Br   5.633097   5.125637   5.259876   5.144728   4.859728
    46  Br   6.503827   6.948987   6.965838   6.213748   4.965856
                   11         12         13         14         15
    11  C    0.000000
    12  C    1.389821   0.000000
    13  C    2.407328   1.393565   0.000000
    14  C    2.786208   2.416048   1.391190   0.000000
    15  H    3.392681   2.154404   1.085015   2.143643   0.000000
    16  H    3.871804   3.398692   2.150289   1.085749   2.466553
    17  H    1.085742   2.151582   3.393899   3.871838   4.293714
    18  H    2.145335   1.084625   2.157451   3.401111   2.490876
    19  H    6.439759   7.077460   6.569114   5.263251   7.345023
    20  H    5.221820   6.528044   7.035199   6.412536   8.100642
    21  H    7.692756   8.604347   8.399936   7.235569   9.284367
    22  H    7.220445   8.388835   8.592829   7.693176   9.599774
    23  C    4.130553   5.279310   5.793636   5.341290   6.801047
    24  H    4.679905   5.948759   6.529996   6.041041   7.576777
    25  C    3.704130   4.734470   5.480377   5.386991   6.411274
    26  H    4.592089   5.460838   6.124503   6.043659   6.974140
    27  C    4.017648   5.136767   6.159739   6.269685   7.087468
    28  H    3.541303   4.773465   5.867924   5.990706   6.833356
    29  H    4.220152   5.135733   6.254667   6.583523   7.079898
    30  H    5.045094   6.209081   7.201001   7.219514   8.147658
    31  H    2.872527   3.742274   4.454085   4.468844   5.348207
    32  C    5.723025   6.684705   6.691776   5.748410   7.635640
    33  C    6.441292   7.558559   7.703079   6.783506   8.703331
    34  C    6.329041   7.097480   6.825483   5.708678   7.669954
    35  C    7.549490   8.640384   8.666999   7.618841   9.647491
    36  H    6.367426   7.585815   7.922395   7.148104   8.958366
    37  C    7.467027   8.252467   7.910511   6.695144   8.739101
    38  H    6.134137   6.712932   6.292309   5.175305   7.042076
    39  C    8.017164   8.961754   8.770095   7.590308   9.673845
    40  H    8.226498   9.391775   9.505331   8.491593  10.513870
    41  H    8.089718   8.745490   8.242691   6.963171   8.983387
    42  H    8.978889   9.911907   9.669584   8.442615  10.553928
    43  C    4.639155   5.568281   5.724261   5.012823   6.663951
    44  H    3.963606   4.738416   4.736114   3.967562   5.649546
    45  Br   5.806455   6.468429   6.558767   6.012334   7.324551
    46  Br   6.753574   7.889153   8.492085   8.090724   9.455229
                   16         17         18         19         20
    16  H    0.000000
    17  H    4.957344   0.000000
    18  H    4.297001   2.473903   0.000000
    19  H    5.151148   7.136463   8.143867   0.000000
    20  H    7.121304   5.095420   7.300656   4.957326   0.000000
    21  H    7.339363   8.116162   9.611478   2.466122   4.294629
    22  H    8.130305   7.308992   9.269975   4.296604   2.476354
    23  C    6.109995   4.103063   6.002806   6.061544   4.059237
    24  H    6.819215   4.520057   6.663354   6.069575   3.327380
    25  C    6.270549   3.468714   5.239295   7.240600   5.022974
    26  H    6.850268   4.402483   5.903598   7.920439   5.946700
    27  C    7.256048   3.372045   5.435668   8.127687   4.980897
    28  H    7.018118   2.768118   5.084788   7.754197   4.298953
    29  H    7.590268   3.484545   5.226621   9.017567   5.981428
    30  H    8.176130   4.395366   6.524591   8.537450   5.052243
    31  H    5.371849   2.821309   4.259971   7.058497   5.374238
    32  C    6.125044   6.071832   7.621062   4.615234   4.595019
    33  C    7.220231   6.627712   8.470397   4.890693   4.036821
    34  C    5.834541   6.869823   8.095830   4.087722   5.508714
    35  C    7.924985   7.794651   9.601418   4.665044   4.519872
    36  H    7.717293   6.374333   8.418142   5.639325   3.667425
    37  C    6.702673   8.013535   9.283887   3.848012   5.892175
    38  H    5.189053   6.789887   7.701776   4.340647   6.197603
    39  C    7.705189   8.428705   9.979626   4.159671   5.450841
    40  H    8.841780   8.372455  10.326617   5.283273   4.542981
    41  H    6.800136   8.732277   9.793231   3.935787   6.792258
    42  H    8.484566   9.402728  10.945211   4.461656   6.096722
    43  C    5.557972   4.936762   6.419785   5.378557   4.765674
    44  H    4.481738   4.466369   5.649632   4.974878   4.977753
    45  Br   6.444408   6.090481   7.175555   6.984659   6.688531
    46  Br   8.810047   6.493022   8.466608   8.119345   5.571429
                   21         22         23         24         25
    21  H    0.000000
    22  H    2.490386   0.000000
    23  C    6.729092   5.939708   0.000000
    24  H    6.329841   5.223239   1.077852   0.000000
    25  C    8.050932   7.166071   1.499635   2.241142   0.000000
    26  H    8.790359   7.985019   2.083684   2.850200   1.093479
    27  C    8.628852   7.342453   2.550316   2.727948   1.522582
    28  H    8.142372   6.746186   2.865953   2.846889   2.191774
    29  H    9.638988   8.380069   3.476197   3.791086   2.152700
    30  H    8.794817   7.331105   2.804035   2.670354   2.151747
    31  H    8.152415   7.492024   2.128168   3.018720   1.099282
    32  C    5.403933   5.412362   2.585191   2.782270   3.955004
    33  C    5.001558   4.621083   2.997307   2.661384   4.473311
    34  C    5.265510   5.895975   3.830790   4.141327   5.082112
    35  C    4.383758   4.324351   4.372235   3.961287   5.858773
    36  H    5.508059   4.613744   2.676960   2.026205   4.073241
    37  C    4.714341   5.692024   4.984226   5.080893   6.337136
    38  H    5.929804   6.722559   4.144545   4.686243   5.173262
    39  C    4.229759   4.927379   5.206441   5.010805   6.668927
    40  H    4.478455   4.067098   4.996328   4.384850   6.460192
    41  H    5.042025   6.402350   5.930877   6.106571   7.220485
    42  H    4.200409   5.143772   6.262516   6.002293   7.735796
    43  C    6.402562   6.169866   1.514574   2.255900   2.599951
    44  H    6.357472   6.372889   2.115140   2.965023   2.864795
    45  Br   8.181228   8.072893   2.911647   3.746604   3.252555
    46  Br   8.277069   7.157729   2.796278   2.556950   3.245840
                   26         27         28         29         30
    26  H    0.000000
    27  C    2.152663   0.000000
    28  H    3.083694   1.094289   0.000000
    29  H    2.477875   1.093463   1.767271   0.000000
    30  H    2.478631   1.093744   1.775284   1.775646   0.000000
    31  H    1.738245   2.182943   2.584274   2.493678   3.077909
    32  C    4.168388   5.131347   5.355763   6.041976   5.234400
    33  C    4.748588   5.338679   5.477146   6.354923   5.202993
    34  C    5.243128   6.368831   6.568906   7.219186   6.566659
    35  C    6.137282   6.677732   6.737842   7.714353   6.498008
    36  H    4.377428   4.686850   4.827644   5.731732   4.393115
    37  C    6.523850   7.529732   7.658833   8.442149   7.634846
    38  H    5.271274   6.577073   6.821049   7.315073   6.910736
    39  C    6.909042   7.665911   7.734102   8.662556   7.608500
    40  H    6.763257   7.086760   7.093679   8.151155   6.777191
    41  H    7.380175   8.474379   8.600727   9.349546   8.637018
    42  H    7.982333   8.689689   8.719646   9.702977   8.595884
    43  C    2.803605   3.951603   4.299786   4.746621   4.239859
    44  H    3.206945   4.259943   4.482255   4.947045   4.783688
    45  Br   2.735153   4.687978   5.390712   5.181079   4.896876
    46  Br   2.943547   3.605142   4.307132   4.350659   2.943673
                   31         32         33         34         35
    31  H    0.000000
    32  C    4.267353   0.000000
    33  C    5.022539   1.393892   0.000000
    34  C    5.182874   1.399890   2.404635   0.000000
    35  C    6.370810   2.419165   1.394602   2.773208   0.000000
    36  H    4.803911   2.159757   1.083550   3.396325   2.139234
    37  C    6.500989   2.426921   2.785946   1.389159   2.407508
    38  H    5.073376   2.155496   3.390644   1.086232   3.859399
    39  C    7.014371   2.804963   2.418499   2.410547   1.391352
    40  H    7.073769   3.397307   2.146704   3.858965   1.085803
    41  H    7.281082   3.406667   3.871699   2.146128   3.395198
    42  H    8.086923   3.890808   3.402800   3.396154   2.153387
    43  C    2.815891   1.507979   2.553659   2.491446   3.823190
    44  H    2.648290   2.132369   3.336274   2.635985   4.467666
    45  Br   3.427854   2.871409   3.908999   3.385258   5.053520
    46  Br   4.281747   3.844830   3.571556   5.131557   4.723955
                   36         37         38         39         40
    36  H    0.000000
    37  C    3.869150   0.000000
    38  H    4.299596   2.142171   0.000000
    39  C    3.390233   1.395732   3.391415   0.000000
    40  H    2.449347   3.394729   4.945156   2.152483   0.000000
    41  H    4.954911   1.085799   2.460450   2.158292   4.297729
    42  H    4.283651   2.157469   4.288779   1.085887   2.483974
    43  C    2.796853   3.783280   2.672592   4.309488   4.695503
    44  H    3.701015   3.977407   2.463332   4.731234   5.402588
    45  Br   4.139752   4.649670   3.194681   5.362286   5.933172
    46  Br   2.828921   5.984155   5.673901   5.818114   4.986530
                   41         42         43         44         45
    41  H    0.000000
    42  H    2.491453   0.000000
    43  C    4.636663   5.394792   0.000000
    44  H    4.667737   5.788166   1.090220   0.000000
    45  Br   5.310522   6.399809   1.987216   2.417974   0.000000
    46  Br   6.996438   6.743626   3.438647   4.455175   3.629428
                   46
    46  Br   0.000000
 Stoichiometry    C22H20Br2S2
 Framework group  C1[X(C22H20Br2S2)]
 Deg. of freedom   132
 Full point group                 C1      NOp   1
 Largest Abelian subgroup         C1      NOp   1
 Largest concise Abelian subgroup C1      NOp   1
                         Standard orientation:                         
 ---------------------------------------------------------------------
 Center     Atomic      Atomic             Coordinates (Angstroms)
 Number     Number       Type             X           Y           Z
 ---------------------------------------------------------------------
      1          6           0        2.668743    2.908713   -0.172950
      2          6           0        2.343362    3.737789   -1.241894
      3          6           0        1.735666    3.213794   -2.380532
      4          6           0        1.438441    1.857470   -2.440820
      5          6           0        1.723678    1.034916   -1.349041
      6          6           0        2.347840    1.550139   -0.210462
      7         16           0        2.693046    0.596680    1.245379
      8          6           0        2.983200   -1.040642    0.627555
      9          6           0        2.355093   -1.568552   -0.505648
     10         16           0        1.206839   -0.652545   -1.491751
     11          6           0        2.584808   -2.892267   -0.893842
     12          6           0        3.418528   -3.703583   -0.133395
     13          6           0        4.047833   -3.182855    0.995693
     14          6           0        3.845946   -1.856723    1.364506
     15          1           0        4.710425   -3.805589    1.587666
     16          1           0        4.355696   -1.451629    2.233359
     17          1           0        2.103967   -3.285149   -1.784499
     18          1           0        3.581378   -4.734351   -0.429042
     19          1           0        3.163694    3.319838    0.701508
     20          1           0        0.970432    1.437364   -3.326020
     21          1           0        2.581782    4.794891   -1.187235
     22          1           0        1.494900    3.855280   -3.221403
     23          6           0       -1.007610   -0.870110   -0.635236
     24          1           0       -1.231140   -0.248775   -1.487140
     25          6           0       -1.078828   -2.362916   -0.759180
     26          1           0       -1.943782   -2.671425   -0.165569
     27          6           0       -1.220821   -2.886794   -2.181729
     28          1           0       -0.374252   -2.614314   -2.819337
     29          1           0       -1.289543   -3.977992   -2.166747
     30          1           0       -2.134782   -2.486696   -2.629916
     31          1           0       -0.212657   -2.805725   -0.247232
     32          6           0       -0.960371    1.252613    0.839562
     33          6           0       -1.478120    2.054263   -0.176424
     34          6           0       -0.436166    1.867572    1.982683
     35          6           0       -1.435727    3.444018   -0.068262
     36          1           0       -1.912163    1.612385   -1.065485
     37          6           0       -0.418486    3.251201    2.105245
     38          1           0       -0.035787    1.256689    2.786685
     39          6           0       -0.915025    4.047551    1.072122
     40          1           0       -1.824032    4.053032   -0.878996
     41          1           0       -0.007221    3.707666    3.000488
     42          1           0       -0.889004    5.129978    1.154729
     43          6           0       -0.860435   -0.248625    0.738093
     44          1           0        0.098202   -0.573368    1.143231
     45         35           0       -2.076474   -1.092622    2.063969
     46         35           0       -3.743342   -0.543381   -1.112922
 ---------------------------------------------------------------------
 Rotational constants (GHZ):           0.1624976           0.1235172           0.0995318
 Standard basis: 6-31+G(d,p) (6D, 7F)
 There are   632 symmetry adapted cartesian basis functions of A   symmetry.
 There are   632 symmetry adapted basis functions of A   symmetry.
   632 basis functions,  1130 primitive gaussians,   632 cartesian basis functions
   127 alpha electrons      127 beta electrons
       nuclear repulsion energy      3926.0063670683 Hartrees.
 NAtoms=   46 NActive=   46 NUniq=   46 SFac= 1.00D+00 NAtFMM=   60 NAOKFM=F Big=F
 Integral buffers will be    131072 words long.
 Raffenetti 2 integral format.
 Two-electron integral symmetry is turned on.
 Nuclear repulsion after empirical dispersion term =     3925.9588164889 Hartrees.
 ------------------------------------------------------------------------------
 Polarizable Continuum Model (PCM)
 =================================
 Model                : PCM.
 Atomic radii         : SMD-Coulomb.
 Polarization charges : Total charges.
 Charge compensation  : None.
 Solution method      : Matrix inversion.
 Cavity type          : VdW (van der Waals Surface) (Alpha=1.000).
 Cavity algorithm     : GePol (No added spheres)
                        Default sphere list used, NSphG=   46.
                        Lebedev-Laikov grids with approx.  5.0 points / Ang**2.
                        Smoothing algorithm: York/Karplus (Gamma=1.0000).
                        Polarization charges: spherical gaussians, with
                                              point-specific exponents (IZeta= 3).
                        Self-potential: point-specific (ISelfS= 7).
                        Self-field    : sphere-specific E.n sum rule (ISelfD= 2).
 1st derivatives      : Analytical E(r).r(x)/FMM algorithm (CHGder, D1EAlg=3).
                        Cavity 1st derivative terms included.
 Solvent              : Dichloromethane, Eps=   8.930000 Eps(inf)=   2.028346
 ------------------------------------------------------------------------------
 ------------------------------------------------------------------------------
 Atomic radii for non-electrostatic terms: SMD-CDS.
 ------------------------------------------------------------------------------
 Nuclear repulsion after PCM non-electrostatic terms =     3925.9414877796 Hartrees.
 One-electron integrals computed using PRISM.
 NBasis=   632 RedAO= T EigKep=  1.11D-06  NBF=   632
 NBsUse=   629 1.00D-06 EigRej=  8.76D-07 NBFU=   629
 Initial guess from the checkpoint file:  "/home/osl/gaussian/scratch/Gau-476179.chk"
 B after Tr=     0.000000    0.000000    0.000000
         Rot=    0.999922    0.000404    0.008289    0.009358 Ang=   1.43 deg.
 ExpMin= 3.50D-02 ExpMax= 5.74D+05 ExpMxC= 5.74D+03 IAcc=3 IRadAn=         5 AccDes= 0.00D+00
 Harris functional with IExCor= 4639 and IRadAn=       5 diagonalized for initial guess.
 HarFok:  IExCor= 4639 AccDes= 0.00D+00 IRadAn=         5 IDoV= 1 UseB2=F ITyADJ=14
 ICtDFT=  3500011 ScaDFX=  1.000000  1.000000  1.000000  1.000000
 FoFCou: FMM=F IPFlag=           0 FMFlag=      100000 FMFlg1=           0
         NFxFlg=           0 DoJE=T BraDBF=F KetDBF=T FulRan=T
         wScrn=  0.000000 ICntrl=       500 IOpCl=  0 I1Cent=   200000004 NGrid=           0
         NMat0=    1 NMatS0=      1 NMatT0=    0 NMatD0=    1 NMtDS0=    0 NMtDT0=    0
 Petite list used in FoFCou.
 Requested convergence on RMS density matrix=1.00D-08 within 128 cycles.
 Requested convergence on MAX density matrix=1.00D-06.
 Requested convergence on             energy=1.00D-06.
 No special actions if energy rises.
 Inv3:  Mode=1 IEnd=    36750000.
 Iteration    1 A*A^-1 deviation from unit magnitude is 3.55D-15 for    370.
 Iteration    1 A*A^-1 deviation from orthogonality  is 3.68D-15 for   1270    381.
 Iteration    1 A^-1*A deviation from unit magnitude is 3.33D-15 for    370.
 Iteration    1 A^-1*A deviation from orthogonality  is 2.56D-15 for   1443   1413.
 Error on total polarization charges =  0.04362
 SCF Done:  E(RwB97XD) =  -6790.01346645     A.U. after   20 cycles
            NFock= 20  Conv=0.36D-08     -V/T= 2.0064
 SMD-CDS (non-electrostatic) energy       (kcal/mol) =     -10.87
 (included in total energy above)
 D1PCM: PCM CHGder 1st derivatives, ID1Alg=3 FixD1E=F DoIter=F DoCFld=F I1PDM=0.
 Calling FoFJK, ICntrl=      2127 FMM=F ISym2X=0 I1Cent= 0 IOpClX= 0 NMat=1 NMatS=1 NMatT=0.
 ***** Axes restored to original set *****
 -------------------------------------------------------------------
 Center     Atomic                   Forces (Hartrees/Bohr)
 Number     Number              X              Y              Z
 -------------------------------------------------------------------
      1        6           0.000178426    0.000200381    0.000027559
      2        6          -0.000494514    0.000037104    0.000107826
      3        6           0.000178043    0.000046174   -0.000079758
      4        6          -0.000260408   -0.000043990   -0.000187453
      5        6          -0.000241588    0.000268888    0.000228556
      6        6           0.000349807   -0.000028430   -0.000205148
      7       16          -0.000269346   -0.000139375    0.000157976
      8        6           0.000056664   -0.000121030   -0.000088931
      9        6           0.000043286   -0.000126950   -0.000358846
     10       16          -0.002012213    0.000238386    0.001544920
     11        6          -0.000055452    0.000070644    0.000027572
     12        6          -0.000023707    0.000049362    0.000012604
     13        6           0.000009942    0.000034617    0.000013347
     14        6          -0.000036123    0.000003942    0.000054709
     15        1           0.000010495    0.000009765   -0.000010681
     16        1          -0.000021588    0.000018013   -0.000031223
     17        1           0.000071005   -0.000027324    0.000111491
     18        1          -0.000025974    0.000008915    0.000004824
     19        1           0.000030154    0.000029329    0.000007272
     20        1          -0.000063595    0.000077106    0.000091091
     21        1           0.000003850    0.000004025   -0.000000814
     22        1           0.000036072   -0.000009882   -0.000031271
     23        6          -0.001960158   -0.001080806   -0.000678374
     24        1           0.002219199    0.000116696   -0.000521989
     25        6           0.001345256   -0.000240280   -0.000503456
     26        1           0.000401152   -0.000038741    0.000394139
     27        6          -0.000215116    0.000127887    0.000050266
     28        1          -0.000212522    0.000091855   -0.000030447
     29        1           0.000084235    0.000029806   -0.000002384
     30        1          -0.000189617   -0.000122055    0.000155211
     31        1          -0.000020540    0.000160853   -0.000474557
     32        6          -0.000277929   -0.000005568   -0.000162302
     33        6           0.000200598    0.000282537    0.000219060
     34        6          -0.000305631   -0.000059638    0.000201359
     35        6           0.000340972   -0.000164571   -0.000061192
     36        1           0.000049342   -0.000034193   -0.000092425
     37        6          -0.000059052    0.000077644    0.000030141
     38        1          -0.000077340   -0.000091119   -0.000006074
     39        6          -0.000104628   -0.000053759   -0.000061470
     40        1           0.000019579   -0.000023848   -0.000006769
     41        1           0.000007915   -0.000005683    0.000012052
     42        1           0.000014218    0.000001564   -0.000007193
     43        6           0.001546793    0.000069786   -0.000151748
     44        1          -0.000183936    0.000168303    0.000001697
     45       35          -0.000050741    0.000290535    0.000198023
     46       35          -0.000035286   -0.000096872    0.000102811
 -------------------------------------------------------------------
 Cartesian Forces:  Max     0.002219199 RMS     0.000421209

 GradGradGradGradGradGradGradGradGradGradGradGradGradGradGradGradGradGrad
 Berny optimization.
 FormGI is forming the generalized inverse of G from B-inverse, IUseBI=4.
 Internal  Forces:  Max     0.002965057 RMS     0.000269874
 Search for a saddle point.
 Step number   5 out of a maximum of  268
 All quantities printed in internal units (Hartrees-Bohrs-Radians)
 Swapping is turned off.
 Update second derivatives using D2CorX and points    4    5
 ITU=  0  0  0  0  0
     Eigenvalues ---   -0.01650   0.00241   0.00409   0.00755   0.00911
     Eigenvalues ---    0.01054   0.01387   0.01555   0.01689   0.01739
     Eigenvalues ---    0.01755   0.01783   0.01797   0.01830   0.01879
     Eigenvalues ---    0.02051   0.02101   0.02192   0.02230   0.02260
     Eigenvalues ---    0.02360   0.02401   0.02524   0.02541   0.02557
     Eigenvalues ---    0.02572   0.02700   0.02756   0.02765   0.02855
     Eigenvalues ---    0.02888   0.02979   0.03033   0.03132   0.03409
     Eigenvalues ---    0.03892   0.04090   0.04286   0.04477   0.04715
     Eigenvalues ---    0.04873   0.05557   0.05768   0.06970   0.07706
     Eigenvalues ---    0.08921   0.10807   0.10936   0.11065   0.11133
     Eigenvalues ---    0.11358   0.11674   0.11952   0.12015   0.12160
     Eigenvalues ---    0.12278   0.12368   0.12398   0.12401   0.12725
     Eigenvalues ---    0.12766   0.12968   0.13065   0.13603   0.14800
     Eigenvalues ---    0.15709   0.15829   0.16406   0.16472   0.16895
     Eigenvalues ---    0.17611   0.18046   0.18499   0.19026   0.19192
     Eigenvalues ---    0.19308   0.19437   0.19667   0.19924   0.20944
     Eigenvalues ---    0.21837   0.22416   0.23308   0.23553   0.23845
     Eigenvalues ---    0.24964   0.26081   0.27437   0.28224   0.28968
     Eigenvalues ---    0.30020   0.31647   0.31990   0.33199   0.33617
     Eigenvalues ---    0.34318   0.34586   0.34801   0.35041   0.35104
     Eigenvalues ---    0.36260   0.36443   0.36471   0.36485   0.36574
     Eigenvalues ---    0.36606   0.36646   0.36689   0.36795   0.36821
     Eigenvalues ---    0.36880   0.36911   0.37088   0.37118   0.38527
     Eigenvalues ---    0.41715   0.42379   0.42638   0.43013   0.43098
     Eigenvalues ---    0.44413   0.47197   0.48412   0.48469   0.48573
     Eigenvalues ---    0.48644   0.48758   0.51817   0.52134   0.52265
     Eigenvalues ---    0.54015   0.59422
 Eigenvectors required to have negative eigenvalues:
                          R18       A47       D73       D75       D74
   1                    0.65854  -0.25695  -0.24905  -0.23264  -0.22649
                          D84       D83       D68       D82       D85
   1                    0.20763   0.19891   0.18949   0.17586  -0.15073
 RFO step:  Lambda0=7.047788242D-05 Lambda=-4.94752932D-04.
 Linear search not attempted -- option 19 set.
 Iteration  1 RMS(Cart)=  0.05087125 RMS(Int)=  0.00035133
 Iteration  2 RMS(Cart)=  0.00082821 RMS(Int)=  0.00002844
 Iteration  3 RMS(Cart)=  0.00000024 RMS(Int)=  0.00002844
 Variable       Old X    -DE/DX   Delta X   Delta X   Delta X     New X
                                 (Linear)    (Quad)   (Total)
    R1        2.62929  -0.00016   0.00000  -0.00016  -0.00016   2.62913
    R2        2.63893   0.00022   0.00000   0.00010   0.00010   2.63904
    R3        2.05162  -0.00001   0.00000  -0.00004  -0.00004   2.05158
    R4        2.63233  -0.00001   0.00000   0.00007   0.00008   2.63241
    R5        2.05042   0.00000   0.00000  -0.00003  -0.00003   2.05039
    R6        2.62637   0.00010   0.00000   0.00010   0.00010   2.62648
    R7        2.04975  -0.00002   0.00000  -0.00010  -0.00010   2.04966
    R8        2.63882  -0.00005   0.00000  -0.00054  -0.00054   2.63827
    R9        2.05198   0.00001   0.00000  -0.00012  -0.00012   2.05187
   R10        2.63980   0.00021   0.00000   0.00000   0.00000   2.63980
   R11        3.34594   0.00063   0.00000   0.00161   0.00161   3.34755
   R12        3.35272   0.00010   0.00000   0.00028   0.00029   3.35301
   R13        3.35219  -0.00016   0.00000  -0.00018  -0.00018   3.35201
   R14        2.64383  -0.00013   0.00000  -0.00040  -0.00040   2.64343
   R15        2.64117  -0.00002   0.00000  -0.00036  -0.00036   2.64081
   R16        3.34324   0.00013   0.00000   0.00165   0.00164   3.34488
   R17        2.64270  -0.00003   0.00000  -0.00061  -0.00061   2.64209
   R18        4.50561   0.00297   0.00000   0.00066   0.00066   4.50627
   R19        2.62638  -0.00001   0.00000   0.00009   0.00009   2.62647
   R20        2.05175   0.00014   0.00000  -0.00017  -0.00017   2.05159
   R21        2.63346  -0.00001   0.00000   0.00004   0.00005   2.63350
   R22        2.04964   0.00000   0.00000  -0.00002  -0.00002   2.04962
   R23        2.62897  -0.00005   0.00000  -0.00004  -0.00004   2.62893
   R24        2.05038  -0.00001   0.00000  -0.00004  -0.00004   2.05034
   R25        2.05177   0.00004   0.00000   0.00012   0.00012   2.05189
   R26        2.03684   0.00039   0.00000   0.00249   0.00249   2.03933
   R27        2.83390  -0.00009   0.00000  -0.00214  -0.00214   2.83176
   R28        2.86213  -0.00002   0.00000   0.00062   0.00062   2.86275
   R29        4.83194  -0.00004   0.00000  -0.01580  -0.01580   4.81614
   R30        2.06638   0.00006   0.00000   0.00040   0.00040   2.06677
   R31        2.87726   0.00004   0.00000   0.00056   0.00056   2.87782
   R32        2.07734   0.00015   0.00000   0.00039   0.00039   2.07773
   R33        2.06791   0.00016   0.00000  -0.00038  -0.00038   2.06753
   R34        2.06634  -0.00003   0.00000  -0.00006  -0.00006   2.06629
   R35        2.06688  -0.00015   0.00000  -0.00025  -0.00025   2.06663
   R36        2.63407   0.00022   0.00000   0.00035   0.00035   2.63443
   R37        2.64541  -0.00010   0.00000  -0.00004  -0.00004   2.64537
   R38        2.84967  -0.00012   0.00000  -0.00081  -0.00081   2.84886
   R39        2.63542  -0.00016   0.00000  -0.00016  -0.00016   2.63525
   R40        2.04761  -0.00004   0.00000   0.00060   0.00060   2.04821
   R41        2.62513   0.00000   0.00000   0.00006   0.00006   2.62519
   R42        2.05268   0.00009   0.00000   0.00015   0.00015   2.05283
   R43        2.62927   0.00013   0.00000   0.00055   0.00055   2.62982
   R44        2.05187  -0.00001   0.00000   0.00002   0.00002   2.05189
   R45        2.63755   0.00000   0.00000  -0.00020  -0.00020   2.63735
   R46        2.05186  -0.00001   0.00000  -0.00003  -0.00003   2.05183
   R47        2.05203   0.00000   0.00000   0.00003   0.00003   2.05205
   R48        2.06022   0.00014   0.00000   0.00069   0.00069   2.06091
   R49        3.75529  -0.00030   0.00000  -0.00344  -0.00344   3.75185
    A1        2.10056   0.00008   0.00000  -0.00013  -0.00013   2.10043
    A2        2.09414  -0.00007   0.00000   0.00038   0.00038   2.09451
    A3        2.08841   0.00000   0.00000  -0.00022  -0.00022   2.08819
    A4        2.10119  -0.00010   0.00000  -0.00005  -0.00005   2.10114
    A5        2.08340   0.00005   0.00000  -0.00004  -0.00004   2.08336
    A6        2.09847   0.00005   0.00000   0.00011   0.00011   2.09858
    A7        2.08962   0.00008   0.00000   0.00019   0.00019   2.08981
    A8        2.10371  -0.00004   0.00000   0.00007   0.00007   2.10378
    A9        2.08984  -0.00004   0.00000  -0.00025  -0.00025   2.08959
   A10        2.09123   0.00012   0.00000  -0.00018  -0.00019   2.09104
   A11        2.10029  -0.00016   0.00000  -0.00058  -0.00057   2.09972
   A12        2.09152   0.00005   0.00000   0.00074   0.00075   2.09227
   A13        2.10746  -0.00022   0.00000   0.00013   0.00014   2.10760
   A14        2.02501   0.00037   0.00000   0.00214   0.00217   2.02717
   A15        2.15032  -0.00015   0.00000  -0.00224  -0.00228   2.14804
   A16        2.07532   0.00005   0.00000   0.00010   0.00010   2.07542
   A17        2.04437  -0.00014   0.00000   0.00197   0.00199   2.04636
   A18        2.16222   0.00009   0.00000  -0.00186  -0.00189   2.16033
   A19        1.81529   0.00001   0.00000  -0.00191  -0.00193   1.81336
   A20        2.16151  -0.00006   0.00000  -0.00196  -0.00198   2.15953
   A21        2.04459   0.00002   0.00000   0.00131   0.00133   2.04592
   A22        2.07589   0.00004   0.00000   0.00075   0.00075   2.07665
   A23        2.15015   0.00027   0.00000  -0.00196  -0.00199   2.14816
   A24        2.10396   0.00002   0.00000   0.00016   0.00016   2.10412
   A25        2.02860  -0.00029   0.00000   0.00196   0.00198   2.03058
   A26        1.83286  -0.00023   0.00000  -0.00314  -0.00316   1.82969
   A27        1.90617   0.00048   0.00000   0.00574   0.00573   1.91190
   A28        1.93406  -0.00012   0.00000  -0.00757  -0.00754   1.92652
   A29        2.09348  -0.00003   0.00000  -0.00064  -0.00064   2.09284
   A30        2.09149  -0.00002   0.00000   0.00059   0.00059   2.09208
   A31        2.09818   0.00005   0.00000   0.00004   0.00005   2.09823
   A32        2.08987   0.00000   0.00000   0.00045   0.00045   2.09032
   A33        2.08943   0.00001   0.00000  -0.00013  -0.00013   2.08930
   A34        2.10384  -0.00001   0.00000  -0.00033  -0.00033   2.10352
   A35        2.10070   0.00000   0.00000   0.00005   0.00005   2.10075
   A36        2.09827   0.00001   0.00000   0.00000   0.00000   2.09827
   A37        2.08413  -0.00001   0.00000  -0.00005  -0.00006   2.08407
   A38        2.10178  -0.00003   0.00000  -0.00077  -0.00077   2.10101
   A39        2.08737   0.00002   0.00000   0.00012   0.00013   2.08750
   A40        2.09401   0.00001   0.00000   0.00065   0.00065   2.09466
   A41        1.42638   0.00041   0.00000   0.01410   0.01415   1.44052
   A42        1.67624   0.00000   0.00000   0.01092   0.01086   1.68711
   A43        1.77015   0.00007   0.00000   0.00670   0.00675   1.77691
   A44        2.09285   0.00001   0.00000   0.00249   0.00225   2.09510
   A45        2.09471  -0.00037   0.00000  -0.01010  -0.01027   2.08445
   A46        2.08062   0.00026   0.00000   0.00162   0.00143   2.08205
   A47        1.59246   0.00006   0.00000   0.03396   0.03396   1.62642
   A48        1.84788   0.00009   0.00000  -0.00313  -0.00314   1.84474
   A49        2.00882  -0.00013   0.00000   0.00231   0.00230   2.01112
   A50        1.90188  -0.00011   0.00000  -0.00220  -0.00221   1.89968
   A51        1.91384   0.00014   0.00000  -0.00597  -0.00597   1.90787
   A52        1.83051   0.00004   0.00000   0.00530   0.00530   1.83581
   A53        1.94980   0.00000   0.00000   0.00362   0.00362   1.95342
   A54        1.96770  -0.00031   0.00000   0.00382   0.00382   1.97152
   A55        1.91391   0.00001   0.00000  -0.00083  -0.00083   1.91308
   A56        1.91231   0.00037   0.00000   0.00030   0.00030   1.91262
   A57        1.88083   0.00009   0.00000  -0.00070  -0.00070   1.88013
   A58        1.89295  -0.00004   0.00000  -0.00312  -0.00312   1.88983
   A59        1.89457  -0.00014   0.00000   0.00040   0.00040   1.89497
   A60        2.07332   0.00012   0.00000   0.00135   0.00134   2.07466
   A61        2.15091   0.00029   0.00000   0.00048   0.00046   2.15137
   A62        2.05721  -0.00040   0.00000  -0.00129  -0.00131   2.05590
   A63        2.10052  -0.00007   0.00000  -0.00110  -0.00110   2.09942
   A64        2.10867  -0.00001   0.00000  -0.00143  -0.00144   2.10723
   A65        2.07396   0.00009   0.00000   0.00256   0.00255   2.07652
   A66        2.11105  -0.00005   0.00000  -0.00061  -0.00061   2.11044
   A67        2.08907  -0.00004   0.00000  -0.00010  -0.00010   2.08897
   A68        2.08306   0.00009   0.00000   0.00072   0.00071   2.08378
   A69        2.10274  -0.00004   0.00000   0.00005   0.00005   2.10279
   A70        2.08307   0.00000   0.00000   0.00010   0.00010   2.08317
   A71        2.09731   0.00004   0.00000  -0.00016  -0.00016   2.09715
   A72        2.09261  -0.00003   0.00000  -0.00029  -0.00029   2.09232
   A73        2.09011   0.00001   0.00000   0.00027   0.00027   2.09038
   A74        2.10039   0.00002   0.00000   0.00004   0.00004   2.10043
   A75        2.08556   0.00008   0.00000   0.00063   0.00063   2.08619
   A76        2.09869  -0.00004   0.00000  -0.00039  -0.00039   2.09829
   A77        2.09891  -0.00005   0.00000  -0.00023  -0.00023   2.09868
   A78        2.05226   0.00048   0.00000   0.00262   0.00262   2.05488
   A79        1.87567  -0.00044   0.00000  -0.00119  -0.00119   1.87448
   A80        1.95114   0.00035   0.00000  -0.00020  -0.00019   1.95095
   A81        1.90689  -0.00010   0.00000  -0.00302  -0.00302   1.90387
   A82        1.91491  -0.00052   0.00000  -0.00321  -0.00321   1.91171
   A83        1.73516   0.00016   0.00000   0.00539   0.00539   1.74055
    D1       -0.03883   0.00011   0.00000   0.00292   0.00292  -0.03591
    D2        3.11967   0.00003   0.00000   0.00091   0.00091   3.12057
    D3        3.11611   0.00003   0.00000   0.00009   0.00008   3.11619
    D4       -0.00858  -0.00006   0.00000  -0.00192  -0.00193  -0.01051
    D5        0.02480  -0.00004   0.00000  -0.00310  -0.00310   0.02170
    D6       -3.06468  -0.00021   0.00000  -0.00736  -0.00736  -3.07204
    D7       -3.13010   0.00005   0.00000  -0.00028  -0.00027  -3.13037
    D8        0.06361  -0.00013   0.00000  -0.00453  -0.00453   0.05908
    D9        0.01381  -0.00012   0.00000  -0.00146  -0.00146   0.01234
   D10       -3.12505  -0.00006   0.00000  -0.00212  -0.00212  -3.12717
   D11        3.13835  -0.00004   0.00000   0.00056   0.00056   3.13891
   D12       -0.00051   0.00002   0.00000  -0.00009  -0.00009  -0.00060
   D13        0.02460   0.00006   0.00000   0.00026   0.00026   0.02486
   D14       -3.13490   0.00010   0.00000  -0.00052  -0.00052  -3.13542
   D15       -3.11970   0.00001   0.00000   0.00091   0.00091  -3.11879
   D16        0.00398   0.00004   0.00000   0.00013   0.00013   0.00411
   D17       -0.03861   0.00001   0.00000  -0.00050  -0.00050  -0.03911
   D18        3.07349   0.00004   0.00000   0.00053   0.00053   3.07403
   D19        3.12080  -0.00002   0.00000   0.00029   0.00029   3.12109
   D20       -0.05028   0.00001   0.00000   0.00132   0.00132  -0.04896
   D21        0.01381  -0.00003   0.00000   0.00191   0.00191   0.01572
   D22        3.09953   0.00016   0.00000   0.00660   0.00660   3.10613
   D23       -3.09611  -0.00006   0.00000   0.00072   0.00072  -3.09539
   D24       -0.01039   0.00012   0.00000   0.00541   0.00541  -0.00499
   D25        2.63683  -0.00008   0.00000  -0.01602  -0.01601   2.62081
   D26       -1.57139  -0.00011   0.00000  -0.02372  -0.02373  -1.59511
   D27       -0.53505  -0.00005   0.00000  -0.01491  -0.01490  -0.54996
   D28        1.53992  -0.00009   0.00000  -0.02262  -0.02262   1.51730
   D29       -2.64538   0.00018   0.00000   0.01267   0.01267  -2.63271
   D30        0.55117  -0.00001   0.00000   0.00812   0.00811   0.55928
   D31       -0.55701  -0.00004   0.00000  -0.01170  -0.01170  -0.56871
   D32        2.63782  -0.00017   0.00000  -0.01413  -0.01413   2.62370
   D33        0.02158  -0.00006   0.00000   0.00135   0.00134   0.02292
   D34       -3.08559  -0.00017   0.00000  -0.00438  -0.00438  -3.08998
   D35        3.10903   0.00008   0.00000   0.00383   0.00382   3.11285
   D36        0.00186  -0.00004   0.00000  -0.00190  -0.00190  -0.00004
   D37        3.06164   0.00014   0.00000   0.00328   0.00329   3.06493
   D38       -0.07354   0.00010   0.00000   0.00269   0.00269  -0.07085
   D39       -0.02943   0.00002   0.00000   0.00107   0.00107  -0.02836
   D40        3.11858  -0.00003   0.00000   0.00047   0.00047   3.11905
   D41        0.52896   0.00011   0.00000   0.01144   0.01144   0.54040
   D42       -1.52718  -0.00026   0.00000   0.01026   0.01024  -1.51694
   D43       -2.64568   0.00022   0.00000   0.01691   0.01691  -2.62877
   D44        1.58136  -0.00015   0.00000   0.01573   0.01571   1.59708
   D45        0.02649   0.00003   0.00000   0.00119   0.00119   0.02768
   D46       -3.12412   0.00005   0.00000   0.00062   0.00062  -3.12350
   D47       -3.08299  -0.00009   0.00000  -0.00408  -0.00409  -3.08708
   D48        0.04958  -0.00006   0.00000  -0.00465  -0.00466   0.04492
   D49        1.15460   0.00023   0.00000   0.03280   0.03281   1.18742
   D50       -3.04417   0.00026   0.00000   0.03471   0.03475  -3.00942
   D51       -0.92412   0.00055   0.00000   0.04136   0.04136  -0.88276
   D52       -3.11771   0.00016   0.00000   0.02809   0.02806  -3.08966
   D53       -1.03330   0.00018   0.00000   0.02999   0.02999  -1.00331
   D54        1.08675   0.00048   0.00000   0.03664   0.03661   1.12335
   D55       -0.02725   0.00001   0.00000   0.00037   0.00037  -0.02688
   D56        3.12440   0.00002   0.00000   0.00051   0.00051   3.12491
   D57        3.12340  -0.00002   0.00000   0.00094   0.00094   3.12433
   D58       -0.00814  -0.00001   0.00000   0.00107   0.00107  -0.00706
   D59       -0.00021  -0.00003   0.00000  -0.00120  -0.00120  -0.00141
   D60       -3.12770   0.00001   0.00000  -0.00056  -0.00056  -3.12826
   D61        3.13124  -0.00004   0.00000  -0.00134  -0.00134   3.12990
   D62        0.00375  -0.00001   0.00000  -0.00070  -0.00070   0.00306
   D63        0.02887   0.00001   0.00000   0.00046   0.00046   0.02933
   D64       -3.11916   0.00006   0.00000   0.00106   0.00106  -3.11810
   D65       -3.12671  -0.00002   0.00000  -0.00017  -0.00017  -3.12688
   D66        0.00844   0.00002   0.00000   0.00043   0.00043   0.00887
   D67        2.99488  -0.00026   0.00000  -0.01741  -0.01736   2.97752
   D68        1.38503  -0.00048   0.00000  -0.03781  -0.03778   1.34725
   D69       -1.56988   0.00007   0.00000  -0.00110  -0.00119  -1.57107
   D70        2.89101   0.00031   0.00000   0.04365   0.04364   2.93465
   D71       -1.27529   0.00046   0.00000   0.03526   0.03526  -1.24003
   D72        0.93033   0.00027   0.00000   0.04008   0.04008   0.97040
   D73       -1.92766   0.00078   0.00000   0.06624   0.06630  -1.86135
   D74        0.18923   0.00093   0.00000   0.05785   0.05792   0.24715
   D75        2.39485   0.00074   0.00000   0.06267   0.06273   2.45758
   D76        1.02876   0.00016   0.00000   0.02857   0.02851   1.05727
   D77       -3.13753   0.00031   0.00000   0.02018   0.02012  -3.11741
   D78       -0.93192   0.00012   0.00000   0.02500   0.02494  -0.90698
   D79        1.45911   0.00015   0.00000  -0.01350  -0.01353   1.44558
   D80       -0.69946   0.00031   0.00000  -0.01035  -0.01038  -0.70984
   D81       -2.58603   0.00018   0.00000  -0.01596  -0.01598  -2.60201
   D82       -0.05882  -0.00030   0.00000  -0.03204  -0.03197  -0.09079
   D83       -2.21739  -0.00014   0.00000  -0.02889  -0.02881  -2.24621
   D84        2.17922  -0.00026   0.00000  -0.03449  -0.03442   2.14480
   D85       -3.01504   0.00028   0.00000   0.00430   0.00425  -3.01079
   D86        1.10958   0.00044   0.00000   0.00746   0.00741   1.11698
   D87       -0.77700   0.00032   0.00000   0.00185   0.00180  -0.77519
   D88        1.07079  -0.00006   0.00000  -0.04415  -0.04415   1.02664
   D89       -3.11682  -0.00013   0.00000  -0.04310  -0.04310   3.12326
   D90       -1.03906  -0.00007   0.00000  -0.04293  -0.04293  -1.08199
   D91       -3.13175   0.00006   0.00000  -0.05105  -0.05104   3.10039
   D92       -1.03618  -0.00001   0.00000  -0.05000  -0.05000  -1.08617
   D93        1.04158   0.00005   0.00000  -0.04983  -0.04982   0.99176
   D94       -1.11006   0.00019   0.00000  -0.04609  -0.04609  -1.15615
   D95        0.98551   0.00012   0.00000  -0.04504  -0.04504   0.94047
   D96        3.06327   0.00018   0.00000  -0.04487  -0.04487   3.01840
   D97        0.03296  -0.00013   0.00000   0.00097   0.00097   0.03392
   D98       -3.11743   0.00006   0.00000   0.00441   0.00441  -3.11303
   D99       -3.04369  -0.00019   0.00000  -0.00892  -0.00893  -3.05261
   D100       0.08911   0.00000   0.00000  -0.00548  -0.00549   0.08362
   D101      -0.00919   0.00002   0.00000  -0.00309  -0.00309  -0.01228
   D102       3.13353   0.00003   0.00000  -0.00413  -0.00413   3.12941
   D103       3.07095   0.00010   0.00000   0.00632   0.00632   3.07727
   D104      -0.06951   0.00012   0.00000   0.00529   0.00528  -0.06422
   D105       0.26812   0.00070   0.00000   0.03513   0.03513   0.30325
   D106       2.41087   0.00038   0.00000   0.03292   0.03292   2.44378
   D107      -1.98705   0.00027   0.00000   0.03618   0.03618  -1.95087
   D108      -2.80908   0.00063   0.00000   0.02524   0.02524  -2.78384
   D109      -0.66634   0.00030   0.00000   0.02303   0.02303  -0.64331
   D110       1.21893   0.00019   0.00000   0.02629   0.02629   1.24523
   D111      -0.03538   0.00016   0.00000   0.00126   0.00126  -0.03412
   D112       3.11839   0.00011   0.00000   0.00244   0.00245   3.12083
   D113       3.11484  -0.00003   0.00000  -0.00209  -0.00210   3.11274
   D114      -0.01459  -0.00008   0.00000  -0.00091  -0.00091  -0.01550
   D115      -0.01251   0.00007   0.00000   0.00298   0.00298  -0.00953
   D116       3.14159   0.00001   0.00000   0.00052   0.00052  -3.14108
   D117       3.12796   0.00006   0.00000   0.00401   0.00401   3.13197
   D118      -0.00113   0.00000   0.00000   0.00155   0.00155   0.00042
   D119       0.01329  -0.00007   0.00000  -0.00136  -0.00136   0.01193
   D120      -3.13554  -0.00005   0.00000  -0.00024  -0.00024  -3.13578
   D121      -3.14057  -0.00002   0.00000  -0.00255  -0.00255   3.14006
   D122      -0.00622   0.00000   0.00000  -0.00143  -0.00143  -0.00765
   D123       0.01047  -0.00005   0.00000  -0.00072  -0.00072   0.00975
   D124      -3.12388  -0.00007   0.00000  -0.00184  -0.00184  -3.12572
   D125       3.13949   0.00001   0.00000   0.00175   0.00175   3.14124
   D126       0.00513  -0.00001   0.00000   0.00063   0.00063   0.00577
         Item               Value     Threshold  Converged?
 Maximum Force            0.002965     0.000450     NO 
 RMS     Force            0.000270     0.000300     YES
 Maximum Displacement     0.172512     0.001800     NO 
 RMS     Displacement     0.050758     0.001200     NO 
 Predicted change in Energy=-2.260371D-04
 GradGradGradGradGradGradGradGradGradGradGradGradGradGradGradGradGradGrad

                          Input orientation:                          
 ---------------------------------------------------------------------
 Center     Atomic      Atomic             Coordinates (Angstroms)
 Number     Number       Type             X           Y           Z
 ---------------------------------------------------------------------
      1          6           0       -2.350135    3.083345    0.268714
      2          6           0       -1.882648    3.886706    1.303950
      3          6           0       -1.236212    3.319014    2.399543
      4          6           0       -1.044884    1.943313    2.450384
      5          6           0       -1.474854    1.143182    1.390171
      6          6           0       -2.138604    1.703210    0.296008
      7         16           0       -2.672955    0.771378   -1.116233
      8          6           0       -3.063778   -0.825438   -0.450028
      9          6           0       -2.394519   -1.398928    0.636233
     10         16           0       -1.088071   -0.581573    1.506954
     11          6           0       -2.716382   -2.688901    1.068848
     12          6           0       -3.685875   -3.423641    0.396555
     13          6           0       -4.355454   -2.857706   -0.686715
     14          6           0       -4.059811   -1.561731   -1.097075
     15          1           0       -5.122296   -3.420085   -1.209110
     16          1           0       -4.600285   -1.118480   -1.927984
     17          1           0       -2.201585   -3.116663    1.923626
     18          1           0       -3.921943   -4.429870    0.725436
     19          1           0       -2.873941    3.529816   -0.570881
     20          1           0       -0.547279    1.490470    3.302608
     21          1           0       -2.038551    4.959438    1.257004
     22          1           0       -0.882630    3.941635    3.214250
     23          6           0        1.006525   -1.002882    0.447915
     24          1           0        1.383049   -0.426604    1.279021
     25          6           0        0.948645   -2.497645    0.536520
     26          1           0        1.754376   -2.863557   -0.106180
     27          6           0        1.120727   -3.072057    1.936374
     28          1           0        0.366603   -2.710446    2.641755
     29          1           0        1.044727   -4.162159    1.897658
     30          1           0        2.108201   -2.805235    2.323268
     31          1           0        0.020407   -2.845886    0.061150
     32          6           0        1.049737    1.154710   -0.979070
     33          6           0        1.754352    1.872030   -0.013449
     34          6           0        0.473294    1.848489   -2.049593
     35          6           0        1.844940    3.261144   -0.096072
     36          1           0        2.235105    1.362774    0.813775
     37          6           0        0.584293    3.229767   -2.147600
     38          1           0       -0.068986    1.301522   -2.815642
     39          6           0        1.268815    3.943903   -1.163118
     40          1           0        2.381052    3.806420    0.674801
     41          1           0        0.129470    3.749055   -2.985692
     42          1           0        1.346529    5.025186   -1.226100
     43          6           0        0.814537   -0.332102   -0.896747
     44          1           0       -0.200943   -0.551378   -1.228557
     45         35           0        1.840417   -1.246784   -2.329479
     46         35           0        3.813612   -0.971159    0.739453
 ---------------------------------------------------------------------
                    Distance matrix (angstroms):
                    1          2          3          4          5
     1  C    0.000000
     2  C    1.391275   0.000000
     3  C    2.415946   1.393010   0.000000
     4  C    2.786222   2.406852   1.389872   0.000000
     5  C    2.405829   2.775006   2.410400   1.396115   0.000000
     6  C    1.396517   2.418495   2.801784   2.428005   1.396921
     7  S    2.714310   4.023325   4.573331   4.092041   2.802810
     8  C    4.037878   5.164863   5.351311   4.489354   3.128334
     9  C    4.497533   5.352176   5.168163   4.035249   2.806515
    10  S    4.069111   4.542916   4.004153   2.695733   1.771446
    11  C    5.838935   6.632420   6.329036   5.114680   4.040977
    12  C    6.643900   7.583942   7.448235   6.324338   5.170276
    13  C    6.342731   7.454168   7.576710   6.622013   5.349618
    14  C    5.134695   6.339592   6.634811   5.827485   4.492766
    15  H    7.222426   8.378543   8.575516   7.667022   6.394020
    16  H    5.248237   6.548499   7.052364   6.417598   5.088574
    17  H    6.418792   7.037961   6.525058   5.217163   4.354192
    18  H    7.689446   8.582474   8.370245   7.202110   6.122829
    19  H    1.085648   2.150587   3.398531   3.871755   3.391046
    20  H    3.871957   3.394082   2.152610   1.085801   2.153699
    21  H    2.143252   1.085018   2.154097   3.392423   3.859961
    22  H    3.400943   2.156919   1.084631   2.145485   3.392541
    23  C    5.291174   5.743535   5.245713   4.110745   3.413309
    24  H    5.222750   5.410180   4.705927   3.589353   3.262544
    25  C    6.488537   7.026031   6.486754   5.230597   4.456196
    26  H    7.235550   7.796311   7.310707   6.121917   5.359193
    27  C    7.260643   7.605565   6.827553   5.487078   4.980323
    28  H    6.824954   7.097273   6.243563   4.866867   4.450604
    29  H    8.165529   8.585234   7.837252   6.476787   5.895123
    30  H    7.666376   7.857987   6.978348   5.701474   5.412850
    31  H    6.388922   7.105911   6.712166   5.457080   4.462597
    32  C    4.103136   4.612469   4.617878   4.095178   3.462225
    33  C    4.288789   4.361449   4.106065   3.729782   3.595712
    34  C    3.856315   4.577231   4.987951   4.750120   4.015559
    35  C    4.214657   4.030670   3.965468   4.070896   4.209004
    36  H    4.927665   4.854524   4.288540   3.711313   3.760885
    37  C    3.804062   4.293084   4.898848   5.044862   4.594535
    38  H    4.229868   5.190721   5.712341   5.394005   4.437386
    39  C    3.985913   4.002676   4.399795   4.734232   4.678787
    40  H    4.803319   4.310617   4.036941   4.284962   4.740528
    41  H    4.145211   4.740106   5.572322   5.847284   5.339720
    42  H    4.435149   4.257333   4.767270   5.360348   5.465807
    43  C    4.799867   5.469573   5.329329   4.454015   3.556371
    44  H    4.480185   5.379435   5.405074   4.524414   3.369291
    45  Br   6.562115   7.308608   7.257810   6.430301   5.526189
    46  Br   7.392725   7.507656   6.830975   5.918313   5.732517
                    6          7          8          9         10
     6  C    0.000000
     7  S    1.774336   0.000000
     8  C    2.794025   1.773807   0.000000
     9  C    3.131215   2.803371   1.398842   0.000000
    10  S    2.791101   3.350141   2.791534   1.770037   0.000000
    11  C    4.496860   4.092675   2.429025   1.398135   2.698919
    12  C    5.356189   4.573042   2.802564   2.413402   4.007358
    13  C    5.165474   4.023125   2.419620   2.779117   4.546290
    14  C    4.036280   2.714246   1.397455   2.409161   4.070984
    15  H    6.116858   4.855539   3.397925   3.864082   5.631085
    16  H    4.355221   2.818706   2.151996   3.394004   4.941935
    17  H    5.087660   4.957801   3.409886   2.155277   2.800038
    18  H    6.401514   5.657270   3.887171   3.395231   4.842623
    19  H    2.151443   2.819004   4.361064   5.097007   4.940674
    20  H    3.408404   4.955981   5.077250   4.344015   2.794672
    21  H    3.396549   4.855365   6.117993   6.398507   5.627495
    22  H    3.886406   5.657639   6.396039   6.119934   4.839058
    23  C    4.151848   4.374143   4.171948   3.429200   2.384616
    24  H    4.231366   4.860408   4.787791   3.953303   2.486443
    25  C    5.218825   5.151125   4.457475   3.520492   2.959946
    26  H    6.014350   5.816719   5.242782   4.462022   3.986120
    27  C    6.009760   6.203421   5.315289   4.104471   3.356442
    28  H    5.590971   5.956886   4.987975   3.655954   2.817082
    29  H    6.863048   6.873462   5.790090   4.588578   4.185937
    30  H    6.516994   6.890702   6.193555   5.009818   3.978340
    31  H    5.040909   4.661012   3.722326   2.873374   2.906232
    32  C    3.477383   3.744889   4.595854   4.581830   3.710150
    33  C    3.908884   4.693465   5.539071   5.323005   4.051069
    34  C    3.513539   3.454014   4.713742   5.097423   4.581712
    35  C    4.295289   5.258426   6.396948   6.342362   5.093007
    36  H    4.417387   5.306952   5.870573   5.393694   3.912094
    37  C    3.964311   4.209164   5.712693   6.168295   5.538852
    38  H    3.758595   3.154314   4.369080   4.961448   4.823838
    39  C    4.331311   5.060106   6.482783   6.723356   5.758830
    40  H    4.999426   6.161353   7.236402   7.064220   5.655243
    41  H    4.483213   4.496113   6.128002   6.781636   6.357721
    42  H    5.049603   5.853479   7.367693   7.663744   6.695716
    43  C    3.779709   3.664484   3.935005   3.712975   3.075700
    44  H    3.340957   2.805913   2.979436   3.001259   2.875922
    45  Br   5.606091   5.090725   5.268871   5.172357   4.872039
    46  Br   6.540472   6.968183   6.981017   6.223708   4.976679
                   11         12         13         14         15
    11  C    0.000000
    12  C    1.389869   0.000000
    13  C    2.407707   1.393590   0.000000
    14  C    2.786850   2.416085   1.391169   0.000000
    15  H    3.392954   2.154408   1.084994   2.143573   0.000000
    16  H    3.872507   3.399029   2.150720   1.085815   2.467116
    17  H    1.085653   2.151580   3.394126   3.872396   4.293791
    18  H    2.145294   1.084615   2.157267   3.400997   2.490578
    19  H    6.433193   7.067230   6.558105   5.254238   7.332364
    20  H    5.211701   6.514938   7.023071   6.403985   8.087022
    21  H    7.680621   8.586621   8.381756   7.221691   9.263239
    22  H    7.206206   8.369282   8.573743   7.679130   9.577880
    23  C    4.133794   5.280277   5.786067   5.326073   6.793456
    24  H    4.686949   5.954407   6.534890   6.046409   7.580978
    25  C    3.708420   4.728196   5.455219   5.350626   6.383920
    26  H    4.625892   5.492064   6.137351   6.039982   6.986758
    27  C    3.952571   5.059454   6.075780   6.190385   6.999323
    28  H    3.461113   4.687446   5.779120   5.906906   6.742460
    29  H    4.123513   5.017700   6.127197   6.464283   6.945131
    30  H    4.986352   6.137260   7.130329   7.161663   8.070676
    31  H    2.920637   3.766009   4.439325   4.431559   5.328288
    32  C    5.757687   6.729016   6.738030   5.787957   7.686069
    33  C    6.477725   7.603177   7.755864   6.838819   8.759245
    34  C    6.362909   7.146865   6.879136   5.752036   7.731423
    35  C    7.587209   8.690164   8.731212   7.689487   9.716998
    36  H    6.402996   7.625080   7.968650   7.199308   9.005506
    37  C    7.501375   8.305113   7.974498   6.754980   8.812857
    38  H    6.166153   6.762193   6.340766   5.203688   7.100032
    39  C    8.053419   9.014557   8.838623   7.662285   9.750730
    40  H    8.266093   9.442394   9.573130   8.569790  10.586393
    41  H    8.123143   8.800229   8.309581   7.022919   9.062773
    42  H    9.015607   9.966985   9.743898   8.522478  10.638073
    43  C    4.678189   5.611056   5.757742   5.031042   6.699193
    44  H    4.021754   4.799545   4.782542   3.991110   5.696453
    45  Br   5.864533   6.535279   6.609279   6.035785   7.379555
    46  Br   6.760175   7.897756   8.504508   8.106318   9.468082
                   16         17         18         19         20
    16  H    0.000000
    17  H    4.957963   0.000000
    18  H    4.297219   2.473824   0.000000
    19  H    5.140880   7.130941   8.132365   0.000000
    20  H    7.112846   5.085666   7.285644   4.957440   0.000000
    21  H    7.324461   8.105207   9.591082   2.466346   4.294430
    22  H    8.115929   7.295541   9.247363   4.296759   2.475576
    23  C    6.090532   4.115551   6.009248   6.053207   4.096386
    24  H    6.823772   4.527862   6.668999   6.098964   3.390611
    25  C    6.226275   3.497313   5.243264   7.222796   5.078788
    26  H    6.837103   4.453516   5.946892   7.906484   5.989574
    27  C    7.174936   3.322637   5.360835   8.113472   5.046335
    28  H    6.934469   2.697465   5.002033   7.730656   4.349667
    29  H    7.467642   3.410613   5.110146   8.978648   6.038259
    30  H    8.119241   4.339465   6.446328   8.563335   5.144294
    31  H    5.318965   2.911939   4.300280   7.030384   5.443648
    32  C    6.163650   6.102571   7.668799   4.604671   4.582135
    33  C    7.279424   6.654980   8.513532   4.947736   4.054544
    34  C    5.878682   6.898854   8.150871   4.027087   5.460384
    35  C    8.004869   7.818566   9.647980   4.750312   4.517635
    36  H    7.771514   6.401668   8.454098   5.719764   3.735272
    37  C    6.770180   8.038232   9.339730   3.812540   5.831842
    38  H    5.213158   6.821217   7.761016   4.227531   6.139824
    39  C    7.788394   8.451228  10.031485   4.205311   5.409273
    40  H    8.931304   8.395785  10.371441   5.407697   4.565536
    41  H    6.868932   8.756330   9.852982   3.860033   6.715796
    42  H    8.579154   9.423354  10.998336   4.525242   6.048961
    43  C    5.567956   4.980490   6.469732   5.350278   4.776075
    44  H    4.490547   4.529847   5.718972   4.922764   4.982022
    45  Br   6.454480   6.158177   7.257365   6.937849   6.701795
    46  Br   8.827831   6.495234   8.473588   8.166954   5.625545
                   21         22         23         24         25
    21  H    0.000000
    22  H    2.490560   0.000000
    23  C    6.743617   5.972417   0.000000
    24  H    6.381009   5.287714   1.079168   0.000000
    25  C    8.065390   7.210279   1.498505   2.242593   0.000000
    26  H    8.800217   8.018085   2.080484   2.827615   1.093690
    27  C    8.657222   7.405287   2.551477   2.738494   1.522876
    28  H    8.156557   6.792534   2.852755   2.847129   2.194555
    29  H    9.649900   8.433243   3.476240   3.801519   2.152333
    30  H    8.866939   7.433651   2.824732   2.697069   2.152127
    31  H    8.160421   7.538432   2.125718   3.031984   1.099488
    32  C    5.386419   5.393044   2.587152   2.776801   3.955620
    33  C    5.052946   4.653491   3.006197   2.663092   4.477241
    34  C    5.188541   5.824760   3.827819   4.133203   5.079647
    35  C    4.449328   4.342918   4.379587   3.962791   5.862352
    36  H    5.603266   4.704580   2.690649   2.035762   4.078564
    37  C    4.632754   5.604289   4.983001   5.074327   6.335653
    38  H    5.817730   6.632632   4.137367   4.675584   5.167807
    39  C    4.222200   4.877506   5.209117   5.007836   6.669694
    40  H    4.604487   4.137475   5.007014   4.390852   6.466231
    41  H    4.915874   6.284959   5.927882   6.098800   7.217914
    42  H    4.198679   5.085268   6.265424   5.999915   7.736803
    43  C    6.385856   6.168104   1.514900   2.250801   2.600349
    44  H    6.318537   6.355344   2.114803   2.968593   2.867927
    45  Br   8.150243   8.066450   2.910117   3.728694   3.251748
    46  Br   8.347914   7.232901   2.822365   2.548591   3.252596
                   26         27         28         29         30
    26  H    0.000000
    27  C    2.148723   0.000000
    28  H    3.082289   1.094088   0.000000
    29  H    2.491051   1.093433   1.766636   0.000000
    30  H    2.455771   1.093611   1.773015   1.775771   0.000000
    31  H    1.742113   2.185937   2.607244   2.480840   3.078589
    32  C    4.171920   5.135213   5.340082   6.045220   5.263738
    33  C    4.736494   5.352316   5.474947   6.369249   5.240444
    34  C    5.255606   6.365444   6.542478   7.213544   6.591811
    35  C    6.125379   6.690647   6.733578   7.727919   6.536319
    36  H    4.351929   4.708481   4.839828   5.754709   4.434745
    37  C    6.531851   7.528585   7.633574   8.438998   7.663694
    38  H    5.292798   6.566983   6.787401   7.301189   6.929212
    39  C    6.906113   7.671536   7.718252   8.667572   7.642664
    40  H    6.744719   7.105873   7.099046   8.171866   6.819521
    41  H    7.393141   8.469763   8.570272   9.341954   8.663668
    42  H    7.978272   8.695837   8.704055   9.708566   8.630970
    43  C    2.813637   3.953186   4.286976   4.746685   4.261273
    44  H    3.229423   4.256456   4.467998   4.935854   4.798695
    45  Br   2.750348   4.695431   5.387728   5.196270   4.914116
    46  Br   2.921766   3.619119   4.304154   4.380713   2.963230
                   31         32         33         34         35
    31  H    0.000000
    32  C    4.259853   0.000000
    33  C    5.027013   1.394078   0.000000
    34  C    5.166962   1.399870   2.405732   0.000000
    35  C    6.375693   2.418491   1.394515   2.773671   0.000000
    36  H    4.814992   2.159324   1.083865   3.396877   2.140996
    37  C    6.489230   2.426512   2.786950   1.389192   2.408107
    38  H    5.048258   2.155479   3.391508   1.086311   3.859960
    39  C    7.011319   2.803831   2.418707   2.410280   1.391641
    40  H    7.085364   3.396948   2.146697   3.859450   1.085812
    41  H    7.265562   3.406472   3.872686   2.146310   3.395702
    42  H    8.085134   3.889691   3.402828   3.395892   2.153420
    43  C    2.804874   1.507550   2.553755   2.490076   3.822857
    44  H    2.641421   2.130066   3.342539   2.624511   4.472525
    45  Br   3.403626   2.866348   3.885666   3.395303   5.030859
    46  Br   4.285219   3.887370   3.590423   5.185260   4.741959
                   36         37         38         39         40
    36  H    0.000000
    37  C    3.870476   0.000000
    38  H    4.299448   2.142704   0.000000
    39  C    3.391762   1.395624   3.391567   0.000000
    40  H    2.451942   3.395117   4.945744   2.152653   0.000000
    41  H    4.956207   1.085782   2.461447   2.158205   4.297920
    42  H    4.285315   2.157243   4.289056   1.085900   2.483758
    43  C    2.795801   3.782137   2.670486   4.308311   4.695860
    44  H    3.710718   3.969672   2.443254   4.729907   5.411088
    45  Br   4.104341   4.653003   3.221186   5.350735   5.903631
    46  Br   2.818591   6.034183   5.733964   5.852658   4.988153
                   41         42         43         44         45
    41  H    0.000000
    42  H    2.491166   0.000000
    43  C    4.635607   5.393703   0.000000
    44  H    4.657298   5.787292   1.090586   0.000000
    45  Br   5.321312   6.387408   1.985395   2.421316   0.000000
    46  Br   7.051952   6.775401   3.475629   4.490650   3.658936
                   46
    46  Br   0.000000
 Stoichiometry    C22H20Br2S2
 Framework group  C1[X(C22H20Br2S2)]
 Deg. of freedom   132
 Full point group                 C1      NOp   1
 Largest Abelian subgroup         C1      NOp   1
 Largest concise Abelian subgroup C1      NOp   1
                         Standard orientation:                         
 ---------------------------------------------------------------------
 Center     Atomic      Atomic             Coordinates (Angstroms)
 Number     Number       Type             X           Y           Z
 ---------------------------------------------------------------------
      1          6           0        2.653738    2.918813   -0.152151
      2          6           0        2.340717    3.746472   -1.225764
      3          6           0        1.746173    3.220944   -2.370672
      4          6           0        1.451182    1.864193   -2.433525
      5          6           0        1.725085    1.042955   -1.338226
      6          6           0        2.336338    1.559464   -0.193247
      7         16           0        2.673702    0.602121    1.262070
      8          6           0        2.991390   -1.026930    0.636243
      9          6           0        2.372928   -1.556347   -0.501291
     10         16           0        1.213812   -0.646969   -1.482368
     11          6           0        2.626745   -2.871821   -0.901148
     12          6           0        3.474514   -3.674191   -0.146677
     13          6           0        4.092948   -3.152360    0.987927
     14          6           0        3.867531   -1.833186    1.367821
     15          1           0        4.765793   -3.768382    1.575300
     16          1           0        4.369321   -1.425913    2.240364
     17          1           0        2.153708   -3.265911   -1.795335
     18          1           0        3.656880   -4.699047   -0.451312
     19          1           0        3.138494    3.330695    0.727620
     20          1           0        0.993013    1.443770   -3.323631
     21          1           0        2.576791    4.803969   -1.168908
     22          1           0        1.513292    3.861587   -3.214335
     23          6           0       -0.989629   -0.891463   -0.604035
     24          1           0       -1.247591   -0.295365   -1.465851
     25          6           0       -1.043357   -2.386923   -0.682971
     26          1           0       -1.927038   -2.681893   -0.110033
     27          6           0       -1.141562   -2.959515   -2.090681
     28          1           0       -0.304183   -2.665369   -2.730448
     29          1           0       -1.155919   -4.051788   -2.042415
     30          1           0       -2.068477   -2.619398   -2.560931
     31          1           0       -0.189224   -2.802671   -0.129361
     32          6           0       -0.981829    1.276546    0.807712
     33          6           0       -1.543096    2.037815   -0.216448
     34          6           0       -0.444673    1.933041    1.921316
     35          6           0       -1.529739    3.430482   -0.145941
     36          1           0       -1.991121    1.560071   -1.080045
     37          6           0       -0.453513    3.319655    2.005439
     38          1           0       -0.014247    1.352456    2.732319
     39          6           0       -0.993481    4.075982    0.964204
     40          1           0       -1.953767    4.008847   -0.961221
     41          1           0       -0.031366    3.809551    2.877630
     42          1           0       -0.990125    5.160586    1.017148
     43          6           0       -0.859333   -0.224913    0.750090
     44          1           0        0.103830   -0.520377    1.167697
     45         35           0       -2.072042   -1.041894    2.093099
     46         35           0       -3.750608   -0.641252   -1.133310
 ---------------------------------------------------------------------
 Rotational constants (GHZ):           0.1622002           0.1231002           0.0988597
 Standard basis: 6-31+G(d,p) (6D, 7F)
 There are   632 symmetry adapted cartesian basis functions of A   symmetry.
 There are   632 symmetry adapted basis functions of A   symmetry.
   632 basis functions,  1130 primitive gaussians,   632 cartesian basis functions
   127 alpha electrons      127 beta electrons
       nuclear repulsion energy      3920.7259441918 Hartrees.
 NAtoms=   46 NActive=   46 NUniq=   46 SFac= 1.00D+00 NAtFMM=   60 NAOKFM=F Big=F
 Integral buffers will be    131072 words long.
 Raffenetti 2 integral format.
 Two-electron integral symmetry is turned on.
 Nuclear repulsion after empirical dispersion term =     3920.6784141725 Hartrees.
 ------------------------------------------------------------------------------
 Polarizable Continuum Model (PCM)
 =================================
 Model                : PCM.
 Atomic radii         : SMD-Coulomb.
 Polarization charges : Total charges.
 Charge compensation  : None.
 Solution method      : Matrix inversion.
 Cavity type          : VdW (van der Waals Surface) (Alpha=1.000).
 Cavity algorithm     : GePol (No added spheres)
                        Default sphere list used, NSphG=   46.
                        Lebedev-Laikov grids with approx.  5.0 points / Ang**2.
                        Smoothing algorithm: York/Karplus (Gamma=1.0000).
                        Polarization charges: spherical gaussians, with
                                              point-specific exponents (IZeta= 3).
                        Self-potential: point-specific (ISelfS= 7).
                        Self-field    : sphere-specific E.n sum rule (ISelfD= 2).
 1st derivatives      : Analytical E(r).r(x)/FMM algorithm (CHGder, D1EAlg=3).
                        Cavity 1st derivative terms included.
 Solvent              : Dichloromethane, Eps=   8.930000 Eps(inf)=   2.028346
 ------------------------------------------------------------------------------
 ------------------------------------------------------------------------------
 Atomic radii for non-electrostatic terms: SMD-CDS.
 ------------------------------------------------------------------------------
 Nuclear repulsion after PCM non-electrostatic terms =     3920.6610400855 Hartrees.
 One-electron integrals computed using PRISM.
 NBasis=   632 RedAO= T EigKep=  1.14D-06  NBF=   632
 NBsUse=   629 1.00D-06 EigRej=  8.52D-07 NBFU=   629
 Initial guess from the checkpoint file:  "/home/osl/gaussian/scratch/Gau-476179.chk"
 B after Tr=     0.000000    0.000000    0.000000
         Rot=    0.999958    0.007234    0.001475   -0.005433 Ang=   1.05 deg.
 ExpMin= 3.50D-02 ExpMax= 5.74D+05 ExpMxC= 5.74D+03 IAcc=3 IRadAn=         5 AccDes= 0.00D+00
 Harris functional with IExCor= 4639 and IRadAn=       5 diagonalized for initial guess.
 HarFok:  IExCor= 4639 AccDes= 0.00D+00 IRadAn=         5 IDoV= 1 UseB2=F ITyADJ=14
 ICtDFT=  3500011 ScaDFX=  1.000000  1.000000  1.000000  1.000000
 FoFCou: FMM=F IPFlag=           0 FMFlag=      100000 FMFlg1=           0
         NFxFlg=           0 DoJE=T BraDBF=F KetDBF=T FulRan=T
         wScrn=  0.000000 ICntrl=       500 IOpCl=  0 I1Cent=   200000004 NGrid=           0
         NMat0=    1 NMatS0=      1 NMatT0=    0 NMatD0=    1 NMtDS0=    0 NMtDT0=    0
 Petite list used in FoFCou.
 Requested convergence on RMS density matrix=1.00D-08 within 128 cycles.
 Requested convergence on MAX density matrix=1.00D-06.
 Requested convergence on             energy=1.00D-06.
 No special actions if energy rises.
 Inv3:  Mode=1 IEnd=    36813027.
 Iteration    1 A*A^-1 deviation from unit magnitude is 3.55D-15 for   3253.
 Iteration    1 A*A^-1 deviation from orthogonality  is 2.89D-15 for   1848    549.
 Iteration    1 A^-1*A deviation from unit magnitude is 3.33D-15 for    753.
 Iteration    1 A^-1*A deviation from orthogonality  is 2.22D-15 for   2693   1380.
 Error on total polarization charges =  0.04380
 SCF Done:  E(RwB97XD) =  -6790.01381986     A.U. after   20 cycles
            NFock= 20  Conv=0.32D-08     -V/T= 2.0064
 SMD-CDS (non-electrostatic) energy       (kcal/mol) =     -10.90
 (included in total energy above)
 D1PCM: PCM CHGder 1st derivatives, ID1Alg=3 FixD1E=F DoIter=F DoCFld=F I1PDM=0.
 Calling FoFJK, ICntrl=      2127 FMM=F ISym2X=0 I1Cent= 0 IOpClX= 0 NMat=1 NMatS=1 NMatT=0.
 ***** Axes restored to original set *****
 -------------------------------------------------------------------
 Center     Atomic                   Forces (Hartrees/Bohr)
 Number     Number              X              Y              Z
 -------------------------------------------------------------------
      1        6          -0.000105382    0.000005799    0.000019494
      2        6          -0.000239126    0.000002264    0.000033896
      3        6           0.000024687   -0.000010000   -0.000045437
      4        6           0.000089153    0.000036600   -0.000038361
      5        6          -0.000138944    0.000061809   -0.000117270
      6        6          -0.000057572    0.000043148    0.000126178
      7       16          -0.000437058    0.000197621   -0.000011970
      8        6           0.000139688   -0.000009386   -0.000132960
      9        6           0.000037444   -0.000098788   -0.000085886
     10       16          -0.000334622   -0.000125475    0.000619812
     11        6           0.000120873   -0.000052881   -0.000082190
     12        6          -0.000086295    0.000026792    0.000011932
     13        6           0.000046386   -0.000010685    0.000003742
     14        6          -0.000023952    0.000041261    0.000008943
     15        1          -0.000008359   -0.000007882    0.000001959
     16        1          -0.000005360   -0.000036277    0.000036701
     17        1           0.000059141   -0.000003973    0.000127321
     18        1           0.000005545   -0.000009820   -0.000006844
     19        1           0.000036594    0.000043847    0.000026787
     20        1          -0.000076010    0.000021896    0.000060679
     21        1          -0.000013494    0.000010100    0.000019920
     22        1          -0.000007413    0.000005864    0.000004690
     23        6          -0.002929333    0.000856107    0.000320514
     24        1           0.001481002   -0.000805090   -0.000499916
     25        6           0.000466943    0.000119948   -0.000140281
     26        1          -0.000018331   -0.000001510   -0.000116307
     27        6          -0.000198693   -0.000090150    0.000062836
     28        1          -0.000450286    0.000074942   -0.000144701
     29        1           0.000213764   -0.000012034   -0.000024720
     30        1          -0.000209538    0.000014891    0.000125236
     31        1           0.000127684    0.000016167   -0.000223364
     32        6           0.000393620   -0.000070330    0.000023093
     33        6           0.000014429    0.000051181    0.000234801
     34        6          -0.000198863    0.000029363    0.000244208
     35        6           0.000260331   -0.000110686   -0.000148032
     36        1           0.000116533    0.000071646   -0.000201220
     37        6           0.000073230   -0.000142073   -0.000074909
     38        1          -0.000065266   -0.000031037    0.000002865
     39        6          -0.000018556   -0.000030089    0.000056289
     40        1           0.000007799   -0.000009807   -0.000004240
     41        1          -0.000021655    0.000004620    0.000024659
     42        1          -0.000015560    0.000009505    0.000018713
     43        6           0.000367288   -0.000163450   -0.000142540
     44        1           0.000358978   -0.000076076   -0.000182569
     45       35           0.000262875   -0.000202903    0.000219201
     46       35           0.000955676    0.000365033   -0.000010752
 -------------------------------------------------------------------
 Cartesian Forces:  Max     0.002929333 RMS     0.000343877

 GradGradGradGradGradGradGradGradGradGradGradGradGradGradGradGradGradGrad
 Berny optimization.
 FormGI is forming the generalized inverse of G from B-inverse, IUseBI=4.
 Internal  Forces:  Max     0.002247116 RMS     0.000356552
 Search for a saddle point.
 Step number   6 out of a maximum of  268
 All quantities printed in internal units (Hartrees-Bohrs-Radians)
 Swapping is turned off.
 Update second derivatives using D2CorX and points    4    5    6
 ITU=  0  0  0  0  0  0
     Eigenvalues ---   -0.01656   0.00227   0.00407   0.00750   0.00822
     Eigenvalues ---    0.01073   0.01331   0.01572   0.01689   0.01743
     Eigenvalues ---    0.01756   0.01785   0.01796   0.01836   0.01885
     Eigenvalues ---    0.02053   0.02088   0.02174   0.02235   0.02258
     Eigenvalues ---    0.02370   0.02395   0.02530   0.02540   0.02557
     Eigenvalues ---    0.02572   0.02699   0.02759   0.02771   0.02853
     Eigenvalues ---    0.02889   0.02979   0.03034   0.03135   0.03406
     Eigenvalues ---    0.03890   0.04093   0.04291   0.04477   0.04714
     Eigenvalues ---    0.04853   0.05553   0.05743   0.06978   0.07701
     Eigenvalues ---    0.08840   0.10802   0.10936   0.11065   0.11132
     Eigenvalues ---    0.11373   0.11674   0.11960   0.12018   0.12161
     Eigenvalues ---    0.12279   0.12368   0.12399   0.12401   0.12731
     Eigenvalues ---    0.12766   0.12970   0.13068   0.13609   0.14806
     Eigenvalues ---    0.15710   0.15834   0.16407   0.16475   0.16902
     Eigenvalues ---    0.17614   0.18047   0.18504   0.19033   0.19193
     Eigenvalues ---    0.19308   0.19437   0.19675   0.19938   0.20949
     Eigenvalues ---    0.21837   0.22417   0.23309   0.23555   0.23853
     Eigenvalues ---    0.24961   0.26077   0.27436   0.28226   0.28968
     Eigenvalues ---    0.30021   0.31660   0.31990   0.33201   0.33627
     Eigenvalues ---    0.34323   0.34586   0.34802   0.35042   0.35105
     Eigenvalues ---    0.36263   0.36446   0.36471   0.36485   0.36575
     Eigenvalues ---    0.36606   0.36646   0.36690   0.36795   0.36823
     Eigenvalues ---    0.36881   0.36911   0.37088   0.37118   0.38526
     Eigenvalues ---    0.41729   0.42379   0.42639   0.43013   0.43099
     Eigenvalues ---    0.44436   0.47197   0.48411   0.48469   0.48572
     Eigenvalues ---    0.48643   0.48759   0.51812   0.52132   0.52264
     Eigenvalues ---    0.53975   0.59429
 Eigenvectors required to have negative eigenvalues:
                          R18       D73       A47       D75       D74
   1                    0.63626  -0.26991  -0.26467  -0.25356  -0.24265
                          D84       D83       D68       D82       D85
   1                    0.21766   0.20758   0.19338   0.18499  -0.14468
 RFO step:  Lambda0=3.497280205D-05 Lambda=-6.09082576D-04.
 Linear search not attempted -- option 19 set.
 Iteration  1 RMS(Cart)=  0.09333160 RMS(Int)=  0.00125753
 Iteration  2 RMS(Cart)=  0.00273249 RMS(Int)=  0.00003111
 Iteration  3 RMS(Cart)=  0.00000221 RMS(Int)=  0.00003109
 Iteration  4 RMS(Cart)=  0.00000000 RMS(Int)=  0.00003109
 Variable       Old X    -DE/DX   Delta X   Delta X   Delta X     New X
                                 (Linear)    (Quad)   (Total)
    R1        2.62913  -0.00008   0.00000  -0.00053  -0.00053   2.62860
    R2        2.63904   0.00008   0.00000   0.00064   0.00063   2.63967
    R3        2.05158  -0.00002   0.00000  -0.00001  -0.00001   2.05157
    R4        2.63241  -0.00002   0.00000   0.00011   0.00011   2.63252
    R5        2.05039   0.00001   0.00000   0.00007   0.00007   2.05046
    R6        2.62648   0.00003   0.00000  -0.00004  -0.00003   2.62644
    R7        2.04966   0.00001   0.00000   0.00007   0.00007   2.04973
    R8        2.63827   0.00009   0.00000   0.00087   0.00087   2.63914
    R9        2.05187   0.00000   0.00000  -0.00007  -0.00007   2.05179
   R10        2.63980   0.00028   0.00000  -0.00054  -0.00055   2.63924
   R11        3.34755   0.00044   0.00000   0.00327   0.00326   3.35080
   R12        3.35301   0.00013   0.00000   0.00044   0.00045   3.35346
   R13        3.35201  -0.00002   0.00000   0.00210   0.00212   3.35413
   R14        2.64343   0.00007   0.00000   0.00046   0.00046   2.64389
   R15        2.64081   0.00003   0.00000  -0.00027  -0.00027   2.64053
   R16        3.34488  -0.00002   0.00000   0.00346   0.00345   3.34833
   R17        2.64209   0.00001   0.00000  -0.00011  -0.00011   2.64198
   R18        4.50627   0.00117   0.00000   0.11781   0.11781   4.62408
   R19        2.62647  -0.00003   0.00000   0.00060   0.00060   2.62708
   R20        2.05159   0.00014   0.00000  -0.00025  -0.00025   2.05133
   R21        2.63350  -0.00004   0.00000  -0.00064  -0.00063   2.63287
   R22        2.04962   0.00001   0.00000   0.00015   0.00015   2.04977
   R23        2.62893   0.00003   0.00000   0.00010   0.00011   2.62904
   R24        2.05034   0.00001   0.00000   0.00003   0.00003   2.05037
   R25        2.05189  -0.00005   0.00000  -0.00006  -0.00006   2.05183
   R26        2.03933   0.00021   0.00000  -0.00195  -0.00195   2.03738
   R27        2.83176  -0.00015   0.00000  -0.00881  -0.00881   2.82296
   R28        2.86275  -0.00049   0.00000  -0.01230  -0.01230   2.85045
   R29        4.81614   0.00084   0.00000   0.01885   0.01885   4.83499
   R30        2.06677   0.00005   0.00000   0.00224   0.00224   2.06901
   R31        2.87782  -0.00005   0.00000  -0.00026  -0.00026   2.87756
   R32        2.07773  -0.00002   0.00000  -0.00019  -0.00019   2.07754
   R33        2.06753   0.00024   0.00000  -0.00050  -0.00050   2.06703
   R34        2.06629   0.00000   0.00000  -0.00034  -0.00034   2.06595
   R35        2.06663  -0.00014   0.00000   0.00006   0.00006   2.06668
   R36        2.63443   0.00007   0.00000   0.00070   0.00071   2.63513
   R37        2.64537  -0.00015   0.00000  -0.00084  -0.00083   2.64454
   R38        2.84886  -0.00018   0.00000  -0.00547  -0.00547   2.84339
   R39        2.63525  -0.00012   0.00000  -0.00041  -0.00041   2.63484
   R40        2.04821  -0.00014   0.00000   0.00041   0.00041   2.04862
   R41        2.62519  -0.00014   0.00000  -0.00045  -0.00045   2.62474
   R42        2.05283   0.00005   0.00000   0.00035   0.00035   2.05318
   R43        2.62982  -0.00001   0.00000   0.00095   0.00095   2.63077
   R44        2.05189  -0.00001   0.00000   0.00001   0.00001   2.05190
   R45        2.63735   0.00003   0.00000  -0.00016  -0.00016   2.63719
   R46        2.05183   0.00000   0.00000  -0.00006  -0.00006   2.05177
   R47        2.05205   0.00000   0.00000   0.00004   0.00004   2.05209
   R48        2.06091  -0.00026   0.00000  -0.00027  -0.00027   2.06064
   R49        3.75185   0.00007   0.00000   0.00085   0.00085   3.75270
    A1        2.10043   0.00004   0.00000  -0.00014  -0.00015   2.10028
    A2        2.09451  -0.00008   0.00000  -0.00019  -0.00018   2.09433
    A3        2.08819   0.00004   0.00000   0.00032   0.00033   2.08852
    A4        2.10114  -0.00003   0.00000  -0.00110  -0.00110   2.10005
    A5        2.08336   0.00003   0.00000   0.00087   0.00087   2.08423
    A6        2.09858   0.00000   0.00000   0.00023   0.00023   2.09881
    A7        2.08981   0.00006   0.00000   0.00080   0.00080   2.09061
    A8        2.10378  -0.00004   0.00000  -0.00036  -0.00037   2.10341
    A9        2.08959  -0.00003   0.00000  -0.00044  -0.00044   2.08915
   A10        2.09104   0.00006   0.00000   0.00093   0.00092   2.09196
   A11        2.09972  -0.00007   0.00000  -0.00160  -0.00161   2.09811
   A12        2.09227   0.00001   0.00000   0.00079   0.00078   2.09305
   A13        2.10760  -0.00018   0.00000  -0.00250  -0.00250   2.10509
   A14        2.02717  -0.00007   0.00000   0.00178   0.00180   2.02897
   A15        2.14804   0.00025   0.00000   0.00117   0.00102   2.14906
   A16        2.07542   0.00004   0.00000   0.00201   0.00203   2.07745
   A17        2.04636  -0.00018   0.00000   0.00193   0.00198   2.04834
   A18        2.16033   0.00015   0.00000  -0.00417  -0.00425   2.15608
   A19        1.81336  -0.00039   0.00000  -0.00275  -0.00281   1.81055
   A20        2.15953   0.00013   0.00000  -0.00149  -0.00156   2.15797
   A21        2.04592   0.00000   0.00000   0.00019   0.00021   2.04613
   A22        2.07665  -0.00012   0.00000   0.00177   0.00176   2.07841
   A23        2.14816   0.00047   0.00000  -0.00204  -0.00211   2.14604
   A24        2.10412   0.00006   0.00000  -0.00228  -0.00226   2.10186
   A25        2.03058  -0.00053   0.00000   0.00428   0.00433   2.03491
   A26        1.82969  -0.00066   0.00000  -0.00318  -0.00315   1.82655
   A27        1.91190   0.00157   0.00000   0.02553   0.02558   1.93748
   A28        1.92652  -0.00002   0.00000  -0.01438  -0.01436   1.91216
   A29        2.09284   0.00001   0.00000   0.00077   0.00075   2.09359
   A30        2.09208  -0.00005   0.00000   0.00193   0.00193   2.09401
   A31        2.09823   0.00004   0.00000  -0.00266  -0.00266   2.09557
   A32        2.09032  -0.00003   0.00000   0.00092   0.00092   2.09124
   A33        2.08930   0.00001   0.00000  -0.00076  -0.00076   2.08855
   A34        2.10352   0.00002   0.00000  -0.00015  -0.00015   2.10336
   A35        2.10075   0.00003   0.00000  -0.00118  -0.00118   2.09957
   A36        2.09827  -0.00003   0.00000   0.00046   0.00046   2.09873
   A37        2.08407   0.00000   0.00000   0.00068   0.00068   2.08475
   A38        2.10101   0.00005   0.00000  -0.00004  -0.00004   2.10097
   A39        2.08750   0.00001   0.00000   0.00040   0.00041   2.08790
   A40        2.09466  -0.00005   0.00000  -0.00036  -0.00036   2.09430
   A41        1.44052   0.00004   0.00000  -0.01109  -0.01114   1.42938
   A42        1.68711  -0.00102   0.00000  -0.00605  -0.00615   1.68096
   A43        1.77691   0.00169   0.00000   0.00243   0.00251   1.77942
   A44        2.09510   0.00038   0.00000  -0.01589  -0.01597   2.07912
   A45        2.08445   0.00018   0.00000   0.02224   0.02222   2.10667
   A46        2.08205  -0.00070   0.00000  -0.00314  -0.00316   2.07889
   A47        1.62642   0.00225   0.00000   0.00808   0.00808   1.63450
   A48        1.84474  -0.00022   0.00000  -0.01039  -0.01039   1.83435
   A49        2.01112   0.00007   0.00000   0.00351   0.00348   2.01460
   A50        1.89968   0.00010   0.00000   0.00268   0.00263   1.90231
   A51        1.90787   0.00044   0.00000  -0.00183  -0.00183   1.90604
   A52        1.83581  -0.00008   0.00000  -0.00227  -0.00226   1.83355
   A53        1.95342  -0.00030   0.00000   0.00674   0.00671   1.96014
   A54        1.97152  -0.00053   0.00000  -0.00042  -0.00042   1.97110
   A55        1.91308   0.00006   0.00000   0.00102   0.00102   1.91410
   A56        1.91262   0.00030   0.00000   0.00285   0.00285   1.91546
   A57        1.88013   0.00017   0.00000   0.00176   0.00176   1.88189
   A58        1.88983   0.00012   0.00000  -0.00506  -0.00506   1.88477
   A59        1.89497  -0.00011   0.00000  -0.00023  -0.00023   1.89474
   A60        2.07466   0.00008   0.00000   0.00363   0.00362   2.07828
   A61        2.15137   0.00023   0.00000   0.00068   0.00065   2.15202
   A62        2.05590  -0.00030   0.00000  -0.00372  -0.00375   2.05215
   A63        2.09942  -0.00005   0.00000  -0.00298  -0.00297   2.09645
   A64        2.10723   0.00005   0.00000  -0.00289  -0.00291   2.10433
   A65        2.07652   0.00000   0.00000   0.00590   0.00589   2.08241
   A66        2.11044  -0.00002   0.00000  -0.00160  -0.00159   2.10885
   A67        2.08897  -0.00001   0.00000  -0.00015  -0.00015   2.08882
   A68        2.08378   0.00002   0.00000   0.00174   0.00174   2.08552
   A69        2.10279  -0.00002   0.00000   0.00015   0.00015   2.10294
   A70        2.08317   0.00001   0.00000   0.00047   0.00047   2.08364
   A71        2.09715   0.00002   0.00000  -0.00066  -0.00066   2.09649
   A72        2.09232  -0.00001   0.00000  -0.00060  -0.00060   2.09172
   A73        2.09038   0.00000   0.00000   0.00095   0.00095   2.09134
   A74        2.10043   0.00001   0.00000  -0.00036  -0.00036   2.10007
   A75        2.08619   0.00003   0.00000   0.00133   0.00132   2.08752
   A76        2.09829  -0.00001   0.00000  -0.00089  -0.00088   2.09741
   A77        2.09868  -0.00001   0.00000  -0.00044  -0.00044   2.09824
   A78        2.05488   0.00032   0.00000   0.00110   0.00110   2.05598
   A79        1.87448  -0.00010   0.00000  -0.00473  -0.00473   1.86975
   A80        1.95095  -0.00049   0.00000  -0.00425  -0.00426   1.94669
   A81        1.90387   0.00023   0.00000   0.00172   0.00172   1.90559
   A82        1.91171  -0.00009   0.00000   0.00412   0.00412   1.91583
   A83        1.74055   0.00011   0.00000   0.00211   0.00209   1.74264
    D1       -0.03591   0.00004   0.00000   0.00121   0.00121  -0.03470
    D2        3.12057   0.00003   0.00000   0.00098   0.00098   3.12155
    D3        3.11619  -0.00001   0.00000   0.00145   0.00145   3.11765
    D4       -0.01051  -0.00002   0.00000   0.00122   0.00122  -0.00929
    D5        0.02170  -0.00001   0.00000   0.00101   0.00101   0.02271
    D6       -3.07204  -0.00015   0.00000   0.00634   0.00634  -3.06570
    D7       -3.13037   0.00004   0.00000   0.00077   0.00077  -3.12960
    D8        0.05908  -0.00011   0.00000   0.00609   0.00610   0.06518
    D9        0.01234  -0.00005   0.00000  -0.00290  -0.00290   0.00944
   D10       -3.12717   0.00001   0.00000  -0.00022  -0.00022  -3.12739
   D11        3.13891  -0.00004   0.00000  -0.00266  -0.00266   3.13626
   D12       -0.00060   0.00002   0.00000   0.00002   0.00002  -0.00057
   D13        0.02486   0.00003   0.00000   0.00242   0.00242   0.02728
   D14       -3.13542   0.00012   0.00000   0.00955   0.00954  -3.12588
   D15       -3.11879  -0.00003   0.00000  -0.00024  -0.00024  -3.11904
   D16        0.00411   0.00006   0.00000   0.00688   0.00688   0.01099
   D17       -0.03911   0.00000   0.00000  -0.00016  -0.00016  -0.03927
   D18        3.07403   0.00021   0.00000   0.01672   0.01672   3.09075
   D19        3.12109  -0.00008   0.00000  -0.00724  -0.00724   3.11385
   D20       -0.04896   0.00012   0.00000   0.00965   0.00964  -0.03932
   D21        0.01572  -0.00002   0.00000  -0.00153  -0.00153   0.01419
   D22        3.10613   0.00013   0.00000  -0.00703  -0.00702   3.09911
   D23       -3.09539  -0.00023   0.00000  -0.01962  -0.01962  -3.11501
   D24       -0.00499  -0.00008   0.00000  -0.02512  -0.02510  -0.03009
   D25        2.62081  -0.00013   0.00000  -0.01286  -0.01288   2.60793
   D26       -1.59511   0.00025   0.00000  -0.01883  -0.01881  -1.61393
   D27       -0.54996   0.00006   0.00000   0.00439   0.00440  -0.54556
   D28        1.51730   0.00045   0.00000  -0.00159  -0.00153   1.51577
   D29       -2.63271   0.00020   0.00000   0.02077   0.02077  -2.61194
   D30        0.55928   0.00005   0.00000   0.02618   0.02616   0.58544
   D31       -0.56871   0.00012   0.00000  -0.00621  -0.00619  -0.57491
   D32        2.62370  -0.00020   0.00000  -0.01717  -0.01715   2.60655
   D33        0.02292  -0.00030   0.00000  -0.01328  -0.01327   0.00965
   D34       -3.08998  -0.00040   0.00000  -0.01145  -0.01145  -3.10143
   D35        3.11285   0.00003   0.00000  -0.00218  -0.00217   3.11069
   D36       -0.00004  -0.00007   0.00000  -0.00036  -0.00035  -0.00040
   D37        3.06493   0.00031   0.00000   0.00874   0.00875   3.07368
   D38       -0.07085   0.00023   0.00000   0.00815   0.00815  -0.06270
   D39       -0.02836   0.00000   0.00000  -0.00158  -0.00158  -0.02994
   D40        3.11905  -0.00008   0.00000  -0.00218  -0.00218   3.11687
   D41        0.54040   0.00018   0.00000   0.01508   0.01509   0.55549
   D42       -1.51694  -0.00129   0.00000  -0.00604  -0.00606  -1.52300
   D43       -2.62877   0.00028   0.00000   0.01323   0.01325  -2.61552
   D44        1.59708  -0.00118   0.00000  -0.00789  -0.00790   1.58917
   D45        0.02768   0.00008   0.00000   0.00030   0.00030   0.02798
   D46       -3.12350   0.00007   0.00000   0.00386   0.00386  -3.11964
   D47       -3.08708  -0.00003   0.00000   0.00210   0.00209  -3.08499
   D48        0.04492  -0.00003   0.00000   0.00565   0.00566   0.05058
   D49        1.18742   0.00007   0.00000   0.08489   0.08496   1.27237
   D50       -3.00942   0.00055   0.00000   0.06868   0.06878  -2.94064
   D51       -0.88276  -0.00006   0.00000   0.06409   0.06416  -0.81860
   D52       -3.08966   0.00016   0.00000   0.08761   0.08753  -3.00213
   D53       -1.00331   0.00064   0.00000   0.07141   0.07135  -0.93196
   D54        1.12335   0.00003   0.00000   0.06682   0.06673   1.19008
   D55       -0.02688  -0.00002   0.00000   0.00166   0.00166  -0.02522
   D56        3.12491  -0.00001   0.00000   0.00097   0.00097   3.12588
   D57        3.12433  -0.00002   0.00000  -0.00194  -0.00194   3.12240
   D58       -0.00706  -0.00001   0.00000  -0.00263  -0.00262  -0.00969
   D59       -0.00141  -0.00005   0.00000  -0.00362  -0.00362  -0.00503
   D60       -3.12826   0.00003   0.00000  -0.00091  -0.00091  -3.12917
   D61        3.12990  -0.00005   0.00000  -0.00293  -0.00293   3.12698
   D62        0.00306   0.00003   0.00000  -0.00022  -0.00022   0.00283
   D63        0.02933   0.00006   0.00000   0.00356   0.00356   0.03289
   D64       -3.11810   0.00014   0.00000   0.00416   0.00416  -3.11394
   D65       -3.12688  -0.00002   0.00000   0.00088   0.00088  -3.12601
   D66        0.00887   0.00006   0.00000   0.00148   0.00148   0.01035
   D67        2.97752  -0.00048   0.00000   0.01944   0.01955   2.99707
   D68        1.34725   0.00071   0.00000   0.03125   0.03120   1.37845
   D69       -1.57107   0.00147   0.00000   0.01525   0.01519  -1.55588
   D70        2.93465   0.00071   0.00000   0.05192   0.05190   2.98655
   D71       -1.24003   0.00114   0.00000   0.04430   0.04428  -1.19575
   D72        0.97040   0.00087   0.00000   0.05838   0.05836   1.02877
   D73       -1.86135   0.00021   0.00000   0.03455   0.03464  -1.82671
   D74        0.24715   0.00064   0.00000   0.02692   0.02702   0.27417
   D75        2.45758   0.00036   0.00000   0.04101   0.04111   2.49869
   D76        1.05727  -0.00044   0.00000   0.05376   0.05368   1.11095
   D77       -3.11741  -0.00001   0.00000   0.04614   0.04606  -3.07135
   D78       -0.90698  -0.00029   0.00000   0.06022   0.06015  -0.84683
   D79        1.44558   0.00096   0.00000  -0.03786  -0.03787   1.40771
   D80       -0.70984   0.00049   0.00000  -0.03700  -0.03701  -0.74685
   D81       -2.60201   0.00065   0.00000  -0.03502  -0.03503  -2.63705
   D82       -0.09079  -0.00007   0.00000  -0.03054  -0.03045  -0.12124
   D83       -2.24621  -0.00053   0.00000  -0.02968  -0.02959  -2.27579
   D84        2.14480  -0.00038   0.00000  -0.02769  -0.02761   2.11719
   D85       -3.01079   0.00055   0.00000  -0.04473  -0.04481  -3.05559
   D86        1.11698   0.00009   0.00000  -0.04387  -0.04395   1.07303
   D87       -0.77519   0.00024   0.00000  -0.04189  -0.04197  -0.81716
   D88        1.02664   0.00012   0.00000  -0.04684  -0.04683   0.97981
   D89        3.12326   0.00002   0.00000  -0.04418  -0.04417   3.07909
   D90       -1.08199   0.00010   0.00000  -0.04212  -0.04211  -1.12410
   D91        3.10039   0.00019   0.00000  -0.05925  -0.05925   3.04114
   D92       -1.08617   0.00009   0.00000  -0.05658  -0.05658  -1.14276
   D93        0.99176   0.00018   0.00000  -0.05453  -0.05452   0.93723
   D94       -1.15615   0.00019   0.00000  -0.05921  -0.05922  -1.21537
   D95        0.94047   0.00009   0.00000  -0.05654  -0.05656   0.88391
   D96        3.01840   0.00017   0.00000  -0.05449  -0.05450   2.96390
   D97        0.03392  -0.00010   0.00000   0.00341   0.00342   0.03734
   D98       -3.11303   0.00013   0.00000   0.01034   0.01034  -3.10269
   D99       -3.05261  -0.00021   0.00000  -0.00959  -0.00961  -3.06222
   D100       0.08362   0.00002   0.00000  -0.00266  -0.00270   0.08093
   D101      -0.01228   0.00003   0.00000  -0.00375  -0.00376  -0.01604
   D102       3.12941   0.00002   0.00000  -0.00261  -0.00262   3.12679
   D103       3.07727   0.00015   0.00000   0.00867   0.00865   3.08593
   D104      -0.06422   0.00014   0.00000   0.00980   0.00980  -0.05443
   D105       0.30325   0.00013   0.00000   0.08081   0.08080   0.38405
   D106       2.44378   0.00044   0.00000   0.07668   0.07667   2.52045
   D107      -1.95087   0.00064   0.00000   0.08196   0.08195  -1.86892
   D108      -2.78384   0.00001   0.00000   0.06772   0.06774  -2.71611
   D109      -0.64331   0.00032   0.00000   0.06359   0.06360  -0.57971
   D110       1.24523   0.00052   0.00000   0.06887   0.06888   1.31411
   D111      -0.03412   0.00013   0.00000  -0.00092  -0.00093  -0.03504
   D112       3.12083   0.00010   0.00000   0.00245   0.00245   3.12328
   D113       3.11274  -0.00010   0.00000  -0.00771  -0.00773   3.10501
   D114      -0.01550  -0.00013   0.00000  -0.00433  -0.00435  -0.01985
   D115      -0.00953   0.00003   0.00000   0.00156   0.00155  -0.00798
   D116      -3.14108   0.00002   0.00000   0.00242   0.00242  -3.13866
   D117       3.13197   0.00003   0.00000   0.00042   0.00041   3.13238
   D118       0.00042   0.00003   0.00000   0.00128   0.00128   0.00169
   D119       0.01193  -0.00007   0.00000  -0.00120  -0.00121   0.01072
   D120      -3.13578  -0.00005   0.00000  -0.00172  -0.00171  -3.13749
   D121       3.14006  -0.00004   0.00000  -0.00460  -0.00460   3.13546
   D122      -0.00765  -0.00002   0.00000  -0.00511  -0.00511  -0.01276
   D123       0.00975  -0.00001   0.00000   0.00094   0.00095   0.01070
   D124      -3.12572  -0.00002   0.00000   0.00145   0.00145  -3.12427
   D125       3.14124   0.00000   0.00000   0.00008   0.00008   3.14133
   D126       0.00577  -0.00002   0.00000   0.00060   0.00059   0.00636
         Item               Value     Threshold  Converged?
 Maximum Force            0.002247     0.000450     NO 
 RMS     Force            0.000357     0.000300     NO 
 Maximum Displacement     0.350955     0.001800     NO 
 RMS     Displacement     0.093037     0.001200     NO 
 Predicted change in Energy=-3.312201D-04
 GradGradGradGradGradGradGradGradGradGradGradGradGradGradGradGradGradGrad

                          Input orientation:                          
 ---------------------------------------------------------------------
 Center     Atomic      Atomic             Coordinates (Angstroms)
 Number     Number       Type             X           Y           Z
 ---------------------------------------------------------------------
      1          6           0       -2.455392    3.074544    0.220732
      2          6           0       -2.005024    3.908195    1.239097
      3          6           0       -1.326631    3.377677    2.334074
      4          6           0       -1.089403    2.009942    2.402745
      5          6           0       -1.503045    1.179212    1.359096
      6          6           0       -2.195926    1.702724    0.265286
      7         16           0       -2.702603    0.731088   -1.130532
      8          6           0       -3.066688   -0.857788   -0.428185
      9          6           0       -2.387048   -1.393433    0.671183
     10         16           0       -1.081411   -0.536628    1.508254
     11          6           0       -2.697194   -2.673390    1.140370
     12          6           0       -3.663274   -3.434884    0.492729
     13          6           0       -4.340742   -2.907126   -0.604392
     14          6           0       -4.058870   -1.619866   -1.050510
     15          1           0       -5.104162   -3.490972   -1.107942
     16          1           0       -4.607831   -1.203910   -1.889885
     17          1           0       -2.179575   -3.073791    2.006452
     18          1           0       -3.889790   -4.433016    0.851867
     19          1           0       -3.002964    3.490793   -0.619223
     20          1           0       -0.574220    1.587125    3.259886
     21          1           0       -2.198695    4.974193    1.180063
     22          1           0       -0.985617    4.023189    3.136277
     23          6           0        1.050532   -1.015104    0.406674
     24          1           0        1.437263   -0.486576    1.263106
     25          6           0        0.933866   -2.503339    0.462489
     26          1           0        1.761243   -2.877444   -0.149265
     27          6           0        1.023680   -3.114477    1.854316
     28          1           0        0.283570   -2.705343    2.548076
     29          1           0        0.863960   -4.194269    1.793094
     30          1           0        2.016986   -2.932765    2.274284
     31          1           0        0.022831   -2.811075   -0.070400
     32          6           0        1.116386    1.170628   -0.962422
     33          6           0        1.883343    1.852636   -0.018421
     34          6           0        0.487126    1.896377   -1.980125
     35          6           0        1.980246    3.242681   -0.067940
     36          1           0        2.410560    1.311197    0.758834
     37          6           0        0.603911    3.278881   -2.045206
     38          1           0       -0.101471    1.373483   -2.728862
     39          6           0        1.348990    3.959110   -1.081008
     40          1           0        2.566769    3.762945    0.683273
     41          1           0        0.106565    3.825981   -2.840302
     42          1           0        1.431022    5.041336   -1.116807
     43          6           0        0.881459   -0.314931   -0.918625
     44          1           0       -0.129246   -0.528298   -1.267932
     45         35           0        1.930642   -1.203405   -2.351599
     46         35           0        3.872666   -1.046509    0.713970
 ---------------------------------------------------------------------
                    Distance matrix (angstroms):
                    1          2          3          4          5
     1  C    0.000000
     2  C    1.390997   0.000000
     3  C    2.414996   1.393069   0.000000
     4  C    2.785765   2.407448   1.389854   0.000000
     5  C    2.407306   2.777361   2.411422   1.396573   0.000000
[truncated: 2,313,414 more chars]
