# Supplementary material for: Enriching Alkene syn-Dihalogenation: Aryl Alkene, Bromine, Regio-Reversion, and Stereoconvergency
Source: Org Lett. 2026 Feb 25;28(9):3002–7. doi: 10.1021/acs.orglett.6c00241 (PMC12973299; doi:10.1021/acs.orglett.6c00241)
Supplement: Supplementary file 1 [file ol6c00241_si_001.zip › Fig 4b/Z-alkene/bromiranium formation PDT.log]

 Entering Gaussian System, Link 0=g16
 Input=250418004_1stBr_majorregio_bromiranium_pdt_fromIRCfwd_6-31_gdp+_SMD_DCM_wB97XD.gjf
 Output=250418004_1stBr_majorregio_bromiranium_pdt_fromIRCfwd_6-31_gdp+_SMD_DCM_wB97XD.log
 Initial command:
 /home/ansgus3642/gaussian/g16/l1.exe "/home/ansgus3642/gaussian/scratch/Gau-1151.inp" -scrdir="/home/ansgus3642/gaussian/scratch/"
 Entering Link 1 = /home/ansgus3642/gaussian/g16/l1.exe PID=      1153.
  
 Copyright (c) 1988-2019, Gaussian, Inc.  All Rights Reserved.
  
 This is part of the Gaussian(R) 16 program.  It is based on
 the Gaussian(R) 09 system (copyright 2009, Gaussian, Inc.),
 the Gaussian(R) 03 system (copyright 2003, Gaussian, Inc.),
 the Gaussian(R) 98 system (copyright 1998, Gaussian, Inc.),
 the Gaussian(R) 94 system (copyright 1995, Gaussian, Inc.),
 the Gaussian 92(TM) system (copyright 1992, Gaussian, Inc.),
 the Gaussian 90(TM) system (copyright 1990, Gaussian, Inc.),
 the Gaussian 88(TM) system (copyright 1988, Gaussian, Inc.),
 the Gaussian 86(TM) system (copyright 1986, Carnegie Mellon
 University), and the Gaussian 82(TM) system (copyright 1983,
 Carnegie Mellon University). Gaussian is a federally registered
 trademark of Gaussian, Inc.
  
 This software contains proprietary and confidential information,
 including trade secrets, belonging to Gaussian, Inc.
  
 This software is provided under written license and may be
 used, copied, transmitted, or stored only in accord with that
 written license.
  
 The following legend is applicable only to US Government
 contracts under FAR:
  
                    RESTRICTED RIGHTS LEGEND
  
 Use, reproduction and disclosure by the US Government is
 subject to restrictions as set forth in subparagraphs (a)
 and (c) of the Commercial Computer Software - Restricted
 Rights clause in FAR 52.227-19.
  
 Gaussian, Inc.
 340 Quinnipiac St., Bldg. 40, Wallingford CT 06492
  
  
 ---------------------------------------------------------------
 Warning -- This program may not be used in any manner that
 competes with the business of Gaussian, Inc. or will provide
 assistance to any competitor of Gaussian, Inc.  The licensee
 of this program is prohibited from giving any competitor of
 Gaussian, Inc. access to this program.  By using this program,
 the user acknowledges that Gaussian, Inc. is engaged in the
 business of creating and licensing software in the field of
 computational chemistry and represents and warrants to the
 licensee that it is not a competitor of Gaussian, Inc. and that
 it will not use this program in any manner prohibited above.
 ---------------------------------------------------------------
  

 Cite this work as:
 Gaussian 16, Revision C.01,
 M. J. Frisch, G. W. Trucks, H. B. Schlegel, G. E. Scuseria, 
 M. A. Robb, J. R. Cheeseman, G. Scalmani, V. Barone, 
 G. A. Petersson, H. Nakatsuji, X. Li, M. Caricato, A. V. Marenich, 
 J. Bloino, B. G. Janesko, R. Gomperts, B. Mennucci, H. P. Hratchian, 
 J. V. Ortiz, A. F. Izmaylov, J. L. Sonnenberg, D. Williams-Young, 
 F. Ding, F. Lipparini, F. Egidi, J. Goings, B. Peng, A. Petrone, 
 T. Henderson, D. Ranasinghe, V. G. Zakrzewski, J. Gao, N. Rega, 
 G. Zheng, W. Liang, M. Hada, M. Ehara, K. Toyota, R. Fukuda, 
 J. Hasegawa, M. Ishida, T. Nakajima, Y. Honda, O. Kitao, H. Nakai, 
 T. Vreven, K. Throssell, J. A. Montgomery, Jr., J. E. Peralta, 
 F. Ogliaro, M. J. Bearpark, J. J. Heyd, E. N. Brothers, K. N. Kudin, 
 V. N. Staroverov, T. A. Keith, R. Kobayashi, J. Normand, 
 K. Raghavachari, A. P. Rendell, J. C. Burant, S. S. Iyengar, 
 J. Tomasi, M. Cossi, J. M. Millam, M. Klene, C. Adamo, R. Cammi, 
 J. W. Ochterski, R. L. Martin, K. Morokuma, O. Farkas, 
 J. B. Foresman, and D. J. Fox, Gaussian, Inc., Wallingford CT, 2019.
 
 ******************************************
 Gaussian 16:  ES64L-G16RevC.01  3-Jul-2019
                18-Apr-2025 
 ******************************************
 %mem=12GB
 %nprocshared=4
 Will use up to    4 processors via shared memory.
 ----------------------------------------------------------------------
 # opt=(calcfc,modredundant) freq wb97xd/6-31+g(d,p) scrf=(smd,solvent=
 dichloromethane)
 ----------------------------------------------------------------------
 1/10=4,18=120,19=15,26=3,38=1/1,3;
 2/9=110,12=2,17=6,18=5,40=1/2;
 3/5=1,6=6,7=111,11=2,25=1,30=1,70=32201,71=2,72=9,74=-58,140=1/1,2,3;
 4//1;
 5/5=2,38=5,53=9/2;
 8/6=4,10=90,11=11/1;
 11/6=1,8=1,9=11,15=111,16=1/1,2,10;
 10/6=1,13=1/2;
 6/7=2,8=2,9=2,10=2,28=1/1;
 7/10=1,25=1/1,2,3,16;
 1/10=4,18=20,19=15,26=3/3(2);
 2/9=110/2;
 99//99;
 2/9=110/2;
 3/5=1,6=6,7=111,11=2,25=1,30=1,70=32205,71=1,72=9,74=-58/1,2,3;
 4/5=5,16=3,69=1/1;
 5/5=2,38=5,53=9/2;
 7//1,2,3,16;
 1/18=20,19=15,26=3/3(-5);
 2/9=110/2;
 6/7=2,8=2,9=2,10=2,19=2,28=1/1;
 99/9=1/99;
 -------------------
 Title Card Required
 -------------------
 Symbolic Z-matrix:
 Charge =  1 Multiplicity = 1
 C                     3.87864  -0.56506  -1.74304 
 C                     4.77799  -1.52437  -1.28741 
 C                     4.68996  -2.0035    0.01867 
 C                     3.69631  -1.52952   0.86992 
 C                     2.76595  -0.59833   0.40245 
 C                     2.85527  -0.11391  -0.9062 
 S                     1.65334   1.00941  -1.57381 
 C                     1.29087   2.07998  -0.20209 
 C                     1.22312   1.60409   1.11208 
 S                     1.44004  -0.11522   1.48075 
 C                     0.87888   2.46626   2.15559 
 C                     0.55354   3.79044   1.88104 
 C                     0.60519   4.26352   0.57082 
 C                     0.99383   3.419    -0.46497 
 H                     0.35848   5.29751   0.35287 
 H                     1.05661   3.79664  -1.48102 
 H                     0.85172   2.09547   3.17573 
 H                     0.26788   4.45253   2.69178 
 H                     3.96317  -0.17382  -2.75241 
 H                     3.63711  -1.88629   1.89374 
 H                     5.5585   -1.88351  -1.95016 
 H                     5.40069  -2.73862   0.3815 
 C                    -1.19011  -1.81323   0.52886 
 H                    -0.29508  -2.43134   0.45818 
 C                    -1.0815   -0.64258  -0.36328 
 H                    -0.4694   -0.83347  -1.24125 
 C                    -1.75434  -1.76493   1.93052 
 H                    -2.78913  -1.41245   1.92043 
 C                    -1.64725  -3.10954   2.64385 
 H                    -0.60664  -3.4463    2.68951 
 H                    -2.01935  -3.0163    3.66704 
 H                    -2.23795  -3.88345   2.14336 
 H                    -1.16081  -1.0258    2.48061 
 C                    -1.76589   0.59081  -0.36377 
 C                    -1.86789   1.23674  -1.6259 
 C                    -2.31181   1.22125   0.78297 
 C                    -2.54571   2.43209  -1.7487 
 H                    -1.42394   0.7698   -2.49994 
 C                    -2.93715   2.447     0.65553 
 H                    -2.20473   0.77718   1.76363 
 C                    -3.0705    3.04055  -0.60445 
 H                    -2.65      2.90613  -2.7181 
 H                    -3.32765   2.94818   1.53416 
 H                    -3.57784   3.99626  -0.69185 
 Br                   -2.45479  -2.68557  -0.75961 
 
 Add virtual bond connecting atoms H26        and S7         Dist= 5.35D+00.
 Add virtual bond connecting atoms H33        and S10        Dist= 5.54D+00.
 The following ModRedundant input section has been read:
 B      10      25 F                                                           
 

 GradGradGradGradGradGradGradGradGradGradGradGradGradGradGradGradGradGrad
 Berny optimization.
 Initialization pass.
                           ----------------------------
                           !    Initial Parameters    !
                           ! (Angstroms and Degrees)  !
 --------------------------                            --------------------------
 ! Name  Definition              Value          Derivative Info.                !
 --------------------------------------------------------------------------------
 ! R1    R(1,2)                  1.3917         calculate D2E/DX2 analytically  !
 ! R2    R(1,6)                  1.3968         calculate D2E/DX2 analytically  !
 ! R3    R(1,19)                 1.0858         calculate D2E/DX2 analytically  !
 ! R4    R(2,3)                  1.394          calculate D2E/DX2 analytically  !
 ! R5    R(2,21)                 1.0851         calculate D2E/DX2 analytically  !
 ! R6    R(3,4)                  1.3916         calculate D2E/DX2 analytically  !
 ! R7    R(3,22)                 1.085          calculate D2E/DX2 analytically  !
 ! R8    R(4,5)                  1.3969         calculate D2E/DX2 analytically  !
 ! R9    R(4,20)                 1.0858         calculate D2E/DX2 analytically  !
 ! R10   R(5,6)                  1.3983         calculate D2E/DX2 analytically  !
 ! R11   R(5,10)                 1.776          calculate D2E/DX2 analytically  !
 ! R12   R(6,7)                  1.7754         calculate D2E/DX2 analytically  !
 ! R13   R(7,8)                  1.7774         calculate D2E/DX2 analytically  !
 ! R14   R(7,26)                 2.8307         calculate D2E/DX2 analytically  !
 ! R15   R(8,9)                  1.3993         calculate D2E/DX2 analytically  !
 ! R16   R(8,14)                 1.3965         calculate D2E/DX2 analytically  !
 ! R17   R(9,10)                 1.7717         calculate D2E/DX2 analytically  !
 ! R18   R(9,11)                 1.3967         calculate D2E/DX2 analytically  !
 ! R19   R(10,25)                3.1681         frozen, calculate D2E/DX2 analyt!
 ! R20   R(10,33)                2.9314         calculate D2E/DX2 analytically  !
 ! R21   R(11,12)                1.3909         calculate D2E/DX2 analytically  !
 ! R22   R(11,17)                1.0858         calculate D2E/DX2 analytically  !
 ! R23   R(12,13)                1.394          calculate D2E/DX2 analytically  !
 ! R24   R(12,18)                1.085          calculate D2E/DX2 analytically  !
 ! R25   R(13,14)                1.3918         calculate D2E/DX2 analytically  !
 ! R26   R(13,15)                1.0851         calculate D2E/DX2 analytically  !
 ! R27   R(14,16)                1.0858         calculate D2E/DX2 analytically  !
 ! R28   R(23,24)                1.09           calculate D2E/DX2 analytically  !
 ! R29   R(23,25)                1.4758         calculate D2E/DX2 analytically  !
 ! R30   R(23,27)                1.5117         calculate D2E/DX2 analytically  !
 ! R31   R(23,45)                2.0051         calculate D2E/DX2 analytically  !
 ! R32   R(25,26)                1.0872         calculate D2E/DX2 analytically  !
 ! R33   R(25,34)                1.4105         calculate D2E/DX2 analytically  !
 ! R34   R(27,28)                1.0932         calculate D2E/DX2 analytically  !
 ! R35   R(27,29)                1.5259         calculate D2E/DX2 analytically  !
 ! R36   R(27,33)                1.096          calculate D2E/DX2 analytically  !
 ! R37   R(29,30)                1.0947         calculate D2E/DX2 analytically  !
 ! R38   R(29,31)                1.0927         calculate D2E/DX2 analytically  !
 ! R39   R(29,32)                1.0947         calculate D2E/DX2 analytically  !
 ! R40   R(34,35)                1.4215         calculate D2E/DX2 analytically  !
 ! R41   R(34,36)                1.4179         calculate D2E/DX2 analytically  !
 ! R42   R(35,37)                1.3796         calculate D2E/DX2 analytically  !
 ! R43   R(35,38)                1.0858         calculate D2E/DX2 analytically  !
 ! R44   R(36,39)                1.3819         calculate D2E/DX2 analytically  !
 ! R45   R(36,40)                1.0818         calculate D2E/DX2 analytically  !
 ! R46   R(37,41)                1.3982         calculate D2E/DX2 analytically  !
 ! R47   R(37,42)                1.0841         calculate D2E/DX2 analytically  !
 ! R48   R(39,41)                1.3992         calculate D2E/DX2 analytically  !
 ! R49   R(39,43)                1.0843         calculate D2E/DX2 analytically  !
 ! R50   R(41,44)                1.0856         calculate D2E/DX2 analytically  !
 ! A1    A(2,1,6)              119.9977         calculate D2E/DX2 analytically  !
 ! A2    A(2,1,19)             120.1596         calculate D2E/DX2 analytically  !
 ! A3    A(6,1,19)             119.8391         calculate D2E/DX2 analytically  !
 ! A4    A(1,2,3)              120.1903         calculate D2E/DX2 analytically  !
 ! A5    A(1,2,21)             119.54           calculate D2E/DX2 analytically  !
 ! A6    A(3,2,21)             120.2609         calculate D2E/DX2 analytically  !
 ! A7    A(2,3,4)              120.0764         calculate D2E/DX2 analytically  !
 ! A8    A(2,3,22)             120.32           calculate D2E/DX2 analytically  !
 ! A9    A(4,3,22)             119.6001         calculate D2E/DX2 analytically  !
 ! A10   A(3,4,5)              119.8616         calculate D2E/DX2 analytically  !
 ! A11   A(3,4,20)             120.2511         calculate D2E/DX2 analytically  !
 ! A12   A(5,4,20)             119.8857         calculate D2E/DX2 analytically  !
 ! A13   A(4,5,6)              120.1061         calculate D2E/DX2 analytically  !
 ! A14   A(4,5,10)             118.3852         calculate D2E/DX2 analytically  !
 ! A15   A(6,5,10)             121.4453         calculate D2E/DX2 analytically  !
 ! A16   A(1,6,5)              119.7094         calculate D2E/DX2 analytically  !
 ! A17   A(1,6,7)              118.3631         calculate D2E/DX2 analytically  !
 ! A18   A(5,6,7)              121.8612         calculate D2E/DX2 analytically  !
 ! A19   A(6,7,8)              103.2352         calculate D2E/DX2 analytically  !
 ! A20   A(6,7,26)              92.9566         calculate D2E/DX2 analytically  !
 ! A21   A(8,7,26)              98.5422         calculate D2E/DX2 analytically  !
 ! A22   A(7,8,9)              121.9942         calculate D2E/DX2 analytically  !
 ! A23   A(7,8,14)             118.4001         calculate D2E/DX2 analytically  !
 ! A24   A(9,8,14)             119.5086         calculate D2E/DX2 analytically  !
 ! A25   A(8,9,10)             121.3            calculate D2E/DX2 analytically  !
 ! A26   A(8,9,11)             120.2431         calculate D2E/DX2 analytically  !
 ! A27   A(10,9,11)            118.2772         calculate D2E/DX2 analytically  !
 ! A28   A(5,10,9)             103.2405         calculate D2E/DX2 analytically  !
 ! A29   A(5,10,33)            141.7181         calculate D2E/DX2 analytically  !
 ! A30   A(9,10,33)            105.2947         calculate D2E/DX2 analytically  !
 ! A31   A(9,11,12)            119.8575         calculate D2E/DX2 analytically  !
 ! A32   A(9,11,17)            119.8233         calculate D2E/DX2 analytically  !
 ! A33   A(12,11,17)           120.3125         calculate D2E/DX2 analytically  !
 ! A34   A(11,12,13)           119.997          calculate D2E/DX2 analytically  !
 ! A35   A(11,12,18)           119.6711         calculate D2E/DX2 analytically  !
 ! A36   A(13,12,18)           120.3301         calculate D2E/DX2 analytically  !
 ! A37   A(12,13,14)           120.259          calculate D2E/DX2 analytically  !
 ! A38   A(12,13,15)           120.248          calculate D2E/DX2 analytically  !
 ! A39   A(14,13,15)           119.4853         calculate D2E/DX2 analytically  !
 ! A40   A(8,14,13)            120.073          calculate D2E/DX2 analytically  !
 ! A41   A(8,14,16)            119.8234         calculate D2E/DX2 analytically  !
 ! A42   A(13,14,16)           120.1003         calculate D2E/DX2 analytically  !
 ! A43   A(24,23,25)           110.4982         calculate D2E/DX2 analytically  !
 ! A44   A(24,23,27)           112.6257         calculate D2E/DX2 analytically  !
 ! A45   A(24,23,45)           103.2689         calculate D2E/DX2 analytically  !
 ! A46   A(25,23,27)           124.2358         calculate D2E/DX2 analytically  !
 ! A47   A(25,23,45)            90.1755         calculate D2E/DX2 analytically  !
 ! A48   A(27,23,45)           111.9805         calculate D2E/DX2 analytically  !
 ! A49   A(23,25,26)           112.9752         calculate D2E/DX2 analytically  !
 ! A50   A(23,25,34)           131.1542         calculate D2E/DX2 analytically  !
 ! A51   A(26,25,34)           115.2409         calculate D2E/DX2 analytically  !
 ! A52   A(7,26,25)            113.7521         calculate D2E/DX2 analytically  !
 ! A53   A(23,27,28)           110.795          calculate D2E/DX2 analytically  !
 ! A54   A(23,27,29)           112.2778         calculate D2E/DX2 analytically  !
 ! A55   A(23,27,33)           106.5463         calculate D2E/DX2 analytically  !
 ! A56   A(28,27,29)           110.7857         calculate D2E/DX2 analytically  !
 ! A57   A(28,27,33)           107.4455         calculate D2E/DX2 analytically  !
 ! A58   A(29,27,33)           108.7617         calculate D2E/DX2 analytically  !
 ! A59   A(27,29,30)           110.9347         calculate D2E/DX2 analytically  !
 ! A60   A(27,29,31)           109.7944         calculate D2E/DX2 analytically  !
 ! A61   A(27,29,32)           111.8004         calculate D2E/DX2 analytically  !
 ! A62   A(30,29,31)           108.1133         calculate D2E/DX2 analytically  !
 ! A63   A(30,29,32)           108.3323         calculate D2E/DX2 analytically  !
 ! A64   A(31,29,32)           107.7384         calculate D2E/DX2 analytically  !
 ! A65   A(10,33,27)           121.2496         calculate D2E/DX2 analytically  !
 ! A66   A(25,34,35)           115.6238         calculate D2E/DX2 analytically  !
 ! A67   A(25,34,36)           125.1212         calculate D2E/DX2 analytically  !
 ! A68   A(35,34,36)           119.2368         calculate D2E/DX2 analytically  !
 ! A69   A(34,35,37)           120.5303         calculate D2E/DX2 analytically  !
 ! A70   A(34,35,38)           119.3378         calculate D2E/DX2 analytically  !
 ! A71   A(37,35,38)           120.1199         calculate D2E/DX2 analytically  !
 ! A72   A(34,36,39)           119.6047         calculate D2E/DX2 analytically  !
 ! A73   A(34,36,40)           120.8306         calculate D2E/DX2 analytically  !
 ! A74   A(39,36,40)           119.5029         calculate D2E/DX2 analytically  !
 ! A75   A(35,37,41)           119.2494         calculate D2E/DX2 analytically  !
 ! A76   A(35,37,42)           120.3776         calculate D2E/DX2 analytically  !
 ! A77   A(41,37,42)           120.3573         calculate D2E/DX2 analytically  !
 ! A78   A(36,39,41)           120.1618         calculate D2E/DX2 analytically  !
 ! A79   A(36,39,43)           119.8825         calculate D2E/DX2 analytically  !
 ! A80   A(41,39,43)           119.9555         calculate D2E/DX2 analytically  !
 ! A81   A(37,41,39)           121.1041         calculate D2E/DX2 analytically  !
 ! A82   A(37,41,44)           119.5152         calculate D2E/DX2 analytically  !
 ! A83   A(39,41,44)           119.375          calculate D2E/DX2 analytically  !
 ! D1    D(6,1,2,3)             -2.2473         calculate D2E/DX2 analytically  !
 ! D2    D(6,1,2,21)           178.8295         calculate D2E/DX2 analytically  !
 ! D3    D(19,1,2,3)           178.4522         calculate D2E/DX2 analytically  !
 ! D4    D(19,1,2,21)           -0.4711         calculate D2E/DX2 analytically  !
 ! D5    D(2,1,6,5)              2.0535         calculate D2E/DX2 analytically  !
 ! D6    D(2,1,6,7)           -175.0421         calculate D2E/DX2 analytically  !
 ! D7    D(19,1,6,5)          -178.6437         calculate D2E/DX2 analytically  !
 ! D8    D(19,1,6,7)             4.2607         calculate D2E/DX2 analytically  !
 ! D9    D(1,2,3,4)              0.3863         calculate D2E/DX2 analytically  !
 ! D10   D(1,2,3,22)          -178.9287         calculate D2E/DX2 analytically  !
 ! D11   D(21,2,3,4)           179.3017         calculate D2E/DX2 analytically  !
 ! D12   D(21,2,3,22)           -0.0132         calculate D2E/DX2 analytically  !
 ! D13   D(2,3,4,5)              1.6562         calculate D2E/DX2 analytically  !
 ! D14   D(2,3,4,20)          -178.797          calculate D2E/DX2 analytically  !
 ! D15   D(22,3,4,5)          -179.0239         calculate D2E/DX2 analytically  !
 ! D16   D(22,3,4,20)            0.5229         calculate D2E/DX2 analytically  !
 ! D17   D(3,4,5,6)             -1.8404         calculate D2E/DX2 analytically  !
 ! D18   D(3,4,5,10)           175.3056         calculate D2E/DX2 analytically  !
 ! D19   D(20,4,5,6)           178.6111         calculate D2E/DX2 analytically  !
 ! D20   D(20,4,5,10)           -4.2429         calculate D2E/DX2 analytically  !
 ! D21   D(4,5,6,1)             -0.0127         calculate D2E/DX2 analytically  !
 ! D22   D(4,5,6,7)            176.9781         calculate D2E/DX2 analytically  !
 ! D23   D(10,5,6,1)          -177.0695         calculate D2E/DX2 analytically  !
 ! D24   D(10,5,6,7)            -0.0788         calculate D2E/DX2 analytically  !
 ! D25   D(4,5,10,9)           143.5897         calculate D2E/DX2 analytically  !
 ! D26   D(4,5,10,33)          -79.0578         calculate D2E/DX2 analytically  !
 ! D27   D(6,5,10,9)           -39.3043         calculate D2E/DX2 analytically  !
 ! D28   D(6,5,10,33)           98.0482         calculate D2E/DX2 analytically  !
 ! D29   D(1,6,7,8)           -144.5218         calculate D2E/DX2 analytically  !
 ! D30   D(1,6,7,26)           115.9844         calculate D2E/DX2 analytically  !
 ! D31   D(5,6,7,8)             38.4484         calculate D2E/DX2 analytically  !
 ! D32   D(5,6,7,26)           -61.0454         calculate D2E/DX2 analytically  !
 ! D33   D(6,7,8,9)            -37.2871         calculate D2E/DX2 analytically  !
 ! D34   D(6,7,8,14)           146.3159         calculate D2E/DX2 analytically  !
 ! D35   D(26,7,8,9)            57.8137         calculate D2E/DX2 analytically  !
 ! D36   D(26,7,8,14)         -118.5834         calculate D2E/DX2 analytically  !
 ! D37   D(6,7,26,25)          100.5781         calculate D2E/DX2 analytically  !
 ! D38   D(8,7,26,25)           -3.2838         calculate D2E/DX2 analytically  !
 ! D39   D(7,8,9,10)            -2.1906         calculate D2E/DX2 analytically  !
 ! D40   D(7,8,9,11)          -177.2351         calculate D2E/DX2 analytically  !
 ! D41   D(14,8,9,10)          174.1677         calculate D2E/DX2 analytically  !
 ! D42   D(14,8,9,11)           -0.8769         calculate D2E/DX2 analytically  !
 ! D43   D(7,8,14,13)          175.0853         calculate D2E/DX2 analytically  !
 ! D44   D(7,8,14,16)           -4.2603         calculate D2E/DX2 analytically  !
 ! D45   D(9,8,14,13)           -1.4037         calculate D2E/DX2 analytically  !
 ! D46   D(9,8,14,16)          179.2507         calculate D2E/DX2 analytically  !
 ! D47   D(8,9,10,5)            40.4604         calculate D2E/DX2 analytically  !
 ! D48   D(8,9,10,33)         -113.7457         calculate D2E/DX2 analytically  !
 ! D49   D(11,9,10,5)         -144.4005         calculate D2E/DX2 analytically  !
 ! D50   D(11,9,10,33)          61.3935         calculate D2E/DX2 analytically  !
 ! D51   D(8,9,11,12)            2.4141         calculate D2E/DX2 analytically  !
 ! D52   D(8,9,11,17)         -178.5256         calculate D2E/DX2 analytically  !
 ! D53   D(10,9,11,12)        -172.7782         calculate D2E/DX2 analytically  !
 ! D54   D(10,9,11,17)           6.282          calculate D2E/DX2 analytically  !
 ! D55   D(5,10,33,27)         -21.9939         calculate D2E/DX2 analytically  !
 ! D56   D(9,10,33,27)         114.8734         calculate D2E/DX2 analytically  !
 ! D57   D(9,11,12,13)          -1.668          calculate D2E/DX2 analytically  !
 ! D58   D(9,11,12,18)         178.8155         calculate D2E/DX2 analytically  !
 ! D59   D(17,11,12,13)        179.2764         calculate D2E/DX2 analytically  !
 ! D60   D(17,11,12,18)         -0.2401         calculate D2E/DX2 analytically  !
 ! D61   D(11,12,13,14)         -0.612          calculate D2E/DX2 analytically  !
 ! D62   D(11,12,13,15)       -179.6005         calculate D2E/DX2 analytically  !
 ! D63   D(18,12,13,14)        178.9013         calculate D2E/DX2 analytically  !
 ! D64   D(18,12,13,15)         -0.0872         calculate D2E/DX2 analytically  !
 ! D65   D(12,13,14,8)           2.1554         calculate D2E/DX2 analytically  !
 ! D66   D(12,13,14,16)       -178.5008         calculate D2E/DX2 analytically  !
 ! D67   D(15,13,14,8)        -178.8484         calculate D2E/DX2 analytically  !
 ! D68   D(15,13,14,16)          0.4954         calculate D2E/DX2 analytically  !
 ! D69   D(24,23,25,26)         29.4528         calculate D2E/DX2 analytically  !
 ! D70   D(24,23,25,34)       -160.2491         calculate D2E/DX2 analytically  !
 ! D71   D(27,23,25,26)        168.1476         calculate D2E/DX2 analytically  !
 ! D72   D(27,23,25,34)        -21.5543         calculate D2E/DX2 analytically  !
 ! D73   D(45,23,25,26)        -74.7989         calculate D2E/DX2 analytically  !
 ! D74   D(45,23,25,34)         95.4992         calculate D2E/DX2 analytically  !
 ! D75   D(24,23,27,28)       -162.4807         calculate D2E/DX2 analytically  !
 ! D76   D(24,23,27,29)        -38.0225         calculate D2E/DX2 analytically  !
 ! D77   D(24,23,27,33)         80.9444         calculate D2E/DX2 analytically  !
 ! D78   D(25,23,27,28)         59.5731         calculate D2E/DX2 analytically  !
 ! D79   D(25,23,27,29)       -175.9687         calculate D2E/DX2 analytically  !
 ! D80   D(25,23,27,33)        -57.0018         calculate D2E/DX2 analytically  !
 ! D81   D(45,23,27,28)        -46.6077         calculate D2E/DX2 analytically  !
 ! D82   D(45,23,27,29)         77.8505         calculate D2E/DX2 analytically  !
 ! D83   D(45,23,27,33)       -163.1826         calculate D2E/DX2 analytically  !
 ! D84   D(23,25,26,7)        -125.1694         calculate D2E/DX2 analytically  !
 ! D85   D(34,25,26,7)          62.8947         calculate D2E/DX2 analytically  !
 ! D86   D(23,25,34,35)       -153.4487         calculate D2E/DX2 analytically  !
 ! D87   D(23,25,34,36)         28.1247         calculate D2E/DX2 analytically  !
 ! D88   D(26,25,34,35)         16.6745         calculate D2E/DX2 analytically  !
 ! D89   D(26,25,34,36)       -161.7522         calculate D2E/DX2 analytically  !
 ! D90   D(23,27,29,30)         57.733          calculate D2E/DX2 analytically  !
 ! D91   D(23,27,29,31)        177.1696         calculate D2E/DX2 analytically  !
 ! D92   D(23,27,29,32)        -63.3121         calculate D2E/DX2 analytically  !
 ! D93   D(28,27,29,30)       -177.8037         calculate D2E/DX2 analytically  !
 ! D94   D(28,27,29,31)        -58.3671         calculate D2E/DX2 analytically  !
 ! D95   D(28,27,29,32)         61.1512         calculate D2E/DX2 analytically  !
 ! D96   D(33,27,29,30)        -59.9251         calculate D2E/DX2 analytically  !
 ! D97   D(33,27,29,31)         59.5115         calculate D2E/DX2 analytically  !
 ! D98   D(33,27,29,32)        179.0299         calculate D2E/DX2 analytically  !
 ! D99   D(23,27,33,10)        -16.6368         calculate D2E/DX2 analytically  !
 ! D100  D(28,27,33,10)       -135.4257         calculate D2E/DX2 analytically  !
 ! D101  D(29,27,33,10)        104.6005         calculate D2E/DX2 analytically  !
 ! D102  D(25,34,35,37)        178.3646         calculate D2E/DX2 analytically  !
 ! D103  D(25,34,35,38)         -0.375          calculate D2E/DX2 analytically  !
 ! D104  D(36,34,35,37)         -3.1101         calculate D2E/DX2 analytically  !
 ! D105  D(36,34,35,38)        178.1503         calculate D2E/DX2 analytically  !
 ! D106  D(25,34,36,39)        178.6347         calculate D2E/DX2 analytically  !
 ! D107  D(25,34,36,40)          1.5094         calculate D2E/DX2 analytically  !
 ! D108  D(35,34,36,39)          0.2605         calculate D2E/DX2 analytically  !
 ! D109  D(35,34,36,40)       -176.8649         calculate D2E/DX2 analytically  !
 ! D110  D(34,35,37,41)          3.457          calculate D2E/DX2 analytically  !
 ! D111  D(34,35,37,42)       -177.979          calculate D2E/DX2 analytically  !
 ! D112  D(38,35,37,41)       -177.8133         calculate D2E/DX2 analytically  !
 ! D113  D(38,35,37,42)          0.7507         calculate D2E/DX2 analytically  !
 ! D114  D(34,36,39,41)          2.1582         calculate D2E/DX2 analytically  !
 ! D115  D(34,36,39,43)       -178.0124         calculate D2E/DX2 analytically  !
 ! D116  D(40,36,39,41)        179.3221         calculate D2E/DX2 analytically  !
 ! D117  D(40,36,39,43)         -0.8485         calculate D2E/DX2 analytically  !
 ! D118  D(35,37,41,39)         -1.0083         calculate D2E/DX2 analytically  !
 ! D119  D(35,37,41,44)        178.1179         calculate D2E/DX2 analytically  !
 ! D120  D(42,37,41,39)       -179.5725         calculate D2E/DX2 analytically  !
 ! D121  D(42,37,41,44)         -0.4464         calculate D2E/DX2 analytically  !
 ! D122  D(36,39,41,37)         -1.8343         calculate D2E/DX2 analytically  !
 ! D123  D(36,39,41,44)        179.0383         calculate D2E/DX2 analytically  !
 ! D124  D(43,39,41,37)        178.3364         calculate D2E/DX2 analytically  !
 ! D125  D(43,39,41,44)         -0.791          calculate D2E/DX2 analytically  !
 --------------------------------------------------------------------------------
 Trust Radius=3.00D-01 FncErr=1.00D-07 GrdErr=1.00D-06 EigMax=2.50D+02 EigMin=1.00D-04
 Number of steps in this run=    268 maximum allowed number of steps=    270.
 GradGradGradGradGradGradGradGradGradGradGradGradGradGradGradGradGradGrad

                          Input orientation:                          
 ---------------------------------------------------------------------
 Center     Atomic      Atomic             Coordinates (Angstroms)
 Number     Number       Type             X           Y           Z
 ---------------------------------------------------------------------
      1          6           0        3.878641   -0.565057   -1.743035
      2          6           0        4.777988   -1.524373   -1.287413
      3          6           0        4.689955   -2.003499    0.018672
      4          6           0        3.696312   -1.529517    0.869924
      5          6           0        2.765945   -0.598331    0.402454
      6          6           0        2.855270   -0.113909   -0.906202
      7         16           0        1.653339    1.009412   -1.573808
      8          6           0        1.290874    2.079975   -0.202094
      9          6           0        1.223117    1.604091    1.112077
     10         16           0        1.440038   -0.115222    1.480753
     11          6           0        0.878881    2.466260    2.155589
     12          6           0        0.553538    3.790437    1.881037
     13          6           0        0.605191    4.263522    0.570818
     14          6           0        0.993834    3.419001   -0.464967
     15          1           0        0.358478    5.297507    0.352870
     16          1           0        1.056612    3.796641   -1.481017
     17          1           0        0.851719    2.095468    3.175731
     18          1           0        0.267882    4.452531    2.691777
     19          1           0        3.963166   -0.173816   -2.752411
     20          1           0        3.637105   -1.886292    1.893739
     21          1           0        5.558496   -1.883509   -1.950164
     22          1           0        5.400691   -2.738623    0.381495
     23          6           0       -1.190107   -1.813228    0.528858
     24          1           0       -0.295080   -2.431338    0.458178
     25          6           0       -1.081504   -0.642583   -0.363280
     26          1           0       -0.469401   -0.833469   -1.241249
     27          6           0       -1.754341   -1.764926    1.930522
     28          1           0       -2.789130   -1.412447    1.920427
     29          6           0       -1.647245   -3.109537    2.643850
     30          1           0       -0.606635   -3.446299    2.689507
     31          1           0       -2.019350   -3.016299    3.667037
     32          1           0       -2.237946   -3.883445    2.143359
     33          1           0       -1.160811   -1.025800    2.480613
     34          6           0       -1.765894    0.590808   -0.363769
     35          6           0       -1.867887    1.236742   -1.625899
     36          6           0       -2.311806    1.221247    0.782967
     37          6           0       -2.545707    2.432093   -1.748695
     38          1           0       -1.423940    0.769798   -2.499937
     39          6           0       -2.937151    2.447004    0.655527
     40          1           0       -2.204729    0.777176    1.763633
     41          6           0       -3.070501    3.040546   -0.604453
     42          1           0       -2.649998    2.906128   -2.718101
     43          1           0       -3.327648    2.948184    1.534161
     44          1           0       -3.577842    3.996261   -0.691852
     45         35           0       -2.454787   -2.685574   -0.759612
 ---------------------------------------------------------------------
                    Distance matrix (angstroms):
                    1          2          3          4          5
     1  C    0.000000
     2  C    1.391655   0.000000
     3  C    2.414738   1.393976   0.000000
     4  C    2.791233   2.413328   1.391623   0.000000
     5  C    2.417090   2.785951   2.413214   1.396860   0.000000
     6  C    1.396822   2.414865   2.791417   2.421966   1.398293
     7  S    2.731219   4.033053   4.564500   4.073294   2.779989
     8  C    4.008395   5.131199   5.317636   4.468085   3.116831
     9  C    4.461914   5.308667   5.121446   3.999354   2.781105
    10  S    4.067179   4.559645   4.033018   2.732053   1.775993
    11  C    5.778124   6.556100   6.250556   5.055402   4.003275
    12  C    6.569668   7.492146   7.358535   6.261093   5.132469
    13  C    6.275712   7.373262   7.501048   6.572959   5.323046
    14  C    5.082154   6.279585   6.580177   5.794234   4.475685
    15  H    7.152204   8.292204   8.495768   7.616872   6.368615
    16  H    5.201626   6.496100   7.006559   6.392409   5.077899
    17  H    6.358845   6.959777   6.442097   5.152569   4.314149
    18  H    7.607978   8.479292   8.269253   7.131492   6.082148
    19  H    1.085842   2.152710   3.399244   3.876912   3.400989
    20  H    3.876871   3.398871   2.153626   1.085814   2.154459
    21  H    2.145491   1.085085   2.155244   3.397931   3.871025
    22  H    3.399214   2.155787   1.084985   2.146021   3.394580
    23  C    5.693122   6.245033   5.905220   4.906517   4.140326
    24  H    5.074277   5.441111   5.022627   4.112667   3.568318
    25  C    5.149056   5.997101   5.942030   5.013479   3.923158
    26  H    4.385123   5.292879   5.438320   4.721726   3.636552
    27  C    6.831193   7.285897   6.726146   5.557869   4.912120
    28  H    7.654946   8.219735   7.739685   6.571014   5.816003
    29  C    7.500304   7.697480   6.948020   5.847810   5.550339
    30  H    6.933014   6.964471   6.104826   5.049781   4.971502
    31  H    8.370410   8.542612   7.703967   6.534765   6.277190
    32  H    7.970470   8.158354   7.486274   6.509841   6.233911
    33  H    6.591477   7.050952   6.422500   5.141954   4.463282
    34  C    5.924456   6.938984   6.968119   5.987777   4.747496
    35  C    6.023519   7.204581   7.497271   6.696389   5.380902
    36  C    6.920491   7.879726   7.746470   6.608460   5.407329
    37  C    7.089089   8.336841   8.669075   7.843107   6.482635
    38  H    5.520154   6.722897   7.170375   6.546739   5.277384
    39  C    7.828195   8.892144   8.853548   7.737022   6.470194
    40  H    7.148825   7.960172   7.636341   6.398581   5.334082
    41  C    7.911215   9.105147   9.276602   8.297531   6.951215
    42  H    7.458083   8.766481   9.244959   8.533728   7.165999
    43  H    8.661032   9.678139   9.544518   8.356257   7.140757
    44  H    8.803962  10.032546  10.240041   9.267507   7.908945
    45  Br   6.751002   7.344385   7.219300   6.467447   5.741343
                    6          7          8          9         10
     6  C    0.000000
     7  S    1.775440   0.000000
     8  C    2.785001   1.777382   0.000000
     9  C    3.112699   2.784369   1.399322   0.000000
    10  S    2.774966   3.262000   2.770039   1.771726   0.000000
    11  C    4.465193   4.078062   2.424381   1.396693   2.726600
    12  C    5.320770   4.569422   2.794419   2.412415   4.024957
    13  C    5.138711   4.035749   2.415664   2.783409   4.549544
    14  C    4.017597   2.733239   1.396541   2.415272   4.059022
    15  H    6.091195   4.876116   3.395565   3.868503   5.633784
    16  H    4.342578   2.851901   2.153477   3.399873   4.921562
    17  H    5.055466   4.937634   3.406288   2.153615   2.847142
    18  H    6.363364   5.654182   3.879436   3.394339   4.868767
    19  H    2.153952   2.850339   4.327220   5.059950   4.928416
    20  H    3.404743   4.933995   5.062469   4.315218   2.852078
    21  H    3.395404   4.874514   6.080917   6.351077   5.644442
    22  H    3.876397   5.649214   6.360036   6.070011   4.876205
    23  C    4.616509   4.524786   4.674033   4.223963   3.272154
    24  H    4.142067   4.445679   4.827334   4.360871   3.069314
    25  C    4.009046   3.416699   3.614759   3.540551   3.168082
    26  H    3.418108   2.830694   3.559012   3.787408   3.401637
    27  C    5.658743   5.620459   5.348331   4.570053   3.623241
    28  H    6.444787   6.149033   5.774819   5.084393   4.445443
    29  C    6.469103   6.756348   6.607797   5.727442   4.455338
    30  H    6.001561   6.567853   6.519325   5.598457   4.092191
    31  H    7.286995   7.560519   7.204149   6.195919   5.016318
    32  H    7.032075   7.273203   7.315470   6.569288   5.307176
    33  H    5.332070   5.338526   4.780535   3.804252   2.931431
    34  C    4.705955   3.651106   3.404055   3.484114   3.765467
    35  C    4.964920   3.528941   3.565955   4.145572   4.735131
    36  C    5.597732   4.617536   3.832370   3.570793   4.043438
    37  C    6.030130   4.436958   4.151544   4.803503   5.727505
    38  H    4.651082   3.222542   3.790364   4.555173   4.983124
    39  C    6.522991   5.301811   4.329714   4.269282   5.138656
    40  H    5.790133   5.106578   4.216706   3.585867   3.763073
    41  C    6.719851   5.232573   4.483992   4.842007   5.886588
    42  H    6.535409   4.840005   4.747978   5.600588   6.594492
    43  H    7.318488   6.182923   5.009902   4.763843   5.667287
    44  H    7.637040   6.088051   5.255132   5.659138   6.841317
    45  Br   5.901835   5.585028   6.086975   5.952430   5.176447
                   11         12         13         14         15
    11  C    0.000000
    12  C    1.390925   0.000000
    13  C    2.411754   1.393970   0.000000
    14  C    2.790742   2.415690   1.391801   0.000000
    15  H    3.396553   2.155134   1.085124   2.145069   0.000000
    16  H    3.876391   3.399490   2.152158   1.085777   2.470452
    17  H    1.085778   2.153617   3.398059   3.876418   4.297079
    18  H    2.146180   1.085019   2.155915   3.400033   2.488509
    19  H    6.369559   6.986394   6.481498   5.192077   7.250650
    20  H    5.159561   6.460170   6.983039   6.379382   8.045535
    21  H    7.594504   8.480647   8.287133   7.152521   9.160303
    22  H    7.119339   8.268745   8.488975   7.619266   9.487050
    23  C    5.024040   6.022437   6.336541   5.756171   7.279536
    24  H    5.314683   6.438569   6.756058   6.061350   7.757143
    25  C    4.455639   5.230869   5.271370   4.562218   6.153949
    26  H    4.923879   5.672352   5.515220   4.563680   6.388698
    27  C    4.988732   6.015880   6.615011   6.337502   7.538631
    28  H    5.343592   6.184253   6.749777   6.583602   7.575497
    29  C    6.140784   7.282511   7.983291   7.698172   8.941471
    30  H    6.119655   7.373600   8.086947   7.722988   9.101948
    31  H    6.382999   7.492743   8.334901   8.219843   9.260515
    32  H    7.073437   8.170047   8.770940   8.400803   9.707582
    33  H    4.057150   5.147293   5.894320   5.751104   6.842495
    34  C    4.106010   4.544947   4.470383   3.952849   5.213400
    35  C    4.832815   4.968225   4.483646   3.781463   5.036074
    36  C    3.689801   4.002086   4.220109   4.161096   4.891962
    37  C    5.193496   4.962396   4.320004   3.892338   4.589277
    38  H    5.463963   5.676937   5.074743   4.123713   5.640538
    39  C    4.100324   3.935937   3.981846   4.201539   4.367853
    40  H    3.537695   4.086755   4.633904   4.709215   5.384577
    41  C    4.852345   4.457988   4.048165   4.084300   4.215239
    42  H    6.033185   5.674215   4.822423   4.314761   4.919399
    43  H    4.279405   3.986642   4.257390   4.784704   4.527946
    44  H    5.505561   4.871388   4.377617   4.613559   4.275430
    45  Br   6.793610   7.613262   7.708660   7.017524   8.537076
                   16         17         18         19         20
    16  H    0.000000
    17  H    4.961983   0.000000
    18  H    4.297033   2.476050   0.000000
    19  H    5.082227   7.069202   8.043469   0.000000
    20  H    7.095326   5.025564   7.222825   4.962419   0.000000
    21  H    7.263000   8.016284   9.470143   2.472191   4.297364
    22  H    8.065336   7.202037   9.132132   4.297218   2.474588
    23  C    6.368514   5.143238   6.787023   6.325395   5.016993
    24  H    6.661477   5.402982   7.259032   5.791109   4.221373
    25  C    5.052483   4.874307   6.092159   5.601463   5.376450
    26  H    4.880996   5.462027   6.629787   4.729313   5.272568
    27  C    7.104300   4.821279   6.582224   7.559853   5.392937
    28  H    7.313970   5.209322   6.658699   8.304404   6.443736
    29  C    8.486499   5.798258   7.800954   8.319543   5.475705
    30  H    8.521728   5.751034   7.947094   7.823471   4.590882
    31  H    9.076351   5.883416   7.871848   9.223856   6.034649
    32  H    9.109003   6.808761   8.721722   8.728328   6.210246
    33  H    6.623248   3.778330   5.665498   7.373300   4.909671
    34  C    4.414991   4.652307   5.327805   6.253990   6.358047
    35  C    3.889315   5.584740   5.791816   6.104087   7.241970
    36  C    4.806716   4.061708   4.554069   7.336237   6.802952
    37  C    3.861392   5.992144   5.631718   7.082629   8.375138
    38  H    4.043898   6.256935   6.586249   5.474949   7.209257
    39  C    4.726149   4.564049   4.294262   8.130013   7.970663
    40  H    5.502842   3.615769   4.525869   7.703374   6.421683
    41  C    4.286386   5.528723   4.899350   8.026102   8.689458
    42  H    4.007786   6.903365   6.338152   7.295284   9.152269
    43  H    5.388220   4.570447   4.065830   9.015406   8.485826
    44  H    4.705400   6.179986   5.142638   8.860149   9.661530
    45  Br   7.407392   7.019848   8.383171   7.174280   6.692553
                   21         22         23         24         25
    21  H    0.000000
    22  H    2.488525   0.000000
    23  C    7.189863   6.657078   0.000000
    24  H    6.353313   5.704569   1.090013   0.000000
    25  C    6.938854   6.853242   1.475844   2.119646   0.000000
    26  H    6.159601   6.381292   2.147702   2.339151   1.087169
    27  C    8.279576   7.385259   1.511739   2.177463   2.640813
    28  H    9.213373   8.438022   2.157305   3.065387   2.953641
    29  C    8.633123   7.411426   2.522416   2.658094   3.930491
    30  H    7.872592   6.474233   2.770517   2.471041   4.172030
    31  H    9.500522   8.119661   3.461675   3.689453   4.770486
    32  H    9.030016   7.922345   2.826726   2.953503   4.257204
    33  H    8.094229   7.098829   2.104816   2.610607   2.870692
    34  C    7.892122   7.937284   2.628251   3.460095   1.410547
    35  C    8.061779   8.524399   3.795350   4.502434   2.396762
    36  C    8.891072   8.678961   3.245122   4.184979   2.510256
    37  C    9.183851   9.716957   5.004763   5.795565   3.676533
    38  H    7.489773   8.196783   3.987518   4.502448   2.584064
    39  C    9.885291   9.822700   4.606277   5.551370   3.745256
    40  H    9.007730   8.491970   3.043735   3.955444   2.793047
    41  C   10.025809  10.302038   5.327232   6.226850   4.192817
    42  H    9.534659  10.309428   5.911543   6.642509   4.538580
    43  H   10.698100  10.481045   5.315144   6.268450   4.641019
    44  H   10.937446  11.274963   6.398560   7.308428   5.278119
    45  Br   8.140849   7.938103   2.005133   2.492385   2.493351
                   26         27         28         29         30
    26  H    0.000000
    27  C    3.546662   0.000000
    28  H    3.963906   1.093221   0.000000
    29  C    4.654223   1.525872   2.169644   0.000000
    30  H    4.721923   2.172626   3.080799   1.094697   0.000000
    31  H    5.590918   2.156768   2.493100   1.092734   1.770940
    32  H    4.887297   2.183414   2.541522   1.094693   1.774979
    33  H    3.790422   1.095986   1.764859   2.145979   2.491900
    34  C    2.116466   3.288372   3.205869   4.769948   5.192746
    35  C    2.527745   4.655216   4.521429   6.096686   6.491869
    36  C    3.422538   3.247288   2.908264   4.760275   5.322451
    37  C    3.902876   5.637186   5.319981   7.128208   7.616635
    38  H    2.250757   5.114974   5.115228   6.446522   6.736007
    39  C    4.522063   4.556864   4.064141   6.040897   6.655779
    40  H    3.825553   2.587080   2.271686   4.023942   4.609652
    41  C    4.709482   5.590254   5.126728   7.099342   7.681144
    42  H    4.573913   6.650612   6.339195   8.120607   8.588998
    43  H    5.493030   4.984556   4.410704   6.383663   7.044725
    44  H    5.769795   6.587357   6.058068   8.083717   8.697894
    45  Br   2.757540   2.928317   2.985841   3.523553   3.986325
                   31         32         33         34         35
    31  H    0.000000
    32  H    1.766726   0.000000
    33  H    2.471189   3.072474   0.000000
    34  C    5.415058   5.150482   3.327169   0.000000
    35  C    6.791647   6.368718   4.741571   1.421480   0.000000
    36  C    5.134217   5.283370   3.042369   1.417913   2.449477
    37  C    7.700142   7.424879   5.635779   2.432377   1.379631
    38  H    7.260896   6.623856   5.300876   2.170756   1.085849
    39  C    6.305492   6.540422   4.306587   2.419973   2.795168
    40  H    4.248266   4.676183   2.203304   2.180172   3.437090
    41  C    7.485714   7.495683   5.449745   2.785883   2.396527
    42  H    8.731715   8.360735   6.686132   3.418366   2.142767
    43  H    6.468065   6.944763   4.624230   3.405648   3.878906
    44  H    8.402667   8.480773   6.413086   3.871421   3.378067
    45  Br   4.460292   3.147881   3.863713   3.371342   4.059491
                   36         37         38         39         40
    36  C    0.000000
    37  C    2.816056   0.000000
    38  H    3.430681   2.141483   0.000000
    39  C    1.381947   2.435926   3.880693   0.000000
    40  H    1.081837   3.897623   4.334480   2.133698   0.000000
    41  C    2.410477   1.398182   3.385309   1.399151   3.388250
    42  H    3.900087   1.084128   2.472796   3.416814   4.981630
    43  H    2.139752   3.413931   4.964214   1.084282   2.454971
    44  H    3.388014   2.151474   4.280015   2.150840   4.275202
    45  Br   4.202766   5.213163   4.003870   5.345900   4.291845
                   41         42         43         44         45
    41  C    0.000000
    42  H    2.159259   0.000000
    43  H    2.155997   4.306125   0.000000
    44  H    1.085553   2.480921   2.473094   0.000000
    45  Br   5.761218   5.927978   6.145121   6.775896   0.000000
 Stoichiometry    C22H20BrS2(1+)
 Framework group  C1[X(C22H20BrS2)]
 Deg. of freedom   129
 Full point group                 C1      NOp   1
 Largest Abelian subgroup         C1      NOp   1
 Largest concise Abelian subgroup C1      NOp   1
                         Standard orientation:                         
 ---------------------------------------------------------------------
 Center     Atomic      Atomic             Coordinates (Angstroms)
 Number     Number       Type             X           Y           Z
 ---------------------------------------------------------------------
      1          6           0        3.676877   -1.397856   -1.672323
      2          6           0        4.356767   -2.509650   -1.184093
      3          6           0        4.142138   -2.944427    0.122840
      4          6           0        3.240234   -2.272249    0.942207
      5          6           0        2.524691   -1.182063    0.441495
      6          6           0        2.741699   -0.742385   -0.868015
      7         16           0        1.803185    0.587068   -1.577898
      8          6           0        1.624334    1.726396   -0.225482
      9          6           0        1.430007    1.290902    1.090073
     10         16           0        1.293152   -0.432302    1.478472
     11          6           0        1.236269    2.217962    2.116609
     12          6           0        1.186333    3.576508    1.822449
     13          6           0        1.364224    4.012490    0.510418
     14          6           0        1.604767    3.094066   -0.507299
     15          1           0        1.332507    5.071817    0.277364
     16          1           0        1.767114    3.438235   -1.524207
     17          1           0        1.110072    1.873529    3.138546
     18          1           0        1.016436    4.292765    2.619555
     19          1           0        3.863051   -1.044559   -2.682062
     20          1           0        3.085312   -2.596566    1.966808
     21          1           0        5.067666   -3.024651   -1.821906
     22          1           0        4.683918   -3.800469    0.511246
     23          6           0       -1.595385   -1.590242    0.467275
     24          1           0       -0.838715   -2.373773    0.426560
     25          6           0       -1.234539   -0.476134   -0.430873
     26          1           0       -0.649856   -0.795849   -1.289864
     27          6           0       -2.174837   -1.412727    1.852222
     28          1           0       -3.118901   -0.863065    1.810434
     29          6           0       -2.354105   -2.742339    2.579051
     30          1           0       -1.402145   -3.277268    2.656422
     31          1           0       -2.726655   -2.563777    3.590678
     32          1           0       -3.073067   -3.391033    2.068519
     33          1           0       -1.461257   -0.798021    2.412691
     34          6           0       -1.661321    0.867975   -0.460371
     35          6           0       -1.601055    1.504366   -1.730009
     36          6           0       -2.101159    1.609084    0.665585
     37          6           0       -2.025770    2.808252   -1.881273
     38          1           0       -1.235832    0.947302   -2.587540
     39          6           0       -2.468322    2.932353    0.510898
     40          1           0       -2.109284    1.165791    1.652396
     41          6           0       -2.449197    3.523607   -0.757044
     42          1           0       -2.009281    3.280517   -2.856991
     43          1           0       -2.774517    3.512485    1.374239
     44          1           0       -2.755146    4.559414   -0.866243
     45         35           0       -2.973963   -2.212926   -0.848911
 ---------------------------------------------------------------------
 Rotational constants (GHZ):           0.1877712           0.1566210           0.1119654
 Standard basis: 6-31+G(d,p) (6D, 7F)
 There are   598 symmetry adapted cartesian basis functions of A   symmetry.
 There are   598 symmetry adapted basis functions of A   symmetry.
   598 basis functions,  1043 primitive gaussians,   598 cartesian basis functions
   109 alpha electrons      109 beta electrons
       nuclear repulsion energy      3025.6947148495 Hartrees.
 NAtoms=   45 NActive=   45 NUniq=   45 SFac= 1.00D+00 NAtFMM=   60 NAOKFM=F Big=F
 Integral buffers will be    131072 words long.
 Raffenetti 2 integral format.
 Two-electron integral symmetry is turned on.
 Nuclear repulsion after empirical dispersion term =     3025.6537186762 Hartrees.
 Force inversion solution in PCM.
 ------------------------------------------------------------------------------
 Polarizable Continuum Model (PCM)
 =================================
 Model                : PCM.
 Atomic radii         : SMD-Coulomb.
 Polarization charges : Total charges.
 Charge compensation  : None.
 Solution method      : Matrix inversion.
 Cavity type          : VdW (van der Waals Surface) (Alpha=1.000).
 Cavity algorithm     : GePol (No added spheres)
                        Default sphere list used, NSphG=   45.
                        Lebedev-Laikov grids with approx.  5.0 points / Ang**2.
                        Smoothing algorithm: York/Karplus (Gamma=1.0000).
                        Polarization charges: spherical gaussians, with
                                              point-specific exponents (IZeta= 3).
                        Self-potential: point-specific (ISelfS= 7).
                        Self-field    : sphere-specific E.n sum rule (ISelfD= 2).
 1st derivatives      : Analytical E(r).r(x)/FMM algorithm (CHGder, D1EAlg=3).
                        Cavity 1st derivative terms included.
 2nd derivatives      : Analytical E(r).r(xy)/FMM algorithm (CHGder, D2EAlg=3).
                        Cavity 2nd derivative terms included.
 Solvent              : Dichloromethane, Eps=   8.930000 Eps(inf)=   2.028346
 ------------------------------------------------------------------------------
 ------------------------------------------------------------------------------
 Atomic radii for non-electrostatic terms: SMD-CDS.
 ------------------------------------------------------------------------------
 Nuclear repulsion after PCM non-electrostatic terms =     3025.6374569467 Hartrees.
 One-electron integrals computed using PRISM.
 NBasis=   598 RedAO= T EigKep=  1.22D-06  NBF=   598
 NBsUse=   596 1.00D-06 EigRej=  7.68D-07 NBFU=   596
 ExpMin= 3.50D-02 ExpMax= 5.74D+05 ExpMxC= 5.74D+03 IAcc=3 IRadAn=         5 AccDes= 0.00D+00
 Harris functional with IExCor= 4639 and IRadAn=       5 diagonalized for initial guess.
 HarFok:  IExCor= 4639 AccDes= 0.00D+00 IRadAn=         5 IDoV= 1 UseB2=F ITyADJ=14
 ICtDFT=  3500011 ScaDFX=  1.000000  1.000000  1.000000  1.000000
 FoFCou: FMM=F IPFlag=           0 FMFlag=      100000 FMFlg1=           0
         NFxFlg=           0 DoJE=T BraDBF=F KetDBF=T FulRan=T
         wScrn=  0.000000 ICntrl=       500 IOpCl=  0 I1Cent=   200000004 NGrid=           0
         NMat0=    1 NMatS0=      1 NMatT0=    0 NMatD0=    1 NMtDS0=    0 NMtDT0=    0
 Petite list used in FoFCou.
 Requested convergence on RMS density matrix=1.00D-08 within 128 cycles.
 Requested convergence on MAX density matrix=1.00D-06.
 Requested convergence on             energy=1.00D-06.
 No special actions if energy rises.
 Inv3:  Mode=1 IEnd=    35315283.
 Iteration    1 A*A^-1 deviation from unit magnitude is 3.33D-15 for   1083.
 Iteration    1 A*A^-1 deviation from orthogonality  is 2.44D-15 for   1957    701.
 Iteration    1 A^-1*A deviation from unit magnitude is 3.33D-15 for   1272.
 Iteration    1 A^-1*A deviation from orthogonality  is 7.80D-14 for   1639   1636.
 Error on total polarization charges =  0.05081
 SCF Done:  E(RwB97XD) =  -4218.08047559     A.U. after   19 cycles
            NFock= 19  Conv=0.69D-08     -V/T= 2.0064
 SMD-CDS (non-electrostatic) energy       (kcal/mol) =     -10.20
 (included in total energy above)
 DoSCS=F DFT=T ScalE2(SS,OS)=  1.000000  1.000000
 Range of M.O.s used for correlation:     1   596
 NBasis=   598 NAE=   109 NBE=   109 NFC=     0 NFV=     0
 NROrb=    596 NOA=   109 NOB=   109 NVA=   487 NVB=   487

 **** Warning!!: The largest alpha MO coefficient is  0.14019755D+03

 Symmetrizing basis deriv contribution to polar:
 IMax=3 JMax=2 DiffMx= 0.00D+00
 G2DrvN: will do    46 centers at a time, making    1 passes.
 Calling FoFCou, ICntrl=  3107 FMM=F I1Cent=   0 AccDes= 0.00D+00.
 NEqPCM:  Using equilibrium solvation (IEInf=0, Eps=   8.9300, EpsInf=   2.0283)
 G2PCM: DoFxE=T DoFxN=T DoGrad=T DoDP/DQ/DG/TGxP=FFFF NFrqRd=   0 IEInf=0 SqF1=F DoCFld=F IF1Alg=4.
 End of G2Drv F.D. properties file   721 does not exist.
 End of G2Drv F.D. properties file   722 does not exist.
 End of G2Drv F.D. properties file   788 does not exist.
          IDoAtm=111111111111111111111111111111111111111111111
 NEqPCM:  Using equilibrium solvation (IEInf=0, Eps=   8.9300, EpsInf=   2.0283)
          Differentiating once with respect to nuclear coordinates.
 CalDSu exits because no D1Ps are significant.
          There are   138 degrees of freedom in the 1st order CPHF.  IDoFFX=6 NUNeed=     0.
    132 vectors produced by pass  0 Test12= 5.31D-14 1.00D-09 XBig12= 2.73D-01 1.26D-01.
 AX will form   132 AO Fock derivatives at one time.
    132 vectors produced by pass  1 Test12= 5.31D-14 1.00D-09 XBig12= 1.27D-02 1.78D-02.
    132 vectors produced by pass  2 Test12= 5.31D-14 1.00D-09 XBig12= 4.29D-04 2.91D-03.
    132 vectors produced by pass  3 Test12= 5.31D-14 1.00D-09 XBig12= 5.79D-06 2.81D-04.
    132 vectors produced by pass  4 Test12= 5.31D-14 1.00D-09 XBig12= 5.37D-08 2.25D-05.
    132 vectors produced by pass  5 Test12= 5.31D-14 1.00D-09 XBig12= 4.47D-10 2.13D-06.
    132 vectors produced by pass  6 Test12= 5.31D-14 1.00D-09 XBig12= 3.55D-12 1.37D-07.
     76 vectors produced by pass  7 Test12= 5.31D-14 1.00D-09 XBig12= 2.41D-14 1.30D-08.
 InvSVY:  IOpt=1 It=  1 EMax= 7.77D-16
 Solved reduced A of dimension  1000 with   138 vectors.
 End of Minotr F.D. properties file   721 does not exist.
 End of Minotr F.D. properties file   722 does not exist.
 End of Minotr F.D. properties file   788 does not exist.

 **********************************************************************

            Population analysis using the SCF Density.

 **********************************************************************

 Orbital symmetries:
       Occupied  (A) (A) (A) (A) (A) (A) (A) (A) (A) (A) (A) (A)
                 (A) (A) (A) (A) (A) (A) (A) (A) (A) (A) (A) (A)
                 (A) (A) (A) (A) (A) (A) (A) (A) (A) (A) (A) (A)
                 (A) (A) (A) (A) (A) (A) (A) (A) (A) (A) (A) (A)
                 (A) (A) (A) (A) (A) (A) (A) (A) (A) (A) (A) (A)
                 (A) (A) (A) (A) (A) (A) (A) (A) (A) (A) (A) (A)
                 (A) (A) (A) (A) (A) (A) (A) (A) (A) (A) (A) (A)
                 (A) (A) (A) (A) (A) (A) (A) (A) (A) (A) (A) (A)
                 (A) (A) (A) (A) (A) (A) (A) (A) (A) (A) (A) (A)
                 (A)
       Virtual   (A) (A) (A) (A) (A) (A) (A) (A) (A) (A) (A) (A)
                 (A) (A) (A) (A) (A) (A) (A) (A) (A) (A) (A) (A)
                 (A) (A) (A) (A) (A) (A) (A) (A) (A) (A) (A) (A)
                 (A) (A) (A) (A) (A) (A) (A) (A) (A) (A) (A) (A)
                 (A) (A) (A) (A) (A) (A) (A) (A) (A) (A) (A) (A)
                 (A) (A) (A) (A) (A) (A) (A) (A) (A) (A) (A) (A)
                 (A) (A) (A) (A) (A) (A) (A) (A) (A) (A) (A) (A)
                 (A) (A) (A) (A) (A) (A) (A) (A) (A) (A) (A) (A)
                 (A) (A) (A) (A) (A) (A) (A) (A) (A) (A) (A) (A)
                 (A) (A) (A) (A) (A) (A) (A) (A) (A) (A) (A) (A)
                 (A) (A) (A) (A) (A) (A) (A) (A) (A) (A) (A) (A)
                 (A) (A) (A) (A) (A) (A) (A) (A) (A) (A) (A) (A)
                 (A) (A) (A) (A) (A) (A) (A) (A) (A) (A) (A) (A)
                 (A) (A) (A) (A) (A) (A) (A) (A) (A) (A) (A) (A)
                 (A) (A) (A) (A) (A) (A) (A) (A) (A) (A) (A) (A)
                 (A) (A) (A) (A) (A) (A) (A) (A) (A) (A) (A) (A)
                 (A) (A) (A) (A) (A) (A) (A) (A) (A) (A) (A) (A)
                 (A) (A) (A) (A) (A) (A) (A) (A) (A) (A) (A) (A)
                 (A) (A) (A) (A) (A) (A) (A) (A) (A) (A) (A) (A)
                 (A) (A) (A) (A) (A) (A) (A) (A) (A) (A) (A) (A)
                 (A) (A) (A) (A) (A) (A) (A) (A) (A) (A) (A) (A)
                 (A) (A) (A) (A) (A) (A) (A) (A) (A) (A) (A) (A)
                 (A) (A) (A) (A) (A) (A) (A) (A) (A) (A) (A) (A)
                 (A) (A) (A) (A) (A) (A) (A) (A) (A) (A) (A) (A)
                 (A) (A) (A) (A) (A) (A) (A) (A) (A) (A) (A) (A)
                 (A) (A) (A) (A) (A) (A) (A) (A) (A) (A) (A) (A)
                 (A) (A) (A) (A) (A) (A) (A) (A) (A) (A) (A) (A)
                 (A) (A) (A) (A) (A) (A) (A) (A) (A) (A) (A) (A)
                 (A) (A) (A) (A) (A) (A) (A) (A) (A) (A) (A) (A)
                 (A) (A) (A) (A) (A) (A) (A) (A) (A) (A) (A) (A)
                 (A) (A) (A) (A) (A) (A) (A) (A) (A) (A) (A) (A)
                 (A) (A) (A) (A) (A) (A) (A) (A) (A) (A) (A) (A)
                 (A) (A) (A) (A) (A) (A) (A) (A) (A) (A) (A) (A)
                 (A) (A) (A) (A) (A) (A) (A) (A) (A) (A) (A) (A)
                 (A) (A) (A) (A) (A) (A) (A) (A) (A) (A) (A) (A)
                 (A) (A) (A) (A) (A) (A) (A) (A) (A) (A) (A) (A)
                 (A) (A) (A) (A) (A) (A) (A) (A) (A) (A) (A) (A)
                 (A) (A) (A) (A) (A) (A) (A) (A) (A) (A) (A) (A)
                 (A) (A) (A) (A) (A) (A) (A) (A) (A) (A) (A) (A)
                 (A) (A) (A) (A) (A) (A) (A) (A) (A) (A) (A) (A)
                 (A) (A) (A) (A) (A) (A) (A)
 The electronic state is 1-A.
 Alpha  occ. eigenvalues -- -483.24624 -89.09665 -89.08883 -62.10676 -56.59854
 Alpha  occ. eigenvalues --  -56.59525 -56.59451 -10.43038 -10.41287 -10.36884
 Alpha  occ. eigenvalues --  -10.36864 -10.36826 -10.36806 -10.36569 -10.35855
 Alpha  occ. eigenvalues --  -10.35789 -10.35648 -10.33985 -10.33907 -10.33284
 Alpha  occ. eigenvalues --  -10.33263 -10.33235 -10.33186 -10.33159 -10.32634
 Alpha  occ. eigenvalues --  -10.32603 -10.32557 -10.32531 -10.30292  -8.75459
 Alpha  occ. eigenvalues --   -8.11211  -8.10475  -6.69870  -6.68639  -6.68476
 Alpha  occ. eigenvalues --   -6.06248  -6.05851  -6.05533  -6.05306  -6.05126
 Alpha  occ. eigenvalues --   -6.04527  -2.80407  -2.80100  -2.79966  -2.78973
 Alpha  occ. eigenvalues --   -2.78969  -1.02530  -1.01815  -0.99087  -0.98949
 Alpha  occ. eigenvalues --   -0.93120  -0.92552  -0.91924  -0.89318  -0.88770
 Alpha  occ. eigenvalues --   -0.87924  -0.87481  -0.84177  -0.83617  -0.79609
 Alpha  occ. eigenvalues --   -0.78281  -0.74357  -0.73253  -0.73112  -0.72490
 Alpha  occ. eigenvalues --   -0.71950  -0.69424  -0.67360  -0.63897  -0.63610
 Alpha  occ. eigenvalues --   -0.62262  -0.60306  -0.59929  -0.58583  -0.57653
 Alpha  occ. eigenvalues --   -0.57079  -0.56752  -0.55834  -0.55429  -0.54746
 Alpha  occ. eigenvalues --   -0.54596  -0.53279  -0.53192  -0.52624  -0.51826
 Alpha  occ. eigenvalues --   -0.50968  -0.49904  -0.49283  -0.48205  -0.48057
 Alpha  occ. eigenvalues --   -0.47930  -0.47024  -0.46024  -0.45365  -0.45137
 Alpha  occ. eigenvalues --   -0.44726  -0.44288  -0.44094  -0.43520  -0.42234
 Alpha  occ. eigenvalues --   -0.40398  -0.40305  -0.40119  -0.37685  -0.37351
 Alpha  occ. eigenvalues --   -0.35650  -0.35474  -0.32612  -0.30404
 Alpha virt. eigenvalues --   -0.09751   0.00681   0.01115   0.02536   0.02790
 Alpha virt. eigenvalues --    0.03477   0.03559   0.04655   0.04964   0.05672
 Alpha virt. eigenvalues --    0.05921   0.06441   0.06974   0.07238   0.07447
 Alpha virt. eigenvalues --    0.07511   0.08087   0.08514   0.08798   0.09351
 Alpha virt. eigenvalues --    0.09521   0.09785   0.09904   0.10067   0.10470
 Alpha virt. eigenvalues --    0.10546   0.11075   0.11572   0.11673   0.12165
 Alpha virt. eigenvalues --    0.12372   0.12830   0.12954   0.13166   0.13824
 Alpha virt. eigenvalues --    0.14033   0.14350   0.14645   0.14700   0.15050
 Alpha virt. eigenvalues --    0.15620   0.15860   0.16274   0.16931   0.17106
 Alpha virt. eigenvalues --    0.17316   0.17650   0.17718   0.17812   0.18370
 Alpha virt. eigenvalues --    0.18643   0.18796   0.19083   0.19697   0.19789
 Alpha virt. eigenvalues --    0.19866   0.20440   0.20866   0.21050   0.21303
 Alpha virt. eigenvalues --    0.21940   0.22018   0.22368   0.22491   0.22738
 Alpha virt. eigenvalues --    0.23023   0.23214   0.23358   0.23676   0.23884
 Alpha virt. eigenvalues --    0.24003   0.24227   0.24432   0.24687   0.24855
 Alpha virt. eigenvalues --    0.25062   0.25245   0.25462   0.25970   0.26066
 Alpha virt. eigenvalues --    0.26289   0.26511   0.26685   0.27066   0.27167
 Alpha virt. eigenvalues --    0.27353   0.27499   0.27908   0.28320   0.28382
 Alpha virt. eigenvalues --    0.28539   0.28815   0.28931   0.29219   0.29276
 Alpha virt. eigenvalues --    0.29474   0.30072   0.30404   0.30519   0.30750
 Alpha virt. eigenvalues --    0.31417   0.31907   0.32056   0.32182   0.32517
 Alpha virt. eigenvalues --    0.32783   0.32850   0.33151   0.33397   0.33743
 Alpha virt. eigenvalues --    0.33916   0.34518   0.34614   0.34960   0.35527
 Alpha virt. eigenvalues --    0.35744   0.35791   0.36121   0.36227   0.36832
 Alpha virt. eigenvalues --    0.36942   0.37355   0.37622   0.38296   0.38602
 Alpha virt. eigenvalues --    0.38847   0.39466   0.39771   0.39934   0.40258
 Alpha virt. eigenvalues --    0.40663   0.41157   0.41565   0.42243   0.42636
 Alpha virt. eigenvalues --    0.42773   0.43399   0.43760   0.44404   0.45033
 Alpha virt. eigenvalues --    0.45600   0.46077   0.46494   0.47102   0.47268
 Alpha virt. eigenvalues --    0.48073   0.50216   0.50856   0.51985   0.54038
 Alpha virt. eigenvalues --    0.55077   0.55997   0.57400   0.59361   0.61948
 Alpha virt. eigenvalues --    0.62071   0.62489   0.62653   0.64573   0.65828
 Alpha virt. eigenvalues --    0.67394   0.67933   0.68112   0.68950   0.71438
 Alpha virt. eigenvalues --    0.72692   0.73165   0.73611   0.74061   0.74428
 Alpha virt. eigenvalues --    0.74652   0.75664   0.75809   0.76592   0.76806
 Alpha virt. eigenvalues --    0.77389   0.77614   0.77887   0.78204   0.78639
 Alpha virt. eigenvalues --    0.78868   0.79497   0.79983   0.80714   0.81032
 Alpha virt. eigenvalues --    0.81333   0.82117   0.82151   0.82342   0.82885
 Alpha virt. eigenvalues --    0.83456   0.83844   0.84556   0.84673   0.84895
 Alpha virt. eigenvalues --    0.85292   0.85504   0.86700   0.87207   0.87473
 Alpha virt. eigenvalues --    0.88509   0.88955   0.89692   0.90005   0.91521
 Alpha virt. eigenvalues --    0.92075   0.92312   0.92993   0.93679   0.94244
 Alpha virt. eigenvalues --    0.94850   0.95799   0.96476   0.97765   0.98549
 Alpha virt. eigenvalues --    0.98679   0.99264   0.99664   0.99828   1.01036
 Alpha virt. eigenvalues --    1.01581   1.02290   1.02856   1.03047   1.03491
 Alpha virt. eigenvalues --    1.03920   1.04651   1.05735   1.05841   1.06118
 Alpha virt. eigenvalues --    1.06792   1.07348   1.07948   1.08402   1.08646
 Alpha virt. eigenvalues --    1.08993   1.09309   1.10057   1.10522   1.11958
 Alpha virt. eigenvalues --    1.12610   1.13526   1.14321   1.14805   1.15313
 Alpha virt. eigenvalues --    1.15773   1.17045   1.17777   1.18942   1.19927
 Alpha virt. eigenvalues --    1.21004   1.21344   1.21588   1.22876   1.23445
 Alpha virt. eigenvalues --    1.24213   1.25334   1.25591   1.26648   1.27026
 Alpha virt. eigenvalues --    1.28759   1.29170   1.30055   1.30204   1.31226
 Alpha virt. eigenvalues --    1.31691   1.32151   1.32979   1.33166   1.35213
 Alpha virt. eigenvalues --    1.36085   1.37907   1.38280   1.39831   1.40621
 Alpha virt. eigenvalues --    1.41137   1.42002   1.43562   1.44706   1.45398
 Alpha virt. eigenvalues --    1.45545   1.46349   1.46685   1.47058   1.47103
 Alpha virt. eigenvalues --    1.47684   1.48071   1.48261   1.49504   1.49794
 Alpha virt. eigenvalues --    1.50632   1.51611   1.53357   1.53850   1.54741
 Alpha virt. eigenvalues --    1.55335   1.56575   1.60185   1.60377   1.60805
 Alpha virt. eigenvalues --    1.62962   1.64571   1.66517   1.67292   1.68993
 Alpha virt. eigenvalues --    1.72009   1.73911   1.75815   1.81370   1.83915
 Alpha virt. eigenvalues --    1.84868   1.85673   1.88816   1.89335   1.90441
 Alpha virt. eigenvalues --    1.91546   1.92468   1.92553   1.93440   1.94140
 Alpha virt. eigenvalues --    1.96521   1.96918   1.98656   1.99383   2.01418
 Alpha virt. eigenvalues --    2.02015   2.02384   2.03504   2.04016   2.04365
 Alpha virt. eigenvalues --    2.04838   2.05290   2.05767   2.06256   2.06584
 Alpha virt. eigenvalues --    2.07021   2.07713   2.08008   2.08482   2.09082
 Alpha virt. eigenvalues --    2.10726   2.11557   2.11891   2.12417   2.12993
 Alpha virt. eigenvalues --    2.13131   2.13394   2.13803   2.16607   2.17947
 Alpha virt. eigenvalues --    2.19190   2.20028   2.21852   2.22657   2.23031
 Alpha virt. eigenvalues --    2.23913   2.24229   2.25057   2.26382   2.28248
 Alpha virt. eigenvalues --    2.30746   2.34030   2.34865   2.36254   2.36347
 Alpha virt. eigenvalues --    2.37059   2.37222   2.37911   2.39208   2.40793
 Alpha virt. eigenvalues --    2.42761   2.46309   2.46566   2.46711   2.47047
 Alpha virt. eigenvalues --    2.47805   2.48114   2.48798   2.48962   2.49561
 Alpha virt. eigenvalues --    2.51693   2.52079   2.53959   2.54226   2.54450
 Alpha virt. eigenvalues --    2.56484   2.57762   2.57858   2.58124   2.59173
 Alpha virt. eigenvalues --    2.59994   2.61231   2.62054   2.62280   2.63078
 Alpha virt. eigenvalues --    2.63451   2.64017   2.64603   2.64820   2.65285
 Alpha virt. eigenvalues --    2.65603   2.66982   2.67445   2.69142   2.70238
 Alpha virt. eigenvalues --    2.70653   2.71142   2.73079   2.74257   2.76285
 Alpha virt. eigenvalues --    2.77059   2.78971   2.79103   2.79585   2.80399
 Alpha virt. eigenvalues --    2.80570   2.82066   2.83115   2.83568   2.86315
 Alpha virt. eigenvalues --    2.88204   2.89041   2.89563   2.90277   2.92429
 Alpha virt. eigenvalues --    2.95386   2.97208   3.00839   3.01990   3.03563
 Alpha virt. eigenvalues --    3.09300   3.09905   3.10522   3.13835   3.16534
 Alpha virt. eigenvalues --    3.25828   3.26344   3.27213   3.35410   3.35840
 Alpha virt. eigenvalues --    3.36129   3.37215   3.37399   3.37895   3.38749
 Alpha virt. eigenvalues --    3.41129   3.43087   3.44500   3.44672   3.46636
 Alpha virt. eigenvalues --    3.51871   3.53657   3.56213   3.56946   3.57540
 Alpha virt. eigenvalues --    3.60396   3.62956   3.65157   3.89251   3.92164
 Alpha virt. eigenvalues --    3.97375   4.05654   4.17623   4.38865   4.41337
 Alpha virt. eigenvalues --    4.42567   4.44505   4.46030   4.47223   4.49244
 Alpha virt. eigenvalues --    4.52613   4.54390   4.54839   4.56030   4.57718
 Alpha virt. eigenvalues --    4.58288   4.59148   4.60337   4.63734   4.65965
 Alpha virt. eigenvalues --    4.68051   4.79554   4.87842   4.89155   4.95234
 Alpha virt. eigenvalues --    9.14765  82.53803
          Condensed to atoms (all electrons):
               1          2          3          4          5          6
     1  C   13.558955  -0.730486   0.067029   2.512779  -1.636920  -8.454899
     2  C   -0.730486   6.332603   0.376305  -0.315438  -0.487635   0.804460
     3  C    0.067029   0.376305   6.421248  -0.285400   0.330050  -0.988270
     4  C    2.512779  -0.315438  -0.285400  11.849726  -5.867870  -2.448209
     5  C   -1.636920  -0.487635   0.330050  -5.867870  16.703862   0.132521
     6  C   -8.454899   0.804460  -0.988270  -2.448209   0.132521  19.839941
     7  S    0.865311   0.091940  -0.237407   0.264125  -2.242330  -0.620595
     8  C    0.886356  -0.085031   0.303036  -0.352181   1.148184   0.668682
     9  C   -0.836160   0.301402  -0.204877   0.353568   1.179944   1.760000
    10  S    1.048257  -0.468940   0.082230   1.402482  -2.893188  -4.602709
    11  C   -0.791737  -0.031354  -0.045527  -0.649918   0.183120  -0.484625
    12  C    0.003338   0.008469  -0.001424   0.033148  -0.127089   0.008227
    13  C   -0.015460  -0.007103   0.011518  -0.016609   0.038828   0.033767
    14  C   -0.459282  -0.022192  -0.071742  -0.491496  -0.732836  -0.003996
    15  H    0.000006   0.000011  -0.000002   0.000058   0.000512   0.000397
    16  H    0.000143  -0.000178  -0.000005   0.001076   0.003959  -0.006562
    17  H    0.001005  -0.000197   0.000499   0.001098  -0.008457   0.001121
    18  H    0.000083   0.000001   0.000003  -0.000117   0.000265   0.000239
    19  H    0.269264   0.023924   0.017618  -0.009361  -0.026570  -0.012780
    20  H   -0.002235   0.011729   0.031318   0.292859  -0.036485  -0.044964
    21  H    0.019610   0.261583   0.035737  -0.017380   0.023610   0.011291
    22  H   -0.023064   0.031124   0.256878   0.022535   0.016853   0.029811
    23  C    0.398545   0.040813  -0.097297  -0.270182  -1.134632   0.609976
    24  H    0.008173   0.000456   0.002521   0.030255  -0.021762  -0.012767
    25  C   -0.753142   0.045242  -0.019892  -0.488444   0.274377   0.969043
    26  H   -0.002049  -0.000633   0.000985   0.007299   0.040542  -0.028664
    27  C   -0.026046  -0.000850   0.015253   0.104322   0.084297  -0.136625
    28  H    0.000215   0.000010  -0.000034   0.000405  -0.002041   0.001228
    29  C    0.007307   0.000421   0.000330   0.031884   0.011296   0.035027
    30  H    0.000285   0.000007  -0.000171   0.002089  -0.005644   0.001795
    31  H   -0.000004   0.000002  -0.000015  -0.000104   0.000220   0.000178
    32  H   -0.000059   0.000001  -0.000029  -0.000275   0.001417  -0.000269
    33  H   -0.001454   0.000021  -0.000032  -0.001515   0.014245  -0.004609
    34  C    0.472241  -0.042735   0.117710   0.594820   0.826724  -1.285976
    35  C   -0.260871  -0.027804   0.012875   0.186148   0.523438  -0.053904
    36  C    0.004612   0.008884  -0.009657  -0.265235  -0.163803   0.249187
    37  C   -0.014644  -0.006243   0.002533   0.018320   0.137172  -0.011305
    38  H    0.002566   0.000407  -0.000037  -0.000316  -0.002333   0.001869
    39  C    0.008498  -0.001570  -0.003951  -0.069244  -0.175743  -0.051161
    40  H   -0.000029  -0.000011   0.000022   0.000146   0.000649   0.000037
    41  C   -0.013866   0.000310   0.000315   0.005594   0.035920   0.022832
    42  H    0.000073   0.000008   0.000000  -0.000007   0.000011   0.000158
    43  H   -0.000011   0.000000   0.000000   0.000020   0.000064   0.000014
    44  H   -0.000002   0.000000   0.000000  -0.000001  -0.000038  -0.000021
    45  Br  -0.014547   0.004126  -0.002280  -0.025787   0.022699   0.053516
               7          8          9         10         11         12
     1  C    0.865311   0.886356  -0.836160   1.048257  -0.791737   0.003338
     2  C    0.091940  -0.085031   0.301402  -0.468940  -0.031354   0.008469
     3  C   -0.237407   0.303036  -0.204877   0.082230  -0.045527  -0.001424
     4  C    0.264125  -0.352181   0.353568   1.402482  -0.649918   0.033148
     5  C   -2.242330   1.148184   1.179944  -2.893188   0.183120  -0.127089
     6  C   -0.620595   0.668682   1.760000  -4.602709  -0.484625   0.008227
     7  S   21.535241  -1.494752  -1.917187  -1.890609   0.706852  -0.172587
     8  C   -1.494752  27.217555  -4.732349  -3.765471  -2.181074  -0.672458
     9  C   -1.917187  -4.732349  26.390129  -4.347506 -10.773213   0.856733
    10  S   -1.890609  -3.765471  -4.347506  28.691493   1.761845   0.421778
    11  C    0.706852  -2.181074 -10.773213   1.761845  16.626067  -0.990971
    12  C   -0.172587  -0.672458   0.856733   0.421778  -0.990971   6.841613
    13  C    0.240105   1.018657  -1.172825  -0.224149  -0.140213   0.193476
    14  C    0.976219 -11.833587  -1.201654   1.674043   2.821050  -0.670914
    15  H   -0.006323   0.034822   0.031504   0.001674  -0.017469   0.040821
    16  H    0.025014  -0.049840   0.019662   0.006889  -0.011186   0.014470
    17  H   -0.000454   0.017454  -0.066048   0.070434   0.259824   0.036294
    18  H    0.001837   0.006235   0.015552  -0.005775   0.036537   0.228095
    19  H    0.060834  -0.005524   0.005110  -0.000289   0.001545  -0.000023
    20  H   -0.004581   0.001614  -0.010848   0.084931   0.001965  -0.000024
    21  H   -0.007440   0.001423  -0.000403   0.001904   0.000018  -0.000001
    22  H    0.001362  -0.000503   0.001385  -0.006390   0.000215   0.000002
    23  C   -0.076584  -1.049257   1.425187   0.795741  -1.475292   0.189697
    24  H    0.007695   0.006903  -0.015656   0.005756   0.001289  -0.000467
    25  C    0.476938  -1.252226   1.950703  -1.463439   1.099163   0.166313
    26  H   -0.003437  -0.024227   0.032481  -0.009042   0.001392   0.000101
    27  C   -0.044166   0.175801  -0.347014   0.114470   0.343319  -0.053411
    28  H    0.001381   0.004844  -0.005813   0.004519  -0.000029  -0.001068
    29  C    0.003110   0.088641   0.010383  -0.123895  -0.062270  -0.028003
    30  H    0.000483   0.000963  -0.001613   0.005421  -0.000523  -0.000076
    31  H   -0.000006   0.000136   0.000958  -0.000207  -0.000520  -0.000078
    32  H   -0.000025  -0.000324   0.000388  -0.002366   0.000215   0.000023
    33  H   -0.001727  -0.021791   0.015077  -0.020945   0.009929   0.003968
    34  C   -0.308378   1.397238  -2.741719   0.269417   0.082900  -0.444503
    35  C   -0.454833   1.598839  -1.106174  -0.200062   1.460567  -0.451869
    36  C    0.198884   0.750676   0.682775  -0.737441  -1.524429   0.196470
    37  C    0.030646   0.434220  -0.181068  -0.243723  -0.115979  -0.044886
    38  H    0.024387   0.005498   0.000235  -0.007441  -0.006027   0.001694
    39  C   -0.021820  -2.257635   0.802269   0.748623   0.058683   0.320559
    40  H   -0.004292  -0.004724   0.002099  -0.000931   0.020505  -0.009787
    41  C   -0.016804   0.399906  -0.036121  -0.133051  -0.049091   0.169568
    42  H    0.001124  -0.005051   0.001869  -0.000219  -0.000073  -0.000113
    43  H   -0.000194   0.004725  -0.002843  -0.000490  -0.004159   0.014194
    44  H   -0.000704  -0.003211  -0.001200   0.000267   0.000101  -0.002668
    45  Br  -0.015394  -0.010637   0.071012  -0.136646  -0.024095   0.001797
              13         14         15         16         17         18
     1  C   -0.015460  -0.459282   0.000006   0.000143   0.001005   0.000083
     2  C   -0.007103  -0.022192   0.000011  -0.000178  -0.000197   0.000001
     3  C    0.011518  -0.071742  -0.000002  -0.000005   0.000499   0.000003
     4  C   -0.016609  -0.491496   0.000058   0.001076   0.001098  -0.000117
     5  C    0.038828  -0.732836   0.000512   0.003959  -0.008457   0.000265
     6  C    0.033767  -0.003996   0.000397  -0.006562   0.001121   0.000239
     7  S    0.240105   0.976219  -0.006323   0.025014  -0.000454   0.001837
     8  C    1.018657 -11.833587   0.034822  -0.049840   0.017454   0.006235
     9  C   -1.172825  -1.201654   0.031504   0.019662  -0.066048   0.015552
    10  S   -0.224149   1.674043   0.001674   0.006889   0.070434  -0.005775
    11  C   -0.140213   2.821050  -0.017469  -0.011186   0.259824   0.036537
    12  C    0.193476  -0.670914   0.040821   0.014470   0.036294   0.228095
    13  C    6.573041  -0.812409   0.208770   0.073360   0.013363   0.031033
    14  C   -0.812409  16.865799   0.031658   0.244350  -0.003017   0.012500
    15  H    0.208770   0.031658   0.486891  -0.004029  -0.000124  -0.003643
    16  H    0.073360   0.244350  -0.004029   0.484446   0.000009  -0.000125
    17  H    0.013363  -0.003017  -0.000124   0.000009   0.482456  -0.003954
    18  H    0.031033   0.012500  -0.003643  -0.000125  -0.003954   0.485028
    19  H    0.000004   0.002104   0.000000   0.000000   0.000000   0.000000
    20  H   -0.000030   0.000831   0.000000   0.000000   0.000000   0.000000
    21  H   -0.000001   0.000019   0.000000   0.000000   0.000000   0.000000
    22  H    0.000001  -0.000031   0.000000   0.000000   0.000000   0.000000
    23  C   -0.177976   0.713676   0.000039  -0.001157   0.008015   0.000064
    24  H    0.000455  -0.002790   0.000000   0.000000   0.000000   0.000000
    25  C    0.106613  -0.994770  -0.000121   0.000440  -0.009985   0.000633
    26  H   -0.001215  -0.013318   0.000000   0.000000   0.000000   0.000000
    27  C    0.058889  -0.222965   0.000015   0.000165  -0.003635  -0.000031
    28  H    0.000402  -0.000548   0.000000   0.000000   0.000000   0.000000
    29  C    0.004827   0.000949   0.000000   0.000000   0.000349   0.000006
    30  H    0.000011   0.000008   0.000000   0.000000   0.000000   0.000000
    31  H    0.000001  -0.000009   0.000000   0.000000   0.000000   0.000000
    32  H   -0.000003   0.000005   0.000000   0.000000   0.000000   0.000000
    33  H   -0.001524   0.003122   0.000000   0.000000   0.000041   0.000000
    34  C    0.086224   0.857659  -0.001550  -0.009148  -0.011024   0.000090
    35  C    0.266691  -1.590260   0.001874   0.005067  -0.005197  -0.000798
    36  C    0.195501   0.295624  -0.000712  -0.000742   0.015456  -0.006108
    37  C    0.101591  -0.168330  -0.005002   0.015036   0.000835   0.000179
    38  H   -0.003186  -0.007647   0.000000  -0.000011   0.000000   0.000000
    39  C   -0.434138   1.215562  -0.004228  -0.006221   0.006457   0.011255
    40  H    0.000106  -0.001340   0.000000   0.000000  -0.000141   0.000004
    41  C   -0.177356  -0.214347   0.010906  -0.003014  -0.000553  -0.004095
    42  H   -0.005924   0.010282   0.000001  -0.000054   0.000000   0.000000
    43  H   -0.003778  -0.006141  -0.000001   0.000001   0.000002  -0.000055
    44  H    0.010510  -0.001945  -0.000033   0.000001   0.000000   0.000001
    45  Br  -0.003493   0.011769   0.000000  -0.000034  -0.000082   0.000003
              19         20         21         22         23         24
     1  C    0.269264  -0.002235   0.019610  -0.023064   0.398545   0.008173
     2  C    0.023924   0.011729   0.261583   0.031124   0.040813   0.000456
     3  C    0.017618   0.031318   0.035737   0.256878  -0.097297   0.002521
     4  C   -0.009361   0.292859  -0.017380   0.022535  -0.270182   0.030255
     5  C   -0.026570  -0.036485   0.023610   0.016853  -1.134632  -0.021762
     6  C   -0.012780  -0.044964   0.011291   0.029811   0.609976  -0.012767
     7  S    0.060834  -0.004581  -0.007440   0.001362  -0.076584   0.007695
     8  C   -0.005524   0.001614   0.001423  -0.000503  -1.049257   0.006903
     9  C    0.005110  -0.010848  -0.000403   0.001385   1.425187  -0.015656
    10  S   -0.000289   0.084931   0.001904  -0.006390   0.795741   0.005756
    11  C    0.001545   0.001965   0.000018   0.000215  -1.475292   0.001289
    12  C   -0.000023  -0.000024  -0.000001   0.000002   0.189697  -0.000467
    13  C    0.000004  -0.000030  -0.000001   0.000001  -0.177976   0.000455
    14  C    0.002104   0.000831   0.000019  -0.000031   0.713676  -0.002790
    15  H    0.000000   0.000000   0.000000   0.000000   0.000039   0.000000
    16  H    0.000000   0.000000   0.000000   0.000000  -0.001157   0.000000
    17  H    0.000000   0.000000   0.000000   0.000000   0.008015   0.000000
    18  H    0.000000   0.000000   0.000000   0.000000   0.000064   0.000000
    19  H    0.475446   0.000009  -0.003733  -0.000115  -0.000869   0.000000
    20  H    0.000009   0.476236  -0.000115  -0.003739   0.002979  -0.000012
    21  H   -0.003733  -0.000115   0.475499  -0.003586   0.000181   0.000000
    22  H   -0.000115  -0.003739  -0.003586   0.475496  -0.000147   0.000000
    23  C   -0.000869   0.002979   0.000181  -0.000147  28.503625   0.142651
    24  H    0.000000  -0.000012   0.000000   0.000000   0.142651   0.472652
    25  C   -0.000071  -0.003770  -0.000112   0.000211  -8.143449  -0.070836
    26  H   -0.000002   0.000001   0.000000   0.000000  -0.091194  -0.005286
    27  C    0.000012   0.000234  -0.000004   0.000069  -5.173882   0.051954
    28  H    0.000000   0.000000   0.000000   0.000000  -0.064790   0.003600
    29  C   -0.000003  -0.000468   0.000003  -0.000014   0.169253   0.050324
    30  H    0.000000  -0.000005   0.000000   0.000000   0.012612   0.003643
    31  H    0.000000   0.000000   0.000000   0.000000   0.018555   0.000083
    32  H    0.000000   0.000000   0.000000   0.000000  -0.012775  -0.000649
    33  H    0.000000   0.000002   0.000000   0.000000  -0.015750  -0.002458
    34  C   -0.000368  -0.000721   0.000050  -0.000119  -9.600562   0.232556
    35  C    0.000527  -0.000106  -0.000034   0.000011  -7.688322   0.030085
    36  C   -0.000023   0.000410   0.000001  -0.000017   6.964966  -0.112561
    37  C   -0.000091  -0.000002  -0.000001   0.000000  -1.262648  -0.000313
    38  H    0.000000   0.000000   0.000000   0.000000  -0.011599  -0.000002
    39  C   -0.000015   0.000126   0.000000  -0.000001   2.475943  -0.016241
    40  H    0.000000   0.000000   0.000000   0.000000  -0.035734   0.000024
    41  C    0.000018  -0.000005   0.000000   0.000000  -0.171550  -0.000465
    42  H    0.000000   0.000000   0.000000   0.000000   0.003111   0.000000
    43  H    0.000000   0.000000   0.000000   0.000000  -0.000195   0.000000
    44  H    0.000000   0.000000   0.000000   0.000000   0.000565   0.000000
    45  Br  -0.000015  -0.000055   0.000002   0.000003   0.947530  -0.048837
              25         26         27         28         29         30
     1  C   -0.753142  -0.002049  -0.026046   0.000215   0.007307   0.000285
     2  C    0.045242  -0.000633  -0.000850   0.000010   0.000421   0.000007
     3  C   -0.019892   0.000985   0.015253  -0.000034   0.000330  -0.000171
     4  C   -0.488444   0.007299   0.104322   0.000405   0.031884   0.002089
     5  C    0.274377   0.040542   0.084297  -0.002041   0.011296  -0.005644
     6  C    0.969043  -0.028664  -0.136625   0.001228   0.035027   0.001795
     7  S    0.476938  -0.003437  -0.044166   0.001381   0.003110   0.000483
     8  C   -1.252226  -0.024227   0.175801   0.004844   0.088641   0.000963
     9  C    1.950703   0.032481  -0.347014  -0.005813   0.010383  -0.001613
    10  S   -1.463439  -0.009042   0.114470   0.004519  -0.123895   0.005421
    11  C    1.099163   0.001392   0.343319  -0.000029  -0.062270  -0.000523
    12  C    0.166313   0.000101  -0.053411  -0.001068  -0.028003  -0.000076
    13  C    0.106613  -0.001215   0.058889   0.000402   0.004827   0.000011
    14  C   -0.994770  -0.013318  -0.222965  -0.000548   0.000949   0.000008
    15  H   -0.000121   0.000000   0.000015   0.000000   0.000000   0.000000
    16  H    0.000440   0.000000   0.000165   0.000000   0.000000   0.000000
    17  H   -0.009985   0.000000  -0.003635   0.000000   0.000349   0.000000
    18  H    0.000633   0.000000  -0.000031   0.000000   0.000006   0.000000
    19  H   -0.000071  -0.000002   0.000012   0.000000  -0.000003   0.000000
    20  H   -0.003770   0.000001   0.000234   0.000000  -0.000468  -0.000005
    21  H   -0.000112   0.000000  -0.000004   0.000000   0.000003   0.000000
    22  H    0.000211   0.000000   0.000069   0.000000  -0.000014   0.000000
    23  C   -8.143449  -0.091194  -5.173882  -0.064790   0.169253   0.012612
    24  H   -0.070836  -0.005286   0.051954   0.003600   0.050324   0.003643
    25  C   32.718011   0.373095   1.973622  -0.086566  -0.814170  -0.039314
    26  H    0.373095   0.458122   0.001058  -0.000126   0.000230  -0.000002
    27  C    1.973622   0.001058   8.866946   0.408184  -1.126698  -0.118144
    28  H   -0.086566  -0.000126   0.408184   0.490401   0.086519   0.003730
    29  C   -0.814170   0.000230  -1.126698   0.086519   6.757423   0.494397
    30  H   -0.039314  -0.000002  -0.118144   0.003730   0.494397   0.511152
    31  H   -0.006120   0.000001  -0.152732  -0.003017   0.515684  -0.022502
    32  H    0.053609   0.000002  -0.041753  -0.003966   0.364230  -0.027436
    33  H    0.105591   0.000031   0.309684  -0.026931  -0.080331  -0.004484
    34  C  -18.331128  -0.076202   2.322166   0.187624   1.032040   0.019257
    35  C    2.892040   0.135958   1.706553   0.024490   0.088792   0.000405
    36  C   -3.447213  -0.071988  -1.871390  -0.148564  -0.329196  -0.013955
    37  C   -2.408839   0.036755   0.069047  -0.004005   0.013829  -0.000079
    38  H    0.046821   0.003335  -0.000833   0.000001  -0.000333   0.000000
    39  C    2.326317   0.005411  -1.163482  -0.065390  -0.354863  -0.001136
    40  H    0.029043  -0.000013   0.030672   0.000234   0.013387   0.000005
    41  C   -0.938766   0.003444  -0.028736  -0.001916  -0.005339  -0.000028
    42  H   -0.009302  -0.000011  -0.000048   0.000000   0.000013   0.000000
    43  H    0.008059   0.000002  -0.002793  -0.000003  -0.000528   0.000000
    44  H    0.006945   0.000000   0.000113   0.000000   0.000005   0.000000
    45  Br  -0.261717  -0.019542  -0.314403  -0.011155  -0.041595   0.000334
              31         32         33         34         35         36
     1  C   -0.000004  -0.000059  -0.001454   0.472241  -0.260871   0.004612
     2  C    0.000002   0.000001   0.000021  -0.042735  -0.027804   0.008884
     3  C   -0.000015  -0.000029  -0.000032   0.117710   0.012875  -0.009657
     4  C   -0.000104  -0.000275  -0.001515   0.594820   0.186148  -0.265235
     5  C    0.000220   0.001417   0.014245   0.826724   0.523438  -0.163803
     6  C    0.000178  -0.000269  -0.004609  -1.285976  -0.053904   0.249187
     7  S   -0.000006  -0.000025  -0.001727  -0.308378  -0.454833   0.198884
     8  C    0.000136  -0.000324  -0.021791   1.397238   1.598839   0.750676
     9  C    0.000958   0.000388   0.015077  -2.741719  -1.106174   0.682775
    10  S   -0.000207  -0.002366  -0.020945   0.269417  -0.200062  -0.737441
    11  C   -0.000520   0.000215   0.009929   0.082900   1.460567  -1.524429
    12  C   -0.000078   0.000023   0.003968  -0.444503  -0.451869   0.196470
    13  C    0.000001  -0.000003  -0.001524   0.086224   0.266691   0.195501
    14  C   -0.000009   0.000005   0.003122   0.857659  -1.590260   0.295624
    15  H    0.000000   0.000000   0.000000  -0.001550   0.001874  -0.000712
    16  H    0.000000   0.000000   0.000000  -0.009148   0.005067  -0.000742
    17  H    0.000000   0.000000   0.000041  -0.011024  -0.005197   0.015456
    18  H    0.000000   0.000000   0.000000   0.000090  -0.000798  -0.006108
    19  H    0.000000   0.000000   0.000000  -0.000368   0.000527  -0.000023
    20  H    0.000000   0.000000   0.000002  -0.000721  -0.000106   0.000410
    21  H    0.000000   0.000000   0.000000   0.000050  -0.000034   0.000001
    22  H    0.000000   0.000000   0.000000  -0.000119   0.000011  -0.000017
    23  C    0.018555  -0.012775  -0.015750  -9.600562  -7.688322   6.964966
    24  H    0.000083  -0.000649  -0.002458   0.232556   0.030085  -0.112561
    25  C   -0.006120   0.053609   0.105591 -18.331128   2.892040  -3.447213
    26  H    0.000001   0.000002   0.000031  -0.076202   0.135958  -0.071988
    27  C   -0.152732  -0.041753   0.309684   2.322166   1.706553  -1.871390
    28  H   -0.003017  -0.003966  -0.026931   0.187624   0.024490  -0.148564
    29  C    0.515684   0.364230  -0.080331   1.032040   0.088792  -0.329196
    30  H   -0.022502  -0.027436  -0.004484   0.019257   0.000405  -0.013955
    31  H    0.496925  -0.022886  -0.003817  -0.002921   0.000366  -0.004414
    32  H   -0.022886   0.511368   0.004015  -0.015123  -0.000355   0.011539
    33  H   -0.003817   0.004015   0.514065  -0.097229  -0.001260   0.068605
    34  C   -0.002921  -0.015123  -0.097229  39.747943  -0.618308  -4.845507
    35  C    0.000366  -0.000355  -0.001260  -0.618308  22.295085  -9.242175
    36  C   -0.004414   0.011539   0.068605  -4.845507  -9.242175  26.331274
    37  C   -0.000032   0.000172   0.003148   1.327488  -0.963178  -0.441208
    38  H    0.000000   0.000000  -0.000001   0.077778   0.061960   0.021612
    39  C   -0.001319   0.001335   0.023793  -5.022968  -3.004068  -7.254456
    40  H   -0.000019  -0.000002  -0.000926   0.162874   0.066771  -0.011814
    41  C    0.000028  -0.000009  -0.000799  -0.854117   0.205033   0.276602
    42  H    0.000000   0.000000   0.000000   0.027417   0.064361   0.010325
    43  H    0.000000   0.000000  -0.000001   0.005337   0.011952  -0.002756
    44  H    0.000000   0.000000   0.000000   0.005758  -0.000873   0.012511
    45  Br   0.000451   0.003250   0.011396  -0.163299  -0.176186   0.137574
              37         38         39         40         41         42
     1  C   -0.014644   0.002566   0.008498  -0.000029  -0.013866   0.000073
     2  C   -0.006243   0.000407  -0.001570  -0.000011   0.000310   0.000008
     3  C    0.002533  -0.000037  -0.003951   0.000022   0.000315   0.000000
     4  C    0.018320  -0.000316  -0.069244   0.000146   0.005594  -0.000007
     5  C    0.137172  -0.002333  -0.175743   0.000649   0.035920   0.000011
     6  C   -0.011305   0.001869  -0.051161   0.000037   0.022832   0.000158
     7  S    0.030646   0.024387  -0.021820  -0.004292  -0.016804   0.001124
     8  C    0.434220   0.005498  -2.257635  -0.004724   0.399906  -0.005051
     9  C   -0.181068   0.000235   0.802269   0.002099  -0.036121   0.001869
    10  S   -0.243723  -0.007441   0.748623  -0.000931  -0.133051  -0.000219
    11  C   -0.115979  -0.006027   0.058683   0.020505  -0.049091  -0.000073
    12  C   -0.044886   0.001694   0.320559  -0.009787   0.169568  -0.000113
    13  C    0.101591  -0.003186  -0.434138   0.000106  -0.177356  -0.005924
    14  C   -0.168330  -0.007647   1.215562  -0.001340  -0.214347   0.010282
    15  H   -0.005002   0.000000  -0.004228   0.000000   0.010906   0.000001
    16  H    0.015036  -0.000011  -0.006221   0.000000  -0.003014  -0.000054
    17  H    0.000835   0.000000   0.006457  -0.000141  -0.000553   0.000000
    18  H    0.000179   0.000000   0.011255   0.000004  -0.004095   0.000000
    19  H   -0.000091   0.000000  -0.000015   0.000000   0.000018   0.000000
    20  H   -0.000002   0.000000   0.000126   0.000000  -0.000005   0.000000
    21  H   -0.000001   0.000000   0.000000   0.000000   0.000000   0.000000
    22  H    0.000000   0.000000  -0.000001   0.000000   0.000000   0.000000
    23  C   -1.262648  -0.011599   2.475943  -0.035734  -0.171550   0.003111
    24  H   -0.000313  -0.000002  -0.016241   0.000024  -0.000465   0.000000
    25  C   -2.408839   0.046821   2.326317   0.029043  -0.938766  -0.009302
    26  H    0.036755   0.003335   0.005411  -0.000013   0.003444  -0.000011
    27  C    0.069047  -0.000833  -1.163482   0.030672  -0.028736  -0.000048
    28  H   -0.004005   0.000001  -0.065390   0.000234  -0.001916   0.000000
    29  C    0.013829  -0.000333  -0.354863   0.013387  -0.005339   0.000013
    30  H   -0.000079   0.000000  -0.001136   0.000005  -0.000028   0.000000
    31  H   -0.000032   0.000000  -0.001319  -0.000019   0.000028   0.000000
    32  H    0.000172   0.000000   0.001335  -0.000002  -0.000009   0.000000
    33  H    0.003148  -0.000001   0.023793  -0.000926  -0.000799   0.000000
    34  C    1.327488   0.077778  -5.022968   0.162874  -0.854117   0.027417
    35  C   -0.963178   0.061960  -3.004068   0.066771   0.205033   0.064361
    36  C   -0.441208   0.021612  -7.254456  -0.011814   0.276602   0.010325
    37  C    8.805842   0.104865   0.264631  -0.003661   0.552560   0.196426
    38  H    0.104865   0.471682   0.013850  -0.000099  -0.009825  -0.003443
    39  C    0.264631   0.013850  17.945500   0.064854  -0.008898  -0.013908
    40  H   -0.003661  -0.000099   0.064854   0.493557  -0.006224   0.000011
    41  C    0.552560  -0.009825  -0.008898  -0.006224   6.723202   0.051532
    42  H    0.196426  -0.003443  -0.013908   0.000011   0.051532   0.464598
    43  H   -0.018004   0.000010   0.256062  -0.004338   0.072217  -0.000101
    44  H    0.057741  -0.000113   0.037042  -0.000114   0.207529  -0.003665
    45  Br  -0.065970  -0.000058  -0.019530   0.000593   0.007039   0.000116
              43         44         45
     1  C   -0.000011  -0.000002  -0.014547
     2  C    0.000000   0.000000   0.004126
     3  C    0.000000   0.000000  -0.002280
     4  C    0.000020  -0.000001  -0.025787
     5  C    0.000064  -0.000038   0.022699
     6  C    0.000014  -0.000021   0.053516
     7  S   -0.000194  -0.000704  -0.015394
     8  C    0.004725  -0.003211  -0.010637
     9  C   -0.002843  -0.001200   0.071012
    10  S   -0.000490   0.000267  -0.136646
    11  C   -0.004159   0.000101  -0.024095
    12  C    0.014194  -0.002668   0.001797
    13  C   -0.003778   0.010510  -0.003493
    14  C   -0.006141  -0.001945   0.011769
    15  H   -0.000001  -0.000033   0.000000
    16  H    0.000001   0.000001  -0.000034
    17  H    0.000002   0.000000  -0.000082
    18  H   -0.000055   0.000001   0.000003
    19  H    0.000000   0.000000  -0.000015
    20  H    0.000000   0.000000  -0.000055
    21  H    0.000000   0.000000   0.000002
    22  H    0.000000   0.000000   0.000003
    23  C   -0.000195   0.000565   0.947530
    24  H    0.000000   0.000000  -0.048837
    25  C    0.008059   0.006945  -0.261717
    26  H    0.000002   0.000000  -0.019542
    27  C   -0.002793   0.000113  -0.314403
    28  H   -0.000003   0.000000  -0.011155
    29  C   -0.000528   0.000005  -0.041595
    30  H    0.000000   0.000000   0.000334
    31  H    0.000000   0.000000   0.000451
    32  H    0.000000   0.000000   0.003250
    33  H   -0.000001   0.000000   0.011396
    34  C    0.005337   0.005758  -0.163299
    35  C    0.011952  -0.000873  -0.176186
    36  C   -0.002756   0.012511   0.137574
    37  C   -0.018004   0.057741  -0.065970
    38  H    0.000010  -0.000113  -0.000058
    39  C    0.256062   0.037042  -0.019530
    40  H   -0.004338  -0.000114   0.000593
    41  C    0.072217   0.207529   0.007039
    42  H   -0.000101  -0.003665   0.000116
    43  H    0.471326  -0.003657   0.000120
    44  H   -0.003657   0.465233  -0.000018
    45  Br   0.000120  -0.000018  35.056333
 Mulliken charges:
               1
     1  C   -0.097683
     2  C   -0.115859
     3  C   -0.117964
     4  C   -0.139667
     5  C   -0.169402
     6  C    0.017591
     7  S    0.029141
     8  C   -0.370552
     9  C   -0.208134
    10  S    0.092749
    11  C   -0.097326
    12  C   -0.078427
    13  C   -0.070353
    14  C   -0.209661
    15  H    0.193279
    16  H    0.198216
    17  H    0.198158
    18  H    0.195059
    19  H    0.203438
    20  H    0.202922
    21  H    0.201880
    22  H    0.201768
    23  C   -0.867878
    24  H    0.260028
    25  C   -0.079434
    26  H    0.246704
    27  C    0.192797
    28  H    0.208176
    29  C   -0.812954
    30  H    0.178516
    31  H    0.187136
    32  H    0.176735
    33  H    0.200852
    34  C    0.620294
    35  C    0.206750
    36  C    0.071878
    37  C   -0.213826
    38  H    0.214733
    39  C   -0.634786
    40  H    0.198606
    41  C   -0.069582
    42  H    0.210482
    43  H    0.205945
    44  H    0.213941
    45  Br   0.025713
 Sum of Mulliken charges =   1.00000
 Mulliken charges with hydrogens summed into heavy atoms:
               1
     1  C    0.105756
     2  C    0.086021
     3  C    0.083804
     4  C    0.063255
     5  C   -0.169402
     6  C    0.017591
     7  S    0.029141
     8  C   -0.370552
     9  C   -0.208134
    10  S    0.092749
    11  C    0.100832
    12  C    0.116632
    13  C    0.122926
    14  C   -0.011445
    23  C   -0.607850
    25  C    0.167270
    27  C    0.601825
    29  C   -0.270567
    34  C    0.620294
    35  C    0.421483
    36  C    0.270483
    37  C   -0.003344
    39  C   -0.428841
    41  C    0.144359
    45  Br   0.025713
 APT charges:
               1
     1  C   -0.675024
     2  C   -0.449822
     3  C   -0.555541
     4  C   -0.848056
     5  C   -0.365621
     6  C   -0.265789
     7  S   -0.502391
     8  C   -0.496115
     9  C   -0.263036
    10  S   -0.004933
    11  C   -0.491318
    12  C   -0.448582
    13  C   -0.434864
    14  C   -0.827879
    15  H    0.999039
    16  H    0.661892
    17  H    0.568379
    18  H    0.958293
    19  H    0.679216
    20  H    0.570702
    21  H    1.175010
    22  H    1.123700
    23  C   -1.290012
    24  H    0.465639
    25  C   -0.468724
    26  H    0.403948
    27  C    0.032555
    28  H    0.560600
    29  C   -2.170689
    30  H    0.274440
    31  H    0.756992
    32  H    0.632350
    33  H    0.219901
    34  C   -0.008244
    35  C   -0.312696
    36  C   -0.563395
    37  C   -0.433516
    38  H    0.397968
    39  C   -0.683554
    40  H    0.377054
    41  C   -0.286401
    42  H    0.881897
    43  H    0.840749
    44  H    1.103344
    45  Br   0.162533
 Sum of APT charges =   1.00000
 APT charges with hydrogens summed into heavy atoms:
               1
     1  C    0.004192
     2  C    0.725188
     3  C    0.568159
     4  C   -0.277355
     5  C   -0.365621
     6  C   -0.265789
     7  S   -0.502391
     8  C   -0.496115
     9  C   -0.263036
    10  S   -0.004933
    11  C    0.077061
    12  C    0.509711
    13  C    0.564175
    14  C   -0.165987
    23  C   -0.824373
    25  C   -0.064775
    27  C    0.813056
    29  C   -0.506907
    34  C   -0.008244
    35  C    0.085272
    36  C   -0.186340
    37  C    0.448381
    39  C    0.157196
    41  C    0.816943
    45  Br   0.162533
 Electronic spatial extent (au):  <R**2>=          10107.3922
 Charge=              1.0000 electrons
 Dipole moment (field-independent basis, Debye):
    X=             -3.3002    Y=              3.5368    Z=              0.9007  Tot=              4.9206
 Quadrupole moment (field-independent basis, Debye-Ang):
   XX=           -148.4456   YY=           -123.3959   ZZ=           -146.2253
   XY=            -20.7315   XZ=             -6.3632   YZ=             -4.6799
 Traceless Quadrupole moment (field-independent basis, Debye-Ang):
   XX=             -9.0900   YY=             15.9597   ZZ=             -6.8697
   XY=            -20.7315   XZ=             -6.3632   YZ=             -4.6799
 Octapole moment (field-independent basis, Debye-Ang**2):
  XXX=            -79.0579  YYY=             51.9779  ZZZ=            -21.4441  XYY=            -41.0185
  XXY=            -67.7052  XXZ=            -24.4430  XZZ=            -42.8370  YZZ=             -3.0236
  YYZ=             -0.3293  XYZ=             15.1428
 Hexadecapole moment (field-independent basis, Debye-Ang**3):
 XXXX=          -5773.7040 YYYY=          -4292.4440 ZZZZ=          -1847.7041 XXXY=           -152.8697
 XXXZ=            -82.5789 YYYX=            -75.7629 YYYZ=             -8.8466 ZZZX=             40.0163
 ZZZY=             48.5525 XXYY=          -1483.9596 XXZZ=          -1194.8770 YYZZ=          -1014.7817
 XXYZ=             31.2721 YYXZ=             54.2324 ZZXY=             15.1175
 N-N= 3.025637456947D+03 E-N=-1.601517920152D+04  KE= 4.191123440947D+03
  Exact polarizability:       0.000       0.000       0.000       0.000       0.000       0.000
 Approx polarizability:     301.646     -42.228     425.451     -10.544      -2.386     367.234
 D2PCM: PCM CHGder 2nd derivatives, FixD1E=F FixD2E=F DoIter=F DoCFld=F I1PDM=0
 Calling FoFJK, ICntrl=    100127 FMM=F ISym2X=0 I1Cent= 0 IOpClX= 0 NMat=1 NMatS=1 NMatT=0.
 ***** Axes restored to original set *****
 -------------------------------------------------------------------
 Center     Atomic                   Forces (Hartrees/Bohr)
 Number     Number              X              Y              Z
 -------------------------------------------------------------------
      1        6           0.000275765    0.000262816    0.000107773
      2        6           0.000171999    0.000157527    0.000118590
      3        6          -0.000012412    0.000150802    0.000096756
      4        6          -0.000139582   -0.000004371   -0.000105662
      5        6          -0.000036247    0.000062714   -0.000154868
      6        6           0.000098656    0.000156971   -0.000103962
      7       16           0.000758411    0.000874868   -0.000313582
      8        6           0.000159425    0.000184313   -0.000044880
      9        6           0.000020770    0.000111475   -0.000169301
     10       16          -0.000978660    0.000201948   -0.000851491
     11        6          -0.000008343    0.000045610   -0.000221072
     12        6           0.000099915    0.000095229   -0.000108161
     13        6           0.000284113    0.000207822    0.000012430
     14        6           0.000278962    0.000197257   -0.000076847
     15        1           0.000016300    0.000021111   -0.000000228
     16        1           0.000052438   -0.000048082    0.000005525
     17        1           0.000053668   -0.000022674   -0.000013708
     18        1           0.000001971    0.000035538   -0.000014327
     19        1          -0.000033269    0.000023555    0.000087759
     20        1           0.000002077   -0.000005614    0.000002047
     21        1           0.000032860    0.000034456    0.000014379
     22        1           0.000005019   -0.000034043   -0.000025232
     23        6          -0.000158529   -0.000428952   -0.000138987
     24        1          -0.000036591    0.000044557   -0.000100408
     25        6          -0.000382668    0.000755937   -0.000009189
     26        1           0.000023095   -0.000195640    0.000038038
     27        6          -0.000247809   -0.000059837    0.000021129
     28        1          -0.000118182    0.000118308    0.000054223
     29        6          -0.000388096   -0.000017236   -0.000137130
     30        1           0.000039714    0.000006116   -0.000018920
     31        1           0.000010324   -0.000023015    0.000004894
     32        1          -0.000064064   -0.000034887   -0.000046601
     33        1          -0.000411384    0.000234705   -0.000117052
     34        6           0.000200633   -0.000145557    0.000111764
     35        6           0.000732598    0.000368977    0.000262581
     36        6           0.000356133    0.000036424    0.000358894
     37        6           0.000654202    0.000613638    0.000274721
     38        1          -0.000029064   -0.000195905   -0.000150104
     39        6          -0.000372948   -0.000078854    0.000159582
     40        1           0.000085748   -0.000455157    0.000017565
     41        6           0.000147043    0.000067591    0.000269571
     42        1           0.000079413    0.000000247    0.000092025
     43        1           0.000014303   -0.000063214    0.000001571
     44        1           0.000004381    0.000039436    0.000050215
     45       35          -0.001242087   -0.003296911    0.000759680
 -------------------------------------------------------------------
 Cartesian Forces:  Max     0.003296911 RMS     0.000394469
 FormGI is forming the generalized inverse of G from B-inverse, IUseBI=4.

 GradGradGradGradGradGradGradGradGradGradGradGradGradGradGradGradGradGrad
 Berny optimization.
 Internal  Forces:  Max     0.006180984 RMS     0.000880323
 Search for a local minimum.
 Step number   1 out of a maximum of  268
 All quantities printed in internal units (Hartrees-Bohrs-Radians)
 Mixed Optimization -- En-DIIS/RFO-DIIS
 Second derivative matrix not updated -- analytic derivatives used.
 ITU=  0
     Eigenvalues ---    0.00107   0.00183   0.00249   0.00410   0.00618
     Eigenvalues ---    0.00696   0.00853   0.00963   0.01158   0.01299
     Eigenvalues ---    0.01471   0.01549   0.01613   0.01691   0.01719
     Eigenvalues ---    0.01783   0.01794   0.01830   0.01858   0.01917
     Eigenvalues ---    0.02110   0.02138   0.02244   0.02264   0.02304
     Eigenvalues ---    0.02343   0.02399   0.02435   0.02505   0.02542
     Eigenvalues ---    0.02570   0.02799   0.02821   0.02875   0.02886
     Eigenvalues ---    0.02909   0.02970   0.03194   0.03375   0.03525
     Eigenvalues ---    0.04494   0.04531   0.04614   0.05170   0.05541
     Eigenvalues ---    0.07814   0.08959   0.10862   0.10956   0.11044
     Eigenvalues ---    0.11064   0.11513   0.11702   0.11751   0.12060
     Eigenvalues ---    0.12270   0.12347   0.12388   0.12461   0.12506
     Eigenvalues ---    0.12531   0.12723   0.12983   0.13368   0.13935
     Eigenvalues ---    0.15666   0.15800   0.15885   0.15980   0.16187
     Eigenvalues ---    0.16826   0.17510   0.17620   0.17944   0.18707
     Eigenvalues ---    0.19309   0.19317   0.19341   0.19359   0.19669
     Eigenvalues ---    0.20446   0.21530   0.22302   0.24519   0.24854
     Eigenvalues ---    0.26665   0.27550   0.28922   0.29183   0.30386
     Eigenvalues ---    0.31559   0.32224   0.34241   0.34504   0.34581
     Eigenvalues ---    0.35047   0.35313   0.35675   0.36394   0.36583
     Eigenvalues ---    0.36590   0.36599   0.36731   0.36749   0.36796
     Eigenvalues ---    0.36869   0.36955   0.36968   0.36977   0.37056
     Eigenvalues ---    0.37162   0.37481   0.37534   0.40235   0.41292
     Eigenvalues ---    0.42588   0.42762   0.43615   0.46204   0.46777
     Eigenvalues ---    0.47245   0.47802   0.48199   0.48252   0.51442
     Eigenvalues ---    0.51889   0.52990   0.541271000.000001000.00000
     Eigenvalues --- 1000.000001000.000001000.000001000.000001000.00000
     Eigenvalues --- 1000.000001000.000001000.000001000.000001000.00000
     Eigenvalues --- 1000.000001000.000001000.000001000.000001000.00000
     Eigenvalues --- 1000.000001000.000001000.000001000.000001000.00000
     Eigenvalues --- 1000.000001000.000001000.000001000.000001000.00000
     Eigenvalues --- 1000.000001000.000001000.000001000.000001000.00000
     Eigenvalues --- 1000.000001000.000001000.000001000.000001000.00000
     Eigenvalues --- 1000.000001000.000001000.000001000.000001000.00000
     Eigenvalues --- 1000.000001000.000001000.000001000.000001000.00000
     Eigenvalues --- 1000.000001000.000001000.000001000.000001000.00000
     Eigenvalues --- 1000.000001000.000001000.000001000.000001000.00000
     Eigenvalues --- 1000.000001000.000001000.000001000.000001000.00000
     Eigenvalues --- 1000.000001000.000001000.000001000.000001000.00000
     Eigenvalues --- 1000.000001000.000001000.000001000.000001000.00000
     Eigenvalues --- 1000.000001000.000001000.000001000.000001000.00000
     Eigenvalues --- 1000.000001000.000001000.000001000.000001000.00000
     Eigenvalues --- 1000.000001000.000001000.000001000.000001000.00000
     Eigenvalues --- 1000.000001000.000001000.000001000.000001000.00000
     Eigenvalues --- 1000.000001000.000001000.000001000.000001000.00000
     Eigenvalues --- 1000.000001000.000001000.000001000.000001000.00000
     Eigenvalues --- 1000.000001000.000001000.000001000.000001000.00000
     Eigenvalues --- 1000.000001000.000001000.000001000.000001000.00000
     Eigenvalues --- 1000.000001000.000001000.000001000.000001000.00000
     Eigenvalues --- 1000.000001000.000001000.000001000.000001000.00000
     Eigenvalues --- 1000.000001000.000001000.000001000.000001000.00000
     Eigenvalues --- 1000.000001000.000001000.00000
 RFO step:  Lambda=-3.71853745D-03 EMin= 1.06711223D-03
 Linear search not attempted -- first point.
 Iteration  1 RMS(Cart)=  0.18439292 RMS(Int)=  0.00502995
 Iteration  2 RMS(Cart)=  0.01374020 RMS(Int)=  0.00033748
 Iteration  3 RMS(Cart)=  0.00005438 RMS(Int)=  0.00033724
 Iteration  4 RMS(Cart)=  0.00000002 RMS(Int)=  0.00033724
 Iteration  1 RMS(Cart)=  0.00009391 RMS(Int)=  0.00002526
 Iteration  2 RMS(Cart)=  0.00002499 RMS(Int)=  0.00002762
 Iteration  3 RMS(Cart)=  0.00000665 RMS(Int)=  0.00002895
 Iteration  4 RMS(Cart)=  0.00000177 RMS(Int)=  0.00002934
 Iteration  5 RMS(Cart)=  0.00000047 RMS(Int)=  0.00002945
 Variable       Old X    -DE/DX   Delta X   Delta X   Delta X     New X
                                 (Linear)    (Quad)   (Total)
    R1        2.62985  -0.00001   0.00000   0.00049   0.00057   2.63041
    R2        2.63961  -0.00005   0.00000  -0.00055  -0.00059   2.63902
    R3        2.05194  -0.00007   0.00000  -0.00022  -0.00022   2.05172
    R4        2.63423  -0.00002   0.00000  -0.00007   0.00004   2.63427
    R5        2.05051   0.00000   0.00000   0.00007   0.00007   2.05058
    R6        2.62979  -0.00006   0.00000  -0.00014  -0.00011   2.62968
    R7        2.05033   0.00002   0.00000   0.00002   0.00002   2.05035
    R8        2.63968  -0.00014   0.00000  -0.00077  -0.00084   2.63884
    R9        2.05189   0.00000   0.00000  -0.00025  -0.00025   2.05164
   R10        2.64239   0.00001   0.00000  -0.00074  -0.00065   2.64175
   R11        3.35614   0.00017   0.00000   0.00182   0.00163   3.35777
   R12        3.35509  -0.00020   0.00000   0.00037   0.00078   3.35587
   R13        3.35876  -0.00065   0.00000  -0.00279  -0.00299   3.35578
   R14        5.34924   0.00237   0.00000   0.24220   0.24275   5.59199
   R15        2.64434  -0.00045   0.00000   0.00222   0.00170   2.64604
   R16        2.63908   0.00011   0.00000  -0.00066  -0.00068   2.63839
   R17        3.34808   0.00053   0.00000  -0.00058  -0.00086   3.34722
   R18        2.63937   0.00001   0.00000   0.00053   0.00050   2.63987
   R19        5.98681  -0.00128   0.00000   0.00000   0.00000   5.98681
   R20        5.53960   0.00098   0.00000   0.06058   0.06066   5.60026
   R21        2.62847   0.00028   0.00000  -0.00073  -0.00071   2.62776
   R22        2.05182  -0.00002   0.00000  -0.00023  -0.00023   2.05159
   R23        2.63422  -0.00009   0.00000   0.00037   0.00042   2.63464
   R24        2.05039   0.00001   0.00000  -0.00004  -0.00004   2.05035
   R25        2.63012  -0.00018   0.00000  -0.00103  -0.00100   2.62912
   R26        2.05059   0.00002   0.00000   0.00010   0.00010   2.05069
   R27        2.05182  -0.00001   0.00000  -0.00044  -0.00044   2.05138
   R28        2.05983  -0.00005   0.00000   0.00234   0.00234   2.06216
   R29        2.78894   0.00207   0.00000   0.01385   0.01433   2.80327
   R30        2.85677  -0.00003   0.00000   0.00532   0.00585   2.86262
   R31        3.78915   0.00172   0.00000  -0.01249  -0.01249   3.77666
   R32        2.05445   0.00134   0.00000   0.00306   0.00330   2.05776
   R33        2.66555  -0.00078   0.00000  -0.01707  -0.01707   2.64848
   R34        2.06589   0.00015   0.00000   0.00138   0.00138   2.06727
   R35        2.88348  -0.00005   0.00000  -0.00099  -0.00099   2.88249
   R36        2.07111   0.00098   0.00000  -0.00311  -0.00261   2.06850
   R37        2.06868   0.00004   0.00000   0.00023   0.00023   2.06891
   R38        2.06497   0.00001   0.00000   0.00044   0.00044   2.06541
   R39        2.06867   0.00007   0.00000  -0.00040  -0.00040   2.06827
   R40        2.68621  -0.00032   0.00000   0.00859   0.00864   2.69485
   R41        2.67947  -0.00003   0.00000   0.00960   0.00965   2.68912
   R42        2.60713   0.00042   0.00000  -0.00253  -0.00254   2.60459
   R43        2.05196   0.00019   0.00000   0.00022   0.00022   2.05218
   R44        2.61150  -0.00028   0.00000  -0.00466  -0.00465   2.60685
   R45        2.04437   0.00021   0.00000  -0.00149  -0.00149   2.04288
   R46        2.64218   0.00042   0.00000   0.00129   0.00124   2.64342
   R47        2.04871  -0.00009   0.00000  -0.00058  -0.00058   2.04812
   R48        2.64401  -0.00012   0.00000   0.00053   0.00049   2.64450
   R49        2.04900  -0.00003   0.00000  -0.00038  -0.00038   2.04861
   R50        2.05140   0.00003   0.00000   0.00015   0.00015   2.05155
    A1        2.09435  -0.00003   0.00000  -0.00074  -0.00083   2.09353
    A2        2.09718   0.00007   0.00000   0.00090   0.00094   2.09812
    A3        2.09159  -0.00004   0.00000  -0.00013  -0.00009   2.09150
    A4        2.09772  -0.00003   0.00000   0.00049   0.00055   2.09827
    A5        2.08637   0.00002   0.00000   0.00024   0.00021   2.08658
    A6        2.09895   0.00002   0.00000  -0.00072  -0.00076   2.09819
    A7        2.09573   0.00002   0.00000   0.00014   0.00016   2.09589
    A8        2.09998  -0.00004   0.00000   0.00001   0.00000   2.09998
    A9        2.08741   0.00002   0.00000  -0.00015  -0.00017   2.08725
   A10        2.09198   0.00004   0.00000  -0.00094  -0.00110   2.09088
   A11        2.09878  -0.00002   0.00000   0.00015   0.00022   2.09900
   A12        2.09240  -0.00002   0.00000   0.00083   0.00090   2.09330
   A13        2.09625  -0.00005   0.00000   0.00129   0.00147   2.09772
   A14        2.06621  -0.00014   0.00000   0.00299   0.00369   2.06990
   A15        2.11962   0.00019   0.00000  -0.00355  -0.00456   2.11506
   A16        2.08932   0.00005   0.00000  -0.00001  -0.00005   2.08927
   A17        2.06583   0.00031   0.00000   0.00895   0.00931   2.07513
   A18        2.12688  -0.00035   0.00000  -0.00838  -0.00878   2.11810
   A19        1.80179  -0.00018   0.00000  -0.01329  -0.01327   1.78852
   A20        1.62240   0.00015   0.00000   0.04593   0.04536   1.66775
   A21        1.71989   0.00032   0.00000   0.00472   0.00476   1.72464
   A22        2.12920   0.00008   0.00000  -0.00485  -0.00535   2.12384
   A23        2.06647  -0.00049   0.00000   0.00377   0.00416   2.07063
   A24        2.08582   0.00041   0.00000   0.00149   0.00158   2.08740
   A25        2.11708  -0.00006   0.00000  -0.00707  -0.00766   2.10943
   A26        2.09864  -0.00043   0.00000  -0.00217  -0.00203   2.09661
   A27        2.06433   0.00050   0.00000   0.00989   0.01028   2.07461
   A28        1.80189  -0.00063   0.00000  -0.01410  -0.01362   1.78827
   A29        2.47345  -0.00040   0.00000  -0.02236  -0.02456   2.44889
   A30        1.83774   0.00112   0.00000   0.07192   0.07176   1.90950
   A31        2.09191   0.00017   0.00000   0.00030   0.00019   2.09210
   A32        2.09131  -0.00012   0.00000   0.00037   0.00042   2.09173
   A33        2.09985  -0.00005   0.00000  -0.00065  -0.00060   2.09925
   A34        2.09434   0.00008   0.00000   0.00128   0.00126   2.09560
   A35        2.08865   0.00001   0.00000  -0.00034  -0.00033   2.08833
   A36        2.10016  -0.00009   0.00000  -0.00094  -0.00092   2.09923
   A37        2.09892  -0.00025   0.00000  -0.00077  -0.00079   2.09813
   A38        2.09872   0.00014   0.00000   0.00029   0.00029   2.09902
   A39        2.08541   0.00011   0.00000   0.00049   0.00050   2.08591
   A40        2.09567   0.00003   0.00000  -0.00001  -0.00010   2.09557
   A41        2.09131  -0.00008   0.00000  -0.00146  -0.00142   2.08989
   A42        2.09615   0.00005   0.00000   0.00150   0.00155   2.09769
   A43        1.92856   0.00050   0.00000  -0.01748  -0.01834   1.91022
   A44        1.96569   0.00182   0.00000  -0.00473  -0.00611   1.95958
   A45        1.80238  -0.00076   0.00000  -0.00311  -0.00295   1.79943
   A46        2.16832  -0.00382   0.00000  -0.02126  -0.02146   2.14686
   A47        1.57386   0.00618   0.00000   0.08791   0.08807   1.66193
   A48        1.95443  -0.00310   0.00000  -0.02087  -0.02054   1.93388
   A49        1.97179   0.00115   0.00000  -0.00457  -0.00472   1.96707
   A50        2.28907  -0.00234   0.00000   0.00024   0.00027   2.28934
   A51        2.01133   0.00144   0.00000   0.00706   0.00707   2.01840
   A52        1.98535   0.00145   0.00000  -0.04084  -0.04187   1.94348
   A53        1.93374   0.00050   0.00000  -0.00437  -0.00438   1.92936
   A54        1.95962  -0.00078   0.00000   0.00589   0.00593   1.96555
   A55        1.85958   0.00016   0.00000   0.00402   0.00400   1.86358
   A56        1.93358  -0.00004   0.00000  -0.00153  -0.00153   1.93204
   A57        1.87528  -0.00059   0.00000  -0.00497  -0.00487   1.87040
   A58        1.89825   0.00077   0.00000   0.00078   0.00064   1.89889
   A59        1.93617  -0.00004   0.00000   0.00011   0.00011   1.93628
   A60        1.91627   0.00004   0.00000  -0.00022  -0.00022   1.91605
   A61        1.95129  -0.00002   0.00000   0.00090   0.00090   1.95218
   A62        1.88693  -0.00001   0.00000  -0.00087  -0.00087   1.88607
   A63        1.89076   0.00003   0.00000  -0.00013  -0.00013   1.89063
   A64        1.88039   0.00000   0.00000   0.00016   0.00016   1.88055
   A65        2.11620   0.00200   0.00000   0.04873   0.04798   2.16419
   A66        2.01802   0.00261   0.00000   0.01688   0.01643   2.03445
   A67        2.18378  -0.00305   0.00000  -0.01374  -0.01413   2.16965
   A68        2.08108   0.00042   0.00000  -0.00426  -0.00443   2.07665
   A69        2.10365  -0.00064   0.00000  -0.00114  -0.00105   2.10260
   A70        2.08284   0.00026   0.00000   0.00494   0.00488   2.08772
   A71        2.09649   0.00039   0.00000  -0.00363  -0.00369   2.09280
   A72        2.08750   0.00026   0.00000   0.00371   0.00377   2.09127
   A73        2.10889  -0.00051   0.00000  -0.00379  -0.00392   2.10498
   A74        2.08572   0.00025   0.00000  -0.00082  -0.00093   2.08479
   A75        2.08130   0.00023   0.00000   0.00189   0.00188   2.08317
   A76        2.10098  -0.00012   0.00000  -0.00029  -0.00029   2.10070
   A77        2.10063  -0.00011   0.00000  -0.00170  -0.00170   2.09893
   A78        2.09722  -0.00033   0.00000  -0.00219  -0.00219   2.09503
   A79        2.09234   0.00011   0.00000   0.00180   0.00178   2.09412
   A80        2.09362   0.00022   0.00000   0.00042   0.00039   2.09401
   A81        2.11367   0.00008   0.00000   0.00244   0.00240   2.11607
   A82        2.08593   0.00001   0.00000  -0.00190  -0.00188   2.08405
   A83        2.08349  -0.00009   0.00000  -0.00056  -0.00054   2.08294
    D1       -0.03922   0.00013   0.00000   0.00433   0.00442  -0.03480
    D2        3.12116   0.00009   0.00000   0.00399   0.00399   3.12515
    D3        3.11458   0.00000   0.00000   0.00181   0.00197   3.11654
    D4       -0.00822  -0.00004   0.00000   0.00147   0.00153  -0.00669
    D5        0.03584  -0.00004   0.00000  -0.00260  -0.00259   0.03325
    D6       -3.05506  -0.00022   0.00000  -0.01458  -0.01425  -3.06931
    D7       -3.11792   0.00009   0.00000  -0.00008  -0.00014  -3.11806
    D8        0.07436  -0.00009   0.00000  -0.01206  -0.01180   0.06257
    D9        0.00674  -0.00006   0.00000  -0.00174  -0.00179   0.00495
   D10       -3.12289  -0.00006   0.00000  -0.00092  -0.00100  -3.12389
   D11        3.12941  -0.00002   0.00000  -0.00139  -0.00134   3.12806
   D12       -0.00023  -0.00002   0.00000  -0.00056  -0.00055  -0.00078
   D13        0.02891  -0.00008   0.00000  -0.00258  -0.00268   0.02623
   D14       -3.12060   0.00006   0.00000   0.00218   0.00214  -3.11846
   D15       -3.12456  -0.00009   0.00000  -0.00340  -0.00346  -3.12802
   D16        0.00913   0.00005   0.00000   0.00136   0.00135   0.01048
   D17       -0.03212   0.00017   0.00000   0.00429   0.00449  -0.02763
   D18        3.05966   0.00020   0.00000   0.02055   0.02042   3.08008
   D19        3.11735   0.00003   0.00000  -0.00045  -0.00030   3.11705
   D20       -0.07405   0.00006   0.00000   0.01581   0.01562  -0.05843
   D21       -0.00022  -0.00011   0.00000  -0.00171  -0.00187  -0.00209
   D22        3.08885   0.00010   0.00000   0.01123   0.01064   3.09949
   D23       -3.09045  -0.00013   0.00000  -0.01867  -0.01846  -3.10891
   D24       -0.00137   0.00007   0.00000  -0.00573  -0.00596  -0.00733
   D25        2.50611  -0.00054   0.00000  -0.04654  -0.04629   2.45982
   D26       -1.37982   0.00006   0.00000   0.05477   0.05306  -1.32676
   D27       -0.68599  -0.00052   0.00000  -0.02991  -0.03002  -0.71601
   D28        1.71126   0.00008   0.00000   0.07140   0.06933   1.78060
   D29       -2.52238   0.00089   0.00000   0.05067   0.05053  -2.47186
   D30        2.02431   0.00053   0.00000   0.03568   0.03605   2.06036
   D31        0.67105   0.00069   0.00000   0.03815   0.03839   0.70944
   D32       -1.06544   0.00034   0.00000   0.02316   0.02391  -1.04154
   D33       -0.65078  -0.00089   0.00000  -0.03604  -0.03602  -0.68681
   D34        2.55369  -0.00088   0.00000  -0.04365  -0.04360   2.51009
   D35        1.00904  -0.00068   0.00000   0.01070   0.01000   1.01904
   D36       -2.06967  -0.00067   0.00000   0.00309   0.00242  -2.06725
   D37        1.75542  -0.00228   0.00000  -0.11058  -0.11097   1.64445
   D38       -0.05731  -0.00215   0.00000  -0.10521  -0.10595  -0.16326
   D39       -0.03823   0.00018   0.00000   0.00066   0.00042  -0.03781
   D40       -3.09334   0.00009   0.00000  -0.00869  -0.00874  -3.10207
   D41        3.03980   0.00014   0.00000   0.00843   0.00816   3.04796
   D42       -0.01530   0.00005   0.00000  -0.00092  -0.00100  -0.01631
   D43        3.05581   0.00009   0.00000   0.00995   0.01001   3.06582
   D44       -0.07436  -0.00004   0.00000   0.00735   0.00736  -0.06700
   D45       -0.02450   0.00011   0.00000   0.00277   0.00285  -0.02165
   D46        3.12852  -0.00002   0.00000   0.00017   0.00020   3.12872
   D47        0.70617   0.00041   0.00000   0.03195   0.03249   0.73866
   D48       -1.98524   0.00049   0.00000   0.00200   0.00154  -1.98370
   D49       -2.52026   0.00045   0.00000   0.04056   0.04096  -2.47930
   D50        1.07152   0.00053   0.00000   0.01061   0.01000   1.08152
   D51        0.04213  -0.00016   0.00000  -0.00161  -0.00158   0.04056
   D52       -3.11586   0.00001   0.00000  -0.00037  -0.00039  -3.11625
   D53       -3.01555  -0.00022   0.00000  -0.00987  -0.00969  -3.02524
   D54        0.10964  -0.00005   0.00000  -0.00863  -0.00850   0.10114
   D55       -0.38387   0.00039   0.00000  -0.12758  -0.12767  -0.51154
   D56        2.00492   0.00058   0.00000  -0.04607  -0.04666   1.95826
   D57       -0.02911   0.00010   0.00000   0.00222   0.00225  -0.02686
   D58        3.12092   0.00011   0.00000   0.00168   0.00167   3.12259
   D59        3.12896  -0.00007   0.00000   0.00097   0.00105   3.13001
   D60       -0.00419  -0.00006   0.00000   0.00043   0.00046  -0.00373
   D61       -0.01068   0.00005   0.00000  -0.00041  -0.00043  -0.01112
   D62       -3.13462  -0.00002   0.00000  -0.00043  -0.00045  -3.13507
   D63        3.12242   0.00005   0.00000   0.00014   0.00016   3.12257
   D64       -0.00152  -0.00002   0.00000   0.00012   0.00014  -0.00138
   D65        0.03762  -0.00017   0.00000  -0.00213  -0.00216   0.03546
   D66       -3.11543  -0.00004   0.00000   0.00046   0.00048  -3.11494
   D67       -3.12149  -0.00010   0.00000  -0.00211  -0.00214  -3.12364
   D68        0.00865   0.00003   0.00000   0.00048   0.00050   0.00914
   D69        0.51405   0.00021   0.00000   0.09849   0.09766   0.61171
   D70       -2.79687   0.00234   0.00000   0.11996   0.11961  -2.67727
   D71        2.93473  -0.00091   0.00000   0.03599   0.03546   2.97018
   D72       -0.37619   0.00122   0.00000   0.05747   0.05740  -0.31879
   D73       -1.30549  -0.00142   0.00000   0.06956   0.06923  -1.23625
   D74        1.66678   0.00071   0.00000   0.09104   0.09118   1.75795
   D75       -2.83582   0.00035   0.00000  -0.01270  -0.01275  -2.84857
   D76       -0.66362   0.00010   0.00000  -0.01364  -0.01369  -0.67731
   D77        1.41275   0.00070   0.00000  -0.00680  -0.00695   1.40580
   D78        1.03975   0.00201   0.00000   0.05558   0.05548   1.09523
   D79       -3.07123   0.00176   0.00000   0.05464   0.05454  -3.01670
   D80       -0.99487   0.00236   0.00000   0.06148   0.06128  -0.93359
   D81       -0.81346  -0.00147   0.00000  -0.03346  -0.03347  -0.84692
   D82        1.35875  -0.00172   0.00000  -0.03440  -0.03441   1.32434
   D83       -2.84807  -0.00112   0.00000  -0.02756  -0.02766  -2.87574
   D84       -2.18462  -0.00143   0.00000  -0.02487  -0.02403  -2.20865
   D85        1.09772  -0.00282   0.00000  -0.04223  -0.04184   1.05588
   D86       -2.67818  -0.00275   0.00000  -0.06330  -0.06364  -2.74182
   D87        0.49087  -0.00172   0.00000  -0.01479  -0.01504   0.47583
   D88        0.29102  -0.00062   0.00000  -0.04235  -0.04210   0.24893
   D89       -2.82311   0.00042   0.00000   0.00617   0.00650  -2.81661
   D90        1.00763   0.00005   0.00000   0.00302   0.00301   1.01064
   D91        3.09219   0.00005   0.00000   0.00187   0.00185   3.09404
   D92       -1.10500   0.00005   0.00000   0.00249   0.00248  -1.10252
   D93       -3.10326   0.00010   0.00000   0.00050   0.00049  -3.10277
   D94       -1.01870   0.00009   0.00000  -0.00065  -0.00066  -1.01936
   D95        1.06729   0.00010   0.00000  -0.00002  -0.00003   1.06726
   D96       -1.04589  -0.00017   0.00000  -0.00597  -0.00595  -1.05184
   D97        1.03867  -0.00018   0.00000  -0.00713  -0.00710   1.03157
   D98        3.12466  -0.00017   0.00000  -0.00650  -0.00647   3.11819
   D99       -0.29037   0.00134   0.00000   0.02947   0.02940  -0.26097
   D100      -2.36362   0.00098   0.00000   0.03502   0.03492  -2.32870
   D101       1.82562   0.00093   0.00000   0.03925   0.03918   1.86480
   D102       3.11305   0.00115   0.00000   0.05553   0.05590  -3.11424
   D103      -0.00654   0.00078   0.00000   0.04641   0.04669   0.04014
   D104      -0.05428   0.00011   0.00000   0.00987   0.00982  -0.04446
   D105       3.10931  -0.00025   0.00000   0.00075   0.00061   3.10992
   D106       3.11776  -0.00082   0.00000  -0.05661  -0.05622   3.06154
   D107       0.02634  -0.00085   0.00000  -0.03576  -0.03545  -0.00911
   D108       0.00455   0.00022   0.00000  -0.00678  -0.00682  -0.00228
   D109      -3.08688   0.00019   0.00000   0.01407   0.01395  -3.07293
   D110       0.06034  -0.00030   0.00000  -0.00447  -0.00441   0.05593
   D111      -3.10632  -0.00021   0.00000  -0.00906  -0.00907  -3.11538
   D112      -3.10343   0.00007   0.00000   0.00483   0.00494  -3.09849
   D113       0.01310   0.00016   0.00000   0.00024   0.00028   0.01338
   D114       0.03767  -0.00035   0.00000  -0.00152  -0.00143   0.03624
   D115      -3.10690  -0.00009   0.00000   0.00808   0.00810  -3.09881
   D116       3.12976  -0.00034   0.00000  -0.02218  -0.02205   3.10771
   D117      -0.01481  -0.00008   0.00000  -0.01259  -0.01252  -0.02733
   D118      -0.01760   0.00014   0.00000  -0.00396  -0.00400  -0.02160
   D119       3.10874   0.00011   0.00000  -0.00559  -0.00562   3.10312
   D120      -3.13413   0.00005   0.00000   0.00061   0.00063  -3.13351
   D121      -0.00779   0.00002   0.00000  -0.00102  -0.00099  -0.00878
   D122      -0.03201   0.00018   0.00000   0.00694   0.00691  -0.02510
   D123       3.12481   0.00021   0.00000   0.00858   0.00854   3.13335
   D124       3.11256  -0.00008   0.00000  -0.00266  -0.00261   3.10995
   D125      -0.01381  -0.00005   0.00000  -0.00102  -0.00098  -0.01479
         Item               Value     Threshold  Converged?
 Maximum Force            0.006131     0.000450     NO 
 RMS     Force            0.000877     0.000300     NO 
 Maximum Displacement     0.797593     0.001800     NO 
 RMS     Displacement     0.187012     0.001200     NO 
 Predicted change in Energy=-2.286593D-03
 GradGradGradGradGradGradGradGradGradGradGradGradGradGradGradGradGradGrad

                          Input orientation:                          
 ---------------------------------------------------------------------
 Center     Atomic      Atomic             Coordinates (Angstroms)
 Number     Number       Type             X           Y           Z
 ---------------------------------------------------------------------
      1          6           0        3.919505   -0.535979   -1.698157
      2          6           0        4.843662   -1.429486   -1.164194
      3          6           0        4.716714   -1.866470    0.153437
      4          6           0        3.660788   -1.415108    0.939409
      5          6           0        2.711419   -0.547986    0.394640
      6          6           0        2.837759   -0.107237   -0.925984
      7         16           0        1.615668    0.944644   -1.670083
      8          6           0        1.226136    2.070959   -0.353592
      9          6           0        1.124059    1.641943    0.975375
     10         16           0        1.325120   -0.066742    1.396533
     11          6           0        0.769538    2.546705    1.978975
     12          6           0        0.470714    3.864216    1.649590
     13          6           0        0.555891    4.289556    0.324599
     14          6           0        0.952501    3.402689   -0.671291
     15          1           0        0.329271    5.318529    0.064853
     16          1           0        1.042562    3.740628   -1.698954
     17          1           0        0.714740    2.214589    3.011129
     18          1           0        0.178575    4.559512    2.429617
     19          1           0        4.031597   -0.177702   -2.716915
     20          1           0        3.571174   -1.736734    1.972474
     21          1           0        5.673239   -1.770266   -1.775062
     22          1           0        5.445373   -2.550126    0.576389
     23          6           0       -1.318804   -1.946966    0.448753
     24          1           0       -0.416030   -2.554541    0.367035
     25          6           0       -1.185636   -0.746233   -0.412095
     26          1           0       -0.635081   -0.946152   -1.330062
     27          6           0       -1.846606   -1.890688    1.867550
     28          1           0       -2.883004   -1.540692    1.878001
     29          6           0       -1.721290   -3.226361    2.593478
     30          1           0       -0.679274   -3.561245    2.619624
     31          1           0       -2.069454   -3.121284    3.624164
     32          1           0       -2.321812   -4.007194    2.116444
     33          1           0       -1.247897   -1.143434    2.397947
     34          6           0       -1.768062    0.525110   -0.318733
     35          6           0       -1.848714    1.279874   -1.525982
     36          6           0       -2.190623    1.126319    0.899864
     37          6           0       -2.377221    2.552794   -1.520437
     38          1           0       -1.501480    0.841796   -2.457021
     39          6           0       -2.666039    2.421289    0.897199
     40          1           0       -2.082184    0.601871    1.838938
     41          6           0       -2.772940    3.125757   -0.307230
     42          1           0       -2.460011    3.115597   -2.442969
     43          1           0       -2.951277    2.895632    1.829328
     44          1           0       -3.155774    4.141598   -0.297226
     45         35           0       -2.609162   -2.889240   -0.751740
 ---------------------------------------------------------------------
                    Distance matrix (angstroms):
                    1          2          3          4          5
     1  C    0.000000
     2  C    1.391955   0.000000
     3  C    2.415398   1.393995   0.000000
     4  C    2.792231   2.413409   1.391567   0.000000
     5  C    2.416488   2.784505   2.412009   1.396415   0.000000
     6  C    1.396512   2.414277   2.791151   2.422311   1.397952
     7  S    2.738740   4.038857   4.565532   4.069446   2.773391
     8  C    3.982237   5.098694   5.286261   4.444327   3.102385
     9  C    4.439103   5.277014   5.088390   3.972637   2.766361
    10  S    4.065479   4.560102   4.035743   2.735397   1.776854
    11  C    5.739906   6.502929   6.195878   5.013580   3.982227
    12  C    6.516385   7.420467   7.287507   6.209041   5.105212
    13  C    6.220227   7.301296   7.432254   6.523922   5.296510
    14  C    5.036930   6.223665   6.527903   5.756765   4.453969
    15  H    7.090363   8.211333   8.419128   7.563446   6.340299
    16  H    5.154238   6.439286   6.954876   6.355917   5.055733
    17  H    6.325623   6.910904   6.390402   5.113308   4.297041
    18  H    7.549642   8.399203   8.189563   7.074080   6.053343
    19  H    1.085723   2.153451   3.400036   3.877805   3.400258
    20  H    3.877715   3.398870   2.153599   1.085679   2.154497
    21  H    2.145918   1.085122   2.154833   3.397712   3.869620
    22  H    3.399797   2.155811   1.084997   2.145878   3.393538
    23  C    5.834379   6.391038   6.043275   5.031893   4.266470
    24  H    5.209267   5.592385   5.183061   4.271576   3.715906
    25  C    5.268835   6.114321   6.034276   5.075606   3.984615
    26  H    4.587808   5.502522   5.629339   4.881076   3.785788
    27  C    6.913576   7.359611   6.783505   5.605266   4.974726
    28  H    7.750643   8.304739   7.799742   6.611954   5.872256
    29  C    7.581216   7.774796   7.017905   5.914672   5.626498
    30  H    6.996015   7.025987   6.170172   5.124955   5.052432
    31  H    8.418938   8.577979   7.724803   6.553977   6.317312
    32  H    8.096576   8.291633   7.614260   6.625393   6.345403
    33  H    6.621866   7.062419   6.413828   5.127994   4.477050
    34  C    5.947868   6.946232   6.927836   5.900828   4.661135
    35  C    6.049737   7.229068   7.471598   6.610272   5.274910
    36  C    6.844458   7.763609   7.564737   6.379609   5.204667
    37  C    7.015758   8.253885   8.523829   7.632342   6.259123
    38  H    5.644574   6.862285   7.267403   6.578629   5.273707
    39  C    7.671420   8.687544   8.569895   7.399220   6.163296
    40  H    7.058754   7.817452   7.426886   6.152973   5.136808
    41  C    7.754470   8.916123   9.012739   7.972855   6.638313
    42  H    7.388300   8.696935   9.114148   8.332583   6.943886
    43  H    8.451434   9.403664   9.180649   7.943163   6.781074
    44  H    8.596622   9.786705   9.913428   8.880978   7.542867
    45  Br   7.004072   7.605628   7.452104   6.659228   5.924882
                    6          7          8          9         10
     6  C    0.000000
     7  S    1.775850   0.000000
     8  C    2.769386   1.775800   0.000000
     9  C    3.100252   2.779631   1.400224   0.000000
    10  S    2.771966   3.242136   2.764507   1.771272   0.000000
    11  C    4.445192   4.074083   2.423981   1.396958   2.734596
    12  C    5.292345   4.566732   2.792699   2.412451   4.030692
    13  C    5.109077   4.036126   2.414818   2.784992   4.551712
    14  C    3.992323   2.734841   1.396178   2.416851   4.056068
    15  H    6.059142   4.878082   3.395022   3.870145   5.636153
    16  H    4.315818   2.854262   2.152091   3.400464   4.915073
    17  H    5.039736   4.933373   3.406391   2.154010   2.860761
    18  H    6.333235   5.651552   3.877697   3.394255   4.876890
    19  H    2.153521   2.862208   4.302602   5.039632   4.925219
    20  H    3.405028   4.927678   5.040665   4.289293   2.857506
    21  H    3.395077   4.883200   6.045851   6.316891   5.645099
    22  H    3.876143   5.650372   6.326235   6.033771   4.880196
    23  C    4.748844   4.632710   4.823298   4.373234   3.379921
    24  H    4.271807   4.530115   4.960974   4.511367   3.206339
    25  C    4.106105   3.505553   3.708994   3.600437   3.168081
    26  H    3.595507   2.959154   3.677035   3.886882   3.471321
    27  C    5.738275   5.704498   5.483600   4.701097   3.688968
    28  H    6.530256   6.245305   5.908389   5.196196   4.484713
    29  C    6.549844   6.834509   6.740485   5.866400   4.549339
    30  H    6.072151   6.631092   6.647731   5.747063   4.210119
    31  H    7.339554   7.625020   7.324127   6.316877   5.080915
    32  H    7.147531   7.373075   7.458751   6.714821   5.417154
    33  H    5.367942   5.395270   4.901442   3.925330   2.963531
    34  C    4.688517   3.667667   3.369879   3.359523   3.586112
    35  C    4.924135   3.483545   3.384527   3.901956   4.519700
    36  C    5.489991   4.596246   3.760019   3.355396   3.745734
    37  C    5.884314   4.307168   3.818099   4.395189   5.392403
    38  H    4.698269   3.216592   3.657206   4.394888   4.864668
    39  C    6.325285   5.206191   4.103198   3.870185   4.729586
    40  H    5.688010   5.109288   4.232067   3.479581   3.500355
    41  C    6.505002   5.086698   4.136104   4.362726   5.467079
    42  H    6.383907   4.682045   4.363994   5.167426   6.260692
    43  H    7.079682   6.075295   4.784977   4.348487   5.220205
    44  H    7.373627   5.905244   4.846841   5.117105   6.376312
    45  Br   6.118728   5.778512   6.282643   6.119762   5.297183
                   11         12         13         14         15
    11  C    0.000000
    12  C    1.390548   0.000000
    13  C    2.412495   1.394191   0.000000
    14  C    2.791074   2.414874   1.391270   0.000000
    15  H    3.397161   2.155556   1.085177   2.144940   0.000000
    16  H    3.876487   3.399269   2.152426   1.085543   2.471755
    17  H    1.085655   2.152814   3.398259   3.876639   4.296926
    18  H    2.145625   1.085000   2.155538   3.398946   2.488156
    19  H    6.333625   6.934216   6.425553   5.146320   7.187072
    20  H    5.118306   6.409972   6.937117   6.345125   7.995354
    21  H    7.534940   8.398922   8.204710   7.089650   9.066107
    22  H    7.057504   8.187965   8.411402   7.561654   9.399569
    23  C    5.186119   6.197920   6.513379   5.918795   7.459956
    24  H    5.479656   6.605430   6.912893   6.199967   7.914039
    25  C    4.514794   5.315099   5.379108   4.674651   6.269270
    26  H    5.012258   5.765479   5.618626   4.676197   6.490146
    27  C    5.152387   6.207770   6.807945   6.503888   7.743188
    28  H    5.482524   6.364953   6.944843   6.756256   7.788139
    29  C    6.317446   7.481449   8.174495   7.858255   9.144062
    30  H    6.310035   7.576339   8.272113   7.873321   9.294858
    31  H    6.549246   7.690813   8.526436   8.375283   9.468527
    32  H    7.247686   8.365121   8.962586   8.567319   9.909913
    33  H    4.226430   5.346983   6.088498   5.910094   7.048953
    34  C    3.975641   4.476164   4.470536   3.975704   5.246218
    35  C    4.554649   4.705617   4.273753   3.617132   4.856450
    36  C    3.456086   3.891129   4.228515   4.186839   4.962029
    37  C    4.706168   4.458658   3.876036   3.539833   4.181810
    38  H    5.267096   5.467068   4.884388   3.971024   5.454598
    39  C    3.604047   3.533744   3.768173   4.064128   4.249550
    40  H    3.454607   4.146810   4.780343   4.832716   5.586533
    41  C    4.255724   3.859502   3.582562   3.753417   3.817119
    42  H    5.505198   5.089068   4.258319   3.855710   4.349962
    43  H    3.740135   3.560967   4.062938   4.663656   4.443624
    44  H    4.809662   4.125342   3.766300   4.190923   3.696188
    45  Br   6.958586   7.801358   7.919039   7.230510   8.756065
                   16         17         18         19         20
    16  H    0.000000
    17  H    4.961970   0.000000
    18  H    4.296759   2.474731   0.000000
    19  H    5.032285   7.038116   7.985848   0.000000
    20  H    7.062206   4.985074   7.166688   4.963158   0.000000
    21  H    7.198536   7.960742   9.377460   2.473526   4.296956
    22  H    8.008466   7.142083   9.039943   4.298024   2.474527
    23  C    6.522072   5.293355   6.964210   6.463632   5.126188
    24  H    6.784170   5.569063   7.430851   5.911133   4.375389
    25  C    5.172310   4.908804   6.171493   5.731923   5.412439
    26  H    4.991641   5.536988   6.716365   4.928667   5.405954
    27  C    7.264914   4.972078   6.783978   7.648851   5.420982
    28  H    7.489794   5.322581   6.847629   8.413246   6.457845
    29  C    8.637290   5.976002   8.015993   8.401803   5.533064
    30  H    8.656338   5.954562   8.168151   7.881581   4.670540
    31  H    9.225295   6.049717   8.091674   9.278835   6.038356
    32  H    9.268496   6.980809   8.929640   8.853936   6.316882
    33  H    6.773837   3.937544   5.878726   7.414007   4.874061
    34  C    4.488226   4.484041   5.255399   6.315162   6.234822
    35  C    3.800620   5.294371   5.523829   6.174214   7.121398
    36  C    4.903259   3.752720   4.442978   7.314204   6.522719
    37  C    3.624601   5.496335   5.114874   7.068247   8.123046
    38  H    3.930655   6.057794   6.365786   5.632217   7.211176
    39  C    4.715335   3.992630   3.874549   8.042071   7.572859
    40  H    5.668555   3.434774   4.595960   7.664323   6.119425
    41  C    4.107677   4.899556   4.272870   7.938586   8.311958
    42  H    3.634865   6.374797   5.726178   7.284356   8.911590
    43  H    5.395697   3.911541   3.595110   8.881117   8.001354
    44  H    4.444282   5.444214   4.327610   8.727517   9.217275
    45  Br   7.628070   7.159370   8.566003   7.437340   6.851727
                   21         22         23         24         25
    21  H    0.000000
    22  H    2.487856   0.000000
    23  C    7.339294   6.792214   0.000000
    24  H    6.502527   5.865142   1.091250   0.000000
    25  C    7.067566   6.942723   1.483427   2.114076   0.000000
    26  H    6.377467   6.571088   2.152507   2.348411   1.088917
    27  C    8.356506   7.434710   1.514836   2.176877   2.635042
    28  H    9.306281   8.489700   2.157436   3.065432   2.959183
    29  C    8.711108   7.475760   2.529563   2.666850   3.933374
    30  H    7.929394   6.535171   2.779851   2.481311   4.167975
    31  H    9.535522   8.129439   3.467813   3.696471   4.765856
    32  H    9.168888   8.051334   2.834036   2.966924   4.279986
    33  H    8.106112   7.077903   2.109513   2.609181   2.838658
    34  C    7.922285   7.892525   2.627171   3.432567   1.401516
    35  C    8.120664   8.502504   3.820063   4.509860   2.405312
    36  C    8.796917   8.481115   3.226243   4.120900   2.497536
    37  C    9.141312   9.572327   5.024520   5.787374   3.678570
    38  H    7.665803   8.304546   4.031636   4.548472   2.608317
    39  C    9.708433   9.519080   4.593234   5.486575   3.733503
    40  H    8.878886   8.257919   3.001988   3.860765   2.772785
    41  C    9.872361  10.026819   5.330905   6.186715   4.186029
    42  H    9.511441  10.183911   5.940871   6.650146   4.545570
    43  H   10.447225  10.086122   5.293554   6.186288   4.626516
    44  H   10.727796  10.932617   6.403246   7.265378   5.271199
    45  Br   8.420062   8.170340   1.998522   2.484655   2.595046
                   26         27         28         29         30
    26  H    0.000000
    27  C    3.547487   0.000000
    28  H    3.962108   1.093951   0.000000
    29  C    4.666193   1.525351   2.168632   0.000000
    30  H    4.737159   2.172335   3.080433   1.094819   0.000000
    31  H    5.597586   2.156320   2.491830   1.092965   1.770669
    32  H    4.908507   2.183430   2.540753   1.094482   1.774822
    33  H    3.783188   1.094606   1.761173   2.144974   2.493648
    34  C    2.114484   3.259154   3.215007   4.749388   5.149533
    35  C    2.542928   4.644193   4.540093   6.106745   6.479974
    36  C    3.418686   3.187020   2.923882   4.694083   5.216800
    37  C    3.913301   5.612891   5.344326   7.124126   7.576582
    38  H    2.284173   5.127134   5.135881   6.488894   6.770164
    39  C    4.519419   4.495131   4.087339   5.972090   6.534884
    40  H    3.812223   2.503831   2.287666   3.918537   4.461969
    41  C    4.711377   5.545493   5.153940   7.061832   7.593808
    42  H    4.589852   6.634737   6.366375   8.132154   8.566276
    43  H    5.486877   4.912293   4.437116   6.290913   6.890416
    44  H    5.771122   6.541304   6.090520   8.043677   8.600864
    45  Br   2.829671   2.905044   2.968015   3.477420   3.942354
                   31         32         33         34         35
    31  H    0.000000
    32  H    1.766845   0.000000
    33  H    2.467884   3.071426   0.000000
    34  C    5.378983   5.174795   3.230319   0.000000
    35  C    6.778120   6.437715   4.650873   1.426052   0.000000
    36  C    5.047635   5.277332   2.878326   1.423021   2.454630
    37  C    7.665298   7.500894   5.503745   2.434476   1.378287
    38  H    7.280756   6.715819   5.251300   2.177988   1.085964
    39  C    6.205833   6.552134   4.119542   2.424943   2.800474
    40  H    4.129052   4.623626   2.013608   2.181768   3.440477
    41  C    7.414598   7.546967   5.279179   2.788060   2.397256
    42  H    8.709840   8.458220   6.560718   3.420789   2.141128
    43  H    6.340530   6.937411   4.420281   3.410798   3.883867
    44  H    8.325073   8.539562   6.231815   3.873654   3.377531
    45  Br   4.415163   3.091743   3.849858   3.542983   4.308043
                   36         37         38         39         40
    36  C    0.000000
    37  C    2.815583   0.000000
    38  H    3.438684   2.138136   0.000000
    39  C    1.379484   2.438375   3.886102   0.000000
    40  H    1.081048   3.895966   4.341664   2.130268   0.000000
    41  C    2.407057   1.398840   3.384478   1.399411   3.384255
    42  H    3.899273   1.083820   2.467620   3.417781   4.979588
    43  H    2.138450   3.415846   4.969200   1.084079   2.452907
    44  H    3.384739   2.150974   4.276693   2.150803   4.271471
    45  Br   4.362073   5.500947   4.249184   5.560931   4.379176
                   41         42         43         44         45
    41  C    0.000000
    42  H    2.158566   0.000000
    43  H    2.156303   4.306071   0.000000
    44  H    1.085631   2.478099   2.473153   0.000000
    45  Br   6.033623   6.240237   6.343792   7.066686   0.000000
 Stoichiometry    C22H20BrS2(1+)
 Framework group  C1[X(C22H20BrS2)]
 Deg. of freedom   129
 Full point group                 C1      NOp   1
 Largest Abelian subgroup         C1      NOp   1
 Largest concise Abelian subgroup C1      NOp   1
                         Standard orientation:                         
 ---------------------------------------------------------------------
 Center     Atomic      Atomic             Coordinates (Angstroms)
 Number     Number       Type             X           Y           Z
 ---------------------------------------------------------------------
      1          6           0        3.232895   -2.407956   -1.525186
      2          6           0        3.595248   -3.619015   -0.942455
      3          6           0        3.217872   -3.907831    0.368039
      4          6           0        2.471349   -2.987770    1.097869
      5          6           0        2.074758   -1.788201    0.503123
      6          6           0        2.453525   -1.495865   -0.810400
      7         16           0        1.914226   -0.009398   -1.618618
      8          6           0        2.051245    1.201090   -0.326561
      9          6           0        1.699008    0.907748    0.996506
     10         16           0        1.042927   -0.678958    1.431624
     11          6           0        1.774896    1.898493    1.978421
     12          6           0        2.154720    3.190238    1.630926
     13          6           0        2.490192    3.488494    0.310975
     14          6           0        2.459451    2.493662   -0.661134
     15          1           0        2.792879    4.494061    0.037433
     16          1           0        2.744548    2.720646   -1.683681
     17          1           0        1.523340    1.659970    3.007243
     18          1           0        2.195360    3.961213    2.393270
     19          1           0        3.546639   -2.173338   -2.537764
     20          1           0        2.194180   -3.200481    2.125794
     21          1           0        4.188044   -4.329518   -1.509260
     22          1           0        3.513415   -4.844329    0.829388
     23          6           0       -2.133097   -1.099251    0.354550
     24          1           0       -1.626320   -2.065093    0.320606
     25          6           0       -1.406327   -0.129806   -0.501334
     26          1           0       -0.977971   -0.591869   -1.389449
     27          6           0       -2.631845   -0.761007    1.744360
     28          1           0       -3.375571    0.040063    1.700935
     29          6           0       -3.190036   -1.975645    2.479050
     30          1           0       -2.435778   -2.765130    2.559273
     31          1           0       -3.490804   -1.690265    3.490322
     32          1           0       -4.068531   -2.389081    1.973869
     33          1           0       -1.773280   -0.374814    2.302824
     34          6           0       -1.316035    1.267498   -0.441023
     35          6           0       -0.974358    1.937396   -1.652683
     36          6           0       -1.453947    2.029445    0.752880
     37          6           0       -0.832125    3.308103   -1.677322
     38          1           0       -0.837446    1.362338   -2.563661
     39          6           0       -1.254229    3.394062    0.722701
     40          1           0       -1.649739    1.541698    1.697566
     41          6           0       -0.959690    4.032304   -0.487359
     42          1           0       -0.596259    3.817807   -2.604271
     43          1           0       -1.319472    3.971535    1.637849
     44          1           0       -0.812238    5.107807   -0.499459
     45         35           0       -3.662579   -1.345618   -0.908016
 ---------------------------------------------------------------------
 Rotational constants (GHZ):           0.1913533           0.1526985           0.1090764
 Standard basis: 6-31+G(d,p) (6D, 7F)
 There are   598 symmetry adapted cartesian basis functions of A   symmetry.
 There are   598 symmetry adapted basis functions of A   symmetry.
   598 basis functions,  1043 primitive gaussians,   598 cartesian basis functions
   109 alpha electrons      109 beta electrons
       nuclear repulsion energy      3023.6799204950 Hartrees.
 NAtoms=   45 NActive=   45 NUniq=   45 SFac= 1.00D+00 NAtFMM=   60 NAOKFM=F Big=F
 Integral buffers will be    131072 words long.
 Raffenetti 2 integral format.
 Two-electron integral symmetry is turned on.
 Nuclear repulsion after empirical dispersion term =     3023.6374564986 Hartrees.
 ------------------------------------------------------------------------------
 Polarizable Continuum Model (PCM)
 =================================
 Model                : PCM.
 Atomic radii         : SMD-Coulomb.
 Polarization charges : Total charges.
 Charge compensation  : None.
 Solution method      : Matrix inversion.
 Cavity type          : VdW (van der Waals Surface) (Alpha=1.000).
 Cavity algorithm     : GePol (No added spheres)
                        Default sphere list used, NSphG=   45.
                        Lebedev-Laikov grids with approx.  5.0 points / Ang**2.
                        Smoothing algorithm: York/Karplus (Gamma=1.0000).
                        Polarization charges: spherical gaussians, with
                                              point-specific exponents (IZeta= 3).
                        Self-potential: point-specific (ISelfS= 7).
                        Self-field    : sphere-specific E.n sum rule (ISelfD= 2).
 1st derivatives      : Analytical E(r).r(x)/FMM algorithm (CHGder, D1EAlg=3).
                        Cavity 1st derivative terms included.
 Solvent              : Dichloromethane, Eps=   8.930000 Eps(inf)=   2.028346
 ------------------------------------------------------------------------------
 ------------------------------------------------------------------------------
 Atomic radii for non-electrostatic terms: SMD-CDS.
 ------------------------------------------------------------------------------
 Nuclear repulsion after PCM non-electrostatic terms =     3023.6213073964 Hartrees.
 One-electron integrals computed using PRISM.
 NBasis=   598 RedAO= T EigKep=  1.07D-06  NBF=   598
 NBsUse=   596 1.00D-06 EigRej=  7.46D-07 NBFU=   596
 Initial guess from the checkpoint file:  "/home/ansgus3642/gaussian/scratch/Gau-1153.chk"
 B after Tr=     0.000000    0.000000    0.000000
         Rot=    0.989110    0.004701    0.007702    0.146898 Ang=  16.93 deg.
 ExpMin= 3.50D-02 ExpMax= 5.74D+05 ExpMxC= 5.74D+03 IAcc=3 IRadAn=         5 AccDes= 0.00D+00
 Harris functional with IExCor= 4639 and IRadAn=       5 diagonalized for initial guess.
 HarFok:  IExCor= 4639 AccDes= 0.00D+00 IRadAn=         5 IDoV= 1 UseB2=F ITyADJ=14
 ICtDFT=  3500011 ScaDFX=  1.000000  1.000000  1.000000  1.000000
 FoFCou: FMM=F IPFlag=           0 FMFlag=      100000 FMFlg1=           0
         NFxFlg=           0 DoJE=T BraDBF=F KetDBF=T FulRan=T
         wScrn=  0.000000 ICntrl=       500 IOpCl=  0 I1Cent=   200000004 NGrid=           0
         NMat0=    1 NMatS0=      1 NMatT0=    0 NMatD0=    1 NMtDS0=    0 NMtDT0=    0
 Petite list used in FoFCou.
 Requested convergence on RMS density matrix=1.00D-08 within 128 cycles.
 Requested convergence on MAX density matrix=1.00D-06.
 Requested convergence on             energy=1.00D-06.
 No special actions if energy rises.
 Inv3:  Mode=1 IEnd=    34578075.
 Iteration    1 A*A^-1 deviation from unit magnitude is 3.22D-15 for   2637.
 Iteration    1 A*A^-1 deviation from orthogonality  is 3.11D-15 for   1964    703.
 Iteration    1 A^-1*A deviation from unit magnitude is 3.11D-15 for   2154.
 Iteration    1 A^-1*A deviation from orthogonality  is 1.72D-14 for   2112   2007.
 Error on total polarization charges =  0.04963
 SCF Done:  E(RwB97XD) =  -4218.08118328     A.U. after   20 cycles
            NFock= 20  Conv=0.50D-08     -V/T= 2.0064
 SMD-CDS (non-electrostatic) energy       (kcal/mol) =     -10.13
 (included in total energy above)
 D1PCM: PCM CHGder 1st derivatives, ID1Alg=3 FixD1E=F DoIter=F DoCFld=F I1PDM=0.
 Calling FoFJK, ICntrl=      2127 FMM=F ISym2X=0 I1Cent= 0 IOpClX= 0 NMat=1 NMatS=1 NMatT=0.
 ***** Axes restored to original set *****
 -------------------------------------------------------------------
 Center     Atomic                   Forces (Hartrees/Bohr)
 Number     Number              X              Y              Z
 -------------------------------------------------------------------
      1        6           0.000108454    0.000150789   -0.000083733
      2        6           0.000061896    0.000021939    0.000006414
      3        6           0.000005881    0.000062540   -0.000062344
      4        6          -0.000021810    0.000071984    0.000013636
      5        6           0.000038844   -0.000413563    0.000378002
      6        6          -0.000015696   -0.000003642    0.000015305
      7       16           0.000747732    0.000340096   -0.000931094
      8        6           0.000407483    0.000888047   -0.000672076
      9        6          -0.000289103   -0.000407560    0.000314361
     10       16           0.000144206    0.000119251   -0.001516639
     11        6           0.000467052    0.000619028    0.000338428
     12        6           0.000891801   -0.000109935    0.000338761
     13        6           0.000564184   -0.000016534    0.000075708
     14        6           0.000814376    0.000220532    0.000345161
     15        1          -0.000019491    0.000012862    0.000028094
     16        1          -0.000056769    0.000008706   -0.000092721
     17        1          -0.000108605   -0.000108983   -0.000010924
     18        1          -0.000030571    0.000023991    0.000066421
     19        1           0.000084464    0.000082141    0.000161911
     20        1          -0.000120609   -0.000008785    0.000080171
     21        1          -0.000036614    0.000007311   -0.000007408
     22        1           0.000012414   -0.000035182   -0.000037635
     23        6           0.000298681    0.000086486    0.000034719
     24        1          -0.000081566    0.000098235    0.000439691
     25        6           0.000799418   -0.000652646    0.000534630
     26        1          -0.001366527   -0.000100544   -0.000310830
     27        6          -0.000308579   -0.000090272   -0.000187647
     28        1           0.000004676    0.000219463   -0.000292147
     29        6           0.000203013   -0.000108589   -0.000017274
     30        1          -0.000054248   -0.000024794   -0.000015621
     31        1          -0.000000353   -0.000009345   -0.000044508
     32        1          -0.000047666    0.000128932   -0.000070389
     33        1           0.001089247   -0.001859926    0.001404606
     34        6          -0.000581521    0.000670008    0.000140015
     35        6           0.000281702    0.000448314    0.000638940
     36        6          -0.000519686    0.000802698   -0.001191292
     37        6          -0.000445007   -0.000799117   -0.000019573
     38        1          -0.000054157   -0.000987851    0.000539310
     39        6          -0.001475026   -0.000463643   -0.000445486
     40        1          -0.001741304    0.000726625   -0.000153748
     41        6          -0.000311059    0.000323873    0.000123012
     42        1           0.000065249    0.000160239   -0.000098461
     43        1           0.000106979   -0.000033609   -0.000041300
     44        1           0.000099206   -0.000003127    0.000074017
     45       35           0.000389006   -0.000056443    0.000211536
 -------------------------------------------------------------------
 Cartesian Forces:  Max     0.001859926 RMS     0.000487692

 GradGradGradGradGradGradGradGradGradGradGradGradGradGradGradGradGradGrad
 Berny optimization.
 Using GEDIIS/GDIIS optimizer.
 FormGI is forming the generalized inverse of G from B-inverse, IUseBI=4.
 Internal  Forces:  Max     0.007027627 RMS     0.001324028
 Search for a local minimum.
 Step number   2 out of a maximum of  268
 All quantities printed in internal units (Hartrees-Bohrs-Radians)
 Mixed Optimization -- RFO/linear search
 Update second derivatives using D2CorX and points    1    2
 DE= -7.08D-04 DEPred=-2.29D-03 R= 3.09D-01
 Trust test= 3.09D-01 RLast= 4.80D-01 DXMaxT set to 3.00D-01
 ITU=  0  0
 Use linear search instead of GDIIS.
     Eigenvalues ---    0.00119   0.00185   0.00283   0.00331   0.00449
     Eigenvalues ---    0.00790   0.00938   0.01032   0.01137   0.01311
     Eigenvalues ---    0.01448   0.01563   0.01611   0.01683   0.01708
     Eigenvalues ---    0.01783   0.01793   0.01805   0.01849   0.01911
     Eigenvalues ---    0.02110   0.02138   0.02247   0.02269   0.02304
     Eigenvalues ---    0.02344   0.02394   0.02499   0.02541   0.02568
     Eigenvalues ---    0.02749   0.02804   0.02819   0.02876   0.02890
     Eigenvalues ---    0.02930   0.03012   0.03193   0.03401   0.03592
     Eigenvalues ---    0.04503   0.04528   0.04848   0.05363   0.07596
     Eigenvalues ---    0.08448   0.08662   0.10824   0.10955   0.11044
     Eigenvalues ---    0.11064   0.11492   0.11700   0.11751   0.11997
     Eigenvalues ---    0.12273   0.12345   0.12366   0.12476   0.12504
     Eigenvalues ---    0.12541   0.12642   0.12975   0.13516   0.14449
     Eigenvalues ---    0.15705   0.15827   0.15850   0.16081   0.16386
     Eigenvalues ---    0.16828   0.17564   0.17938   0.18695   0.18810
     Eigenvalues ---    0.19316   0.19325   0.19357   0.19541   0.19670
     Eigenvalues ---    0.20450   0.21518   0.22331   0.24535   0.24833
     Eigenvalues ---    0.26668   0.27579   0.29067   0.29231   0.30723
     Eigenvalues ---    0.31494   0.32230   0.34243   0.34503   0.34628
     Eigenvalues ---    0.35049   0.35404   0.35702   0.36349   0.36528
     Eigenvalues ---    0.36586   0.36594   0.36731   0.36750   0.36796
     Eigenvalues ---    0.36848   0.36934   0.36964   0.36977   0.37055
     Eigenvalues ---    0.37162   0.37460   0.37507   0.40316   0.41307
     Eigenvalues ---    0.42588   0.42768   0.43756   0.46196   0.46782
     Eigenvalues ---    0.47411   0.47815   0.48198   0.48261   0.51464
     Eigenvalues ---    0.51892   0.53125   0.555661000.000001000.00000
     Eigenvalues --- 1000.000001000.000001000.000001000.000001000.00000
     Eigenvalues --- 1000.000001000.000001000.000001000.000001000.00000
     Eigenvalues --- 1000.000001000.000001000.000001000.000001000.00000
     Eigenvalues --- 1000.000001000.000001000.000001000.000001000.00000
     Eigenvalues --- 1000.000001000.000001000.000001000.000001000.00000
     Eigenvalues --- 1000.000001000.000001000.000001000.000001000.00000
     Eigenvalues --- 1000.000001000.000001000.000001000.000001000.00000
     Eigenvalues --- 1000.000001000.000001000.000001000.000001000.00000
     Eigenvalues --- 1000.000001000.000001000.000001000.000001000.00000
     Eigenvalues --- 1000.000001000.000001000.000001000.000001000.00000
     Eigenvalues --- 1000.000001000.000001000.000001000.000001000.00000
     Eigenvalues --- 1000.000001000.000001000.000001000.000001000.00000
     Eigenvalues --- 1000.000001000.000001000.000001000.000001000.00000
     Eigenvalues --- 1000.000001000.000001000.000001000.000001000.00000
     Eigenvalues --- 1000.000001000.000001000.000001000.000001000.00000
     Eigenvalues --- 1000.000001000.000001000.000001000.000001000.00000
     Eigenvalues --- 1000.000001000.000001000.000001000.000001000.00000
     Eigenvalues --- 1000.000001000.000001000.000001000.000001000.00000
     Eigenvalues --- 1000.000001000.000001000.000001000.000001000.00000
     Eigenvalues --- 1000.000001000.000001000.000001000.000001000.00000
     Eigenvalues --- 1000.000001000.000001000.000001000.000001000.00000
     Eigenvalues --- 1000.000001000.000001000.000001000.000001000.00000
     Eigenvalues --- 1000.000001000.000001000.000001000.000001000.00000
     Eigenvalues --- 1000.000001000.000001000.000001000.000001000.00000
     Eigenvalues --- 1000.000001000.000001000.000001000.000001000.00000
     Eigenvalues --- 1000.000001000.000001000.00000
 RFO step:  Lambda=-5.01655384D-03 EMin= 1.18657347D-03
 Quartic linear search produced a step of -0.38099.
 Maximum step size (   0.300) exceeded in Quadratic search.
    -- Step size scaled by   0.812
 Iteration  1 RMS(Cart)=  0.19843930 RMS(Int)=  0.00758135
 Iteration  2 RMS(Cart)=  0.01814964 RMS(Int)=  0.00029977
 Iteration  3 RMS(Cart)=  0.00018794 RMS(Int)=  0.00029304
 Iteration  4 RMS(Cart)=  0.00000003 RMS(Int)=  0.00029304
 Iteration  1 RMS(Cart)=  0.00005735 RMS(Int)=  0.00001517
 Iteration  2 RMS(Cart)=  0.00001525 RMS(Int)=  0.00001659
 Iteration  3 RMS(Cart)=  0.00000405 RMS(Int)=  0.00001739
 Iteration  4 RMS(Cart)=  0.00000108 RMS(Int)=  0.00001762
 Iteration  5 RMS(Cart)=  0.00000029 RMS(Int)=  0.00001769
 Variable       Old X    -DE/DX   Delta X   Delta X   Delta X     New X
                                 (Linear)    (Quad)   (Total)
    R1        2.63041  -0.00007  -0.00022   0.00042   0.00024   2.63066
    R2        2.63902   0.00007   0.00022  -0.00059  -0.00038   2.63865
    R3        2.05172  -0.00012   0.00009  -0.00058  -0.00050   2.05122
    R4        2.63427  -0.00010  -0.00001   0.00002   0.00006   2.63433
    R5        2.05058  -0.00003  -0.00003   0.00006   0.00004   2.05062
    R6        2.62968   0.00003   0.00004   0.00005   0.00010   2.62978
    R7        2.05035   0.00002  -0.00001   0.00010   0.00010   2.05044
    R8        2.63884  -0.00005   0.00032  -0.00058  -0.00030   2.63854
    R9        2.05164   0.00010   0.00010  -0.00026  -0.00016   2.05147
   R10        2.64175  -0.00034   0.00025   0.00101   0.00134   2.64309
   R11        3.35777  -0.00022  -0.00062   0.00411   0.00338   3.36115
   R12        3.35587  -0.00040  -0.00030   0.00247   0.00243   3.35830
   R13        3.35578   0.00057   0.00114  -0.00123  -0.00055   3.35522
   R14        5.59199   0.00109  -0.09249   0.17604   0.08344   5.67543
   R15        2.64604   0.00114  -0.00065   0.00123   0.00040   2.64644
   R16        2.63839  -0.00004   0.00026   0.00026   0.00050   2.63890
   R17        3.34722   0.00054   0.00033   0.00758   0.00816   3.35538
   R18        2.63987   0.00027  -0.00019   0.00001  -0.00012   2.63975
   R19        5.98681   0.00143   0.00000   0.00000   0.00000   5.98681
   R20        5.60026   0.00202  -0.02311   0.11608   0.09263   5.69289
   R21        2.62776  -0.00045   0.00027   0.00140   0.00169   2.62945
   R22        2.05159   0.00003   0.00009  -0.00020  -0.00011   2.05148
   R23        2.63464   0.00013  -0.00016   0.00078   0.00058   2.63522
   R24        2.05035   0.00007   0.00001   0.00016   0.00018   2.05053
   R25        2.62912   0.00013   0.00038  -0.00029   0.00003   2.62915
   R26        2.05069   0.00001  -0.00004   0.00002  -0.00002   2.05067
   R27        2.05138   0.00008   0.00017  -0.00028  -0.00012   2.05126
   R28        2.06216  -0.00016  -0.00089   0.00047  -0.00042   2.06174
   R29        2.80327   0.00053  -0.00546   0.02012   0.01454   2.81781
   R30        2.86262  -0.00126  -0.00223   0.00710   0.00483   2.86746
   R31        3.77666  -0.00035   0.00476  -0.01694  -0.01218   3.76448
   R32        2.05776   0.00071  -0.00126   0.00598   0.00485   2.06260
   R33        2.64848   0.00266   0.00650  -0.01897  -0.01247   2.63602
   R34        2.06727   0.00007  -0.00053   0.00000  -0.00052   2.06675
   R35        2.88249  -0.00007   0.00038  -0.00069  -0.00031   2.88218
   R36        2.06850   0.00082   0.00099   0.00393   0.00460   2.07310
   R37        2.06891  -0.00005  -0.00009   0.00034   0.00026   2.06917
   R38        2.06541  -0.00004  -0.00017   0.00032   0.00015   2.06556
   R39        2.06827  -0.00003   0.00015  -0.00045  -0.00030   2.06797
   R40        2.69485  -0.00108  -0.00329   0.01026   0.00696   2.70181
   R41        2.68912   0.00060  -0.00368   0.01547   0.01176   2.70088
   R42        2.60459  -0.00033   0.00097  -0.00050   0.00049   2.60508
   R43        2.05218  -0.00008  -0.00008   0.00059   0.00051   2.05268
   R44        2.60685   0.00027   0.00177  -0.00779  -0.00604   2.60081
   R45        2.04288  -0.00067   0.00057  -0.00415  -0.00358   2.03930
   R46        2.64342  -0.00031  -0.00047  -0.00077  -0.00122   2.64220
   R47        2.04812   0.00017   0.00022  -0.00077  -0.00055   2.04757
   R48        2.64450  -0.00041  -0.00019   0.00543   0.00525   2.64975
   R49        2.04861  -0.00008   0.00015  -0.00064  -0.00049   2.04812
   R50        2.05155  -0.00004  -0.00006   0.00002  -0.00004   2.05151
    A1        2.09353   0.00006   0.00032  -0.00009   0.00019   2.09372
    A2        2.09812  -0.00004  -0.00036   0.00095   0.00060   2.09873
    A3        2.09150  -0.00002   0.00003  -0.00082  -0.00077   2.09072
    A4        2.09827  -0.00007  -0.00021  -0.00019  -0.00036   2.09791
    A5        2.08658   0.00002  -0.00008   0.00012   0.00002   2.08660
    A6        2.09819   0.00005   0.00029   0.00007   0.00033   2.09853
    A7        2.09589  -0.00004  -0.00006   0.00020   0.00015   2.09604
    A8        2.09998  -0.00001   0.00000  -0.00050  -0.00051   2.09947
    A9        2.08725   0.00005   0.00006   0.00028   0.00034   2.08759
   A10        2.09088   0.00007   0.00042   0.00025   0.00059   2.09147
   A11        2.09900   0.00007  -0.00008   0.00066   0.00061   2.09961
   A12        2.09330  -0.00014  -0.00034  -0.00089  -0.00120   2.09210
   A13        2.09772  -0.00003  -0.00056  -0.00045  -0.00090   2.09682
   A14        2.06990  -0.00072  -0.00140   0.00224   0.00119   2.07109
   A15        2.11506   0.00075   0.00174  -0.00126   0.00000   2.11506
   A16        2.08927   0.00001   0.00002   0.00038   0.00035   2.08962
   A17        2.07513  -0.00019  -0.00355   0.01006   0.00664   2.08177
   A18        2.11810   0.00019   0.00334  -0.00986  -0.00664   2.11146
   A19        1.78852  -0.00088   0.00506  -0.02407  -0.01913   1.76939
   A20        1.66775  -0.00253  -0.01728  -0.02099  -0.03749   1.63026
   A21        1.72464   0.00140  -0.00181   0.03341   0.03087   1.75552
   A22        2.12384  -0.00059   0.00204  -0.00781  -0.00637   2.11747
   A23        2.07063   0.00092  -0.00158   0.00579   0.00437   2.07500
   A24        2.08740  -0.00030  -0.00060   0.00327   0.00289   2.09029
   A25        2.10943   0.00070   0.00292  -0.00274   0.00007   2.10949
   A26        2.09661  -0.00002   0.00077  -0.00372  -0.00321   2.09340
   A27        2.07461  -0.00065  -0.00392   0.00967   0.00526   2.07987
   A28        1.78827  -0.00168   0.00519  -0.02205  -0.01669   1.77158
   A29        2.44889  -0.00162   0.00936  -0.05890  -0.05097   2.39792
   A30        1.90950   0.00411  -0.02734   0.12100   0.09496   2.00446
   A31        2.09210   0.00009  -0.00007   0.00165   0.00162   2.09372
   A32        2.09173  -0.00012  -0.00016  -0.00002  -0.00029   2.09144
   A33        2.09925   0.00004   0.00023  -0.00136  -0.00124   2.09801
   A34        2.09560  -0.00001  -0.00048   0.00127   0.00079   2.09640
   A35        2.08833  -0.00002   0.00013  -0.00028  -0.00016   2.08816
   A36        2.09923   0.00004   0.00035  -0.00103  -0.00068   2.09855
   A37        2.09813   0.00025   0.00030  -0.00174  -0.00152   2.09660
   A38        2.09902  -0.00016  -0.00011   0.00009   0.00002   2.09904
   A39        2.08591  -0.00009  -0.00019   0.00169   0.00155   2.08745
   A40        2.09557   0.00001   0.00004   0.00005   0.00001   2.09557
   A41        2.08989  -0.00001   0.00054  -0.00248  -0.00193   2.08796
   A42        2.09769   0.00000  -0.00059   0.00253   0.00195   2.09965
   A43        1.91022   0.00160   0.00699  -0.02608  -0.01962   1.89060
   A44        1.95958  -0.00215   0.00233  -0.01501  -0.01309   1.94649
   A45        1.79943   0.00011   0.00112  -0.00710  -0.00583   1.79361
   A46        2.14686   0.00071   0.00818  -0.01859  -0.01015   2.13671
   A47        1.66193  -0.00188  -0.03355   0.10728   0.07364   1.73557
   A48        1.93388   0.00169   0.00783  -0.02054  -0.01328   1.92060
   A49        1.96707  -0.00096   0.00180  -0.00789  -0.00637   1.96070
   A50        2.28934   0.00278  -0.00010   0.01560   0.01560   2.30494
   A51        2.01840  -0.00210  -0.00269  -0.00507  -0.00764   2.01076
   A52        1.94348   0.00442   0.01595   0.07842   0.09513   2.03861
   A53        1.92936  -0.00037   0.00167  -0.00293  -0.00097   1.92839
   A54        1.96555   0.00087  -0.00226   0.00493   0.00231   1.96786
   A55        1.86358  -0.00050  -0.00152   0.00321   0.00170   1.86528
   A56        1.93204  -0.00016   0.00058  -0.00603  -0.00545   1.92659
   A57        1.87040   0.00182   0.00186   0.00569   0.00745   1.87786
   A58        1.89889  -0.00165  -0.00024  -0.00447  -0.00454   1.89435
   A59        1.93628   0.00009  -0.00004   0.00114   0.00110   1.93738
   A60        1.91605   0.00003   0.00009  -0.00041  -0.00033   1.91572
   A61        1.95218  -0.00025  -0.00034   0.00065   0.00031   1.95249
   A62        1.88607   0.00000   0.00033  -0.00120  -0.00087   1.88519
   A63        1.89063   0.00007   0.00005  -0.00034  -0.00029   1.89034
   A64        1.88055   0.00007  -0.00006   0.00008   0.00002   1.88056
   A65        2.16419  -0.00246  -0.01828   0.00350  -0.01526   2.14893
   A66        2.03445  -0.00563  -0.00626  -0.00060  -0.00668   2.02777
   A67        2.16965   0.00703   0.00538   0.01211   0.01767   2.18732
   A68        2.07665  -0.00127   0.00169  -0.01175  -0.01013   2.06651
   A69        2.10260   0.00135   0.00040   0.00458   0.00484   2.10744
   A70        2.08772  -0.00177  -0.00186  -0.00167  -0.00348   2.08424
   A71        2.09280   0.00042   0.00141  -0.00275  -0.00129   2.09151
   A72        2.09127   0.00023  -0.00144   0.00726   0.00539   2.09665
   A73        2.10498   0.00107   0.00149   0.00312   0.00448   2.10945
   A74        2.08479  -0.00123   0.00036  -0.00827  -0.00806   2.07673
   A75        2.08317  -0.00010  -0.00072   0.00141   0.00058   2.08376
   A76        2.10070   0.00009   0.00011   0.00061   0.00074   2.10144
   A77        2.09893   0.00001   0.00065  -0.00175  -0.00108   2.09785
   A78        2.09503   0.00041   0.00083  -0.00036   0.00028   2.09531
   A79        2.09412  -0.00023  -0.00068   0.00052  -0.00010   2.09403
   A80        2.09401  -0.00017  -0.00015  -0.00027  -0.00037   2.09364
   A81        2.11607  -0.00059  -0.00092   0.00056  -0.00047   2.11560
   A82        2.08405   0.00036   0.00072   0.00049   0.00126   2.08531
   A83        2.08294   0.00024   0.00021  -0.00103  -0.00077   2.08217
    D1       -0.03480  -0.00002  -0.00169   0.00326   0.00159  -0.03321
    D2        3.12515   0.00003  -0.00152   0.00311   0.00158   3.12673
    D3        3.11654  -0.00018  -0.00075  -0.00112  -0.00183   3.11472
    D4       -0.00669  -0.00012  -0.00058  -0.00127  -0.00184  -0.00853
    D5        0.03325  -0.00008   0.00099   0.00016   0.00119   0.03444
    D6       -3.06931  -0.00024   0.00543  -0.01599  -0.01049  -3.07980
    D7       -3.11806   0.00007   0.00005   0.00453   0.00460  -3.11346
    D8        0.06257  -0.00008   0.00449  -0.01162  -0.00708   0.05549
    D9        0.00495   0.00004   0.00068  -0.00326  -0.00260   0.00235
   D10       -3.12389   0.00002   0.00038  -0.00125  -0.00090  -3.12480
   D11        3.12806  -0.00002   0.00051  -0.00311  -0.00259   3.12547
   D12       -0.00078  -0.00004   0.00021  -0.00110  -0.00089  -0.00167
   D13        0.02623   0.00006   0.00102  -0.00015   0.00084   0.02707
   D14       -3.11846  -0.00006  -0.00081   0.00480   0.00398  -3.11448
   D15       -3.12802   0.00008   0.00132  -0.00214  -0.00085  -3.12887
   D16        0.01048  -0.00004  -0.00051   0.00280   0.00229   0.01276
   D17       -0.02763  -0.00017  -0.00171   0.00356   0.00194  -0.02569
   D18        3.08008  -0.00007  -0.00778   0.02118   0.01336   3.09344
   D19        3.11705  -0.00005   0.00012  -0.00137  -0.00119   3.11586
   D20       -0.05843   0.00004  -0.00595   0.01625   0.01023  -0.04820
   D21       -0.00209   0.00018   0.00071  -0.00356  -0.00296  -0.00504
   D22        3.09949   0.00033  -0.00405   0.01346   0.00923   3.10872
   D23       -3.10891   0.00012   0.00703  -0.02171  -0.01469  -3.12359
   D24       -0.00733   0.00027   0.00227  -0.00469  -0.00250  -0.00983
   D25        2.45982  -0.00105   0.01764  -0.04992  -0.03216   2.42766
   D26       -1.32676   0.00223  -0.02021   0.08783   0.06694  -1.25982
   D27       -0.71601  -0.00097   0.01144  -0.03210  -0.02064  -0.73664
   D28        1.78060   0.00230  -0.02642   0.10565   0.07846   1.85906
   D29       -2.47186   0.00107  -0.01925   0.06874   0.04954  -2.42232
   D30        2.06036   0.00035  -0.01373   0.04265   0.02869   2.08905
   D31        0.70944   0.00092  -0.01462   0.05206   0.03754   0.74698
   D32       -1.04154   0.00020  -0.00911   0.02597   0.01670  -1.02484
   D33       -0.68681  -0.00061   0.01372  -0.06807  -0.05416  -0.74097
   D34        2.51009  -0.00103   0.01661  -0.09457  -0.07799   2.43210
   D35        1.01904  -0.00306  -0.00381  -0.08625  -0.08977   0.92927
   D36       -2.06725  -0.00348  -0.00092  -0.11274  -0.11360  -2.18085
   D37        1.64445   0.00215   0.04228  -0.03146   0.01019   1.65464
   D38       -0.16326   0.00332   0.04037  -0.00763   0.03329  -0.12997
   D39       -0.03781  -0.00035  -0.00016   0.03395   0.03358  -0.00422
   D40       -3.10207  -0.00072   0.00333  -0.01541  -0.01240  -3.11448
   D41        3.04796   0.00011  -0.00311   0.06077   0.05766   3.10562
   D42       -0.01631  -0.00026   0.00038   0.01141   0.01168  -0.00463
   D43        3.06582   0.00089  -0.00381   0.03019   0.02668   3.09250
   D44       -0.06700   0.00043  -0.00280   0.01748   0.01494  -0.05205
   D45       -0.02165   0.00049  -0.00109   0.00462   0.00353  -0.01812
   D46        3.12872   0.00003  -0.00008  -0.00808  -0.00821   3.12051
   D47        0.73866   0.00087  -0.01238   0.01630   0.00423   0.74289
   D48       -1.98370   0.00045  -0.00059  -0.01467  -0.01726  -2.00096
   D49       -2.47930   0.00126  -0.01561   0.06447   0.04950  -2.42980
   D50        1.08152   0.00084  -0.00381   0.03349   0.02801   1.10953
   D51        0.04056  -0.00015   0.00060  -0.01775  -0.01698   0.02357
   D52       -3.11625   0.00010   0.00015   0.00202   0.00229  -3.11396
   D53       -3.02524  -0.00057   0.00369  -0.06560  -0.06197  -3.08721
   D54        0.10114  -0.00032   0.00324  -0.04582  -0.04270   0.05844
   D55       -0.51154   0.00094   0.04864  -0.05505  -0.00552  -0.51706
   D56        1.95826   0.00296   0.01778   0.05278   0.07111   2.02937
   D57       -0.02686   0.00035  -0.00086   0.00797   0.00704  -0.01982
   D58        3.12259   0.00016  -0.00064   0.01301   0.01233   3.13492
   D59        3.13001   0.00010  -0.00040  -0.01191  -0.01232   3.11769
   D60       -0.00373  -0.00009  -0.00018  -0.00686  -0.00702  -0.01075
   D61       -0.01112  -0.00013   0.00017   0.00802   0.00816  -0.00296
   D62       -3.13507  -0.00015   0.00017   0.00504   0.00526  -3.12981
   D63        3.12257   0.00005  -0.00006   0.00295   0.00283   3.12541
   D64       -0.00138   0.00004  -0.00005  -0.00003  -0.00006  -0.00144
   D65        0.03546  -0.00028   0.00082  -0.01439  -0.01349   0.02197
   D66       -3.11494   0.00017  -0.00018  -0.00166  -0.00169  -3.11664
   D67       -3.12364  -0.00028   0.00082  -0.01145  -0.01063  -3.13427
   D68        0.00914   0.00018  -0.00019   0.00129   0.00117   0.01031
   D69        0.61171  -0.00057  -0.03721   0.01725  -0.01993   0.59178
   D70       -2.67727  -0.00324  -0.04557   0.03950  -0.00623  -2.68350
   D71        2.97018  -0.00127  -0.01351  -0.06234  -0.07571   2.89447
   D72       -0.31879  -0.00394  -0.02187  -0.04010  -0.06202  -0.38081
   D73       -1.23625  -0.00027  -0.02638  -0.01216  -0.03807  -1.27433
   D74        1.75795  -0.00293  -0.03474   0.01008  -0.02437   1.73358
   D75       -2.84857  -0.00080   0.00486  -0.00088   0.00413  -2.84444
   D76       -0.67731  -0.00065   0.00522  -0.00738  -0.00205  -0.67936
   D77        1.40580  -0.00249   0.00265  -0.00792  -0.00519   1.40061
   D78        1.09523  -0.00157  -0.02114   0.08499   0.06392   1.15915
   D79       -3.01670  -0.00142  -0.02078   0.07849   0.05774  -2.95896
   D80       -0.93359  -0.00326  -0.02335   0.07794   0.05459  -0.87899
   D81       -0.84692  -0.00091   0.01275  -0.03162  -0.01875  -0.86567
   D82        1.32434  -0.00075   0.01311  -0.03812  -0.02493   1.29941
   D83       -2.87574  -0.00259   0.01054  -0.03867  -0.02807  -2.90381
   D84       -2.20865   0.00458   0.00916   0.02347   0.03201  -2.17664
   D85        1.05588   0.00638   0.01594   0.00297   0.01867   1.07454
   D86       -2.74182   0.00041   0.02425  -0.16599  -0.14152  -2.88334
   D87        0.47583  -0.00145   0.00573  -0.16167  -0.15589   0.31994
   D88        0.24893  -0.00223   0.01604  -0.14335  -0.12736   0.12157
   D89       -2.81661  -0.00409  -0.00248  -0.13903  -0.14173  -2.95834
   D90        1.01064  -0.00045  -0.00114   0.00446   0.00324   1.01387
   D91        3.09404  -0.00037  -0.00071   0.00342   0.00263   3.09668
   D92       -1.10252  -0.00043  -0.00094   0.00366   0.00263  -1.09990
   D93       -3.10277  -0.00040  -0.00019  -0.00033  -0.00048  -3.10324
   D94       -1.01936  -0.00032   0.00025  -0.00137  -0.00108  -1.02044
   D95        1.06726  -0.00038   0.00001  -0.00114  -0.00108   1.06617
   D96       -1.05184   0.00072   0.00227   0.00039   0.00270  -1.04913
   D97        1.03157   0.00080   0.00270  -0.00065   0.00210   1.03367
   D98        3.11819   0.00074   0.00247  -0.00041   0.00210   3.12028
   D99       -0.26097  -0.00122  -0.01120  -0.03888  -0.04926  -0.31023
   D100      -2.32870  -0.00147  -0.01331  -0.04002  -0.05285  -2.38155
   D101       1.86480  -0.00140  -0.01493  -0.03361  -0.04807   1.81673
   D102      -3.11424  -0.00179  -0.02130  -0.00262  -0.02396  -3.13820
   D103       0.04014  -0.00138  -0.01779  -0.01754  -0.03531   0.00483
   D104      -0.04446   0.00037  -0.00374  -0.00563  -0.00936  -0.05382
   D105       3.10992   0.00077  -0.00023  -0.02055  -0.02071   3.08921
   D106       3.06154   0.00167   0.02142   0.03721   0.05862   3.12016
   D107      -0.00911   0.00056   0.01351   0.00299   0.01630   0.00719
   D108      -0.00228  -0.00007   0.00260   0.04115   0.04378   0.04150
   D109      -3.07293  -0.00118  -0.00531   0.00693   0.00146  -3.07147
   D110       0.05593  -0.00027   0.00168  -0.02241  -0.02063   0.03530
   D111      -3.11538  -0.00006   0.00345  -0.01211  -0.00861  -3.12399
   D112      -3.09849  -0.00069  -0.00188  -0.00743  -0.00925  -3.10774
   D113       0.01338  -0.00048  -0.00011   0.00286   0.00278   0.01616
   D114       0.03624  -0.00031   0.00054  -0.04811  -0.04767  -0.01143
   D115      -3.09881  -0.00027  -0.00308  -0.02933  -0.03246  -3.13127
   D116       3.10771   0.00088   0.00840  -0.01383  -0.00564   3.10208
   D117      -0.02733   0.00092   0.00477   0.00495   0.00957  -0.01776
   D118      -0.02160  -0.00006   0.00153   0.01614   0.01770  -0.00390
   D119       3.10312   0.00016   0.00214   0.01743   0.01952   3.12264
   D120      -3.13351  -0.00028  -0.00024   0.00582   0.00567  -3.12783
   D121      -0.00878  -0.00005   0.00038   0.00711   0.00749  -0.00129
   D122      -0.02510   0.00040  -0.00263   0.01972   0.01699  -0.00811
   D123       3.13335   0.00017  -0.00325   0.01842   0.01516  -3.13468
   D124       3.10995   0.00036   0.00100   0.00094   0.00179   3.11174
   D125      -0.01479   0.00013   0.00037  -0.00036  -0.00004  -0.01483
         Item               Value     Threshold  Converged?
 Maximum Force            0.007028     0.000450     NO 
 RMS     Force            0.001323     0.000300     NO 
 Maximum Displacement     1.320163     0.001800     NO 
 RMS     Displacement     0.209646     0.001200     NO 
 Predicted change in Energy=-3.654021D-03
 GradGradGradGradGradGradGradGradGradGradGradGradGradGradGradGradGradGrad

                          Input orientation:                          
 ---------------------------------------------------------------------
 Center     Atomic      Atomic             Coordinates (Angstroms)
 Number     Number       Type             X           Y           Z
 ---------------------------------------------------------------------
      1          6           0        3.899897   -0.549635   -1.704725
      2          6           0        4.791577   -1.467013   -1.155891
      3          6           0        4.630743   -1.900731    0.159152
      4          6           0        3.575396   -1.419923    0.928356
      5          6           0        2.659100   -0.526798    0.369554
      6          6           0        2.817871   -0.091778   -0.950222
      7         16           0        1.638014    1.005605   -1.699826
      8          6           0        1.350065    2.162212   -0.383857
      9          6           0        1.197620    1.734519    0.940932
     10         16           0        1.280499    0.010297    1.356749
     11          6           0        0.939792    2.666360    1.949155
     12          6           0        0.806877    4.014608    1.631861
     13          6           0        0.954070    4.440637    0.312215
     14          6           0        1.237821    3.519750   -0.691342
     15          1           0        0.861750    5.492916    0.063667
     16          1           0        1.375865    3.851202   -1.715722
     17          1           0        0.847515    2.335962    2.979125
     18          1           0        0.600443    4.733202    2.418265
     19          1           0        4.038795   -0.192458   -2.720284
     20          1           0        3.461524   -1.736094    1.960625
     21          1           0        5.622274   -1.828964   -1.752940
     22          1           0        5.333879   -2.603825    0.593416
     23          6           0       -1.340897   -1.974205    0.449812
     24          1           0       -0.395015   -2.510997    0.363211
     25          6           0       -1.257884   -0.740645   -0.383781
     26          1           0       -0.656255   -0.887050   -1.282637
     27          6           0       -1.841706   -1.956126    1.882064
     28          1           0       -2.902921   -1.693495    1.913243
     29          6           0       -1.599287   -3.275194    2.608346
     30          1           0       -0.534069   -3.528503    2.616903
     31          1           0       -1.935641   -3.193489    3.645140
     32          1           0       -2.145592   -4.102259    2.144600
     33          1           0       -1.288769   -1.164521    2.402753
     34          6           0       -1.906872    0.491080   -0.297361
     35          6           0       -1.827043    1.328681   -1.453302
     36          6           0       -2.569923    0.996142    0.863680
     37          6           0       -2.431091    2.567742   -1.468913
     38          1           0       -1.284562    0.980894   -2.327749
     39          6           0       -3.156037    2.241119    0.837805
     40          1           0       -2.597384    0.424080    1.778318
     41          6           0       -3.092187    3.023297   -0.324199
     42          1           0       -2.380890    3.191159   -2.353710
     43          1           0       -3.649877    2.625699    1.722610
     44          1           0       -3.553135    4.006177   -0.329012
     45         35           0       -2.566718   -3.055897   -0.688467
 ---------------------------------------------------------------------
                    Distance matrix (angstroms):
                    1          2          3          4          5
     1  C    0.000000
     2  C    1.392083   0.000000
     3  C    2.415292   1.394029   0.000000
     4  C    2.792100   2.413587   1.391620   0.000000
     5  C    2.417174   2.785399   2.412330   1.396256   0.000000
     6  C    1.396312   2.414350   2.790972   2.422162   1.398663
     7  S    2.744979   4.044090   4.567167   4.067429   2.770056
     8  C    3.949740   5.060762   5.250258   4.416525   3.084149
     9  C    4.418050   5.250048   5.060885   3.950252   2.752445
    10  S    4.067849   4.563275   4.038614   2.737811   1.778642
    11  C    5.696989   6.446885   6.138855   4.968516   3.955682
    12  C    6.444524   7.327862   7.195975   6.139523   5.064437
    13  C    6.135858   7.195979   7.331732   6.449585   5.252221
    14  C    4.967241   6.141074   6.451114   5.699829   4.418154
    15  H    6.990706   8.085263   8.299424   7.476557   6.289753
    16  H    5.073285   6.345385   6.869797   6.293953   5.016169
    17  H    6.291435   6.864154   6.341500   5.074807   4.276342
    18  H    7.469526   8.293544   8.084304   6.995079   6.008568
    19  H    1.085461   2.153716   3.399963   3.877368   3.400358
    20  H    3.877454   3.399135   2.153945   1.085592   2.153552
    21  H    2.146064   1.085141   2.155082   3.397995   3.870531
    22  H    3.399626   2.155576   1.085047   2.146176   3.393906
    23  C    5.842717   6.359462   5.979161   4.970530   4.254574
    24  H    5.154568   5.504390   5.066785   4.156200   3.642074
    25  C    5.327671   6.141640   6.026317   5.054079   3.994497
    26  H    4.588085   5.480082   5.573029   4.804094   3.721706
    27  C    6.914425   7.312240   6.698066   5.526488   4.958620
    28  H    7.789508   8.287109   7.737950   6.558463   5.888992
    29  C    7.501485   7.634274   6.833811   5.748195   5.540733
    30  H    6.870967   6.844430   5.946887   4.917825   4.925154
    31  H    8.346528   8.443109   7.545909   6.395153   6.241182
    32  H    7.999149   8.121704   7.396448   6.434585   6.246581
    33  H    6.646180   7.051671   6.373097   5.089124   4.486230
    34  C    6.064844   7.031389   6.976358   5.933767   4.725352
    35  C    6.032339   7.191000   7.398115   6.512562   5.185661
    36  C    7.130546   8.021065   7.793447   6.603522   5.468655
    37  C    7.060811   8.279140   8.513950   7.597780   6.234274
    38  H    5.441442   6.654695   7.034150   6.323396   5.010095
    39  C    8.002435   8.993867   8.845871   7.663134   6.457278
    40  H    7.436018   8.172060   7.763522   6.498154   5.524438
    41  C    7.972511   9.110891   9.171876   8.109733   6.794245
    42  H    7.339141   8.635833   9.022461   8.216531   6.829412
    43  H    8.878539   9.812961   9.565649   8.318803   7.181378
    44  H    8.842832  10.013678  10.104737   9.046518   7.721898
    45  Br   7.009367   7.542383   7.338686   6.558666   5.901264
                    6          7          8          9         10
     6  C    0.000000
     7  S    1.777138   0.000000
     8  C    2.748763   1.775508   0.000000
     9  C    3.088210   2.774683   1.400438   0.000000
    10  S    2.774175   3.234363   2.768625   1.775588   0.000000
    11  C    4.420508   4.069482   2.421865   1.396895   2.742571
    12  C    5.251062   4.565635   2.790975   2.414304   4.041597
    13  C    5.060660   4.039248   2.415067   2.788848   4.563498
    14  C    3.950533   2.738269   1.396444   2.419294   4.063589
    15  H    6.003598   4.883488   3.395927   3.874009   5.648585
    16  H    4.267607   2.857691   2.151097   3.401459   4.919524
    17  H    5.021553   4.928217   3.404760   2.153726   2.868501
    18  H    6.288412   5.650682   3.876056   3.395767   4.888264
    19  H    2.152652   2.870617   4.269969   5.018966   4.926612
    20  H    3.404569   4.923515   5.015141   4.267341   2.858570
    21  H    3.395121   4.889983   6.004635   6.287521   5.648368
    22  H    3.876015   5.652111   6.288159   6.004219   4.883258
    23  C    4.774827   4.730128   5.004620   4.521051   3.410645
    24  H    4.230882   4.555855   5.044036   4.571068   3.186125
    25  C    4.165772   3.628717   3.902304   3.729719   3.168082
    26  H    3.579456   3.003308   3.759139   3.905603   3.394496
    27  C    5.762750   5.806052   5.681769   4.872791   3.727055
    28  H    6.594875   6.399960   6.183125   5.432412   4.551219
    29  C    6.504523   6.882274   6.871487   5.974963   4.544680
    30  H    5.980883   6.626479   6.703637   5.788525   4.171780
    31  H    7.303002   7.679327   7.464061   6.435475   5.083752
    32  H    7.092097   7.428698   7.606333   6.833291   5.410353
    33  H    5.409039   5.486953   5.078955   4.089436   3.012550
    34  C    4.805117   3.846799   3.661667   3.566144   3.623060
    35  C    4.883238   3.488806   3.454345   3.878871   4.392190
    36  C    5.788102   4.927310   4.275789   3.839992   4.005090
    37  C    5.907088   4.364769   3.954610   4.434992   5.319848
    38  H    4.458493   2.989373   3.480731   4.172943   4.593160
    39  C    6.657855   5.563181   4.669437   4.384245   4.992867
    40  H    6.085723   5.511284   4.824775   4.101283   3.922615
    41  C    6.710021   5.323366   4.525332   4.654454   5.569931
    42  H    6.306708   4.621233   4.342704   5.077617   6.106648
    43  H    7.507361   6.503811   5.445314   4.990335   5.593101
    44  H    7.600582   6.150657   5.238757   5.416904   6.494063
    45  Br   6.152098   5.932825   6.531664   6.306605   5.327807
                   11         12         13         14         15
    11  C    0.000000
    12  C    1.391443   0.000000
    13  C    2.414091   1.394500   0.000000
    14  C    2.790935   2.414098   1.391285   0.000000
    15  H    3.398613   2.155838   1.085169   2.145892   0.000000
    16  H    3.876252   3.399523   2.153572   1.085482   2.475028
    17  H    1.085595   2.152818   3.399032   3.876341   4.297261
    18  H    2.146406   1.085092   2.155480   3.398290   2.487886
    19  H    6.291289   6.861914   6.338544   5.073712   7.082900
    20  H    5.073546   6.342382   6.867065   6.292987   7.913018
    21  H    7.472555   8.294109   8.084855   6.997082   8.920346
    22  H    6.994346   8.085529   8.299773   7.478400   9.264868
    23  C    5.383717   6.471170   6.814396   6.175399   7.794784
    24  H    5.576913   6.755556   7.081514   6.336256   8.107516
    25  C    4.677612   5.562237   5.676516   4.947131   6.599269
    26  H    5.061479   5.887385   5.789728   4.832912   6.694838
    27  C    5.395239   6.536609   7.155373   6.789044   8.130404
    28  H    5.811719   6.813532   7.420731   7.148953   8.320949
    29  C    6.494885   7.738499   8.445466   8.068977   9.455784
    30  H    6.402693   7.724439   8.428127   7.985108   9.479099
    31  H    6.744058   7.970656   8.816955   8.599041   9.803366
    32  H    7.441236   8.652369   9.270739   8.808238  10.268484
    33  H    4.455097   5.639981   6.388933   6.156255   7.376824
    34  C    4.228732   4.847843   4.914832   4.383738   5.728349
    35  C    4.584918   4.865179   4.531657   3.843794   5.183789
    36  C    4.035589   4.593910   4.958546   4.825515   5.712913
    37  C    4.801642   4.710908   4.259045   3.869347   4.663502
    38  H    5.106903   5.408886   4.893946   3.935230   5.539303
    39  C    4.265179   4.413669   4.691173   4.824850   5.226480
    40  H    4.191494   4.949983   5.558328   5.512820   6.371714
    41  C    4.642456   4.473428   4.334290   4.373811   4.677935
    42  H    5.460494   5.169594   4.448630   3.995811   4.653656
    43  H    4.595437   4.669042   5.145828   5.524136   5.597125
    44  H    5.212633   4.780668   4.573273   4.829197   4.675019
    45  Br   7.210887   8.170502   8.342382   7.596950   9.241337
                   16         17         18         19         20
    16  H    0.000000
    17  H    4.961521   0.000000
    18  H    4.297564   2.474342   0.000000
    19  H    4.944849   7.004316   7.905004   0.000000
    20  H    7.005953   4.944899   7.088513   4.962555   0.000000
    21  H    7.092084   7.908057   9.256336   2.474128   4.297444
    22  H    7.916146   7.086647   8.920060   4.297969   2.475466
    23  C    6.782750   5.455650   7.254855   6.493474   5.040090
    24  H    6.923551   5.646230   7.595566   5.877264   4.245598
    25  C    5.458550   5.020693   6.424006   5.815029   5.362832
    26  H    5.173791   5.550833   6.845671   4.959111   5.309965
    27  C    7.551284   5.182420   7.141338   7.672837   5.308374
    28  H    7.888033   5.606996   7.336965   8.479982   6.364764
    29  C    8.850685   6.132650   8.307187   8.347785   5.329182
    30  H    8.768098   6.035887   8.341603   7.779836   4.428115
    31  H    9.451592   6.226104   8.412454   9.231397   5.838749
    32  H    9.516317   7.148833   9.256402   8.786369   6.088706
    33  H    7.015667   4.141171   6.192940   7.454753   4.804941
    34  C    4.906988   4.661073   5.626443   6.456682   6.235262
    35  C    4.085413   5.273925   5.698464   6.190894   7.001191
    36  C    5.511254   4.236639   5.141359   7.611354   6.711688
    37  C    4.025059   5.530644   5.384196   7.144512   8.062732
    38  H    3.961203   5.877490   6.337012   5.465251   6.949641
    39  C    5.445274   4.541220   4.776974   8.387366   7.801992
    40  H    6.303982   4.118806   5.404088   8.040921   6.435057
    41  C    4.752395   5.187064   4.907179   8.181272   8.415661
    42  H    3.867286   6.292304   5.834209   7.266058   8.776395
    43  H    6.211447   4.678602   4.794865   9.316490   8.345893
    44  H    5.122697   5.753182   5.032723   8.999117   9.349949
    45  Br   8.019179   7.360731   8.963970   7.480666   6.715599
                   21         22         23         24         25
    21  H    0.000000
    22  H    2.487763   0.000000
    23  C    7.304721   6.705944   0.000000
    24  H    6.414906   5.734269   1.091027   0.000000
    25  C    7.098986   6.919371   1.491119   2.106344   0.000000
    26  H    6.366185   6.507580   2.156853   2.326857   1.091482
    27  C    8.303036   7.319095   1.517394   2.169727   2.636720
    28  H    9.281066   8.391396   2.158784   3.059493   2.981675
    29  C    8.559400   7.251171   2.533497   2.659868   3.936155
    30  H    7.738509   6.275536   2.786234   2.476648   4.159346
    31  H    9.387399   7.906115   3.471383   3.689225   4.765291
    32  H    8.983230   7.784213   2.836980   2.961416   4.298974
    33  H    8.091587   7.014611   2.114777   2.602216   2.818757
    34  C    8.011826   7.924671   2.637465   3.425571   1.394920
    35  C    8.096470   8.422141   3.842815   4.482583   2.397901
    36  C    9.052072   8.689240   3.241103   4.157009   2.508792
    37  C    9.179781   9.554740   5.049683   5.770258   3.674147
    38  H    7.478642   8.073858   4.055937   4.497317   2.596810
    39  C   10.016800   9.778133   4.605890   5.516438   3.739810
    40  H    9.225441   8.571881   3.015868   3.932892   2.797413
    41  C   10.076088  10.173746   5.351741   6.194811   4.187539
    42  H    9.466424  10.088858   5.968442   6.621174   4.538816
    43  H   10.858004  10.456141   5.301935   6.231191   4.635816
    44  H   10.966520  11.114046   6.423825   7.275057   5.272902
    45  Br   8.348536   8.016672   1.992078   2.473709   2.676989
                   26         27         28         29         30
    26  H    0.000000
    27  C    3.544510   0.000000
    28  H    3.988923   1.093675   0.000000
    29  C    4.661790   1.525186   2.164348   0.000000
    30  H    4.711540   2.173079   3.077962   1.094955   0.000000
    31  H    5.589228   2.155998   2.486982   1.093047   1.770285
    32  H    4.929670   2.183382   2.535590   1.094324   1.774619
    33  H    3.749555   1.097039   1.767744   2.143276   2.490751
    34  C    2.105720   3.277645   3.263625   4.766819   5.151172
    35  C    2.511839   4.681328   4.650234   6.143657   6.467656
    36  C    3.437327   3.206757   2.906307   4.714903   5.262214
    37  C    3.888487   5.660548   5.460745   7.173272   7.580025
    38  H    2.230750   5.163238   5.268534   6.525210   6.734054
    39  C    4.531074   4.520488   4.086787   5.999000   6.582434
    40  H    3.854412   2.499439   2.143755   3.920431   4.536894
    41  C    4.705654   5.588019   5.223992   7.106304   7.623656
    42  H    4.555585   6.687828   6.506862   8.188200   8.559883
    43  H    5.507512   4.928289   4.387451   6.309516   6.955733
    44  H    5.765846   6.585355   6.159281   8.090980   8.635078
    45  Br   2.950729   2.888386   2.956022   3.442817   3.909027
                   31         32         33         34         35
    31  H    0.000000
    32  H    1.766794   0.000000
    33  H    2.465498   3.071008   0.000000
    34  C    5.396313   5.207583   3.227024   0.000000
    35  C    6.815858   6.522383   4.623305   1.429736   0.000000
    36  C    5.068712   5.273946   2.945940   1.429245   2.455780
    37  C    7.719507   7.591304   5.497679   2.441283   1.378546
    38  H    7.316063   6.825080   5.194273   2.179373   1.086232
    39  C    6.237425   6.554934   4.187378   2.431389   2.801417
    40  H    4.124287   4.563554   2.150825   2.188547   3.443122
    41  C    7.466035   7.600300   5.312852   2.796035   2.397329
    42  H    8.772011   8.572287   6.541301   3.426907   2.141566
    43  H    6.363779   6.906980   4.516990   3.416862   3.884764
    44  H    8.381251   8.593408   6.271045   3.881634   3.378225
    45  Br   4.381477   3.049343   3.842668   3.628968   4.511830
                   36         37         38         39         40
    36  C    0.000000
    37  C    2.816059   0.000000
    38  H    3.440582   2.137806   0.000000
    39  C    1.376287   2.439913   3.887328   0.000000
    40  H    1.079153   3.894540   4.346646   2.120917   0.000000
    41  C    2.406901   1.398195   3.384248   1.402188   3.379546
    42  H    3.899414   1.083529   2.467363   3.418947   4.977675
    43  H    2.135303   3.416813   4.970464   1.083817   2.440895
    44  H    3.383715   2.151151   4.277115   2.152807   4.264471
    45  Br   4.339147   5.679155   4.541679   5.543932   4.265702
                   41         42         43         44         45
    41  C    0.000000
    42  H    2.157090   0.000000
    43  H    2.158362   4.306560   0.000000
    44  H    1.085610   2.477462   2.474718   0.000000
    45  Br   6.112725   6.467864   6.266343   7.139686   0.000000
 Stoichiometry    C22H20BrS2(1+)
 Framework group  C1[X(C22H20BrS2)]
 Deg. of freedom   129
 Full point group                 C1      NOp   1
 Largest Abelian subgroup         C1      NOp   1
 Largest concise Abelian subgroup C1      NOp   1
                         Standard orientation:                         
 ---------------------------------------------------------------------
 Center     Atomic      Atomic             Coordinates (Angstroms)
 Number     Number       Type             X           Y           Z
 ---------------------------------------------------------------------
      1          6           0        2.960166   -2.721804   -1.513602
      2          6           0        3.147815   -3.965685   -0.917411
      3          6           0        2.705373   -4.193073    0.384840
      4          6           0        2.071190   -3.177243    1.093718
      5          6           0        1.850045   -1.939743    0.486084
      6          6           0        2.291759   -1.710256   -0.821005
      7         16           0        1.978693   -0.161097   -1.633604
      8          6           0        2.331664    0.994484   -0.332655
      9          6           0        1.899058    0.767613    0.979826
     10         16           0        0.970982   -0.688297    1.394214
     11          6           0        2.164729    1.711676    1.974552
     12          6           0        2.833997    2.888847    1.654452
     13          6           0        3.261087    3.117468    0.346799
     14          6           0        3.022720    2.167924   -0.641745
     15          1           0        3.792878    4.029746    0.096719
     16          1           0        3.374247    2.332564   -1.655448
     17          1           0        1.851189    1.522205    2.996466
     18          1           0        3.032171    3.621433    2.429996
     19          1           0        3.326521   -2.536175   -2.518367
     20          1           0        1.747817   -3.342712    2.116733
     21          1           0        3.655930   -4.751416   -1.466935
     22          1           0        2.864764   -5.157153    0.856510
     23          6           0       -2.264930   -0.869874    0.331953
     24          1           0       -1.786056   -1.849605    0.298086
     25          6           0       -1.457504    0.075284   -0.491560
     26          1           0       -1.001083   -0.412294   -1.354856
     27          6           0       -2.737216   -0.529142    1.733142
     28          1           0       -3.463449    0.288092    1.704182
     29          6           0       -3.319947   -1.731931    2.467932
     30          1           0       -2.587097   -2.542556    2.536822
     31          1           0       -3.601452   -1.443503    3.483961
     32          1           0       -4.214841   -2.118868    1.970953
     33          1           0       -1.859731   -0.173487    2.287238
     34          6           0       -1.298728    1.460127   -0.438613
     35          6           0       -0.702184    2.071020   -1.585387
     36          6           0       -1.615591    2.285935    0.684053
     37          6           0       -0.497259    3.433463   -1.631698
     38          1           0       -0.409614    1.451576   -2.428353
     39          6           0       -1.392056    3.642813    0.628542
     40          1           0       -2.006898    1.857154    1.593776
     41          6           0       -0.839730    4.216865   -0.525378
     42          1           0       -0.059640    3.892622   -2.510161
     43          1           0       -1.624281    4.265408    1.484759
     44          1           0       -0.662560    5.287551   -0.553512
     45         35           0       -3.830010   -1.102825   -0.878267
 ---------------------------------------------------------------------
 Rotational constants (GHZ):           0.1899719           0.1459504           0.1044303
 Standard basis: 6-31+G(d,p) (6D, 7F)
 There are   598 symmetry adapted cartesian basis functions of A   symmetry.
 There are   598 symmetry adapted basis functions of A   symmetry.
   598 basis functions,  1043 primitive gaussians,   598 cartesian basis functions
   109 alpha electrons      109 beta electrons
       nuclear repulsion energy      2983.5298847186 Hartrees.
 NAtoms=   45 NActive=   45 NUniq=   45 SFac= 1.00D+00 NAtFMM=   60 NAOKFM=F Big=F
 Integral buffers will be    131072 words long.
 Raffenetti 2 integral format.
 Two-electron integral symmetry is turned on.
 Nuclear repulsion after empirical dispersion term =     2983.4906649560 Hartrees.
 ------------------------------------------------------------------------------
 Polarizable Continuum Model (PCM)
 =================================
 Model                : PCM.
 Atomic radii         : SMD-Coulomb.
 Polarization charges : Total charges.
 Charge compensation  : None.
 Solution method      : Matrix inversion.
 Cavity type          : VdW (van der Waals Surface) (Alpha=1.000).
 Cavity algorithm     : GePol (No added spheres)
                        Default sphere list used, NSphG=   45.
                        Lebedev-Laikov grids with approx.  5.0 points / Ang**2.
                        Smoothing algorithm: York/Karplus (Gamma=1.0000).
                        Polarization charges: spherical gaussians, with
                                              point-specific exponents (IZeta= 3).
                        Self-potential: point-specific (ISelfS= 7).
                        Self-field    : sphere-specific E.n sum rule (ISelfD= 2).
 1st derivatives      : Analytical E(r).r(x)/FMM algorithm (CHGder, D1EAlg=3).
                        Cavity 1st derivative terms included.
 Solvent              : Dichloromethane, Eps=   8.930000 Eps(inf)=   2.028346
 ------------------------------------------------------------------------------
 ------------------------------------------------------------------------------
 Atomic radii for non-electrostatic terms: SMD-CDS.
 ------------------------------------------------------------------------------
 Nuclear repulsion after PCM non-electrostatic terms =     2983.4739676753 Hartrees.
 One-electron integrals computed using PRISM.
 NBasis=   598 RedAO= T EigKep=  1.09D-06  NBF=   598
 NBsUse=   596 1.00D-06 EigRej=  7.95D-07 NBFU=   596
 Initial guess from the checkpoint file:  "/home/ansgus3642/gaussian/scratch/Gau-1153.chk"
 B after Tr=     0.000000    0.000000    0.000000
         Rot=    0.998806    0.001696   -0.000341    0.048813 Ang=   5.60 deg.
 ExpMin= 3.50D-02 ExpMax= 5.74D+05 ExpMxC= 5.74D+03 IAcc=3 IRadAn=         5 AccDes= 0.00D+00
 Harris functional with IExCor= 4639 and IRadAn=       5 diagonalized for initial guess.
 HarFok:  IExCor= 4639 AccDes= 0.00D+00 IRadAn=         5 IDoV= 1 UseB2=F ITyADJ=14
 ICtDFT=  3500011 ScaDFX=  1.000000  1.000000  1.000000  1.000000
 FoFCou: FMM=F IPFlag=           0 FMFlag=      100000 FMFlg1=           0
         NFxFlg=           0 DoJE=T BraDBF=F KetDBF=T FulRan=T
         wScrn=  0.000000 ICntrl=       500 IOpCl=  0 I1Cent=   200000004 NGrid=           0
         NMat0=    1 NMatS0=      1 NMatT0=    0 NMatD0=    1 NMtDS0=    0 NMtDT0=    0
 Petite list used in FoFCou.
 Requested convergence on RMS density matrix=1.00D-08 within 128 cycles.
 Requested convergence on MAX density matrix=1.00D-06.
 Requested convergence on             energy=1.00D-06.
 No special actions if energy rises.
 Inv3:  Mode=1 IEnd=    36268587.
 Iteration    1 A*A^-1 deviation from unit magnitude is 3.66D-15 for   2492.
 Iteration    1 A*A^-1 deviation from orthogonality  is 2.40D-15 for   1642   1276.
 Iteration    1 A^-1*A deviation from unit magnitude is 3.66D-15 for   2492.
 Iteration    1 A^-1*A deviation from orthogonality  is 1.38D-14 for   2307   2270.
 Error on total polarization charges =  0.05030
 SCF Done:  E(RwB97XD) =  -4218.08174297     A.U. after   20 cycles
            NFock= 20  Conv=0.65D-08     -V/T= 2.0064
 SMD-CDS (non-electrostatic) energy       (kcal/mol) =     -10.48
 (included in total energy above)
 D1PCM: PCM CHGder 1st derivatives, ID1Alg=3 FixD1E=F DoIter=F DoCFld=F I1PDM=0.
 Calling FoFJK, ICntrl=      2127 FMM=F ISym2X=0 I1Cent= 0 IOpClX= 0 NMat=1 NMatS=1 NMatT=0.
 ***** Axes restored to original set *****
 -------------------------------------------------------------------
 Center     Atomic                   Forces (Hartrees/Bohr)
 Number     Number              X              Y              Z
 -------------------------------------------------------------------
      1        6          -0.000167104   -0.000070997   -0.000080552
      2        6          -0.000020015    0.000082114    0.000016560
      3        6           0.000036681   -0.000225706   -0.000241394
      4        6           0.000120981    0.000194832    0.000065777
      5        6          -0.000131466   -0.000936871    0.000651411
      6        6           0.000114591   -0.000067206    0.000290895
      7       16           0.002342313   -0.000863101   -0.001460870
      8        6          -0.000364741    0.000432191    0.000092647
      9        6          -0.000985645   -0.000022691   -0.000408992
     10       16          -0.001226030    0.001042960   -0.002280880
     11        6           0.000240185   -0.000018457    0.000421557
     12        6          -0.000707429   -0.000259450   -0.000099083
     13        6          -0.000580253   -0.000372219   -0.000031664
     14        6           0.000089122    0.000066220   -0.000033450
     15        1           0.000063215    0.000009325    0.000010322
     16        1           0.000031432    0.000318306   -0.000045253
     17        1          -0.000093197   -0.000093826    0.000036905
     18        1          -0.000029840   -0.000139298    0.000047324
     19        1           0.000081778   -0.000025372   -0.000109080
     20        1           0.000061946   -0.000202047    0.000042739
     21        1          -0.000027633   -0.000022536    0.000045517
     22        1          -0.000000186   -0.000015267    0.000010240
     23        6           0.000657330    0.000823707    0.001436930
     24        1           0.000622464    0.000261223    0.000087271
     25        6           0.002794194   -0.004734313   -0.000416196
     26        1          -0.001789982   -0.000549591    0.001362771
     27        6          -0.000249221    0.000707911    0.000652393
     28        1           0.000218971   -0.000113133    0.000110655
     29        6           0.000398798   -0.000256551    0.000084594
     30        1           0.000027118    0.000053021   -0.000073428
     31        1          -0.000028601    0.000024226   -0.000076020
     32        1          -0.000070380    0.000018887   -0.000006812
     33        1          -0.000284444   -0.000423571   -0.000052368
     34        6          -0.001891736    0.003829189    0.001326384
     35        6           0.000920840    0.000273236    0.000971705
     36        6           0.000028036   -0.001732868   -0.001485795
     37        6          -0.000660254    0.000172486    0.000335292
     38        1          -0.001617265   -0.000709230    0.000356446
     39        6           0.001095221    0.001444742   -0.000258680
     40        1          -0.000685713   -0.001316316    0.000365809
     41        6           0.000104556   -0.000314547   -0.000007150
     42        1           0.000243408    0.000129198   -0.000212968
     43        1          -0.000181921    0.000018325    0.000063828
     44        1           0.000021521    0.000019162   -0.000071517
     45       35           0.001478355    0.003563905   -0.001433820
 -------------------------------------------------------------------
 Cartesian Forces:  Max     0.004734313 RMS     0.000925242

 GradGradGradGradGradGradGradGradGradGradGradGradGradGradGradGradGradGrad
 Berny optimization.
 Using GEDIIS/GDIIS optimizer.
 FormGI is forming the generalized inverse of G from B-inverse, IUseBI=4.
 Internal  Forces:  Max     0.005125162 RMS     0.000875731
 Search for a local minimum.
 Step number   3 out of a maximum of  268
 All quantities printed in internal units (Hartrees-Bohrs-Radians)
 Mixed Optimization -- En-DIIS/RFO-DIIS
 Update second derivatives using D2CorX and points    2    3
 DE= -5.60D-04 DEPred=-3.65D-03 R= 1.53D-01
 Trust test= 1.53D-01 RLast= 4.95D-01 DXMaxT set to 3.00D-01
 ITU=  0  0  0
 Use linear search instead of GDIIS.
     Eigenvalues ---    0.00130   0.00184   0.00299   0.00404   0.00538
     Eigenvalues ---    0.00805   0.00886   0.01130   0.01200   0.01323
     Eigenvalues ---    0.01492   0.01611   0.01669   0.01686   0.01725
     Eigenvalues ---    0.01783   0.01795   0.01841   0.01855   0.01916
     Eigenvalues ---    0.02110   0.02140   0.02244   0.02273   0.02303
     Eigenvalues ---    0.02342   0.02380   0.02505   0.02541   0.02562
     Eigenvalues ---    0.02792   0.02810   0.02862   0.02876   0.02896
     Eigenvalues ---    0.02946   0.03106   0.03196   0.03433   0.03629
     Eigenvalues ---    0.04498   0.04526   0.04822   0.05276   0.07242
     Eigenvalues ---    0.07787   0.10086   0.10955   0.11039   0.11061
     Eigenvalues ---    0.11203   0.11526   0.11701   0.11761   0.12022
     Eigenvalues ---    0.12270   0.12350   0.12374   0.12482   0.12505
     Eigenvalues ---    0.12536   0.12664   0.12972   0.13387   0.13921
     Eigenvalues ---    0.15656   0.15799   0.15941   0.15993   0.16234
     Eigenvalues ---    0.16818   0.17490   0.17744   0.17980   0.18709
     Eigenvalues ---    0.19309   0.19321   0.19356   0.19386   0.19619
     Eigenvalues ---    0.20446   0.21513   0.22273   0.24522   0.24794
     Eigenvalues ---    0.26664   0.27531   0.28870   0.29167   0.30384
     Eigenvalues ---    0.31601   0.32229   0.34243   0.34504   0.34680
     Eigenvalues ---    0.35050   0.35509   0.35745   0.36306   0.36524
     Eigenvalues ---    0.36586   0.36593   0.36731   0.36749   0.36797
     Eigenvalues ---    0.36853   0.36961   0.36974   0.36981   0.37053
     Eigenvalues ---    0.37170   0.37454   0.37492   0.40614   0.41303
     Eigenvalues ---    0.42586   0.42759   0.43729   0.46209   0.46796
     Eigenvalues ---    0.47414   0.47807   0.48198   0.48253   0.51458
     Eigenvalues ---    0.51895   0.53122   0.555191000.000001000.00000
     Eigenvalues --- 1000.000001000.000001000.000001000.000001000.00000
     Eigenvalues --- 1000.000001000.000001000.000001000.000001000.00000
     Eigenvalues --- 1000.000001000.000001000.000001000.000001000.00000
     Eigenvalues --- 1000.000001000.000001000.000001000.000001000.00000
     Eigenvalues --- 1000.000001000.000001000.000001000.000001000.00000
     Eigenvalues --- 1000.000001000.000001000.000001000.000001000.00000
     Eigenvalues --- 1000.000001000.000001000.000001000.000001000.00000
     Eigenvalues --- 1000.000001000.000001000.000001000.000001000.00000
     Eigenvalues --- 1000.000001000.000001000.000001000.000001000.00000
     Eigenvalues --- 1000.000001000.000001000.000001000.000001000.00000
     Eigenvalues --- 1000.000001000.000001000.000001000.000001000.00000
     Eigenvalues --- 1000.000001000.000001000.000001000.000001000.00000
     Eigenvalues --- 1000.000001000.000001000.000001000.000001000.00000
     Eigenvalues --- 1000.000001000.000001000.000001000.000001000.00000
     Eigenvalues --- 1000.000001000.000001000.000001000.000001000.00000
     Eigenvalues --- 1000.000001000.000001000.000001000.000001000.00000
     Eigenvalues --- 1000.000001000.000001000.000001000.000001000.00000
     Eigenvalues --- 1000.000001000.000001000.000001000.000001000.00000
     Eigenvalues --- 1000.000001000.000001000.000001000.000001000.00000
     Eigenvalues --- 1000.000001000.000001000.000001000.000001000.00000
     Eigenvalues --- 1000.000001000.000001000.000001000.000001000.00000
     Eigenvalues --- 1000.000001000.000001000.000001000.000001000.00000
     Eigenvalues --- 1000.000001000.000001000.000001000.000001000.00000
     Eigenvalues --- 1000.000001000.000001000.000001000.000001000.00000
     Eigenvalues --- 1000.000001000.000001000.000001000.000001000.00000
     Eigenvalues --- 1000.000001000.000001000.00000
 RFO step:  Lambda=-2.46321848D-03 EMin= 1.30054900D-03
 Quartic linear search produced a step of -0.50877.
 Iteration  1 RMS(Cart)=  0.10332075 RMS(Int)=  0.00312361
 Iteration  2 RMS(Cart)=  0.00713346 RMS(Int)=  0.00044329
 Iteration  3 RMS(Cart)=  0.00002127 RMS(Int)=  0.00044313
 Iteration  4 RMS(Cart)=  0.00000001 RMS(Int)=  0.00044313
 Iteration  1 RMS(Cart)=  0.00009661 RMS(Int)=  0.00002513
 Iteration  2 RMS(Cart)=  0.00002551 RMS(Int)=  0.00002746
 Iteration  3 RMS(Cart)=  0.00000673 RMS(Int)=  0.00002876
 Iteration  4 RMS(Cart)=  0.00000178 RMS(Int)=  0.00002915
 Iteration  5 RMS(Cart)=  0.00000047 RMS(Int)=  0.00002925
 Variable       Old X    -DE/DX   Delta X   Delta X   Delta X     New X
                                 (Linear)    (Quad)   (Total)
    R1        2.63066   0.00001  -0.00012  -0.00021  -0.00034   2.63032
    R2        2.63865   0.00008   0.00019   0.00085   0.00101   2.63966
    R3        2.05122   0.00009   0.00025  -0.00002   0.00023   2.05146
    R4        2.63433  -0.00008  -0.00003   0.00003   0.00002   2.63436
    R5        2.05062  -0.00004  -0.00002  -0.00010  -0.00012   2.05050
    R6        2.62978   0.00012  -0.00005  -0.00014  -0.00016   2.62962
    R7        2.05044   0.00002  -0.00005   0.00005   0.00000   2.05044
    R8        2.63854   0.00026   0.00015   0.00034   0.00050   2.63904
    R9        2.05147   0.00011   0.00008   0.00022   0.00031   2.05178
   R10        2.64309   0.00022  -0.00068   0.00114   0.00005   2.64314
   R11        3.36115   0.00011  -0.00172  -0.00259  -0.00428   3.35687
   R12        3.35830   0.00031  -0.00124   0.00318   0.00152   3.35983
   R13        3.35522   0.00102   0.00028   0.00538   0.00606   3.36128
   R14        5.67543   0.00003  -0.04245  -0.14010  -0.18171   5.49372
   R15        2.64644   0.00044  -0.00021  -0.00177  -0.00187   2.64458
   R16        2.63890   0.00019  -0.00026   0.00044   0.00017   2.63906
   R17        3.35538  -0.00046  -0.00415   0.00042  -0.00398   3.35140
   R18        2.63975  -0.00023   0.00006  -0.00005  -0.00004   2.63971
   R19        5.98681  -0.00241   0.00000   0.00000   0.00000   5.98681
   R20        5.69289   0.00046  -0.04713   0.04967   0.00244   5.69533
   R21        2.62945  -0.00044  -0.00086  -0.00027  -0.00111   2.62834
   R22        2.05148   0.00007   0.00006   0.00027   0.00033   2.05180
   R23        2.63522   0.00016  -0.00030  -0.00057  -0.00081   2.63442
   R24        2.05053  -0.00005  -0.00009   0.00001  -0.00008   2.05045
   R25        2.62915   0.00013  -0.00001   0.00081   0.00085   2.62999
   R26        2.05067   0.00000   0.00001   0.00002   0.00003   2.05070
   R27        2.05126   0.00014   0.00006   0.00043   0.00049   2.05176
   R28        2.06174   0.00040   0.00021  -0.00149  -0.00127   2.06047
   R29        2.81781  -0.00440  -0.00740  -0.01292  -0.01961   2.79820
   R30        2.86746  -0.00025  -0.00246  -0.00624  -0.00832   2.85914
   R31        3.76448  -0.00202   0.00620   0.01605   0.02224   3.78672
   R32        2.06260  -0.00088  -0.00247  -0.00159  -0.00390   2.05870
   R33        2.63602   0.00294   0.00634   0.02231   0.02865   2.66467
   R34        2.06675  -0.00022   0.00027  -0.00161  -0.00135   2.06540
   R35        2.88218   0.00012   0.00016   0.00121   0.00137   2.88355
   R36        2.07310  -0.00067  -0.00234   0.00616   0.00397   2.07707
   R37        2.06917  -0.00001  -0.00013  -0.00024  -0.00037   2.06879
   R38        2.06556  -0.00006  -0.00008  -0.00057  -0.00065   2.06491
   R39        2.06797   0.00003   0.00015   0.00055   0.00070   2.06867
   R40        2.70181  -0.00119  -0.00354  -0.01003  -0.01358   2.68823
   R41        2.70088  -0.00154  -0.00598  -0.01111  -0.01715   2.68373
   R42        2.60508   0.00006  -0.00025   0.00225   0.00205   2.60712
   R43        2.05268  -0.00086  -0.00026  -0.00071  -0.00097   2.05171
   R44        2.60081   0.00103   0.00307   0.00547   0.00849   2.60930
   R45        2.03930   0.00101   0.00182   0.00146   0.00328   2.04258
   R46        2.64220  -0.00048   0.00062  -0.00122  -0.00055   2.64166
   R47        2.04757   0.00027   0.00028   0.00085   0.00113   2.04870
   R48        2.64975  -0.00016  -0.00267  -0.00246  -0.00511   2.64464
   R49        2.04812   0.00013   0.00025   0.00034   0.00059   2.04871
   R50        2.05151   0.00001   0.00002  -0.00017  -0.00015   2.05136
    A1        2.09372  -0.00003  -0.00010   0.00128   0.00109   2.09481
    A2        2.09873  -0.00009  -0.00031  -0.00166  -0.00192   2.09681
    A3        2.09072   0.00012   0.00039   0.00038   0.00082   2.09155
    A4        2.09791   0.00009   0.00018  -0.00003   0.00011   2.09802
    A5        2.08660   0.00002  -0.00001  -0.00021  -0.00021   2.08639
    A6        2.09853  -0.00011  -0.00017   0.00024   0.00009   2.09862
    A7        2.09604   0.00002  -0.00007  -0.00076  -0.00084   2.09520
    A8        2.09947   0.00002   0.00026   0.00039   0.00065   2.10012
    A9        2.08759  -0.00004  -0.00017   0.00037   0.00020   2.08778
   A10        2.09147  -0.00003  -0.00030   0.00103   0.00070   2.09217
   A11        2.09961  -0.00015  -0.00031   0.00007  -0.00024   2.09937
   A12        2.09210   0.00018   0.00061  -0.00109  -0.00048   2.09163
   A13        2.09682  -0.00009   0.00046  -0.00006   0.00036   2.09718
   A14        2.07109   0.00020  -0.00060  -0.00070  -0.00123   2.06985
   A15        2.11506  -0.00012   0.00000   0.00062   0.00054   2.11560
   A16        2.08962   0.00003  -0.00018  -0.00153  -0.00153   2.08809
   A17        2.08177   0.00000  -0.00338  -0.00861  -0.01165   2.07013
   A18        2.11146  -0.00003   0.00338   0.01009   0.01295   2.12442
   A19        1.76939   0.00094   0.00973   0.01169   0.02083   1.79022
   A20        1.63026   0.00051   0.01907  -0.02670  -0.00715   1.62311
   A21        1.75552  -0.00271  -0.01571  -0.02635  -0.04158   1.71394
   A22        2.11747  -0.00047   0.00324   0.00431   0.00744   2.12491
   A23        2.07500   0.00085  -0.00222  -0.00234  -0.00441   2.07058
   A24        2.09029  -0.00039  -0.00147  -0.00214  -0.00367   2.08661
   A25        2.10949   0.00021  -0.00003   0.00641   0.00545   2.11494
   A26        2.09340   0.00060   0.00163   0.00205   0.00380   2.09720
   A27        2.07987  -0.00081  -0.00268  -0.00894  -0.01107   2.06880
   A28        1.77158   0.00110   0.00849   0.00926   0.01799   1.78957
   A29        2.39792  -0.00036   0.02593  -0.06783  -0.04162   2.35630
   A30        2.00446  -0.00078  -0.04831   0.05927   0.01011   2.01457
   A31        2.09372  -0.00031  -0.00083   0.00017  -0.00077   2.09295
   A32        2.09144   0.00009   0.00015  -0.00069  -0.00051   2.09093
   A33        2.09801   0.00022   0.00063   0.00055   0.00122   2.09923
   A34        2.09640   0.00003  -0.00040  -0.00174  -0.00214   2.09425
   A35        2.08816  -0.00015   0.00008   0.00013   0.00021   2.08837
   A36        2.09855   0.00012   0.00035   0.00164   0.00198   2.10053
   A37        2.09660   0.00037   0.00077   0.00111   0.00193   2.09853
   A38        2.09904  -0.00018  -0.00001  -0.00038  -0.00041   2.09863
   A39        2.08745  -0.00019  -0.00079  -0.00075  -0.00155   2.08590
   A40        2.09557  -0.00031   0.00000   0.00036   0.00030   2.09588
   A41        2.08796   0.00044   0.00098   0.00198   0.00299   2.09095
   A42        2.09965  -0.00013  -0.00099  -0.00233  -0.00330   2.09635
   A43        1.89060   0.00000   0.00998   0.02275   0.03214   1.92274
   A44        1.94649  -0.00008   0.00666   0.00732   0.01232   1.95881
   A45        1.79361   0.00020   0.00296   0.00695   0.01018   1.80379
   A46        2.13671   0.00053   0.00516   0.02448   0.02717   2.16388
   A47        1.73557  -0.00513  -0.03746  -0.09003  -0.12685   1.60872
   A48        1.92060   0.00411   0.00676   0.01603   0.02324   1.94385
   A49        1.96070  -0.00195   0.00324   0.00120   0.00571   1.96642
   A50        2.30494  -0.00195  -0.00794   0.00196  -0.00665   2.29828
   A51        2.01076   0.00389   0.00389  -0.00168   0.00165   2.01242
   A52        2.03861   0.00183  -0.04840   0.09999   0.05069   2.08930
   A53        1.92839   0.00000   0.00049   0.00726   0.00725   1.93564
   A54        1.96786   0.00044  -0.00117  -0.00425  -0.00435   1.96351
   A55        1.86528  -0.00117  -0.00086  -0.01493  -0.01652   1.84876
   A56        1.92659  -0.00010   0.00277   0.00223   0.00482   1.93141
   A57        1.87786  -0.00019  -0.00379   0.00866   0.00540   1.88326
   A58        1.89435   0.00098   0.00231   0.00100   0.00298   1.89733
   A59        1.93738  -0.00008  -0.00056   0.00018  -0.00037   1.93700
   A60        1.91572  -0.00005   0.00017  -0.00037  -0.00021   1.91551
   A61        1.95249  -0.00006  -0.00016  -0.00241  -0.00257   1.94992
   A62        1.88519   0.00010   0.00044   0.00153   0.00197   1.88716
   A63        1.89034   0.00009   0.00015   0.00180   0.00195   1.89229
   A64        1.88056   0.00002  -0.00001  -0.00059  -0.00060   1.87996
   A65        2.14893  -0.00014   0.00776  -0.01029  -0.00484   2.14409
   A66        2.02777   0.00108   0.00340  -0.00773  -0.00426   2.02352
   A67        2.18732  -0.00153  -0.00899   0.00290  -0.00601   2.18130
   A68        2.06651   0.00044   0.00516   0.00453   0.00952   2.07603
   A69        2.10744   0.00037  -0.00246   0.00094  -0.00166   2.10578
   A70        2.08424  -0.00062   0.00177  -0.00490  -0.00318   2.08105
   A71        2.09151   0.00024   0.00066   0.00393   0.00453   2.09603
   A72        2.09665  -0.00041  -0.00274  -0.00265  -0.00547   2.09119
   A73        2.10945  -0.00025  -0.00228   0.00177  -0.00030   2.10916
   A74        2.07673   0.00065   0.00410   0.00115   0.00547   2.08220
   A75        2.08376  -0.00030  -0.00030  -0.00072  -0.00100   2.08276
   A76        2.10144   0.00000  -0.00038  -0.00083  -0.00120   2.10024
   A77        2.09785   0.00030   0.00055   0.00160   0.00215   2.10001
   A78        2.09531   0.00007  -0.00014   0.00202   0.00172   2.09703
   A79        2.09403   0.00000   0.00005  -0.00225  -0.00217   2.09185
   A80        2.09364  -0.00007   0.00019   0.00043   0.00065   2.09430
   A81        2.11560  -0.00015   0.00024  -0.00314  -0.00293   2.11267
   A82        2.08531  -0.00002  -0.00064   0.00182   0.00119   2.08650
   A83        2.08217   0.00017   0.00039   0.00138   0.00178   2.08396
    D1       -0.03321  -0.00002  -0.00081  -0.00163  -0.00246  -0.03567
    D2        3.12673  -0.00001  -0.00080  -0.00118  -0.00200   3.12473
    D3        3.11472  -0.00006   0.00093  -0.00308  -0.00217   3.11255
    D4       -0.00853  -0.00005   0.00094  -0.00263  -0.00170  -0.01023
    D5        0.03444  -0.00010  -0.00061  -0.00028  -0.00084   0.03360
    D6       -3.07980  -0.00011   0.00534   0.00172   0.00698  -3.07282
    D7       -3.11346  -0.00006  -0.00234   0.00115  -0.00115  -3.11461
    D8        0.05549  -0.00007   0.00360   0.00315   0.00668   0.06217
    D9        0.00235   0.00002   0.00132   0.00070   0.00202   0.00437
   D10       -3.12480  -0.00001   0.00046   0.00083   0.00130  -3.12350
   D11        3.12547   0.00001   0.00132   0.00025   0.00154   3.12701
   D12       -0.00167  -0.00002   0.00045   0.00037   0.00082  -0.00085
   D13        0.02707   0.00010  -0.00043   0.00210   0.00170   0.02877
   D14       -3.11448  -0.00015  -0.00203  -0.00248  -0.00448  -3.11896
   D15       -3.12887   0.00013   0.00043   0.00198   0.00242  -3.12645
   D16        0.01276  -0.00012  -0.00116  -0.00260  -0.00376   0.00901
   D17       -0.02569  -0.00022  -0.00099  -0.00400  -0.00500  -0.03069
   D18        3.09344  -0.00035  -0.00680  -0.01124  -0.01797   3.07546
   D19        3.11586   0.00003   0.00060   0.00056   0.00115   3.11701
   D20       -0.04820  -0.00010  -0.00520  -0.00668  -0.01182  -0.06002
   D21       -0.00504   0.00022   0.00150   0.00309   0.00457  -0.00047
   D22        3.10872   0.00023  -0.00470   0.00075  -0.00391   3.10481
   D23       -3.12359   0.00035   0.00747   0.01054   0.01791  -3.10568
   D24       -0.00983   0.00036   0.00127   0.00819   0.00943  -0.00040
   D25        2.42766   0.00076   0.01636   0.02328   0.03949   2.46716
   D26       -1.25982   0.00060  -0.03406   0.05396   0.02016  -1.23967
   D27       -0.73664   0.00063   0.01050   0.01595   0.02638  -0.71026
   D28        1.85906   0.00047  -0.03992   0.04663   0.00704   1.86610
   D29       -2.42232  -0.00110  -0.02520  -0.03600  -0.06139  -2.48371
   D30        2.08905   0.00147  -0.01460  -0.00437  -0.01908   2.06997
   D31        0.74698  -0.00111  -0.01910  -0.03377  -0.05315   0.69383
   D32       -1.02484   0.00146  -0.00849  -0.00215  -0.01083  -1.03567
   D33       -0.74097   0.00073   0.02756   0.04156   0.06892  -0.67204
   D34        2.43210   0.00097   0.03968   0.04767   0.08752   2.51962
   D35        0.92927   0.00086   0.04567   0.01037   0.05586   0.98514
   D36       -2.18085   0.00110   0.05780   0.01649   0.07446  -2.10639
   D37        1.65464  -0.00039  -0.00518   0.00453  -0.00065   1.65399
   D38       -0.12997  -0.00118  -0.01694   0.00070  -0.01662  -0.14660
   D39       -0.00422   0.00038  -0.01709  -0.01961  -0.03646  -0.04068
   D40       -3.11448   0.00029   0.00631  -0.00172   0.00520  -3.10928
   D41        3.10562   0.00016  -0.02934  -0.02578  -0.05524   3.05039
   D42       -0.00463   0.00007  -0.00594  -0.00790  -0.01358  -0.01821
   D43        3.09250  -0.00064  -0.01358  -0.00538  -0.01937   3.07314
   D44       -0.05205  -0.00028  -0.00760  -0.00402  -0.01190  -0.06395
   D45       -0.01812  -0.00040  -0.00180   0.00052  -0.00139  -0.01951
   D46        3.12051  -0.00004   0.00417   0.00188   0.00608   3.12659
   D47        0.74289  -0.00107  -0.00215  -0.00826  -0.01082   0.73207
   D48       -2.00096  -0.00094   0.00878   0.01303   0.02413  -1.97684
   D49       -2.42980  -0.00095  -0.02518  -0.02582  -0.05156  -2.48136
   D50        1.10953  -0.00083  -0.01425  -0.00452  -0.01661   1.09292
   D51        0.02357   0.00035   0.00864   0.00911   0.01753   0.04111
   D52       -3.11396  -0.00001  -0.00116   0.00155   0.00030  -3.11366
   D53       -3.08721   0.00025   0.03153   0.02642   0.05781  -3.02940
   D54        0.05844  -0.00012   0.02172   0.01886   0.04058   0.09902
   D55       -0.51706  -0.00180   0.00281  -0.13752  -0.13570  -0.65276
   D56        2.02937  -0.00158  -0.03618  -0.12063  -0.15794   1.87143
   D57       -0.01982  -0.00043  -0.00358  -0.00289  -0.00640  -0.02623
   D58        3.13492  -0.00025  -0.00627  -0.00547  -0.01165   3.12327
   D59        3.11769  -0.00007   0.00627   0.00469   0.01091   3.12860
   D60       -0.01075   0.00012   0.00357   0.00212   0.00566  -0.00509
   D61       -0.00296   0.00010  -0.00415  -0.00450  -0.00855  -0.01151
   D62       -3.12981   0.00020  -0.00268  -0.00344  -0.00612  -3.13593
   D63        3.12541  -0.00009  -0.00144  -0.00192  -0.00328   3.12212
   D64       -0.00144   0.00002   0.00003  -0.00086  -0.00085  -0.00229
   D65        0.02197   0.00032   0.00686   0.00570   0.01250   0.03447
   D66       -3.11664  -0.00004   0.00086   0.00432   0.00500  -3.11164
   D67       -3.13427   0.00022   0.00541   0.00464   0.01010  -3.12417
   D68        0.01031  -0.00014  -0.00059   0.00326   0.00259   0.01290
   D69        0.59178  -0.00018   0.01014  -0.07339  -0.06438   0.52741
   D70       -2.68350   0.00002   0.00317  -0.05911  -0.05687  -2.74036
   D71        2.89447   0.00023   0.03852  -0.01091   0.02733   2.92180
   D72       -0.38081   0.00043   0.03155   0.00338   0.03484  -0.34596
   D73       -1.27433   0.00164   0.01937  -0.05148  -0.03216  -1.30649
   D74        1.73358   0.00184   0.01240  -0.03720  -0.02465   1.70893
   D75       -2.84444  -0.00069  -0.00210  -0.05198  -0.05453  -2.89897
   D76       -0.67936  -0.00050   0.00104  -0.04667  -0.04591  -0.72527
   D77        1.40061   0.00020   0.00264  -0.05760  -0.05528   1.34533
   D78        1.15915  -0.00117  -0.03252  -0.12286  -0.15620   1.00295
   D79       -2.95896  -0.00098  -0.02937  -0.11755  -0.14757  -3.10653
   D80       -0.87899  -0.00028  -0.02778  -0.12848  -0.15694  -1.03593
   D81       -0.86567   0.00191   0.00954  -0.02996  -0.02042  -0.88609
   D82        1.29941   0.00210   0.01268  -0.02465  -0.01179   1.28761
   D83       -2.90381   0.00280   0.01428  -0.03558  -0.02116  -2.92497
   D84       -2.17664   0.00023  -0.01629   0.06248   0.04570  -2.13094
   D85        1.07454   0.00047  -0.00950   0.05051   0.04025   1.11480
   D86       -2.88334  -0.00021   0.07200   0.02699   0.09885  -2.78449
   D87        0.31994  -0.00015   0.07931   0.03246   0.11160   0.43154
   D88        0.12157  -0.00037   0.06480   0.04177   0.10674   0.22831
   D89       -2.95834  -0.00030   0.07211   0.04725   0.11949  -2.83885
   D90        1.01387  -0.00028  -0.00165  -0.02394  -0.02571   0.98816
   D91        3.09668  -0.00025  -0.00134  -0.02217  -0.02364   3.07304
   D92       -1.09990  -0.00029  -0.00134  -0.02471  -0.02617  -1.12607
   D93       -3.10324  -0.00003   0.00024  -0.01586  -0.01575  -3.11900
   D94       -1.02044   0.00000   0.00055  -0.01409  -0.01368  -1.03412
   D95        1.06617  -0.00004   0.00055  -0.01663  -0.01621   1.04996
   D96       -1.04913   0.00026  -0.00138  -0.00349  -0.00459  -1.05373
   D97        1.03367   0.00030  -0.00107  -0.00172  -0.00252   1.03115
   D98        3.12028   0.00025  -0.00107  -0.00426  -0.00505   3.11523
   D99       -0.31023  -0.00087   0.02506   0.09946   0.12272  -0.18751
   D100      -2.38155  -0.00016   0.02689   0.09434   0.12019  -2.26136
   D101       1.81673  -0.00047   0.02446   0.08624   0.10968   1.92641
   D102      -3.13820   0.00062   0.01219   0.02735   0.03958  -3.09862
   D103       0.00483   0.00102   0.01796   0.04738   0.06533   0.07016
   D104      -0.05382   0.00049   0.00476   0.02225   0.02710  -0.02672
   D105       3.08921   0.00089   0.01054   0.04227   0.05285  -3.14112
   D106       3.12016  -0.00088  -0.02982  -0.03547  -0.06532   3.05484
   D107       0.00719  -0.00071  -0.00829  -0.04681  -0.05509  -0.04790
   D108       0.04150  -0.00084  -0.02227  -0.02948  -0.05176  -0.01026
   D109      -3.07147  -0.00066  -0.00074  -0.04083  -0.04152  -3.11299
   D110       0.03530   0.00007   0.01050  -0.00339   0.00720   0.04250
   D111      -3.12399  -0.00007   0.00438  -0.00006   0.00439  -3.11960
   D112      -3.10774  -0.00033   0.00471  -0.02350  -0.01877  -3.12651
   D113       0.01616  -0.00047  -0.00141  -0.02017  -0.02158  -0.00542
   D114      -0.01143   0.00059   0.02425   0.01780   0.04199   0.03056
   D115      -3.13127   0.00024   0.01652   0.00717   0.02365  -3.10762
   D116       3.10208   0.00040   0.00287   0.02894   0.03182   3.13390
   D117      -0.01776   0.00005  -0.00487   0.01831   0.01349  -0.00428
   D118      -0.00390  -0.00034  -0.00901  -0.00921  -0.01817  -0.02207
   D119       3.12264  -0.00011  -0.00993  -0.00435  -0.01427   3.10837
   D120      -3.12783  -0.00020  -0.00289  -0.01250  -0.01533   3.14002
   D121      -0.00129   0.00003  -0.00381  -0.00765  -0.01143  -0.01273
   D122      -0.00811   0.00002  -0.00864   0.00195  -0.00671  -0.01482
   D123      -3.13468  -0.00021  -0.00771  -0.00290  -0.01060   3.13791
   D124       3.11174   0.00037  -0.00091   0.01254   0.01162   3.12336
   D125      -0.01483   0.00014   0.00002   0.00769   0.00773  -0.00710
         Item               Value     Threshold  Converged?
 Maximum Force            0.005230     0.000450     NO 
 RMS     Force            0.000860     0.000300     NO 
 Maximum Displacement     0.445050     0.001800     NO 
 RMS     Displacement     0.103860     0.001200     NO 
 Predicted change in Energy=-9.084103D-04
 GradGradGradGradGradGradGradGradGradGradGradGradGradGradGradGradGradGrad

                          Input orientation:                          
 ---------------------------------------------------------------------
 Center     Atomic      Atomic             Coordinates (Angstroms)
 Number     Number       Type             X           Y           Z
 ---------------------------------------------------------------------
      1          6           0        3.911259   -0.615624   -1.684843
      2          6           0        4.786443   -1.553970   -1.145435
      3          6           0        4.642287   -1.968170    0.177822
      4          6           0        3.618148   -1.447798    0.963143
      5          6           0        2.714497   -0.536136    0.413095
      6          6           0        2.858538   -0.117405   -0.913651
      7         16           0        1.701058    0.998537   -1.672594
      8          6           0        1.360597    2.152954   -0.362925
      9          6           0        1.239945    1.740890    0.969032
     10         16           0        1.360602    0.028606    1.414869
     11          6           0        0.933830    2.670043    1.966143
     12          6           0        0.700216    3.998795    1.628031
     13          6           0        0.802499    4.408116    0.299333
     14          6           0        1.151411    3.494274   -0.690653
     15          1           0        0.626240    5.444905    0.031700
     16          1           0        1.257689    3.821045   -1.720587
     17          1           0        0.867265    2.348693    3.001128
     18          1           0        0.445981    4.713464    2.403882
     19          1           0        4.040918   -0.273760   -2.707002
     20          1           0        3.515030   -1.751827    2.000348
     21          1           0        5.592065   -1.947492   -1.756584
     22          1           0        5.333589   -2.686952    0.605346
     23          6           0       -1.217998   -1.891964    0.483320
     24          1           0       -0.282931   -2.445657    0.394196
     25          6           0       -1.171219   -0.672731   -0.355653
     26          1           0       -0.545631   -0.794794   -1.239153
     27          6           0       -1.773765   -1.929679    1.890033
     28          1           0       -2.812087   -1.588918    1.908378
     29          6           0       -1.648339   -3.308895    2.530686
     30          1           0       -0.606635   -3.645532    2.535705
     31          1           0       -1.997577   -3.268606    3.565294
     32          1           0       -2.250851   -4.056292    2.004632
     33          1           0       -1.173388   -1.215261    2.470772
     34          6           0       -1.882984    0.542440   -0.284385
     35          6           0       -1.924967    1.310092   -1.481293
     36          6           0       -2.468374    1.075150    0.894775
     37          6           0       -2.551635    2.538912   -1.507162
     38          1           0       -1.479256    0.907144   -2.385593
     39          6           0       -3.054173    2.325181    0.866108
     40          1           0       -2.430876    0.529790    1.827243
     41          6           0       -3.104194    3.050777   -0.329532
     42          1           0       -2.598302    3.110480   -2.427195
     43          1           0       -3.473146    2.745767    1.773249
     44          1           0       -3.570674    4.030923   -0.338979
     45         35           0       -2.433471   -2.825775   -0.807426
 ---------------------------------------------------------------------
                    Distance matrix (angstroms):
                    1          2          3          4          5
     1  C    0.000000
     2  C    1.391905   0.000000
     3  C    2.415223   1.394042   0.000000
     4  C    2.791103   2.412942   1.391537   0.000000
     5  C    2.416588   2.785312   2.412975   1.396520   0.000000
     6  C    1.396846   2.415421   2.792562   2.422666   1.398692
     7  S    2.736906   4.038910   4.569050   4.075157   2.780716
     8  C    3.989783   5.107840   5.295806   4.452012   3.109093
     9  C    4.442086   5.282492   5.095004   3.977891   2.769155
    10  S    4.065599   4.560273   4.035698   2.735022   1.776378
    11  C    5.743726   6.508981   6.201916   5.016791   3.982753
    12  C    6.525243   7.431189   7.297102   6.214643   5.108718
    13  C    6.232118   7.314754   7.444175   6.531482   5.302292
    14  C    5.049400   6.237392   6.540547   5.765754   4.461581
    15  H    7.104074   8.226614   8.432298   7.571556   6.346584
    16  H    5.169791   6.455516   6.969538   6.366701   5.065561
    17  H    6.325456   6.912649   6.391960   5.112151   4.293300
    18  H    7.558109   8.409399   8.198083   7.078102   6.055387
    19  H    1.085584   2.152495   3.399247   3.876476   3.400476
    20  H    3.876671   3.398763   2.153860   1.085753   2.153631
    21  H    2.145723   1.085076   2.155095   3.397493   3.870379
    22  H    3.399763   2.155981   1.085046   2.146220   3.394498
    23  C    5.713077   6.230601   5.868737   4.880146   4.160254
    24  H    5.026197   5.372534   4.953038   4.066675   3.554040
    25  C    5.253721   6.074049   5.979934   5.027722   3.963385
    26  H    4.482700   5.386663   5.504463   4.755373   3.664049
    27  C    6.842951   7.238201   6.640698   5.492182   4.926236
    28  H    7.685175   8.189301   7.662007   6.500870   5.821284
    29  C    7.478871   7.615776   6.848758   5.801445   5.586298
    30  H    6.885109   6.856436   5.993692   5.015155   5.020332
    31  H    8.337661   8.435276   7.566630   6.451582   6.293361
    32  H    7.963794   8.106049   7.430534   6.506465   6.291197
    33  H    6.594113   6.979345   6.296551   5.028502   4.450943
    34  C    6.072532   7.043976   7.006851   5.981625   4.773535
    35  C    6.149093   7.304702   7.525190   6.656377   5.340589
    36  C    7.086103   7.981672   7.767709   6.589059   5.448890
    37  C    7.193863   8.410108   8.654794   7.750000   6.393391
    38  H    5.645132   6.845002   7.232690   6.537837   5.244356
    39  C    7.979532   8.976045   8.839802   7.665811   6.455223
    40  H    7.339577   8.078896   7.680496   6.422478   5.441587
    41  C    8.030937   9.172325   9.244199   8.191342   6.875654
    42  H    7.537195   8.828049   9.219811   8.421196   7.042079
    43  H    8.819681   9.758446   9.519813   8.278207   7.134973
    44  H    8.909606  10.083789  10.183758   9.131872   7.805576
    45  Br   6.775709   7.338862   7.195315   6.454133   5.764867
                    6          7          8          9         10
     6  C    0.000000
     7  S    1.777943   0.000000
     8  C    2.775186   1.778715   0.000000
     9  C    3.101225   2.782427   1.399451   0.000000
    10  S    2.772569   3.254091   2.770091   1.773484   0.000000
    11  C    4.446075   4.077129   2.423648   1.396876   2.731890
    12  C    5.297321   4.571363   2.794126   2.413239   4.030378
    13  C    5.116538   4.039942   2.415743   2.784591   4.553680
    14  C    4.001030   2.737704   1.396533   2.415936   4.060522
    15  H    6.067630   4.881602   3.395872   3.869748   5.638149
    16  H    4.327268   2.857521   2.153221   3.400207   4.921815
    17  H    5.037093   4.935769   3.405663   2.153539   2.853489
    18  H    6.337489   5.656285   3.879170   3.394904   4.874687
    19  H    2.153735   2.857216   4.309032   5.041576   4.925986
    20  H    3.404953   4.934116   5.047173   4.294030   2.855571
    21  H    3.395869   4.881197   6.054855   6.322507   5.645207
    22  H    3.877603   5.653949   6.336159   6.041190   4.879981
    23  C    4.660336   4.639380   4.871001   4.413052   3.347469
    24  H    4.123112   4.479990   4.941826   4.491856   3.140852
    25  C    4.105933   3.574555   3.794027   3.659791   3.168081
    26  H    3.486140   2.907149   3.618107   3.807106   3.369798
    27  C    5.709923   5.774180   5.618536   4.837745   3.726247
    28  H    6.502706   6.315597   6.047456   5.328129   4.502362
    29  C    6.508534   6.887670   6.874480   6.023395   4.630085
    30  H    6.029359   6.678518   6.774548   5.905749   4.315737
    31  H    7.319349   7.702200   7.490097   6.505166   5.174293
    32  H    7.080753   7.395327   7.563241   6.845834   5.484232
    33  H    5.377363   5.507342   5.078955   4.101003   3.013841
    34  C    4.828396   3.870466   3.622257   3.572118   3.697613
    35  C    5.024131   3.644409   3.571568   4.025711   4.563433
    36  C    5.750529   4.897082   4.171869   3.768336   4.003349
    37  C    6.056257   4.526093   4.094362   4.598310   5.490491
    38  H    4.693908   3.260539   3.702431   4.398033   4.824949
    39  C    6.640326   5.551325   4.585889   4.334910   5.006559
    40  H    5.992434   5.435205   4.669771   3.959573   3.846627
    41  C    6.777371   5.394993   4.554291   4.719494   5.666644
    42  H    6.518217   4.849146   4.566284   5.304929   6.319202
    43  H    7.450330   6.457479   5.317870   4.885670   5.556664
    44  H    7.672916   6.226159   5.276815   5.486092   6.588778
    45  Br   5.945748   5.698088   6.275371   6.124069   5.242240
                   11         12         13         14         15
    11  C    0.000000
    12  C    1.390855   0.000000
    13  C    2.411722   1.394074   0.000000
    14  C    2.790209   2.415453   1.391732   0.000000
    15  H    3.396548   2.155221   1.085185   2.145357   0.000000
    16  H    3.875780   3.399355   2.152192   1.085743   2.471064
    17  H    1.085767   2.153169   3.397810   3.875867   4.296757
    18  H    2.145969   1.085050   2.156263   3.400030   2.488925
    19  H    6.337054   6.943164   6.437807   5.158778   7.201641
    20  H    5.120224   6.413380   6.942345   6.352146   8.000851
    21  H    7.541849   8.410954   8.219519   7.104114   9.083221
    22  H    7.064492   8.198369   8.424038   7.574813   9.413570
    23  C    5.257474   6.300076   6.618706   6.000323   7.578576
    24  H    5.488343   6.634749   6.939839   6.206208   7.951035
    25  C    4.582151   5.409291   5.489952   4.782339   6.387986
    26  H    4.946496   5.722882   5.590587   4.645096   6.474735
    27  C    5.338006   6.429311   7.023896   6.681008   7.974830
    28  H    5.672211   6.605862   7.184614   6.950045   8.051005
    29  C    6.537125   7.728702   8.398678   8.031111   9.383371
    30  H    6.525635   7.808167   8.476335   8.029754   9.509262
    31  H    6.813074   7.990382   8.799942   8.588700   9.761966
    32  H    7.442261   8.586912   9.158449   8.709248  10.121405
    33  H    4.448662   5.604193   6.343630   6.130173   7.317481
    34  C    4.186408   4.719815   4.742995   4.252757   5.516365
    35  C    4.680491   4.877357   4.495270   3.854850   5.088662
    36  C    3.907237   4.373252   4.707635   4.633421   5.423679
    37  C    4.922348   4.747129   4.243532   3.910493   4.572940
    38  H    5.279053   5.515214   4.967096   4.060354   5.555870
    39  C    4.151286   4.180544   4.419703   4.634353   4.896362
    40  H    3.990140   4.677330   5.275475   5.287792   6.060386
    41  C    4.660550   4.382275   4.183311   4.293865   4.447300
    42  H    5.654322   5.302281   4.547886   4.150087   4.679036
    43  H    4.411845   4.359830   4.818399   5.293166   5.208004
    44  H    5.239860   4.702198   4.435579   4.765475   4.444191
    45  Br   7.016795   7.894695   8.001600   7.266915   8.858336
                   16         17         18         19         20
    16  H    0.000000
    17  H    4.961335   0.000000
    18  H    4.297270   2.475142   0.000000
    19  H    5.048445   7.037903   7.994818   0.000000
    20  H    7.070915   4.982618   7.168116   4.961893   0.000000
    21  H    7.215547   7.963465   9.389356   2.471989   4.297313
    22  H    8.023525   7.144617   9.049288   4.297226   2.475409
    23  C    6.604900   5.354516   7.077363   6.360262   4.972179
    24  H    6.790977   5.577171   7.471490   5.747194   4.181583
    25  C    5.287406   4.955037   6.264301   5.731874   5.355008
    26  H    4.978927   5.464226   6.678017   4.843809   5.281973
    27  C    7.436203   5.149178   7.023010   7.595087   5.292934
    28  H    7.681156   5.498774   7.112001   8.366304   6.329882
    29  C    8.795133   6.209499   8.292195   8.307410   5.419050
    30  H    8.794401   6.190293   8.426042   7.775254   4.567368
    31  H    9.423399   6.330849   8.428125   9.207292   5.927775
    32  H    9.393590   7.193016   9.183731   8.723153   6.209344
    33  H    6.988705   4.140930   6.146268   7.408424   4.742411
    34  C    4.761907   4.649840   5.481633   6.451966   6.294618
    35  C    4.060966   5.382132   5.683214   6.293070   7.147778
    36  C    5.316352   4.145494   4.899816   7.560637   6.709337
    37  C    4.024968   5.661248   5.386153   7.267220   8.216902
    38  H    4.052644   6.049875   6.413555   5.654216   7.158875
    39  C    5.246023   4.465035   4.507740   8.358344   7.814276
    40  H    6.084814   3.945142   5.109985   7.942870   6.370992
    41  C    4.642669   5.230555   4.779103   8.231496   8.503380
    42  H    3.984076   6.485149   5.930980   7.457252   8.978752
    43  H    5.978621   4.528191   4.430472   9.254801   8.313514
    44  H    5.026528   5.803577   4.911483   9.059479   9.440331
    45  Br   7.657594   7.223230   8.685843   7.213798   6.664955
                   21         22         23         24         25
    21  H    0.000000
    22  H    2.488439   0.000000
    23  C    7.169185   6.600772   0.000000
    24  H    6.276114   5.625666   1.090352   0.000000
    25  C    7.023506   6.877001   1.480741   2.120046   0.000000
    26  H    6.266399   6.445748   2.150063   2.337132   1.089418
    27  C    8.219099   7.262119   1.512991   2.174017   2.643121
    28  H    9.175527   8.321996   2.159571   3.069752   2.942394
    29  C    8.523940   7.269186   2.526775   2.678453   3.938015
    30  H    7.728582   6.319132   2.767860   2.475994   4.185243
    31  H    9.363247   7.927523   3.464311   3.697718   4.774439
    32  H    8.950146   7.833059   2.839980   3.010042   4.264392
    33  H    8.011121   6.927224   2.099972   2.572733   2.878024
    34  C    8.015204   7.956100   2.637783   3.456785   1.410081
    35  C    8.197159   8.545003   3.822653   4.507704   2.401414
    36  C    9.007594   8.666476   3.245997   4.174065   2.510233
    37  C    9.301069   9.692735   5.037189   5.797250   3.680512
    38  H    7.651678   8.263057   4.016705   4.516602   2.590665
    39  C    9.994583   9.774663   4.615450   5.537452   3.745089
    40  H    9.129530   8.492784   3.023590   3.939616   2.792459
    41  C   10.131343  10.246547   5.352491   6.220458   4.195425
    42  H    9.649606  10.282092   5.949856   6.647695   4.543185
    43  H   10.801132  10.413310   5.315841   6.247411   4.638666
    44  H   11.032083  11.194084   6.425874   7.300198   5.280343
    45  Br   8.129054   7.895722   2.003847   2.492630   2.536332
                   26         27         28         29         30
    26  H    0.000000
    27  C    3.547969   0.000000
    28  H    3.959091   1.092962   0.000000
    29  C    4.663513   1.525911   2.167925   0.000000
    30  H    4.730748   2.173301   3.080133   1.094759   0.000000
    31  H    5.595588   2.156227   2.496027   1.092705   1.771114
    32  H    4.905841   2.182481   2.532229   1.094694   1.776009
    33  H    3.786081   1.099138   1.772355   2.147667   2.496326
    34  C    2.118559   3.294145   3.195955   4.776239   5.207791
    35  C    2.528191   4.678121   4.547649   6.124340   6.514022
    36  C    3.427430   3.240681   2.871025   4.750633   5.333250
    37  C    3.899933   5.666950   5.364021   7.163589   7.640363
    38  H    2.254457   5.139579   5.142465   6.478686   6.760732
    39  C    4.523180   4.559792   4.057721   6.040695   6.665389
    40  H    3.835551   2.546512   2.154259   3.980289   4.611192
    41  C    4.707662   5.612616   5.159491   7.123608   7.699867
    42  H    4.569034   6.687415   6.397440   8.166479   8.616311
    43  H    5.493677   4.976076   4.386885   6.368875   7.046058
    44  H    5.766173   6.612575   6.099892   8.111922   8.716496
    45  Br   2.806281   2.917959   3.008114   3.463066   3.896904
                   31         32         33         34         35
    31  H    0.000000
    32  H    1.766427   0.000000
    33  H    2.468501   3.074032   0.000000
    34  C    5.418231   5.150073   3.344238   0.000000
    35  C    6.814528   6.407492   4.749852   1.422548   0.000000
    36  C    5.120697   5.254597   3.067040   1.420168   2.448711
    37  C    7.730721   7.477959   5.640685   2.434785   1.379630
    38  H    7.288251   6.671216   5.308713   2.170502   1.085718
    39  C    6.300195   6.531826   4.318220   2.423527   2.795676
    40  H    4.199570   4.593041   2.245130   2.181586   3.436746
    41  C    7.505257   7.529074   5.456079   2.790188   2.397314
    42  H    8.772886   8.433530   6.688235   3.420255   2.142313
    43  H    6.446814   6.914879   4.633052   3.408390   3.879441
    44  H    8.426215   8.522763   6.415927   3.875667   3.378780
    45  Br   4.416648   3.074929   3.863696   3.452750   4.221146
                   36         37         38         39         40
    36  C    0.000000
    37  C    2.814042   0.000000
    38  H    3.430363   2.141099   0.000000
    39  C    1.380783   2.435289   3.881334   0.000000
    40  H    1.080888   3.894792   4.335431   2.129720   0.000000
    41  C    2.409627   1.397905   3.385702   1.399482   3.385323
    42  H    3.898068   1.084126   2.471575   3.416191   4.978778
    43  H    2.138282   3.413659   4.965088   1.084129   2.449448
    44  H    3.387301   2.151555   4.280264   2.151410   4.271954
    45  Br   4.256280   5.411420   4.163631   5.451452   4.266298
                   41         42         43         44         45
    41  C    0.000000
    42  H    2.158629   0.000000
    43  H    2.156582   4.306054   0.000000
    44  H    1.085531   2.480599   2.474398   0.000000
    45  Br   5.933980   6.155481   6.227591   6.966131   0.000000
 Stoichiometry    C22H20BrS2(1+)
 Framework group  C1[X(C22H20BrS2)]
 Deg. of freedom   129
 Full point group                 C1      NOp   1
 Largest Abelian subgroup         C1      NOp   1
 Largest concise Abelian subgroup C1      NOp   1
                         Standard orientation:                         
 ---------------------------------------------------------------------
 Center     Atomic      Atomic             Coordinates (Angstroms)
 Number     Number       Type             X           Y           Z
 ---------------------------------------------------------------------
      1          6           0        3.248221   -2.322381   -1.544611
      2          6           0        3.609128   -3.535555   -0.965513
      3          6           0        3.252021   -3.817530    0.352181
      4          6           0        2.527995   -2.887617    1.092061
      5          6           0        2.130259   -1.686362    0.501248
      6          6           0        2.489356   -1.400331   -0.819954
      7         16           0        1.959358    0.090511   -1.630862
      8          6           0        2.107208    1.306376   -0.341041
      9          6           0        1.771871    1.016319    0.986317
     10         16           0        1.120924   -0.568777    1.443462
     11          6           0        1.864032    2.007614    1.966165
     12          6           0        2.242897    3.298552    1.613432
     13          6           0        2.560392    3.594174    0.288574
     14          6           0        2.513144    2.598264   -0.682429
     15          1           0        2.861567    4.598762    0.009786
     16          1           0        2.787665    2.824252   -1.708297
     17          1           0        1.627428    1.769393    2.998715
     18          1           0        2.296558    4.069358    2.375213
     19          1           0        3.550062   -2.092768   -2.561794
     20          1           0        2.265932   -3.094333    2.125236
     21          1           0        4.185304   -4.252664   -1.540985
     22          1           0        3.546779   -4.755590    0.810967
     23          6           0       -2.000582   -1.200551    0.412634
     24          1           0       -1.396185   -2.106795    0.364753
     25          6           0       -1.398924   -0.140708   -0.428398
     26          1           0       -0.857140   -0.541093   -1.284548
     27          6           0       -2.567684   -0.963063    1.795073
     28          1           0       -3.354943   -0.205371    1.768758
     29          6           0       -3.076697   -2.245993    2.445765
     30          1           0       -2.285441   -3.000932    2.495548
     31          1           0       -3.410677   -2.035862    3.464738
     32          1           0       -3.924677   -2.669290    1.897946
     33          1           0       -1.737908   -0.567365    2.397567
     34          6           0       -1.514450    1.264152   -0.391616
     35          6           0       -1.175933    1.947976   -1.592213
     36          6           0       -1.852344    2.023399    0.760013
     37          6           0       -1.205451    3.326121   -1.648986
     38          1           0       -0.917278    1.372139   -2.475556
     39          6           0       -1.835765    3.402865    0.702067
     40          1           0       -2.088878    1.536042    1.695349
     41          6           0       -1.522791    4.052320   -0.497435
     42          1           0       -0.966235    3.841332   -2.572383
     43          1           0       -2.062796    3.983054    1.589295
     44          1           0       -1.516701    5.137341   -0.530149
     45         35           0       -3.453782   -1.542445   -0.924050
 ---------------------------------------------------------------------
 Rotational constants (GHZ):           0.1865467           0.1531022           0.1076695
 Standard basis: 6-31+G(d,p) (6D, 7F)
 There are   598 symmetry adapted cartesian basis functions of A   symmetry.
 There are   598 symmetry adapted basis functions of A   symmetry.
   598 basis functions,  1043 primitive gaussians,   598 cartesian basis functions
   109 alpha electrons      109 beta electrons
       nuclear repulsion energy      3000.3797489466 Hartrees.
 NAtoms=   45 NActive=   45 NUniq=   45 SFac= 1.00D+00 NAtFMM=   60 NAOKFM=F Big=F
 Integral buffers will be    131072 words long.
 Raffenetti 2 integral format.
 Two-electron integral symmetry is turned on.
 Nuclear repulsion after empirical dispersion term =     3000.3401113150 Hartrees.
 ------------------------------------------------------------------------------
 Polarizable Continuum Model (PCM)
 =================================
 Model                : PCM.
 Atomic radii         : SMD-Coulomb.
 Polarization charges : Total charges.
 Charge compensation  : None.
 Solution method      : Matrix inversion.
 Cavity type          : VdW (van der Waals Surface) (Alpha=1.000).
 Cavity algorithm     : GePol (No added spheres)
                        Default sphere list used, NSphG=   45.
                        Lebedev-Laikov grids with approx.  5.0 points / Ang**2.
                        Smoothing algorithm: York/Karplus (Gamma=1.0000).
                        Polarization charges: spherical gaussians, with
                                              point-specific exponents (IZeta= 3).
                        Self-potential: point-specific (ISelfS= 7).
                        Self-field    : sphere-specific E.n sum rule (ISelfD= 2).
 1st derivatives      : Analytical E(r).r(x)/FMM algorithm (CHGder, D1EAlg=3).
                        Cavity 1st derivative terms included.
 Solvent              : Dichloromethane, Eps=   8.930000 Eps(inf)=   2.028346
 ------------------------------------------------------------------------------
 ------------------------------------------------------------------------------
 Atomic radii for non-electrostatic terms: SMD-CDS.
 ------------------------------------------------------------------------------
 Nuclear repulsion after PCM non-electrostatic terms =     3000.3234962271 Hartrees.
 One-electron integrals computed using PRISM.
 NBasis=   598 RedAO= T EigKep=  1.03D-06  NBF=   598
 NBsUse=   596 1.00D-06 EigRej=  7.94D-07 NBFU=   596
 Initial guess from the checkpoint file:  "/home/ansgus3642/gaussian/scratch/Gau-1153.chk"
 B after Tr=     0.000000    0.000000    0.000000
         Rot=    0.997196   -0.002922   -0.001995   -0.074745 Ang=  -8.58 deg.
 ExpMin= 3.50D-02 ExpMax= 5.74D+05 ExpMxC= 5.74D+03 IAcc=3 IRadAn=         5 AccDes= 0.00D+00
 Harris functional with IExCor= 4639 and IRadAn=       5 diagonalized for initial guess.
 HarFok:  IExCor= 4639 AccDes= 0.00D+00 IRadAn=         5 IDoV= 1 UseB2=F ITyADJ=14
 ICtDFT=  3500011 ScaDFX=  1.000000  1.000000  1.000000  1.000000
 FoFCou: FMM=F IPFlag=           0 FMFlag=      100000 FMFlg1=           0
         NFxFlg=           0 DoJE=T BraDBF=F KetDBF=T FulRan=T
         wScrn=  0.000000 ICntrl=       500 IOpCl=  0 I1Cent=   200000004 NGrid=           0
         NMat0=    1 NMatS0=      1 NMatT0=    0 NMatD0=    1 NMtDS0=    0 NMtDT0=    0
 Petite list used in FoFCou.
 Requested convergence on RMS density matrix=1.00D-08 within 128 cycles.
 Requested convergence on MAX density matrix=1.00D-06.
 Requested convergence on             energy=1.00D-06.
 No special actions if energy rises.
 Inv3:  Mode=1 IEnd=    35914800.
 Iteration    1 A*A^-1 deviation from unit magnitude is 3.44D-15 for   2664.
 Iteration    1 A*A^-1 deviation from orthogonality  is 2.50D-15 for   2015   1731.
 Iteration    1 A^-1*A deviation from unit magnitude is 3.44D-15 for   2664.
 Iteration    1 A^-1*A deviation from orthogonality  is 3.20D-15 for   2276   2032.
 Error on total polarization charges =  0.05065
 SCF Done:  E(RwB97XD) =  -4218.08223629     A.U. after   20 cycles
            NFock= 20  Conv=0.46D-08     -V/T= 2.0064
 SMD-CDS (non-electrostatic) energy       (kcal/mol) =     -10.43
 (included in total energy above)
 D1PCM: PCM CHGder 1st derivatives, ID1Alg=3 FixD1E=F DoIter=F DoCFld=F I1PDM=0.
 Calling FoFJK, ICntrl=      2127 FMM=F ISym2X=0 I1Cent= 0 IOpClX= 0 NMat=1 NMatS=1 NMatT=0.
 ***** Axes restored to original set *****
 -------------------------------------------------------------------
 Center     Atomic                   Forces (Hartrees/Bohr)
 Number     Number              X              Y              Z
 -------------------------------------------------------------------
      1        6           0.000176790    0.000214803    0.000055358
      2        6          -0.000025561    0.000018362    0.000111418
      3        6           0.000006637    0.000044003   -0.000102073
      4        6          -0.000142117   -0.000151178   -0.000015945
      5        6          -0.000168851    0.000160945   -0.000291487
      6        6           0.000281628    0.000541102   -0.000189382
      7       16          -0.000056380    0.000100854    0.000211240
      8        6          -0.000035527   -0.000230680   -0.000470207
      9        6          -0.000893422   -0.000307102   -0.000095229
     10       16          -0.000939750   -0.000102991   -0.001419498
     11        6          -0.000253974   -0.000303490    0.000129130
     12        6          -0.000198863    0.000003907   -0.000158189
     13        6           0.000137127    0.000033383   -0.000150701
     14        6           0.000457162    0.000258759   -0.000195030
     15        1           0.000060396    0.000013492   -0.000001328
     16        1           0.000017023   -0.000084285   -0.000042257
     17        1          -0.000074399   -0.000021234   -0.000010768
     18        1           0.000043820    0.000068411   -0.000015835
     19        1          -0.000017066    0.000035849    0.000013593
     20        1          -0.000048466   -0.000037698    0.000075404
     21        1          -0.000002129   -0.000009930   -0.000000100
     22        1          -0.000013523    0.000002124   -0.000022437
     23        6          -0.001628245   -0.000196161   -0.000365473
     24        1           0.000183941    0.000137571   -0.000035438
     25        6           0.001601729    0.002112390    0.001959220
     26        1          -0.001224182   -0.000326194    0.000296714
     27        6           0.001448847    0.001094354   -0.000032388
     28        1           0.000011267   -0.000219782   -0.000200056
     29        6          -0.000154720    0.000340046   -0.000429819
     30        1          -0.000115391   -0.000114600    0.000194268
     31        1           0.000067251    0.000057845    0.000070196
     32        1           0.000164297    0.000008118    0.000046500
     33        1          -0.001717150   -0.000474817   -0.000442569
     34        6           0.001405972   -0.002205410   -0.000141527
     35        6           0.000264855    0.000296987   -0.000052961
     36        6          -0.000520567   -0.000007325    0.000847739
     37        6           0.000072412    0.000288971   -0.000051929
     38        1           0.000776519    0.000194105   -0.000091706
     39        6          -0.000044234   -0.000489548    0.000303294
     40        1           0.000688684   -0.000109926    0.000542209
     41        6           0.000639901    0.000053874   -0.000123011
     42        1           0.000018103    0.000027633    0.000044208
     43        1          -0.000200579   -0.000063136   -0.000025353
     44        1          -0.000120084    0.000017503   -0.000019595
     45       35           0.000070821   -0.000669905    0.000291800
 -------------------------------------------------------------------
 Cartesian Forces:  Max     0.002205410 RMS     0.000537428

 GradGradGradGradGradGradGradGradGradGradGradGradGradGradGradGradGradGrad
 Berny optimization.
 Using GEDIIS/GDIIS optimizer.
 FormGI is forming the generalized inverse of G from B-inverse, IUseBI=4.
 Internal  Forces:  Max     0.003163064 RMS     0.000578757
 Search for a local minimum.
 Step number   4 out of a maximum of  268
 All quantities printed in internal units (Hartrees-Bohrs-Radians)
 Mixed Optimization -- En-DIIS/RFO-DIIS
 Swapping is turned off.
 Update second derivatives using D2CorX and points    2    3    4
 DE= -4.93D-04 DEPred=-9.08D-04 R= 5.43D-01
 TightC=F SS=  1.41D+00  RLast= 6.05D-01 DXNew= 5.0454D-01 1.8159D+00
 Trust test= 5.43D-01 RLast= 6.05D-01 DXMaxT set to 5.05D-01
 ITU=  1  0  0  0
     Eigenvalues ---    0.00158   0.00189   0.00292   0.00400   0.00553
     Eigenvalues ---    0.00812   0.00980   0.01125   0.01250   0.01293
     Eigenvalues ---    0.01519   0.01612   0.01666   0.01689   0.01718
     Eigenvalues ---    0.01783   0.01795   0.01847   0.01862   0.01925
     Eigenvalues ---    0.02111   0.02140   0.02256   0.02273   0.02307
     Eigenvalues ---    0.02337   0.02378   0.02532   0.02541   0.02573
     Eigenvalues ---    0.02790   0.02809   0.02860   0.02878   0.02895
     Eigenvalues ---    0.02941   0.03074   0.03194   0.03408   0.03626
     Eigenvalues ---    0.04495   0.04524   0.04770   0.05374   0.07654
     Eigenvalues ---    0.08790   0.10030   0.10955   0.11040   0.11061
     Eigenvalues ---    0.11247   0.11541   0.11702   0.11760   0.12030
     Eigenvalues ---    0.12270   0.12350   0.12366   0.12479   0.12508
     Eigenvalues ---    0.12548   0.12660   0.12975   0.13571   0.14368
     Eigenvalues ---    0.15648   0.15779   0.15962   0.16038   0.16217
     Eigenvalues ---    0.16830   0.17476   0.17669   0.17969   0.18715
     Eigenvalues ---    0.19319   0.19323   0.19358   0.19369   0.19697
     Eigenvalues ---    0.20435   0.21518   0.22365   0.24519   0.24850
     Eigenvalues ---    0.26670   0.27484   0.29145   0.29197   0.30336
     Eigenvalues ---    0.31598   0.32276   0.34243   0.34504   0.34674
     Eigenvalues ---    0.35051   0.35491   0.35734   0.36327   0.36537
     Eigenvalues ---    0.36587   0.36594   0.36731   0.36749   0.36797
     Eigenvalues ---    0.36850   0.36962   0.36975   0.36992   0.37052
     Eigenvalues ---    0.37163   0.37487   0.37551   0.40560   0.41314
     Eigenvalues ---    0.42587   0.42780   0.43694   0.46245   0.46800
     Eigenvalues ---    0.47451   0.47805   0.48198   0.48262   0.51480
     Eigenvalues ---    0.51896   0.53143   0.568721000.000001000.00000
     Eigenvalues --- 1000.000001000.000001000.000001000.000001000.00000
     Eigenvalues --- 1000.000001000.000001000.000001000.000001000.00000
     Eigenvalues --- 1000.000001000.000001000.000001000.000001000.00000
     Eigenvalues --- 1000.000001000.000001000.000001000.000001000.00000
     Eigenvalues --- 1000.000001000.000001000.000001000.000001000.00000
     Eigenvalues --- 1000.000001000.000001000.000001000.000001000.00000
     Eigenvalues --- 1000.000001000.000001000.000001000.000001000.00000
     Eigenvalues --- 1000.000001000.000001000.000001000.000001000.00000
     Eigenvalues --- 1000.000001000.000001000.000001000.000001000.00000
     Eigenvalues --- 1000.000001000.000001000.000001000.000001000.00000
     Eigenvalues --- 1000.000001000.000001000.000001000.000001000.00000
     Eigenvalues --- 1000.000001000.000001000.000001000.000001000.00000
     Eigenvalues --- 1000.000001000.000001000.000001000.000001000.00000
     Eigenvalues --- 1000.000001000.000001000.000001000.000001000.00000
     Eigenvalues --- 1000.000001000.000001000.000001000.000001000.00000
     Eigenvalues --- 1000.000001000.000001000.000001000.000001000.00000
     Eigenvalues --- 1000.000001000.000001000.000001000.000001000.00000
     Eigenvalues --- 1000.000001000.000001000.000001000.000001000.00000
     Eigenvalues --- 1000.000001000.000001000.000001000.000001000.00000
     Eigenvalues --- 1000.000001000.000001000.000001000.000001000.00000
     Eigenvalues --- 1000.000001000.000001000.000001000.000001000.00000
     Eigenvalues --- 1000.000001000.000001000.000001000.000001000.00000
     Eigenvalues --- 1000.000001000.000001000.000001000.000001000.00000
     Eigenvalues --- 1000.000001000.000001000.000001000.000001000.00000
     Eigenvalues --- 1000.000001000.000001000.000001000.000001000.00000
     Eigenvalues --- 1000.000001000.000001000.00000
 En-DIIS/RFO-DIIS/Sim-DIIS IScMMF=       -3 using points:     4    3
 RFO step:  Lambda=-1.39261063D-03.
 DidBck=T Rises=F RFO-DIIS coefs:    0.43574    0.56426
 Iteration  1 RMS(Cart)=  0.12969880 RMS(Int)=  0.00306587
 Iteration  2 RMS(Cart)=  0.00560178 RMS(Int)=  0.00029536
 Iteration  3 RMS(Cart)=  0.00001352 RMS(Int)=  0.00029530
 Iteration  4 RMS(Cart)=  0.00000000 RMS(Int)=  0.00029530
 Iteration  1 RMS(Cart)=  0.00007554 RMS(Int)=  0.00001889
 Iteration  2 RMS(Cart)=  0.00001977 RMS(Int)=  0.00002063
 Iteration  3 RMS(Cart)=  0.00000517 RMS(Int)=  0.00002160
 Iteration  4 RMS(Cart)=  0.00000135 RMS(Int)=  0.00002188
 Iteration  5 RMS(Cart)=  0.00000035 RMS(Int)=  0.00002196
 Variable       Old X    -DE/DX   Delta X   Delta X   Delta X     New X
                                 (Linear)    (Quad)   (Total)
    R1        2.63032   0.00001   0.00019   0.00037   0.00059   2.63091
    R2        2.63966  -0.00008  -0.00057  -0.00002  -0.00059   2.63906
    R3        2.05146   0.00000  -0.00013   0.00000  -0.00013   2.05133
    R4        2.63436  -0.00003  -0.00001   0.00008   0.00010   2.63446
    R5        2.05050   0.00000   0.00007  -0.00003   0.00003   2.05053
    R6        2.62962   0.00003   0.00009   0.00008   0.00017   2.62980
    R7        2.05044  -0.00002   0.00000   0.00001   0.00001   2.05045
    R8        2.63904  -0.00004  -0.00028  -0.00016  -0.00047   2.63857
    R9        2.05178   0.00009  -0.00017   0.00013  -0.00004   2.05173
   R10        2.64314   0.00010  -0.00003   0.00087   0.00126   2.64440
   R11        3.35687   0.00003   0.00241  -0.00159   0.00088   3.35775
   R12        3.35983  -0.00028  -0.00086   0.00315   0.00272   3.36254
   R13        3.36128  -0.00100  -0.00342   0.00165  -0.00183   3.35945
   R14        5.49372   0.00054   0.10253   0.02931   0.13194   5.62565
   R15        2.64458  -0.00006   0.00105  -0.00155  -0.00066   2.64392
   R16        2.63906  -0.00003  -0.00010   0.00002  -0.00006   2.63900
   R17        3.35140  -0.00005   0.00224  -0.00256  -0.00044   3.35096
   R18        2.63971  -0.00003   0.00002  -0.00002   0.00000   2.63972
   R19        5.98681  -0.00312   0.00000   0.00000   0.00000   5.98681
   R20        5.69533   0.00073  -0.00138   0.13817   0.13723   5.83256
   R21        2.62834   0.00037   0.00063  -0.00020   0.00043   2.62876
   R22        2.05180   0.00000  -0.00018   0.00015  -0.00004   2.05177
   R23        2.63442   0.00016   0.00045  -0.00009   0.00035   2.63477
   R24        2.05045   0.00002   0.00005  -0.00004   0.00001   2.05045
   R25        2.62999  -0.00020  -0.00048   0.00000  -0.00049   2.62950
   R26        2.05070   0.00000  -0.00002   0.00003   0.00001   2.05071
   R27        2.05176   0.00002  -0.00028   0.00001  -0.00027   2.05149
   R28        2.06047   0.00009   0.00072   0.00089   0.00161   2.06208
   R29        2.79820  -0.00100   0.01107  -0.00063   0.01035   2.80855
   R30        2.85914  -0.00096   0.00469   0.00202   0.00663   2.86577
   R31        3.78672   0.00008  -0.01255  -0.00210  -0.01465   3.77207
   R32        2.05870  -0.00020   0.00220  -0.00120   0.00081   2.05951
   R33        2.66467  -0.00316  -0.01617   0.00043  -0.01573   2.64893
   R34        2.06540  -0.00008   0.00076  -0.00043   0.00033   2.06573
   R35        2.88355  -0.00032  -0.00077  -0.00033  -0.00110   2.88245
   R36        2.07707  -0.00088  -0.00224   0.00131  -0.00053   2.07654
   R37        2.06879  -0.00008   0.00021  -0.00027  -0.00006   2.06873
   R38        2.06491   0.00005   0.00036  -0.00002   0.00034   2.06526
   R39        2.06867  -0.00012  -0.00040   0.00005  -0.00035   2.06833
   R40        2.68823   0.00021   0.00767   0.00012   0.00780   2.69602
   R41        2.68373   0.00066   0.00968   0.00059   0.01029   2.69402
   R42        2.60712   0.00011  -0.00116   0.00031  -0.00086   2.60627
   R43        2.05171   0.00032   0.00055  -0.00029   0.00026   2.05197
   R44        2.60930  -0.00043  -0.00479  -0.00054  -0.00532   2.60398
   R45        2.04258   0.00055  -0.00185   0.00014  -0.00171   2.04087
   R46        2.64166   0.00020   0.00031  -0.00134  -0.00105   2.64061
   R47        2.04870  -0.00002  -0.00064   0.00017  -0.00046   2.04824
   R48        2.64464   0.00047   0.00289   0.00057   0.00344   2.64808
   R49        2.04871   0.00003  -0.00033   0.00013  -0.00020   2.04850
   R50        2.05136   0.00007   0.00008   0.00010   0.00019   2.05154
    A1        2.09481  -0.00009  -0.00062   0.00019  -0.00042   2.09439
    A2        2.09681   0.00008   0.00108  -0.00054   0.00054   2.09734
    A3        2.09155   0.00001  -0.00046   0.00034  -0.00012   2.09142
    A4        2.09802   0.00005  -0.00006   0.00025   0.00025   2.09828
    A5        2.08639  -0.00002   0.00012   0.00007   0.00016   2.08655
    A6        2.09862  -0.00003  -0.00005  -0.00030  -0.00038   2.09824
    A7        2.09520   0.00005   0.00047  -0.00018   0.00032   2.09552
    A8        2.10012  -0.00004  -0.00037   0.00036  -0.00003   2.10009
    A9        2.08778  -0.00002  -0.00011  -0.00019  -0.00031   2.08747
   A10        2.09217  -0.00010  -0.00039  -0.00015  -0.00058   2.09159
   A11        2.09937   0.00008   0.00013   0.00019   0.00034   2.09972
   A12        2.09163   0.00003   0.00027  -0.00004   0.00025   2.09188
   A13        2.09718   0.00004  -0.00020   0.00063   0.00047   2.09764
   A14        2.06985   0.00000   0.00070   0.00012   0.00102   2.07087
   A15        2.11560  -0.00004  -0.00030  -0.00070  -0.00124   2.11435
   A16        2.08809   0.00005   0.00086  -0.00077  -0.00001   2.08808
   A17        2.07013   0.00023   0.00657  -0.00017   0.00638   2.07650
   A18        2.12442  -0.00029  -0.00731   0.00082  -0.00636   2.11806
   A19        1.79022   0.00033  -0.01175   0.00163  -0.00989   1.78033
   A20        1.62311   0.00037   0.00404   0.01389   0.01676   1.63987
   A21        1.71394  -0.00072   0.02346  -0.03267  -0.00879   1.70515
   A22        2.12491   0.00003  -0.00420  -0.00002  -0.00416   2.12075
   A23        2.07058  -0.00046   0.00249   0.00028   0.00278   2.07336
   A24        2.08661   0.00044   0.00207  -0.00039   0.00168   2.08829
   A25        2.11494  -0.00014  -0.00307   0.00181  -0.00128   2.11366
   A26        2.09720  -0.00019  -0.00214   0.00100  -0.00114   2.09606
   A27        2.06880   0.00034   0.00625  -0.00225   0.00397   2.07277
   A28        1.78957   0.00015  -0.01015   0.01030   0.00045   1.79002
   A29        2.35630   0.00026   0.02348  -0.05571  -0.03224   2.32406
   A30        2.01457  -0.00063  -0.00570   0.05174   0.04553   2.06010
   A31        2.09295  -0.00017   0.00044  -0.00057  -0.00013   2.09282
   A32        2.09093   0.00008   0.00029   0.00098   0.00129   2.09222
   A33        2.09923   0.00009  -0.00069  -0.00042  -0.00109   2.09814
   A34        2.09425   0.00017   0.00121  -0.00009   0.00110   2.09535
   A35        2.08837  -0.00003  -0.00012  -0.00047  -0.00058   2.08779
   A36        2.10053  -0.00015  -0.00112   0.00053  -0.00058   2.09995
   A37        2.09853  -0.00007  -0.00109   0.00007  -0.00103   2.09750
   A38        2.09863   0.00005   0.00023  -0.00016   0.00007   2.09870
   A39        2.08590   0.00002   0.00088   0.00010   0.00098   2.08688
   A40        2.09588  -0.00017  -0.00017  -0.00006  -0.00023   2.09565
   A41        2.09095  -0.00001  -0.00169   0.00020  -0.00148   2.08947
   A42        2.09635   0.00018   0.00186  -0.00015   0.00171   2.09806
   A43        1.92274   0.00000  -0.01813  -0.00421  -0.02199   1.90075
   A44        1.95881   0.00123  -0.00695  -0.00254  -0.00915   1.94967
   A45        1.80379  -0.00039  -0.00574   0.00440  -0.00132   1.80247
   A46        2.16388  -0.00212  -0.01533   0.00951  -0.00516   2.15872
   A47        1.60872   0.00233   0.07158  -0.01361   0.05772   1.66643
   A48        1.94385  -0.00074  -0.01312   0.00495  -0.00805   1.93579
   A49        1.96642   0.00051  -0.00322  -0.00814  -0.01247   1.95394
   A50        2.29828  -0.00170   0.00375   0.00403   0.00834   2.30663
   A51        2.01242   0.00125  -0.00093   0.00642   0.00594   2.01836
   A52        2.08930   0.00054  -0.02860   0.06577   0.03584   2.12513
   A53        1.93564   0.00006  -0.00409  -0.00152  -0.00532   1.93031
   A54        1.96351  -0.00031   0.00245  -0.00153   0.00070   1.96421
   A55        1.84876   0.00023   0.00932   0.00481   0.01385   1.86261
   A56        1.93141   0.00003  -0.00272  -0.00189  -0.00468   1.92673
   A57        1.88326  -0.00050  -0.00305   0.00051  -0.00259   1.88066
   A58        1.89733   0.00050  -0.00168   0.00003  -0.00132   1.89602
   A59        1.93700   0.00029   0.00021   0.00138   0.00159   1.93859
   A60        1.91551  -0.00013   0.00012  -0.00034  -0.00023   1.91529
   A61        1.94992   0.00009   0.00145  -0.00006   0.00138   1.95131
   A62        1.88716  -0.00015  -0.00111  -0.00057  -0.00168   1.88548
   A63        1.89229  -0.00016  -0.00110  -0.00025  -0.00135   1.89094
   A64        1.87996   0.00004   0.00034  -0.00022   0.00012   1.88008
   A65        2.14409   0.00085   0.00273  -0.01974  -0.01704   2.12706
   A66        2.02352   0.00117   0.00240   0.00326   0.00563   2.02915
   A67        2.18130  -0.00187   0.00339  -0.00309   0.00028   2.18158
   A68        2.07603   0.00065  -0.00537  -0.00096  -0.00625   2.06978
   A69        2.10578  -0.00049   0.00094   0.00125   0.00224   2.10802
   A70        2.08105   0.00024   0.00180   0.00058   0.00239   2.08344
   A71        2.09603   0.00026  -0.00255  -0.00182  -0.00437   2.09166
   A72        2.09119  -0.00036   0.00308  -0.00007   0.00309   2.09428
   A73        2.10916   0.00001   0.00017   0.00064   0.00078   2.10993
   A74        2.08220   0.00034  -0.00308  -0.00056  -0.00368   2.07852
   A75        2.08276  -0.00007   0.00056  -0.00040   0.00016   2.08292
   A76        2.10024   0.00007   0.00068   0.00002   0.00070   2.10093
   A77        2.10001   0.00000  -0.00121   0.00039  -0.00082   2.09919
   A78        2.09703  -0.00013  -0.00097   0.00065  -0.00027   2.09676
   A79        2.09185   0.00008   0.00123   0.00008   0.00130   2.09315
   A80        2.09430   0.00005  -0.00037  -0.00073  -0.00110   2.09319
   A81        2.11267   0.00041   0.00165  -0.00007   0.00158   2.11426
   A82        2.08650  -0.00020  -0.00067   0.00013  -0.00054   2.08596
   A83        2.08396  -0.00021  -0.00101  -0.00003  -0.00103   2.08293
    D1       -0.03567   0.00004   0.00139   0.00065   0.00211  -0.03357
    D2        3.12473  -0.00001   0.00113  -0.00107   0.00004   3.12477
    D3        3.11255   0.00006   0.00122   0.00271   0.00408   3.11663
    D4       -0.01023   0.00001   0.00096   0.00099   0.00202  -0.00821
    D5        0.03360   0.00002   0.00048   0.00188   0.00239   0.03599
    D6       -3.07282   0.00013  -0.00394   0.00592   0.00233  -3.07049
    D7       -3.11461   0.00000   0.00065  -0.00017   0.00042  -3.11418
    D8        0.06217   0.00011  -0.00377   0.00387   0.00036   0.06253
    D9        0.00437  -0.00004  -0.00114  -0.00256  -0.00376   0.00061
   D10       -3.12350  -0.00005  -0.00073  -0.00170  -0.00249  -3.12598
   D11        3.12701   0.00002  -0.00087  -0.00083  -0.00167   3.12534
   D12       -0.00085   0.00000  -0.00046   0.00003  -0.00040  -0.00125
   D13        0.02877  -0.00004  -0.00096   0.00188   0.00087   0.02964
   D14       -3.11896  -0.00002   0.00253   0.00055   0.00311  -3.11584
   D15       -3.12645  -0.00002  -0.00136   0.00103  -0.00039  -3.12684
   D16        0.00901  -0.00001   0.00212  -0.00030   0.00185   0.01086
   D17       -0.03069   0.00010   0.00282   0.00067   0.00365  -0.02704
   D18        3.07546  -0.00005   0.01014   0.00209   0.01230   3.08776
   D19        3.11701   0.00009  -0.00065   0.00199   0.00142   3.11842
   D20       -0.06002  -0.00006   0.00667   0.00341   0.01007  -0.04996
   D21       -0.00047  -0.00010  -0.00258  -0.00255  -0.00527  -0.00575
   D22        3.10481  -0.00019   0.00221  -0.00674  -0.00494   3.09987
   D23       -3.10568   0.00006  -0.01011  -0.00403  -0.01419  -3.11987
   D24       -0.00040  -0.00004  -0.00532  -0.00822  -0.01386  -0.01426
   D25        2.46716   0.00033  -0.02229   0.01499  -0.00714   2.46002
   D26       -1.23967  -0.00036  -0.01137   0.05324   0.04059  -1.19908
   D27       -0.71026   0.00018  -0.01488   0.01646   0.00164  -0.70863
   D28        1.86610  -0.00050  -0.00397   0.05470   0.04936   1.91546
   D29       -2.48371   0.00005   0.03464  -0.00409   0.03054  -2.45317
   D30        2.06997   0.00067   0.01076   0.02611   0.03667   2.10664
   D31        0.69383   0.00015   0.02999   0.00007   0.03034   0.72417
   D32       -1.03567   0.00077   0.00611   0.03027   0.03647  -0.99921
   D33       -0.67204  -0.00040  -0.03889  -0.00651  -0.04534  -0.71738
   D34        2.51962  -0.00037  -0.04938  -0.00347  -0.05288   2.46674
   D35        0.98514  -0.00014  -0.03152   0.00045  -0.03160   0.95353
   D36       -2.10639  -0.00010  -0.04202   0.00349  -0.03915  -2.14553
   D37        1.65399  -0.00134   0.00037  -0.06818  -0.06825   1.58573
   D38       -0.14660  -0.00167   0.00938  -0.06920  -0.06002  -0.20662
   D39       -0.04068   0.00042   0.02057   0.02014   0.04043  -0.00026
   D40       -3.10928   0.00028  -0.00293   0.01112   0.00798  -3.10130
   D41        3.05039   0.00036   0.03117   0.01709   0.04806   3.09845
   D42       -0.01821   0.00022   0.00766   0.00808   0.01562  -0.00259
   D43        3.07314  -0.00016   0.01093  -0.01102   0.00006   3.07319
   D44       -0.06395  -0.00011   0.00671  -0.00687  -0.00009  -0.06404
   D45       -0.01951  -0.00011   0.00079  -0.00806  -0.00717  -0.02668
   D46        3.12659  -0.00006  -0.00343  -0.00391  -0.00732   3.11927
   D47        0.73207  -0.00034   0.00610  -0.02220  -0.01565   0.71642
   D48       -1.97684  -0.00010  -0.01361  -0.01295  -0.02714  -2.00398
   D49       -2.48136  -0.00022   0.02909  -0.01320   0.01617  -2.46519
   D50        1.09292   0.00002   0.00937  -0.00395   0.00468   1.09760
   D51        0.04111  -0.00015  -0.00989  -0.00136  -0.01120   0.02991
   D52       -3.11366  -0.00007  -0.00017  -0.00202  -0.00221  -3.11586
   D53       -3.02940  -0.00027  -0.03262  -0.01030  -0.04268  -3.07208
   D54        0.09902  -0.00019  -0.02290  -0.01096  -0.03369   0.06534
   D55       -0.65276   0.00013   0.07657  -0.08113  -0.00419  -0.65695
   D56        1.87143  -0.00040   0.08912  -0.05416   0.03436   1.90579
   D57       -0.02623  -0.00004   0.00361  -0.00540  -0.00177  -0.02800
   D58        3.12327   0.00008   0.00657  -0.00156   0.00498   3.12825
   D59        3.12860  -0.00012  -0.00615  -0.00476  -0.01081   3.11779
   D60       -0.00509   0.00000  -0.00319  -0.00091  -0.00406  -0.00915
   D61       -0.01151   0.00014   0.00483   0.00547   0.01024  -0.00128
   D62       -3.13593   0.00008   0.00345   0.00510   0.00852  -3.12740
   D63        3.12212   0.00002   0.00185   0.00159   0.00344   3.12556
   D64       -0.00229  -0.00004   0.00048   0.00123   0.00173  -0.00057
   D65        0.03447  -0.00007  -0.00705   0.00132  -0.00575   0.02872
   D66       -3.11164  -0.00012  -0.00282  -0.00284  -0.00561  -3.11725
   D67       -3.12417  -0.00001  -0.00570   0.00168  -0.00406  -3.12823
   D68        0.01290  -0.00006  -0.00146  -0.00248  -0.00392   0.00898
   D69        0.52741   0.00060   0.03632  -0.00581   0.03023   0.55764
   D70       -2.74036   0.00136   0.03209   0.01833   0.05080  -2.68956
   D71        2.92180   0.00007  -0.01542  -0.00406  -0.02060   2.90121
   D72       -0.34596   0.00083  -0.01966   0.02009  -0.00003  -0.34599
   D73       -1.30649   0.00011   0.01815  -0.00464   0.01301  -1.29348
   D74        1.70893   0.00087   0.01391   0.01951   0.03358   1.74251
   D75       -2.89897   0.00018   0.03077   0.01725   0.04795  -2.85102
   D76       -0.72527   0.00004   0.02590   0.01245   0.03829  -0.68698
   D77        1.34533   0.00062   0.03119   0.01466   0.04587   1.39120
   D78        1.00295   0.00121   0.08813   0.01593   0.10457   1.10752
   D79       -3.10653   0.00106   0.08327   0.01113   0.09490  -3.01163
   D80       -1.03593   0.00164   0.08856   0.01335   0.10249  -0.93345
   D81       -0.88609  -0.00001   0.01152   0.02430   0.03566  -0.85043
   D82        1.28761  -0.00015   0.00665   0.01950   0.02599   1.31360
   D83       -2.92497   0.00043   0.01194   0.02171   0.03357  -2.89140
   D84       -2.13094  -0.00165  -0.02578   0.03901   0.01483  -2.11611
   D85        1.11480  -0.00206  -0.02271   0.01905  -0.00253   1.11226
   D86       -2.78449  -0.00165  -0.05578  -0.06170  -0.11790  -2.90238
   D87        0.43154  -0.00096  -0.06297  -0.04910  -0.11242   0.31913
   D88        0.22831  -0.00092  -0.06023  -0.03788  -0.09776   0.13055
   D89       -2.83885  -0.00023  -0.06742  -0.02528  -0.09228  -2.93113
   D90        0.98816   0.00026   0.01451   0.01110   0.02545   1.01361
   D91        3.07304   0.00017   0.01334   0.01104   0.02422   3.09726
   D92       -1.12607   0.00019   0.01477   0.01050   0.02511  -1.10096
   D93       -3.11900   0.00013   0.00889   0.00652   0.01544  -3.10355
   D94       -1.03412   0.00004   0.00772   0.00646   0.01421  -1.01991
   D95        1.04996   0.00006   0.00915   0.00591   0.01510   1.06506
   D96       -1.05373  -0.00016   0.00259   0.00605   0.00876  -1.04497
   D97        1.03115  -0.00025   0.00142   0.00599   0.00753   1.03868
   D98        3.11523  -0.00023   0.00285   0.00545   0.00842   3.12365
   D99       -0.18751   0.00079  -0.06924  -0.00082  -0.06941  -0.25692
   D100      -2.26136   0.00085  -0.06782  -0.00184  -0.06918  -2.33053
   D101       1.92641   0.00082  -0.06188   0.00011  -0.06134   1.86507
   D102      -3.09862   0.00054  -0.02233   0.02554   0.00317  -3.09544
   D103       0.07016   0.00010  -0.03686   0.02510  -0.01179   0.05836
   D104      -0.02672  -0.00021  -0.01529   0.01363  -0.00168  -0.02840
   D105      -3.14112  -0.00066  -0.02982   0.01320  -0.01665   3.12541
   D106       3.05484  -0.00030   0.03686  -0.01907   0.01779   3.07262
   D107      -0.04790  -0.00015   0.03108  -0.01950   0.01160  -0.03629
   D108      -0.01026   0.00038   0.02920  -0.00629   0.02291   0.01265
   D109      -3.11299   0.00054   0.02343  -0.00671   0.01673  -3.09626
   D110       0.04250  -0.00004  -0.00406  -0.01008  -0.01420   0.02830
   D111      -3.11960  -0.00010  -0.00248  -0.00934  -0.01186  -3.13145
   D112      -3.12651   0.00041   0.01059  -0.00961   0.00094  -3.12557
   D113      -0.00542   0.00034   0.01218  -0.00887   0.00329  -0.00213
   D114       0.03056  -0.00032  -0.02369  -0.00434  -0.02799   0.00257
   D115      -3.10762  -0.00017  -0.01335  -0.00416  -0.01748  -3.12510
   D116       3.13390  -0.00048  -0.01796  -0.00389  -0.02182   3.11208
   D117      -0.00428  -0.00033  -0.00761  -0.00372  -0.01132  -0.01560
   D118      -0.02207   0.00010   0.01025  -0.00077   0.00946  -0.01261
   D119       3.10837   0.00007   0.00805   0.00315   0.01121   3.11958
   D120       3.14002   0.00016   0.00865  -0.00151   0.00710  -3.13607
   D121      -0.01273   0.00014   0.00645   0.00242   0.00885  -0.00387
   D122      -0.01482   0.00006   0.00378   0.00809   0.01190  -0.00292
   D123       3.13791   0.00009   0.00598   0.00417   0.01014  -3.13513
   D124       3.12336  -0.00008  -0.00656   0.00792   0.00140   3.12475
   D125      -0.00710  -0.00006  -0.00436   0.00400  -0.00036  -0.00746
         Item               Value     Threshold  Converged?
 Maximum Force            0.003163     0.000450     NO 
 RMS     Force            0.000534     0.000300     NO 
 Maximum Displacement     0.473978     0.001800     NO 
 RMS     Displacement     0.130323     0.001200     NO 
 Predicted change in Energy=-8.070400D-04
 GradGradGradGradGradGradGradGradGradGradGradGradGradGradGradGradGradGrad

                          Input orientation:                          
 ---------------------------------------------------------------------
 Center     Atomic      Atomic             Coordinates (Angstroms)
 Number     Number       Type             X           Y           Z
 ---------------------------------------------------------------------
      1          6           0        3.941617   -0.637952   -1.650612
      2          6           0        4.799196   -1.563136   -1.061661
      3          6           0        4.608851   -1.951955    0.263516
      4          6           0        3.558843   -1.416354    1.003274
      5          6           0        2.675572   -0.515857    0.404519
      6          6           0        2.862634   -0.126379   -0.926464
      7         16           0        1.721070    0.969938   -1.739557
      8          6           0        1.389760    2.167832   -0.468473
      9          6           0        1.207370    1.787174    0.865439
     10         16           0        1.298134    0.084631    1.352807
     11          6           0        0.900792    2.747629    1.832292
     12          6           0        0.741680    4.078913    1.461517
     13          6           0        0.920832    4.459774    0.132303
     14          6           0        1.260588    3.511223   -0.827393
     15          1           0        0.810411    5.499555   -0.158039
     16          1           0        1.422350    3.810798   -1.858228
     17          1           0        0.783627    2.451808    2.870373
     18          1           0        0.491313    4.819070    2.214395
     19          1           0        4.104406   -0.318352   -2.675161
     20          1           0        3.421240   -1.698261    2.042700
     21          1           0        5.626048   -1.967727   -1.636163
     22          1           0        5.284799   -2.661935    0.728659
     23          6           0       -1.289921   -1.937799    0.434248
     24          1           0       -0.335848   -2.455982    0.324880
     25          6           0       -1.251342   -0.684387   -0.363445
     26          1           0       -0.632379   -0.787434   -1.254531
     27          6           0       -1.809611   -2.013732    1.856898
     28          1           0       -2.872393   -1.760343    1.892152
     29          6           0       -1.566784   -3.377199    2.496128
     30          1           0       -0.500525   -3.625171    2.501419
     31          1           0       -1.916873   -3.367097    3.531376
     32          1           0       -2.103059   -4.173722    1.970855
     33          1           0       -1.264588   -1.253531    2.433549
     34          6           0       -1.936253    0.532191   -0.237930
     35          6           0       -1.872620    1.411120   -1.359908
     36          6           0       -2.597599    0.980090    0.942911
     37          6           0       -2.467124    2.654839   -1.316796
     38          1           0       -1.358787    1.088745   -2.260535
     39          6           0       -3.171265    2.232471    0.978222
     40          1           0       -2.631548    0.361860    1.827786
     41          6           0       -3.108911    3.066797   -0.145906
     42          1           0       -2.422779    3.313589   -2.176377
     43          1           0       -3.660523    2.577961    1.881753
     44          1           0       -3.559960    4.053311   -0.101907
     45         35           0       -2.492808   -2.923277   -0.817268
 ---------------------------------------------------------------------
                    Distance matrix (angstroms):
                    1          2          3          4          5
     1  C    0.000000
     2  C    1.392218   0.000000
     3  C    2.415717   1.394096   0.000000
     4  C    2.792049   2.413292   1.391628   0.000000
     5  C    2.416886   2.785005   2.412431   1.396270   0.000000
     6  C    1.396533   2.415124   2.792499   2.423352   1.399357
     7  S    2.743000   4.043620   4.570452   4.073686   2.777719
     8  C    3.972638   5.088836   5.279299   4.440422   3.101228
     9  C    4.437100   5.276315   5.090527   3.976307   2.769841
    10  S    4.065791   4.560946   4.036717   2.736043   1.776844
    11  C    5.730567   6.492704   6.188444   5.009117   3.979789
    12  C    6.494133   7.393414   7.263717   6.192282   5.095988
    13  C    6.187951   7.262417   7.397902   6.499736   5.283003
    14  C    5.008120   6.190779   6.499789   5.737102   4.442653
    15  H    7.049909   8.161406   8.374416   7.532087   6.323012
    16  H    5.116756   6.396622   6.918447   6.330555   5.040887
    17  H    6.321299   6.906914   6.389144   5.113761   4.297316
    18  H    7.524757   8.367971   8.161300   7.053869   6.042192
    19  H    1.085516   2.153045   3.399845   3.877388   3.400735
    20  H    3.877577   3.399129   2.154130   1.085731   2.153541
    21  H    2.146116   1.085094   2.154928   3.397643   3.870092
    22  H    3.400232   2.156019   1.085052   2.146115   3.393933
    23  C    5.779726   6.281358   5.901259   4.909807   4.212830
    24  H    5.050200   5.393362   4.970700   4.087745   3.583167
    25  C    5.350306   6.153756   6.028405   5.053867   4.004850
    26  H    4.593546   5.490075   5.579522   4.802038   3.710626
    27  C    6.875466   7.238602   6.613572   5.468622   4.946707
    28  H    7.761551   8.222967   7.658863   6.501478   5.877220
    29  C    7.418990   7.514944   6.719698   5.687317   5.528082
    30  H    6.774620   6.710780   5.823537   4.858166   4.914511
    31  H    8.283908   8.334017   7.434151   6.338782   6.244787
    32  H    7.883832   7.978248   7.273306   6.371532   6.218416
    33  H    6.645591   7.005842   6.300327   5.033655   4.492882
    34  C    6.157456   7.101774   7.018604   5.960997   4.772848
    35  C    6.171593   7.310833   7.480324   6.563538   5.245236
    36  C    7.218433   8.074583   7.809698   6.606691   5.507637
    37  C    7.212896   8.405701   8.590073   7.633454   6.282003
    38  H    5.607832   6.811059   7.157471   6.411790   5.094440
    39  C    8.108218   9.060684   8.862868   7.655645   6.485981
    40  H    7.503691   8.201858   7.760416   6.493289   5.564315
    41  C    8.105508   9.209400   9.215169   8.116539   6.826319
    42  H    7.509770   8.785326   9.117172   8.262102   6.878871
    43  H    8.978431   9.868090   9.566680   8.297320   7.204168
    44  H    8.982210  10.116378  10.145256   9.045221   7.746976
    45  Br   6.878881   7.421794   7.248801   6.496743   5.831002
                    6          7          8          9         10
     6  C    0.000000
     7  S    1.779381   0.000000
     8  C    2.764510   1.777744   0.000000
     9  C    3.100403   2.778087   1.399102   0.000000
    10  S    2.772592   3.244282   2.768607   1.773251   0.000000
    11  C    4.440662   4.073224   2.422555   1.396878   2.734839
    12  C    5.280661   4.568568   2.792328   2.413347   4.034321
    13  C    5.091598   4.040198   2.415331   2.786105   4.557835
    14  C    3.975992   2.739018   1.396499   2.416787   4.061554
    15  H    6.037651   4.883435   3.395938   3.871286   5.642866
    16  H    4.294644   2.858987   2.152167   3.399946   4.920417
    17  H    5.038381   4.932159   3.405279   2.154311   2.858540
    18  H    6.320255   5.653482   3.877376   3.394821   4.879365
    19  H    2.153321   2.866240   4.291840   5.036060   4.925656
    20  H    3.405700   4.931058   5.037815   4.293650   2.856963
    21  H    3.395687   4.887679   6.034276   6.315220   5.645968
    22  H    3.877546   5.655330   6.319106   6.036448   4.881258
    23  C    4.730380   4.716612   4.985158   4.505310   3.410572
    24  H    4.150085   4.497749   4.998678   4.547318   3.190807
    25  C    4.189649   3.669565   3.888650   3.696490   3.168081
    26  H    3.572078   2.976967   3.666133   3.808879   3.359403
    27  C    5.756655   5.856833   5.755762   4.952984   3.783558
    28  H    6.595830   6.460933   6.258518   5.503043   4.592180
    29  C    6.473153   6.902798   6.948192   6.084885   4.636723
    30  H    5.941614   6.635992   6.778814   5.906507   4.279850
    31  H    7.295086   7.734807   7.587361   6.590496   5.195850
    32  H    7.030900   7.405968   7.639725   6.907472   5.484858
    33  H    5.440048   5.592208   5.212774   4.220833   3.086458
    34  C    4.892556   3.977754   3.713601   3.560165   3.632081
    35  C    4.997440   3.640520   3.465601   3.818367   4.378593
    36  C    5.876477   5.083960   4.393378   3.890396   4.018283
    37  C    6.024438   4.534159   3.978993   4.360837   5.282984
    38  H    4.590933   3.125869   3.454045   4.104227   4.596054
    39  C    6.752772   5.737183   4.785400   4.402665   4.972832
    40  H    6.165250   5.660476   4.970438   4.206534   3.967980
    41  C    6.816523   5.501388   4.598937   4.614167   5.528246
    42  H    6.428938   4.780690   4.331875   4.975999   6.060239
    43  H    7.599415   6.682901   5.585438   5.035337   5.575370
    44  H    7.707101   6.330748   5.309343   5.366430   6.439541
    45  Br   6.042791   5.810723   6.412127   6.221830   5.303582
                   11         12         13         14         15
    11  C    0.000000
    12  C    1.391081   0.000000
    13  C    2.412841   1.394260   0.000000
    14  C    2.790422   2.414674   1.391474   0.000000
    15  H    3.397453   2.155438   1.085190   2.145730   0.000000
    16  H    3.875860   3.399398   2.152883   1.085603   2.473259
    17  H    1.085748   2.152697   3.398202   3.875994   4.296599
    18  H    2.145820   1.085053   2.156081   3.399224   2.488640
    19  H    6.323015   6.910569   6.391204   5.115387   7.143833
    20  H    5.114965   6.394807   6.915421   6.328079   7.966696
    21  H    7.522819   8.367468   8.159614   7.051967   9.007525
    22  H    7.049887   8.161865   8.373684   7.531497   9.349669
    23  C    5.357891   6.433002   6.775510   6.147250   7.750899
    24  H    5.556900   6.719960   7.031643   6.283620   8.052186
    25  C    4.607784   5.476463   5.605934   4.912045   6.521822
    26  H    4.937182   5.739886   5.645260   4.716379   6.542948
    27  C    5.478818   6.617079   7.234350   6.867072   8.208165
    28  H    5.878973   6.880689   7.495030   7.229583   8.394787
    29  C    6.636499   7.873565   8.555351   8.154152   9.565167
    30  H    6.559269   7.872572   8.543963   8.069116   9.594368
    31  H    6.943774   8.172839   8.992562   8.741077   9.983356
    32  H    7.546352   8.744024   9.330672   8.843229  10.324378
    33  H    4.589081   5.779699   6.535567   6.301837   7.525033
    34  C    4.152447   4.758013   4.870926   4.409297   5.676729
    35  C    4.434886   4.681039   4.395947   3.809331   5.035717
    36  C    4.019196   4.585024   5.014443   4.942290   5.766471
    37  C    4.611749   4.476990   4.103161   3.856002   4.491922
    38  H    4.960728   5.216008   4.720823   3.844922   5.346134
    39  C    4.192431   4.353627   4.735157   4.953462   5.274341
    40  H    4.262551   5.032823   5.682162   5.667203   6.495113
    41  C    4.482506   4.293628   4.272776   4.444600   4.612976
    42  H    5.237925   4.881987   4.221786   3.927596   4.393820
    43  H    4.564737   4.669994   5.252675   5.694540   5.717142
    44  H    5.034306   4.577014   4.505281   4.904883   4.603793
    45  Br   7.120103   8.042726   8.189265   7.449220   9.071380
                   16         17         18         19         20
    16  H    0.000000
    17  H    4.961299   0.000000
    18  H    4.297639   2.473799   0.000000
    19  H    4.991060   7.032375   7.959604   0.000000
    20  H    7.040067   4.986494   7.147696   4.962769   0.000000
    21  H    7.149248   7.955513   9.340926   2.472923   4.297420
    22  H    7.969114   7.141278   9.008349   4.297872   2.475524
    23  C    6.757088   5.431663   7.210894   6.433490   4.983928
    24  H    6.865112   5.640848   7.561801   5.769364   4.200090
    25  C    5.439641   4.943116   6.322194   5.844830   5.352616
    26  H    5.072485   5.432550   6.687976   4.967430   5.304071
    27  C    7.627115   5.262420   7.218672   7.641300   5.243649
    28  H    7.971687   5.662651   7.396420   8.462589   6.295740
    29  C    8.919790   6.296174   8.455410   8.262032   5.282501
    30  H    8.831626   6.222126   8.507134   7.677071   4.393592
    31  H    9.577078   6.448976   8.634068   9.169064   5.787627
    32  H    9.531157   7.282839   9.362712   8.659212   6.054003
    33  H    7.161454   4.256235   6.325164   7.469911   4.723085
    34  C    4.965365   4.554583   5.503118   6.569100   6.235296
    35  C    4.106532   5.102348   5.475211   6.359702   7.019327
    36  C    5.658559   4.160980   5.088793   7.726142   6.679037
    37  C    4.093581   5.304808   5.089750   7.339620   8.056583
    38  H    3.912307   5.724866   6.112544   5.656705   7.009557
    39  C    5.624755   4.389706   4.651139   8.531664   7.748864
    40  H    6.474254   4.137426   5.456047   8.130947   6.397385
    41  C    4.900807   4.962661   4.647913   8.359922   8.374882
    42  H    3.890174   6.040975   5.480628   7.486248   8.779055
    43  H    6.429847   4.554531   4.729795   9.457706   8.274258
    44  H    5.288373   5.501455   4.729107   9.191060   9.296079
    45  Br   7.858742   7.295564   8.834019   7.332164   6.682518
                   21         22         23         24         25
    21  H    0.000000
    22  H    2.488123   0.000000
    23  C    7.219288   6.621027   0.000000
    24  H    6.295100   5.638895   1.091205   0.000000
    25  C    7.110925   6.915528   1.486218   2.109613   0.000000
    26  H    6.380176   6.516118   2.146549   2.316575   1.089847
    27  C    8.215389   7.212749   1.516502   2.171322   2.647404
    28  H    9.204103   8.288930   2.158980   3.061750   2.978793
    29  C    8.414230   7.111943   2.529798   2.660481   3.940546
    30  H    7.576384   6.127029   2.782727   2.476175   4.173654
    31  H    9.249721   7.759933   3.468164   3.689361   4.775929
    32  H    8.809999   7.642578   2.832261   2.963595   4.283671
    33  H    8.034519   6.912650   2.113308   2.599025   2.854344
    34  C    8.086596   7.954893   2.640155   3.436164   1.401755
    35  C    8.229395   8.495913   3.843670   4.489394   2.402098
    36  C    9.108766   8.685762   3.237722   4.159816   2.507880
    37  C    9.325746   9.619994   5.054136   5.775632   3.679325
    38  H    7.649822   8.193908   4.052970   4.505093   2.598940
    39  C   10.093036   9.773562   4.607225   5.517974   3.740887
    40  H    9.252773   8.545172   3.005054   3.933090   2.793044
    41  C   10.191506  10.199883   5.356425   6.197790   4.191571
    42  H    9.641978  10.176093   5.972922   6.625670   4.543434
    43  H   10.921511  10.430960   5.301615   6.230401   4.635513
    44  H   11.090067  11.136163   6.429148   7.276534   5.276733
    45  Br   8.215806   7.934063   1.996095   2.485023   2.599966
                   26         27         28         29         30
    26  H    0.000000
    27  C    3.545514   0.000000
    28  H    3.983193   1.093139   0.000000
    29  C    4.652681   1.525327   2.164168   0.000000
    30  H    4.709278   2.173903   3.078075   1.094727   0.000000
    31  H    5.586545   2.155686   2.486309   1.092887   1.770156
    32  H    4.902342   2.182809   2.534259   1.094510   1.774971
    33  H    3.770791   1.098855   1.770595   2.145974   2.492605
    34  C    2.115414   3.299403   3.266392   4.784862   5.181602
    35  C    2.526449   4.699087   4.651195   6.155530   6.492821
    36  C    3.437293   3.227889   2.913167   4.739307   5.294818
    37  C    3.901206   5.683327   5.473155   7.192669   7.608207
    38  H    2.249391   5.175119   5.258623   6.527921   6.755281
    39  C    4.533316   4.544932   4.106964   6.028830   6.615509
    40  H    3.849446   2.513934   2.136795   3.944739   4.570718
    41  C    4.713529   5.613482   5.245084   7.133273   7.654701
    42  H    4.568776   6.709964   6.519192   8.205587   8.586223
    43  H    5.507432   4.950771   4.409324   6.342328   6.989165
    44  H    5.773395   6.611327   6.184464   8.120038   8.665826
    45  Br   2.866046   2.906061   2.972787   3.470182   3.933895
                   31         32         33         34         35
    31  H    0.000000
    32  H    1.766504   0.000000
    33  H    2.469385   3.073213   0.000000
    34  C    5.423328   5.201170   3.282794   0.000000
    35  C    6.837980   6.506731   4.675509   1.426675   0.000000
    36  C    5.105054   5.278543   2.997997   1.425615   2.452418
    37  C    7.750565   7.587518   5.548562   2.439552   1.379177
    38  H    7.328862   6.793538   5.246861   2.175810   1.085854
    39  C    6.280705   6.570060   4.231501   2.428010   2.797847
    40  H    4.161503   4.568509   2.201140   2.186236   3.440684
    41  C    7.505888   7.610357   5.359137   2.794249   2.396556
    42  H    8.801474   8.565137   6.591768   3.424976   2.142121
    43  H    6.411341   6.929564   4.552506   3.413405   3.881555
    44  H    8.423951   8.608309   6.313465   3.879848   3.377996
    45  Br   4.409011   3.080446   3.855436   3.547625   4.412039
                   36         37         38         39         40
    36  C    0.000000
    37  C    2.815685   0.000000
    38  H    3.436354   2.138154   0.000000
    39  C    1.377968   2.437482   3.883649   0.000000
    40  H    1.079983   3.895277   4.343115   2.124203   0.000000
    41  C    2.408591   1.397348   3.383382   1.401304   3.382310
    42  H    3.899453   1.083880   2.467608   3.417680   4.978916
    43  H    2.136451   3.414795   4.967322   1.084022   2.443932
    44  H    3.385627   2.150807   4.277089   2.152492   4.267608
    45  Br   4.283163   5.600497   4.411954   5.501438   4.219915
                   41         42         43         44         45
    41  C    0.000000
    42  H    2.157427   0.000000
    43  H    2.157461   4.305992   0.000000
    44  H    1.085630   2.478668   2.474202   0.000000
    45  Br   6.058985   6.383617   6.237940   7.093895   0.000000
 Stoichiometry    C22H20BrS2(1+)
 Framework group  C1[X(C22H20BrS2)]
 Deg. of freedom   129
 Full point group                 C1      NOp   1
 Largest Abelian subgroup         C1      NOp   1
 Largest concise Abelian subgroup C1      NOp   1
                         Standard orientation:                         
 ---------------------------------------------------------------------
 Center     Atomic      Atomic             Coordinates (Angstroms)
 Number     Number       Type             X           Y           Z
 ---------------------------------------------------------------------
      1          6           0        3.036855   -2.692958   -1.440005
      2          6           0        3.247078   -3.913625   -0.804355
      3          6           0        2.815244   -4.105345    0.507235
      4          6           0        2.170844   -3.075848    1.186582
      5          6           0        1.926293   -1.862905    0.539642
      6          6           0        2.355975   -1.669062   -0.777931
      7         16           0        2.006227   -0.159908   -1.653332
      8          6           0        2.294567    1.069017   -0.401541
      9          6           0        1.873356    0.880291    0.919235
     10         16           0        1.028157   -0.599779    1.408572
     11          6           0        2.072400    1.885677    1.868366
     12          6           0        2.658033    3.089728    1.491002
     13          6           0        3.076374    3.280467    0.174730
     14          6           0        2.911396    2.267924   -0.765344
     15          1           0        3.545559    4.213556   -0.119967
     16          1           0        3.257407    2.407399   -1.784832
     17          1           0        1.765834    1.726110    2.897640
     18          1           0        2.799073    3.872167    2.229404
     19          1           0        3.393991   -2.536831   -2.453130
     20          1           0        1.854220   -3.212791    2.216051
     21          1           0        3.763191   -4.709497   -1.331274
     22          1           0        2.991055   -5.051096    1.009212
     23          6           0       -2.188437   -0.981190    0.340840
     24          1           0       -1.647266   -1.927123    0.285400
     25          6           0       -1.455191    0.040225   -0.451566
     26          1           0       -0.940714   -0.399129   -1.305995
     27          6           0       -2.739328   -0.730802    1.731380
     28          1           0       -3.508734    0.045300    1.706244
     29          6           0       -3.284165   -1.998526    2.381497
     30          1           0       -2.510950   -2.770687    2.447319
     31          1           0       -3.626746   -1.775593    3.395075
     32          1           0       -4.133303   -2.407902    1.825324
     33          1           0       -1.904463   -0.355406    2.339295
     34          6           0       -1.400448    1.438148   -0.363641
     35          6           0       -0.827535    2.118854   -1.478904
     36          6           0       -1.783221    2.201169    0.778140
     37          6           0       -0.677741    3.489829   -1.468047
     38          1           0       -0.517454    1.548277   -2.349174
     39          6           0       -1.610799    3.568301    0.782411
     40          1           0       -2.181748    1.719441    1.658752
     41          6           0       -1.062395    4.211726   -0.335135
     42          1           0       -0.250266    4.001235   -2.322755
     43          1           0       -1.887987    4.145654    1.657016
     44          1           0       -0.926667    5.288660   -0.315564
     45         35           0       -3.666832   -1.220952   -0.978727
 ---------------------------------------------------------------------
 Rotational constants (GHZ):           0.1872266           0.1497683           0.1049902
 Standard basis: 6-31+G(d,p) (6D, 7F)
 There are   598 symmetry adapted cartesian basis functions of A   symmetry.
 There are   598 symmetry adapted basis functions of A   symmetry.
   598 basis functions,  1043 primitive gaussians,   598 cartesian basis functions
   109 alpha electrons      109 beta electrons
       nuclear repulsion energy      2986.8314327069 Hartrees.
 NAtoms=   45 NActive=   45 NUniq=   45 SFac= 1.00D+00 NAtFMM=   60 NAOKFM=F Big=F
 Integral buffers will be    131072 words long.
 Raffenetti 2 integral format.
 Two-electron integral symmetry is turned on.
 Nuclear repulsion after empirical dispersion term =     2986.7920908641 Hartrees.
 ------------------------------------------------------------------------------
 Polarizable Continuum Model (PCM)
 =================================
 Model                : PCM.
 Atomic radii         : SMD-Coulomb.
 Polarization charges : Total charges.
 Charge compensation  : None.
 Solution method      : Matrix inversion.
 Cavity type          : VdW (van der Waals Surface) (Alpha=1.000).
 Cavity algorithm     : GePol (No added spheres)
                        Default sphere list used, NSphG=   45.
                        Lebedev-Laikov grids with approx.  5.0 points / Ang**2.
                        Smoothing algorithm: York/Karplus (Gamma=1.0000).
                        Polarization charges: spherical gaussians, with
                                              point-specific exponents (IZeta= 3).
                        Self-potential: point-specific (ISelfS= 7).
                        Self-field    : sphere-specific E.n sum rule (ISelfD= 2).
 1st derivatives      : Analytical E(r).r(x)/FMM algorithm (CHGder, D1EAlg=3).
                        Cavity 1st derivative terms included.
 Solvent              : Dichloromethane, Eps=   8.930000 Eps(inf)=   2.028346
 ------------------------------------------------------------------------------
 ------------------------------------------------------------------------------
 Atomic radii for non-electrostatic terms: SMD-CDS.
 ------------------------------------------------------------------------------
 Nuclear repulsion after PCM non-electrostatic terms =     2986.7753710848 Hartrees.
 One-electron integrals computed using PRISM.
 NBasis=   598 RedAO= T EigKep=  1.01D-06  NBF=   598
 NBsUse=   596 1.00D-06 EigRej=  8.24D-07 NBFU=   596
 Initial guess from the checkpoint file:  "/home/ansgus3642/gaussian/scratch/Gau-1153.chk"
 B after Tr=     0.000000    0.000000    0.000000
         Rot=    0.998573    0.002834    0.005127    0.053075 Ang=   6.12 deg.
 ExpMin= 3.50D-02 ExpMax= 5.74D+05 ExpMxC= 5.74D+03 IAcc=3 IRadAn=         5 AccDes= 0.00D+00
 Harris functional with IExCor= 4639 and IRadAn=       5 diagonalized for initial guess.
 HarFok:  IExCor= 4639 AccDes= 0.00D+00 IRadAn=         5 IDoV= 1 UseB2=F ITyADJ=14
 ICtDFT=  3500011 ScaDFX=  1.000000  1.000000  1.000000  1.000000
 FoFCou: FMM=F IPFlag=           0 FMFlag=      100000 FMFlg1=           0
         NFxFlg=           0 DoJE=T BraDBF=F KetDBF=T FulRan=T
         wScrn=  0.000000 ICntrl=       500 IOpCl=  0 I1Cent=   200000004 NGrid=           0
         NMat0=    1 NMatS0=      1 NMatT0=    0 NMatD0=    1 NMtDS0=    0 NMtDT0=    0
 Petite list used in FoFCou.
 Requested convergence on RMS density matrix=1.00D-08 within 128 cycles.
 Requested convergence on MAX density matrix=1.00D-06.
 Requested convergence on             energy=1.00D-06.
 No special actions if energy rises.
 Inv3:  Mode=1 IEnd=    36456588.
 Iteration    1 A*A^-1 deviation from unit magnitude is 3.77D-15 for   1973.
 Iteration    1 A*A^-1 deviation from orthogonality  is 2.32D-15 for   1213    762.
 Iteration    1 A^-1*A deviation from unit magnitude is 3.11D-15 for   1795.
 Iteration    1 A^-1*A deviation from orthogonality  is 4.06D-15 for   1960   1792.
 Error on total polarization charges =  0.05105
 SCF Done:  E(RwB97XD) =  -4218.08331256     A.U. after   20 cycles
            NFock= 20  Conv=0.56D-08     -V/T= 2.0064
 SMD-CDS (non-electrostatic) energy       (kcal/mol) =     -10.49
 (included in total energy above)
 D1PCM: PCM CHGder 1st derivatives, ID1Alg=3 FixD1E=F DoIter=F DoCFld=F I1PDM=0.
 Calling FoFJK, ICntrl=      2127 FMM=F ISym2X=0 I1Cent= 0 IOpClX= 0 NMat=1 NMatS=1 NMatT=0.
 ***** Axes restored to original set *****
 -------------------------------------------------------------------
 Center     Atomic                   Forces (Hartrees/Bohr)
 Number     Number              X              Y              Z
 -------------------------------------------------------------------
      1        6          -0.000200126   -0.000165900   -0.000121433
      2        6          -0.000046475    0.000147914    0.000139877
      3        6          -0.000052319   -0.000063801   -0.000256305
      4        6          -0.000037188    0.000099487    0.000097231
      5        6          -0.000301969    0.000736855   -0.000671387
      6        6          -0.000057104    0.000288661    0.000292119
      7       16           0.001425738   -0.000312206   -0.000262223
      8        6           0.000247183    0.000167690   -0.000744198
      9        6          -0.000057775   -0.000335646    0.000001039
     10       16          -0.002505175   -0.001295314   -0.000491030
     11        6          -0.000103682    0.000006857    0.000174657
     12        6          -0.000481420   -0.000216219   -0.000095442
     13        6          -0.000087603   -0.000104942   -0.000214542
     14        6          -0.000146939    0.000203036   -0.000320735
     15        1           0.000065751   -0.000016407    0.000002451
     16        1          -0.000000854    0.000127519   -0.000078943
     17        1           0.000026828   -0.000060127   -0.000085056
     18        1          -0.000021573    0.000019177   -0.000005832
     19        1           0.000052233    0.000030063   -0.000075475
     20        1           0.000108864   -0.000079567    0.000064529
     21        1          -0.000015631    0.000016778    0.000004736
     22        1           0.000015766    0.000000904   -0.000025441
     23        6          -0.000277961    0.000392824    0.000303840
     24        1           0.000056974    0.000057253    0.000015575
     25        6           0.003970403   -0.000078807    0.002376861
     26        1          -0.001427221    0.000419718    0.000075654
     27        6           0.000760580    0.001475637   -0.000328059
     28        1          -0.000071315    0.000057157    0.000069323
     29        6           0.000088546   -0.000023686   -0.000107616
     30        1           0.000034980    0.000053448   -0.000014636
     31        1          -0.000018309    0.000031435    0.000006438
     32        1          -0.000011815   -0.000034079   -0.000034393
     33        1          -0.001302877   -0.000775676   -0.000876521
     34        6          -0.000966055   -0.000255672    0.000154016
     35        6           0.001228287   -0.000409810    0.000514252
     36        6           0.000203006   -0.000308512   -0.000381680
     37        6          -0.000192707    0.000450123    0.000162125
     38        1          -0.000252943   -0.000696860    0.000299038
     39        6           0.000221644    0.000375833    0.000224712
     40        1          -0.000224896   -0.000734149    0.000297554
     41        6           0.000134729   -0.000151930    0.000004793
     42        1           0.000114053   -0.000045927   -0.000087695
     43        1          -0.000052566    0.000011953    0.000042654
     44        1           0.000056581   -0.000039190   -0.000054543
     45       35           0.000102354    0.001034104    0.000009708
 -------------------------------------------------------------------
 Cartesian Forces:  Max     0.003970403 RMS     0.000605092

 GradGradGradGradGradGradGradGradGradGradGradGradGradGradGradGradGradGrad
 Berny optimization.
 Using GEDIIS/GDIIS optimizer.
 FormGI is forming the generalized inverse of G from B-inverse, IUseBI=4.
 Internal  Forces:  Max     0.003617793 RMS     0.000524739
 Search for a local minimum.
 Step number   5 out of a maximum of  268
 All quantities printed in internal units (Hartrees-Bohrs-Radians)
 Mixed Optimization -- En-DIIS/RFO-DIIS
 Swapping is turned off.
 Update second derivatives using D2CorX and points    2    3    4    5
 DE= -1.08D-03 DEPred=-8.07D-04 R= 1.33D+00
 TightC=F SS=  1.41D+00  RLast= 4.39D-01 DXNew= 8.4853D-01 1.3157D+00
 Trust test= 1.33D+00 RLast= 4.39D-01 DXMaxT set to 8.49D-01
 ITU=  1  1  0  0  0
     Eigenvalues ---    0.00142   0.00199   0.00292   0.00315   0.00421
     Eigenvalues ---    0.00812   0.00990   0.01124   0.01221   0.01305
     Eigenvalues ---    0.01489   0.01615   0.01670   0.01700   0.01748
     Eigenvalues ---    0.01784   0.01800   0.01854   0.01884   0.01914
     Eigenvalues ---    0.02114   0.02140   0.02255   0.02273   0.02308
     Eigenvalues ---    0.02339   0.02413   0.02541   0.02543   0.02599
     Eigenvalues ---    0.02788   0.02812   0.02860   0.02883   0.02895
     Eigenvalues ---    0.02933   0.03053   0.03198   0.03424   0.03604
     Eigenvalues ---    0.04492   0.04522   0.04717   0.05452   0.07633
     Eigenvalues ---    0.08442   0.09492   0.10915   0.10956   0.11044
     Eigenvalues ---    0.11063   0.11554   0.11699   0.11760   0.12011
     Eigenvalues ---    0.12272   0.12349   0.12354   0.12472   0.12507
     Eigenvalues ---    0.12539   0.12642   0.12981   0.13719   0.14383
     Eigenvalues ---    0.15704   0.15901   0.15976   0.16168   0.16435
     Eigenvalues ---    0.16827   0.17418   0.17698   0.17959   0.18717
     Eigenvalues ---    0.19310   0.19319   0.19356   0.19358   0.19688
     Eigenvalues ---    0.20647   0.21516   0.22552   0.24511   0.24824
     Eigenvalues ---    0.26665   0.27442   0.29129   0.29178   0.30342
     Eigenvalues ---    0.31610   0.32249   0.34242   0.34507   0.34650
     Eigenvalues ---    0.35050   0.35476   0.35748   0.36331   0.36523
     Eigenvalues ---    0.36588   0.36600   0.36730   0.36749   0.36796
     Eigenvalues ---    0.36848   0.36963   0.36975   0.36989   0.37052
     Eigenvalues ---    0.37148   0.37494   0.37552   0.40377   0.41346
     Eigenvalues ---    0.42610   0.42784   0.43857   0.46325   0.46761
     Eigenvalues ---    0.47461   0.47850   0.48200   0.48267   0.51476
     Eigenvalues ---    0.51890   0.53100   0.550551000.000001000.00000
     Eigenvalues --- 1000.000001000.000001000.000001000.000001000.00000
     Eigenvalues --- 1000.000001000.000001000.000001000.000001000.00000
     Eigenvalues --- 1000.000001000.000001000.000001000.000001000.00000
     Eigenvalues --- 1000.000001000.000001000.000001000.000001000.00000
     Eigenvalues --- 1000.000001000.000001000.000001000.000001000.00000
     Eigenvalues --- 1000.000001000.000001000.000001000.000001000.00000
     Eigenvalues --- 1000.000001000.000001000.000001000.000001000.00000
     Eigenvalues --- 1000.000001000.000001000.000001000.000001000.00000
     Eigenvalues --- 1000.000001000.000001000.000001000.000001000.00000
     Eigenvalues --- 1000.000001000.000001000.000001000.000001000.00000
     Eigenvalues --- 1000.000001000.000001000.000001000.000001000.00000
     Eigenvalues --- 1000.000001000.000001000.000001000.000001000.00000
     Eigenvalues --- 1000.000001000.000001000.000001000.000001000.00000
     Eigenvalues --- 1000.000001000.000001000.000001000.000001000.00000
     Eigenvalues --- 1000.000001000.000001000.000001000.000001000.00000
     Eigenvalues --- 1000.000001000.000001000.000001000.000001000.00000
     Eigenvalues --- 1000.000001000.000001000.000001000.000001000.00000
     Eigenvalues --- 1000.000001000.000001000.000001000.000001000.00000
     Eigenvalues --- 1000.000001000.000001000.000001000.000001000.00000
     Eigenvalues --- 1000.000001000.000001000.000001000.000001000.00000
     Eigenvalues --- 1000.000001000.000001000.000001000.000001000.00000
     Eigenvalues --- 1000.000001000.000001000.000001000.000001000.00000
     Eigenvalues --- 1000.000001000.000001000.000001000.000001000.00000
     Eigenvalues --- 1000.000001000.000001000.000001000.000001000.00000
     Eigenvalues --- 1000.000001000.000001000.000001000.000001000.00000
     Eigenvalues --- 1000.000001000.000001000.00000
 En-DIIS/RFO-DIIS/Sim-DIIS IScMMF=       -3 using points:     5    4    3
 RFO step:  Lambda=-1.38094150D-03.
 DidBck=F Rises=F RFO-DIIS coefs:    2.26996   -1.23935   -0.03061
 Iteration  1 RMS(Cart)=  0.15997905 RMS(Int)=  0.01269004
 Iteration  2 RMS(Cart)=  0.02896553 RMS(Int)=  0.00094355
 Iteration  3 RMS(Cart)=  0.00023813 RMS(Int)=  0.00093853
 Iteration  4 RMS(Cart)=  0.00000036 RMS(Int)=  0.00093853
 Iteration  1 RMS(Cart)=  0.00013834 RMS(Int)=  0.00003370
 Iteration  2 RMS(Cart)=  0.00003538 RMS(Int)=  0.00003677
 Iteration  3 RMS(Cart)=  0.00000905 RMS(Int)=  0.00003843
 Iteration  4 RMS(Cart)=  0.00000231 RMS(Int)=  0.00003890
 Iteration  5 RMS(Cart)=  0.00000059 RMS(Int)=  0.00003902
 Variable       Old X    -DE/DX   Delta X   Delta X   Delta X     New X
                                 (Linear)    (Quad)   (Total)
    R1        2.63091  -0.00025   0.00074  -0.00181  -0.00095   2.62996
    R2        2.63906  -0.00014  -0.00072   0.00057  -0.00026   2.63881
    R3        2.05133   0.00009  -0.00016   0.00046   0.00030   2.05163
    R4        2.63446  -0.00016   0.00013  -0.00131  -0.00097   2.63349
    R5        2.05053  -0.00002   0.00004  -0.00015  -0.00011   2.05043
    R6        2.62980   0.00014   0.00021   0.00033   0.00063   2.63043
    R7        2.05045  -0.00001   0.00001   0.00002   0.00004   2.05049
    R8        2.63857   0.00014  -0.00058   0.00230   0.00160   2.64017
    R9        2.05173   0.00006  -0.00004   0.00078   0.00074   2.05247
   R10        2.64440   0.00007   0.00160  -0.00287  -0.00071   2.64369
   R11        3.35775   0.00030   0.00099   0.00296   0.00424   3.36198
   R12        3.36254  -0.00068   0.00350  -0.01005  -0.00602   3.35652
   R13        3.35945  -0.00057  -0.00214   0.00131  -0.00084   3.35861
   R14        5.62565   0.00039   0.16199   0.11393   0.27679   5.90244
   R15        2.64392   0.00072  -0.00089   0.00464   0.00298   2.64690
   R16        2.63900   0.00020  -0.00008   0.00065   0.00054   2.63954
   R17        3.35096   0.00032  -0.00068   0.00481   0.00342   3.35438
   R18        2.63972  -0.00010   0.00000   0.00031   0.00027   2.63998
   R19        5.98681  -0.00362   0.00000   0.00000   0.00000   5.98681
   R20        5.83256   0.00034   0.17435   0.18485   0.35938   6.19194
   R21        2.62876   0.00007   0.00051  -0.00061  -0.00007   2.62870
   R22        2.05177  -0.00006  -0.00004   0.00005   0.00002   2.05178
   R23        2.63477   0.00024   0.00042  -0.00064  -0.00014   2.63463
   R24        2.05045   0.00002   0.00001   0.00011   0.00011   2.05057
   R25        2.62950  -0.00015  -0.00059  -0.00015  -0.00070   2.62880
   R26        2.05071  -0.00002   0.00001   0.00002   0.00004   2.05075
   R27        2.05149   0.00011  -0.00032   0.00091   0.00059   2.05208
   R28        2.06208   0.00002   0.00201  -0.00070   0.00130   2.06338
   R29        2.80855  -0.00260   0.01254  -0.01739  -0.00428   2.80427
   R30        2.86577  -0.00119   0.00817  -0.01120  -0.00295   2.86283
   R31        3.77207  -0.00058  -0.01792   0.00219  -0.01574   3.75634
   R32        2.05951  -0.00006   0.00091  -0.00421  -0.00337   2.05614
   R33        2.64893  -0.00160  -0.01910   0.00631  -0.01280   2.63614
   R34        2.06573   0.00008   0.00038  -0.00025   0.00013   2.06587
   R35        2.88245  -0.00006  -0.00136   0.00066  -0.00070   2.88175
   R36        2.07654  -0.00132  -0.00056  -0.00627  -0.00682   2.06972
   R37        2.06873   0.00003  -0.00009  -0.00019  -0.00028   2.06845
   R38        2.06526   0.00001   0.00042  -0.00023   0.00018   2.06544
   R39        2.06833   0.00005  -0.00042   0.00050   0.00008   2.06840
   R40        2.69602  -0.00144   0.00949  -0.00679   0.00273   2.69876
   R41        2.69402  -0.00045   0.01255  -0.00478   0.00778   2.70180
   R42        2.60627   0.00022  -0.00103   0.00069  -0.00031   2.60596
   R43        2.05197  -0.00016   0.00030  -0.00104  -0.00074   2.05122
   R44        2.60398   0.00021  -0.00649   0.00232  -0.00420   2.59978
   R45        2.04087   0.00067  -0.00207   0.00210   0.00003   2.04090
   R46        2.64061   0.00016  -0.00135  -0.00169  -0.00306   2.63755
   R47        2.04824   0.00004  -0.00056   0.00057   0.00002   2.04825
   R48        2.64808   0.00027   0.00422   0.00005   0.00423   2.65231
   R49        2.04850   0.00007  -0.00024   0.00037   0.00013   2.04864
   R50        2.05154  -0.00006   0.00023  -0.00026  -0.00003   2.05152
    A1        2.09439  -0.00009  -0.00051   0.00108   0.00036   2.09475
    A2        2.09734   0.00002   0.00062  -0.00044   0.00029   2.09763
    A3        2.09142   0.00007  -0.00013  -0.00062  -0.00064   2.09078
    A4        2.09828   0.00001   0.00033  -0.00177  -0.00132   2.09695
    A5        2.08655  -0.00003   0.00020   0.00067   0.00080   2.08735
    A6        2.09824   0.00001  -0.00048   0.00112   0.00057   2.09881
    A7        2.09552   0.00012   0.00038   0.00002   0.00050   2.09602
    A8        2.10009  -0.00010  -0.00001  -0.00023  -0.00030   2.09980
    A9        2.08747  -0.00002  -0.00039   0.00020  -0.00024   2.08723
   A10        2.09159  -0.00005  -0.00072   0.00260   0.00167   2.09325
   A11        2.09972  -0.00011   0.00043  -0.00379  -0.00326   2.09646
   A12        2.09188   0.00016   0.00030   0.00117   0.00157   2.09345
   A13        2.09764  -0.00031   0.00060  -0.00477  -0.00406   2.09359
   A14        2.07087   0.00002   0.00125  -0.01088  -0.00864   2.06223
   A15        2.11435   0.00028  -0.00156   0.01550   0.01279   2.12714
   A16        2.08808   0.00031  -0.00006   0.00275   0.00276   2.09084
   A17        2.07650  -0.00035   0.00774  -0.01221  -0.00367   2.07283
   A18        2.11806   0.00004  -0.00768   0.00929   0.00071   2.11876
   A19        1.78033   0.00038  -0.01193   0.00801  -0.00359   1.77674
   A20        1.63987   0.00025   0.02106   0.00493   0.02205   1.66192
   A21        1.70515  -0.00142  -0.01244  -0.08757  -0.09836   1.60679
   A22        2.12075  -0.00021  -0.00506   0.00643   0.00062   2.12137
   A23        2.07336  -0.00005   0.00339  -0.00619  -0.00216   2.07121
   A24        2.08829   0.00025   0.00202  -0.00094   0.00111   2.08941
   A25        2.11366   0.00028  -0.00146   0.01335   0.01033   2.12399
   A26        2.09606  -0.00019  -0.00133  -0.00096  -0.00213   2.09394
   A27        2.07277  -0.00010   0.00470  -0.01301  -0.00767   2.06510
   A28        1.79002  -0.00028   0.00113  -0.00101   0.00100   1.79102
   A29        2.32406   0.00075  -0.04222   0.07067   0.02975   2.35381
   A30        2.06010  -0.00084   0.05813  -0.08020  -0.02533   2.03477
   A31        2.09282  -0.00010  -0.00019   0.00084   0.00043   2.09325
   A32        2.09222  -0.00004   0.00162  -0.00191  -0.00021   2.09201
   A33        2.09814   0.00014  -0.00135   0.00104  -0.00022   2.09792
   A34        2.09535   0.00021   0.00133  -0.00033   0.00091   2.09626
   A35        2.08779  -0.00009  -0.00073   0.00005  -0.00068   2.08711
   A36        2.09995  -0.00012  -0.00068   0.00026  -0.00041   2.09955
   A37        2.09750   0.00011  -0.00125   0.00112  -0.00019   2.09730
   A38        2.09870  -0.00005   0.00008  -0.00025  -0.00014   2.09857
   A39        2.08688  -0.00006   0.00120  -0.00088   0.00035   2.08724
   A40        2.09565  -0.00029  -0.00028  -0.00010  -0.00056   2.09509
   A41        2.08947   0.00026  -0.00179   0.00214   0.00043   2.08989
   A42        2.09806   0.00004   0.00208  -0.00207   0.00008   2.09814
   A43        1.90075   0.00004  -0.02695   0.01549  -0.01240   1.88835
   A44        1.94967   0.00055  -0.01124   0.00697  -0.00599   1.94367
   A45        1.80247   0.00013  -0.00137   0.00798   0.00699   1.80946
   A46        2.15872  -0.00083  -0.00572  -0.00544  -0.01223   2.14649
   A47        1.66643  -0.00035   0.06942  -0.04592   0.02418   1.69061
   A48        1.93579   0.00051  -0.00952   0.01651   0.00775   1.94354
   A49        1.95394   0.00054  -0.01566   0.01511  -0.00254   1.95140
   A50        2.30663  -0.00157   0.01039  -0.00089   0.01045   2.31707
   A51        2.01836   0.00103   0.00760  -0.01475  -0.00635   2.01201
   A52        2.12513   0.00085   0.04706   0.05444   0.09757   2.22270
   A53        1.93031   0.00031  -0.00654   0.00238  -0.00306   1.92725
   A54        1.96421  -0.00053   0.00076  -0.00314  -0.00215   1.96206
   A55        1.86261  -0.00015   0.01708  -0.00254   0.01160   1.87421
   A56        1.92673   0.00012  -0.00580   0.00031  -0.00619   1.92054
   A57        1.88066  -0.00055  -0.00313   0.00077  -0.00210   1.87857
   A58        1.89602   0.00080  -0.00158   0.00231   0.00252   1.89854
   A59        1.93859  -0.00009   0.00201  -0.00136   0.00065   1.93924
   A60        1.91529  -0.00002  -0.00029   0.00142   0.00113   1.91642
   A61        1.95131   0.00002   0.00168  -0.00228  -0.00060   1.95070
   A62        1.88548   0.00004  -0.00207   0.00113  -0.00094   1.88454
   A63        1.89094   0.00003  -0.00165   0.00090  -0.00076   1.89018
   A64        1.88008   0.00002   0.00014   0.00034   0.00048   1.88056
   A65        2.12706   0.00055  -0.02178  -0.03975  -0.06705   2.06001
   A66        2.02915  -0.00082   0.00703  -0.02303  -0.01610   2.01305
   A67        2.18158  -0.00022   0.00017   0.01763   0.01763   2.19921
   A68        2.06978   0.00100  -0.00765   0.00373  -0.00412   2.06566
   A69        2.10802  -0.00023   0.00279   0.00340   0.00610   2.11411
   A70        2.08344  -0.00058   0.00293  -0.01400  -0.01108   2.07236
   A71        2.09166   0.00082  -0.00541   0.01044   0.00501   2.09668
   A72        2.09428  -0.00044   0.00376  -0.00500  -0.00142   2.09286
   A73        2.10993  -0.00005   0.00098   0.00602   0.00700   2.11694
   A74        2.07852   0.00049  -0.00450  -0.00072  -0.00522   2.07330
   A75        2.08292  -0.00023   0.00018  -0.00475  -0.00467   2.07825
   A76        2.10093  -0.00002   0.00085   0.00116   0.00205   2.10298
   A77        2.09919   0.00025  -0.00097   0.00350   0.00257   2.10176
   A78        2.09676  -0.00027  -0.00029   0.00217   0.00169   2.09845
   A79        2.09315   0.00013   0.00158  -0.00141   0.00022   2.09337
   A80        2.09319   0.00014  -0.00138  -0.00071  -0.00204   2.09115
   A81        2.11426   0.00018   0.00192   0.00074   0.00249   2.11675
   A82        2.08596  -0.00014  -0.00064  -0.00047  -0.00106   2.08491
   A83        2.08293  -0.00003  -0.00126  -0.00020  -0.00140   2.08153
    D1       -0.03357   0.00009   0.00260   0.00041   0.00316  -0.03041
    D2        3.12477   0.00006  -0.00001  -0.00110  -0.00116   3.12361
    D3        3.11663   0.00000   0.00512  -0.00283   0.00267   3.11930
    D4       -0.00821  -0.00003   0.00251  -0.00434  -0.00166  -0.00987
    D5        0.03599  -0.00013   0.00301  -0.00240   0.00074   0.03672
    D6       -3.07049  -0.00001   0.00317   0.00269   0.00674  -3.06375
    D7       -3.11418  -0.00005   0.00050   0.00083   0.00123  -3.11295
    D8        0.06253   0.00008   0.00066   0.00592   0.00723   0.06976
    D9        0.00061  -0.00001  -0.00471  -0.00150  -0.00636  -0.00575
   D10       -3.12598  -0.00004  -0.00312  -0.00056  -0.00380  -3.12978
   D11        3.12534   0.00002  -0.00208   0.00002  -0.00201   3.12333
   D12       -0.00125  -0.00001  -0.00049   0.00097   0.00056  -0.00070
   D13        0.02964  -0.00002   0.00116   0.00472   0.00576   0.03540
   D14       -3.11584  -0.00008   0.00381  -0.00164   0.00230  -3.11354
   D15       -3.12684   0.00001  -0.00042   0.00377   0.00321  -3.12363
   D16        0.01086  -0.00006   0.00224  -0.00258  -0.00025   0.01061
   D17       -0.02704  -0.00002   0.00448  -0.00675  -0.00188  -0.02892
   D18        3.08776  -0.00028   0.01506  -0.01267   0.00268   3.09044
   D19        3.11842   0.00004   0.00183  -0.00041   0.00159   3.12001
   D20       -0.04996  -0.00022   0.01242  -0.00633   0.00614  -0.04381
   D21       -0.00575   0.00010  -0.00656   0.00561  -0.00135  -0.00709
   D22        3.09987  -0.00003  -0.00639  -0.00005  -0.00760   3.09227
   D23       -3.11987   0.00037  -0.01747   0.01210  -0.00573  -3.12560
   D24       -0.01426   0.00023  -0.01731   0.00644  -0.01198  -0.02623
   D25        2.46002   0.00058  -0.00785   0.03616   0.02857   2.48859
   D26       -1.19908  -0.00060   0.05216  -0.01890   0.03002  -1.16906
   D27       -0.70863   0.00031   0.00289   0.02985   0.03294  -0.67569
   D28        1.91546  -0.00087   0.06290  -0.02521   0.03439   1.94985
   D29       -2.45317  -0.00037   0.03691  -0.04000  -0.00331  -2.45648
   D30        2.10664   0.00099   0.04599   0.04803   0.09323   2.19988
   D31        0.72417  -0.00024   0.03690  -0.03468   0.00275   0.72692
   D32       -0.99921   0.00112   0.04598   0.05336   0.09930  -0.89991
   D33       -0.71738   0.00015  -0.05547   0.03095  -0.02426  -0.74164
   D34        2.46674   0.00041  -0.06448   0.05021  -0.01386   2.45288
   D35        0.95353   0.00014  -0.03843   0.01741  -0.02366   0.92987
   D36       -2.14553   0.00040  -0.04744   0.03667  -0.01326  -2.15879
   D37        1.58573  -0.00127  -0.08670  -0.00483  -0.09302   1.49271
   D38       -0.20662  -0.00156  -0.07674  -0.00484  -0.08178  -0.28840
   D39       -0.00026   0.00009   0.05023   0.00152   0.05100   0.05075
   D40       -3.10130   0.00029   0.01030   0.01961   0.02994  -3.07136
   D41        3.09845  -0.00017   0.05935  -0.01803   0.04041   3.13887
   D42       -0.00259   0.00002   0.01942   0.00006   0.01935   0.01676
   D43        3.07319  -0.00038  -0.00052  -0.02534  -0.02577   3.04742
   D44       -0.06404  -0.00023  -0.00048  -0.01768  -0.01821  -0.08226
   D45       -0.02668  -0.00011  -0.00915  -0.00663  -0.01555  -0.04223
   D46        3.11927   0.00004  -0.00911   0.00102  -0.00799   3.11127
   D47        0.71642  -0.00053  -0.02021  -0.03618  -0.05534   0.66108
   D48       -2.00398  -0.00012  -0.03373  -0.04167  -0.07471  -2.07868
   D49       -2.46519  -0.00073   0.01896  -0.05377  -0.03450  -2.49969
   D50        1.09760  -0.00032   0.00543  -0.05926  -0.05386   1.04374
   D51        0.02991   0.00013  -0.01369   0.00827  -0.00549   0.02442
   D52       -3.11586  -0.00006  -0.00279   0.00009  -0.00290  -3.11876
   D53       -3.07208   0.00031  -0.05243   0.02533  -0.02626  -3.09834
   D54        0.06534   0.00013  -0.04154   0.01716  -0.02367   0.04166
   D55       -0.65695  -0.00022  -0.00947   0.03941   0.02957  -0.62738
   D56        1.90579  -0.00131   0.03880   0.00396   0.03982   1.94560
   D57       -0.02800  -0.00019  -0.00244  -0.01002  -0.01226  -0.04026
   D58        3.12825  -0.00011   0.00597  -0.00788  -0.00190   3.12636
   D59        3.11779  -0.00001  -0.01339  -0.00181  -0.01486   3.10293
   D60       -0.00915   0.00008  -0.00498   0.00033  -0.00449  -0.01364
   D61       -0.00128   0.00010   0.01274   0.00341   0.01607   0.01480
   D62       -3.12740   0.00008   0.01064   0.00355   0.01407  -3.11334
   D63        3.12556   0.00001   0.00426   0.00125   0.00563   3.13119
   D64       -0.00057   0.00000   0.00217   0.00139   0.00362   0.00305
   D65        0.02872   0.00005  -0.00692   0.00496  -0.00211   0.02661
   D66       -3.11725  -0.00010  -0.00697  -0.00273  -0.00970  -3.12695
   D67       -3.12823   0.00007  -0.00485   0.00483  -0.00012  -3.12835
   D68        0.00898  -0.00009  -0.00490  -0.00286  -0.00771   0.00127
   D69        0.55764   0.00028   0.03642  -0.01139   0.02323   0.58087
   D70       -2.68956   0.00039   0.06277  -0.01861   0.04425  -2.64531
   D71        2.90121   0.00029  -0.02532   0.01356  -0.01470   2.88651
   D72       -0.34599   0.00041   0.00103   0.00634   0.00632  -0.33967
   D73       -1.29348   0.00026   0.01554  -0.00541   0.00910  -1.28438
   D74        1.74251   0.00038   0.04189  -0.01263   0.03012   1.77263
   D75       -2.85102  -0.00005   0.05923   0.00750   0.06625  -2.78477
   D76       -0.68698  -0.00005   0.04722   0.00739   0.05435  -0.63263
   D77        1.39120   0.00053   0.05656   0.00678   0.06370   1.45490
   D78        1.10752   0.00016   0.12802  -0.02111   0.10778   1.21530
   D79       -3.01163   0.00016   0.11601  -0.02122   0.09588  -2.91575
   D80       -0.93345   0.00074   0.12535  -0.02182   0.10523  -0.82822
   D81       -0.85043   0.00076   0.04466   0.03167   0.07600  -0.77443
   D82        1.31360   0.00076   0.03265   0.03156   0.06410   1.37771
   D83       -2.89140   0.00134   0.04199   0.03095   0.07345  -2.81795
   D84       -2.11611  -0.00137   0.02023   0.00069   0.02465  -2.09146
   D85        1.11226  -0.00129  -0.00199   0.00607   0.00653   1.11879
   D86       -2.90238  -0.00092  -0.14670  -0.03802  -0.18576  -3.08814
   D87        0.31913  -0.00039  -0.13935  -0.01293  -0.15323   0.16590
   D88        0.13055  -0.00083  -0.12088  -0.04401  -0.16395  -0.03340
   D89       -2.93113  -0.00030  -0.11354  -0.01893  -0.13142  -3.06255
   D90        1.01361  -0.00002   0.03153   0.00003   0.03040   1.04401
   D91        3.09726  -0.00004   0.03003   0.00150   0.03037   3.12762
   D92       -1.10096  -0.00001   0.03108   0.00141   0.03133  -1.06963
   D93       -3.10355   0.00008   0.01913   0.00107   0.02026  -3.08329
   D94       -1.01991   0.00007   0.01763   0.00254   0.02023  -0.99967
   D95        1.06506   0.00009   0.01868   0.00245   0.02119   1.08625
   D96       -1.04497  -0.00003   0.01098   0.00356   0.01565  -1.02932
   D97        1.03868  -0.00005   0.00949   0.00503   0.01562   1.05430
   D98        3.12365  -0.00003   0.01053   0.00495   0.01658   3.14023
   D99       -0.25692   0.00060  -0.08439  -0.00528  -0.08817  -0.34508
   D100      -2.33053   0.00061  -0.08417  -0.00712  -0.08966  -2.42019
   D101       1.86507   0.00033  -0.07454  -0.00922  -0.08249   1.78258
   D102      -3.09544   0.00058   0.00524   0.04739   0.05233  -3.04311
   D103       0.05836   0.00059  -0.01298   0.06241   0.04916   0.10752
   D104      -0.02840   0.00003  -0.00131   0.02477   0.02355  -0.00485
   D105       3.12541   0.00005  -0.01953   0.03979   0.02037  -3.13740
   D106       3.07262  -0.00070   0.02059  -0.05896  -0.03856   3.03406
   D107      -0.03629  -0.00066   0.01305  -0.06960  -0.05676  -0.09305
   D108       0.01265  -0.00008   0.02751  -0.03224  -0.00469   0.00796
   D109      -3.09626  -0.00004   0.01997  -0.04288  -0.02289  -3.11915
   D110       0.02830   0.00003  -0.01781   0.00151  -0.01634   0.01195
   D111      -3.13145  -0.00002  -0.01492  -0.00429  -0.01920   3.13253
   D112      -3.12557   0.00000   0.00062  -0.01375  -0.01323  -3.13880
   D113      -0.00213  -0.00005   0.00351  -0.01956  -0.01609  -0.01823
   D114       0.00257   0.00006  -0.03426   0.01341  -0.02085  -0.01828
   D115      -3.12510   0.00003  -0.02148   0.00871  -0.01271  -3.13781
   D116       3.11208   0.00001  -0.02674   0.02399  -0.00288   3.10919
   D117      -0.01560  -0.00002  -0.01396   0.01929   0.00526  -0.01034
   D118      -0.01261  -0.00006   0.01146  -0.02128  -0.00980  -0.02241
   D119       3.11958  -0.00003   0.01380  -0.01228   0.00155   3.12114
   D120      -3.13607  -0.00001   0.00855  -0.01546  -0.00694   3.14018
   D121      -0.00387   0.00002   0.01089  -0.00646   0.00442   0.00054
   D122      -0.00292   0.00002   0.01491   0.01386   0.02879   0.02587
   D123      -3.13513  -0.00001   0.01256   0.00487   0.01746  -3.11767
   D124       3.12475   0.00005   0.00213   0.01855   0.02068  -3.13776
   D125      -0.00746   0.00002  -0.00022   0.00957   0.00934   0.00188
         Item               Value     Threshold  Converged?
 Maximum Force            0.002460     0.000450     NO 
 RMS     Force            0.000455     0.000300     NO 
 Maximum Displacement     0.781114     0.001800     NO 
 RMS     Displacement     0.176314     0.001200     NO 
 Predicted change in Energy=-9.702649D-04
 GradGradGradGradGradGradGradGradGradGradGradGradGradGradGradGradGradGrad

                          Input orientation:                          
 ---------------------------------------------------------------------
 Center     Atomic      Atomic             Coordinates (Angstroms)
 Number     Number       Type             X           Y           Z
 ---------------------------------------------------------------------
      1          6           0        4.061554   -0.642088   -1.653281
      2          6           0        4.905691   -1.548708   -1.018981
      3          6           0        4.664737   -1.923611    0.301424
      4          6           0        3.582361   -1.387039    0.992881
      5          6           0        2.712079   -0.504009    0.348827
      6          6           0        2.949431   -0.133499   -0.979157
      7         16           0        1.828453    0.927326   -1.858321
      8          6           0        1.430332    2.140099   -0.621601
      9          6           0        1.171916    1.775487    0.705871
     10         16           0        1.299902    0.091483    1.252314
     11          6           0        0.780077    2.744936    1.632313
     12          6           0        0.618889    4.066212    1.228259
     13          6           0        0.894068    4.433460   -0.088234
     14          6           0        1.313876    3.477464   -1.007472
     15          1           0        0.794273    5.468369   -0.399170
     16          1           0        1.541496    3.765028   -2.029578
     17          1           0        0.600830    2.464048    2.665677
     18          1           0        0.300588    4.811903    1.949437
     19          1           0        4.260516   -0.333752   -2.675060
     20          1           0        3.409288   -1.658926    2.030081
     21          1           0        5.758388   -1.952380   -1.554953
     22          1           0        5.327449   -2.621862    0.802059
     23          6           0       -1.388052   -1.963790    0.433735
     24          1           0       -0.420025   -2.455664    0.318759
     25          6           0       -1.346536   -0.679842   -0.309148
     26          1           0       -0.724104   -0.747674   -1.199011
     27          6           0       -1.899843   -2.078127    1.855020
     28          1           0       -2.981166   -1.920165    1.884972
     29          6           0       -1.549631   -3.418111    2.493212
     30          1           0       -0.465854   -3.567986    2.525811
     31          1           0       -1.925462   -3.449147    3.519077
     32          1           0       -1.996229   -4.256065    1.948762
     33          1           0       -1.431296   -1.277272    2.436968
     34          6           0       -2.006296    0.536860   -0.134982
     35          6           0       -1.733759    1.527411   -1.126982
     36          6           0       -2.804450    0.906353    0.992209
     37          6           0       -2.229671    2.808843   -1.010015
     38          1           0       -1.131721    1.252564   -1.987351
     39          6           0       -3.295931    2.187235    1.094506
     40          1           0       -3.022622    0.201017    1.780435
     41          6           0       -2.998437    3.139281    0.107067
     42          1           0       -2.009431    3.554842   -1.764862
     43          1           0       -3.898247    2.468899    1.950741
     44          1           0       -3.375907    4.151430    0.214929
     45         35           0       -2.563891   -2.937095   -0.839567
 ---------------------------------------------------------------------
                    Distance matrix (angstroms):
                    1          2          3          4          5
     1  C    0.000000
     2  C    1.391713   0.000000
     3  C    2.413919   1.393585   0.000000
     4  C    2.790475   2.413489   1.391963   0.000000
     5  C    2.418385   2.788231   2.414620   1.397118   0.000000
     6  C    1.396397   2.414820   2.790459   2.420928   1.398983
     7  S    2.737122   4.037899   4.564739   4.069623   2.775070
     8  C    3.965887   5.083634   5.275139   4.436044   3.094497
     9  C    4.445253   5.288333   5.103597   3.986752   2.774110
    10  S    4.075209   4.566259   4.035705   2.731841   1.779085
    11  C    5.747621   6.518085   6.217490   5.033377   3.991943
    12  C    6.505636   7.413102   7.287378   6.210919   5.103113
    13  C    6.184134   7.262626   7.401495   6.501841   5.279658
    14  C    4.993747   6.177676   6.489460   5.728074   4.432454
    15  H    7.041704   8.156427   8.373333   7.530463   6.317182
    16  H    5.090674   6.369844   6.895565   6.312225   5.025112
    17  H    6.346502   6.943396   6.430909   5.149626   4.316773
    18  H    7.541251   8.394990   8.193223   7.078978   6.052782
    19  H    1.085674   2.152897   3.398603   3.875964   3.401549
    20  H    3.876411   3.398257   2.152781   1.086122   2.155585
    21  H    2.146108   1.085038   2.154770   3.397964   3.873261
    22  H    3.398632   2.155395   1.085071   2.146284   3.395716
    23  C    5.983372   6.472549   6.054368   5.034907   4.353073
    24  H    5.221356   5.565553   5.112552   4.197081   3.690520
    25  C    5.572751   6.352097   6.168886   5.146788   4.115361
    26  H    4.808329   5.689346   5.716094   4.874301   3.776576
    27  C    7.064605   7.406448   6.747684   5.592445   5.100616
    28  H    7.984523   8.412695   7.808166   6.645294   6.064509
    29  C    7.509002   7.582965   6.756910   5.719579   5.590397
    30  H    6.820785   6.745112   5.828793   4.847107   4.922039
    31  H    8.395072   8.418450   7.490746   6.400787   6.342800
    32  H    7.920371   7.985849   7.247242   6.345524   6.229436
    33  H    6.877863   7.223204   6.491527   5.218639   4.703810
    34  C    6.365057   7.273694   7.123696   6.017188   4.855980
    35  C    6.210424   7.318229   7.408822   6.422536   5.105894
    36  C    7.519195   8.337775   8.017146   6.786088   5.730196
    37  C    7.204319   8.360725   8.464564   7.442898   6.102649
    38  H    5.538177   6.725713   6.994677   6.170239   4.828879
    39  C    8.347933   9.256928   8.994458   7.752204   6.625331
    40  H    7.917499   8.588156   8.111535   6.838710   5.952593
    41  C    8.200064   9.258535   9.186669   8.036114   6.778053
    42  H    7.381296   8.626788   8.878485   7.955845   6.575303
    43  H    9.275001  10.122734   9.764173   8.470256   7.422986
    44  H    9.043442  10.129115  10.077974   8.927337   7.665156
    45  Br   7.058733   7.599636   7.387968   6.598253   5.930265
                    6          7          8          9         10
     6  C    0.000000
     7  S    1.776196   0.000000
     8  C    2.757672   1.777300   0.000000
     9  C    3.105335   2.779479   1.400680   0.000000
    10  S    2.784066   3.264054   2.779460   1.775063   0.000000
    11  C    4.450984   4.072754   2.422559   1.397019   2.730463
    12  C    5.285989   4.565372   2.791117   2.413741   4.032719
    13  C    5.086784   4.037234   2.414863   2.787942   4.562294
    14  C    3.964202   2.737141   1.396783   2.419178   4.070834
    15  H    6.030093   4.880545   3.395796   3.873127   5.647474
    16  H    4.276001   2.857311   2.152940   3.402580   4.931948
    17  H    5.054502   4.933065   3.405762   2.154319   2.848747
    18  H    6.328510   5.650074   3.876222   3.394921   4.875138
    19  H    2.152936   2.858726   4.283291   5.041730   4.936631
    20  H    3.404982   4.930254   5.037884   4.307500   2.849274
    21  H    3.395601   4.881508   6.029229   6.328036   5.651214
    22  H    3.875520   5.649543   6.315901   6.050983   4.877101
    23  C    4.915281   4.894689   5.089099   4.539790   3.481281
    24  H    4.293049   4.608683   5.042732   4.537266   3.212108
    25  C    4.382092   3.881170   3.969973   3.660807   3.168081
    26  H    3.731006   3.123437   3.648867   3.686436   3.287823
    27  C    5.943870   6.059855   5.917529   5.060295   3.912650
    28  H    6.824030   6.727026   6.498459   5.682976   4.772266
    29  C    6.564112   7.016417   7.033913   6.129834   4.687954
    30  H    5.978684   6.685229   6.788517   5.877685   4.258099
    31  H    7.415673   7.884276   7.723098   6.693630   5.298797
    32  H    7.073033   7.482621   7.697987   6.925427   5.500063
    33  H    5.671763   5.825438   5.405755   4.369525   3.276636
    34  C    5.071612   4.222282   3.823296   3.513157   3.613018
    35  C    4.971191   3.685691   3.262249   3.444393   4.114127
    36  C    6.170471   5.439646   4.696796   4.080303   4.192537
    37  C    5.956628   4.552812   3.740816   3.947516   4.996004
    38  H    4.426446   2.980781   3.035969   3.582407   4.213826
    39  C    6.977853   6.046972   5.028400   4.503580   5.053589
    40  H    6.587311   6.107455   5.418360   4.607364   4.356045
    41  C    6.875180   5.661657   4.598186   4.428357   5.392251
    42  H    6.229888   4.652089   3.891081   4.403589   5.661262
    43  H    7.889706   7.048439   5.926112   5.266600   5.758529
    44  H    7.732810   6.463635   5.276852   5.154496   6.278736
    45  Br   6.186789   5.938375   6.463686   6.209112   5.336399
                   11         12         13         14         15
    11  C    0.000000
    12  C    1.391047   0.000000
    13  C    2.413378   1.394184   0.000000
    14  C    2.791058   2.414151   1.391102   0.000000
    15  H    3.397679   2.155303   1.085209   2.145628   0.000000
    16  H    3.876829   3.399327   2.152854   1.085912   2.473448
    17  H    1.085756   2.152539   3.398323   3.876528   4.296121
    18  H    2.145421   1.085112   2.155816   3.398645   2.488097
    19  H    6.336028   6.917878   6.383647   5.097932   7.131559
    20  H    5.144411   6.419224   6.923204   6.324554   7.971066
    21  H    7.550299   8.389527   8.160381   7.038226   9.002543
    22  H    7.083110   8.190392   8.380039   7.522298   9.351176
    23  C    5.320664   6.404686   6.812146   6.243777   7.790589
    24  H    5.496536   6.666438   7.025135   6.321971   8.048618
    25  C    4.474467   5.362046   5.587035   4.984841   6.510889
    26  H    4.741021   5.555967   5.540438   4.694874   6.448597
    27  C    5.522092   6.670063   7.347308   7.027549   8.324016
    28  H    5.997829   7.016294   7.699320   7.479841   8.605910
    29  C    6.644684   7.894154   8.618741   8.246418   9.634796
    30  H    6.496434   7.819289   8.526767   8.080217   9.581188
    31  H    7.017583   8.258461   9.115807   8.885995  10.112948
    32  H    7.538038   8.753185   9.381418   8.916478  10.385774
    33  H    4.660021   5.849535   6.663064   6.481331   7.648563
    34  C    3.970240   4.605036   4.857756   4.520170   5.677391
    35  C    3.926251   4.186601   4.053344   3.620093   4.738334
    36  C    4.079087   4.664727   5.223684   5.250709   5.974842
    37  C    4.005567   3.834729   3.639616   3.606076   4.073138
    38  H    4.357076   4.617510   4.222388   3.448375   4.899468
    39  C    4.148989   4.344452   4.899031   5.228129   5.452219
    40  H    4.577552   5.339030   6.061845   6.108417   6.860348
    41  C    4.093781   3.898887   4.106658   4.466834   4.479462
    42  H    4.469687   4.016011   3.466029   3.409398   3.658887
    43  H    4.697266   4.845401   5.566256   6.077372   6.044721
    44  H    4.610792   4.122196   4.290005   4.893113   4.416090
    45  Br   7.041150   7.965696   8.176006   7.497456   9.062177
                   16         17         18         19         20
    16  H    0.000000
    17  H    4.962139   0.000000
    18  H    4.297483   2.472968   0.000000
    19  H    4.960818   7.052975   7.971498   0.000000
    20  H    7.027713   5.028949   7.179286   4.961756   0.000000
    21  H    7.120126   7.994933   9.371438   2.473503   4.296144
    22  H    7.946319   7.188914   9.046916   4.296994   2.472777
    23  C    6.889813   5.342561   7.145550   6.650410   5.065149
    24  H    6.932479   5.545605   7.483043   5.947515   4.269315
    25  C    5.572924   4.746141   6.162263   6.095601   5.389662
    26  H    5.117349   5.196770   6.470828   5.215025   5.323752
    27  C    7.815074   5.248036   7.233487   7.843118   5.328531
    28  H    8.252248   5.715026   7.489647   8.703594   6.397437
    29  C    9.033725   6.265302   8.452936   8.365531   5.282054
    30  H    8.863076   6.127219   8.434583   7.736143   4.348216
    31  H    9.739184   6.486626   8.698507   9.291897   5.820787
    32  H    9.627078   7.240069   9.354326   8.712699   5.997612
    33  H    7.362902   4.263721   6.349423   7.708423   4.872624
    34  C    5.157266   4.284256   5.286068   6.817837   6.231976
    35  C    4.068035   4.551028   4.938706   6.464659   6.824274
    36  C    6.015851   4.101565   5.080440   8.056083   6.802086
    37  C    4.021877   4.652024   4.378678   7.400730   7.810313
    38  H    3.668834   5.110782   5.497154   5.662646   6.725867
    39  C    5.970766   4.210695   4.533734   8.812769   7.786412
    40  H    6.931779   4.362839   5.686173   8.554620   6.700088
    41  C    5.056462   4.467341   4.132258   8.514376   8.232843
    42  H    3.566978   5.256707   4.551088   7.433832   8.423032
    43  H    6.863942   4.555529   4.808314   9.788682   8.393169
    44  H    5.419222   4.966675   4.118417   9.315785   9.115584
    45  Br   7.949138   7.174576   8.719562   7.531200   6.748886
                   21         22         23         24         25
    21  H    0.000000
    22  H    2.487855   0.000000
    23  C    7.417993   6.757713   0.000000
    24  H    6.475869   5.770153   1.091895   0.000000
    25  C    7.324706   7.039055   1.483955   2.099103   0.000000
    26  H    6.603083   6.643656   2.141408   2.305064   1.088062
    27  C    8.384046   7.323806   1.514943   2.166216   2.635332
    28  H    9.392226   8.408220   2.155458   3.049462   3.004094
    29  C    8.481931   7.126587   2.526381   2.632595   3.923339
    30  H    7.616036   6.117911   2.792969   2.471930   4.141735
    31  H    9.328861   7.789179   3.466184   3.673606   4.760201
    32  H    8.815728   7.590903   2.814198   2.895301   4.278975
    33  H    8.251228   7.082478   2.118046   2.626421   2.811630
    34  C    8.276651   8.039863   2.637976   3.417212   1.394984
    35  C    8.271902   8.414175   3.839771   4.436322   2.385531
    36  C    9.379903   8.866355   3.248969   4.176383   2.516954
    37  C    9.315325   9.480835   5.056754   5.723242   3.666342
    38  H    7.611323   8.031991   4.033894   4.424434   2.568405
    39  C   10.302268   9.878038   4.616019   5.516260   3.740390
    40  H    9.636808   8.868459   3.028500   3.995993   2.819847
    41  C   10.264955  10.148604   5.361099   6.164125   4.181831
    42  H    9.524314   9.928272   5.972876   6.556971   4.526708
    43  H   11.184283  10.599471   5.315178   6.246016   4.640355
    44  H   11.127637  11.044031   6.433922   7.238902   5.266326
    45  Br   8.410813   8.066447   1.987768   2.483879   2.618872
                   26         27         28         29         30
    26  H    0.000000
    27  C    3.532644   0.000000
    28  H    3.997501   1.093210   0.000000
    29  C    4.630901   1.524957   2.159419   0.000000
    30  H    4.679226   2.173929   3.074538   1.094577   0.000000
    31  H    5.567906   2.156256   2.474388   1.092983   1.769508
    32  H    4.882170   2.182084   2.535862   1.094551   1.774397
    33  H    3.741783   1.095248   1.766383   2.144844   2.487437
    34  C    2.103854   3.287795   3.326794   4.770507   5.128601
    35  C    2.490101   4.681861   4.744857   6.131712   6.396371
    36  C    3.444574   3.235719   2.969421   4.746427   5.276427
    37  C    3.866686   5.674477   5.595464   7.177047   7.501804
    38  H    2.188284   5.142697   5.336810   6.485777   6.636996
    39  C    4.526390   4.552005   4.194597   6.035382   6.571190
    40  H    3.880761   2.541789   2.124161   3.971880   4.614979
    41  C    4.689014   5.611024   5.362764   7.126858   7.566487
    42  H    4.525914   6.696708   6.651410   8.183195   8.457375
    43  H    5.508399   4.967718   4.484334   6.361380   6.968214
    44  H    5.747391   6.608785   6.309448   8.113187   8.567261
    45  Br   2.882288   2.905097   2.937920   3.516748   4.015664
                   31         32         33         34         35
    31  H    0.000000
    32  H    1.766922   0.000000
    33  H    2.476328   3.070945   0.000000
    34  C    5.408043   5.226301   3.199473   0.000000
    35  C    6.810929   6.555737   4.545270   1.428122   0.000000
    36  C    5.111562   5.312135   2.956535   1.429732   2.454193
    37  C    7.730955   7.663014   5.405130   2.444890   1.379013
    38  H    7.284015   6.825347   5.105333   2.169882   1.085461
    39  C    6.286933   6.628355   4.157147   2.428690   2.794774
    40  H    4.189311   4.576832   2.269073   2.194205   3.445805
    41  C    7.496697   7.686833   5.233575   2.795626   2.391739
    42  H    8.773991   8.648783   6.429537   3.429976   2.143213
    43  H    6.432326   6.988764   4.511769   3.415039   3.878632
    44  H    8.413676   8.694576   6.179788   3.881158   3.373848
    45  Br   4.434813   3.136352   3.843627   3.588275   4.550115
                   36         37         38         39         40
    36  C    0.000000
    37  C    2.821124   0.000000
    38  H    3.434482   2.140720   0.000000
    39  C    1.375745   2.439738   3.880111   0.000000
    40  H    1.080000   3.900788   4.344822   2.119023   0.000000
    41  C    2.409787   1.395731   3.380964   1.403542   3.381441
    42  H    3.904867   1.083888   2.473936   3.420734   4.984359
    43  H    2.134648   3.415521   4.964041   1.084092   2.437009
    44  H    3.385447   2.148694   4.276661   2.153628   4.263964
    45  Br   4.264431   5.758174   4.574032   5.525874   4.113708
                   41         42         43         44         45
    41  C    0.000000
    42  H    2.157532   0.000000
    43  H    2.158287   4.307273   0.000000
    44  H    1.085616   2.478456   2.473215   0.000000
    45  Br   6.165006   6.580946   6.228250   7.212386   0.000000
 Stoichiometry    C22H20BrS2(1+)
 Framework group  C1[X(C22H20BrS2)]
 Deg. of freedom   129
 Full point group                 C1      NOp   1
 Largest Abelian subgroup         C1      NOp   1
 Largest concise Abelian subgroup C1      NOp   1
                         Standard orientation:                         
 ---------------------------------------------------------------------
 Center     Atomic      Atomic             Coordinates (Angstroms)
 Number     Number       Type             X           Y           Z
 ---------------------------------------------------------------------
      1          6           0        3.320991   -2.616142   -1.262049
      2          6           0        3.559248   -3.793609   -0.559433
      3          6           0        3.050994   -3.955421    0.728035
      4          6           0        2.308729   -2.936635    1.318525
      5          6           0        2.037143   -1.767504    0.603463
      6          6           0        2.540801   -1.608073   -0.691938
      7         16           0        2.158206   -0.170960   -1.663122
      8          6           0        2.291109    1.128260   -0.457652
      9          6           0        1.772036    0.984160    0.835291
     10         16           0        1.017843   -0.529671    1.374138
     11          6           0        1.819748    2.056005    1.730018
     12          6           0        2.356447    3.274096    1.326011
     13          6           0        2.890411    3.412798    0.045623
     14          6           0        2.872919    2.339449   -0.839126
     15          1           0        3.333313    4.354289   -0.262778
     16          1           0        3.300820    2.442503   -1.831842
     17          1           0        1.436170    1.935798    2.738623
     18          1           0        2.377688    4.107050    2.021140
     19          1           0        3.734015   -2.481046   -2.256961
     20          1           0        1.934550   -3.051817    2.331631
     21          1           0        4.152471   -4.579235   -1.015707
     22          1           0        3.244368   -4.867907    1.282431
     23          6           0       -2.245378   -1.056345    0.281748
     24          1           0       -1.631850   -1.959165    0.254625
     25          6           0       -1.520516    0.018346   -0.440565
     26          1           0       -0.933335   -0.375448   -1.267623
     27          6           0       -2.871695   -0.855502    1.646461
     28          1           0       -3.738303   -0.192970    1.574713
     29          6           0       -3.273741   -2.172676    2.301371
     30          1           0       -2.406602   -2.826989    2.435698
     31          1           0       -3.706411   -1.979582    3.286319
     32          1           0       -4.020745   -2.709515    1.708217
     33          1           0       -2.126916   -0.360320    2.278654
     34          6           0       -1.519375    1.407906   -0.317670
     35          6           0       -0.713914    2.104967   -1.268917
     36          6           0       -2.134000    2.159353    0.731948
     37          6           0       -0.533776    3.469687   -1.186657
     38          1           0       -0.247541    1.541153   -2.070687
     39          6           0       -1.948979    3.520899    0.800023
     40          1           0       -2.735748    1.677727    1.488477
     41          6           0       -1.140896    4.172388   -0.144697
     42          1           0        0.086553    3.987111   -1.909346
     43          1           0       -2.411919    4.090653    1.597721
     44          1           0       -0.987603    5.244014   -0.062964
     45         35           0       -3.627989   -1.385846   -1.107870
 ---------------------------------------------------------------------
 Rotational constants (GHZ):           0.1876213           0.1471281           0.1025183
 Standard basis: 6-31+G(d,p) (6D, 7F)
 There are   598 symmetry adapted cartesian basis functions of A   symmetry.
 There are   598 symmetry adapted basis functions of A   symmetry.
   598 basis functions,  1043 primitive gaussians,   598 cartesian basis functions
   109 alpha electrons      109 beta electrons
       nuclear repulsion energy      2978.8815249295 Hartrees.
 NAtoms=   45 NActive=   45 NUniq=   45 SFac= 1.00D+00 NAtFMM=   60 NAOKFM=F Big=F
 Integral buffers will be    131072 words long.
 Raffenetti 2 integral format.
 Two-electron integral symmetry is turned on.
 Nuclear repulsion after empirical dispersion term =     2978.8413945801 Hartrees.
 ------------------------------------------------------------------------------
 Polarizable Continuum Model (PCM)
 =================================
 Model                : PCM.
 Atomic radii         : SMD-Coulomb.
 Polarization charges : Total charges.
 Charge compensation  : None.
 Solution method      : Matrix inversion.
 Cavity type          : VdW (van der Waals Surface) (Alpha=1.000).
 Cavity algorithm     : GePol (No added spheres)
                        Default sphere list used, NSphG=   45.
                        Lebedev-Laikov grids with approx.  5.0 points / Ang**2.
                        Smoothing algorithm: York/Karplus (Gamma=1.0000).
                        Polarization charges: spherical gaussians, with
                                              point-specific exponents (IZeta= 3).
                        Self-potential: point-specific (ISelfS= 7).
                        Self-field    : sphere-specific E.n sum rule (ISelfD= 2).
 1st derivatives      : Analytical E(r).r(x)/FMM algorithm (CHGder, D1EAlg=3).
                        Cavity 1st derivative terms included.
 Solvent              : Dichloromethane, Eps=   8.930000 Eps(inf)=   2.028346
 ------------------------------------------------------------------------------
 ------------------------------------------------------------------------------
 Atomic radii for non-electrostatic terms: SMD-CDS.
 ------------------------------------------------------------------------------
 Nuclear repulsion after PCM non-electrostatic terms =     2978.8247784075 Hartrees.
 One-electron integrals computed using PRISM.
 NBasis=   598 RedAO= T EigKep=  1.10D-06  NBF=   598
 NBsUse=   595 1.00D-06 EigRej=  9.37D-07 NBFU=   595
 Initial guess from the checkpoint file:  "/home/ansgus3642/gaussian/scratch/Gau-1153.chk"
 B after Tr=     0.000000    0.000000    0.000000
         Rot=    0.999619    0.005148    0.014893   -0.022665 Ang=   3.16 deg.
 ExpMin= 3.50D-02 ExpMax= 5.74D+05 ExpMxC= 5.74D+03 IAcc=3 IRadAn=         5 AccDes= 0.00D+00
 Harris functional with IExCor= 4639 and IRadAn=       5 diagonalized for initial guess.
 HarFok:  IExCor= 4639 AccDes= 0.00D+00 IRadAn=         5 IDoV= 1 UseB2=F ITyADJ=14
 ICtDFT=  3500011 ScaDFX=  1.000000  1.000000  1.000000  1.000000
 FoFCou: FMM=F IPFlag=           0 FMFlag=      100000 FMFlg1=           0
         NFxFlg=           0 DoJE=T BraDBF=F KetDBF=T FulRan=T
         wScrn=  0.000000 ICntrl=       500 IOpCl=  0 I1Cent=   200000004 NGrid=           0
         NMat0=    1 NMatS0=      1 NMatT0=    0 NMatD0=    1 NMtDS0=    0 NMtDT0=    0
 Petite list used in FoFCou.
 Requested convergence on RMS density matrix=1.00D-08 within 128 cycles.
 Requested convergence on MAX density matrix=1.00D-06.
 Requested convergence on             energy=1.00D-06.
 No special actions if energy rises.
 Inv3:  Mode=1 IEnd=    36939243.
 Iteration    1 A*A^-1 deviation from unit magnitude is 3.55D-15 for    740.
 Iteration    1 A*A^-1 deviation from orthogonality  is 3.21D-15 for   1459     48.
 Iteration    1 A^-1*A deviation from unit magnitude is 3.55D-15 for    740.
 Iteration    1 A^-1*A deviation from orthogonality  is 6.00D-15 for   2159   2082.
 Error on total polarization charges =  0.04994
 SCF Done:  E(RwB97XD) =  -4218.08355845     A.U. after   20 cycles
            NFock= 20  Conv=0.54D-08     -V/T= 2.0064
 SMD-CDS (non-electrostatic) energy       (kcal/mol) =     -10.43
 (included in total energy above)
 D1PCM: PCM CHGder 1st derivatives, ID1Alg=3 FixD1E=F DoIter=F DoCFld=F I1PDM=0.
 Calling FoFJK, ICntrl=      2127 FMM=F ISym2X=0 I1Cent= 0 IOpClX= 0 NMat=1 NMatS=1 NMatT=0.
 ***** Axes restored to original set *****
 -------------------------------------------------------------------
 Center     Atomic                   Forces (Hartrees/Bohr)
 Number     Number              X              Y              Z
 -------------------------------------------------------------------
      1        6          -0.000044301   -0.000312325   -0.000112788
      2        6           0.000012293   -0.000082437   -0.000001921
      3        6          -0.000183024    0.000111716    0.000385758
      4        6           0.000024053   -0.000123554    0.000037267
      5        6           0.000383947   -0.000226993    0.000583939
      6        6          -0.000510987   -0.000109680    0.000434487
      7       16           0.001068089    0.000191175   -0.000282335
      8        6          -0.000609940   -0.000365175   -0.000379287
      9        6           0.001549973    0.000121835    0.000749866
     10       16          -0.003414693   -0.000786189   -0.002649640
     11        6          -0.000361726   -0.000001928   -0.000283243
     12        6          -0.000092989   -0.000032538    0.000198377
     13        6          -0.000227342    0.000034405   -0.000334218
     14        6           0.000193876    0.000186955    0.000152348
     15        1          -0.000115846   -0.000057186   -0.000018260
     16        1          -0.000075084   -0.000122717    0.000098772
     17        1          -0.000095167   -0.000076787    0.000039770
     18        1          -0.000023394    0.000040814    0.000005694
     19        1          -0.000149360   -0.000004922   -0.000007065
     20        1          -0.000008559    0.000152625   -0.000155850
     21        1           0.000039256    0.000041275   -0.000038867
     22        1           0.000036691    0.000061525    0.000010429
     23        6           0.001446072    0.000837904    0.000458020
     24        1          -0.000471474   -0.000316907   -0.000259443
     25        6           0.003355180   -0.001070726    0.000666563
     26        1           0.000520501    0.000990209   -0.000452636
     27        6          -0.001778692    0.000028455    0.000252104
     28        1          -0.000090750    0.000555453    0.000334526
     29        6           0.000165125   -0.000480269   -0.000135386
     30        1           0.000186552    0.000156118   -0.000184992
     31        1          -0.000065966   -0.000112539   -0.000050434
     32        1          -0.000136563   -0.000137112   -0.000007727
     33        1           0.000238939    0.001635280   -0.000590387
     34        6           0.000446851    0.003504455    0.002947250
     35        6          -0.000885663   -0.001152234   -0.001318605
     36        6           0.000131059   -0.003239039   -0.001547816
     37        6           0.000068710    0.000333728    0.000828418
     38        1          -0.000429748    0.000401153    0.000271820
     39        6           0.001737948    0.000748992    0.000837229
     40        1           0.000276755   -0.001684458   -0.000060993
     41        6          -0.001037313    0.000326964   -0.000753547
     42        1          -0.000125541   -0.000272891   -0.000043161
     43        1           0.000050332   -0.000011478   -0.000018244
     44        1          -0.000129239    0.000017093    0.000015324
     45       35          -0.000868839    0.000301955    0.000378883
 -------------------------------------------------------------------
 Cartesian Forces:  Max     0.003504455 RMS     0.000861704

 GradGradGradGradGradGradGradGradGradGradGradGradGradGradGradGradGradGrad
 Berny optimization.
 Using GEDIIS/GDIIS optimizer.
 FormGI is forming the generalized inverse of G from B-inverse, IUseBI=4.
 Internal  Forces:  Max     0.009465735 RMS     0.001149589
 Search for a local minimum.
 Step number   6 out of a maximum of  268
 All quantities printed in internal units (Hartrees-Bohrs-Radians)
 Mixed Optimization -- RFO/linear search
 Update second derivatives using D2CorX and points    5    6
 DE= -2.46D-04 DEPred=-9.70D-04 R= 2.53D-01
 Trust test= 2.53D-01 RLast= 7.12D-01 DXMaxT set to 8.49D-01
 ITU=  0  1  1  0  0  0
 Use linear search instead of GDIIS.
     Eigenvalues ---    0.00151   0.00215   0.00233   0.00358   0.00443
     Eigenvalues ---    0.00828   0.01002   0.01125   0.01239   0.01354
     Eigenvalues ---    0.01522   0.01626   0.01670   0.01705   0.01773
     Eigenvalues ---    0.01784   0.01813   0.01845   0.01887   0.01939
     Eigenvalues ---    0.02114   0.02148   0.02252   0.02276   0.02309
     Eigenvalues ---    0.02332   0.02396   0.02541   0.02552   0.02582
     Eigenvalues ---    0.02807   0.02821   0.02878   0.02891   0.02917
     Eigenvalues ---    0.02931   0.03110   0.03194   0.03391   0.03608
     Eigenvalues ---    0.04477   0.04521   0.04689   0.05431   0.07550
     Eigenvalues ---    0.08169   0.09560   0.10900   0.10955   0.11042
     Eigenvalues ---    0.11062   0.11549   0.11703   0.11760   0.12010
     Eigenvalues ---    0.12269   0.12344   0.12348   0.12471   0.12509
     Eigenvalues ---    0.12547   0.12640   0.13016   0.13711   0.14376
     Eigenvalues ---    0.15694   0.15897   0.15928   0.16140   0.16376
     Eigenvalues ---    0.16821   0.17396   0.17722   0.17952   0.18716
     Eigenvalues ---    0.19302   0.19323   0.19355   0.19399   0.19878
     Eigenvalues ---    0.20546   0.21526   0.22538   0.24495   0.24820
     Eigenvalues ---    0.26685   0.27374   0.29105   0.29397   0.30819
     Eigenvalues ---    0.31598   0.32241   0.34243   0.34507   0.34691
     Eigenvalues ---    0.35051   0.35581   0.35823   0.36391   0.36573
     Eigenvalues ---    0.36592   0.36599   0.36730   0.36749   0.36796
     Eigenvalues ---    0.36887   0.36963   0.36977   0.37048   0.37140
     Eigenvalues ---    0.37249   0.37506   0.37816   0.41035   0.41521
     Eigenvalues ---    0.42646   0.42789   0.44403   0.46294   0.46768
     Eigenvalues ---    0.47749   0.48116   0.48212   0.48296   0.51476
     Eigenvalues ---    0.51883   0.53165   0.604081000.000001000.00000
     Eigenvalues --- 1000.000001000.000001000.000001000.000001000.00000
     Eigenvalues --- 1000.000001000.000001000.000001000.000001000.00000
     Eigenvalues --- 1000.000001000.000001000.000001000.000001000.00000
     Eigenvalues --- 1000.000001000.000001000.000001000.000001000.00000
     Eigenvalues --- 1000.000001000.000001000.000001000.000001000.00000
     Eigenvalues --- 1000.000001000.000001000.000001000.000001000.00000
     Eigenvalues --- 1000.000001000.000001000.000001000.000001000.00000
     Eigenvalues --- 1000.000001000.000001000.000001000.000001000.00000
     Eigenvalues --- 1000.000001000.000001000.000001000.000001000.00000
     Eigenvalues --- 1000.000001000.000001000.000001000.000001000.00000
     Eigenvalues --- 1000.000001000.000001000.000001000.000001000.00000
     Eigenvalues --- 1000.000001000.000001000.000001000.000001000.00000
     Eigenvalues --- 1000.000001000.000001000.000001000.000001000.00000
     Eigenvalues --- 1000.000001000.000001000.000001000.000001000.00000
     Eigenvalues --- 1000.000001000.000001000.000001000.000001000.00000
     Eigenvalues --- 1000.000001000.000001000.000001000.000001000.00000
     Eigenvalues --- 1000.000001000.000001000.000001000.000001000.00000
     Eigenvalues --- 1000.000001000.000001000.000001000.000001000.00000
     Eigenvalues --- 1000.000001000.000001000.000001000.000001000.00000
     Eigenvalues --- 1000.000001000.000001000.000001000.000001000.00000
     Eigenvalues --- 1000.000001000.000001000.000001000.000001000.00000
     Eigenvalues --- 1000.000001000.000001000.000001000.000001000.00000
     Eigenvalues --- 1000.000001000.000001000.000001000.000001000.00000
     Eigenvalues --- 1000.000001000.000001000.000001000.000001000.00000
     Eigenvalues --- 1000.000001000.000001000.000001000.000001000.00000
     Eigenvalues --- 1000.000001000.000001000.00000
 RFO step:  Lambda=-7.78582708D-04 EMin= 1.51426539D-03
 Quartic linear search produced a step of -0.45733.
 Iteration  1 RMS(Cart)=  0.10247556 RMS(Int)=  0.00139798
 Iteration  2 RMS(Cart)=  0.00296566 RMS(Int)=  0.00034701
 Iteration  3 RMS(Cart)=  0.00000254 RMS(Int)=  0.00034700
 Iteration  4 RMS(Cart)=  0.00000000 RMS(Int)=  0.00034700
 Iteration  1 RMS(Cart)=  0.00029421 RMS(Int)=  0.00006797
 Iteration  2 RMS(Cart)=  0.00007446 RMS(Int)=  0.00007412
 Iteration  3 RMS(Cart)=  0.00001885 RMS(Int)=  0.00007741
 Iteration  4 RMS(Cart)=  0.00000477 RMS(Int)=  0.00007833
 Iteration  5 RMS(Cart)=  0.00000121 RMS(Int)=  0.00007857
 Iteration  6 RMS(Cart)=  0.00000031 RMS(Int)=  0.00007863
 Variable       Old X    -DE/DX   Delta X   Delta X   Delta X     New X
                                 (Linear)    (Quad)   (Total)
    R1        2.62996   0.00024   0.00044  -0.00011   0.00039   2.63035
    R2        2.63881   0.00004   0.00012   0.00004   0.00018   2.63898
    R3        2.05163  -0.00003  -0.00014   0.00013  -0.00001   2.05162
    R4        2.63349   0.00024   0.00044   0.00058   0.00106   2.63456
    R5        2.05043   0.00003   0.00005   0.00000   0.00004   2.05047
    R6        2.63043  -0.00033  -0.00029  -0.00018  -0.00049   2.62994
    R7        2.05049  -0.00001  -0.00002  -0.00005  -0.00007   2.05042
    R8        2.64017  -0.00025  -0.00073   0.00012  -0.00067   2.63950
    R9        2.05247  -0.00018  -0.00034  -0.00006  -0.00040   2.05207
   R10        2.64369   0.00016   0.00032   0.00067   0.00088   2.64457
   R11        3.36198  -0.00042  -0.00194  -0.00093  -0.00352   3.35847
   R12        3.35652   0.00064   0.00275   0.00118   0.00452   3.36104
   R13        3.35861  -0.00043   0.00038  -0.00096  -0.00047   3.35814
   R14        5.90244   0.00009  -0.12658   0.01457  -0.11056   5.79189
   R15        2.64690  -0.00036  -0.00136  -0.00064  -0.00204   2.64486
   R16        2.63954   0.00000  -0.00025   0.00029   0.00003   2.63957
   R17        3.35438  -0.00038  -0.00157  -0.00159  -0.00324   3.35114
   R18        2.63998   0.00003  -0.00012  -0.00020  -0.00034   2.63964
   R19        5.98681  -0.00279   0.00000   0.00000   0.00000   5.98681
   R20        6.19194  -0.00063  -0.16436   0.13085  -0.03310   6.15885
   R21        2.62870   0.00006   0.00003  -0.00014  -0.00011   2.62859
   R22        2.05178   0.00007  -0.00001   0.00003   0.00002   2.05180
   R23        2.63463   0.00014   0.00007   0.00036   0.00046   2.63508
   R24        2.05057   0.00004  -0.00005   0.00011   0.00006   2.05063
   R25        2.62880  -0.00010   0.00032  -0.00032   0.00002   2.62883
   R26        2.05075  -0.00004  -0.00002  -0.00011  -0.00012   2.05063
   R27        2.05208  -0.00014  -0.00027  -0.00003  -0.00030   2.05178
   R28        2.06338  -0.00025  -0.00060   0.00091   0.00031   2.06370
   R29        2.80427  -0.00196   0.00196  -0.00043   0.00172   2.80599
   R30        2.86283   0.00027   0.00135   0.00222   0.00435   2.86718
   R31        3.75634   0.00012   0.00720  -0.00644   0.00076   3.75709
   R32        2.05614   0.00101   0.00154  -0.00033   0.00186   2.05799
   R33        2.63614  -0.00084   0.00585  -0.00318   0.00267   2.63881
   R34        2.06587   0.00018  -0.00006   0.00000  -0.00006   2.06581
   R35        2.88175   0.00038   0.00032   0.00009   0.00041   2.88216
   R36        2.06972   0.00062   0.00312   0.00172   0.00610   2.07582
   R37        2.06845   0.00016   0.00013   0.00004   0.00017   2.06862
   R38        2.06544  -0.00002  -0.00008   0.00006  -0.00002   2.06542
   R39        2.06840   0.00016  -0.00004   0.00036   0.00032   2.06872
   R40        2.69876  -0.00049  -0.00125  -0.00177  -0.00302   2.69574
   R41        2.70180  -0.00314  -0.00356  -0.00133  -0.00489   2.69691
   R42        2.60596   0.00051   0.00014   0.00146   0.00160   2.60756
   R43        2.05122  -0.00055   0.00034  -0.00085  -0.00051   2.05071
   R44        2.59978   0.00040   0.00192  -0.00079   0.00112   2.60091
   R45        2.04090   0.00100  -0.00001   0.00078   0.00076   2.04167
   R46        2.63755   0.00032   0.00140  -0.00114   0.00026   2.63781
   R47        2.04825  -0.00018  -0.00001  -0.00015  -0.00015   2.04810
   R48        2.65231   0.00046  -0.00193   0.00177  -0.00016   2.65215
   R49        2.04864  -0.00005  -0.00006   0.00008   0.00002   2.04866
   R50        2.05152   0.00006   0.00001  -0.00008  -0.00007   2.05145
    A1        2.09475  -0.00003  -0.00016  -0.00021  -0.00036   2.09439
    A2        2.09763   0.00013  -0.00013   0.00020   0.00006   2.09769
    A3        2.09078  -0.00010   0.00029   0.00003   0.00031   2.09109
    A4        2.09695   0.00008   0.00060   0.00035   0.00100   2.09796
    A5        2.08735  -0.00007  -0.00037  -0.00042  -0.00081   2.08654
    A6        2.09881  -0.00001  -0.00026   0.00008  -0.00021   2.09860
    A7        2.09602  -0.00006  -0.00023   0.00004  -0.00023   2.09580
    A8        2.09980   0.00004   0.00014  -0.00017  -0.00002   2.09978
    A9        2.08723   0.00003   0.00011   0.00013   0.00025   2.08748
   A10        2.09325  -0.00005  -0.00076  -0.00024  -0.00114   2.09211
   A11        2.09646   0.00013   0.00149  -0.00014   0.00142   2.09788
   A12        2.09345  -0.00008  -0.00072   0.00039  -0.00026   2.09319
   A13        2.09359   0.00041   0.00186   0.00026   0.00243   2.09601
   A14        2.06223  -0.00010   0.00395   0.00153   0.00608   2.06831
   A15        2.12714  -0.00031  -0.00585  -0.00187  -0.00864   2.11850
   A16        2.09084  -0.00034  -0.00126   0.00000  -0.00148   2.08936
   A17        2.07283   0.00040   0.00168  -0.00091   0.00067   2.07349
   A18        2.11876  -0.00005  -0.00032   0.00100   0.00098   2.11974
   A19        1.77674   0.00018   0.00164   0.00297   0.00463   1.78137
   A20        1.66192  -0.00049  -0.01008   0.02967   0.02086   1.68278
   A21        1.60679  -0.00049   0.04498  -0.04433   0.00037   1.60716
   A22        2.12137   0.00012  -0.00028   0.00067   0.00029   2.12166
   A23        2.07121  -0.00015   0.00099  -0.00130  -0.00025   2.07096
   A24        2.08941   0.00002  -0.00051   0.00031  -0.00016   2.08925
   A25        2.12399  -0.00012  -0.00473  -0.00096  -0.00598   2.11801
   A26        2.09394  -0.00001   0.00097  -0.00020   0.00083   2.09477
   A27        2.06510   0.00012   0.00351   0.00105   0.00477   2.06987
   A28        1.79102   0.00044  -0.00046   0.00521   0.00586   1.79688
   A29        2.35381   0.00009  -0.01360  -0.05611  -0.07087   2.28294
   A30        2.03477  -0.00036   0.01158   0.05040   0.06182   2.09659
   A31        2.09325   0.00006  -0.00020   0.00003  -0.00020   2.09306
   A32        2.09201  -0.00007   0.00009   0.00028   0.00039   2.09240
   A33        2.09792   0.00000   0.00010  -0.00031  -0.00020   2.09772
   A34        2.09626  -0.00009  -0.00042   0.00006  -0.00033   2.09593
   A35        2.08711   0.00008   0.00031  -0.00010   0.00021   2.08731
   A36        2.09955   0.00001   0.00019   0.00001   0.00020   2.09974
   A37        2.09730  -0.00010   0.00009  -0.00022  -0.00010   2.09720
   A38        2.09857   0.00006   0.00006  -0.00011  -0.00006   2.09850
   A39        2.08724   0.00004  -0.00016   0.00036   0.00019   2.08743
   A40        2.09509   0.00011   0.00026  -0.00028  -0.00004   2.09504
   A41        2.08989  -0.00014  -0.00020  -0.00013  -0.00031   2.08958
   A42        2.09814   0.00003  -0.00004   0.00033   0.00030   2.09844
   A43        1.88835   0.00102   0.00567  -0.00108   0.00478   1.89313
   A44        1.94367   0.00129   0.00274  -0.00380  -0.00153   1.94214
   A45        1.80946   0.00012  -0.00320   0.00775   0.00458   1.81404
   A46        2.14649  -0.00277   0.00559  -0.00095   0.00523   2.15171
   A47        1.69061   0.00131  -0.01106  -0.00081  -0.01231   1.67830
   A48        1.94354  -0.00066  -0.00354   0.00123  -0.00194   1.94160
   A49        1.95140   0.00176   0.00116  -0.00079   0.00075   1.95216
   A50        2.31707  -0.00947  -0.00478  -0.00981  -0.01470   2.30238
   A51        2.01201   0.00770   0.00290   0.01112   0.01389   2.02590
   A52        2.22270   0.00147  -0.04462   0.06508   0.01895   2.24165
   A53        1.92725   0.00080   0.00140   0.00138   0.00281   1.93006
   A54        1.96206  -0.00134   0.00098  -0.00334  -0.00271   1.95935
   A55        1.87421  -0.00018  -0.00531  -0.00150  -0.00605   1.86816
   A56        1.92054   0.00030   0.00283  -0.00121   0.00175   1.92229
   A57        1.87857  -0.00082   0.00096  -0.00070   0.00034   1.87891
   A58        1.89854   0.00126  -0.00115   0.00556   0.00383   1.90236
   A59        1.93924  -0.00037  -0.00030  -0.00075  -0.00105   1.93820
   A60        1.91642   0.00015  -0.00052   0.00137   0.00085   1.91727
   A61        1.95070   0.00007   0.00028  -0.00064  -0.00036   1.95034
   A62        1.88454   0.00014   0.00043   0.00025   0.00068   1.88522
   A63        1.89018   0.00012   0.00035   0.00001   0.00036   1.89054
   A64        1.88056  -0.00012  -0.00022  -0.00021  -0.00043   1.88013
   A65        2.06001   0.00106   0.03066   0.00494   0.03588   2.09589
   A66        2.01305   0.00597   0.00736   0.00242   0.00982   2.02287
   A67        2.19921  -0.00788  -0.00806  -0.00599  -0.01401   2.18520
   A68        2.06566   0.00198   0.00188   0.00345   0.00538   2.07104
   A69        2.11411  -0.00134  -0.00279  -0.00201  -0.00480   2.10932
   A70        2.07236   0.00098   0.00507   0.00015   0.00521   2.07757
   A71        2.09668   0.00036  -0.00229   0.00182  -0.00049   2.09619
   A72        2.09286  -0.00038   0.00065  -0.00182  -0.00117   2.09169
   A73        2.11694  -0.00120  -0.00320  -0.00068  -0.00388   2.11305
   A74        2.07330   0.00158   0.00239   0.00246   0.00485   2.07815
   A75        2.07825   0.00021   0.00213   0.00000   0.00214   2.08040
   A76        2.10298  -0.00026  -0.00094  -0.00128  -0.00223   2.10075
   A77        2.10176   0.00005  -0.00117   0.00135   0.00016   2.10192
   A78        2.09845  -0.00015  -0.00077   0.00007  -0.00070   2.09775
   A79        2.09337   0.00007  -0.00010   0.00084   0.00073   2.09410
   A80        2.09115   0.00009   0.00093  -0.00083   0.00010   2.09125
   A81        2.11675  -0.00031  -0.00114   0.00044  -0.00069   2.11606
   A82        2.08491   0.00021   0.00048  -0.00002   0.00046   2.08537
   A83        2.08153   0.00010   0.00064  -0.00041   0.00023   2.08176
    D1       -0.03041   0.00003  -0.00145   0.00344   0.00207  -0.02833
    D2        3.12361   0.00011   0.00053   0.00297   0.00349   3.12710
    D3        3.11930  -0.00008  -0.00122   0.00035  -0.00074   3.11856
    D4       -0.00987  -0.00001   0.00076  -0.00013   0.00068  -0.00919
    D5        0.03672  -0.00017  -0.00034  -0.00568  -0.00598   0.03075
    D6       -3.06375  -0.00030  -0.00308  -0.00802  -0.01084  -3.07459
    D7       -3.11295  -0.00005  -0.00056  -0.00260  -0.00318  -3.11613
    D8        0.06976  -0.00019  -0.00331  -0.00494  -0.00804   0.06172
    D9       -0.00575   0.00010   0.00291   0.00071   0.00357  -0.00219
   D10       -3.12978   0.00007   0.00174   0.00100   0.00266  -3.12712
   D11        3.12333   0.00002   0.00092   0.00118   0.00214   3.12547
   D12       -0.00070  -0.00001  -0.00025   0.00147   0.00123   0.00053
   D13        0.03540  -0.00010  -0.00264  -0.00261  -0.00534   0.03007
   D14       -3.11354  -0.00005  -0.00105  -0.00185  -0.00293  -3.11648
   D15       -3.12363  -0.00007  -0.00147  -0.00290  -0.00444  -3.12806
   D16        0.01061  -0.00002   0.00011  -0.00214  -0.00203   0.00858
   D17       -0.02892  -0.00003   0.00086   0.00036   0.00141  -0.02751
   D18        3.09044  -0.00006  -0.00122  -0.00347  -0.00481   3.08562
   D19        3.12001  -0.00009  -0.00073  -0.00040  -0.00099   3.11902
   D20       -0.04381  -0.00011  -0.00281  -0.00423  -0.00722  -0.05103
   D21       -0.00709   0.00016   0.00062   0.00378   0.00422  -0.00287
   D22        3.09227   0.00031   0.00348   0.00613   0.00921   3.10148
   D23       -3.12560   0.00019   0.00262   0.00771   0.01043  -3.11517
   D24       -0.02623   0.00034   0.00548   0.01006   0.01542  -0.01082
   D25        2.48859  -0.00012  -0.01307   0.00265  -0.01042   2.47817
   D26       -1.16906   0.00019  -0.01373   0.02341   0.00844  -1.16062
   D27       -0.67569  -0.00014  -0.01507  -0.00123  -0.01658  -0.69227
   D28        1.94985   0.00018  -0.01573   0.01953   0.00228   1.95213
   D29       -2.45648  -0.00034   0.00151  -0.00773  -0.00614  -2.46262
   D30        2.19988   0.00025  -0.04264   0.03112  -0.01159   2.18828
   D31        0.72692  -0.00047  -0.00126  -0.01008  -0.01103   0.71589
   D32       -0.89991   0.00012  -0.04541   0.02876  -0.01648  -0.91640
   D33       -0.74164   0.00036   0.01110  -0.00155   0.00919  -0.73246
   D34        2.45288   0.00057   0.00634   0.00535   0.01157   2.46445
   D35        0.92987  -0.00024   0.01082   0.01951   0.03090   0.96077
   D36       -2.15879  -0.00003   0.00606   0.02641   0.03329  -2.12550
   D37        1.49271  -0.00241   0.04254  -0.12353  -0.08009   1.41262
   D38       -0.28840  -0.00251   0.03740  -0.12370  -0.08603  -0.37443
   D39        0.05075  -0.00015  -0.02333   0.01129  -0.01160   0.03914
   D40       -3.07136   0.00035  -0.01369   0.01765   0.00443  -3.06693
   D41        3.13887  -0.00036  -0.01848   0.00427  -0.01402   3.12485
   D42        0.01676   0.00013  -0.00885   0.01063   0.00202   0.01878
   D43        3.04742  -0.00039   0.01179  -0.01570  -0.00427   3.04315
   D44       -0.08226  -0.00013   0.00833  -0.00805   0.00004  -0.08222
   D45       -0.04223  -0.00019   0.00711  -0.00894  -0.00194  -0.04418
   D46        3.11127   0.00007   0.00366  -0.00129   0.00236   3.11364
   D47        0.66108   0.00021   0.02531  -0.00987   0.01567   0.67675
   D48       -2.07868  -0.00013   0.03417   0.00903   0.04445  -2.03423
   D49       -2.49969  -0.00028   0.01578  -0.01614  -0.00019  -2.49987
   D50        1.04374  -0.00063   0.02463   0.00276   0.02860   1.07233
   D51        0.02442  -0.00004   0.00251  -0.00449  -0.00218   0.02223
   D52       -3.11876  -0.00021   0.00133  -0.00752  -0.00628  -3.12504
   D53       -3.09834   0.00045   0.01201   0.00167   0.01353  -3.08481
   D54        0.04166   0.00027   0.01083  -0.00135   0.00943   0.05110
   D55       -0.62738   0.00006  -0.01352  -0.10408  -0.11603  -0.74341
   D56        1.94560   0.00059  -0.01821  -0.09607  -0.11479   1.83081
   D57       -0.04026  -0.00001   0.00561  -0.00337   0.00228  -0.03798
   D58        3.12636  -0.00009   0.00087  -0.00204  -0.00111   3.12525
   D59        3.10293   0.00016   0.00680  -0.00033   0.00639   3.10931
   D60       -0.01364   0.00008   0.00205   0.00100   0.00300  -0.01064
   D61        0.01480  -0.00004  -0.00735   0.00507  -0.00220   0.01260
   D62       -3.11334  -0.00010  -0.00643   0.00235  -0.00408  -3.11742
   D63        3.13119   0.00004  -0.00257   0.00373   0.00121   3.13240
   D64        0.00305  -0.00001  -0.00166   0.00102  -0.00067   0.00238
   D65        0.02661   0.00014   0.00096   0.00111   0.00203   0.02864
   D66       -3.12695  -0.00012   0.00444  -0.00658  -0.00230  -3.12925
   D67       -3.12835   0.00019   0.00005   0.00380   0.00390  -3.12445
   D68        0.00127  -0.00007   0.00353  -0.00389  -0.00043   0.00084
   D69        0.58087  -0.00014  -0.01062  -0.00012  -0.01163   0.56923
   D70       -2.64531   0.00035  -0.02024   0.00869  -0.01156  -2.65687
   D71        2.88651   0.00024   0.00672  -0.00835  -0.00294   2.88357
   D72       -0.33967   0.00074  -0.00289   0.00047  -0.00287  -0.34254
   D73       -1.28438  -0.00100  -0.00416  -0.00792  -0.01293  -1.29730
   D74        1.77263  -0.00050  -0.01377   0.00090  -0.01285   1.75977
   D75       -2.78477   0.00000  -0.03030   0.01910  -0.01124  -2.79601
   D76       -0.63263   0.00001  -0.02486   0.01616  -0.00884  -0.64147
   D77        1.45490   0.00065  -0.02913   0.02005  -0.00965   1.44525
   D78        1.21530  -0.00020  -0.04929   0.02640  -0.02280   1.19250
   D79       -2.91575  -0.00019  -0.04385   0.02345  -0.02040  -2.93615
   D80       -0.82822   0.00045  -0.04813   0.02735  -0.02122  -0.84943
   D81       -0.77443   0.00054  -0.03476   0.02712  -0.00770  -0.78214
   D82        1.37771   0.00055  -0.02932   0.02417  -0.00531   1.37240
   D83       -2.81795   0.00119  -0.03359   0.02807  -0.00612  -2.82407
   D84       -2.09146  -0.00002  -0.01127   0.04434   0.03447  -2.05699
   D85        1.11879   0.00043  -0.00298   0.03818   0.03580   1.15459
   D86       -3.08814   0.00109   0.08495  -0.03466   0.04983  -3.03831
   D87        0.16590   0.00015   0.07008  -0.03364   0.03598   0.20187
   D88       -0.03340   0.00134   0.07498  -0.02609   0.04935   0.01595
   D89       -3.06255   0.00040   0.06010  -0.02507   0.03549  -3.02706
   D90        1.04401  -0.00022  -0.01390  -0.00104  -0.01478   1.02922
   D91        3.12762  -0.00017  -0.01389  -0.00033  -0.01405   3.11357
   D92       -1.06963  -0.00017  -0.01433  -0.00009  -0.01426  -1.08389
   D93       -3.08329   0.00008  -0.00927  -0.00252  -0.01179  -3.09508
   D94       -0.99967   0.00013  -0.00925  -0.00180  -0.01106  -1.01074
   D95        1.08625   0.00012  -0.00969  -0.00157  -0.01127   1.07498
   D96       -1.02932   0.00000  -0.00716  -0.00078  -0.00810  -1.03741
   D97        1.05430   0.00005  -0.00714  -0.00006  -0.00737   1.04694
   D98        3.14023   0.00005  -0.00758   0.00017  -0.00757   3.13266
   D99       -0.34508   0.00121   0.04032   0.01061   0.05130  -0.29378
   D100      -2.42019   0.00080   0.04100   0.01016   0.05106  -2.36913
   D101       1.78258   0.00021   0.03772   0.00892   0.04665   1.82922
   D102      -3.04311   0.00007  -0.02393   0.00350  -0.02040  -3.06352
   D103       0.10752   0.00012  -0.02248   0.00903  -0.01342   0.09410
   D104      -0.00485   0.00023  -0.01077   0.00192  -0.00886  -0.01371
   D105      -3.13740   0.00028  -0.00932   0.00745  -0.00188  -3.13928
   D106       3.03406   0.00043   0.01764  -0.00228   0.01539   3.04945
   D107      -0.09305   0.00067   0.02596   0.00083   0.02682  -0.06624
   D108       0.00796  -0.00074   0.00215  -0.00115   0.00098   0.00894
   D109      -3.11915  -0.00050   0.01047   0.00196   0.01240  -3.10675
   D110       0.01195   0.00011   0.00747  -0.00438   0.00310   0.01505
   D111       3.13253   0.00016   0.00878  -0.00095   0.00783   3.14036
   D112      -3.13880   0.00006   0.00605  -0.00999  -0.00393   3.14046
   D113      -0.01823   0.00012   0.00736  -0.00656   0.00080  -0.01743
   D114      -0.01828   0.00092   0.00954   0.00293   0.01246  -0.00582
   D115      -3.13781   0.00026   0.00581  -0.00159   0.00421  -3.13360
   D116       3.10919   0.00067   0.00132  -0.00013   0.00120   3.11039
[truncated: 8,154,231 more chars]
