# Supplementary material for: Enriching Alkene syn-Dihalogenation: Aryl Alkene, Bromine, Regio-Reversion, and Stereoconvergency
Source: Org Lett. 2026 Feb 25;28(9):3002–7. doi: 10.1021/acs.orglett.6c00241 (PMC12973299; doi:10.1021/acs.orglett.6c00241)
Supplement: Supplementary file 1 [file ol6c00241_si_001.zip › Fig 4b/Z-alkene/bromiranium formation SM.log]

 Entering Gaussian System, Link 0=g16
 Input=241119_1stBr_majorregio_bromiranium_sm_fromIRCrvs_6-31_gdp+_SMD_DCM_wB97XD.gjf
 Output=241119_1stBr_majorregio_bromiranium_sm_fromIRCrvs_6-31_gdp+_SMD_DCM_wB97XD.log
 Initial command:
 /home/osl/gaussian/g16/l1.exe "/home/osl/gaussian/scratch/Gau-475996.inp" -scrdir="/home/osl/gaussian/scratch/"
 Entering Link 1 = /home/osl/gaussian/g16/l1.exe PID=    475998.
  
 Copyright (c) 1988-2019, Gaussian, Inc.  All Rights Reserved.
  
 This is part of the Gaussian(R) 16 program.  It is based on
 the Gaussian(R) 09 system (copyright 2009, Gaussian, Inc.),
 the Gaussian(R) 03 system (copyright 2003, Gaussian, Inc.),
 the Gaussian(R) 98 system (copyright 1998, Gaussian, Inc.),
 the Gaussian(R) 94 system (copyright 1995, Gaussian, Inc.),
 the Gaussian 92(TM) system (copyright 1992, Gaussian, Inc.),
 the Gaussian 90(TM) system (copyright 1990, Gaussian, Inc.),
 the Gaussian 88(TM) system (copyright 1988, Gaussian, Inc.),
 the Gaussian 86(TM) system (copyright 1986, Carnegie Mellon
 University), and the Gaussian 82(TM) system (copyright 1983,
 Carnegie Mellon University). Gaussian is a federally registered
 trademark of Gaussian, Inc.
  
 This software contains proprietary and confidential information,
 including trade secrets, belonging to Gaussian, Inc.
  
 This software is provided under written license and may be
 used, copied, transmitted, or stored only in accord with that
 written license.
  
 The following legend is applicable only to US Government
 contracts under FAR:
  
                    RESTRICTED RIGHTS LEGEND
  
 Use, reproduction and disclosure by the US Government is
 subject to restrictions as set forth in subparagraphs (a)
 and (c) of the Commercial Computer Software - Restricted
 Rights clause in FAR 52.227-19.
  
 Gaussian, Inc.
 340 Quinnipiac St., Bldg. 40, Wallingford CT 06492
  
  
 ---------------------------------------------------------------
 Warning -- This program may not be used in any manner that
 competes with the business of Gaussian, Inc. or will provide
 assistance to any competitor of Gaussian, Inc.  The licensee
 of this program is prohibited from giving any competitor of
 Gaussian, Inc. access to this program.  By using this program,
 the user acknowledges that Gaussian, Inc. is engaged in the
 business of creating and licensing software in the field of
 computational chemistry and represents and warrants to the
 licensee that it is not a competitor of Gaussian, Inc. and that
 it will not use this program in any manner prohibited above.
 ---------------------------------------------------------------
  

 Cite this work as:
 Gaussian 16, Revision C.01,
 M. J. Frisch, G. W. Trucks, H. B. Schlegel, G. E. Scuseria, 
 M. A. Robb, J. R. Cheeseman, G. Scalmani, V. Barone, 
 G. A. Petersson, H. Nakatsuji, X. Li, M. Caricato, A. V. Marenich, 
 J. Bloino, B. G. Janesko, R. Gomperts, B. Mennucci, H. P. Hratchian, 
 J. V. Ortiz, A. F. Izmaylov, J. L. Sonnenberg, D. Williams-Young, 
 F. Ding, F. Lipparini, F. Egidi, J. Goings, B. Peng, A. Petrone, 
 T. Henderson, D. Ranasinghe, V. G. Zakrzewski, J. Gao, N. Rega, 
 G. Zheng, W. Liang, M. Hada, M. Ehara, K. Toyota, R. Fukuda, 
 J. Hasegawa, M. Ishida, T. Nakajima, Y. Honda, O. Kitao, H. Nakai, 
 T. Vreven, K. Throssell, J. A. Montgomery, Jr., J. E. Peralta, 
 F. Ogliaro, M. J. Bearpark, J. J. Heyd, E. N. Brothers, K. N. Kudin, 
 V. N. Staroverov, T. A. Keith, R. Kobayashi, J. Normand, 
 K. Raghavachari, A. P. Rendell, J. C. Burant, S. S. Iyengar, 
 J. Tomasi, M. Cossi, J. M. Millam, M. Klene, C. Adamo, R. Cammi, 
 J. W. Ochterski, R. L. Martin, K. Morokuma, O. Farkas, 
 J. B. Foresman, and D. J. Fox, Gaussian, Inc., Wallingford CT, 2019.
 
 ******************************************
 Gaussian 16:  ES64L-G16RevC.01  3-Jul-2019
                19-Nov-2024 
 ******************************************
 %mem=4GB
 %nprocshared=4
 Will use up to    4 processors via shared memory.
 ----------------------------------------------------------------------
 # opt=calcfc freq wb97xd/6-31+g(d,p) scrf=(smd,solvent=dichloromethane
 )
 ----------------------------------------------------------------------
 1/10=4,18=20,19=15,26=3,38=1/1,3;
 2/9=110,12=2,17=6,18=5,40=1/2;
 3/5=1,6=6,7=111,11=2,25=1,30=1,70=32201,71=2,72=9,74=-58,140=1/1,2,3;
 4//1;
 5/5=2,38=5,53=9/2;
 8/6=4,10=90,11=11/1;
 11/6=1,8=1,9=11,15=111,16=1/1,2,10;
 10/6=1,13=1/2;
 6/7=2,8=2,9=2,10=2,28=1/1;
 7/10=1,25=1/1,2,3,16;
 1/10=4,18=20,19=15,26=3/3(2);
 2/9=110/2;
 99//99;
 2/9=110/2;
 3/5=1,6=6,7=111,11=2,25=1,30=1,70=32205,71=1,72=9,74=-58/1,2,3;
 4/5=5,16=3,69=1/1;
 5/5=2,38=5,53=9/2;
 7//1,2,3,16;
 1/18=20,19=15,26=3/3(-5);
 2/9=110/2;
 6/7=2,8=2,9=2,10=2,19=2,28=1/1;
 99/9=1/99;
 -------------------
 Title Card Required
 -------------------
 Symbolic Z-matrix:
 Charge =  1 Multiplicity = 1
 C                     3.77497  -0.5991   -1.69007 
 C                     4.69891  -1.508    -1.18574 
 C                     4.57008  -2.00201   0.11127 
 C                     3.48877  -1.61739   0.89779 
 C                     2.53307  -0.74611   0.36748 
 C                     2.68358  -0.20266  -0.91396 
 S                     1.55421   0.96354  -1.61693 
 C                     1.13834   1.9596   -0.21419 
 C                     0.99354   1.4528    1.08281 
 S                     1.1718   -0.2869    1.43136 
 C                     0.73683   2.29699   2.16539 
 C                     0.5474    3.65551   1.93627 
 C                     0.62398   4.15946   0.63923 
 C                     0.93871   3.32395  -0.42729 
 H                     0.46611   5.21708   0.45616 
 H                     1.04626   3.73367  -1.42633 
 H                     0.66787   1.89474   3.1712 
 H                     0.33355   4.3147    2.77014 
 H                     3.90968  -0.18105  -2.6825 
 H                     3.38358  -1.99769   1.9091 
 H                     5.54125  -1.80657  -1.80081 
 H                     5.30804  -2.68654   0.51445 
 C                    -0.37783  -1.33114   0.91708 
 H                     0.16178  -2.25857   0.68762 
 C                    -1.09569  -0.88594  -0.36232 
 H                    -0.39743  -0.92623  -1.1958 
 C                    -1.27371  -1.53714   2.16307 
 H                    -2.30091  -1.2905    1.88739 
 C                    -1.2446   -2.97016   2.69038 
 H                    -0.23867  -3.25887   3.01661 
 H                    -1.92268  -3.06091   3.54638 
 H                    -1.57474  -3.67736   1.92125 
 H                    -0.99963  -0.84356   2.96498 
 C                    -1.84096   0.42439  -0.40077 
 C                    -2.07334   0.97932  -1.66652 
 C                    -2.21708   1.15963   0.72733 
 C                    -2.65727   2.23247  -1.80411 
 H                    -1.77901   0.42746  -2.55569 
 C                    -2.79706   2.42018   0.59143 
 H                    -2.0459    0.78752   1.72874 
 C                    -3.01825   2.96161  -0.67078 
 H                    -2.81931   2.64453  -2.79515 
 H                    -3.0661    2.97996   1.48169 
 H                    -3.46246   3.94688  -0.77309 
 Br                   -2.34333  -2.39667  -0.84167 
 

 GradGradGradGradGradGradGradGradGradGradGradGradGradGradGradGradGradGrad
 Berny optimization.
 Initialization pass.
                           ----------------------------
                           !    Initial Parameters    !
                           ! (Angstroms and Degrees)  !
 --------------------------                            --------------------------
 ! Name  Definition              Value          Derivative Info.                !
 --------------------------------------------------------------------------------
 ! R1    R(1,2)                  1.3907         calculate D2E/DX2 analytically  !
 ! R2    R(1,6)                  1.3967         calculate D2E/DX2 analytically  !
 ! R3    R(1,19)                 1.0853         calculate D2E/DX2 analytically  !
 ! R4    R(2,3)                  1.3939         calculate D2E/DX2 analytically  !
 ! R5    R(2,21)                 1.0849         calculate D2E/DX2 analytically  !
 ! R6    R(3,4)                  1.3913         calculate D2E/DX2 analytically  !
 ! R7    R(3,22)                 1.0843         calculate D2E/DX2 analytically  !
 ! R8    R(4,5)                  1.3978         calculate D2E/DX2 analytically  !
 ! R9    R(4,20)                 1.0856         calculate D2E/DX2 analytically  !
 ! R10   R(5,6)                  1.4            calculate D2E/DX2 analytically  !
 ! R11   R(5,10)                 1.7877         calculate D2E/DX2 analytically  !
 ! R12   R(6,7)                  1.7691         calculate D2E/DX2 analytically  !
 ! R13   R(7,8)                  1.77           calculate D2E/DX2 analytically  !
 ! R14   R(8,9)                  1.4            calculate D2E/DX2 analytically  !
 ! R15   R(8,14)                 1.3952         calculate D2E/DX2 analytically  !
 ! R16   R(9,10)                 1.7832         calculate D2E/DX2 analytically  !
 ! R17   R(9,11)                 1.3966         calculate D2E/DX2 analytically  !
 ! R18   R(10,23)                1.9381         calculate D2E/DX2 analytically  !
 ! R19   R(11,12)                1.3907         calculate D2E/DX2 analytically  !
 ! R20   R(11,17)                1.0855         calculate D2E/DX2 analytically  !
 ! R21   R(12,13)                1.3936         calculate D2E/DX2 analytically  !
 ! R22   R(12,18)                1.0843         calculate D2E/DX2 analytically  !
 ! R23   R(13,14)                1.3909         calculate D2E/DX2 analytically  !
 ! R24   R(13,15)                1.0849         calculate D2E/DX2 analytically  !
 ! R25   R(14,16)                1.0851         calculate D2E/DX2 analytically  !
 ! R26   R(23,24)                1.0972         calculate D2E/DX2 analytically  !
 ! R27   R(23,25)                1.5331         calculate D2E/DX2 analytically  !
 ! R28   R(23,27)                1.5484         calculate D2E/DX2 analytically  !
 ! R29   R(25,26)                1.0881         calculate D2E/DX2 analytically  !
 ! R30   R(25,34)                1.5079         calculate D2E/DX2 analytically  !
 ! R31   R(25,45)                2.0171         calculate D2E/DX2 analytically  !
 ! R32   R(27,28)                1.0918         calculate D2E/DX2 analytically  !
 ! R33   R(27,29)                1.5272         calculate D2E/DX2 analytically  !
 ! R34   R(27,33)                1.0951         calculate D2E/DX2 analytically  !
 ! R35   R(29,30)                1.0962         calculate D2E/DX2 analytically  !
 ! R36   R(29,31)                1.0958         calculate D2E/DX2 analytically  !
 ! R37   R(29,32)                1.0958         calculate D2E/DX2 analytically  !
 ! R38   R(34,35)                1.4015         calculate D2E/DX2 analytically  !
 ! R39   R(34,36)                1.3981         calculate D2E/DX2 analytically  !
 ! R40   R(35,37)                1.3893         calculate D2E/DX2 analytically  !
 ! R41   R(35,38)                1.0871         calculate D2E/DX2 analytically  !
 ! R42   R(36,39)                1.3942         calculate D2E/DX2 analytically  !
 ! R43   R(36,40)                1.0819         calculate D2E/DX2 analytically  !
 ! R44   R(37,41)                1.3951         calculate D2E/DX2 analytically  !
 ! R45   R(37,42)                1.0855         calculate D2E/DX2 analytically  !
 ! R46   R(39,41)                1.3911         calculate D2E/DX2 analytically  !
 ! R47   R(39,43)                1.0855         calculate D2E/DX2 analytically  !
 ! R48   R(41,44)                1.0856         calculate D2E/DX2 analytically  !
 ! A1    A(2,1,6)              120.2084         calculate D2E/DX2 analytically  !
 ! A2    A(2,1,19)             120.0596         calculate D2E/DX2 analytically  !
 ! A3    A(6,1,19)             119.7225         calculate D2E/DX2 analytically  !
 ! A4    A(1,2,3)              120.508          calculate D2E/DX2 analytically  !
 ! A5    A(1,2,21)             119.3463         calculate D2E/DX2 analytically  !
 ! A6    A(3,2,21)             120.1176         calculate D2E/DX2 analytically  !
 ! A7    A(2,3,4)              119.9922         calculate D2E/DX2 analytically  !
 ! A8    A(2,3,22)             120.4528         calculate D2E/DX2 analytically  !
 ! A9    A(4,3,22)             119.555          calculate D2E/DX2 analytically  !
 ! A10   A(3,4,5)              119.2899         calculate D2E/DX2 analytically  !
 ! A11   A(3,4,20)             120.338          calculate D2E/DX2 analytically  !
 ! A12   A(5,4,20)             120.3694         calculate D2E/DX2 analytically  !
 ! A13   A(4,5,6)              121.0458         calculate D2E/DX2 analytically  !
 ! A14   A(4,5,10)             117.064          calculate D2E/DX2 analytically  !
 ! A15   A(6,5,10)             121.7934         calculate D2E/DX2 analytically  !
 ! A16   A(1,6,5)              118.845          calculate D2E/DX2 analytically  !
 ! A17   A(1,6,7)              117.7211         calculate D2E/DX2 analytically  !
 ! A18   A(5,6,7)              123.4331         calculate D2E/DX2 analytically  !
 ! A19   A(6,7,8)              101.8911         calculate D2E/DX2 analytically  !
 ! A20   A(7,8,9)              123.6969         calculate D2E/DX2 analytically  !
 ! A21   A(7,8,14)             117.5724         calculate D2E/DX2 analytically  !
 ! A22   A(9,8,14)             118.7297         calculate D2E/DX2 analytically  !
 ! A23   A(8,9,10)             121.5947         calculate D2E/DX2 analytically  !
 ! A24   A(8,9,11)             121.219          calculate D2E/DX2 analytically  !
 ! A25   A(10,9,11)            117.1662         calculate D2E/DX2 analytically  !
 ! A26   A(5,10,9)             102.1462         calculate D2E/DX2 analytically  !
 ! A27   A(5,10,23)            108.2115         calculate D2E/DX2 analytically  !
 ! A28   A(9,10,23)            113.1948         calculate D2E/DX2 analytically  !
 ! A29   A(9,11,12)            119.1966         calculate D2E/DX2 analytically  !
 ! A30   A(9,11,17)            120.3938         calculate D2E/DX2 analytically  !
 ! A31   A(12,11,17)           120.4001         calculate D2E/DX2 analytically  !
 ! A32   A(11,12,13)           119.9411         calculate D2E/DX2 analytically  !
 ! A33   A(11,12,18)           119.6079         calculate D2E/DX2 analytically  !
 ! A34   A(13,12,18)           120.4496         calculate D2E/DX2 analytically  !
 ! A35   A(12,13,14)           120.5886         calculate D2E/DX2 analytically  !
 ! A36   A(12,13,15)           120.1041         calculate D2E/DX2 analytically  !
 ! A37   A(14,13,15)           119.2837         calculate D2E/DX2 analytically  !
 ! A38   A(8,14,13)            120.176          calculate D2E/DX2 analytically  !
 ! A39   A(8,14,16)            119.7125         calculate D2E/DX2 analytically  !
 ! A40   A(13,14,16)           120.1038         calculate D2E/DX2 analytically  !
 ! A41   A(10,23,24)            96.7586         calculate D2E/DX2 analytically  !
 ! A42   A(10,23,25)           116.0632         calculate D2E/DX2 analytically  !
 ! A43   A(10,23,27)           108.7094         calculate D2E/DX2 analytically  !
 ! A44   A(24,23,25)           107.5299         calculate D2E/DX2 analytically  !
 ! A45   A(24,23,27)           109.9            calculate D2E/DX2 analytically  !
 ! A46   A(25,23,27)           116.0558         calculate D2E/DX2 analytically  !
 ! A47   A(23,25,26)           109.1483         calculate D2E/DX2 analytically  !
 ! A48   A(23,25,34)           120.3339         calculate D2E/DX2 analytically  !
 ! A49   A(23,25,45)           105.6909         calculate D2E/DX2 analytically  !
 ! A50   A(26,25,34)           109.2574         calculate D2E/DX2 analytically  !
 ! A51   A(26,25,45)           100.7876         calculate D2E/DX2 analytically  !
 ! A52   A(34,25,45)           109.8195         calculate D2E/DX2 analytically  !
 ! A53   A(23,27,28)           108.1265         calculate D2E/DX2 analytically  !
 ! A54   A(23,27,29)           113.0564         calculate D2E/DX2 analytically  !
 ! A55   A(23,27,33)           111.1116         calculate D2E/DX2 analytically  !
 ! A56   A(28,27,29)           108.4872         calculate D2E/DX2 analytically  !
 ! A57   A(28,27,33)           106.0999         calculate D2E/DX2 analytically  !
 ! A58   A(29,27,33)           109.6744         calculate D2E/DX2 analytically  !
 ! A59   A(27,29,30)           111.5533         calculate D2E/DX2 analytically  !
 ! A60   A(27,29,31)           109.6105         calculate D2E/DX2 analytically  !
 ! A61   A(27,29,32)           110.9461         calculate D2E/DX2 analytically  !
 ! A62   A(30,29,31)           108.2739         calculate D2E/DX2 analytically  !
 ! A63   A(30,29,32)           108.3844         calculate D2E/DX2 analytically  !
 ! A64   A(31,29,32)           107.9641         calculate D2E/DX2 analytically  !
 ! A65   A(25,34,35)           116.6834         calculate D2E/DX2 analytically  !
 ! A66   A(25,34,36)           124.7058         calculate D2E/DX2 analytically  !
 ! A67   A(35,34,36)           118.4185         calculate D2E/DX2 analytically  !
 ! A68   A(34,35,37)           121.0833         calculate D2E/DX2 analytically  !
 ! A69   A(34,35,38)           119.5257         calculate D2E/DX2 analytically  !
 ! A70   A(37,35,38)           119.3849         calculate D2E/DX2 analytically  !
 ! A71   A(34,36,39)           120.5796         calculate D2E/DX2 analytically  !
 ! A72   A(34,36,40)           121.56           calculate D2E/DX2 analytically  !
 ! A73   A(39,36,40)           117.8396         calculate D2E/DX2 analytically  !
 ! A74   A(35,37,41)           119.98           calculate D2E/DX2 analytically  !
 ! A75   A(35,37,42)           119.7066         calculate D2E/DX2 analytically  !
 ! A76   A(41,37,42)           120.3092         calculate D2E/DX2 analytically  !
 ! A77   A(36,39,41)           120.4289         calculate D2E/DX2 analytically  !
 ! A78   A(36,39,43)           119.3017         calculate D2E/DX2 analytically  !
 ! A79   A(41,39,43)           120.2669         calculate D2E/DX2 analytically  !
 ! A80   A(37,41,39)           119.5063         calculate D2E/DX2 analytically  !
 ! A81   A(37,41,44)           120.2414         calculate D2E/DX2 analytically  !
 ! A82   A(39,41,44)           120.2511         calculate D2E/DX2 analytically  !
 ! D1    D(6,1,2,3)             -1.9534         calculate D2E/DX2 analytically  !
 ! D2    D(6,1,2,21)           179.9756         calculate D2E/DX2 analytically  !
 ! D3    D(19,1,2,3)           176.9241         calculate D2E/DX2 analytically  !
 ! D4    D(19,1,2,21)           -1.1469         calculate D2E/DX2 analytically  !
 ! D5    D(2,1,6,5)             -0.6489         calculate D2E/DX2 analytically  !
 ! D6    D(2,1,6,7)            179.6544         calculate D2E/DX2 analytically  !
 ! D7    D(19,1,6,5)          -179.5301         calculate D2E/DX2 analytically  !
 ! D8    D(19,1,6,7)             0.7732         calculate D2E/DX2 analytically  !
 ! D9    D(1,2,3,4)              1.9447         calculate D2E/DX2 analytically  !
 ! D10   D(1,2,3,22)          -178.0712         calculate D2E/DX2 analytically  !
 ! D11   D(21,2,3,4)          -179.9992         calculate D2E/DX2 analytically  !
 ! D12   D(21,2,3,22)           -0.0151         calculate D2E/DX2 analytically  !
 ! D13   D(2,3,4,5)              0.6717         calculate D2E/DX2 analytically  !
 ! D14   D(2,3,4,20)          -179.921          calculate D2E/DX2 analytically  !
 ! D15   D(22,3,4,5)          -179.3126         calculate D2E/DX2 analytically  !
 ! D16   D(22,3,4,20)            0.0947         calculate D2E/DX2 analytically  !
 ! D17   D(3,4,5,6)             -3.3176         calculate D2E/DX2 analytically  !
 ! D18   D(3,4,5,10)          -179.8041         calculate D2E/DX2 analytically  !
 ! D19   D(20,4,5,6)           177.2753         calculate D2E/DX2 analytically  !
 ! D20   D(20,4,5,10)            0.7888         calculate D2E/DX2 analytically  !
 ! D21   D(4,5,6,1)              3.2987         calculate D2E/DX2 analytically  !
 ! D22   D(4,5,6,7)           -177.0231         calculate D2E/DX2 analytically  !
 ! D23   D(10,5,6,1)           179.6174         calculate D2E/DX2 analytically  !
 ! D24   D(10,5,6,7)            -0.7044         calculate D2E/DX2 analytically  !
 ! D25   D(4,5,10,9)           138.7885         calculate D2E/DX2 analytically  !
 ! D26   D(4,5,10,23)         -101.5463         calculate D2E/DX2 analytically  !
 ! D27   D(6,5,10,9)           -37.6699         calculate D2E/DX2 analytically  !
 ! D28   D(6,5,10,23)           81.9954         calculate D2E/DX2 analytically  !
 ! D29   D(1,6,7,8)           -142.5729         calculate D2E/DX2 analytically  !
 ! D30   D(5,6,7,8)             37.7455         calculate D2E/DX2 analytically  !
 ! D31   D(6,7,8,9)            -36.4281         calculate D2E/DX2 analytically  !
 ! D32   D(6,7,8,14)           143.9461         calculate D2E/DX2 analytically  !
 ! D33   D(7,8,9,10)            -1.9085         calculate D2E/DX2 analytically  !
 ! D34   D(7,8,9,11)           176.4136         calculate D2E/DX2 analytically  !
 ! D35   D(14,8,9,10)          177.7132         calculate D2E/DX2 analytically  !
 ! D36   D(14,8,9,11)           -3.9647         calculate D2E/DX2 analytically  !
 ! D37   D(7,8,14,13)         -179.3049         calculate D2E/DX2 analytically  !
 ! D38   D(7,8,14,16)           -0.3191         calculate D2E/DX2 analytically  !
 ! D39   D(9,8,14,13)            1.0502         calculate D2E/DX2 analytically  !
 ! D40   D(9,8,14,16)         -179.964          calculate D2E/DX2 analytically  !
 ! D41   D(8,9,10,5)            38.9784         calculate D2E/DX2 analytically  !
 ! D42   D(8,9,10,23)          -77.1265         calculate D2E/DX2 analytically  !
 ! D43   D(11,9,10,5)         -139.4087         calculate D2E/DX2 analytically  !
 ! D44   D(11,9,10,23)         104.4864         calculate D2E/DX2 analytically  !
 ! D45   D(8,9,11,12)            3.6653         calculate D2E/DX2 analytically  !
 ! D46   D(8,9,11,17)         -177.4524         calculate D2E/DX2 analytically  !
 ! D47   D(10,9,11,12)        -177.9411         calculate D2E/DX2 analytically  !
 ! D48   D(10,9,11,17)           0.9412         calculate D2E/DX2 analytically  !
 ! D49   D(5,10,23,24)          37.0525         calculate D2E/DX2 analytically  !
 ! D50   D(5,10,23,25)         -76.2515         calculate D2E/DX2 analytically  !
 ! D51   D(5,10,23,27)         150.7569         calculate D2E/DX2 analytically  !
 ! D52   D(9,10,23,24)         149.5074         calculate D2E/DX2 analytically  !
 ! D53   D(9,10,23,25)          36.2034         calculate D2E/DX2 analytically  !
 ! D54   D(9,10,23,27)         -96.7882         calculate D2E/DX2 analytically  !
 ! D55   D(9,11,12,13)          -0.4339         calculate D2E/DX2 analytically  !
 ! D56   D(9,11,12,18)         179.1236         calculate D2E/DX2 analytically  !
 ! D57   D(17,11,12,13)       -179.3161         calculate D2E/DX2 analytically  !
 ! D58   D(17,11,12,18)          0.2413         calculate D2E/DX2 analytically  !
 ! D59   D(11,12,13,14)         -2.4372         calculate D2E/DX2 analytically  !
 ! D60   D(11,12,13,15)        179.3433         calculate D2E/DX2 analytically  !
 ! D61   D(18,12,13,14)        178.0091         calculate D2E/DX2 analytically  !
 ! D62   D(18,12,13,15)         -0.2103         calculate D2E/DX2 analytically  !
 ! D63   D(12,13,14,8)           2.12           calculate D2E/DX2 analytically  !
 ! D64   D(12,13,14,16)       -176.8618         calculate D2E/DX2 analytically  !
 ! D65   D(15,13,14,8)        -179.6461         calculate D2E/DX2 analytically  !
 ! D66   D(15,13,14,16)          1.3721         calculate D2E/DX2 analytically  !
 ! D67   D(10,23,25,26)         59.2399         calculate D2E/DX2 analytically  !
 ! D68   D(10,23,25,34)        -68.1824         calculate D2E/DX2 analytically  !
 ! D69   D(10,23,25,45)        166.8983         calculate D2E/DX2 analytically  !
 ! D70   D(24,23,25,26)        -47.7308         calculate D2E/DX2 analytically  !
 ! D71   D(24,23,25,34)       -175.153          calculate D2E/DX2 analytically  !
 ! D72   D(24,23,25,45)         59.9276         calculate D2E/DX2 analytically  !
 ! D73   D(27,23,25,26)       -171.2201         calculate D2E/DX2 analytically  !
 ! D74   D(27,23,25,34)         61.3577         calculate D2E/DX2 analytically  !
 ! D75   D(27,23,25,45)        -63.5616         calculate D2E/DX2 analytically  !
 ! D76   D(10,23,27,28)        131.6102         calculate D2E/DX2 analytically  !
 ! D77   D(10,23,27,29)       -108.2604         calculate D2E/DX2 analytically  !
 ! D78   D(10,23,27,33)         15.5584         calculate D2E/DX2 analytically  !
 ! D79   D(24,23,27,28)       -123.6318         calculate D2E/DX2 analytically  !
 ! D80   D(24,23,27,29)         -3.5023         calculate D2E/DX2 analytically  !
 ! D81   D(24,23,27,33)        120.3164         calculate D2E/DX2 analytically  !
 ! D82   D(25,23,27,28)         -1.3853         calculate D2E/DX2 analytically  !
 ! D83   D(25,23,27,29)        118.7442         calculate D2E/DX2 analytically  !
 ! D84   D(25,23,27,33)       -117.437          calculate D2E/DX2 analytically  !
 ! D85   D(23,25,34,35)        158.9149         calculate D2E/DX2 analytically  !
 ! D86   D(23,25,34,36)        -15.9497         calculate D2E/DX2 analytically  !
 ! D87   D(26,25,34,35)         31.5424         calculate D2E/DX2 analytically  !
 ! D88   D(26,25,34,36)       -143.3223         calculate D2E/DX2 analytically  !
 ! D89   D(45,25,34,35)        -78.131          calculate D2E/DX2 analytically  !
 ! D90   D(45,25,34,36)        107.0043         calculate D2E/DX2 analytically  !
 ! D91   D(23,27,29,30)         62.111          calculate D2E/DX2 analytically  !
 ! D92   D(23,27,29,31)       -177.9802         calculate D2E/DX2 analytically  !
 ! D93   D(23,27,29,32)        -58.8391         calculate D2E/DX2 analytically  !
 ! D94   D(28,27,29,30)       -177.9661         calculate D2E/DX2 analytically  !
 ! D95   D(28,27,29,31)        -58.0572         calculate D2E/DX2 analytically  !
 ! D96   D(28,27,29,32)         61.0839         calculate D2E/DX2 analytically  !
 ! D97   D(33,27,29,30)        -62.4937         calculate D2E/DX2 analytically  !
 ! D98   D(33,27,29,31)         57.4151         calculate D2E/DX2 analytically  !
 ! D99   D(33,27,29,32)        176.5563         calculate D2E/DX2 analytically  !
 ! D100  D(25,34,35,37)       -174.8957         calculate D2E/DX2 analytically  !
 ! D101  D(25,34,35,38)          4.1983         calculate D2E/DX2 analytically  !
 ! D102  D(36,34,35,37)          0.305          calculate D2E/DX2 analytically  !
 ! D103  D(36,34,35,38)        179.399          calculate D2E/DX2 analytically  !
 ! D104  D(25,34,36,39)        174.1566         calculate D2E/DX2 analytically  !
 ! D105  D(25,34,36,40)         -4.1467         calculate D2E/DX2 analytically  !
 ! D106  D(35,34,36,39)         -0.6261         calculate D2E/DX2 analytically  !
 ! D107  D(35,34,36,40)       -178.9294         calculate D2E/DX2 analytically  !
 ! D108  D(34,35,37,41)          0.2222         calculate D2E/DX2 analytically  !
 ! D109  D(34,35,37,42)        179.4826         calculate D2E/DX2 analytically  !
 ! D110  D(38,35,37,41)       -178.8731         calculate D2E/DX2 analytically  !
 ! D111  D(38,35,37,42)          0.3874         calculate D2E/DX2 analytically  !
 ! D112  D(34,36,39,41)          0.4248         calculate D2E/DX2 analytically  !
 ! D113  D(34,36,39,43)       -178.9951         calculate D2E/DX2 analytically  !
 ! D114  D(40,36,39,41)        178.7899         calculate D2E/DX2 analytically  !
 ! D115  D(40,36,39,43)         -0.63           calculate D2E/DX2 analytically  !
 ! D116  D(35,37,41,39)         -0.4318         calculate D2E/DX2 analytically  !
 ! D117  D(35,37,41,44)        179.1698         calculate D2E/DX2 analytically  !
 ! D118  D(42,37,41,39)       -179.6878         calculate D2E/DX2 analytically  !
 ! D119  D(42,37,41,44)         -0.0862         calculate D2E/DX2 analytically  !
 ! D120  D(36,39,41,37)          0.1119         calculate D2E/DX2 analytically  !
 ! D121  D(36,39,41,44)       -179.4897         calculate D2E/DX2 analytically  !
 ! D122  D(43,39,41,37)        179.5262         calculate D2E/DX2 analytically  !
 ! D123  D(43,39,41,44)         -0.0754         calculate D2E/DX2 analytically  !
 --------------------------------------------------------------------------------
 Trust Radius=3.00D-01 FncErr=1.00D-07 GrdErr=1.00D-06 EigMax=2.50D+02 EigMin=1.00D-04
 Number of steps in this run=    263 maximum allowed number of steps=    270.
 GradGradGradGradGradGradGradGradGradGradGradGradGradGradGradGradGradGrad

                          Input orientation:                          
 ---------------------------------------------------------------------
 Center     Atomic      Atomic             Coordinates (Angstroms)
 Number     Number       Type             X           Y           Z
 ---------------------------------------------------------------------
      1          6           0        3.774972   -0.599099   -1.690068
      2          6           0        4.698913   -1.508001   -1.185736
      3          6           0        4.570075   -2.002012    0.111269
      4          6           0        3.488767   -1.617392    0.897792
      5          6           0        2.533068   -0.746113    0.367484
      6          6           0        2.683576   -0.202657   -0.913962
      7         16           0        1.554212    0.963535   -1.616929
      8          6           0        1.138339    1.959595   -0.214190
      9          6           0        0.993544    1.452797    1.082811
     10         16           0        1.171798   -0.286903    1.431359
     11          6           0        0.736825    2.296992    2.165391
     12          6           0        0.547395    3.655514    1.936265
     13          6           0        0.623983    4.159456    0.639231
     14          6           0        0.938714    3.323948   -0.427289
     15          1           0        0.466107    5.217081    0.456163
     16          1           0        1.046261    3.733669   -1.426334
     17          1           0        0.667869    1.894736    3.171204
     18          1           0        0.333546    4.314699    2.770140
     19          1           0        3.909679   -0.181045   -2.682503
     20          1           0        3.383582   -1.997692    1.909097
     21          1           0        5.541248   -1.806569   -1.800810
     22          1           0        5.308044   -2.686542    0.514450
     23          6           0       -0.377826   -1.331144    0.917083
     24          1           0        0.161784   -2.258568    0.687619
     25          6           0       -1.095690   -0.885941   -0.362319
     26          1           0       -0.397431   -0.926228   -1.195798
     27          6           0       -1.273713   -1.537139    2.163072
     28          1           0       -2.300905   -1.290500    1.887386
     29          6           0       -1.244597   -2.970160    2.690379
     30          1           0       -0.238668   -3.258865    3.016607
     31          1           0       -1.922679   -3.060911    3.546375
     32          1           0       -1.574742   -3.677363    1.921245
     33          1           0       -0.999627   -0.843563    2.964981
     34          6           0       -1.840957    0.424389   -0.400770
     35          6           0       -2.073337    0.979323   -1.666521
     36          6           0       -2.217083    1.159632    0.727329
     37          6           0       -2.657272    2.232469   -1.804109
     38          1           0       -1.779006    0.427460   -2.555685
     39          6           0       -2.797063    2.420183    0.591428
     40          1           0       -2.045903    0.787515    1.728740
     41          6           0       -3.018248    2.961607   -0.670782
     42          1           0       -2.819306    2.644525   -2.795153
     43          1           0       -3.066105    2.979960    1.481694
     44          1           0       -3.462457    3.946877   -0.773089
     45         35           0       -2.343333   -2.396674   -0.841670
 ---------------------------------------------------------------------
                    Distance matrix (angstroms):
                    1          2          3          4          5
     1  C    0.000000
     2  C    1.390727   0.000000
     3  C    2.417678   1.393868   0.000000
     4  C    2.795685   2.411951   1.391322   0.000000
     5  C    2.407791   2.771976   2.406725   1.397753   0.000000
     6  C    1.396657   2.416478   2.801367   2.435623   1.400036
     7  S    2.716422   4.022880   4.569088   4.089928   2.796239
     8  C    3.959415   5.064169   5.251387   4.422200   3.099108
     9  C    4.431194   5.257603   5.066673   3.960610   2.777955
    10  S    4.076431   4.558597   4.028961   2.724562   1.787669
    11  C    5.699320   6.434762   6.115117   4.949989   3.964776
    12  C    6.455174   7.324198   7.177755   6.126470   5.077233
    13  C    6.164269   7.214959   7.335808   6.453357   5.270964
    14  C    5.002926   6.169446   6.468592   5.716244   4.442862
    15  H    7.027293   8.114136   8.311246   7.486089   6.311884
    16  H    5.127212   6.393345   6.905036   6.324654   5.049438
    17  H    6.285322   6.841846   6.306747   5.045881   4.279474
    18  H    7.475445   8.283068   8.057209   6.975013   6.018511
    19  H    1.085284   2.150352   3.399589   3.880563   3.393638
    20  H    3.881139   3.398218   2.154059   1.085555   2.160184
    21  H    2.142424   1.084890   2.153467   3.395721   3.856840
    22  H    3.401122   2.156532   1.084313   2.144715   3.389300
    23  C    4.957707   5.497855   5.057779   3.877222   3.019540
    24  H    4.632749   4.965717   4.453204   3.394716   2.830723
    25  C    5.056535   5.885779   5.794031   4.810421   3.704058
    26  H    4.214293   5.129453   5.248033   4.468038   3.326277
    27  C    6.419955   6.847454   6.210947   4.928346   4.282691
    28  H    7.084666   7.647800   7.132405   5.882725   5.096445
    29  C    7.071515   7.244825   6.434247   5.239092   4.961147
    30  H    6.733235   6.716019   5.757141   4.591033   4.584135
    31  H    8.120596   8.285523   7.421393   6.195360   5.942838
    32  H    7.150995   7.329271   6.621298   5.561480   5.280199
    33  H    6.672783   7.081193   6.364531   5.001776   4.385934
    34  C    5.852220   6.864416   6.873932   5.853297   4.592645
    35  C    6.057614   7.230581   7.495587   6.652491   5.322901
    36  C    6.696392   7.655526   7.512725   6.348043   5.130817
    37  C    7.028837   8.275685   8.592674   7.739218   6.366113
    38  H    5.713999   6.898275   7.302452   6.622489   5.340054
    39  C    7.583728   8.647462   8.605875   7.477134   6.203699
    40  H    6.891555   7.697799   7.359948   6.091521   5.017171
    41  C    7.737274   8.932925   9.101196   8.109803   6.755908
    42  H    7.431474   8.738267   9.200030   8.461298   7.081427
    43  H    8.346860   9.356948   9.220052   8.027636   6.817318
    44  H    8.595762   9.825168  10.034587   9.059385   7.698791
    45  Br   6.433095   7.106430   6.989926   6.135666   5.288260
                    6          7          8          9         10
     6  C    0.000000
     7  S    1.769076   0.000000
     8  C    2.748231   1.769961   0.000000
     9  C    3.095778   2.800415   1.400008   0.000000
    10  S    2.791613   3.316911   2.784907   1.783204   0.000000
    11  C    4.418201   4.092942   2.436690   1.396621   2.721124
    12  C    5.250957   4.570079   2.801752   2.404037   4.023364
    13  C    5.067777   4.021131   2.415011   2.767552   4.549470
    14  C    3.964636   2.713970   1.395249   2.405123   4.067818
    15  H    6.013981   4.855341   3.393005   3.852364   5.634079
    16  H    4.293948   2.822762   2.150607   3.391307   4.934285
    17  H    5.015049   4.957717   3.418544   2.159342   2.835587
    18  H    6.285042   5.653910   3.885927   3.387205   4.865156
    19  H    2.152100   2.827320   4.284301   5.034965   4.942778
    20  H    3.417868   4.954626   5.020915   4.277956   2.836727
    21  H    3.394897   4.858368   6.007242   6.294470   5.643438
    22  H    3.885599   5.653061   6.285216   6.006003   4.869037
    23  C    3.741442   3.926772   3.795721   3.107805   1.938106
    24  H    3.626468   4.199017   4.422648   3.823903   2.336823
    25  C    3.879953   3.466495   3.620760   3.452969   2.952563
    26  H    3.177356   2.749085   3.413227   3.575840   3.126207
    27  C    5.187400   5.342185   4.867907   3.904758   2.842361
    28  H    5.820310   5.676515   5.177658   4.361928   3.643465
    29  C    6.006737   6.469945   6.198176   5.211151   3.824129
    30  H    5.773153   6.520179   6.290193   5.240007   3.651710
    31  H    7.020100   7.412466   6.979768   5.911604   4.663068
    32  H    6.184275   6.621704   6.610309   5.798069   4.390750
    33  H    5.387295   5.548116   4.747180   3.576110   2.716055
    34  C    4.596515   3.646491   3.356765   3.360511   3.597127
    35  C    4.958996   3.627922   3.658560   4.145933   4.661662
    36  C    5.344729   4.444847   3.575648   3.243523   3.751351
    37  C    5.936906   4.402480   4.124193   4.719179   5.610460
    38  H    4.796555   3.504138   4.042393   4.687964   5.011395
    39  C    6.259624   5.092373   4.043334   3.942841   4.877054
    40  H    5.507475   4.917856   3.910006   3.177745   3.405350
    41  C    6.525527   5.078866   4.299967   4.630990   5.703359
    42  H    6.475109   4.831314   4.774249   5.567463   6.510421
    43  H    6.994787   5.917327   4.646990   4.355696   5.351145
    44  H    7.417021   5.897403   5.042716   5.433300   6.652879
    45  Br   5.485321   5.204122   5.611849   5.445806   4.687637
                   11         12         13         14         15
    11  C    0.000000
    12  C    1.390671   0.000000
    13  C    2.410533   1.393600   0.000000
    14  C    2.795959   2.418564   1.390897   0.000000
    15  H    3.394358   2.153091   1.084901   2.141914   0.000000
    16  H    3.880758   3.400301   2.150854   1.085140   2.465945
    17  H    1.085461   2.154049   3.397318   3.881386   4.295362
    18  H    2.144644   1.084253   2.156207   3.401671   2.487238
    19  H    6.301567   6.881654   6.377277   5.118359   7.130861
    20  H    5.051269   6.324827   6.865742   6.305230   7.916794
    21  H    7.460057   8.290877   8.107204   7.027950   8.954476
    22  H    6.961125   8.056489   8.296004   7.490254   9.269035
    23  C    3.995509   5.173154   5.588158   5.021005   6.618453
    24  H    4.823651   6.056747   6.434827   5.745531   7.485420
    25  C    4.458530   5.348648   5.423690   4.676129   6.352637
    26  H    4.793044   5.629820   5.502254   4.521049   6.419885
    27  C    4.329299   5.507406   6.194718   5.935905   7.180529
    28  H    4.709054   5.707737   6.309903   6.094750   7.214802
    29  C    5.651950   6.905033   7.650505   7.355440   8.657317
    30  H    5.704709   7.042277   7.837574   7.521973   8.882243
    31  H    6.138990   7.335127   8.189669   8.046366   9.153189
    32  H    6.410606   7.633792   8.239762   7.800733   9.242438
    33  H    3.676642   4.867569   5.751124   5.712513   6.721157
    34  C    4.091062   4.648239   4.594372   4.016804   5.387650
    35  C    4.931208   5.197144   4.765005   4.013155   5.377096
    36  C    3.476663   3.915775   4.132597   3.997057   4.871954
    37  C    5.223121   5.126924   4.522148   4.002259   4.875678
    38  H    5.666843   6.000841   5.468971   4.506186   6.087054
    39  C    3.870517   3.810516   3.838087   3.976255   4.299909
    40  H    3.195741   3.872167   4.436813   4.471006   5.248876
    41  C    4.752490   4.471243   4.051768   3.980971   4.300918
    42  H    6.113415   5.894327   5.093746   4.493452   5.289900
    43  H    3.923795   3.704105   3.964556   4.449845   4.304991
    44  H    5.384306   4.848134   4.328837   4.458467   4.307911
    45  Br   6.368696   7.259629   7.347168   6.608257   8.218673
                   16         17         18         19         20
    16  H    0.000000
    17  H    4.966106   0.000000
    18  H    4.296039   2.475650   0.000000
    19  H    5.010200   7.006003   7.920338   0.000000
    20  H    7.031121   4.911111   7.063313   4.965861   0.000000
    21  H    7.144185   7.884821   9.245738   2.466116   4.295982
    22  H    7.946606   7.041142   8.879817   4.295748   2.474492
    23  C    5.759510   4.071958   5.984598   5.715107   3.946716
    24  H    6.415450   4.865619   6.897408   5.451655   3.455437
    25  C    5.202007   4.829916   6.237120   5.561821   5.143851
    26  H    4.883854   5.306921   6.612889   4.617011   5.008440
    27  C    6.785833   4.069869   6.098838   7.223998   4.686898
    28  H    6.886693   4.539552   6.256024   7.790130   5.728349
    29  C    8.193698   5.249374   7.454265   7.950697   4.793343
    30  H    8.383692   5.235008   7.599148   7.691659   3.992221
    31  H    8.927976   5.604474   7.751949   9.006051   5.653983
    32  H    8.543965   6.135144   8.260463   7.968539   5.235114
    33  H    6.664860   3.212686   5.331321   7.512276   4.653969
    34  C    4.509894   4.605988   5.469702   6.216323   6.204657
    35  C    4.168453   5.635226   6.049940   6.178605   7.171166
    36  C    4.681169   3.851733   4.542382   7.138738   6.537027
    37  C    4.014034   5.993694   5.848455   7.051345   8.256760
    38  H    4.493171   6.398231   6.923721   5.722543   7.243477
    39  C    4.535168   4.351677   4.258719   7.903506   7.710658
    40  H    5.309971   3.266680   4.380333   7.474365   6.104852
    41  C    4.205612   5.430150   4.990524   7.868892   8.499050
    42  H    4.242936   6.951258   6.610782   7.299026   9.063993
    43  H    5.092765   4.239660   3.872886   8.717457   8.158318
    44  H    4.560781   6.068634   5.205709   8.662216   9.455172
    45  Br   7.029387   6.602022   8.077956   6.884609   6.365804
                   21         22         23         24         25
    21  H    0.000000
    22  H    2.487803   0.000000
    23  C    6.530575   5.859039   0.000000
    24  H    5.944343   5.166928   1.097246   0.000000
    25  C    6.853157   6.709597   1.533103   2.137221   0.000000
    26  H    6.033983   6.210966   2.151420   2.373839   1.088061
    27  C    7.888514   6.881759   1.548398   2.181301   2.614068
    28  H    8.681502   7.856844   2.154385   2.905415   2.584063
    29  C    8.220244   6.910297   2.565588   2.548591   3.699339
    30  H    7.663165   6.111821   2.853677   2.566153   4.216918
    31  H    9.266929   7.849591   3.505972   3.627840   4.548878
    32  H    8.245658   7.094614   2.818811   2.559362   3.638158
    33  H    8.150042   7.013443   2.195053   2.921899   3.328956
    34  C    7.838000   7.850079   2.638065   3.520486   1.507934
    35  C    8.109324   8.525256   3.858500   4.584940   2.477084
    36  C    8.682254   8.453751   3.102070   4.164694   2.574728
    37  C    9.139451   9.644617   5.029920   5.858771   3.773828
    38  H    7.690698   8.327606   4.137162   4.636856   2.646280
    39  C    9.649646   9.580048   4.475624   5.536672   3.838588
    40  H    8.760814   8.223388   2.816023   3.903388   2.841811
    41  C    9.862932  10.130819   5.284019   6.261636   4.312193
    42  H    9.523645  10.267793   5.962169   6.712445   4.621009
    43  H   10.381340  10.157321   5.111873   6.204192   4.714670
    44  H   10.734293  11.071662   6.342644   7.333235   5.396892
    45  Br   7.964596   7.776031   2.844606   2.938266   2.017103
                   26         27         28         29         30
    26  H    0.000000
    27  C    3.524640   0.000000
    28  H    3.641693   1.091768   0.000000
    29  C    4.471881   1.527236   2.140524   0.000000
    30  H    4.817754   2.182700   3.066337   1.096206   0.000000
    31  H    5.419544   2.157908   2.455535   1.095792   1.776438
    32  H    4.320968   2.174778   2.495110   1.095764   1.777654
    33  H    4.204944   1.095093   1.747652   2.158201   2.532865
    34  C    2.130728   3.277597   2.896214   4.629666   5.273723
    35  C    2.580962   4.651641   4.223048   5.938670   6.577229
    36  C    3.370514   3.197480   2.712177   4.674877   5.355188
    37  C    3.931195   5.644706   5.115217   7.018791   7.696993
    38  H    2.364427   5.136306   4.792144   6.273006   6.856535
    39  C    4.488973   4.522285   3.961672   5.989286   6.684195
    40  H    3.769257   2.487758   2.099605   3.960677   4.614964
    41  C    4.718006   5.595788   5.013903   7.044792   7.747075
    42  H    4.601488   6.667771   6.138349   8.005964   8.676766
    43  H    5.435907   4.907253   4.357401   6.338986   7.019494
    44  H    5.772367   6.594397   5.988109   8.047354   8.756559
    45  Br   2.464580   3.303235   2.945024   3.743191   4.478760
                   31         32         33         34         35
    31  H    0.000000
    32  H    1.772603   0.000000
    33  H    2.471169   3.074177   0.000000
    34  C    5.266303   4.720910   3.693754   0.000000
    35  C    6.597005   5.899609   5.091815   1.401456   0.000000
    36  C    5.083963   5.023401   3.240691   1.398092   2.404931
    37  C    7.562220   7.069388   5.912189   2.429997   1.389347
    38  H    7.030257   6.077351   5.718451   2.155808   1.087104
    39  C    6.287977   6.359446   4.417756   2.425240   2.774561
    40  H    4.257859   4.493794   2.298565   2.169948   3.400785
    41  C    7.433398   7.271742   5.636747   2.810053   2.411183
    42  H    8.577349   7.984962   6.975467   3.408701   2.145502
    43  H    6.485557   6.836470   4.592363   3.402294   3.859973
    44  H    8.374830   8.303730   6.556448   3.895614   3.396211
    45  Br   4.457925   3.140795   4.325308   2.899167   3.485776
                   36         37         38         39         40
    36  C    0.000000
    37  C    2.784407   0.000000
    38  H    3.392074   2.143426   0.000000
    39  C    1.394215   2.406943   3.861568   0.000000
    40  H    1.081942   3.865577   4.307804   2.126811   0.000000
    41  C    2.417373   1.395126   3.392710   1.391128   3.380804
    42  H    3.869814   1.085455   2.460680   3.394076   4.950984
    43  H    2.145577   3.394464   4.946949   1.085499   2.430773
    44  H    3.401609   2.156506   4.289283   2.153010   4.271691
    45  Br   3.889088   4.738545   3.351424   5.045964   4.102991
                   41         42         43         44         45
    41  C    0.000000
    42  H    2.157098   0.000000
    43  H    2.153086   4.297074   0.000000
    44  H    1.085608   2.489680   2.485170   0.000000
    45  Br   5.403322   5.427369   5.901577   6.441877   0.000000
 Stoichiometry    C22H20BrS2(1+)
 Framework group  C1[X(C22H20BrS2)]
 Deg. of freedom   129
 Full point group                 C1      NOp   1
 Largest Abelian subgroup         C1      NOp   1
 Largest concise Abelian subgroup C1      NOp   1
                         Standard orientation:                         
 ---------------------------------------------------------------------
 Center     Atomic      Atomic             Coordinates (Angstroms)
 Number     Number       Type             X           Y           Z
 ---------------------------------------------------------------------
      1          6           0        3.761268   -0.201186   -1.773625
      2          6           0        4.793655   -0.990838   -1.278905
      3          6           0        4.738630   -1.495794    0.019117
      4          6           0        3.626514   -1.244614    0.816540
      5          6           0        2.566913   -0.496182    0.296147
      6          6           0        2.637601    0.060496   -0.986512
      7         16           0        1.368118    1.080447   -1.677703
      8          6           0        0.848410    2.019798   -0.270477
      9          6           0        0.779099    1.500212    1.027695
     10         16           0        1.170625   -0.204717    1.373730
     11          6           0        0.432606    2.307879    2.113128
     12          6           0        0.077436    3.633187    1.886463
     13          6           0        0.079393    4.141660    0.588938
     14          6           0        0.482572    3.349669   -0.481012
     15          1           0       -0.207483    5.172161    0.407889
     16          1           0        0.529657    3.768613   -1.480911
     17          1           0        0.422986    1.901033    3.119413
     18          1           0       -0.206527    4.262214    2.722700
     19          1           0        3.834365    0.229331   -2.767181
     20          1           0        3.578325   -1.634058    1.828687
     21          1           0        5.659838   -1.185466   -1.902470
     22          1           0        5.558193   -2.085383    0.414637
     23          6           0       -0.245853   -1.429712    0.874500
     24          1           0        0.400012   -2.284978    0.639285
     25          6           0       -1.025132   -1.075943   -0.397497
     26          1           0       -0.335470   -1.031860   -1.237913
     27          6           0       -1.097680   -1.741910    2.129274
     28          1           0       -2.149903   -1.621974    1.863945
     29          6           0       -0.889623   -3.160383    2.655674
     30          1           0        0.147103   -3.324615    2.971737
     31          1           0       -1.543131   -3.332069    3.518351
     32          1           0       -1.139135   -3.903041    1.889578
     33          1           0       -0.901830   -1.019556    2.928697
     34          6           0       -1.924258    0.134226   -0.427975
     35          6           0       -2.234846    0.655843   -1.691118
     36          6           0       -2.375594    0.819291    0.704121
     37          6           0       -2.967887    1.828751   -1.822360
     38          1           0       -1.884575    0.143067   -2.583399
     39          6           0       -3.105591    2.000030    0.574529
     40          1           0       -2.150566    0.471501    1.703622
     41          6           0       -3.403393    2.509599   -0.685189
     42          1           0       -3.188581    2.217303   -2.811569
     43          1           0       -3.431711    2.523732    1.467664
     44          1           0       -3.964887    3.433595   -0.782656
     45         35           0       -2.084915   -2.727306   -0.865008
 ---------------------------------------------------------------------
 Rotational constants (GHZ):           0.1976764           0.1697320           0.1244627
 Standard basis: 6-31+G(d,p) (6D, 7F)
 There are   598 symmetry adapted cartesian basis functions of A   symmetry.
 There are   598 symmetry adapted basis functions of A   symmetry.
   598 basis functions,  1043 primitive gaussians,   598 cartesian basis functions
   109 alpha electrons      109 beta electrons
       nuclear repulsion energy      3109.5664352915 Hartrees.
 NAtoms=   45 NActive=   45 NUniq=   45 SFac= 1.00D+00 NAtFMM=   60 NAOKFM=F Big=F
 Integral buffers will be    131072 words long.
 Raffenetti 2 integral format.
 Two-electron integral symmetry is turned on.
 Nuclear repulsion after empirical dispersion term =     3109.5221908150 Hartrees.
 Force inversion solution in PCM.
 ------------------------------------------------------------------------------
 Polarizable Continuum Model (PCM)
 =================================
 Model                : PCM.
 Atomic radii         : SMD-Coulomb.
 Polarization charges : Total charges.
 Charge compensation  : None.
 Solution method      : Matrix inversion.
 Cavity type          : VdW (van der Waals Surface) (Alpha=1.000).
 Cavity algorithm     : GePol (No added spheres)
                        Default sphere list used, NSphG=   45.
                        Lebedev-Laikov grids with approx.  5.0 points / Ang**2.
                        Smoothing algorithm: York/Karplus (Gamma=1.0000).
                        Polarization charges: spherical gaussians, with
                                              point-specific exponents (IZeta= 3).
                        Self-potential: point-specific (ISelfS= 7).
                        Self-field    : sphere-specific E.n sum rule (ISelfD= 2).
 1st derivatives      : Analytical E(r).r(x)/FMM algorithm (CHGder, D1EAlg=3).
                        Cavity 1st derivative terms included.
 2nd derivatives      : Analytical E(r).r(xy)/FMM algorithm (CHGder, D2EAlg=3).
                        Cavity 2nd derivative terms included.
 Solvent              : Dichloromethane, Eps=   8.930000 Eps(inf)=   2.028346
 ------------------------------------------------------------------------------
 ------------------------------------------------------------------------------
 Atomic radii for non-electrostatic terms: SMD-CDS.
 ------------------------------------------------------------------------------
 Nuclear repulsion after PCM non-electrostatic terms =     3109.5065627269 Hartrees.
 One-electron integrals computed using PRISM.
 NBasis=   598 RedAO= T EigKep=  1.06D-06  NBF=   598
 NBsUse=   596 1.00D-06 EigRej=  8.63D-07 NBFU=   596
 ExpMin= 3.50D-02 ExpMax= 5.74D+05 ExpMxC= 5.74D+03 IAcc=3 IRadAn=         5 AccDes= 0.00D+00
 Harris functional with IExCor= 4639 and IRadAn=       5 diagonalized for initial guess.
 HarFok:  IExCor= 4639 AccDes= 0.00D+00 IRadAn=         5 IDoV= 1 UseB2=F ITyADJ=14
 ICtDFT=  3500011 ScaDFX=  1.000000  1.000000  1.000000  1.000000
 FoFCou: FMM=F IPFlag=           0 FMFlag=      100000 FMFlg1=           0
         NFxFlg=           0 DoJE=T BraDBF=F KetDBF=T FulRan=T
         wScrn=  0.000000 ICntrl=       500 IOpCl=  0 I1Cent=   200000004 NGrid=           0
         NMat0=    1 NMatS0=      1 NMatT0=    0 NMatD0=    1 NMtDS0=    0 NMtDT0=    0
 Petite list used in FoFCou.
 Requested convergence on RMS density matrix=1.00D-08 within 128 cycles.
 Requested convergence on MAX density matrix=1.00D-06.
 Requested convergence on             energy=1.00D-06.
 No special actions if energy rises.
 Inv3:  Mode=1 IEnd=    32828592.
 Iteration    1 A*A^-1 deviation from unit magnitude is 3.44D-15 for    761.
 Iteration    1 A*A^-1 deviation from orthogonality  is 3.56D-15 for   1283    263.
 Iteration    1 A^-1*A deviation from unit magnitude is 3.11D-15 for    284.
 Iteration    1 A^-1*A deviation from orthogonality  is 2.39D-15 for   1035    865.
 Error on total polarization charges =  0.04869
 SCF Done:  E(RwB97XD) =  -4218.09965753     A.U. after   18 cycles
            NFock= 18  Conv=0.54D-08     -V/T= 2.0065
 SMD-CDS (non-electrostatic) energy       (kcal/mol) =      -9.81
 (included in total energy above)
 DoSCS=F DFT=T ScalE2(SS,OS)=  1.000000  1.000000
 Range of M.O.s used for correlation:     1   596
 NBasis=   598 NAE=   109 NBE=   109 NFC=     0 NFV=     0
 NROrb=    596 NOA=   109 NOB=   109 NVA=   487 NVB=   487

 **** Warning!!: The largest alpha MO coefficient is  0.15589329D+03

 Symmetrizing basis deriv contribution to polar:
 IMax=3 JMax=2 DiffMx= 0.00D+00
 G2DrvN: will do    46 centers at a time, making    1 passes.
 Calling FoFCou, ICntrl=  3107 FMM=F I1Cent=   0 AccDes= 0.00D+00.
 NEqPCM:  Using equilibrium solvation (IEInf=0, Eps=   8.9300, EpsInf=   2.0283)
 G2PCM: DoFxE=T DoFxN=T DoGrad=T DoDP/DQ/DG/TGxP=FFFF NFrqRd=   0 IEInf=0 SqF1=F DoCFld=F IF1Alg=4.
 End of G2Drv F.D. properties file   721 does not exist.
 End of G2Drv F.D. properties file   722 does not exist.
 End of G2Drv F.D. properties file   788 does not exist.
          IDoAtm=111111111111111111111111111111111111111111111
 NEqPCM:  Using equilibrium solvation (IEInf=0, Eps=   8.9300, EpsInf=   2.0283)
          Differentiating once with respect to nuclear coordinates.
 CalDSu exits because no D1Ps are significant.
          There are   138 degrees of freedom in the 1st order CPHF.  IDoFFX=6 NUNeed=     0.
    132 vectors produced by pass  0 Test12= 5.31D-14 1.00D-09 XBig12= 3.42D-01 1.12D-01.
 AX will form   132 AO Fock derivatives at one time.
    132 vectors produced by pass  1 Test12= 5.31D-14 1.00D-09 XBig12= 1.56D-02 2.59D-02.
    132 vectors produced by pass  2 Test12= 5.31D-14 1.00D-09 XBig12= 4.92D-04 2.35D-03.
    132 vectors produced by pass  3 Test12= 5.31D-14 1.00D-09 XBig12= 5.17D-06 2.27D-04.
    132 vectors produced by pass  4 Test12= 5.31D-14 1.00D-09 XBig12= 5.57D-08 1.93D-05.
    132 vectors produced by pass  5 Test12= 5.31D-14 1.00D-09 XBig12= 4.48D-10 1.88D-06.
    132 vectors produced by pass  6 Test12= 5.31D-14 1.00D-09 XBig12= 3.26D-12 1.44D-07.
     74 vectors produced by pass  7 Test12= 5.31D-14 1.00D-09 XBig12= 2.22D-14 1.11D-08.
 InvSVY:  IOpt=1 It=  1 EMax= 6.66D-16
 Solved reduced A of dimension   998 with   138 vectors.
 End of Minotr F.D. properties file   721 does not exist.
 End of Minotr F.D. properties file   722 does not exist.
 End of Minotr F.D. properties file   788 does not exist.

 **********************************************************************

            Population analysis using the SCF Density.

 **********************************************************************

 Orbital symmetries:
       Occupied  (A) (A) (A) (A) (A) (A) (A) (A) (A) (A) (A) (A)
                 (A) (A) (A) (A) (A) (A) (A) (A) (A) (A) (A) (A)
                 (A) (A) (A) (A) (A) (A) (A) (A) (A) (A) (A) (A)
                 (A) (A) (A) (A) (A) (A) (A) (A) (A) (A) (A) (A)
                 (A) (A) (A) (A) (A) (A) (A) (A) (A) (A) (A) (A)
                 (A) (A) (A) (A) (A) (A) (A) (A) (A) (A) (A) (A)
                 (A) (A) (A) (A) (A) (A) (A) (A) (A) (A) (A) (A)
                 (A) (A) (A) (A) (A) (A) (A) (A) (A) (A) (A) (A)
                 (A) (A) (A) (A) (A) (A) (A) (A) (A) (A) (A) (A)
                 (A)
       Virtual   (A) (A) (A) (A) (A) (A) (A) (A) (A) (A) (A) (A)
                 (A) (A) (A) (A) (A) (A) (A) (A) (A) (A) (A) (A)
                 (A) (A) (A) (A) (A) (A) (A) (A) (A) (A) (A) (A)
                 (A) (A) (A) (A) (A) (A) (A) (A) (A) (A) (A) (A)
                 (A) (A) (A) (A) (A) (A) (A) (A) (A) (A) (A) (A)
                 (A) (A) (A) (A) (A) (A) (A) (A) (A) (A) (A) (A)
                 (A) (A) (A) (A) (A) (A) (A) (A) (A) (A) (A) (A)
                 (A) (A) (A) (A) (A) (A) (A) (A) (A) (A) (A) (A)
                 (A) (A) (A) (A) (A) (A) (A) (A) (A) (A) (A) (A)
                 (A) (A) (A) (A) (A) (A) (A) (A) (A) (A) (A) (A)
                 (A) (A) (A) (A) (A) (A) (A) (A) (A) (A) (A) (A)
                 (A) (A) (A) (A) (A) (A) (A) (A) (A) (A) (A) (A)
                 (A) (A) (A) (A) (A) (A) (A) (A) (A) (A) (A) (A)
                 (A) (A) (A) (A) (A) (A) (A) (A) (A) (A) (A) (A)
                 (A) (A) (A) (A) (A) (A) (A) (A) (A) (A) (A) (A)
                 (A) (A) (A) (A) (A) (A) (A) (A) (A) (A) (A) (A)
                 (A) (A) (A) (A) (A) (A) (A) (A) (A) (A) (A) (A)
                 (A) (A) (A) (A) (A) (A) (A) (A) (A) (A) (A) (A)
                 (A) (A) (A) (A) (A) (A) (A) (A) (A) (A) (A) (A)
                 (A) (A) (A) (A) (A) (A) (A) (A) (A) (A) (A) (A)
                 (A) (A) (A) (A) (A) (A) (A) (A) (A) (A) (A) (A)
                 (A) (A) (A) (A) (A) (A) (A) (A) (A) (A) (A) (A)
                 (A) (A) (A) (A) (A) (A) (A) (A) (A) (A) (A) (A)
                 (A) (A) (A) (A) (A) (A) (A) (A) (A) (A) (A) (A)
                 (A) (A) (A) (A) (A) (A) (A) (A) (A) (A) (A) (A)
                 (A) (A) (A) (A) (A) (A) (A) (A) (A) (A) (A) (A)
                 (A) (A) (A) (A) (A) (A) (A) (A) (A) (A) (A) (A)
                 (A) (A) (A) (A) (A) (A) (A) (A) (A) (A) (A) (A)
                 (A) (A) (A) (A) (A) (A) (A) (A) (A) (A) (A) (A)
                 (A) (A) (A) (A) (A) (A) (A) (A) (A) (A) (A) (A)
                 (A) (A) (A) (A) (A) (A) (A) (A) (A) (A) (A) (A)
                 (A) (A) (A) (A) (A) (A) (A) (A) (A) (A) (A) (A)
                 (A) (A) (A) (A) (A) (A) (A) (A) (A) (A) (A) (A)
                 (A) (A) (A) (A) (A) (A) (A) (A) (A) (A) (A) (A)
                 (A) (A) (A) (A) (A) (A) (A) (A) (A) (A) (A) (A)
                 (A) (A) (A) (A) (A) (A) (A) (A) (A) (A) (A) (A)
                 (A) (A) (A) (A) (A) (A) (A) (A) (A) (A) (A) (A)
                 (A) (A) (A) (A) (A) (A) (A) (A) (A) (A) (A) (A)
                 (A) (A) (A) (A) (A) (A) (A) (A) (A) (A) (A) (A)
                 (A) (A) (A) (A) (A) (A) (A) (A) (A) (A) (A) (A)
                 (A) (A) (A) (A) (A) (A) (A)
 The electronic state is 1-A.
 Alpha  occ. eigenvalues -- -483.21997 -89.18864 -89.10404 -62.08015 -56.57121
 Alpha  occ. eigenvalues --  -56.56779 -56.56747 -10.40671 -10.40257 -10.39349
 Alpha  occ. eigenvalues --  -10.39266 -10.39070 -10.38964 -10.35492 -10.35337
 Alpha  occ. eigenvalues --  -10.34505 -10.34367 -10.34272 -10.34164 -10.34129
 Alpha  occ. eigenvalues --  -10.33873 -10.33726 -10.33250 -10.32491 -10.32233
 Alpha  occ. eigenvalues --  -10.31997 -10.31924 -10.31878 -10.30272  -8.72673
 Alpha  occ. eigenvalues --   -8.20017  -8.12004  -6.67035  -6.65779  -6.65752
 Alpha  occ. eigenvalues --   -6.14871  -6.14810  -6.14228  -6.07070  -6.06656
 Alpha  occ. eigenvalues --   -6.06034  -2.77567  -2.77223  -2.77199  -2.76185
 Alpha  occ. eigenvalues --   -2.76185  -1.05285  -1.00829  -0.99926  -0.97940
 Alpha  occ. eigenvalues --   -0.94973  -0.94573  -0.90398  -0.89771  -0.89212
 Alpha  occ. eigenvalues --   -0.86640  -0.86489  -0.86308  -0.83518  -0.81228
 Alpha  occ. eigenvalues --   -0.76771  -0.75215  -0.74522  -0.73589  -0.72538
 Alpha  occ. eigenvalues --   -0.71570  -0.69832  -0.68079  -0.65957  -0.63242
 Alpha  occ. eigenvalues --   -0.61549  -0.60660  -0.59645  -0.58967  -0.58704
 Alpha  occ. eigenvalues --   -0.57926  -0.57292  -0.56137  -0.55223  -0.54683
 Alpha  occ. eigenvalues --   -0.54484  -0.53952  -0.53144  -0.52114  -0.51807
 Alpha  occ. eigenvalues --   -0.51370  -0.50398  -0.50078  -0.49919  -0.48422
 Alpha  occ. eigenvalues --   -0.47075  -0.46880  -0.46618  -0.45886  -0.45629
 Alpha  occ. eigenvalues --   -0.44876  -0.44663  -0.44341  -0.43994  -0.43125
 Alpha  occ. eigenvalues --   -0.41777  -0.39182  -0.38055  -0.37526  -0.37383
 Alpha  occ. eigenvalues --   -0.37270  -0.34520  -0.33677  -0.32483
 Alpha virt. eigenvalues --   -0.03107  -0.00419   0.00028   0.01428   0.02199
 Alpha virt. eigenvalues --    0.03260   0.04127   0.04514   0.05052   0.05432
 Alpha virt. eigenvalues --    0.05951   0.06207   0.06825   0.07153   0.07489
 Alpha virt. eigenvalues --    0.07680   0.07827   0.07899   0.08460   0.08876
 Alpha virt. eigenvalues --    0.09357   0.09652   0.09828   0.09999   0.10438
 Alpha virt. eigenvalues --    0.10660   0.10949   0.11610   0.11728   0.12310
 Alpha virt. eigenvalues --    0.12468   0.12742   0.12942   0.13111   0.13408
 Alpha virt. eigenvalues --    0.13936   0.14306   0.14525   0.14980   0.15385
 Alpha virt. eigenvalues --    0.15692   0.15948   0.16338   0.16463   0.16949
 Alpha virt. eigenvalues --    0.17085   0.17258   0.17616   0.17698   0.18207
 Alpha virt. eigenvalues --    0.18332   0.18922   0.19518   0.19796   0.20003
 Alpha virt. eigenvalues --    0.20169   0.20287   0.20778   0.21012   0.21725
 Alpha virt. eigenvalues --    0.21811   0.22183   0.22269   0.22753   0.23112
 Alpha virt. eigenvalues --    0.23215   0.23427   0.23631   0.23931   0.23970
 Alpha virt. eigenvalues --    0.24049   0.24374   0.24599   0.24832   0.25027
 Alpha virt. eigenvalues --    0.25118   0.25527   0.25585   0.25836   0.26067
 Alpha virt. eigenvalues --    0.26308   0.26373   0.26615   0.27173   0.27470
 Alpha virt. eigenvalues --    0.27609   0.27711   0.27839   0.27951   0.28450
 Alpha virt. eigenvalues --    0.28508   0.28886   0.29209   0.29716   0.29767
 Alpha virt. eigenvalues --    0.29878   0.30424   0.30541   0.30839   0.31243
 Alpha virt. eigenvalues --    0.31422   0.31556   0.31915   0.32139   0.32303
 Alpha virt. eigenvalues --    0.32388   0.32610   0.33216   0.33451   0.33898
 Alpha virt. eigenvalues --    0.34225   0.34585   0.34974   0.35021   0.35135
 Alpha virt. eigenvalues --    0.35489   0.35954   0.36435   0.36541   0.36662
 Alpha virt. eigenvalues --    0.37346   0.37700   0.37957   0.37975   0.38608
 Alpha virt. eigenvalues --    0.38912   0.39273   0.39340   0.40035   0.40452
 Alpha virt. eigenvalues --    0.40806   0.41260   0.41573   0.42157   0.42278
 Alpha virt. eigenvalues --    0.42852   0.43299   0.43829   0.44413   0.44776
 Alpha virt. eigenvalues --    0.45498   0.45806   0.46456   0.47298   0.48222
 Alpha virt. eigenvalues --    0.48620   0.49923   0.50269   0.54479   0.55211
 Alpha virt. eigenvalues --    0.57090   0.57637   0.59769   0.60475   0.60996
 Alpha virt. eigenvalues --    0.61760   0.62429   0.63631   0.64302   0.65107
 Alpha virt. eigenvalues --    0.65891   0.67461   0.68614   0.70079   0.70755
 Alpha virt. eigenvalues --    0.71411   0.71750   0.72579   0.72989   0.73373
 Alpha virt. eigenvalues --    0.74212   0.74661   0.75099   0.75847   0.77041
 Alpha virt. eigenvalues --    0.77259   0.77624   0.78231   0.78837   0.78988
 Alpha virt. eigenvalues --    0.79219   0.79629   0.80083   0.80727   0.80858
 Alpha virt. eigenvalues --    0.81281   0.81383   0.81965   0.82062   0.83059
 Alpha virt. eigenvalues --    0.83882   0.84727   0.84883   0.85665   0.86044
 Alpha virt. eigenvalues --    0.86582   0.86816   0.86865   0.87404   0.88263
 Alpha virt. eigenvalues --    0.88833   0.89231   0.90083   0.91376   0.91736
 Alpha virt. eigenvalues --    0.92219   0.92826   0.93476   0.94560   0.95072
 Alpha virt. eigenvalues --    0.96009   0.96727   0.97646   0.98273   0.98451
 Alpha virt. eigenvalues --    0.98733   0.99073   1.00370   1.00590   1.01086
 Alpha virt. eigenvalues --    1.01508   1.02094   1.02849   1.03518   1.03687
 Alpha virt. eigenvalues --    1.04055   1.04467   1.05020   1.06105   1.06626
 Alpha virt. eigenvalues --    1.07229   1.08065   1.08508   1.09012   1.09329
 Alpha virt. eigenvalues --    1.10030   1.10088   1.10592   1.11185   1.11982
 Alpha virt. eigenvalues --    1.13040   1.13359   1.13600   1.14572   1.15767
 Alpha virt. eigenvalues --    1.16235   1.18272   1.18693   1.19543   1.20211
 Alpha virt. eigenvalues --    1.20990   1.21601   1.22680   1.22952   1.24105
 Alpha virt. eigenvalues --    1.24386   1.25278   1.25863   1.26242   1.27624
 Alpha virt. eigenvalues --    1.28188   1.28625   1.29318   1.31731   1.32328
 Alpha virt. eigenvalues --    1.32511   1.33262   1.34615   1.35391   1.36269
 Alpha virt. eigenvalues --    1.37833   1.38313   1.39709   1.40734   1.42072
 Alpha virt. eigenvalues --    1.42784   1.44552   1.44748   1.45572   1.45997
 Alpha virt. eigenvalues --    1.46381   1.46781   1.46930   1.47260   1.48598
 Alpha virt. eigenvalues --    1.48875   1.49164   1.49559   1.50010   1.50778
 Alpha virt. eigenvalues --    1.51896   1.53880   1.54710   1.55321   1.55664
 Alpha virt. eigenvalues --    1.57066   1.57415   1.58477   1.60845   1.61743
 Alpha virt. eigenvalues --    1.62308   1.64357   1.67552   1.68677   1.74126
 Alpha virt. eigenvalues --    1.75454   1.77958   1.80524   1.82266   1.84462
 Alpha virt. eigenvalues --    1.85948   1.88709   1.89020   1.89918   1.90952
 Alpha virt. eigenvalues --    1.91727   1.92974   1.93584   1.95129   1.95415
 Alpha virt. eigenvalues --    1.95901   1.97097   1.98468   2.01282   2.01784
 Alpha virt. eigenvalues --    2.02366   2.02991   2.03372   2.04396   2.04946
 Alpha virt. eigenvalues --    2.05164   2.05741   2.06310   2.06511   2.06919
 Alpha virt. eigenvalues --    2.07226   2.08554   2.09258   2.09589   2.10360
 Alpha virt. eigenvalues --    2.10983   2.11703   2.12056   2.12571   2.13366
 Alpha virt. eigenvalues --    2.14130   2.14792   2.16270   2.17467   2.18450
 Alpha virt. eigenvalues --    2.20399   2.20748   2.21417   2.22040   2.22654
 Alpha virt. eigenvalues --    2.23599   2.25047   2.26590   2.27931   2.28453
 Alpha virt. eigenvalues --    2.29574   2.33244   2.34455   2.34978   2.35630
 Alpha virt. eigenvalues --    2.36315   2.37565   2.38128   2.39621   2.41424
 Alpha virt. eigenvalues --    2.45533   2.45754   2.46207   2.46713   2.46860
 Alpha virt. eigenvalues --    2.47651   2.48564   2.49375   2.50217   2.50740
 Alpha virt. eigenvalues --    2.51493   2.52653   2.52840   2.53451   2.55604
 Alpha virt. eigenvalues --    2.56417   2.56966   2.57137   2.59306   2.60048
 Alpha virt. eigenvalues --    2.61052   2.61859   2.62392   2.62905   2.63053
 Alpha virt. eigenvalues --    2.63400   2.63849   2.64742   2.65287   2.65760
 Alpha virt. eigenvalues --    2.66475   2.67452   2.68622   2.69048   2.69778
 Alpha virt. eigenvalues --    2.70034   2.71804   2.72783   2.74182   2.75909
 Alpha virt. eigenvalues --    2.77607   2.77867   2.78275   2.79531   2.80296
 Alpha virt. eigenvalues --    2.81866   2.82140   2.83198   2.84678   2.86675
 Alpha virt. eigenvalues --    2.87050   2.88778   2.89099   2.90328   2.94837
 Alpha virt. eigenvalues --    2.95107   2.97575   2.99463   3.01046   3.01732
 Alpha virt. eigenvalues --    3.02620   3.08085   3.09018   3.14232   3.17628
 Alpha virt. eigenvalues --    3.24402   3.25353   3.30292   3.35125   3.35976
 Alpha virt. eigenvalues --    3.36045   3.36455   3.36711   3.38012   3.40409
 Alpha virt. eigenvalues --    3.42006   3.43385   3.43863   3.45205   3.49845
 Alpha virt. eigenvalues --    3.51349   3.53956   3.55384   3.56060   3.57340
 Alpha virt. eigenvalues --    3.58817   3.63198   3.66247   3.87943   3.90887
 Alpha virt. eigenvalues --    3.99190   4.02525   4.14268   4.37993   4.40013
 Alpha virt. eigenvalues --    4.42602   4.46693   4.47449   4.48187   4.51483
 Alpha virt. eigenvalues --    4.52543   4.53736   4.54201   4.55601   4.56766
 Alpha virt. eigenvalues --    4.58433   4.60290   4.62355   4.65269   4.69209
 Alpha virt. eigenvalues --    4.76394   4.80098   4.86638   4.88151   4.97112
 Alpha virt. eigenvalues --    9.22555  83.64035
          Condensed to atoms (all electrons):
               1          2          3          4          5          6
     1  C   15.208423  -0.452877  -0.189256   1.958172  -0.834928  -9.374933
     2  C   -0.452877   6.713942   0.262984   0.186332  -1.609195   0.760007
     3  C   -0.189256   0.262984   7.709232  -1.902151   0.537472  -0.356035
     4  C    1.958172   0.186332  -1.902151  17.823298  -9.268856  -6.233238
     5  C   -0.834928  -1.609195   0.537472  -9.268856  23.622186   1.029227
     6  C   -9.374933   0.760007  -0.356035  -6.233238   1.029227  26.046850
     7  S    3.151460   0.626841  -0.045228  -0.433598  -2.899461  -0.830754
     8  C    0.877901  -0.143236   0.263129  -2.415414   1.735784   3.647816
     9  C   -0.515000   0.249969  -0.329294   0.218657   4.083524   1.856028
    10  S   -2.856071  -0.763478  -0.228838   7.283041 -11.160113 -10.949602
    11  C   -0.701698  -0.089102  -0.018330   0.561696  -0.575533  -1.818928
    12  C   -0.059398   0.011124  -0.004215   0.077994  -0.404452   0.049867
    13  C    0.110984  -0.007338   0.008662  -0.008193   0.015277  -0.162442
    14  C   -0.773411   0.001483   0.046290  -0.889438  -1.134914   0.536740
    15  H   -0.000099   0.000019  -0.000009   0.000089   0.000438   0.000293
    16  H    0.000054  -0.000134  -0.000086   0.001973   0.008309  -0.007046
    17  H    0.000525  -0.000227   0.000799   0.000391   0.001709  -0.001198
    18  H    0.000051  -0.000003   0.000022   0.000086   0.000013  -0.000230
    19  H    0.245522   0.037901   0.012793   0.004181  -0.012633  -0.016212
    20  H    0.004116   0.004031   0.077476   0.280256  -0.029986  -0.064013
    21  H    0.015047   0.254154   0.029048  -0.022723   0.032784   0.024819
    22  H   -0.022066   0.041587   0.248300   0.009651   0.033860   0.017627
    23  C    0.181954   0.138579  -0.108271  -0.630627   1.419556   2.318929
    24  H    0.012401   0.000023   0.011632   0.040345   0.057526  -0.067983
    25  C   -0.309316  -0.074151   0.197830  -1.313570   0.525708   0.288017
    26  H    0.012576  -0.000994  -0.001672   0.032471   0.066502  -0.089387
    27  C   -0.088709   0.012470   0.011294   0.359925  -1.014290  -0.194458
    28  H    0.000043  -0.000019  -0.000186  -0.001488  -0.002224  -0.000863
    29  C    0.016402  -0.002373  -0.020051  -0.007209   0.230546   0.041058
    30  H   -0.000339  -0.000009  -0.001734  -0.001723  -0.000903  -0.000562
    31  H    0.000055  -0.000015  -0.000028  -0.000789   0.003505   0.000149
    32  H   -0.000019   0.000037   0.000025   0.000008   0.003970   0.001570
    33  H    0.000191  -0.000008   0.000962   0.006385   0.015064  -0.001185
    34  C    0.680928   0.062440  -0.114623   0.686563   0.915957  -0.628246
    35  C   -0.356746  -0.047589  -0.012338   0.332625   0.824391  -0.091529
    36  C    0.185341   0.002884   0.054795  -0.489704  -0.466503   0.397538
    37  C    0.047968  -0.004415   0.001826   0.004035   0.229770  -0.079499
    38  H    0.003510   0.000400  -0.000060  -0.000825  -0.004593   0.000722
    39  C   -0.078463  -0.004507   0.012270   0.001757  -0.354668  -0.055533
    40  H   -0.000318   0.000060  -0.000071   0.001382  -0.001590   0.004067
    41  C    0.012385   0.001729  -0.000574   0.005211   0.050689   0.056048
    42  H    0.000174   0.000018  -0.000001  -0.000008  -0.000034  -0.000377
    43  H    0.000001   0.000000   0.000000   0.000025  -0.000009   0.000156
    44  H   -0.000010  -0.000001   0.000000  -0.000001  -0.000036  -0.000106
    45  Br  -0.021962   0.007188   0.001866  -0.083169   0.091296   0.100823
               7          8          9         10         11         12
     1  C    3.151460   0.877901  -0.515000  -2.856071  -0.701698  -0.059398
     2  C    0.626841  -0.143236   0.249969  -0.763478  -0.089102   0.011124
     3  C   -0.045228   0.263129  -0.329294  -0.228838  -0.018330  -0.004215
     4  C   -0.433598  -2.415414   0.218657   7.283041   0.561696   0.077994
     5  C   -2.899461   1.735784   4.083524 -11.160113  -0.575533  -0.404452
     6  C   -0.830754   3.647816   1.856028 -10.949602  -1.818928   0.049867
     7  S   24.478166  -1.017898  -0.931807  -8.346405  -1.099708   0.014287
     8  C   -1.017898  28.426159  -0.564104  -9.411281  -5.508993   0.655912
     9  C   -0.931807  -0.564104  27.037948 -14.828551  -9.118512  -0.845542
    10  S   -8.346405  -9.411281 -14.828551  69.703488   8.085097   0.774981
    11  C   -1.099708  -5.508993  -9.118512   8.085097  15.422554  -0.975727
    12  C    0.014287   0.655912  -0.845542   0.774981  -0.975727   7.735638
    13  C    0.300866  -0.949545  -0.345813  -0.000613  -0.495817   0.195594
    14  C    1.677304 -10.739468  -3.071770   1.275138   3.389387  -1.223264
    15  H   -0.006513   0.042312   0.024899   0.002074  -0.014171   0.036275
    16  H    0.019006  -0.068263   0.046930   0.011636  -0.010816   0.015005
    17  H    0.001711   0.020243  -0.096358   0.068227   0.311475   0.011636
    18  H    0.000966  -0.006021   0.030042  -0.000822  -0.004014   0.259682
    19  H    0.036904  -0.002140   0.008682   0.010038   0.001727   0.000029
    20  H   -0.001670   0.003915  -0.002565   0.046414  -0.002547  -0.000601
    21  H   -0.006606   0.001069  -0.000085   0.003795   0.000135   0.000001
    22  H   -0.000317  -0.000214   0.000144   0.003968   0.000325   0.000025
    23  C    1.501086   1.046330   3.188183 -12.786990  -0.786670  -0.350726
    24  H   -0.012888  -0.024728   0.082048  -0.116850  -0.021267   0.000662
    25  C   -0.005664   0.094108  -0.233518   1.565970  -1.504659   0.139044
    26  H    0.045803  -0.047808   0.035704  -0.024875   0.028152  -0.001168
    27  C   -0.176524  -0.346879  -0.605704   3.231874   0.374316   0.117092
    28  H   -0.004020   0.001814   0.001462   0.011649   0.000825  -0.000266
    29  C    0.027010   0.002364   0.186801  -0.952521   0.011553  -0.038229
    30  H   -0.000564  -0.000653  -0.001261   0.007397   0.000901  -0.000054
    31  H    0.000047   0.000190   0.004142  -0.013310  -0.001871  -0.000168
    32  H    0.000678  -0.000100   0.001268  -0.006372   0.000046   0.000077
    33  H    0.004772  -0.008319  -0.003346   0.021058  -0.005767   0.002347
    34  C    1.061407  -0.683184   0.666624  -4.642944   1.279191  -0.117194
    35  C   -2.335788   0.900219   0.155155   1.368683   1.365968  -0.015913
    36  C    1.302571   1.149227  -0.364705  -1.710053  -1.884638   0.066244
    37  C   -0.090986   0.328329  -0.047608  -0.307578   0.010792  -0.127027
    38  H    0.037507   0.011272  -0.002169  -0.029442  -0.005314   0.001046
    39  C   -0.135975  -1.412672  -0.242680   2.207405   0.023655  -0.074167
    40  H   -0.000742   0.008254   0.044101  -0.067889   0.023154  -0.026189
    41  C   -0.011999   0.682472   0.260075  -0.411313  -0.152621   0.119051
    42  H    0.004379  -0.004754   0.002055  -0.000656   0.000577  -0.000734
    43  H    0.000332   0.010736  -0.006186  -0.004473  -0.006453   0.017613
    44  H   -0.001822  -0.009621  -0.000781   0.001836   0.000399  -0.002945
    45  Br  -0.043788   0.070949   0.068944  -0.205281  -0.034404   0.003159
              13         14         15         16         17         18
     1  C    0.110984  -0.773411  -0.000099   0.000054   0.000525   0.000051
     2  C   -0.007338   0.001483   0.000019  -0.000134  -0.000227  -0.000003
     3  C    0.008662   0.046290  -0.000009  -0.000086   0.000799   0.000022
     4  C   -0.008193  -0.889438   0.000089   0.001973   0.000391   0.000086
     5  C    0.015277  -1.134914   0.000438   0.008309   0.001709   0.000013
     6  C   -0.162442   0.536740   0.000293  -0.007046  -0.001198  -0.000230
     7  S    0.300866   1.677304  -0.006513   0.019006   0.001711   0.000966
     8  C   -0.949545 -10.739468   0.042312  -0.068263   0.020243  -0.006021
     9  C   -0.345813  -3.071770   0.024899   0.046930  -0.096358   0.030042
    10  S   -0.000613   1.275138   0.002074   0.011636   0.068227  -0.000822
    11  C   -0.495817   3.389387  -0.014171  -0.010816   0.311475  -0.004014
    12  C    0.195594  -1.223264   0.036275   0.015005   0.011636   0.259682
    13  C    6.317628   0.732627   0.237216   0.055036   0.018432   0.026844
    14  C    0.732627  16.121868   0.005667   0.252964  -0.011863   0.023004
    15  H    0.237216   0.005667   0.470681  -0.003767  -0.000117  -0.003482
    16  H    0.055036   0.252964  -0.003767   0.466879   0.000009  -0.000120
    17  H    0.018432  -0.011863  -0.000117   0.000009   0.461844  -0.003726
    18  H    0.026844   0.023004  -0.003482  -0.000120  -0.003726   0.468495
    19  H   -0.000276   0.001845   0.000000   0.000000   0.000000   0.000000
    20  H    0.000051   0.000675   0.000000   0.000000   0.000000   0.000000
    21  H   -0.000001   0.000005   0.000000   0.000000   0.000000   0.000000
    22  H   -0.000008   0.000068   0.000000   0.000000   0.000000   0.000000
    23  C   -0.066937  -0.069150  -0.000091   0.000232  -0.014113  -0.000923
    24  H   -0.000650  -0.006993   0.000000   0.000000   0.000000   0.000000
    25  C   -0.014650   1.703873   0.000019  -0.006631   0.013362   0.001442
    26  H    0.000581  -0.040150   0.000000   0.000001   0.000000   0.000000
    27  C    0.030689  -0.159059   0.000013   0.000188  -0.001761  -0.000334
    28  H    0.000617  -0.002339   0.000000   0.000000   0.000005   0.000000
    29  C   -0.000686  -0.007322   0.000001  -0.000001   0.000998  -0.000061
    30  H    0.000026  -0.000094   0.000000   0.000000   0.000000   0.000000
    31  H    0.000004  -0.000015   0.000000   0.000000   0.000000   0.000000
    32  H   -0.000015   0.000049   0.000000   0.000000   0.000000   0.000000
    33  H   -0.001219   0.002383   0.000000   0.000000  -0.000009   0.000000
    34  C    0.417986  -1.512455  -0.003131   0.009457  -0.010712  -0.000573
    35  C   -0.212243  -1.732219   0.001694  -0.002802  -0.000535  -0.000525
    36  C    0.383106   1.065843   0.001170  -0.002535   0.019138  -0.014826
    37  C    0.111297  -0.229208  -0.004095   0.009974   0.001008   0.000077
    38  H   -0.002236  -0.008113   0.000000   0.000002   0.000000   0.000000
    39  C   -0.415588   1.297759  -0.003969  -0.005617  -0.006724   0.018864
    40  H   -0.004508  -0.005981   0.000001   0.000000  -0.000213  -0.000002
    41  C   -0.221912  -0.492116   0.009469  -0.002433  -0.001175  -0.002465
    42  H   -0.003053   0.004585   0.000001  -0.000025   0.000000   0.000000
    43  H    0.000409  -0.010900  -0.000009   0.000001  -0.000002  -0.000071
    44  H    0.010463   0.003873  -0.000028  -0.000002   0.000000   0.000001
    45  Br  -0.000871  -0.010068   0.000012  -0.000134  -0.000099  -0.000004
              19         20         21         22         23         24
     1  C    0.245522   0.004116   0.015047  -0.022066   0.181954   0.012401
     2  C    0.037901   0.004031   0.254154   0.041587   0.138579   0.000023
     3  C    0.012793   0.077476   0.029048   0.248300  -0.108271   0.011632
     4  C    0.004181   0.280256  -0.022723   0.009651  -0.630627   0.040345
     5  C   -0.012633  -0.029986   0.032784   0.033860   1.419556   0.057526
     6  C   -0.016212  -0.064013   0.024819   0.017627   2.318929  -0.067983
     7  S    0.036904  -0.001670  -0.006606  -0.000317   1.501086  -0.012888
     8  C   -0.002140   0.003915   0.001069  -0.000214   1.046330  -0.024728
     9  C    0.008682  -0.002565  -0.000085   0.000144   3.188183   0.082048
    10  S    0.010038   0.046414   0.003795   0.003968 -12.786990  -0.116850
    11  C    0.001727  -0.002547   0.000135   0.000325  -0.786670  -0.021267
    12  C    0.000029  -0.000601   0.000001   0.000025  -0.350726   0.000662
    13  C   -0.000276   0.000051  -0.000001  -0.000008  -0.066937  -0.000650
    14  C    0.001845   0.000675   0.000005   0.000068  -0.069150  -0.006993
    15  H    0.000000   0.000000   0.000000   0.000000  -0.000091   0.000000
    16  H    0.000000   0.000000   0.000000   0.000000   0.000232   0.000000
    17  H    0.000000   0.000000   0.000000   0.000000  -0.014113   0.000000
    18  H    0.000000   0.000000   0.000000   0.000000  -0.000923   0.000000
    19  H    0.460039   0.000008  -0.003660  -0.000110  -0.000876   0.000000
    20  H    0.000008   0.457624  -0.000108  -0.003707   0.004373   0.000116
    21  H   -0.003660  -0.000108   0.460856  -0.003477  -0.000638   0.000000
    22  H   -0.000110  -0.003707  -0.003477   0.461206  -0.000868  -0.000001
    23  C   -0.000876   0.004373  -0.000638  -0.000868  17.971988   0.258698
    24  H    0.000000   0.000116   0.000000  -0.000001   0.258698   0.462011
    25  C   -0.000553   0.007949   0.000313  -0.000237  -7.059236   0.092147
    26  H   -0.000004   0.000000   0.000000   0.000000   0.050975  -0.004007
    27  C   -0.000019  -0.000588   0.000003   0.000012  -2.571006  -0.095836
    28  H    0.000000   0.000000   0.000000   0.000000  -0.197096   0.002210
    29  C    0.000001   0.001055  -0.000005  -0.000013   0.622604   0.021544
    30  H    0.000000  -0.000002   0.000000   0.000000   0.002775   0.000721
    31  H    0.000000   0.000000   0.000000   0.000000  -0.001216   0.000275
    32  H    0.000000   0.000000   0.000000   0.000000   0.063545   0.000806
    33  H    0.000000  -0.000002   0.000000   0.000000  -0.041460   0.002514
    34  C    0.000311  -0.001796  -0.000015  -0.000038   3.189173   0.028686
    35  C   -0.000101   0.000176  -0.000006  -0.000009   0.158457   0.022975
    36  C   -0.000086   0.000261   0.000008   0.000004  -1.006441  -0.005201
    37  C   -0.000050   0.000007   0.000001  -0.000001  -0.402487   0.001481
    38  H    0.000000   0.000000   0.000000   0.000000   0.032815  -0.000006
    39  C    0.000016   0.000041   0.000000   0.000001  -0.205380   0.003054
    40  H    0.000000   0.000000   0.000000   0.000000   0.149682  -0.000066
    41  C   -0.000005   0.000001   0.000000   0.000000   0.175589   0.000371
    42  H    0.000000   0.000000   0.000000   0.000000   0.000825   0.000000
    43  H    0.000000   0.000000   0.000000   0.000000   0.005622   0.000000
    44  H    0.000000   0.000000   0.000000   0.000000  -0.001566   0.000000
    45  Br  -0.000080   0.000134   0.000013   0.000008   0.103530  -0.002661
              25         26         27         28         29         30
     1  C   -0.309316   0.012576  -0.088709   0.000043   0.016402  -0.000339
     2  C   -0.074151  -0.000994   0.012470  -0.000019  -0.002373  -0.000009
     3  C    0.197830  -0.001672   0.011294  -0.000186  -0.020051  -0.001734
     4  C   -1.313570   0.032471   0.359925  -0.001488  -0.007209  -0.001723
     5  C    0.525708   0.066502  -1.014290  -0.002224   0.230546  -0.000903
     6  C    0.288017  -0.089387  -0.194458  -0.000863   0.041058  -0.000562
     7  S   -0.005664   0.045803  -0.176524  -0.004020   0.027010  -0.000564
     8  C    0.094108  -0.047808  -0.346879   0.001814   0.002364  -0.000653
     9  C   -0.233518   0.035704  -0.605704   0.001462   0.186801  -0.001261
    10  S    1.565970  -0.024875   3.231874   0.011649  -0.952521   0.007397
    11  C   -1.504659   0.028152   0.374316   0.000825   0.011553   0.000901
    12  C    0.139044  -0.001168   0.117092  -0.000266  -0.038229  -0.000054
    13  C   -0.014650   0.000581   0.030689   0.000617  -0.000686   0.000026
    14  C    1.703873  -0.040150  -0.159059  -0.002339  -0.007322  -0.000094
    15  H    0.000019   0.000000   0.000013   0.000000   0.000001   0.000000
    16  H   -0.006631   0.000001   0.000188   0.000000  -0.000001   0.000000
    17  H    0.013362   0.000000  -0.001761   0.000005   0.000998   0.000000
    18  H    0.001442   0.000000  -0.000334   0.000000  -0.000061   0.000000
    19  H   -0.000553  -0.000004  -0.000019   0.000000   0.000001   0.000000
    20  H    0.007949   0.000000  -0.000588   0.000000   0.001055  -0.000002
    21  H    0.000313   0.000000   0.000003   0.000000  -0.000005   0.000000
    22  H   -0.000237   0.000000   0.000012   0.000000  -0.000013   0.000000
    23  C   -7.059236   0.050975  -2.571006  -0.197096   0.622604   0.002775
    24  H    0.092147  -0.004007  -0.095836   0.002210   0.021544   0.000721
    25  C   30.068709   0.009138  -1.406106   0.015078  -0.530421  -0.008448
    26  H    0.009138   0.521575   0.040191   0.000165   0.012798   0.000009
    27  C   -1.406106   0.040191   9.140914   0.411547  -1.110321  -0.131051
    28  H    0.015078   0.000165   0.411547   0.494639   0.048139   0.003887
    29  C   -0.530421   0.012798  -1.110321   0.048139   6.452488   0.483849
    30  H   -0.008448   0.000009  -0.131051   0.003887   0.483849   0.513148
    31  H    0.022553   0.000002  -0.147704  -0.003110   0.504139  -0.022263
    32  H   -0.018624  -0.000031  -0.061155  -0.004161   0.393327  -0.026022
    33  H    0.016268  -0.000117   0.371264  -0.023781  -0.050390  -0.003559
    34  C  -17.440084   0.105642   0.995685   0.259021   0.832091   0.023393
    35  C   -8.344072   0.409338   0.819892   0.069051   0.233372   0.000826
    36  C    8.229876  -0.327201  -0.844228  -0.191859  -0.409705  -0.013806
    37  C   -1.356030   0.049396  -0.002467   0.002086   0.008882   0.000018
    38  H   -0.026024   0.001215   0.000164  -0.000004   0.000227   0.000000
    39  C    4.674010  -0.063295  -0.966495  -0.090213  -0.236196  -0.001756
    40  H   -0.175640  -0.000079  -0.009690  -0.001491   0.019476  -0.000001
    41  C   -0.851037   0.007976  -0.002140  -0.002573   0.015428  -0.000022
    42  H   -0.002184  -0.000012   0.000172   0.000000   0.000002   0.000000
    43  H   -0.010356   0.000002   0.000340   0.000004   0.000012   0.000000
    44  H    0.006010   0.000000  -0.000061   0.000000  -0.000015   0.000000
    45  Br   0.263175  -0.059532   0.011450  -0.009061  -0.094904   0.000971
              31         32         33         34         35         36
     1  C    0.000055  -0.000019   0.000191   0.680928  -0.356746   0.185341
     2  C   -0.000015   0.000037  -0.000008   0.062440  -0.047589   0.002884
     3  C   -0.000028   0.000025   0.000962  -0.114623  -0.012338   0.054795
     4  C   -0.000789   0.000008   0.006385   0.686563   0.332625  -0.489704
     5  C    0.003505   0.003970   0.015064   0.915957   0.824391  -0.466503
     6  C    0.000149   0.001570  -0.001185  -0.628246  -0.091529   0.397538
     7  S    0.000047   0.000678   0.004772   1.061407  -2.335788   1.302571
     8  C    0.000190  -0.000100  -0.008319  -0.683184   0.900219   1.149227
     9  C    0.004142   0.001268  -0.003346   0.666624   0.155155  -0.364705
    10  S   -0.013310  -0.006372   0.021058  -4.642944   1.368683  -1.710053
    11  C   -0.001871   0.000046  -0.005767   1.279191   1.365968  -1.884638
    12  C   -0.000168   0.000077   0.002347  -0.117194  -0.015913   0.066244
    13  C    0.000004  -0.000015  -0.001219   0.417986  -0.212243   0.383106
    14  C   -0.000015   0.000049   0.002383  -1.512455  -1.732219   1.065843
    15  H    0.000000   0.000000   0.000000  -0.003131   0.001694   0.001170
    16  H    0.000000   0.000000   0.000000   0.009457  -0.002802  -0.002535
    17  H    0.000000   0.000000  -0.000009  -0.010712  -0.000535   0.019138
    18  H    0.000000   0.000000   0.000000  -0.000573  -0.000525  -0.014826
    19  H    0.000000   0.000000   0.000000   0.000311  -0.000101  -0.000086
    20  H    0.000000   0.000000  -0.000002  -0.001796   0.000176   0.000261
    21  H    0.000000   0.000000   0.000000  -0.000015  -0.000006   0.000008
    22  H    0.000000   0.000000   0.000000  -0.000038  -0.000009   0.000004
    23  C   -0.001216   0.063545  -0.041460   3.189173   0.158457  -1.006441
    24  H    0.000275   0.000806   0.002514   0.028686   0.022975  -0.005201
    25  C    0.022553  -0.018624   0.016268 -17.440084  -8.344072   8.229876
    26  H    0.000002  -0.000031  -0.000117   0.105642   0.409338  -0.327201
    27  C   -0.147704  -0.061155   0.371264   0.995685   0.819892  -0.844228
    28  H   -0.003110  -0.004161  -0.023781   0.259021   0.069051  -0.191859
    29  C    0.504139   0.393327  -0.050390   0.832091   0.233372  -0.409705
    30  H   -0.022263  -0.026022  -0.003559   0.023393   0.000826  -0.013806
    31  H    0.497920  -0.022197  -0.003399   0.001653   0.001477  -0.006603
    32  H   -0.022197   0.504621   0.003781  -0.034979  -0.004188   0.020761
    33  H   -0.003399   0.003781   0.510440  -0.133955  -0.019473   0.091205
    34  C    0.001653  -0.034979  -0.133955  34.990728   0.096385  -8.493391
    35  C    0.001477  -0.004188  -0.019473   0.096385  27.946821 -13.330992
    36  C   -0.006603   0.020761   0.091205  -8.493391 -13.330992  30.521550
    37  C    0.000062  -0.000174   0.000150  -0.399702  -0.234203  -0.153188
    38  H    0.000000   0.000000   0.000000   0.196860   0.034391   0.090523
    39  C   -0.001208   0.002949   0.052923  -6.465932  -3.344105  -7.709888
    40  H   -0.000020   0.000000  -0.001398   0.255104   0.056350  -0.023975
    41  C    0.000043   0.000029   0.000917  -1.208467   1.128716   0.041531
    42  H    0.000000   0.000000   0.000000   0.054948   0.024125  -0.003020
    43  H    0.000000   0.000000  -0.000003   0.031696   0.014124   0.129980
    44  H    0.000000   0.000000   0.000000  -0.003493  -0.006269   0.006157
    45  Br   0.001747  -0.001586   0.000350   0.080479  -0.003307  -0.190622
              37         38         39         40         41         42
     1  C    0.047968   0.003510  -0.078463  -0.000318   0.012385   0.000174
     2  C   -0.004415   0.000400  -0.004507   0.000060   0.001729   0.000018
     3  C    0.001826  -0.000060   0.012270  -0.000071  -0.000574  -0.000001
     4  C    0.004035  -0.000825   0.001757   0.001382   0.005211  -0.000008
     5  C    0.229770  -0.004593  -0.354668  -0.001590   0.050689  -0.000034
     6  C   -0.079499   0.000722  -0.055533   0.004067   0.056048  -0.000377
     7  S   -0.090986   0.037507  -0.135975  -0.000742  -0.011999   0.004379
     8  C    0.328329   0.011272  -1.412672   0.008254   0.682472  -0.004754
     9  C   -0.047608  -0.002169  -0.242680   0.044101   0.260075   0.002055
    10  S   -0.307578  -0.029442   2.207405  -0.067889  -0.411313  -0.000656
    11  C    0.010792  -0.005314   0.023655   0.023154  -0.152621   0.000577
    12  C   -0.127027   0.001046  -0.074167  -0.026189   0.119051  -0.000734
    13  C    0.111297  -0.002236  -0.415588  -0.004508  -0.221912  -0.003053
    14  C   -0.229208  -0.008113   1.297759  -0.005981  -0.492116   0.004585
    15  H   -0.004095   0.000000  -0.003969   0.000001   0.009469   0.000001
    16  H    0.009974   0.000002  -0.005617   0.000000  -0.002433  -0.000025
    17  H    0.001008   0.000000  -0.006724  -0.000213  -0.001175   0.000000
    18  H    0.000077   0.000000   0.018864  -0.000002  -0.002465   0.000000
    19  H   -0.000050   0.000000   0.000016   0.000000  -0.000005   0.000000
    20  H    0.000007   0.000000   0.000041   0.000000   0.000001   0.000000
    21  H    0.000001   0.000000   0.000000   0.000000   0.000000   0.000000
    22  H   -0.000001   0.000000   0.000001   0.000000   0.000000   0.000000
    23  C   -0.402487   0.032815  -0.205380   0.149682   0.175589   0.000825
    24  H    0.001481  -0.000006   0.003054  -0.000066   0.000371   0.000000
    25  C   -1.356030  -0.026024   4.674010  -0.175640  -0.851037  -0.002184
    26  H    0.049396   0.001215  -0.063295  -0.000079   0.007976  -0.000012
    27  C   -0.002467   0.000164  -0.966495  -0.009690  -0.002140   0.000172
    28  H    0.002086  -0.000004  -0.090213  -0.001491  -0.002573   0.000000
    29  C    0.008882   0.000227  -0.236196   0.019476   0.015428   0.000002
    30  H    0.000018   0.000000  -0.001756  -0.000001  -0.000022   0.000000
    31  H    0.000062   0.000000  -0.001208  -0.000020   0.000043   0.000000
    32  H   -0.000174   0.000000   0.002949   0.000000   0.000029   0.000000
    33  H    0.000150   0.000000   0.052923  -0.001398   0.000917   0.000000
    34  C   -0.399702   0.196860  -6.465932   0.255104  -1.208467   0.054948
    35  C   -0.234203   0.034391  -3.344105   0.056350   1.128716   0.024125
    36  C   -0.153188   0.090523  -7.709888  -0.023975   0.041531  -0.003020
    37  C    8.217190   0.016927  -0.237979  -0.009528   0.541996   0.237796
    38  H    0.016927   0.505200  -0.021996  -0.000136  -0.010972  -0.003925
    39  C   -0.237979  -0.021996  20.646400   0.052503  -0.390863   0.005373
    40  H   -0.009528  -0.000136   0.052503   0.536037   0.013096   0.000013
    41  C    0.541996  -0.010972  -0.390863   0.013096   6.465394   0.007708
    42  H    0.237796  -0.003925   0.005373   0.000013   0.007708   0.490216
    43  H   -0.017307   0.000011   0.117949  -0.005031   0.051015  -0.000131
    44  H    0.041041  -0.000125   0.041111  -0.000143   0.242718  -0.003622
    45  Br  -0.052517   0.000306  -0.077760   0.001908   0.008693   0.000242
              43         44         45
     1  C    0.000001  -0.000010  -0.021962
     2  C    0.000000  -0.000001   0.007188
     3  C    0.000000   0.000000   0.001866
     4  C    0.000025  -0.000001  -0.083169
     5  C   -0.000009  -0.000036   0.091296
     6  C    0.000156  -0.000106   0.100823
     7  S    0.000332  -0.001822  -0.043788
     8  C    0.010736  -0.009621   0.070949
     9  C   -0.006186  -0.000781   0.068944
    10  S   -0.004473   0.001836  -0.205281
    11  C   -0.006453   0.000399  -0.034404
    12  C    0.017613  -0.002945   0.003159
    13  C    0.000409   0.010463  -0.000871
    14  C   -0.010900   0.003873  -0.010068
    15  H   -0.000009  -0.000028   0.000012
    16  H    0.000001  -0.000002  -0.000134
    17  H   -0.000002   0.000000  -0.000099
    18  H   -0.000071   0.000001  -0.000004
    19  H    0.000000   0.000000  -0.000080
    20  H    0.000000   0.000000   0.000134
    21  H    0.000000   0.000000   0.000013
    22  H    0.000000   0.000000   0.000008
    23  C    0.005622  -0.001566   0.103530
    24  H    0.000000   0.000000  -0.002661
    25  C   -0.010356   0.006010   0.263175
    26  H    0.000002   0.000000  -0.059532
    27  C    0.000340  -0.000061   0.011450
    28  H    0.000004   0.000000  -0.009061
    29  C    0.000012  -0.000015  -0.094904
    30  H    0.000000   0.000000   0.000971
    31  H    0.000000   0.000000   0.001747
    32  H    0.000000   0.000000  -0.001586
    33  H   -0.000003   0.000000   0.000350
    34  C    0.031696  -0.003493   0.080479
    35  C    0.014124  -0.006269  -0.003307
    36  C    0.129980   0.006157  -0.190622
    37  C   -0.017307   0.041041  -0.052517
    38  H    0.000011  -0.000125   0.000306
    39  C    0.117949   0.041111  -0.077760
    40  H   -0.005031  -0.000143   0.001908
    41  C    0.051015   0.242718   0.008693
    42  H   -0.000131  -0.003622   0.000242
    43  H    0.501826  -0.003568   0.000066
    44  H   -0.003568   0.492991  -0.000011
    45  Br   0.000066  -0.000011  35.005714
 Mulliken charges:
               1
     1  C   -0.090566
     2  C   -0.176531
     3  C   -0.155654
     4  C   -0.173826
     5  C    0.239862
     6  C   -0.153993
     7  S    0.147622
     8  C   -0.615208
     9  C   -0.096025
    10  S    0.142551
    11  C   -0.054364
    12  C   -0.036409
    13  C   -0.059781
    14  C   -0.013124
    15  H    0.207137
    16  H    0.212756
    17  H    0.217317
    18  H    0.208612
    19  H    0.216807
    20  H    0.218904
    21  H    0.215272
    22  H    0.214281
    23  C   -0.282728
    24  H    0.256891
    25  C   -1.243387
    26  H    0.230121
    27  C    0.007087
    28  H    0.212512
    29  C   -0.705742
    30  H    0.176903
    31  H    0.185953
    32  H    0.182078
    33  H    0.194416
    34  C    0.972506
    35  C    0.129736
    36  C   -0.116543
    37  C   -0.106057
    38  H    0.182840
    39  C   -0.554411
    40  H    0.169515
    41  C   -0.135664
    42  H    0.189329
    43  H    0.182580
    44  H    0.187628
    45  Br   0.068796
 Sum of Mulliken charges =   1.00000
 Mulliken charges with hydrogens summed into heavy atoms:
               1
     1  C    0.126242
     2  C    0.038741
     3  C    0.058627
     4  C    0.045078
     5  C    0.239862
     6  C   -0.153993
     7  S    0.147622
     8  C   -0.615208
     9  C   -0.096025
    10  S    0.142551
    11  C    0.162953
    12  C    0.172203
    13  C    0.147356
    14  C    0.199631
    23  C   -0.025837
    25  C   -1.013266
    27  C    0.414014
    29  C   -0.160809
    34  C    0.972506
    35  C    0.312576
    36  C    0.052972
    37  C    0.083272
    39  C   -0.371831
    41  C    0.051965
    45  Br   0.068796
 APT charges:
               1
     1  C   -0.908007
     2  C   -0.453275
     3  C   -0.439390
     4  C   -0.800645
     5  C   -0.292138
     6  C   -0.476969
     7  S   -0.863842
     8  C   -0.551290
     9  C   -0.264276
    10  S    1.329709
    11  C   -0.542379
    12  C   -0.585928
    13  C   -0.445230
    14  C   -0.714646
    15  H    1.036052
    16  H    0.694851
    17  H    0.589832
    18  H    0.991129
    19  H    0.713029
    20  H    0.591015
    21  H    1.204528
    22  H    1.146406
    23  C   -0.301758
    24  H    0.537196
    25  C   -1.924534
    26  H    0.398321
    27  C   -0.255252
    28  H    0.459195
    29  C   -2.147015
    30  H    0.396347
    31  H    0.812234
    32  H    0.415408
    33  H    0.424908
    34  C   -0.050216
    35  C   -0.167867
    36  C   -0.673288
    37  C   -0.500263
    38  H    0.415241
    39  C   -0.519830
    40  H    0.343160
    41  C   -0.344892
    42  H    0.848038
    43  H    0.748859
    44  H    1.016940
    45  Br   0.110534
 Sum of APT charges =   1.00000
 APT charges with hydrogens summed into heavy atoms:
               1
     1  C   -0.194978
     2  C    0.751253
     3  C    0.707016
     4  C   -0.209631
     5  C   -0.292138
     6  C   -0.476969
     7  S   -0.863842
     8  C   -0.551290
     9  C   -0.264276
    10  S    1.329709
    11  C    0.047453
    12  C    0.405200
    13  C    0.590822
    14  C   -0.019795
    23  C    0.235439
    25  C   -1.526213
    27  C    0.628851
    29  C   -0.523026
    34  C   -0.050216
    35  C    0.247374
    36  C   -0.330129
    37  C    0.347775
    39  C    0.229029
    41  C    0.672048
    45  Br   0.110534
 Electronic spatial extent (au):  <R**2>=           9361.2770
 Charge=              1.0000 electrons
 Dipole moment (field-independent basis, Debye):
    X=              6.5560    Y=              3.3230    Z=              4.2837  Tot=              8.5073
 Quadrupole moment (field-independent basis, Debye-Ang):
   XX=           -137.9211   YY=           -139.9635   ZZ=           -143.1157
   XY=            -20.9233   XZ=             -6.5866   YZ=             -3.7852
 Traceless Quadrupole moment (field-independent basis, Debye-Ang):
   XX=              2.4123   YY=              0.3699   ZZ=             -2.7823
   XY=            -20.9233   XZ=             -6.5866   YZ=             -3.7852
 Octapole moment (field-independent basis, Debye-Ang**2):
  XXX=            115.9177  YYY=             30.9664  ZZZ=             -1.2730  XYY=            -38.6129
  XXY=            -66.4348  XXZ=            -33.9377  XZZ=            -10.4185  YZZ=             -8.7386
  YYZ=             25.1684  XYZ=              1.0040
 Hexadecapole moment (field-independent basis, Debye-Ang**3):
 XXXX=          -4829.7241 YYYY=          -3831.5271 ZZZZ=          -1906.6335 XXXY=           -262.0386
 XXXZ=           -131.5887 YYYX=             36.3789 YYYZ=             86.4497 ZZZX=              4.0811
 ZZZY=             72.7874 XXYY=          -1537.3788 XXZZ=          -1117.1732 YYZZ=           -957.6567
 XXYZ=            -23.7969 YYXZ=             26.0100 ZZXY=             11.2403
 N-N= 3.109506562727D+03 E-N=-1.618188381612D+04  KE= 4.190870887310D+03
  Exact polarizability:       0.000       0.000       0.000       0.000       0.000       0.000
 Approx polarizability:     312.868     -48.571     363.485     -14.760      -4.782     360.549
 D2PCM: PCM CHGder 2nd derivatives, FixD1E=F FixD2E=F DoIter=F DoCFld=F I1PDM=0
 Calling FoFJK, ICntrl=    100127 FMM=F ISym2X=0 I1Cent= 0 IOpClX= 0 NMat=1 NMatS=1 NMatT=0.
 ***** Axes restored to original set *****
 -------------------------------------------------------------------
 Center     Atomic                   Forces (Hartrees/Bohr)
 Number     Number              X              Y              Z
 -------------------------------------------------------------------
      1        6          -0.000355783   -0.000084818    0.000385391
      2        6          -0.000385718    0.000072162    0.000956263
      3        6          -0.001273614   -0.000441036    0.000714687
      4        6          -0.001819041   -0.000787548   -0.000035015
      5        6          -0.001368354   -0.000579505   -0.000580032
      6        6          -0.000836053   -0.000435589   -0.000331478
      7       16          -0.000803817    0.000229134   -0.001424455
      8        6          -0.000770435   -0.000450142   -0.000323981
      9        6          -0.001367336   -0.000822095   -0.000503686
     10       16          -0.002350268   -0.000955331   -0.001310109
     11        6          -0.001228197   -0.001230308   -0.000221515
     12        6          -0.000442624   -0.001068674    0.000411474
     13        6           0.000207804   -0.000549834    0.000755175
     14        6          -0.000165603   -0.000243481    0.000329930
     15        1           0.000104063   -0.000025392    0.000110079
     16        1           0.000000570   -0.000017919   -0.000070911
     17        1          -0.000153137   -0.000026684    0.000008435
     18        1           0.000024101   -0.000092190    0.000094301
     19        1          -0.000166807    0.000084920    0.000077552
     20        1          -0.000272681    0.000025769   -0.000015500
     21        1           0.000005356   -0.000037391    0.000132714
     22        1          -0.000090317    0.000008629    0.000065378
     23        6           0.001252798   -0.000310683   -0.000470264
     24        1          -0.000103150    0.001076866   -0.000023725
     25        6           0.000595775    0.000380287   -0.000345325
     26        1          -0.000225673   -0.000079696    0.000100011
     27        6           0.000872296    0.000492646    0.000035391
     28        1          -0.000053407    0.000063421    0.000145708
     29        6           0.002774560   -0.000351186    0.000659860
     30        1          -0.000689289    0.000143627   -0.000070191
     31        1           0.001223581    0.000114144   -0.001094755
     32        1           0.000702887    0.000651774    0.000910697
     33        1           0.000074982    0.000039878   -0.000006717
     34        6           0.000795974    0.000352934   -0.000246542
     35        6           0.000508638    0.000135699   -0.000296770
     36        6           0.000577558    0.000075442   -0.000402271
     37        6          -0.000009120   -0.000195649   -0.000344749
     38        1          -0.000007415    0.000031870   -0.000112479
     39        6           0.000063331   -0.000114203   -0.000292032
     40        1           0.000182290   -0.000044106   -0.000097636
     41        6          -0.000242777   -0.000279476   -0.000313668
     42        1          -0.000055091   -0.000027779   -0.000012806
     43        1           0.000008387    0.000003695   -0.000027478
     44        1          -0.000037430   -0.000051780    0.000009220
     45       35           0.005298187    0.005319596    0.003071823
 -------------------------------------------------------------------
 Cartesian Forces:  Max     0.005319596 RMS     0.000933702
 FormGI is forming the generalized inverse of G from B-inverse, IUseBI=4.

 GradGradGradGradGradGradGradGradGradGradGradGradGradGradGradGradGradGrad
 Berny optimization.
 Internal  Forces:  Max     0.015043781 RMS     0.001978504
 Search for a local minimum.
 Step number   1 out of a maximum of  263
 All quantities printed in internal units (Hartrees-Bohrs-Radians)
 Mixed Optimization -- RFO/linear search
 Second derivative matrix not updated -- analytic derivatives used.
 ITU=  0
     Eigenvalues ---   -0.00202   0.00233   0.00342   0.00479   0.00947
     Eigenvalues ---    0.01181   0.01323   0.01571   0.01701   0.01757
     Eigenvalues ---    0.01771   0.01782   0.01843   0.01878   0.01978
     Eigenvalues ---    0.02149   0.02237   0.02270   0.02331   0.02356
     Eigenvalues ---    0.02505   0.02545   0.02577   0.02590   0.02597
     Eigenvalues ---    0.02757   0.02794   0.02842   0.02910   0.02920
     Eigenvalues ---    0.02986   0.03028   0.03088   0.03191   0.03402
     Eigenvalues ---    0.03748   0.03965   0.04505   0.04572   0.04936
     Eigenvalues ---    0.05716   0.06447   0.07081   0.07581   0.09572
     Eigenvalues ---    0.10637   0.10936   0.10979   0.11071   0.11088
     Eigenvalues ---    0.11356   0.11801   0.11882   0.11956   0.12203
     Eigenvalues ---    0.12317   0.12339   0.12360   0.12430   0.12584
     Eigenvalues ---    0.12689   0.13038   0.13657   0.14351   0.14988
     Eigenvalues ---    0.15330   0.15932   0.16238   0.16934   0.17635
     Eigenvalues ---    0.18082   0.18464   0.18941   0.19263   0.19343
     Eigenvalues ---    0.19411   0.19619   0.19688   0.20434   0.20732
     Eigenvalues ---    0.21468   0.21911   0.23174   0.24145   0.24731
     Eigenvalues ---    0.26526   0.27247   0.28254   0.29299   0.30041
     Eigenvalues ---    0.31086   0.31654   0.33782   0.33833   0.34047
     Eigenvalues ---    0.34235   0.34611   0.34879   0.35751   0.36316
     Eigenvalues ---    0.36491   0.36644   0.36692   0.36732   0.36769
     Eigenvalues ---    0.36795   0.36843   0.36867   0.36895   0.36952
     Eigenvalues ---    0.37128   0.37151   0.37671   0.40723   0.42042
     Eigenvalues ---    0.42741   0.42834   0.42888   0.43435   0.46928
     Eigenvalues ---    0.48026   0.48129   0.48278   0.48504   0.48726
     Eigenvalues ---    0.51706   0.52006   0.52341   0.56423
 RFO step:  Lambda=-8.07699245D-03 EMin=-2.01612991D-03
 Linear search not attempted -- first point.
 Iteration  1 RMS(Cart)=  0.26725401 RMS(Int)=  0.01826515
 Iteration  2 RMS(Cart)=  0.04920520 RMS(Int)=  0.00125008
 Iteration  3 RMS(Cart)=  0.00195401 RMS(Int)=  0.00038868
 Iteration  4 RMS(Cart)=  0.00000270 RMS(Int)=  0.00038868
 Iteration  5 RMS(Cart)=  0.00000000 RMS(Int)=  0.00038868
 Variable       Old X    -DE/DX   Delta X   Delta X   Delta X     New X
                                 (Linear)    (Quad)   (Total)
    R1        2.62809   0.00108   0.00000   0.00024   0.00040   2.62849
    R2        2.63930  -0.00085   0.00000   0.00038   0.00026   2.63956
    R3        2.05089  -0.00006   0.00000   0.00023   0.00023   2.05112
    R4        2.63403   0.00023   0.00000   0.00085   0.00113   2.63516
    R5        2.05015  -0.00006   0.00000  -0.00006  -0.00006   2.05009
    R6        2.62922  -0.00209   0.00000  -0.00530  -0.00518   2.62404
    R7        2.04905  -0.00004   0.00000  -0.00031  -0.00031   2.04874
    R8        2.64137  -0.00228   0.00000  -0.00137  -0.00153   2.63984
    R9        2.05140   0.00000   0.00000   0.00056   0.00056   2.05196
   R10        2.64568  -0.00089   0.00000  -0.00252  -0.00291   2.64278
   R11        3.37820  -0.00619   0.00000  -0.02802  -0.02834   3.34987
   R12        3.34307   0.00182   0.00000  -0.00112  -0.00094   3.34213
   R13        3.34474   0.00161   0.00000   0.00348   0.00391   3.34865
   R14        2.64563  -0.00094   0.00000  -0.00197  -0.00209   2.64354
   R15        2.63664  -0.00031   0.00000   0.00110   0.00100   2.63764
   R16        3.36977  -0.00530   0.00000  -0.02926  -0.02956   3.34021
   R17        2.63923  -0.00170   0.00000   0.00069   0.00055   2.63978
   R18        3.66249  -0.01504   0.00000  -0.16007  -0.16007   3.50242
   R19        2.62799  -0.00189   0.00000  -0.00438  -0.00428   2.62371
   R20        2.05122   0.00004   0.00000   0.00019   0.00019   2.05141
   R21        2.63352   0.00010   0.00000   0.00024   0.00048   2.63401
   R22        2.04894   0.00001   0.00000   0.00031   0.00031   2.04925
   R23        2.62841   0.00109   0.00000   0.00090   0.00105   2.62946
   R24        2.05017  -0.00007   0.00000   0.00000   0.00000   2.05017
   R25        2.05062   0.00005   0.00000   0.00027   0.00027   2.05089
   R26        2.07349  -0.00096   0.00000   0.00129   0.00129   2.07478
   R27        2.89714  -0.00247   0.00000  -0.00506  -0.00506   2.89208
   R28        2.92605  -0.00254   0.00000  -0.00800  -0.00800   2.91805
   R29        2.05614  -0.00022   0.00000   0.00235   0.00235   2.05849
   R30        2.84958  -0.00084   0.00000  -0.00333  -0.00333   2.84625
   R31        3.81177  -0.00799   0.00000  -0.05027  -0.05027   3.76150
   R32        2.06314   0.00004   0.00000   0.00128   0.00128   2.06443
   R33        2.88606  -0.00031   0.00000  -0.01023  -0.01023   2.87583
   R34        2.06943   0.00003   0.00000   0.00406   0.00406   2.07348
   R35        2.07153  -0.00070   0.00000   0.00000   0.00000   2.07153
   R36        2.07075  -0.00162   0.00000  -0.00526  -0.00526   2.06548
   R37        2.07069  -0.00126   0.00000   0.00086   0.00086   2.07156
   R38        2.64837   0.00050   0.00000  -0.00006  -0.00002   2.64834
   R39        2.64201  -0.00094   0.00000  -0.00257  -0.00252   2.63949
   R40        2.62549  -0.00049   0.00000   0.00058   0.00058   2.62607
   R41        2.05433   0.00006   0.00000   0.00018   0.00018   2.05451
   R42        2.63468   0.00015   0.00000  -0.00098  -0.00098   2.63370
   R43        2.04457  -0.00005   0.00000  -0.00002  -0.00002   2.04455
   R44        2.63641  -0.00028   0.00000  -0.00011  -0.00015   2.63625
   R45        2.05121   0.00001   0.00000   0.00005   0.00005   2.05126
   R46        2.62885   0.00028   0.00000   0.00137   0.00133   2.63018
   R47        2.05130  -0.00001   0.00000   0.00018   0.00018   2.05147
   R48        2.05150  -0.00002   0.00000   0.00007   0.00007   2.05157
    A1        2.09803  -0.00054   0.00000   0.00112   0.00076   2.09879
    A2        2.09543   0.00048   0.00000   0.00060   0.00077   2.09621
    A3        2.08955   0.00007   0.00000  -0.00163  -0.00145   2.08810
    A4        2.10326   0.00092   0.00000   0.00518   0.00521   2.10847
    A5        2.08299  -0.00033   0.00000  -0.00244  -0.00246   2.08052
    A6        2.09645  -0.00058   0.00000  -0.00259  -0.00262   2.09383
    A7        2.09426  -0.00064   0.00000  -0.00507  -0.00507   2.08919
    A8        2.10230   0.00042   0.00000   0.00080   0.00077   2.10307
    A9        2.08663   0.00022   0.00000   0.00426   0.00423   2.09086
   A10        2.08200  -0.00097   0.00000  -0.00126  -0.00169   2.08032
   A11        2.10029   0.00073   0.00000   0.00291   0.00312   2.10341
   A12        2.10084   0.00024   0.00000  -0.00165  -0.00144   2.09940
   A13        2.11265   0.00336   0.00000   0.01037   0.01073   2.12337
   A14        2.04315  -0.00271   0.00000  -0.02427  -0.02264   2.02051
   A15        2.12570  -0.00063   0.00000   0.01412   0.01212   2.13782
   A16        2.07424  -0.00209   0.00000  -0.00933  -0.00923   2.06501
   A17        2.05462   0.00259   0.00000  -0.00319  -0.00189   2.05273
   A18        2.15431  -0.00050   0.00000   0.01244   0.01097   2.16528
   A19        1.77834   0.00123   0.00000   0.02508   0.02329   1.80163
   A20        2.15892  -0.00098   0.00000   0.01453   0.01323   2.17215
   A21        2.05203   0.00286   0.00000  -0.00464  -0.00359   2.04844
   A22        2.07222  -0.00188   0.00000  -0.01001  -0.00996   2.06226
   A23        2.12223  -0.00024   0.00000   0.01153   0.00937   2.13160
   A24        2.11567   0.00287   0.00000   0.01074   0.01102   2.12669
   A25        2.04494  -0.00262   0.00000  -0.02138  -0.02006   2.02487
   A26        1.78279   0.00471   0.00000   0.04801   0.04639   1.82917
   A27        1.88865  -0.00623   0.00000   0.00135   0.00285   1.89149
   A28        1.97562  -0.00257   0.00000  -0.05614  -0.05590   1.91972
   A29        2.08037  -0.00068   0.00000  -0.00148  -0.00183   2.07854
   A30        2.10127   0.00034   0.00000   0.00243   0.00259   2.10386
   A31        2.10138   0.00035   0.00000  -0.00086  -0.00068   2.10069
   A32        2.09337  -0.00060   0.00000  -0.00509  -0.00507   2.08830
   A33        2.08755   0.00015   0.00000   0.00259   0.00256   2.09011
   A34        2.10224   0.00045   0.00000   0.00256   0.00253   2.10477
   A35        2.10467   0.00081   0.00000   0.00553   0.00559   2.11025
   A36        2.09621  -0.00050   0.00000  -0.00312  -0.00316   2.09305
   A37        2.08189  -0.00030   0.00000  -0.00221  -0.00225   2.07964
   A38        2.09747  -0.00045   0.00000   0.00169   0.00140   2.09886
   A39        2.08938   0.00018   0.00000   0.00011   0.00024   2.08962
   A40        2.09621   0.00027   0.00000  -0.00167  -0.00154   2.09466
   A41        1.68876   0.00223   0.00000   0.01580   0.01559   1.70435
   A42        2.02569  -0.00518   0.00000   0.02117   0.02153   2.04722
   A43        1.89734  -0.00406   0.00000  -0.05009  -0.05039   1.84695
   A44        1.87675  -0.00206   0.00000  -0.01984  -0.01983   1.85692
   A45        1.91812  -0.00256   0.00000  -0.00862  -0.00854   1.90957
   A46        2.02556   0.01011   0.00000   0.03686   0.03708   2.06263
   A47        1.90500  -0.00153   0.00000  -0.01367  -0.01380   1.89119
   A48        2.10022   0.00686   0.00000   0.02733   0.02741   2.12763
   A49        1.84465  -0.00459   0.00000  -0.03125  -0.03122   1.81343
   A50        1.90690  -0.00322   0.00000  -0.00057  -0.00054   1.90636
   A51        1.75908   0.00124   0.00000   0.02049   0.02030   1.77937
   A52        1.91671   0.00035   0.00000  -0.00380  -0.00358   1.91314
   A53        1.88716   0.00125   0.00000   0.00117   0.00154   1.88870
   A54        1.97321  -0.00426   0.00000  -0.03452  -0.03451   1.93869
   A55        1.93926   0.00134   0.00000   0.00874   0.00846   1.94772
   A56        1.89346   0.00251   0.00000   0.03621   0.03626   1.92972
   A57        1.85179  -0.00068   0.00000  -0.00584  -0.00593   1.84587
   A58        1.91418   0.00013   0.00000  -0.00298  -0.00317   1.91101
   A59        1.94697   0.00000   0.00000  -0.01914  -0.01916   1.92781
   A60        1.91306   0.00009   0.00000   0.02013   0.02014   1.93321
   A61        1.93637   0.00026   0.00000  -0.00353  -0.00365   1.93273
   A62        1.88974  -0.00019   0.00000  -0.00399  -0.00388   1.88586
   A63        1.89166  -0.00019   0.00000   0.00111   0.00098   1.89264
   A64        1.88433   0.00002   0.00000   0.00597   0.00589   1.89022
   A65        2.03651  -0.00226   0.00000  -0.00100  -0.00138   2.03513
   A66        2.17653   0.00200   0.00000  -0.00081  -0.00119   2.17534
   A67        2.06679   0.00026   0.00000   0.00536   0.00518   2.07197
   A68        2.11330   0.00029   0.00000  -0.00314  -0.00306   2.11024
   A69        2.08612  -0.00004   0.00000   0.00269   0.00264   2.08876
   A70        2.08366  -0.00025   0.00000   0.00053   0.00049   2.08415
   A71        2.10451  -0.00050   0.00000  -0.00300  -0.00294   2.10157
   A72        2.12162   0.00010   0.00000  -0.00706  -0.00713   2.11449
   A73        2.05669   0.00040   0.00000   0.01040   0.01033   2.06702
   A74        2.09405  -0.00042   0.00000  -0.00084  -0.00084   2.09321
   A75        2.08927   0.00022   0.00000   0.00064   0.00064   2.08992
   A76        2.09979   0.00020   0.00000   0.00021   0.00021   2.10000
   A77        2.10188   0.00029   0.00000  -0.00006  -0.00006   2.10182
   A78        2.08221  -0.00013   0.00000   0.00020   0.00020   2.08241
   A79        2.09905  -0.00016   0.00000  -0.00011  -0.00012   2.09894
   A80        2.08578   0.00008   0.00000   0.00157   0.00152   2.08730
   A81        2.09861  -0.00002   0.00000  -0.00078  -0.00077   2.09784
   A82        2.09878  -0.00006   0.00000  -0.00074  -0.00073   2.09805
    D1       -0.03409   0.00008   0.00000   0.00345   0.00333  -0.03076
    D2        3.14117  -0.00022   0.00000  -0.00141  -0.00144   3.13972
    D3        3.08791   0.00048   0.00000   0.00891   0.00876   3.09666
    D4       -0.02002   0.00017   0.00000   0.00405   0.00398  -0.01604
    D5       -0.01133   0.00056   0.00000   0.01648   0.01649   0.00516
    D6        3.13556   0.00091   0.00000   0.03010   0.02979  -3.11783
    D7       -3.13339   0.00015   0.00000   0.01102   0.01106  -3.12233
    D8        0.01350   0.00051   0.00000   0.02463   0.02437   0.03786
    D9        0.03394  -0.00043   0.00000  -0.01895  -0.01894   0.01500
   D10       -3.10793  -0.00024   0.00000  -0.00651  -0.00646  -3.11439
   D11       -3.14158  -0.00012   0.00000  -0.01405  -0.01412   3.12748
   D12       -0.00026   0.00007   0.00000  -0.00161  -0.00164  -0.00190
   D13        0.01172   0.00016   0.00000   0.01396   0.01405   0.02578
   D14       -3.14021   0.00013   0.00000   0.01312   0.01319  -3.12703
   D15       -3.12960  -0.00003   0.00000   0.00163   0.00166  -3.12793
   D16        0.00165  -0.00006   0.00000   0.00079   0.00079   0.00245
   D17       -0.05790   0.00033   0.00000   0.00586   0.00574  -0.05216
   D18       -3.13817  -0.00005   0.00000   0.00145   0.00159  -3.13659
   D19        3.09404   0.00035   0.00000   0.00667   0.00658   3.10062
   D20        0.01377  -0.00002   0.00000   0.00226   0.00242   0.01619
   D21        0.05757  -0.00071   0.00000  -0.02119  -0.02112   0.03645
   D22       -3.08964  -0.00107   0.00000  -0.03569  -0.03540  -3.12504
   D23        3.13491  -0.00038   0.00000  -0.01793  -0.01791   3.11700
   D24       -0.01229  -0.00074   0.00000  -0.03243  -0.03219  -0.04448
   D25        2.42232   0.00283   0.00000   0.10925   0.10969   2.53201
   D26       -1.77232  -0.00045   0.00000   0.06995   0.07039  -1.70193
   D27       -0.65746   0.00230   0.00000   0.10496   0.10557  -0.55190
   D28        1.43109  -0.00097   0.00000   0.06565   0.06626   1.49735
   D29       -2.48837  -0.00250   0.00000  -0.08025  -0.08043  -2.56879
   D30        0.65878  -0.00213   0.00000  -0.06588  -0.06622   0.59257
   D31       -0.63579   0.00190   0.00000   0.07887   0.07912  -0.55667
   D32        2.51233   0.00256   0.00000   0.10064   0.10104   2.61338
   D33       -0.03331   0.00151   0.00000   0.00724   0.00706  -0.02625
   D34        3.07900   0.00154   0.00000   0.04378   0.04395   3.12295
   D35        3.10168   0.00086   0.00000  -0.01475  -0.01500   3.08668
   D36       -0.06920   0.00089   0.00000   0.02179   0.02189  -0.04731
   D37       -3.12946  -0.00112   0.00000  -0.03437  -0.03433   3.11940
   D38       -0.00557  -0.00076   0.00000  -0.02586  -0.02576  -0.03133
   D39        0.01833  -0.00050   0.00000  -0.01381  -0.01391   0.00442
   D40       -3.14096  -0.00014   0.00000  -0.00530  -0.00534   3.13688
   D41        0.68030  -0.00254   0.00000  -0.09283  -0.09350   0.58681
   D42       -1.34611   0.00321   0.00000  -0.09715  -0.09694  -1.44305
   D43       -2.43314  -0.00266   0.00000  -0.12845  -0.12883  -2.56197
   D44        1.82363   0.00309   0.00000  -0.13277  -0.13228   1.69135
   D45        0.06397  -0.00063   0.00000  -0.01092  -0.01095   0.05302
   D46       -3.09713  -0.00033   0.00000  -0.00563  -0.00560  -3.10273
   D47       -3.10566  -0.00056   0.00000   0.02457   0.02425  -3.08141
   D48        0.01643  -0.00026   0.00000   0.02986   0.02960   0.04603
   D49        0.64669   0.00052   0.00000   0.14721   0.14806   0.79475
   D50       -1.33084   0.00337   0.00000   0.15388   0.15439  -1.17645
   D51        2.63120  -0.00246   0.00000   0.13053   0.13129   2.76249
   D52        2.60940   0.00112   0.00000   0.17625   0.17570   2.78509
   D53        0.63187   0.00398   0.00000   0.18293   0.18202   0.81389
   D54       -1.68927  -0.00186   0.00000   0.15958   0.15892  -1.53035
   D55       -0.00757   0.00002   0.00000  -0.00761  -0.00772  -0.01529
   D56        3.12630   0.00025   0.00000   0.00055   0.00055   3.12684
   D57       -3.12966  -0.00028   0.00000  -0.01293  -0.01309   3.14043
   D58        0.00421  -0.00004   0.00000  -0.00477  -0.00483  -0.00062
   D59       -0.04254   0.00049   0.00000   0.01581   0.01586  -0.02668
   D60        3.13013   0.00014   0.00000   0.00838   0.00847   3.13860
   D61        3.10685   0.00025   0.00000   0.00758   0.00753   3.11437
   D62       -0.00367  -0.00010   0.00000   0.00015   0.00013  -0.00354
   D63        0.03700  -0.00026   0.00000  -0.00488  -0.00477   0.03223
   D64       -3.08682  -0.00062   0.00000  -0.01344  -0.01339  -3.10021
   D65       -3.13542   0.00009   0.00000   0.00248   0.00254  -3.13287
   D66        0.02395  -0.00027   0.00000  -0.00608  -0.00607   0.01788
   D67        1.03393   0.00120   0.00000  -0.02164  -0.02201   1.01193
   D68       -1.19001   0.00136   0.00000  -0.03129  -0.03160  -1.22161
   D69        2.91293  -0.00010   0.00000  -0.01814  -0.01828   2.89464
   D70       -0.83306   0.00224   0.00000  -0.03889  -0.03892  -0.87198
   D71       -3.05700   0.00239   0.00000  -0.04854  -0.04852  -3.10552
   D72        1.04593   0.00093   0.00000  -0.03539  -0.03520   1.01073
   D73       -2.98835   0.00014   0.00000  -0.03765  -0.03753  -3.02588
   D74        1.07089   0.00030   0.00000  -0.04730  -0.04712   1.02377
   D75       -1.10936  -0.00116   0.00000  -0.03415  -0.03381  -1.14317
   D76        2.29703   0.00023   0.00000   0.28101   0.28068   2.57771
   D77       -1.88950   0.00157   0.00000   0.30562   0.30536  -1.58414
   D78        0.27155  -0.00042   0.00000   0.28253   0.28223   0.55377
   D79       -2.15778  -0.00022   0.00000   0.27217   0.27227  -1.88551
   D80       -0.06113   0.00112   0.00000   0.29678   0.29696   0.23583
   D81        2.09992  -0.00088   0.00000   0.27369   0.27382   2.37374
   D82       -0.02418   0.00242   0.00000   0.26589   0.26601   0.24184
   D83        2.07248   0.00376   0.00000   0.29049   0.29070   2.36318
   D84       -2.04966   0.00176   0.00000   0.26740   0.26756  -1.78210
   D85        2.77359   0.00066   0.00000  -0.06723  -0.06725   2.70634
   D86       -0.27838   0.00067   0.00000  -0.11482  -0.11475  -0.39312
   D87        0.55052   0.00004   0.00000  -0.07095  -0.07105   0.47947
   D88       -2.50145   0.00005   0.00000  -0.11854  -0.11855  -2.62000
   D89       -1.36364   0.00005   0.00000  -0.09283  -0.09284  -1.45649
   D90        1.86758   0.00005   0.00000  -0.14042  -0.14034   1.72724
   D91        1.08404  -0.00055   0.00000   0.00975   0.01000   1.09404
   D92       -3.10634  -0.00072   0.00000   0.00584   0.00598  -3.10036
   D93       -1.02694  -0.00048   0.00000   0.02385   0.02403  -1.00291
   D94       -3.10609   0.00006   0.00000   0.01420   0.01412  -3.09197
   D95       -1.01329  -0.00012   0.00000   0.01029   0.01010  -1.00319
   D96        1.06612   0.00013   0.00000   0.02830   0.02815   1.09426
   D97       -1.09072   0.00070   0.00000   0.02573   0.02575  -1.06497
   D98        1.00208   0.00053   0.00000   0.02183   0.02173   1.02381
   D99        3.08149   0.00077   0.00000   0.03984   0.03977   3.12126
   D100      -3.05251  -0.00043   0.00000  -0.03262  -0.03264  -3.08514
   D101       0.07327  -0.00017   0.00000  -0.02680  -0.02682   0.04645
   D102       0.00532  -0.00032   0.00000   0.01156   0.01161   0.01693
   D103       3.13110  -0.00007   0.00000   0.01737   0.01742  -3.13466
   D104       3.03961   0.00017   0.00000   0.03654   0.03656   3.07617
   D105      -0.07237   0.00008   0.00000   0.02265   0.02274  -0.04964
   D106      -0.01093   0.00029   0.00000  -0.01150  -0.01155  -0.02247
   D107      -3.12291   0.00020   0.00000  -0.02539  -0.02537   3.13491
   D108       0.00388   0.00012   0.00000  -0.00184  -0.00184   0.00204
   D109       3.13256   0.00018   0.00000  -0.00109  -0.00109   3.13147
   D110      -3.12192  -0.00014   0.00000  -0.00767  -0.00766  -3.12958
   D111       0.00676  -0.00008   0.00000  -0.00692  -0.00691  -0.00015
   D112       0.00741  -0.00004   0.00000   0.00180   0.00180   0.00921
   D113      -3.12405  -0.00009   0.00000  -0.00122  -0.00123  -3.12529
   D114       3.12047   0.00004   0.00000   0.01491   0.01497   3.13544
   D115      -0.01100  -0.00001   0.00000   0.01188   0.01193   0.00094
   D116      -0.00754   0.00014   0.00000  -0.00806  -0.00807  -0.01560
   D117       3.12710   0.00003   0.00000  -0.00086  -0.00085   3.12625
   D118      -3.13614   0.00007   0.00000  -0.00882  -0.00882   3.13822
   D119      -0.00150  -0.00004   0.00000  -0.00161  -0.00161  -0.00311
   D120       0.00195  -0.00017   0.00000   0.00809   0.00810   0.01005
   D121      -3.13269  -0.00006   0.00000   0.00088   0.00088  -3.13180
   D122       3.13332  -0.00012   0.00000   0.01114   0.01116  -3.13870
   D123      -0.00132  -0.00001   0.00000   0.00393   0.00395   0.00263
         Item               Value     Threshold  Converged?
 Maximum Force            0.015044     0.000450     NO 
 RMS     Force            0.001979     0.000300     NO 
 Maximum Displacement     1.223934     0.001800     NO 
 RMS     Displacement     0.296969     0.001200     NO 
 Predicted change in Energy=-7.930411D-03
 GradGradGradGradGradGradGradGradGradGradGradGradGradGradGradGradGradGrad

                          Input orientation:                          
 ---------------------------------------------------------------------
 Center     Atomic      Atomic             Coordinates (Angstroms)
 Number     Number       Type             X           Y           Z
 ---------------------------------------------------------------------
      1          6           0        3.679439   -0.522405   -1.786004
      2          6           0        4.531587   -1.553913   -1.405816
      3          6           0        4.374180   -2.194060   -0.177008
      4          6           0        3.343988   -1.810750    0.671484
      5          6           0        2.462025   -0.807571    0.262548
      6          6           0        2.626445   -0.136493   -0.953354
      7         16           0        1.563865    1.157920   -1.521936
      8          6           0        1.096591    1.985276   -0.026202
      9          6           0        0.950880    1.355386    1.214335
     10         16           0        1.186699   -0.384405    1.418770
     11          6           0        0.600788    2.065670    2.365118
     12          6           0        0.329338    3.423513    2.263890
     13          6           0        0.427994    4.056007    1.025725
     14          6           0        0.825774    3.352157   -0.106751
     15          1           0        0.214174    5.116255    0.941057
     16          1           0        0.934830    3.867368   -1.055699
     17          1           0        0.528571    1.561668    3.323871
     18          1           0        0.043152    3.982503    3.147965
     19          1           0        3.837801   -0.004088   -2.726419
     20          1           0        3.217419   -2.290977    1.637108
     21          1           0        5.342884   -1.840943   -2.066369
     22          1           0        5.056629   -2.980413    0.125135
     23          6           0       -0.357270   -1.293222    0.944109
     24          1           0        0.099547   -2.276195    0.769390
     25          6           0       -1.032695   -0.891247   -0.369061
     26          1           0       -0.313683   -1.017933   -1.177491
     27          6           0       -1.222514   -1.349250    2.221863
     28          1           0       -2.273242   -1.319523    1.924325
     29          6           0       -0.930081   -2.607637    3.026157
     30          1           0        0.111907   -2.611187    3.366627
     31          1           0       -1.574492   -2.662855    3.907265
     32          1           0       -1.099543   -3.504488    2.419000
     33          1           0       -1.066716   -0.466139    2.854144
     34          6           0       -1.733344    0.432128   -0.531294
     35          6           0       -1.835338    0.932419   -1.836418
     36          6           0       -2.234497    1.199560    0.522660
     37          6           0       -2.404566    2.176198   -2.081642
     38          1           0       -1.456247    0.345189   -2.669157
     39          6           0       -2.799486    2.449979    0.278480
     40          1           0       -2.181990    0.848749    1.544789
     41          6           0       -2.881406    2.945058   -1.019742
     42          1           0       -2.465419    2.549425   -3.099124
     43          1           0       -3.169665    3.037986    1.112582
     44          1           0       -3.313938    3.923438   -1.204988
     45         35           0       -2.314018   -2.373275   -0.721047
 ---------------------------------------------------------------------
                    Distance matrix (angstroms):
                    1          2          3          4          5
     1  C    0.000000
     2  C    1.390938   0.000000
     3  C    2.421976   1.394465   0.000000
     4  C    2.794925   2.406560   1.388582   0.000000
     5  C    2.399996   2.761078   2.402478   1.396945   0.000000
     6  C    1.396793   2.417306   2.809069   2.440922   1.398498
     7  S    2.714567   4.021803   4.576295   4.097918   2.802540
     8  C    4.007052   5.121366   5.313396   4.466248   3.122143
     9  C    4.469135   5.305721   5.123806   4.005755   2.804967
    10  S    4.062434   4.531480   3.997673   2.691986   1.772674
    11  C    5.779969   6.540069   6.232671   5.041842   4.017526
    12  C    6.572297   7.476657   7.340017   6.246710   5.143519
    13  C    6.280093   7.363631   7.488810   6.561047   5.326735
    14  C    5.096619   6.284118   6.584576   5.796780   4.485202
    15  H    7.158170   8.284866   8.485070   7.606037   6.372198
    16  H    5.228415   6.515330   7.024396   6.405328   5.091674
    17  H    6.354696   6.935483   6.414854   5.131758   4.327036
    18  H    7.606631   8.457829   8.243978   7.112683   6.092732
    19  H    1.085408   2.151113   3.403406   3.879899   3.387073
    20  H    3.880594   3.395539   2.153719   1.085849   2.158826
    21  H    2.141074   1.084859   2.152385   3.390034   3.845914
    22  H    3.404542   2.157401   1.084148   2.144702   3.387048
    23  C    4.933832   5.430565   4.945203   3.747195   2.940885
    24  H    4.735129   4.989609   4.378916   3.279119   2.827552
    25  C    4.934367   5.698704   5.564936   4.591685   3.552323
    26  H    4.069503   4.880169   4.935616   4.174425   3.134090
    27  C    6.385594   6.805264   6.147461   4.844543   4.208106
    28  H    7.059487   7.579610   7.026282   5.776174   5.044438
    29  C    6.982318   7.112141   6.210194   4.944409   4.731190
    30  H    6.606051   6.589963   5.558626   4.283789   4.290850
    31  H    8.037327   8.169625   7.231027   5.948765   5.746260
    32  H    7.029477   7.081214   6.198236   5.066313   4.960687
    33  H    6.637780   7.118392   6.463509   5.101597   4.391464
    34  C    5.637698   6.630121   6.657644   5.679478   4.446139
    35  C    5.703667   6.848723   7.147492   6.374948   5.089258
    36  C    6.577973   7.555166   7.461957   6.340631   5.114054
    37  C    6.662205   7.904473   8.287230   7.518067   6.171046
    38  H    5.282797   6.407557   6.830262   6.232993   5.027584
    39  C    7.421161   8.521305   8.557807   7.486691   6.188326
    40  H    6.879724   7.716928   7.430117   6.194516   5.094548
    41  C    7.460237   8.679992   8.931084   8.014580   6.654228
    42  H    6.994262   8.286301   8.821538   8.183998   6.844703
    43  H    8.245508   9.313278   9.270758   8.132188   6.872175
    44  H    8.307251   9.570474   9.878648   8.984989   7.609064
    45  Br   6.362498   6.928389   6.712682   5.853939   5.121472
                    6          7          8          9         10
     6  C    0.000000
     7  S    1.768578   0.000000
     8  C    2.775242   1.772028   0.000000
     9  C    3.119631   2.811036   1.398901   0.000000
    10  S    2.785911   3.341971   2.776950   1.767563   0.000000
    11  C    4.468228   4.106180   2.443501   1.396914   2.691047
    12  C    5.319868   4.581424   2.811000   2.401047   3.993687
    13  C    5.130984   4.022398   2.416919   2.757233   4.521878
    14  C    4.016196   2.713338   1.395778   2.397502   4.052083
    15  H    6.082697   4.853495   3.393711   3.842076   5.606360
    16  H    4.347751   2.820313   2.151349   3.385759   4.925851
    17  H    5.057616   4.971589   3.424191   2.161259   2.801740
    18  H    6.360845   5.665582   3.895380   3.385947   4.834015
    19  H    2.151435   2.823442   4.331624   5.070703   4.935136
    20  H    3.420752   4.960715   5.054785   4.314152   2.794014
    21  H    3.394553   4.854953   6.069039   6.345804   5.616188
    22  H    3.893175   5.660216   6.353178   6.069818   4.836228
    23  C    3.720342   3.972435   3.715342   2.966379   1.853400
    24  H    3.732477   4.380360   4.448280   3.756477   2.276502
    25  C    3.781582   3.502904   3.595246   3.389553   2.894639
    26  H    3.077585   2.894506   3.511923   3.598971   3.064812
    27  C    5.134907   5.297721   4.642317   3.613005   2.716651
    28  H    5.804096   5.721699   5.107056   4.249022   3.619561
    29  C    5.881492   6.409707   5.875300   4.746185   3.465143
    30  H    5.577567   6.341325   5.797272   4.590200   3.147679
    31  H    6.903332   7.343285   6.649208   5.456706   4.359830
    32  H    6.049723   6.660539   6.398400   5.410529   3.995282
    33  H    5.314616   5.357948   4.357261   3.174527   2.672987
    34  C    4.416925   3.518484   3.267402   3.332369   3.605014
    35  C    4.672247   3.421160   3.602998   4.153192   4.632816
    36  C    5.252848   4.313892   3.466229   3.263329   3.875118
    37  C    5.650898   4.135046   4.064405   4.774538   5.630875
    38  H    4.454703   3.331325   4.023938   4.679345   4.922257
    39  C    6.135795   4.893848   3.935505   4.017362   5.022317
    40  H    5.507493   4.850961   3.809042   3.190730   3.589515
    41  C    6.311639   4.817312   4.211029   4.712173   5.794924
    42  H    6.143742   4.545211   4.738041   5.630520   6.508202
    43  H    6.923894   5.734252   4.539380   4.452009   5.548371
    44  H    7.199619   5.616183   4.959715   5.535041   6.759982
    45  Br   5.428198   5.305539   5.577816   5.320542   4.559544
                   11         12         13         14         15
    11  C    0.000000
    12  C    1.388406   0.000000
    13  C    2.405260   1.393856   0.000000
    14  C    2.795677   2.423114   1.391451   0.000000
    15  H    3.388730   2.151401   1.084902   2.141027   0.000000
    16  H    3.880682   3.403424   2.150533   1.085282   2.462945
    17  H    1.085560   2.151679   3.393128   3.881154   4.290890
    18  H    2.144308   1.084418   2.158104   3.406320   2.486984
    19  H    6.378550   6.997209   6.495362   5.215299   7.266289
    20  H    5.133919   6.433449   6.959805   6.372282   8.023157
    21  H    7.575432   8.461754   8.275941   7.156303   9.151550
    22  H    7.094716   8.242076   8.470332   7.619406   9.469484
    23  C    3.770848   4.945790   5.407176   4.907489   6.434901
    24  H    4.652889   5.896863   6.345893   5.742245   7.395330
    25  C    4.345959   5.234951   5.343628   4.639956   6.273848
    26  H    4.784866   5.655353   5.581139   4.641394   6.511155
    27  C    3.873839   5.018891   5.776827   5.632154   6.745909
    28  H    4.462497   5.420803   6.082802   5.962698   6.969454
    29  C    4.961888   6.208217   7.088741   6.958254   8.081799
    30  H    4.807808   6.138477   7.073274   6.937971   8.099827
    31  H    5.428536   6.585524   7.579996   7.619316   8.515414
    32  H    5.824147   7.075518   7.838091   7.556444   8.844624
    33  H    3.070794   4.174537   5.101675   5.189201   6.038518
    34  C    4.062737   4.584331   4.497576   3.905879   5.282205
    35  C    4.987171   5.263448   4.803263   3.991040   5.423960
    36  C    3.490507   3.814589   3.937159   3.794087   4.638054
    37  C    5.368244   5.283339   4.605737   3.964615   4.963712
    38  H    5.703979   6.082708   5.565311   4.562390   6.211845
    39  C    4.007944   3.831338   3.681620   3.755641   4.078011
    40  H    3.146060   3.667871   4.167488   4.247504   4.931298
    41  C    4.935208   4.617362   4.046020   3.839592   4.259278
    42  H    6.284392   6.110369   5.258898   4.520025   5.485608
    43  H    4.090301   3.703668   3.739928   4.189154   3.974794
    44  H    5.614449   5.055343   4.358407   4.320845   4.298359
    45  Br   6.142047   7.035618   7.204548   6.558676   8.077586
                   16         17         18         19         20
    16  H    0.000000
    17  H    4.966078   0.000000
    18  H    4.298737   2.475281   0.000000
    19  H    5.119250   7.071676   8.049886   0.000000
    20  H    7.098354   4.991788   7.191329   4.965390   0.000000
    21  H    7.282664   7.988119   9.443990   2.464746   4.293701
    22  H    8.079338   7.166988   9.096958   4.298303   2.478725
    23  C    5.683348   3.820783   5.731544   5.721299   3.775469
    24  H    6.463127   4.630186   6.695677   5.599794   3.236399
    25  C    5.194905   4.700222   6.105764   5.483240   4.903818
    26  H    5.043786   5.256044   6.621273   4.545534   4.691619
    27  C    6.527606   3.571297   5.557622   7.204286   4.576220
    28  H    6.787938   4.255602   5.913920   7.791318   5.583330
    29  C    7.878143   4.427121   6.662729   7.912225   4.385372
    30  H    7.887068   4.193823   6.597673   7.602924   3.569030
    31  H    8.577384   4.754978   6.881431   8.964804   5.315479
    32  H    8.399789   5.397729   7.608690   7.943897   4.551937
    33  H    6.170279   2.622515   4.594405   7.443820   4.813006
    34  C    4.381212   4.610251   5.412767   6.003874   6.052051
    35  C    4.110629   5.710744   6.138062   5.818390   6.927194
    36  C    4.433176   3.951259   4.452491   6.991286   6.568807
    37  C    3.881260   6.180657   6.050029   6.643533   8.086499
    38  H    4.552608   6.429285   7.022617   5.305867   6.880149
    39  C    4.211192   4.597768   4.320088   7.688006   7.779825
    40  H    5.058573   3.319718   4.164354   7.430238   6.246601
    41  C    3.926271   5.692863   5.196067   7.533787   8.465848
    42  H    4.180222   7.155034   6.882787   6.811015   8.840590
    43  H    4.715527   4.554807   3.918812   8.549662   8.334736
    44  H    4.251759   6.391666   5.497430   8.299855   9.452782
    45  Br   7.043623   6.318659   7.805217   6.890532   6.013690
                   21         22         23         24         25
    21  H    0.000000
    22  H    2.486568   0.000000
    23  C    6.469523   5.729541   0.000000
    24  H    5.976919   5.048133   1.097927   0.000000
    25  C    6.665642   6.456679   1.530424   2.120406   0.000000
    26  H    5.784825   5.864163   2.139830   2.354640   1.089306
    27  C    7.857171   6.817961   1.544164   2.171808   2.637932
    28  H    8.614110   7.728043   2.152316   2.806995   2.642347
    29  C    8.116140   6.663002   2.527989   2.502596   3.805789
    30  H    7.581150   5.924008   2.797455   2.618781   4.268919
    31  H    9.176596   7.640491   3.483937   3.577452   4.660375
    32  H    8.024387   6.590518   2.759705   2.380700   3.821882
    33  H    8.196615   7.159917   2.199003   2.997109   3.251295
    34  C    7.589222   7.627585   2.654661   3.519414   1.506170
    35  C    7.698785   8.164383   3.856098   4.563904   2.474496
    36  C    8.565304   8.413722   3.148898   4.193984   2.571180
    37  C    8.727006   9.334341   5.038200   5.850023   3.771496
    38  H    7.167336   7.828490   4.116774   4.595188   2.645489
    39  C    9.497816   9.551503   4.518743   5.566157   3.834665
    40  H    8.769187   8.311168   2.877231   3.946128   2.830422
    41  C    9.572887   9.971677   5.309519   6.272843   4.307941
    42  H    9.017290   9.877052   5.963049   6.695600   4.619975
    43  H   10.313736  10.240512   5.166944   6.248683   4.711770
    44  H   10.436026  10.931550   6.369776   7.347482   5.392962
    45  Br   7.792395   7.443862   2.787135   2.838331   1.990500
                   26         27         28         29         30
    26  H    0.000000
    27  C    3.534311   0.000000
    28  H    3.681317   1.092448   0.000000
    29  C    4.536272   1.521823   2.162719   0.000000
    30  H    4.834108   2.164174   3.072062   1.096208   0.000000
    31  H    5.490915   2.165647   2.494963   1.093007   1.771694
    32  H    4.442441   2.167726   2.529099   1.096220   1.778650
    33  H    4.138311   1.097240   1.746004   2.152736   2.500604
    34  C    2.129714   3.318754   3.064284   4.747722   5.278305
    35  C    2.559979   4.695872   4.405246   6.082444   6.589430
    36  C    3.390769   3.226117   2.883044   4.739593   5.302410
    37  C    3.923232   5.687371   5.318372   7.151839   7.676935
    38  H    2.321340   5.181489   4.953668   6.436819   6.901446
    39  C    4.508379   4.549475   4.146672   6.051767   6.605170
    40  H    3.792873   2.492032   2.203129   3.963374   4.533455
    41  C    4.724763   5.630365   5.217667   7.142086   7.685832
    42  H    4.587884   6.712479   6.343558   8.153013   8.664898
    43  H    5.463657   4.926433   4.522210   6.367933   6.911049
    44  H    5.780954   6.627111   6.193891   8.138815   8.679712
    45  Br   2.458990   3.301625   2.847815   4.001468   4.759285
                   31         32         33         34         35
    31  H    0.000000
    32  H    1.774500   0.000000
    33  H    2.488465   3.069526   0.000000
    34  C    5.413405   4.960129   3.565455   0.000000
    35  C    6.781145   6.191617   4.954605   1.401443   0.000000
    36  C    5.177780   5.197335   3.094201   1.396756   2.407476
    37  C    7.744189   7.364038   5.756194   2.428147   1.389655
    38  H    7.232678   6.390351   5.596145   2.157498   1.087200
    39  C    6.388252   6.551894   4.259141   2.421594   2.775853
    40  H    4.275712   4.570187   2.164989   2.164481   3.399960
    41  C    7.578398   7.523073   5.471413   2.805610   2.410794
    42  H    8.777875   8.304527   6.818460   3.407731   2.146191
    43  H    6.546329   6.985420   4.442334   3.399389   3.861403
    44  H    8.517045   8.556338   6.387092   3.891194   3.395755
    45  Br   4.695958   3.551688   4.239684   2.871145   3.521477
                   36         37         38         39         40
    36  C    0.000000
    37  C    2.786599   0.000000
    38  H    3.394601   2.144079   0.000000
    39  C    1.393695   2.408546   3.863029   0.000000
    40  H    1.081930   3.868160   4.305533   2.132787   0.000000
    41  C    2.417491   1.395046   3.392781   1.391832   3.385338
    42  H    3.872051   1.085482   2.462104   3.395541   4.953641
    43  H    2.145311   3.395751   4.948586   1.085592   2.440300
    44  H    3.401393   2.155998   4.289368   2.153234   4.277417
    45  Br   3.783950   4.749434   3.452672   4.949597   3.941178
                   41         42         43         44         45
    41  C    0.000000
    42  H    2.157173   0.000000
    43  H    2.153726   4.298037   0.000000
    44  H    1.085646   2.489106   2.485150   0.000000
    45  Br   5.356847   5.469108   5.777203   6.393953   0.000000
 Stoichiometry    C22H20BrS2(1+)
 Framework group  C1[X(C22H20BrS2)]
 Deg. of freedom   129
 Full point group                 C1      NOp   1
 Largest Abelian subgroup         C1      NOp   1
 Largest concise Abelian subgroup C1      NOp   1
                         Standard orientation:                         
 ---------------------------------------------------------------------
 Center     Atomic      Atomic             Coordinates (Angstroms)
 Number     Number       Type             X           Y           Z
 ---------------------------------------------------------------------
      1          6           0        3.647204    0.559782   -1.822628
      2          6           0        4.771832   -0.161279   -1.435340
      3          6           0        4.810096   -0.819176   -0.206421
      4          6           0        3.706552   -0.769998    0.634967
      5          6           0        2.562404   -0.085028    0.218796
      6          6           0        2.521261    0.604458   -0.997227
      7         16           0        1.117019    1.511392   -1.574674
      8          6           0        0.409161    2.155517   -0.083325
      9          6           0        0.455341    1.510963    1.157377
     10         16           0        1.211317   -0.073058    1.366312
     11          6           0       -0.102885    2.079615    2.304717
     12          6           0       -0.776474    3.289104    2.199431
     13          6           0       -0.868260    3.921726    0.960803
     14          6           0       -0.266727    3.373799   -0.167944
     15          1           0       -1.395957    4.865564    0.872955
     16          1           0       -0.314564    3.897886   -1.117092
     17          1           0       -0.023476    1.577478    3.263879
     18          1           0       -1.225809    3.733369    3.080730
     19          1           0        3.645296    1.101924   -2.762941
     20          1           0        3.726897   -1.266150    1.600620
     21          1           0        5.636302   -0.185889   -2.090325
     22          1           0        5.698607   -1.358815    0.101337
     23          6           0        0.022963   -1.410939    0.883630
     24          1           0        0.759987   -2.206733    0.713476
     25          6           0       -0.734611   -1.234809   -0.434420
     26          1           0       -0.006140   -1.135006   -1.238134
     27          6           0       -0.791788   -1.729577    2.156066
     28          1           0       -1.799186   -2.022997    1.851938
     29          6           0       -0.133228   -2.838136    2.964361
     30          1           0        0.857557   -2.522484    3.311320
     31          1           0       -0.735445   -3.088274    3.841532
     32          1           0       -0.015957   -3.743642    2.357725
     33          1           0       -0.918020   -0.841343    2.787763
     34          6           0       -1.805816   -0.189562   -0.603323
     35          6           0       -2.047687    0.255775   -1.909927
     36          6           0       -2.524718    0.387253    0.446149
     37          6           0       -2.968875    1.265520   -2.160862
     38          1           0       -1.501597   -0.186934   -2.739263
     39          6           0       -3.443912    1.404617    0.196273
     40          1           0       -2.373905    0.069127    1.469196
     41          6           0       -3.665122    1.851138   -1.103296
     42          1           0       -3.134528    1.602427   -3.179353
     43          1           0       -3.981765    1.850793    1.027026
     44          1           0       -4.375294    2.650086   -1.292938
     45         35           0       -1.498190   -3.037951   -0.791794
 ---------------------------------------------------------------------
 Rotational constants (GHZ):           0.1958553           0.1742910           0.1313122
 Standard basis: 6-31+G(d,p) (6D, 7F)
 There are   598 symmetry adapted cartesian basis functions of A   symmetry.
 There are   598 symmetry adapted basis functions of A   symmetry.
   598 basis functions,  1043 primitive gaussians,   598 cartesian basis functions
   109 alpha electrons      109 beta electrons
       nuclear repulsion energy      3137.1177974578 Hartrees.
 NAtoms=   45 NActive=   45 NUniq=   45 SFac= 1.00D+00 NAtFMM=   60 NAOKFM=F Big=F
 Integral buffers will be    131072 words long.
 Raffenetti 2 integral format.
 Two-electron integral symmetry is turned on.
 Nuclear repulsion after empirical dispersion term =     3137.0721225860 Hartrees.
 ------------------------------------------------------------------------------
 Polarizable Continuum Model (PCM)
 =================================
 Model                : PCM.
 Atomic radii         : SMD-Coulomb.
 Polarization charges : Total charges.
 Charge compensation  : None.
 Solution method      : Matrix inversion.
 Cavity type          : VdW (van der Waals Surface) (Alpha=1.000).
 Cavity algorithm     : GePol (No added spheres)
                        Default sphere list used, NSphG=   45.
                        Lebedev-Laikov grids with approx.  5.0 points / Ang**2.
                        Smoothing algorithm: York/Karplus (Gamma=1.0000).
                        Polarization charges: spherical gaussians, with
                                              point-specific exponents (IZeta= 3).
                        Self-potential: point-specific (ISelfS= 7).
                        Self-field    : sphere-specific E.n sum rule (ISelfD= 2).
 1st derivatives      : Analytical E(r).r(x)/FMM algorithm (CHGder, D1EAlg=3).
                        Cavity 1st derivative terms included.
 Solvent              : Dichloromethane, Eps=   8.930000 Eps(inf)=   2.028346
 ------------------------------------------------------------------------------
 ------------------------------------------------------------------------------
 Atomic radii for non-electrostatic terms: SMD-CDS.
 ------------------------------------------------------------------------------
 Nuclear repulsion after PCM non-electrostatic terms =     3137.0567619314 Hartrees.
 One-electron integrals computed using PRISM.
 NBasis=   598 RedAO= T EigKep=  1.06D-06  NBF=   598
 NBsUse=   595 1.00D-06 EigRej=  9.82D-07 NBFU=   595
 Initial guess from the checkpoint file:  "/home/osl/gaussian/scratch/Gau-475998.chk"
 B after Tr=     0.000000    0.000000    0.000000
         Rot=    0.995531   -0.004143    0.007246   -0.094071 Ang= -10.84 deg.
 ExpMin= 3.50D-02 ExpMax= 5.74D+05 ExpMxC= 5.74D+03 IAcc=3 IRadAn=         5 AccDes= 0.00D+00
 Harris functional with IExCor= 4639 and IRadAn=       5 diagonalized for initial guess.
 HarFok:  IExCor= 4639 AccDes= 0.00D+00 IRadAn=         5 IDoV= 1 UseB2=F ITyADJ=14
 ICtDFT=  3500011 ScaDFX=  1.000000  1.000000  1.000000  1.000000
 FoFCou: FMM=F IPFlag=           0 FMFlag=      100000 FMFlg1=           0
         NFxFlg=           0 DoJE=T BraDBF=F KetDBF=T FulRan=T
         wScrn=  0.000000 ICntrl=       500 IOpCl=  0 I1Cent=   200000004 NGrid=           0
         NMat0=    1 NMatS0=      1 NMatT0=    0 NMatD0=    1 NMtDS0=    0 NMtDT0=    0
 Petite list used in FoFCou.
 Requested convergence on RMS density matrix=1.00D-08 within 128 cycles.
 Requested convergence on MAX density matrix=1.00D-06.
 Requested convergence on             energy=1.00D-06.
 No special actions if energy rises.
 Inv3:  Mode=1 IEnd=    32373675.
 Iteration    1 A*A^-1 deviation from unit magnitude is 3.66D-15 for   1412.
 Iteration    1 A*A^-1 deviation from orthogonality  is 2.00D-15 for   1681    226.
 Iteration    1 A^-1*A deviation from unit magnitude is 3.33D-15 for    236.
 Iteration    1 A^-1*A deviation from orthogonality  is 2.39D-15 for   1276    730.
 Error on total polarization charges =  0.04822
 SCF Done:  E(RwB97XD) =  -4218.10439110     A.U. after   19 cycles
            NFock= 19  Conv=0.53D-08     -V/T= 2.0065
 SMD-CDS (non-electrostatic) energy       (kcal/mol) =      -9.64
 (included in total energy above)
 D1PCM: PCM CHGder 1st derivatives, ID1Alg=3 FixD1E=F DoIter=F DoCFld=F I1PDM=0.
 Calling FoFJK, ICntrl=      2127 FMM=F ISym2X=0 I1Cent= 0 IOpClX= 0 NMat=1 NMatS=1 NMatT=0.
 ***** Axes restored to original set *****
 -------------------------------------------------------------------
 Center     Atomic                   Forces (Hartrees/Bohr)
 Number     Number              X              Y              Z
 -------------------------------------------------------------------
      1        6          -0.000033360   -0.000421988   -0.000264768
      2        6          -0.000056509   -0.000002943    0.000107228
      3        6          -0.000114693   -0.000013112   -0.000204604
      4        6          -0.000760754   -0.000735601   -0.000312423
      5        6          -0.000035344    0.000515399   -0.000449622
      6        6          -0.000180573    0.000174057    0.000244385
      7       16           0.000724357    0.000649514    0.000359926
      8        6          -0.000126700   -0.000076104    0.000074014
      9        6          -0.000447790    0.000777589    0.000002443
     10       16           0.005170911    0.002905547    0.003240842
     11        6          -0.000038238    0.000053395   -0.000698703
     12        6          -0.000283552    0.000088166   -0.000290541
     13        6           0.000183331    0.000014482    0.000022685
     14        6          -0.000080163    0.000041842    0.000011474
     15        1           0.000090078   -0.000010469   -0.000115804
     16        1          -0.000081144    0.000037040    0.000036936
     17        1           0.000275502   -0.000257348   -0.000346291
     18        1           0.000008979    0.000007649   -0.000239485
     19        1           0.000055052   -0.000096968    0.000083783
     20        1           0.000010451    0.000005229    0.000077240
     21        1           0.000016313    0.000009147   -0.000061234
     22        1          -0.000066843   -0.000092225    0.000020378
     23        6          -0.001900358   -0.000728841    0.000451583
     24        1          -0.002024887   -0.000120708    0.000247263
     25        6           0.000237020    0.000565262    0.000123865
     26        1          -0.000257341   -0.000296025   -0.000693403
     27        6          -0.000869715   -0.000147114   -0.000003287
     28        1           0.000005865   -0.001572498    0.000183506
     29        6           0.000529209   -0.000904109    0.000550093
     30        1          -0.000350800   -0.001710932    0.000583965
     31        1           0.000154956    0.000331956    0.000098401
     32        1           0.000116119    0.000628281    0.001047870
     33        1           0.000181228   -0.000153764   -0.002083315
     34        6           0.001333548    0.000824810   -0.000469047
     35        6          -0.000436323    0.000145443    0.000004920
     36        6          -0.001090662   -0.001131002   -0.000219793
     37        6           0.000087068   -0.000138726    0.000069639
     38        1           0.000236733    0.000192049    0.000242432
     39        6           0.000189402   -0.000030478    0.000061110
     40        1           0.000298617    0.000729235    0.000267110
     41        6          -0.000328764   -0.000098457   -0.000022443
     42        1          -0.000095114   -0.000043731   -0.000032453
     43        1           0.000062439    0.000076114   -0.000115829
     44        1          -0.000087455   -0.000037030    0.000053182
     45       35          -0.000220097    0.000047968   -0.001643230
 -------------------------------------------------------------------
 Cartesian Forces:  Max     0.005170911 RMS     0.000787553

 GradGradGradGradGradGradGradGradGradGradGradGradGradGradGradGradGradGrad
 Berny optimization.
 Using GEDIIS/GDIIS optimizer.
 FormGI is forming the generalized inverse of G from B-inverse, IUseBI=4.
 Internal  Forces:  Max     0.005557339 RMS     0.000776067
 Search for a local minimum.
 Step number   2 out of a maximum of  263
 All quantities printed in internal units (Hartrees-Bohrs-Radians)
 Mixed Optimization -- En-DIIS/RFO-DIIS
 Update second derivatives using D2CorX and points    1    2
 DE= -4.73D-03 DEPred=-7.93D-03 R= 5.97D-01
 TightC=F SS=  1.41D+00  RLast= 1.06D+00 DXNew= 5.0454D-01 3.1886D+00
 Trust test= 5.97D-01 RLast= 1.06D+00 DXMaxT set to 5.05D-01
 ITU=  1  0
 Use linear search instead of GDIIS.
     Eigenvalues ---   -0.01816   0.00232   0.00344   0.00449   0.00814
     Eigenvalues ---    0.01090   0.01195   0.01566   0.01703   0.01754
     Eigenvalues ---    0.01767   0.01777   0.01826   0.01847   0.01975
     Eigenvalues ---    0.02114   0.02237   0.02258   0.02304   0.02355
     Eigenvalues ---    0.02500   0.02543   0.02576   0.02587   0.02596
     Eigenvalues ---    0.02731   0.02789   0.02837   0.02845   0.02923
     Eigenvalues ---    0.02985   0.03000   0.03035   0.03203   0.03369
     Eigenvalues ---    0.03746   0.03957   0.04506   0.04571   0.04916
     Eigenvalues ---    0.05459   0.06443   0.07067   0.07577   0.08429
     Eigenvalues ---    0.10417   0.10932   0.11042   0.11077   0.11098
     Eigenvalues ---    0.11735   0.11818   0.11932   0.11944   0.12197
     Eigenvalues ---    0.12313   0.12338   0.12356   0.12396   0.12583
     Eigenvalues ---    0.12687   0.13018   0.13192   0.13811   0.14999
     Eigenvalues ---    0.15284   0.15663   0.16235   0.16269   0.16946
     Eigenvalues ---    0.17690   0.18469   0.18928   0.19221   0.19335
     Eigenvalues ---    0.19387   0.19585   0.19683   0.20163   0.20699
     Eigenvalues ---    0.21122   0.21996   0.22531   0.23947   0.24692
     Eigenvalues ---    0.26029   0.27241   0.27599   0.29275   0.29841
     Eigenvalues ---    0.30882   0.31862   0.33736   0.33808   0.34045
     Eigenvalues ---    0.34169   0.34575   0.34811   0.35567   0.36205
     Eigenvalues ---    0.36320   0.36639   0.36663   0.36699   0.36738
     Eigenvalues ---    0.36771   0.36833   0.36867   0.36894   0.36951
     Eigenvalues ---    0.37128   0.37151   0.37650   0.39040   0.41731
     Eigenvalues ---    0.42384   0.42799   0.42849   0.43062   0.46912
     Eigenvalues ---    0.48024   0.48121   0.48263   0.48477   0.48713
     Eigenvalues ---    0.51696   0.51965   0.52336   0.56088
 RFO step:  Lambda=-1.82910878D-02 EMin=-1.81628574D-02
 I=     1 Eig=   -1.82D-02 Dot1= -8.89D-04
 I=     1 Stepn= -6.00D-01 RXN=   6.00D-01 EDone=F
 Mixed    1 eigenvectors in step.  Raw Step.Grad=  8.89D-04.
 RFO eigenvector is Hessian eigenvector with negative curvature.
 Taking step of  6.00D-01 in eigenvector direction(s).  Step.Grad=  1.77D-04.
 Quartic linear search produced a step of -0.03100.
 Iteration  1 RMS(Cart)=  0.16744882 RMS(Int)=  0.00451803
 Iteration  2 RMS(Cart)=  0.01319546 RMS(Int)=  0.00024688
 Iteration  3 RMS(Cart)=  0.00005910 RMS(Int)=  0.00024496
 Iteration  4 RMS(Cart)=  0.00000003 RMS(Int)=  0.00024496
 Variable       Old X    -DE/DX   Delta X   Delta X   Delta X     New X
                                 (Linear)    (Quad)   (Total)
    R1        2.62849  -0.00017  -0.00001   0.00220   0.00222   2.63071
    R2        2.63956   0.00022  -0.00001  -0.00013  -0.00019   2.63937
    R3        2.05112  -0.00009  -0.00001  -0.00043  -0.00043   2.05069
    R4        2.63516  -0.00011  -0.00003  -0.00072  -0.00068   2.63448
    R5        2.05009   0.00006   0.00000   0.00007   0.00007   2.05016
    R6        2.62404   0.00005   0.00016  -0.00747  -0.00726   2.61678
    R7        2.04874   0.00002   0.00001  -0.00035  -0.00034   2.04841
    R8        2.63984  -0.00003   0.00005  -0.00659  -0.00656   2.63328
    R9        2.05196   0.00004  -0.00002  -0.00021  -0.00023   2.05173
   R10        2.64278  -0.00015   0.00009  -0.00242  -0.00235   2.64043
   R11        3.34987   0.00014   0.00088  -0.03697  -0.03619   3.31368
   R12        3.34213  -0.00033   0.00003   0.01362   0.01381   3.35594
   R13        3.34865  -0.00030  -0.00012   0.00280   0.00270   3.35134
   R14        2.64354   0.00038   0.00006  -0.00118  -0.00129   2.64225
   R15        2.63764  -0.00010  -0.00003  -0.00117  -0.00126   2.63637
   R16        3.34021   0.00142   0.00092  -0.03463  -0.03380   3.30641
   R17        2.63978  -0.00096  -0.00002  -0.00636  -0.00644   2.63334
   R18        3.50242   0.00556   0.00496  -0.11999  -0.11503   3.38739
   R19        2.62371   0.00035   0.00013  -0.00643  -0.00623   2.61748
   R20        2.05141  -0.00021  -0.00001  -0.00025  -0.00026   2.05115
   R21        2.63401  -0.00023  -0.00002  -0.00036  -0.00025   2.63376
   R22        2.04925  -0.00020  -0.00001  -0.00062  -0.00063   2.04863
   R23        2.62946  -0.00053  -0.00003   0.00236   0.00238   2.63184
   R24        2.05017  -0.00002   0.00000  -0.00020  -0.00020   2.04997
   R25        2.05089  -0.00002  -0.00001   0.00047   0.00046   2.05135
   R26        2.07478  -0.00077  -0.00004  -0.00912  -0.00916   2.06562
   R27        2.89208   0.00214   0.00016  -0.01494  -0.01479   2.87729
   R28        2.91805   0.00054   0.00025  -0.01038  -0.01013   2.90792
   R29        2.05849   0.00037  -0.00007   0.00059   0.00052   2.05901
   R30        2.84625   0.00035   0.00010  -0.00444  -0.00434   2.84191
   R31        3.76150   0.00040   0.00156  -0.08046  -0.07890   3.68259
   R32        2.06443  -0.00012  -0.00004   0.00243   0.00239   2.06681
   R33        2.87583   0.00270   0.00032   0.00777   0.00809   2.88392
   R34        2.07348  -0.00129  -0.00013  -0.00619  -0.00631   2.06717
   R35        2.07153  -0.00012   0.00000  -0.00512  -0.00512   2.06641
   R36        2.06548  -0.00004   0.00016  -0.00721  -0.00705   2.05843
   R37        2.07156  -0.00112  -0.00003  -0.00985  -0.00987   2.06168
   R38        2.64834  -0.00014   0.00000  -0.00023  -0.00023   2.64811
   R39        2.63949   0.00023   0.00008  -0.00660  -0.00652   2.63296
   R40        2.62607  -0.00012  -0.00002  -0.00226  -0.00227   2.62379
   R41        2.05451  -0.00022  -0.00001  -0.00039  -0.00040   2.05412
   R42        2.63370  -0.00008   0.00003   0.00180   0.00183   2.63553
   R43        2.04455   0.00005   0.00000   0.00482   0.00482   2.04937
   R44        2.63625  -0.00007   0.00000   0.00071   0.00071   2.63697
   R45        2.05126   0.00000   0.00000  -0.00002  -0.00002   2.05125
   R46        2.63018  -0.00020  -0.00004   0.00049   0.00045   2.63063
   R47        2.05147  -0.00006  -0.00001  -0.00009  -0.00009   2.05138
   R48        2.05157  -0.00001   0.00000  -0.00007  -0.00007   2.05150
    A1        2.09879   0.00003  -0.00002   0.00045   0.00026   2.09906
    A2        2.09621  -0.00009  -0.00002  -0.00342  -0.00339   2.09282
    A3        2.08810   0.00005   0.00004   0.00311   0.00321   2.09131
    A4        2.10847  -0.00004  -0.00016   0.00867   0.00849   2.11697
    A5        2.08052  -0.00005   0.00008  -0.00420  -0.00413   2.07639
    A6        2.09383   0.00010   0.00008  -0.00428  -0.00420   2.08963
    A7        2.08919   0.00005   0.00016  -0.00794  -0.00776   2.08142
    A8        2.10307   0.00001  -0.00002   0.00285   0.00281   2.10588
    A9        2.09086  -0.00005  -0.00013   0.00507   0.00493   2.09579
   A10        2.08032   0.00001   0.00005  -0.00323  -0.00326   2.07706
   A11        2.10341  -0.00001  -0.00010   0.00401   0.00393   2.10734
   A12        2.09940   0.00000   0.00004  -0.00089  -0.00083   2.09857
   A13        2.12337  -0.00004  -0.00033   0.01838   0.01804   2.14141
   A14        2.02051  -0.00040   0.00070  -0.02587  -0.02488   1.99563
   A15        2.13782   0.00046  -0.00038   0.01003   0.00829   2.14611
   A16        2.06501  -0.00001   0.00029  -0.01616  -0.01570   2.04931
   A17        2.05273   0.00005   0.00006   0.00599   0.00658   2.05931
   A18        2.16528  -0.00004  -0.00034   0.01007   0.00901   2.17430
   A19        1.80163   0.00057  -0.00072   0.01364   0.01170   1.81332
   A20        2.17215   0.00018  -0.00041   0.00434   0.00310   2.17525
   A21        2.04844  -0.00058   0.00011   0.00823   0.00904   2.05748
   A22        2.06226   0.00039   0.00031  -0.01248  -0.01203   2.05023
   A23        2.13160  -0.00020  -0.00029   0.01661   0.01529   2.14689
   A24        2.12669  -0.00050  -0.00034   0.01476   0.01454   2.14123
   A25        2.02487   0.00070   0.00062  -0.03122  -0.02993   1.99495
   A26        1.82917   0.00006  -0.00144   0.02922   0.02733   1.85650
   A27        1.89149  -0.00262  -0.00009  -0.13628  -0.13605   1.75544
   A28        1.91972   0.00127   0.00173   0.02888   0.03065   1.95037
   A29        2.07854   0.00019   0.00006  -0.00257  -0.00269   2.07586
   A30        2.10386  -0.00056  -0.00008  -0.00244  -0.00243   2.10143
   A31        2.10069   0.00036   0.00002   0.00504   0.00514   2.10583
   A32        2.08830   0.00017   0.00016  -0.00605  -0.00588   2.08242
   A33        2.09011   0.00005  -0.00008   0.00429   0.00419   2.09431
   A34        2.10477  -0.00023  -0.00008   0.00175   0.00165   2.10643
   A35        2.11025  -0.00020  -0.00017   0.00682   0.00665   2.11691
   A36        2.09305   0.00024   0.00010  -0.00221  -0.00211   2.09094
   A37        2.07964  -0.00003   0.00007  -0.00458  -0.00452   2.07513
   A38        2.09886  -0.00005  -0.00004   0.00003  -0.00020   2.09867
   A39        2.08962   0.00010  -0.00001   0.00135   0.00143   2.09105
   A40        2.09466  -0.00005   0.00005  -0.00134  -0.00121   2.09346
   A41        1.70435   0.00030  -0.00048  -0.01289  -0.01385   1.69050
   A42        2.04722  -0.00228  -0.00067  -0.03095  -0.03239   2.01483
   A43        1.84695   0.00166   0.00156  -0.00218  -0.00059   1.84636
   A44        1.85692   0.00043   0.00061  -0.01028  -0.00992   1.84701
   A45        1.90957  -0.00126   0.00026  -0.02575  -0.02548   1.88409
   A46        2.06263   0.00093  -0.00115   0.06544   0.06452   2.12715
   A47        1.89119   0.00023   0.00043  -0.00329  -0.00289   1.88830
   A48        2.12763  -0.00071  -0.00085   0.01550   0.01466   2.14229
   A49        1.81343   0.00241   0.00097  -0.01753  -0.01656   1.79687
   A50        1.90636   0.00051   0.00002  -0.00367  -0.00367   1.90269
   A51        1.77937  -0.00099  -0.00063   0.00579   0.00513   1.78450
   A52        1.91314  -0.00150   0.00011   0.00149   0.00166   1.91480
   A53        1.88870  -0.00032  -0.00005   0.02952   0.02958   1.91828
   A54        1.93869   0.00368   0.00107  -0.02268  -0.02210   1.91660
   A55        1.94772  -0.00248  -0.00026  -0.01738  -0.01831   1.92941
   A56        1.92972  -0.00186  -0.00112   0.02659   0.02559   1.95531
   A57        1.84587   0.00091   0.00018   0.00305   0.00355   1.84941
   A58        1.91101  -0.00013   0.00010  -0.01656  -0.01716   1.89385
   A59        1.92781   0.00265   0.00059   0.01076   0.01132   1.93913
   A60        1.93321  -0.00086  -0.00062  -0.00257  -0.00318   1.93003
   A61        1.93273   0.00034   0.00011   0.00851   0.00858   1.94131
   A62        1.88586  -0.00089   0.00012  -0.00950  -0.00937   1.87649
   A63        1.89264  -0.00126  -0.00003  -0.00550  -0.00560   1.88704
   A64        1.89022  -0.00007  -0.00018  -0.00245  -0.00262   1.88759
   A65        2.03513   0.00047   0.00004   0.00405   0.00411   2.03924
   A66        2.17534  -0.00025   0.00004  -0.01004  -0.00998   2.16536
   A67        2.07197  -0.00020  -0.00016   0.00584   0.00566   2.07763
   A68        2.11024   0.00016   0.00009  -0.00060  -0.00054   2.10970
   A69        2.08876  -0.00017  -0.00008   0.00135   0.00127   2.09003
   A70        2.08415   0.00001  -0.00002  -0.00068  -0.00069   2.08345
   A71        2.10157  -0.00001   0.00009  -0.00418  -0.00412   2.09746
   A72        2.11449   0.00058   0.00022  -0.00139  -0.00116   2.11333
   A73        2.06702  -0.00056  -0.00032   0.00548   0.00517   2.07218
   A74        2.09321   0.00002   0.00003  -0.00315  -0.00315   2.09006
   A75        2.08992   0.00000  -0.00002   0.00194   0.00193   2.09185
   A76        2.10000  -0.00001  -0.00001   0.00125   0.00125   2.10125
   A77        2.10182   0.00011   0.00000   0.00009   0.00007   2.10189
   A78        2.08241   0.00004  -0.00001   0.00185   0.00185   2.08426
   A79        2.09894  -0.00015   0.00000  -0.00192  -0.00191   2.09703
   A80        2.08730  -0.00007  -0.00005   0.00234   0.00227   2.08957
   A81        2.09784   0.00012   0.00002   0.00030   0.00032   2.09816
   A82        2.09805  -0.00005   0.00002  -0.00264  -0.00261   2.09544
    D1       -0.03076  -0.00001  -0.00010  -0.00124  -0.00142  -0.03218
    D2        3.13972  -0.00007   0.00004  -0.00873  -0.00876   3.13096
    D3        3.09666   0.00007  -0.00027   0.01079   0.01051   3.10718
    D4       -0.01604   0.00001  -0.00012   0.00330   0.00318  -0.01286
    D5        0.00516   0.00007  -0.00051   0.01141   0.01100   0.01616
    D6       -3.11783   0.00016  -0.00092   0.01710   0.01630  -3.10153
    D7       -3.12233  -0.00001  -0.00034  -0.00051  -0.00087  -3.12320
    D8        0.03786   0.00008  -0.00076   0.00518   0.00443   0.04230
    D9        0.01500  -0.00005   0.00059  -0.00842  -0.00791   0.00709
   D10       -3.11439  -0.00009   0.00020  -0.00618  -0.00596  -3.12035
   D11        3.12748   0.00001   0.00044  -0.00087  -0.00052   3.12696
   D12       -0.00190  -0.00003   0.00005   0.00137   0.00144  -0.00047
   D13        0.02578   0.00005  -0.00044   0.00726   0.00690   0.03268
   D14       -3.12703  -0.00007  -0.00041  -0.00421  -0.00446  -3.13148
   D15       -3.12793   0.00009  -0.00005   0.00502   0.00494  -3.12299
   D16        0.00245  -0.00003  -0.00002  -0.00645  -0.00642  -0.00397
   D17       -0.05216   0.00001  -0.00018   0.00262   0.00252  -0.04963
   D18       -3.13659  -0.00045  -0.00005  -0.04636  -0.04605   3.10055
   D19        3.10062   0.00013  -0.00020   0.01402   0.01379   3.11441
   D20        0.01619  -0.00032  -0.00008  -0.03495  -0.03478  -0.01859
   D21        0.03645  -0.00007   0.00065  -0.01218  -0.01171   0.02474
   D22       -3.12504  -0.00016   0.00110  -0.01834  -0.01745   3.14070
   D23        3.11700   0.00039   0.00056   0.03896   0.04000  -3.12618
   D24       -0.04448   0.00030   0.00100   0.03280   0.03426  -0.01022
   D25        2.53201   0.00119  -0.00340   0.09862   0.09480   2.62681
   D26       -1.70193   0.00146  -0.00218   0.08283   0.08056  -1.62137
   D27       -0.55190   0.00075  -0.00327   0.04892   0.04573  -0.50617
   D28        1.49735   0.00102  -0.00205   0.03312   0.03148   1.52884
   D29       -2.56879  -0.00092   0.00249  -0.09387  -0.09158  -2.66037
   D30        0.59257  -0.00083   0.00205  -0.08752  -0.08557   0.50699
   D31       -0.55667   0.00054  -0.00245   0.05403   0.05171  -0.50496
   D32        2.61338   0.00071  -0.00313   0.04988   0.04665   2.66003
   D33       -0.02625   0.00038  -0.00022   0.03187   0.03177   0.00552
   D34        3.12295   0.00027  -0.00136   0.00795   0.00628   3.12923
   D35        3.08668   0.00020   0.00046   0.03636   0.03712   3.12381
   D36       -0.04731   0.00009  -0.00068   0.01244   0.01163  -0.03567
   D37        3.11940  -0.00021   0.00106  -0.00414  -0.00281   3.11659
   D38       -0.03133  -0.00012   0.00080  -0.00035   0.00062  -0.03071
   D39        0.00442  -0.00006   0.00043  -0.00827  -0.00773  -0.00331
   D40        3.13688   0.00003   0.00017  -0.00449  -0.00430   3.13258
   D41        0.58681  -0.00121   0.00290  -0.08048  -0.07802   0.50879
   D42       -1.44305   0.00121   0.00301   0.04893   0.05194  -1.39111
   D43       -2.56197  -0.00111   0.00399  -0.05769  -0.05431  -2.61629
   D44        1.69135   0.00131   0.00410   0.07172   0.07564   1.76700
   D45        0.05302  -0.00002   0.00034  -0.00555  -0.00515   0.04787
   D46       -3.10273   0.00007   0.00017  -0.00348  -0.00334  -3.10607
   D47       -3.08141  -0.00012  -0.00075  -0.02828  -0.02877  -3.11018
   D48        0.04603  -0.00003  -0.00092  -0.02621  -0.02696   0.01906
   D49        0.79475  -0.00001  -0.00459  -0.09782  -0.10182   0.69294
   D50       -1.17645   0.00012  -0.00479  -0.06643  -0.07116  -1.24762
   D51        2.76249  -0.00082  -0.00407  -0.13069  -0.13413   2.62836
   D52        2.78509  -0.00071  -0.00545  -0.12242  -0.12812   2.65697
   D53        0.81389  -0.00057  -0.00564  -0.09104  -0.09747   0.71641
   D54       -1.53035  -0.00151  -0.00493  -0.15530  -0.16044  -1.69080
   D55       -0.01529  -0.00011   0.00024  -0.00520  -0.00497  -0.02026
   D56        3.12684   0.00000  -0.00002   0.00352   0.00347   3.13032
   D57        3.14043  -0.00019   0.00041  -0.00720  -0.00672   3.13371
   D58       -0.00062  -0.00008   0.00015   0.00152   0.00172   0.00111
   D59       -0.02668   0.00013  -0.00049   0.00965   0.00911  -0.01757
   D60        3.13860   0.00007  -0.00026   0.00814   0.00789  -3.13670
   D61        3.11437   0.00001  -0.00023   0.00086   0.00061   3.11498
   D62       -0.00354  -0.00004   0.00000  -0.00065  -0.00062  -0.00415
   D63        0.03223  -0.00005   0.00015  -0.00273  -0.00255   0.02967
   D64       -3.10021  -0.00014   0.00041  -0.00655  -0.00600  -3.10621
   D65       -3.13287   0.00001  -0.00008  -0.00121  -0.00131  -3.13418
   D66        0.01788  -0.00008   0.00019  -0.00502  -0.00476   0.01312
   D67        1.01193  -0.00092   0.00068   0.00002   0.00092   1.01285
   D68       -1.22161  -0.00127   0.00098  -0.00513  -0.00394  -1.22555
   D69        2.89464  -0.00090   0.00057  -0.00224  -0.00142   2.89323
   D70       -0.87198  -0.00048   0.00121   0.03707   0.03826  -0.83372
   D71       -3.10552  -0.00083   0.00150   0.03191   0.03339  -3.07212
   D72        1.01073  -0.00046   0.00109   0.03480   0.03592   1.04665
   D73       -3.02588   0.00019   0.00116   0.03387   0.03480  -2.99108
   D74        1.02377  -0.00016   0.00146   0.02872   0.02993   1.05370
   D75       -1.14317   0.00021   0.00105   0.03161   0.03246  -1.11071
   D76        2.57771  -0.00012  -0.00870  -0.10201  -0.11042   2.46729
   D77       -1.58414  -0.00034  -0.00947  -0.06385  -0.07315  -1.65729
   D78        0.55377   0.00036  -0.00875  -0.11372  -0.12196   0.43181
   D79       -1.88551   0.00046  -0.00844  -0.12732  -0.13567  -2.02119
   D80        0.23583   0.00024  -0.00921  -0.08916  -0.09841   0.13742
   D81        2.37374   0.00094  -0.00849  -0.13903  -0.14722   2.22652
   D82        0.24184   0.00067  -0.00825  -0.11421  -0.12293   0.11891
   D83        2.36318   0.00045  -0.00901  -0.07606  -0.08566   2.27752
   D84       -1.78210   0.00115  -0.00829  -0.12592  -0.13447  -1.91657
   D85        2.70634  -0.00006   0.00208   0.07530   0.07739   2.78373
   D86       -0.39312  -0.00069   0.00356   0.07931   0.08284  -0.31028
   D87        0.47947  -0.00029   0.00220   0.06984   0.07204   0.55151
   D88       -2.62000  -0.00092   0.00368   0.07384   0.07750  -2.54249
   D89       -1.45649   0.00137   0.00288   0.06415   0.06705  -1.38943
   D90        1.72724   0.00074   0.00435   0.06815   0.07251   1.79975
   D91        1.09404  -0.00056  -0.00031  -0.04078  -0.04093   1.05311
   D92       -3.10036  -0.00051  -0.00019  -0.04732  -0.04737   3.13546
   D93       -1.00291  -0.00094  -0.00074  -0.04648  -0.04711  -1.05002
   D94       -3.09197   0.00023  -0.00044  -0.00092  -0.00130  -3.09327
   D95       -1.00319   0.00028  -0.00031  -0.00746  -0.00774  -1.01093
   D96        1.09426  -0.00015  -0.00087  -0.00662  -0.00748   1.08678
   D97       -1.06497   0.00018  -0.00080   0.00836   0.00742  -1.05756
   D98        1.02381   0.00022  -0.00067   0.00183   0.00098   1.02479
   D99        3.12126  -0.00020  -0.00123   0.00267   0.00124   3.12250
   D100      -3.08514  -0.00073   0.00101  -0.01241  -0.01139  -3.09653
   D101       0.04645  -0.00058   0.00083  -0.00406  -0.00322   0.04323
   D102       0.01693  -0.00014  -0.00036  -0.01657  -0.01695  -0.00003
   D103      -3.13466   0.00000  -0.00054  -0.00821  -0.00878   3.13974
   D104       3.07617   0.00067  -0.00113   0.00839   0.00726   3.08343
   D105      -0.04964   0.00084  -0.00070   0.01451   0.01379  -0.03584
   D106      -0.02247   0.00001   0.00036   0.01252   0.01288  -0.00959
   D107       3.13491   0.00018   0.00079   0.01864   0.01941  -3.12886
   D108       0.00204   0.00008   0.00006   0.00585   0.00589   0.00792
   D109       3.13147   0.00017   0.00003   0.00905   0.00907   3.14054
   D110      -3.12958  -0.00007   0.00024  -0.00249  -0.00226  -3.13185
   D111      -0.00015   0.00003   0.00021   0.00071   0.00092   0.00077
   D112       0.00921   0.00018  -0.00006   0.00222   0.00217   0.01138
   D113      -3.12529   0.00006   0.00004  -0.00025  -0.00021  -3.12550
   D114       3.13544   0.00003  -0.00046  -0.00379  -0.00426   3.13118
   D115       0.00094  -0.00009  -0.00037  -0.00626  -0.00665  -0.00571
   D116      -0.01560   0.00011   0.00025   0.00918   0.00942  -0.00618
   D117       3.12625   0.00004   0.00003   0.00208   0.00209   3.12834
   D118       3.13822   0.00002   0.00027   0.00596   0.00622  -3.13875
   D119      -0.00311  -0.00006   0.00005  -0.00114  -0.00111  -0.00422
   D120       0.01005  -0.00024  -0.00025  -0.01321  -0.01346  -0.00341
   D121      -3.13180  -0.00017  -0.00003  -0.00610  -0.00614  -3.13795
   D122      -3.13870  -0.00012  -0.00035  -0.01070  -0.01104   3.13344
   D123       0.00263  -0.00004  -0.00012  -0.00359  -0.00373  -0.00110
         Item               Value     Threshold  Converged?
 Maximum Force            0.005557     0.000450     NO 
 RMS     Force            0.000776     0.000300     NO 
 Maximum Displacement     0.611167     0.001800     NO 
 RMS     Displacement     0.172701     0.001200     NO 
 Predicted change in Energy=-4.168112D-03
 GradGradGradGradGradGradGradGradGradGradGradGradGradGradGradGradGradGrad

                          Input orientation:                          
 ---------------------------------------------------------------------
 Center     Atomic      Atomic             Coordinates (Angstroms)
 Number     Number       Type             X           Y           Z
 ---------------------------------------------------------------------
      1          6           0        3.546154   -0.661968   -1.728933
      2          6           0        4.305834   -1.753196   -1.316521
      3          6           0        4.124938   -2.327765   -0.059268
      4          6           0        3.164496   -1.806461    0.791202
      5          6           0        2.376691   -0.744725    0.350921
      6          6           0        2.552416   -0.141278   -0.896997
      7         16           0        1.578020    1.211662   -1.508452
      8          6           0        1.085079    2.078491   -0.041905
      9          6           0        0.906388    1.483418    1.210681
     10         16           0        1.158494   -0.223730    1.499578
     11          6           0        0.531484    2.207110    2.340978
     12          6           0        0.270180    3.561360    2.213492
     13          6           0        0.411894    4.169300    0.967379
     14          6           0        0.830829    3.446223   -0.146757
     15          1           0        0.213720    5.230370    0.859490
     16          1           0        0.965486    3.948626   -1.099555
     17          1           0        0.435141    1.713006    3.302604
     18          1           0       -0.032925    4.138712    3.079538
     19          1           0        3.727609   -0.212235   -2.699719
     20          1           0        3.009737   -2.229214    1.779198
     21          1           0        5.065437   -2.146837   -1.983642
     22          1           0        4.735647   -3.164888    0.258932
     23          6           0       -0.242769   -1.202705    0.959915
     24          1           0        0.312601   -2.120176    0.748641
     25          6           0       -0.865093   -0.779881   -0.363806
     26          1           0       -0.093244   -0.822795   -1.131657
     27          6           0       -1.094945   -1.443329    2.218410
     28          1           0       -2.157411   -1.384139    1.965695
     29          6           0       -0.728820   -2.787305    2.841848
     30          1           0        0.324903   -2.812267    3.133028
     31          1           0       -1.320970   -2.967685    3.738142
     32          1           0       -0.907897   -3.607746    2.145373
     33          1           0       -0.917453   -0.657417    2.958312
     34          6           0       -1.646254    0.495054   -0.524963
     35          6           0       -1.784509    0.991947   -1.827914
     36          6           0       -2.181024    1.222168    0.536461
     37          6           0       -2.443258    2.190509   -2.067273
     38          1           0       -1.370219    0.434967   -2.664387
     39          6           0       -2.833059    2.432013    0.299382
     40          1           0       -2.083022    0.874488    1.559012
     41          6           0       -2.967921    2.917816   -0.998181
     42          1           0       -2.539906    2.560454   -3.083172
     43          1           0       -3.231907    2.995843    1.136890
     44          1           0       -3.473614    3.861938   -1.175535
     45         35           0       -1.990602   -2.302851   -0.823587
 ---------------------------------------------------------------------
                    Distance matrix (angstroms):
                    1          2          3          4          5
     1  C    0.000000
     2  C    1.392112   0.000000
     3  C    2.428508   1.394108   0.000000
     4  C    2.794030   2.397496   1.384741   0.000000
     5  C    2.387527   2.742074   2.393875   1.393473   0.000000
     6  C    1.396692   2.418420   2.820521   2.448977   1.397256
     7  S    2.726289   4.033385   4.595048   4.112709   2.814709
     8  C    4.051305   5.165243   5.353142   4.484516   3.129396
     9  C    4.495818   5.330915   5.147519   4.012271   2.804568
    10  S    4.039338   4.491706   3.956861   2.651580   1.753525
    11  C    5.820998   6.580809   6.264119   5.044136   4.009794
    12  C    6.641628   7.549305   7.396377   6.262066   5.142852
    13  C    6.358839   7.446807   7.553314   6.581609   5.328047
    14  C    5.172379   6.362230   6.648139   5.823783   4.494599
    15  H    7.247392   8.381564   8.559623   7.630775   6.374860
    16  H    5.321047   6.611791   7.103338   6.444504   5.111059
    17  H    6.374580   6.952204   6.422197   5.113039   4.303776
    18  H    7.679696   8.536085   8.303930   7.127767   6.090941
    19  H    1.085178   2.149917   3.406658   3.878812   3.378598
    20  H    3.879560   3.389681   2.152520   1.085729   2.155094
    21  H    2.139610   1.084896   2.149532   3.380709   3.826938
    22  H    3.410441   2.158626   1.083971   2.144098   3.380877
    23  C    4.677418   5.116150   4.623998   3.464453   2.728038
    24  H    4.326732   4.510596   3.902528   2.869413   2.512074
    25  C    4.619153   5.347289   5.233460   4.315726   3.319825
    26  H    3.691588   4.500190   4.605215   3.908689   2.881789
    27  C    6.142625   6.462211   5.763439   4.506842   4.003476
    28  H    6.833920   7.258284   6.667745   5.466304   4.855351
    29  C    6.609425   6.611290   5.673325   4.508338   4.474489
    30  H    6.216020   6.063657   4.986558   3.815637   4.027988
    31  H    7.674251   7.660648   6.669913   5.491111   5.485209
    32  H    6.597456   6.527408   5.641651   4.654330   4.712268
    33  H    6.472563   6.837957   6.109137   4.762245   4.202083
    34  C    5.454296   6.411595   6.441416   5.492956   4.299803
    35  C    5.582222   6.699971   7.005009   6.259672   5.007887
    36  C    6.440695   7.373307   7.260997   6.149151   4.967480
    37  C    6.642602   7.852814   8.221198   7.456108   6.139639
    38  H    5.123385   6.230761   6.679528   6.126070   4.952080
    39  C    7.374356   8.431542   8.437881   7.360516   6.102115
    40  H    6.697680   7.482707   7.170218   5.942513   4.895956
    41  C    7.468737   8.650272   8.871659   7.945264   6.618093
    42  H    7.018412   8.282077   8.801070   8.162164   6.847637
    43  H    8.217946   9.240678   9.159408   8.005972   6.787191
    44  H    8.369535   9.595281   9.863897   8.947809   7.601150
    45  Br   5.845325   6.339576   6.163168   5.424849   4.783354
                    6          7          8          9         10
     6  C    0.000000
     7  S    1.775886   0.000000
     8  C    2.794931   1.773455   0.000000
     9  C    3.129114   2.814005   1.398218   0.000000
    10  S    2.773695   3.359255   2.771602   1.749678   0.000000
    11  C    4.481471   4.111480   2.449723   1.393504   2.647655
    12  C    5.347268   4.591774   2.819534   2.393372   3.952933
    13  C    5.161281   4.029543   2.417295   2.741839   4.487690
    14  C    4.049307   2.721354   1.395109   2.387666   4.035633
    15  H    6.116319   4.859884   3.392067   3.826587   5.572209
    16  H    4.391662   2.834319   2.151821   3.379043   4.919481
    17  H    5.055480   4.970289   3.426622   2.156600   2.743190
    18  H    6.388673   5.675598   3.903569   3.380166   4.790267
    19  H    2.153118   2.840305   4.392535   5.111336   4.922862
    20  H    3.425001   4.969716   5.057375   4.304756   2.743584
    21  H    3.393867   4.864915   6.121028   6.378099   5.576321
    22  H    3.904470   5.678771   6.396106   6.097197   4.794334
    23  C    3.519632   3.903496   3.678732   2.932355   1.792531
    24  H    3.411881   4.218636   4.341714   3.681298   2.208155
    25  C    3.517311   3.353395   3.475209   3.277145   2.806494
    26  H    2.742088   2.659721   3.315639   3.435758   2.974748
    27  C    4.970346   5.299360   4.718553   3.686015   2.661228
    28  H    5.649972   5.723751   5.151117   4.263778   3.543875
    29  C    5.634441   6.343371   5.939885   4.855275   3.454789
    30  H    5.323260   6.269421   5.880270   4.741989   3.172312
    31  H    6.669048   7.307382   6.748460   5.582249   4.322986
    32  H    5.765950   6.538877   6.410103   5.485001   4.017287
    33  H    5.212466   5.447276   4.527320   3.311161   2.574014
    34  C    4.262882   3.446262   3.193869   3.241189   3.532992
    35  C    4.578179   3.384809   3.550344   4.088463   4.605577
    36  C    5.130228   4.279274   3.425671   3.170952   3.764385
    37  C    5.635916   4.176255   4.069868   4.739736   5.614588
    38  H    4.340829   3.260607   3.950579   4.615013   4.915982
    39  C    6.087404   4.920887   3.948830   3.964058   4.942260
    40  H    5.343319   4.788137   3.748256   3.070620   3.423017
    41  C    6.312085   4.882307   4.248028   4.684745   5.756337
    42  H    6.165263   4.610456   4.756271   5.610181   6.513942
    43  H    6.887425   5.772047   4.568091   4.406626   5.456447
    44  H    7.239915   5.714351   5.024687   5.525921   6.730924
    45  Br   5.031581   5.055285   5.409898   5.183304   4.431326
                   11         12         13         14         15
    11  C    0.000000
    12  C    1.385109   0.000000
    13  C    2.398180   1.393725   0.000000
    14  C    2.795324   2.428654   1.392712   0.000000
    15  H    3.381698   2.149907   1.084796   2.139284   0.000000
    16  H    3.880530   3.407302   2.151135   1.085525   2.458837
    17  H    1.085424   2.151695   3.389277   3.880555   4.288319
    18  H    2.143622   1.084087   2.158707   3.410952   2.486195
    19  H    6.440270   7.094608   6.606014   5.319141   7.391706
    20  H    5.112563   6.420633   6.953331   6.377110   8.019287
    21  H    7.629936   8.555345   8.381979   7.251784   9.276084
    22  H    7.132200   8.306812   8.543247   7.688887   9.554520
    23  C    3.759474   4.952867   5.411754   4.897946   6.450033
    24  H    4.616151   5.867490   6.294062   5.661722   7.352046
    25  C    4.264786   5.174716   5.281775   4.558861   6.227632
    26  H    4.650785   5.526565   5.438946   4.477550   6.379632
    27  C    3.998249   5.187534   5.944514   5.762841   6.935238
    28  H    4.502006   5.514759   6.199891   6.060069   7.113205
    29  C    5.175270   6.457429   7.294465   7.086688   8.312716
    30  H    5.085682   6.439850   7.310259   7.083901   8.358549
    31  H    5.671168   6.890918   7.849618   7.801339   8.823265
    32  H    5.993549   7.265576   7.975711   7.618104   9.001323
    33  H    3.268950   4.445595   5.387780   5.434870   6.352216
    34  C    3.985887   4.535867   4.468014   3.871483   5.272516
    35  C    4.921393   5.211199   4.767958   3.961029   5.401786
    36  C    3.403541   3.780562   3.948987   3.805846   4.680259
    37  C    5.318087   5.250422   4.612659   3.998105   4.986605
    38  H    5.640093   6.021540   5.505534   4.500082   6.158122
    39  C    3.941934   3.816980   3.740869   3.827758   4.174612
    40  H    3.036938   3.631141   4.174976   4.244290   4.973737
    41  C    4.888857   4.605897   4.105215   3.928694   4.349906
    42  H    6.243372   6.078902   5.263884   4.557299   5.500499
    43  H    4.029273   3.707222   3.831843   4.284439   4.116115
    44  H    5.580782   5.058838   4.447890   4.445158   4.428359
    45  Br   6.059302   6.980255   7.132201   6.439754   8.027528
                   16         17         18         19         20
    16  H    0.000000
    17  H    4.965709   0.000000
    18  H    4.300905   2.480503   0.000000
    19  H    5.244293   7.111595   8.153046   0.000000
    20  H    7.115609   4.948778   7.176291   4.964297   0.000000
    21  H    7.399045   8.017632   9.546581   2.458706   4.288549
    22  H    8.164661   7.179982   9.167207   4.299758   2.483035
    23  C    5.677809   3.801200   5.750442   5.489796   3.507668
    24  H    6.377495   4.607714   6.687761   5.214758   2.889374
    25  C    5.123585   4.620352   6.061492   5.183785   4.659113
    26  H    4.887576   5.135382   6.508023   4.174987   4.481024
    27  C    6.657886   3.671388   5.747053   6.997186   4.202254
    28  H    6.898306   4.254522   6.021294   7.600849   5.239117
    29  C    7.986119   4.671178   6.964947   7.563049   3.926512
    30  H    8.002174   4.529791   6.960389   7.235987   3.062864
    31  H    8.744515   5.018215   7.252152   8.632885   4.810179
    32  H    8.434327   5.608327   7.851488   7.516138   4.169207
    33  H    6.420855   2.750810   4.878519   7.334037   4.391318
    34  C    4.367894   4.523923   5.373222   5.840225   5.865922
    35  C    4.103039   5.636398   6.087140   5.709075   6.809693
    36  C    4.473326   3.838852   4.425811   6.887838   6.356133
    37  C    3.955627   6.111364   6.007901   6.652275   8.004027
    38  H    4.500002   6.363780   6.964106   5.138869   6.784344
    39  C    4.322740   4.496381   4.299168   7.683034   7.619393
    40  H    5.080522   3.175589   4.143677   7.285684   5.968052
    41  C    4.067497   5.615082   5.170357   7.584363   8.362903
    42  H    4.260226   7.095577   6.837752   6.864152   8.796710
    43  H    4.850525   4.447834   3.913250   8.570075   8.165286
    44  H    4.440596   6.320601   5.479105   8.413063   9.373709
    45  Br   6.920663   6.247943   7.782071   6.370910   5.637668
                   21         22         23         24         25
    21  H    0.000000
    22  H    2.484819   0.000000
    23  C    6.142716   5.396866   0.000000
    24  H    5.482292   4.571059   1.093080   0.000000
    25  C    6.297906   6.119179   1.522599   2.102591   0.000000
    26  H    5.393602   5.544125   2.131048   2.320221   1.089582
    27  C    7.490158   6.387420   1.538802   2.144651   2.675974
    28  H    8.267316   7.321090   2.170338   2.850251   2.731628
    29  C    7.567626   6.055941   2.507763   2.431283   3.784778
    30  H    7.006837   5.276309   2.763215   2.482830   4.215986
    31  H    8.613872   6.987589   3.463555   3.510547   4.671219
    32  H    7.407006   5.966940   2.762594   2.377676   3.780824
    33  H    7.901661   6.747711   2.178560   2.921531   3.324787
    34  C    7.358948   7.398536   2.656505   3.506936   1.503876
    35  C    7.536443   8.009160   3.868521   4.552121   2.475542
    36  C    8.379278   8.195342   3.133075   4.175458   2.559366
    37  C    8.671797   9.253550   5.051726   5.840046   3.770361
    38  H    6.967553   7.667226   4.133846   4.583601   2.650223
    39  C    9.410860   9.413408   4.511882   5.551524   3.824783
    40  H    8.531077   8.031253   2.839046   3.919659   2.813809
    41  C    9.547601   9.895685   5.314065   6.260556   4.300846
    42  H    9.011592   9.842910   5.982037   6.687891   4.621449
    43  H   10.248453  10.109764   5.156944   6.236017   4.702126
    44  H   10.472526  10.900732   6.375666   7.336454   5.386072
    45  Br   7.152465   6.867124   2.728759   2.794640   1.948745
                   26         27         28         29         30
    26  H    0.000000
    27  C    3.551256   0.000000
    28  H    3.764238   1.093710   0.000000
    29  C    4.477946   1.526105   2.185725   0.000000
    30  H    4.724445   2.174049   3.092588   1.093499   0.000000
    31  H    5.461026   2.164332   2.519686   1.089276   1.760459
    32  H    4.377047   2.173712   2.556951   1.090995   1.768628
    33  H    4.175466   1.093899   1.746685   2.141394   2.493462
    34  C    2.125240   3.404022   3.161650   4.790719   5.310813
    35  C    2.576517   4.772715   4.491805   6.099500   6.597925
    36  C    3.365014   3.333676   2.972559   4.847637   5.412809
    37  C    3.934203   5.778392   5.396727   7.198431   7.728753
    38  H    2.358367   5.238844   5.036515   6.411947   6.857696
    39  C    4.488678   4.660684   4.218544   6.175212   6.745721
    40  H    3.752292   2.604492   2.296154   4.109533   4.676302
    41  C    4.719508   5.733592   5.286616   7.232414   7.793807
    42  H    4.608790   6.798895   6.418504   8.184402   8.701403
    43  H    5.438705   5.044059   4.585379   6.528180   7.097155
    44  H    5.777158   6.732220   6.254682   8.239278   8.805536
    45  Br   2.425993   3.285533   2.941420   3.906688   4.612578
                   31         32         33         34         35
    31  H    0.000000
    32  H    1.765565   0.000000
    33  H    2.471497   3.060294   0.000000
    34  C    5.501857   4.950640   3.740661   0.000000
    35  C    6.846498   6.141061   5.136161   1.401320   0.000000
    36  C    5.342782   5.247621   3.315843   1.393304   2.408422
    37  C    7.846613   7.329631   5.974552   2.426624   1.388451
    38  H    7.250714   6.300085   5.745698   2.157995   1.086991
    39  C    6.577858   6.602471   4.503780   2.416580   2.774641
    40  H    4.482368   4.670671   2.379774   2.162797   3.402084
    41  C    7.732032   7.530511   5.713191   2.800092   2.407882
    42  H    8.864336   8.249111   7.034670   3.407188   2.146279
    43  H    6.780992   7.072867   4.692609   3.395585   3.860133
    44  H    8.684575   8.567818   6.636808   3.885666   3.393453
    45  Br   4.658302   3.419024   4.261673   2.834788   3.450629
                   36         37         38         39         40
    36  C    0.000000
    37  C    2.790319   0.000000
    38  H    3.394484   2.142402   0.000000
    39  C    1.394661   2.410669   3.861608   0.000000
    40  H    1.084480   3.874484   4.305621   2.138950   0.000000
    41  C    2.418585   1.395423   3.390197   1.392071   3.390792
    42  H    3.875765   1.085473   2.461959   3.397662   4.959950
    43  H    2.147275   3.396644   4.947087   1.085544   2.449136
    44  H    3.401485   2.156503   4.287783   2.151831   4.282096
    45  Br   3.783088   4.684223   3.356944   4.938596   3.972507
                   41         42         43         44         45
    41  C    0.000000
    42  H    2.158261   0.000000
    43  H    2.152744   4.298529   0.000000
    44  H    1.085609   2.490934   2.481099   0.000000
    45  Br   5.314226   5.390659   5.784502   6.350419   0.000000
 Stoichiometry    C22H20BrS2(1+)
 Framework group  C1[X(C22H20BrS2)]
 Deg. of freedom   129
 Full point group                 C1      NOp   1
 Largest Abelian subgroup         C1      NOp   1
 Largest concise Abelian subgroup C1      NOp   1
                         Standard orientation:                         
 ---------------------------------------------------------------------
 Center     Atomic      Atomic             Coordinates (Angstroms)
 Number     Number       Type             X           Y           Z
 ---------------------------------------------------------------------
      1          6           0        3.021871    1.740576   -1.890138
      2          6           0        4.326551    1.481421   -1.479500
      3          6           0        4.600228    0.991516   -0.203322
      4          6           0        3.551613    0.750813    0.668445
      5          6           0        2.246322    0.968088    0.231670
      6          6           0        1.949211    1.475900   -1.035680
      7         16           0        0.306913    1.770804   -1.643677
      8          6           0       -0.631023    2.127152   -0.181338
      9          6           0       -0.341757    1.623613    1.090584
     10         16           0        1.012912    0.563501    1.410594
     11          6           0       -1.099030    1.942221    2.216142
     12          6           0       -2.217367    2.745545    2.066077
     13          6           0       -2.542338    3.233469    0.801643
     14          6           0       -1.753214    2.946069   -0.309362
     15          1           0       -3.413863    3.867030    0.675835
     16          1           0       -2.008210    3.364496   -1.278001
     17          1           0       -0.821683    1.556392    3.192031
     18          1           0       -2.824790    2.995495    2.928519
     19          1           0        2.836858    2.151832   -2.877179
     20          1           0        3.737807    0.378183    1.671084
     21          1           0        5.143181    1.685617   -2.163912
     22          1           0        5.621485    0.811868    0.112514
     23          6           0        0.655397   -1.130138    0.944830
     24          1           0        1.685997   -1.428293    0.735566
     25          6           0       -0.100895   -1.302451   -0.365375
     26          1           0        0.483716   -0.838430   -1.159166
     27          6           0        0.211069   -1.835231    2.238403
     28          1           0       -0.606772   -2.528605    2.022600
     29          6           0        1.403756   -2.538719    2.879961
     30          1           0        2.192186   -1.824760    3.133697
     31          1           0        1.104239   -3.037360    3.800921
     32          1           0        1.827531   -3.288250    2.209971
     33          1           0       -0.189807   -1.110138    2.952654
     34          6           0       -1.544424   -0.913559   -0.528569
     35          6           0       -1.998162   -0.700256   -1.837126
     36          6           0       -2.421310   -0.704567    0.533828
     37          6           0       -3.300947   -0.286664   -2.081030
     38          1           0       -1.323298   -0.858149   -2.674490
     39          6           0       -3.726894   -0.278067    0.291694
     40          1           0       -2.101801   -0.848321    1.560154
     41          6           0       -4.170518   -0.070304   -1.011338
     42          1           0       -3.634635   -0.125476   -3.101285
     43          1           0       -4.395173   -0.104586    1.129376
     44          1           0       -5.186990    0.264982   -1.192756
     45         35           0        0.115657   -3.200885   -0.748337
 ---------------------------------------------------------------------
 Rotational constants (GHZ):           0.1983678           0.1840619           0.1368863
 Standard basis: 6-31+G(d,p) (6D, 7F)
 There are   598 symmetry adapted cartesian basis functions of A   symmetry.
 There are   598 symmetry adapted basis functions of A   symmetry.
   598 basis functions,  1043 primitive gaussians,   598 cartesian basis functions
   109 alpha electrons      109 beta electrons
       nuclear repulsion energy      3174.9144403061 Hartrees.
 NAtoms=   45 NActive=   45 NUniq=   45 SFac= 1.00D+00 NAtFMM=   60 NAOKFM=F Big=F
 Integral buffers will be    131072 words long.
 Raffenetti 2 integral format.
 Two-electron integral symmetry is turned on.
 Nuclear repulsion after empirical dispersion term =     3174.8678131075 Hartrees.
 ------------------------------------------------------------------------------
 Polarizable Continuum Model (PCM)
 =================================
 Model                : PCM.
 Atomic radii         : SMD-Coulomb.
 Polarization charges : Total charges.
 Charge compensation  : None.
 Solution method      : Matrix inversion.
 Cavity type          : VdW (van der Waals Surface) (Alpha=1.000).
 Cavity algorithm     : GePol (No added spheres)
                        Default sphere list used, NSphG=   45.
                        Lebedev-Laikov grids with approx.  5.0 points / Ang**2.
                        Smoothing algorithm: York/Karplus (Gamma=1.0000).
                        Polarization charges: spherical gaussians, with
                                              point-specific exponents (IZeta= 3).
                        Self-potential: point-specific (ISelfS= 7).
                        Self-field    : sphere-specific E.n sum rule (ISelfD= 2).
 1st derivatives      : Analytical E(r).r(x)/FMM algorithm (CHGder, D1EAlg=3).
                        Cavity 1st derivative terms included.
 Solvent              : Dichloromethane, Eps=   8.930000 Eps(inf)=   2.028346
 ------------------------------------------------------------------------------
 ------------------------------------------------------------------------------
 Atomic radii for non-electrostatic terms: SMD-CDS.
 ------------------------------------------------------------------------------
 Nuclear repulsion after PCM non-electrostatic terms =     3174.8526188607 Hartrees.
 One-electron integrals computed using PRISM.
 NBasis=   598 RedAO= T EigKep=  1.03D-06  NBF=   598
 NBsUse=   594 1.00D-06 EigRej=  9.75D-07 NBFU=   594
 Initial guess from the checkpoint file:  "/home/osl/gaussian/scratch/Gau-475998.chk"
 B after Tr=     0.000000    0.000000    0.000000
         Rot=    0.974453    0.015503   -0.006608   -0.223960 Ang=  25.96 deg.
 ExpMin= 3.50D-02 ExpMax= 5.74D+05 ExpMxC= 5.74D+03 IAcc=3 IRadAn=         5 AccDes= 0.00D+00
 Harris functional with IExCor= 4639 and IRadAn=       5 diagonalized for initial guess.
 HarFok:  IExCor= 4639 AccDes= 0.00D+00 IRadAn=         5 IDoV= 1 UseB2=F ITyADJ=14
 ICtDFT=  3500011 ScaDFX=  1.000000  1.000000  1.000000  1.000000
 FoFCou: FMM=F IPFlag=           0 FMFlag=      100000 FMFlg1=           0
         NFxFlg=           0 DoJE=T BraDBF=F KetDBF=T FulRan=T
         wScrn=  0.000000 ICntrl=       500 IOpCl=  0 I1Cent=   200000004 NGrid=           0
         NMat0=    1 NMatS0=      1 NMatT0=    0 NMatD0=    1 NMtDS0=    0 NMtDT0=    0
 Petite list used in FoFCou.
 Requested convergence on RMS density matrix=1.00D-08 within 128 cycles.
 Requested convergence on MAX density matrix=1.00D-06.
 Requested convergence on             energy=1.00D-06.
 No special actions if energy rises.
 Inv3:  Mode=1 IEnd=    32294883.
 Iteration    1 A*A^-1 deviation from unit magnitude is 3.33D-15 for    200.
 Iteration    1 A*A^-1 deviation from orthogonality  is 2.67D-15 for    968    367.
 Iteration    1 A^-1*A deviation from unit magnitude is 3.44D-15 for    753.
 Iteration    1 A^-1*A deviation from orthogonality  is 3.22D-15 for   2393   2353.
 Error on total polarization charges =  0.04853
 SCF Done:  E(RwB97XD) =  -4218.09663519     A.U. after   18 cycles
            NFock= 18  Conv=0.78D-08     -V/T= 2.0064
 SMD-CDS (non-electrostatic) energy       (kcal/mol) =      -9.53
 (included in total energy above)
 D1PCM: PCM CHGder 1st derivatives, ID1Alg=3 FixD1E=F DoIter=F DoCFld=F I1PDM=0.
 Calling FoFJK, ICntrl=      2127 FMM=F ISym2X=0 I1Cent= 0 IOpClX= 0 NMat=1 NMatS=1 NMatT=0.
 ***** Axes restored to original set *****
 -------------------------------------------------------------------
 Center     Atomic                   Forces (Hartrees/Bohr)
 Number     Number              X              Y              Z
 -------------------------------------------------------------------
      1        6           0.000100941   -0.000921672   -0.001205463
      2        6           0.000887970    0.000207406   -0.001892469
      3        6           0.001502333   -0.000271806   -0.001684100
      4        6           0.001003179   -0.001370409   -0.001151975
      5        6           0.008080342    0.006082372   -0.000963107
      6        6           0.001533916    0.000545614    0.001990635
      7       16           0.005207259    0.001730684    0.001134621
      8        6           0.000941894   -0.000110311    0.000777397
      9        6           0.001564676    0.001770841   -0.000505926
     10       16           0.017110523    0.003423549    0.006559888
     11        6           0.000280030    0.002189924    0.000456186
     12        6          -0.000407100    0.002085961   -0.000693067
     13        6          -0.000177502    0.000896281   -0.000984704
     14        6          -0.000409435    0.000303418   -0.000508111
     15        1           0.000031673    0.000098005   -0.000127855
     16        1          -0.000090907    0.000166016    0.000143274
     17        1           0.000138616   -0.000069063    0.000043612
     18        1          -0.000165458    0.000182048   -0.000180282
     19        1           0.000090116   -0.000098824   -0.000266433
     20        1           0.000499219    0.000103874    0.000145241
     21        1           0.000072989    0.000266995   -0.000148717
     22        1           0.000118454   -0.000093604   -0.000176882
     23        6          -0.007983948   -0.002160921    0.003361347
     24        1          -0.002973079   -0.003407212   -0.001830709
     25        6          -0.001074425    0.000049579   -0.000798655
     26        1          -0.000840177    0.000416332    0.000558556
     27        6          -0.005987893   -0.001037474   -0.000345758
     28        1           0.000531815   -0.003400807    0.000153873
     29        6          -0.003160193    0.001796776    0.001488396
     30        1           0.001601793   -0.000066852    0.000373367
     31        1          -0.001607974   -0.000408730    0.002210853
     32        1          -0.000674729   -0.001544859   -0.001826458
     33        1          -0.002126404    0.002306110   -0.000235479
     34        6           0.001871501    0.001784459    0.000436633
     35        6          -0.001689795   -0.000947267   -0.000030568
     36        6          -0.002501477   -0.000327491    0.000472689
     37        6           0.000081831    0.000110009    0.000661605
     38        1           0.000188170    0.000028142    0.000317482
     39        6          -0.000066844    0.000079770    0.000406426
     40        1          -0.000604371   -0.000001373   -0.000310391
     41        6          -0.000134248    0.000309226    0.000583292
     42        1          -0.000019347   -0.000028884    0.000020702
     43        1          -0.000021138    0.000016274   -0.000024838
     44        1          -0.000086181   -0.000026289   -0.000029270
     45       35          -0.010636615   -0.010655816   -0.006374857
 -------------------------------------------------------------------
 Cartesian Forces:  Max     0.017110523 RMS     0.002733654

 GradGradGradGradGradGradGradGradGradGradGradGradGradGradGradGradGradGrad
 Berny optimization.
 Using GEDIIS/GDIIS optimizer.
 FormGI is forming the generalized inverse of G from B-inverse, IUseBI=4.
 Internal  Forces:  Max     0.039227784 RMS     0.004316843
 Search for a local minimum.
 Step number   3 out of a maximum of  263
 All quantities printed in internal units (Hartrees-Bohrs-Radians)
 Mixed Optimization -- RFO/linear search
 Update second derivatives using D2CorX and points    3    2
 ITU=  0  1  0
 Use linear search instead of GDIIS.
     Eigenvalues ---    0.00232   0.00344   0.00411   0.00755   0.01029
     Eigenvalues ---    0.01187   0.01492   0.01608   0.01703   0.01754
     Eigenvalues ---    0.01772   0.01780   0.01845   0.01895   0.01981
     Eigenvalues ---    0.02184   0.02237   0.02296   0.02339   0.02359
     Eigenvalues ---    0.02506   0.02546   0.02577   0.02588   0.02596
     Eigenvalues ---    0.02766   0.02794   0.02845   0.02914   0.02928
     Eigenvalues ---    0.02991   0.03033   0.03073   0.03263   0.03450
     Eigenvalues ---    0.03745   0.03957   0.04507   0.04575   0.04970
     Eigenvalues ---    0.05793   0.06451   0.07076   0.07571   0.10181
     Eigenvalues ---    0.10927   0.10980   0.11072   0.11093   0.11397
     Eigenvalues ---    0.11805   0.11898   0.11941   0.12054   0.12240
     Eigenvalues ---    0.12321   0.12339   0.12377   0.12442   0.12591
     Eigenvalues ---    0.12688   0.13037   0.13809   0.14598   0.15011
     Eigenvalues ---    0.15260   0.15976   0.16231   0.16922   0.17627
     Eigenvalues ---    0.18409   0.18603   0.18929   0.19271   0.19350
     Eigenvalues ---    0.19438   0.19631   0.19725   0.20395   0.20860
     Eigenvalues ---    0.21798   0.22116   0.23242   0.24455   0.24655
     Eigenvalues ---    0.26938   0.27240   0.28581   0.29324   0.30334
     Eigenvalues ---    0.31086   0.32861   0.33773   0.33916   0.34060
     Eigenvalues ---    0.34434   0.34627   0.34952   0.35746   0.36318
     Eigenvalues ---    0.36526   0.36645   0.36691   0.36733   0.36771
     Eigenvalues ---    0.36825   0.36866   0.36887   0.36905   0.36955
     Eigenvalues ---    0.37129   0.37151   0.37667   0.41282   0.42067
     Eigenvalues ---    0.42767   0.42841   0.42857   0.46548   0.46921
     Eigenvalues ---    0.48033   0.48151   0.48300   0.48587   0.49342
     Eigenvalues ---    0.51697   0.52091   0.52361   0.56173
 RFO step:  Lambda=-2.08471652D-03 EMin= 2.32337475D-03
 Quartic linear search produced a step of -0.95443.
 Iteration  1 RMS(Cart)=  0.12735127 RMS(Int)=  0.00506708
 Iteration  2 RMS(Cart)=  0.00823235 RMS(Int)=  0.00020712
 Iteration  3 RMS(Cart)=  0.00005439 RMS(Int)=  0.00020216
 Iteration  4 RMS(Cart)=  0.00000003 RMS(Int)=  0.00020216
 Variable       Old X    -DE/DX   Delta X   Delta X   Delta X     New X
                                 (Linear)    (Quad)   (Total)
    R1        2.63071  -0.00225  -0.00212  -0.00184  -0.00396   2.62675
    R2        2.63937   0.00160   0.00018   0.00262   0.00285   2.64222
    R3        2.05069   0.00022   0.00041  -0.00003   0.00039   2.05108
    R4        2.63448  -0.00030   0.00064   0.00028   0.00086   2.63535
    R5        2.05016   0.00005  -0.00007   0.00011   0.00004   2.05019
    R6        2.61678   0.00392   0.00693  -0.00082   0.00606   2.62284
    R7        2.04841   0.00008   0.00032  -0.00003   0.00029   2.04870
    R8        2.63328   0.00385   0.00626   0.00161   0.00788   2.64116
    R9        2.05173   0.00001   0.00022   0.00016   0.00037   2.05210
   R10        2.64043   0.00213   0.00224  -0.00104   0.00124   2.64167
   R11        3.31368   0.01491   0.03454   0.00169   0.03620   3.34988
   R12        3.35594  -0.00293  -0.01318  -0.00168  -0.01486   3.34108
   R13        3.35134  -0.00263  -0.00257  -0.00735  -0.00987   3.34148
   R14        2.64225   0.00226   0.00123  -0.00122   0.00016   2.64241
   R15        2.63637   0.00090   0.00121   0.00163   0.00290   2.63927
   R16        3.30641   0.01036   0.03226   0.00353   0.03576   3.34217
   R17        2.63334   0.00343   0.00615   0.00014   0.00635   2.63969
   R18        3.38739   0.03923   0.10978   0.05518   0.16497   3.55236
   R19        2.61748   0.00317   0.00595  -0.00068   0.00520   2.62268
   R20        2.05115   0.00006   0.00025  -0.00010   0.00015   2.05130
   R21        2.63376  -0.00068   0.00024   0.00048   0.00059   2.63435
   R22        2.04863   0.00000   0.00060  -0.00050   0.00009   2.04872
   R23        2.63184  -0.00177  -0.00228  -0.00200  -0.00433   2.62751
   R24        2.04997   0.00010   0.00019  -0.00013   0.00007   2.05003
   R25        2.05135  -0.00006  -0.00044   0.00016  -0.00027   2.05107
   R26        2.06562   0.00171   0.00874  -0.00276   0.00598   2.07161
   R27        2.87729   0.00734   0.01411   0.00206   0.01617   2.89347
   R28        2.90792   0.00815   0.00967  -0.00513   0.00454   2.91246
   R29        2.05901  -0.00100  -0.00050   0.00176   0.00126   2.06027
   R30        2.84191   0.00212   0.00414  -0.00094   0.00320   2.84511
   R31        3.68259   0.01598   0.07531   0.01104   0.08635   3.76894
   R32        2.06681  -0.00074  -0.00228   0.00078  -0.00149   2.06532
   R33        2.88392   0.00021  -0.00772   0.00463  -0.00310   2.88082
   R34        2.06717   0.00115   0.00603  -0.00348   0.00255   2.06972
   R35        2.06641   0.00165   0.00489  -0.00026   0.00462   2.07104
   R36        2.05843   0.00276   0.00673   0.00051   0.00724   2.06568
   R37        2.06168   0.00244   0.00942  -0.00093   0.00849   2.07017
   R38        2.64811  -0.00081   0.00022  -0.00022   0.00001   2.64812
   R39        2.63296   0.00172   0.00623  -0.00008   0.00615   2.63911
   R40        2.62379   0.00064   0.00217  -0.00036   0.00181   2.62560
   R41        2.05412  -0.00019   0.00038  -0.00069  -0.00031   2.05381
   R42        2.63553  -0.00041  -0.00174   0.00045  -0.00130   2.63423
   R43        2.04937  -0.00034  -0.00460  -0.00107  -0.00567   2.04370
   R44        2.63697   0.00047  -0.00068  -0.00002  -0.00071   2.63626
   R45        2.05125  -0.00003   0.00002  -0.00001   0.00001   2.05125
   R46        2.63063  -0.00066  -0.00043  -0.00029  -0.00074   2.62990
   R47        2.05138   0.00000   0.00009  -0.00002   0.00007   2.05145
   R48        2.05150   0.00002   0.00007  -0.00001   0.00006   2.05156
    A1        2.09906   0.00111  -0.00025   0.00173   0.00162   2.10068
    A2        2.09282  -0.00073   0.00324  -0.00315   0.00003   2.09285
    A3        2.09131  -0.00038  -0.00306   0.00143  -0.00168   2.08963
    A4        2.11697  -0.00172  -0.00811  -0.00044  -0.00854   2.10843
    A5        2.07639   0.00057   0.00394  -0.00052   0.00343   2.07982
    A6        2.08963   0.00114   0.00401   0.00106   0.00507   2.09470
    A7        2.08142   0.00128   0.00741  -0.00107   0.00629   2.08772
    A8        2.10588  -0.00087  -0.00268   0.00084  -0.00182   2.10406
    A9        2.09579  -0.00041  -0.00471   0.00026  -0.00443   2.09137
   A10        2.07706   0.00183   0.00311   0.00239   0.00551   2.08257
   A11        2.10734  -0.00120  -0.00375  -0.00182  -0.00558   2.10176
   A12        2.09857  -0.00063   0.00080  -0.00057   0.00022   2.09879
   A13        2.14141  -0.00628  -0.01722  -0.00138  -0.01848   2.12293
   A14        1.99563   0.00386   0.02375  -0.00281   0.02085   2.01647
   A15        2.14611   0.00242  -0.00791   0.00459  -0.00234   2.14377
   A16        2.04931   0.00376   0.01498  -0.00095   0.01384   2.06315
   A17        2.05931  -0.00563  -0.00628  -0.00988  -0.01663   2.04268
   A18        2.17430   0.00188  -0.00860   0.01047   0.00250   2.17679
   A19        1.81332  -0.00169  -0.01116   0.01147   0.00147   1.81479
   A20        2.17525   0.00247  -0.00296   0.00826   0.00602   2.18127
   A21        2.05748  -0.00515  -0.00863  -0.00927  -0.01851   2.03896
   A22        2.05023   0.00271   0.01148   0.00097   0.01235   2.06258
   A23        2.14689   0.00263  -0.01459   0.00757  -0.00642   2.14047
   A24        2.14123  -0.00522  -0.01388  -0.00304  -0.01701   2.12422
   A25        1.99495   0.00259   0.02856  -0.00447   0.02351   2.01845
   A26        1.85650  -0.01009  -0.02608   0.00701  -0.01822   1.83828
   A27        1.75544   0.01705   0.12985  -0.04319   0.08639   1.84183
   A28        1.95037   0.00394  -0.02925  -0.00138  -0.03051   1.91985
   A29        2.07586   0.00166   0.00256   0.00279   0.00550   2.08136
   A30        2.10143  -0.00091   0.00232  -0.00460  -0.00235   2.09907
   A31        2.10583  -0.00076  -0.00491   0.00186  -0.00312   2.10271
   A32        2.08242   0.00079   0.00562  -0.00046   0.00513   2.08754
   A33        2.09431  -0.00013  -0.00400   0.00086  -0.00312   2.09119
   A34        2.10643  -0.00066  -0.00158  -0.00043  -0.00198   2.10445
   A35        2.11691  -0.00121  -0.00635  -0.00138  -0.00776   2.10914
   A36        2.09094   0.00071   0.00202   0.00161   0.00364   2.09458
   A37        2.07513   0.00048   0.00431  -0.00023   0.00409   2.07922
   A38        2.09867   0.00120   0.00019   0.00118   0.00153   2.10020
   A39        2.09105  -0.00035  -0.00136  -0.00043  -0.00187   2.08918
   A40        2.09346  -0.00085   0.00115  -0.00074   0.00033   2.09379
   A41        1.69050  -0.00429   0.01322   0.00333   0.01665   1.70714
   A42        2.01483   0.01344   0.03091  -0.02044   0.01105   2.02588
   A43        1.84636   0.00449   0.00056   0.01636   0.01654   1.86291
   A44        1.84701   0.00281   0.00946  -0.00479   0.00494   1.85194
   A45        1.88409   0.00544   0.02432  -0.00298   0.02100   1.90510
   A46        2.12715  -0.01904  -0.06158   0.00744  -0.05430   2.07285
   A47        1.88830   0.00190   0.00276   0.00710   0.00990   1.89820
   A48        2.14229  -0.00883  -0.01399   0.00091  -0.01307   2.12922
   A49        1.79687   0.00882   0.01581  -0.00586   0.00993   1.80680
   A50        1.90269   0.00446   0.00350   0.00241   0.00596   1.90864
   A51        1.78450  -0.00159  -0.00490  -0.00704  -0.01194   1.77257
   A52        1.91480  -0.00369  -0.00158   0.00035  -0.00127   1.91353
   A53        1.91828  -0.00181  -0.02824  -0.00390  -0.03201   1.88628
   A54        1.91660   0.00757   0.02109   0.01468   0.03563   1.95223
   A55        1.92941  -0.00216   0.01748  -0.01144   0.00533   1.93474
   A56        1.95531  -0.00430  -0.02442  -0.01339  -0.03750   1.91781
   A57        1.84941   0.00117  -0.00339   0.00226  -0.00110   1.84831
   A58        1.89385  -0.00081   0.01638   0.01112   0.02740   1.92125
   A59        1.93913   0.00018  -0.01081   0.02051   0.00975   1.94889
   A60        1.93003  -0.00002   0.00303  -0.00731  -0.00433   1.92570
   A61        1.94131  -0.00069  -0.00819  -0.00267  -0.01084   1.93047
   A62        1.87649   0.00007   0.00894  -0.00448   0.00443   1.88093
   A63        1.88704   0.00025   0.00535  -0.00485   0.00060   1.88764
   A64        1.88759   0.00024   0.00250  -0.00174   0.00069   1.88828
   A65        2.03924   0.00268  -0.00392   0.00480   0.00077   2.04001
   A66        2.16536  -0.00198   0.00953  -0.00328   0.00614   2.17150
   A67        2.07763  -0.00064  -0.00540  -0.00073  -0.00618   2.07146
   A68        2.10970  -0.00045   0.00051   0.00081   0.00136   2.11106
   A69        2.09003  -0.00002  -0.00121  -0.00016  -0.00140   2.08863
   A70        2.08345   0.00047   0.00066  -0.00064   0.00000   2.08345
   A71        2.09746   0.00096   0.00393   0.00000   0.00397   2.10142
   A72        2.11333  -0.00028   0.00110   0.00202   0.00311   2.11644
   A73        2.07218  -0.00068  -0.00493  -0.00218  -0.00712   2.06506
   A74        2.09006   0.00080   0.00301  -0.00002   0.00300   2.09306
   A75        2.09185  -0.00040  -0.00184   0.00002  -0.00183   2.09002
   A76        2.10125  -0.00039  -0.00119   0.00002  -0.00117   2.10007
   A77        2.10189  -0.00047  -0.00007   0.00041   0.00036   2.10225
   A78        2.08426   0.00026  -0.00177   0.00070  -0.00107   2.08319
   A79        2.09703   0.00021   0.00182  -0.00110   0.00072   2.09774
   A80        2.08957  -0.00019  -0.00217  -0.00052  -0.00268   2.08689
   A81        2.09816   0.00009  -0.00031   0.00115   0.00085   2.09901
   A82        2.09544   0.00010   0.00250  -0.00065   0.00185   2.09728
    D1       -0.03218   0.00004   0.00135   0.00076   0.00218  -0.03000
    D2        3.13096   0.00036   0.00836  -0.00423   0.00419   3.13516
    D3        3.10718  -0.00047  -0.01004   0.00600  -0.00406   3.10312
    D4       -0.01286  -0.00015  -0.00303   0.00101  -0.00205  -0.01491
    D5        0.01616  -0.00067  -0.01050   0.00672  -0.00388   0.01227
    D6       -3.10153  -0.00119  -0.01556   0.02245   0.00670  -3.09482
    D7       -3.12320  -0.00015   0.00083   0.00149   0.00234  -3.12086
    D8        0.04230  -0.00067  -0.00423   0.01722   0.01293   0.05523
    D9        0.00709   0.00037   0.00755  -0.00377   0.00385   0.01094
   D10       -3.12035   0.00019   0.00569  -0.00565  -0.00002  -3.12036
   D11        3.12696   0.00004   0.00049   0.00123   0.00180   3.12877
   D12       -0.00047  -0.00014  -0.00137  -0.00065  -0.00206  -0.00253
   D13        0.03268  -0.00004  -0.00659  -0.00090  -0.00760   0.02508
   D14       -3.13148  -0.00018   0.00425  -0.00114   0.00289  -3.12859
   D15       -3.12299   0.00014  -0.00472   0.00097  -0.00374  -3.12673
   D16       -0.00397   0.00000   0.00612   0.00073   0.00675   0.00278
   D17       -0.04963  -0.00045  -0.00241   0.00890   0.00637  -0.04327
   D18        3.10055  -0.00086   0.04395  -0.04153   0.00201   3.10256
   D19        3.11441  -0.00030  -0.01316   0.00916  -0.00403   3.11039
   D20       -0.01859  -0.00071   0.03320  -0.04127  -0.00838  -0.02697
   D21        0.02474   0.00087   0.01117  -0.01176  -0.00038   0.02437
   D22        3.14070   0.00132   0.01665  -0.02894  -0.01212   3.12858
   D23       -3.12618   0.00131  -0.03818   0.04297   0.00440  -3.12178
   D24       -0.01022   0.00176  -0.03270   0.02578  -0.00734  -0.01756
   D25        2.62681  -0.00193  -0.09048   0.08186  -0.00820   2.61862
   D26       -1.62137   0.00602  -0.07689   0.06462  -0.01211  -1.63348
   D27       -0.50617  -0.00229  -0.04365   0.03131  -0.01252  -0.51869
   D28        1.52884   0.00566  -0.03005   0.01406  -0.01643   1.51240
   D29       -2.66037   0.00177   0.08741  -0.08070   0.00714  -2.65323
   D30        0.50699   0.00119   0.08167  -0.06355   0.01835   0.52534
   D31       -0.50496  -0.00063  -0.04935   0.04955   0.00005  -0.50491
   D32        2.66003  -0.00280  -0.04453   0.05116   0.00652   2.66655
   D33        0.00552  -0.00361  -0.03032   0.00181  -0.02853  -0.02301
   D34        3.12923  -0.00366  -0.00599   0.00666   0.00072   3.12995
   D35        3.12381  -0.00154  -0.03543   0.00008  -0.03546   3.08835
   D36       -0.03567  -0.00159  -0.01110   0.00492  -0.00620  -0.04188
   D37        3.11659   0.00262   0.00268  -0.00618  -0.00349   3.11310
   D38       -0.03071   0.00192  -0.00059  -0.00365  -0.00424  -0.03494
   D39       -0.00331   0.00060   0.00738  -0.00480   0.00257  -0.00074
   D40        3.13258  -0.00010   0.00410  -0.00226   0.00182   3.13441
   D41        0.50879   0.00313   0.07446  -0.04476   0.03005   0.53884
   D42       -1.39111  -0.01324  -0.04957   0.00253  -0.04709  -1.43820
   D43       -2.61629   0.00325   0.05184  -0.04924   0.00281  -2.61348
   D44        1.76700  -0.01312  -0.07220  -0.00194  -0.07434   1.69266
   D45        0.04787   0.00153   0.00492  -0.00072   0.00422   0.05209
   D46       -3.10607   0.00053   0.00319   0.00352   0.00673  -3.09934
   D47       -3.11018   0.00149   0.02746   0.00385   0.03130  -3.07888
   D48        0.01906   0.00050   0.02574   0.00809   0.03381   0.05287
   D49        0.69294   0.00028   0.09718  -0.03455   0.06240   0.75534
   D50       -1.24762  -0.00478   0.06792  -0.02449   0.04352  -1.20410
   D51        2.62836   0.00564   0.12802  -0.03270   0.09525   2.72360
   D52        2.65697  -0.00106   0.12228  -0.04908   0.07312   2.73009
   D53        0.71641  -0.00612   0.09303  -0.03902   0.05424   0.77066
   D54       -1.69080   0.00430   0.15313  -0.04722   0.10597  -1.58483
   D55       -0.02026  -0.00051   0.00474  -0.00357   0.00117  -0.01909
   D56        3.13032  -0.00069  -0.00332  -0.00004  -0.00337   3.12695
   D57        3.13371   0.00049   0.00641  -0.00777  -0.00135   3.13236
   D58        0.00111   0.00030  -0.00165  -0.00424  -0.00589  -0.00478
   D59       -0.01757  -0.00059  -0.00870   0.00355  -0.00516  -0.02272
   D60       -3.13670   0.00011  -0.00753   0.00394  -0.00360  -3.14029
   D61        3.11498  -0.00040  -0.00058  -0.00001  -0.00060   3.11438
   D62       -0.00415   0.00030   0.00059   0.00039   0.00097  -0.00319
   D63        0.02967   0.00053   0.00244   0.00075   0.00317   0.03285
   D64       -3.10621   0.00123   0.00573  -0.00179   0.00393  -3.10228
   D65       -3.13418  -0.00016   0.00125   0.00038   0.00162  -3.13256
   D66        0.01312   0.00054   0.00454  -0.00216   0.00238   0.01550
   D67        1.01285  -0.00197  -0.00088  -0.02157  -0.02275   0.99010
   D68       -1.22555  -0.00256   0.00376  -0.03369  -0.03019  -1.25575
   D69        2.89323   0.00063   0.00135  -0.02937  -0.02831   2.86492
   D70       -0.83372  -0.00426  -0.03652  -0.01401  -0.05044  -0.88416
   D71       -3.07212  -0.00485  -0.03187  -0.02613  -0.05789  -3.13001
   D72        1.04665  -0.00166  -0.03428  -0.02180  -0.05600   0.99066
   D73       -2.99108  -0.00013  -0.03321  -0.01097  -0.04401  -3.03509
   D74        1.05370  -0.00073  -0.02857  -0.02309  -0.05145   1.00225
   D75       -1.11071   0.00246  -0.03098  -0.01876  -0.04957  -1.16027
   D76        2.46729   0.00357   0.10539   0.07836   0.18349   2.65078
   D77       -1.65729   0.00205   0.06982   0.06878   0.13827  -1.51902
   D78        0.43181   0.00451   0.11641   0.08472   0.20067   0.63248
   D79       -2.02119   0.00256   0.12949   0.08747   0.21711  -1.80407
   D80        0.13742   0.00104   0.09392   0.07789   0.17189   0.30931
   D81        2.22652   0.00350   0.14051   0.09383   0.23429   2.46082
   D82        0.11891  -0.00323   0.11732   0.08370   0.20140   0.32032
   D83        2.27752  -0.00475   0.08175   0.07412   0.15618   2.43370
   D84       -1.91657  -0.00229   0.12834   0.09007   0.21858  -1.69798
   D85        2.78373  -0.00088  -0.07386   0.02680  -0.04703   2.73670
   D86       -0.31028  -0.00219  -0.07907   0.00731  -0.07179  -0.38207
   D87        0.55151  -0.00031  -0.06876   0.01260  -0.05613   0.49538
   D88       -2.54249  -0.00161  -0.07397  -0.00690  -0.08090  -2.62339
   D89       -1.38943   0.00113  -0.06400   0.01947  -0.04450  -1.43393
   D90        1.79975  -0.00017  -0.06921  -0.00003  -0.06926   1.73048
   D91        1.05311   0.00035   0.03907  -0.02127   0.01800   1.07111
   D92        3.13546   0.00055   0.04521  -0.01838   0.02705  -3.12068
   D93       -1.05002   0.00037   0.04496  -0.02722   0.01802  -1.03200
   D94       -3.09327   0.00045   0.00124  -0.02501  -0.02379  -3.11706
   D95       -1.01093   0.00065   0.00739  -0.02213  -0.01474  -1.02566
   D96        1.08678   0.00048   0.00714  -0.03097  -0.02376   1.06302
   D97       -1.05756  -0.00110  -0.00708  -0.02308  -0.03044  -1.08800
   D98        1.02479  -0.00090  -0.00093  -0.02019  -0.02139   1.00340
   D99        3.12250  -0.00108  -0.00118  -0.02903  -0.03042   3.09208
   D100      -3.09653  -0.00052   0.01087  -0.02094  -0.01002  -3.10655
   D101       0.04323  -0.00078   0.00307  -0.02153  -0.01841   0.02482
   D102      -0.00003   0.00068   0.01618  -0.00256   0.01361   0.01358
   D103       3.13974   0.00042   0.00838  -0.00314   0.00522  -3.13823
   D104       3.08343   0.00079  -0.00693   0.01755   0.01061   3.09404
   D105      -0.03584   0.00057  -0.01317   0.02613   0.01297  -0.02287
   D106      -0.00959  -0.00063  -0.01229  -0.00248  -0.01475  -0.02435
   D107      -3.12886  -0.00085  -0.01853   0.00609  -0.01239  -3.14126
   D108       0.00792  -0.00031  -0.00562   0.00103  -0.00459   0.00334
   D109       3.14054  -0.00020  -0.00865   0.00403  -0.00461   3.13592
   D110      -3.13185  -0.00005   0.00216   0.00161   0.00378  -3.12807
   D111       0.00077   0.00006  -0.00087   0.00461   0.00375   0.00452
   D112       0.01138   0.00022  -0.00207   0.00910   0.00704   0.01842
   D113      -3.12550   0.00007   0.00020   0.00499   0.00520  -3.12030
   D114       3.13118   0.00044   0.00407   0.00078   0.00487   3.13605
   D115      -0.00571   0.00028   0.00634  -0.00334   0.00303  -0.00268
   D116      -0.00618  -0.00011  -0.00899   0.00554  -0.00344  -0.00962
   D117       3.12834   0.00013  -0.00200   0.00219   0.00020   3.12855
   D118      -3.13875  -0.00022  -0.00594   0.00252  -0.00341   3.14103
   D119      -0.00422   0.00002   0.00106  -0.00083   0.00024  -0.00398
   D120      -0.00341   0.00015   0.01285  -0.01061   0.00224  -0.00117
   D121      -3.13795  -0.00009   0.00586  -0.00727  -0.00140  -3.13934
   D122       3.13344   0.00031   0.01054  -0.00646   0.00409   3.13753
   D123      -0.00110   0.00007   0.00356  -0.00312   0.00045  -0.00065
         Item               Value     Threshold  Converged?
 Maximum Force            0.039228     0.000450     NO 
 RMS     Force            0.004317     0.000300     NO 
 Maximum Displacement     0.529696     0.001800     NO 
 RMS     Displacement     0.129384     0.001200     NO 
 Predicted change in Energy=-1.565040D-03
 GradGradGradGradGradGradGradGradGradGradGradGradGradGradGradGradGradGrad

                          Input orientation:                          
 ---------------------------------------------------------------------
 Center     Atomic      Atomic             Coordinates (Angstroms)
 Number     Number       Type             X           Y           Z
 ---------------------------------------------------------------------
      1          6           0        3.679586   -0.590955   -1.765555
      2          6           0        4.463905   -1.678142   -1.398122
      3          6           0        4.282735   -2.305470   -0.165869
      4          6           0        3.298770   -1.847133    0.699080
      5          6           0        2.484513   -0.781248    0.306294
      6          6           0        2.668636   -0.129888   -0.916811
      7         16           0        1.677158    1.211657   -1.502587
      8          6           0        1.156280    2.034183   -0.026515
      9          6           0        0.976325    1.415967    1.214723
     10         16           0        1.222080   -0.318029    1.461319
     11          6           0        0.574837    2.136122    2.342292
     12          6           0        0.287743    3.488145    2.216730
     13          6           0        0.426168    4.109339    0.976448
     14          6           0        0.874035    3.398003   -0.131110
     15          1           0        0.204693    5.166088    0.871150
     16          1           0        1.011462    3.904298   -1.081282
     17          1           0        0.480126    1.640103    3.303182
     18          1           0       -0.037784    4.052821    3.083059
     19          1           0        3.856761   -0.091218   -2.712618
     20          1           0        3.154390   -2.318190    1.666807
     21          1           0        5.238972   -2.023454   -2.074194
     22          1           0        4.909811   -3.140697    0.124823
     23          6           0       -0.313586   -1.266200    0.935530
     24          1           0        0.167125   -2.231873    0.740215
     25          6           0       -0.951373   -0.833798   -0.387609
     26          1           0       -0.203043   -0.904887   -1.177289
     27          6           0       -1.208053   -1.390020    2.184494
     28          1           0       -2.247134   -1.456204    1.852225
     29          6           0       -0.851449   -2.615148    3.018696
     30          1           0        0.179112   -2.566832    3.388434
     31          1           0       -1.513555   -2.690528    3.885195
     32          1           0       -0.958773   -3.529972    2.425676
     33          1           0       -1.146623   -0.485653    2.799238
     34          6           0       -1.700328    0.464989   -0.525291
     35          6           0       -1.804968    1.002445   -1.815214
     36          6           0       -2.264677    1.167693    0.541524
     37          6           0       -2.441873    2.217825   -2.033526
     38          1           0       -1.374301    0.467422   -2.657515
     39          6           0       -2.892587    2.393351    0.325530
     40          1           0       -2.208127    0.791581    1.553919
     41          6           0       -2.984513    2.922114   -0.958502
     42          1           0       -2.507088    2.618569   -3.040209
     43          1           0       -3.308003    2.934637    1.169876
     44          1           0       -3.472700    3.878058   -1.121165
     45         35           0       -2.158331   -2.354990   -0.842598
 ---------------------------------------------------------------------
                    Distance matrix (angstroms):
                    1          2          3          4          5
     1  C    0.000000
     2  C    1.390014   0.000000
     3  C    2.421228   1.394565   0.000000
     4  C    2.792387   2.405068   1.387946   0.000000
     5  C    2.399368   2.761783   2.404119   1.397642   0.000000
     6  C    1.398202   2.419037   2.811118   2.440717   1.397912
     7  S    2.707080   4.015945   4.576683   4.102823   2.809902
     8  C    4.035180   5.157814   5.350395   4.492367   3.130754
     9  C    4.496378   5.344500   5.165992   4.038249   2.815605
    10  S    4.065284   4.531638   3.995657   2.689202   1.772679
    11  C    5.826733   6.607886   6.306117   5.097673   4.037722
    12  C    6.633419   7.562936   7.429853   6.311477   5.167522
    13  C    6.340038   7.445592   7.571511   6.618787   5.348247
    14  C    5.143376   6.345056   6.644551   5.837808   4.500123
    15  H    7.222925   8.374603   8.574965   7.667345   6.394330
    16  H    5.272041   6.571407   7.078166   6.440530   5.103881
    17  H    6.395800   6.998821   6.485499   5.185259   4.343023
    18  H    7.674148   8.555123   8.345675   7.185082   6.118875
    19  H    1.085383   2.148221   3.401514   3.877405   3.387187
    20  H    3.878180   3.393859   2.152214   1.085927   2.159148
    21  H    2.139859   1.084916   2.153051   3.389177   3.846666
    22  H    3.404139   2.158068   1.084126   2.144419   3.388510
    23  C    4.867981   5.332921   4.839352   3.666403   2.908690
    24  H    4.616154   4.831296   4.214813   3.155459   2.768193
    25  C    4.837716   5.573086   5.441587   4.502384   3.505650
    26  H    3.939469   4.735725   4.806953   4.083048   3.072338
    27  C    6.334856   6.714854   6.042433   4.767270   4.187276
    28  H    6.997357   7.460031   6.887172   5.677995   5.023341
    29  C    6.893235   6.974184   6.049561   4.816096   4.674286
    30  H    6.536131   6.485394   5.435172   4.181251   4.242967
    31  H    7.956625   8.041666   7.082115   5.832762   5.695474
    32  H    6.907866   6.888842   5.974020   4.892827   4.889119
    33  H    6.643848   7.107594   6.448374   5.101550   4.414442
    34  C    5.621098   6.584270   6.603156   5.642337   4.444945
    35  C    5.711543   6.830687   7.121992   6.363168   5.107055
    36  C    6.614358   7.558758   7.445258   6.329766   5.138922
    37  C    6.740424   7.954374   8.316772   7.546257   6.224024
    38  H    5.239994   6.346194   6.774901   6.201733   5.023325
    39  C    7.514798   8.582891   8.591021   7.513598   6.244330
    40  H    6.898947   7.702602   7.394638   6.165993   5.104040
    41  C    7.576490   8.765532   8.987145   8.060579   6.724942
    42  H    7.085247   8.351821   8.866210   8.223914   6.904631
    43  H    8.359005   9.395473   9.319992   8.169237   6.935909
    44  H    8.458281   9.692150   9.964707   9.052288   7.696439
    45  Br   6.168059   6.679876   6.476708   5.693386   5.035139
                    6          7          8          9         10
     6  C    0.000000
     7  S    1.768023   0.000000
     8  C    2.786225   1.768234   0.000000
     9  C    3.130020   2.813661   1.398302   0.000000
    10  S    2.789879   3.366270   2.784040   1.768600   0.000000
    11  C    4.487822   4.105222   2.441253   1.396863   2.686613
    12  C    5.345830   4.576701   2.810785   2.402517   3.991314
    13  C    5.155981   4.013372   2.417700   2.759294   4.524396
    14  C    4.035336   2.702974   1.396642   2.397957   4.057814
    15  H    6.108616   4.841519   3.394135   3.844069   5.608824
    16  H    4.364394   2.805524   2.151938   3.385952   4.933277
    17  H    5.072552   4.971103   3.420433   2.158265   2.788769
    18  H    6.388954   5.660512   3.894886   3.387048   4.829247
    19  H    2.153615   2.812885   4.361774   5.098286   4.941127
    20  H    3.420483   4.968611   5.079658   4.346524   2.788672
    21  H    3.395843   4.845533   6.109483   6.388799   5.616382
    22  H    3.895232   5.660521   6.394629   6.117465   4.832498
    23  C    3.689989   4.005902   3.738791   2.989287   1.879827
    24  H    3.663555   4.378158   4.445845   3.766524   2.301244
    25  C    3.725589   3.512299   3.577416   3.368224   2.899733
    26  H    2.985802   2.849690   3.436593   3.535391   3.055753
    27  C    5.121986   5.356093   4.712091   3.685855   2.752761
    28  H    5.795815   5.811396   5.224528   4.364226   3.672015
    29  C    5.835728   6.440519   5.909362   4.779640   3.464347
    30  H    5.538191   6.359498   5.812579   4.606870   3.139852
    31  H    6.863443   7.378068   6.689722   5.494927   4.357479
    32  H    5.990900   6.697942   6.437896   5.447322   4.000335
    33  H    5.337771   5.418515   4.431458   3.260944   2.725597
    34  C    4.426626   3.594445   3.297174   3.331138   3.619420
    35  C    4.701324   3.502386   3.610114   4.133657   4.652133
    36  C    5.305473   4.440540   3.574412   3.319478   3.900111
    37  C    5.733770   4.273252   4.124139   4.783114   5.662953
    38  H    4.442092   3.346513   3.972499   4.628111   4.931827
    39  C    6.231962   5.061718   4.079984   4.088329   5.056884
    40  H    5.544044   4.961263   3.919319   3.262766   3.606400
    41  C    6.424527   4.995284   4.336264   4.762313   5.835193
    42  H    6.233054   4.674569   4.779553   5.628931   6.541716
    43  H    7.033193   5.912914   4.708715   4.545750   5.584481
    44  H    7.336307   5.811731   5.101529   5.595721   6.805683
    45  Br   5.315656   5.278971   5.560349   5.317778   4.569948
                   11         12         13         14         15
    11  C    0.000000
    12  C    1.387861   0.000000
    13  C    2.404417   1.394038   0.000000
    14  C    2.792773   2.421614   1.390420   0.000000
    15  H    3.388504   2.152434   1.084830   2.139782   0.000000
    16  H    3.877880   3.402034   2.149155   1.085380   2.460688
    17  H    1.085501   2.152359   3.393188   3.878109   4.292227
    18  H    2.144243   1.084137   2.157836   3.404568   2.488112
    19  H    6.425277   7.060326   6.559181   5.266451   7.336229
    20  H    5.191461   6.498739   7.016618   6.411504   8.083823
    21  H    7.652554   8.561800   8.371419   7.226372   9.257890
    22  H    7.180110   8.347523   8.566875   7.688146   9.575898
    23  C    3.787356   4.960531   5.426355   4.929802   6.453455
    24  H    4.670360   5.908744   6.350897   5.740595   7.399216
    25  C    4.313015   5.195881   5.309697   4.615848   6.238558
    26  H    4.715960   5.573057   5.493355   4.557351   6.420209
    27  C    3.954399   5.102445   5.862850   5.711591   6.833980
    28  H    4.594398   5.568218   6.236089   6.102347   7.129426
    29  C    5.006633   6.260279   7.142955   7.004038   8.140947
    30  H    4.834127   6.168261   7.102815   6.960558   8.132369
    31  H    5.480737   6.648643   7.646014   7.674731   8.588554
    32  H    5.870565   7.131019   7.897936   7.608756   8.910200
    33  H    3.169531   4.264715   5.187503   5.268091   6.122561
    34  C    4.023939   4.539887   4.478671   3.922409   5.261130
    35  C    4.922759   5.178293   4.735414   3.968875   5.347076
    36  C    3.499066   3.834796   4.010373   3.908738   4.711010
    37  C    5.315543   5.208569   4.567650   4.000906   4.912608
    38  H    5.619766   5.970379   5.450774   4.475047   6.084585
    39  C    4.019518   3.858719   3.792420   3.924957   4.192723
    40  H    3.189703   3.733650   4.275571   4.374069   5.042241
    41  C    4.917519   4.594578   4.097106   3.974851   4.307445
    42  H    6.221120   6.016863   5.192294   4.527954   5.398365
    43  H    4.133841   3.785719   3.919359   4.404170   4.172248
    44  H    5.604680   5.043264   4.433356   4.483834   4.376251
    45  Br   6.146854   7.034557   7.195563   6.542048   8.067679
                   16         17         18         19         20
    16  H    0.000000
    17  H    4.963106   0.000000
    18  H    4.297059   2.477477   0.000000
    19  H    5.169248   7.112593   8.119754   0.000000
    20  H    7.131865   5.049504   7.265365   4.963073   0.000000
    21  H    7.348194   8.061293   9.558375   2.460006   4.292720
    22  H    8.141485   7.251215   9.218273   4.296430   2.477042
    23  C    5.705903   3.831755   5.742815   5.664041   3.697067
    24  H    6.456265   4.653920   6.710312   5.487975   3.128862
    25  C    5.175274   4.668117   6.062939   5.392147   4.825073
    26  H    4.961099   5.197914   6.538864   4.416027   4.621543
    27  C    6.604646   3.644593   5.639279   7.163863   4.490034
    28  H    6.925236   4.373825   6.061810   7.743288   5.473012
    29  C    7.923600   4.467794   6.717738   7.834884   4.238222
    30  H    7.908647   4.218552   6.630242   7.541658   3.446462
    31  H    8.633269   4.802902   6.949394   8.895383   5.181658
    32  H    8.452748   5.437842   7.666754   7.836865   4.354584
    33  H    6.243993   2.723805   4.680579   7.454528   4.810333
    34  C    4.414949   4.559876   5.353202   5.997916   6.009963
    35  C    4.109950   5.641475   6.034966   5.835804   6.909871
    36  C    4.566794   3.922227   4.443244   7.046013   6.540942
    37  C    3.959354   6.111652   5.943593   6.742821   8.098521
    38  H    4.470850   6.351692   6.898953   5.261096   6.853352
    39  C    4.416298   4.561687   4.302059   7.807505   7.782260
    40  H    5.196061   3.317621   4.205276   7.467632   6.200000
    41  C    4.116743   5.639966   5.127955   7.678549   8.487588
    42  H    4.227373   7.079509   6.756401   6.924510   8.864531
    43  H    4.966461   4.536159   3.950309   8.692721   8.342761
    44  H    4.484417   6.340988   5.431823   8.485804   9.491291
    45  Br   7.020203   6.333223   7.808172   6.693502   5.875668
                   21         22         23         24         25
    21  H    0.000000
    22  H    2.488424   0.000000
    23  C    6.361035   5.608463   0.000000
    24  H    5.804134   4.868032   1.096246   0.000000
    25  C    6.525352   6.319640   1.531157   2.116043   0.000000
    26  H    5.627713   5.730237   2.146339   2.361088   1.090250
    27  C    7.752535   6.688451   1.541205   2.164665   2.644046
    28  H    8.472327   7.552701   2.148264   2.768912   2.661436
    29  C    7.961209   6.468602   2.539397   2.525048   3.845270
    30  H    7.465772   5.775811   2.819776   2.669346   4.305799
    31  H    9.030832   7.456720   3.488432   3.595267   4.692584
    32  H    7.805797   6.315515   2.785941   2.406966   3.896663
    33  H    8.178692   7.133173   2.185547   3.002465   3.211748
    34  C    7.532950   7.557615   2.655949   3.515957   1.505569
    35  C    7.670738   8.125123   3.864914   4.569484   2.477593
    36  C    8.563303   8.379090   3.144174   4.184518   2.567883
    37  C    8.774137   9.349838   5.048101   5.856648   3.773995
    38  H    7.090847   7.762087   4.128018   4.605079   2.650380
    39  C    9.559765   9.567831   4.518369   5.561160   3.832932
    40  H    8.749109   8.256522   2.864638   3.930039   2.826804
    41  C    9.660699  10.012572   5.316312   6.275511   4.308880
    42  H    9.082015   9.909438   5.975732   6.705953   4.623351
    43  H   10.399877  10.272989   5.164154   6.241310   4.709625
    44  H   10.565478  11.003722   6.377569   7.351484   5.394143
    45  Br   7.506453   7.177177   2.783934   2.815706   1.994439
                   26         27         28         29         30
    26  H    0.000000
    27  C    3.542172   0.000000
    28  H    3.695972   1.092919   0.000000
    29  C    4.577303   1.524466   2.156790   0.000000
    30  H    4.873800   2.181418   3.078978   1.095946   0.000000
    31  H    5.525821   2.162645   2.488908   1.093109   1.768387
    32  H    4.521455   2.167880   2.507834   1.095488   1.774634
    33  H    4.108390   1.095246   1.746405   2.161027   2.536934
    34  C    2.131554   3.320592   3.105247   4.771549   5.295421
    35  C    2.571192   4.698708   4.437406   6.112517   6.614701
    36  C    3.391201   3.218338   2.933100   4.737454   5.293739
    37  C    3.936602   5.685996   5.351212   7.170217   7.691564
    38  H    2.333698   5.188717   4.979952   6.480353   6.940698
    39  C    4.513367   4.539526   4.191238   6.041891   6.589395
    40  H    3.789177   2.481361   2.267828   3.948663   4.510354
    41  C    4.736072   5.623943   5.254862   7.143481   7.683287
    42  H    4.603677   6.712213   6.372382   8.175772   8.685131
    43  H    5.467349   4.913441   4.568428   6.344518   6.880998
    44  H    5.793994   6.618811   6.228757   8.134564   8.672302
    45  Br   2.457228   3.316245   2.842143   4.084754   4.838404
                   31         32         33         34         35
    31  H    0.000000
    32  H    1.772750   0.000000
    33  H    2.485038   3.072900   0.000000
    34  C    5.426284   5.021735   3.501829   0.000000
    35  C    6.798355   6.264503   4.892957   1.401324   0.000000
    36  C    5.160444   5.227185   3.013448   1.396559   2.406835
    37  C    7.744996   7.424368   5.687009   2.428394   1.389409
    38  H    7.266298   6.480019   5.544037   2.157007   1.086827
    39  C    6.357575   6.575409   4.178072   2.421561   2.774945
    40  H    4.247629   4.582211   2.075797   2.165095   3.399715
    41  C    7.558231   7.562122   5.395491   2.806112   2.410479
    42  H    8.782644   8.371244   6.751755   3.407870   2.146029
    43  H    6.498883   6.991930   4.361739   3.399614   3.860472
    44  H    8.488122   8.589459   6.310481   3.891710   3.395907
    45  Br   4.783341   3.674390   4.216746   2.874497   3.513291
                   36         37         38         39         40
    36  C    0.000000
    37  C    2.786586   0.000000
    38  H    3.393671   2.143124   0.000000
    39  C    1.393974   2.408132   3.861729   0.000000
    40  H    1.081481   3.867632   4.305406   2.131454   0.000000
    41  C    2.417899   1.395047   3.391893   1.391682   3.384406
    42  H    3.872030   1.085476   2.461117   3.395222   4.953108
    43  H    2.146031   3.394965   4.947249   1.085579   2.439244
    44  H    3.401461   2.156706   4.289066   2.152629   4.275695
    45  Br   3.786344   4.733851   3.445959   4.944734   3.955589
                   41         42         43         44         45
    41  C    0.000000
    42  H    2.157215   0.000000
    43  H    2.152857   4.297229   0.000000
    44  H    1.085641   2.490270   2.483151   0.000000
    45  Br   5.342643   5.448616   5.775115   6.376210   0.000000
 Stoichiometry    C22H20BrS2(1+)
 Framework group  C1[X(C22H20BrS2)]
 Deg. of freedom   129
 Full point group                 C1      NOp   1
 Largest Abelian subgroup         C1      NOp   1
 Largest concise Abelian subgroup C1      NOp   1
                         Standard orientation:                         
 ---------------------------------------------------------------------
 Center     Atomic      Atomic             Coordinates (Angstroms)
 Number     Number       Type             X           Y           Z
 ---------------------------------------------------------------------
      1          6           0        3.523442    0.986458   -1.815674
      2          6           0        4.711595    0.381018   -1.423406
      3          6           0        4.824416   -0.227508   -0.173694
      4          6           0        3.733290   -0.240292    0.684020
      5          6           0        2.528235    0.331953    0.267150
      6          6           0        2.407125    0.963487   -0.974082
      7         16           0        0.920843    1.696371   -1.590323
      8          6           0        0.073921    2.233782   -0.134108
      9          6           0        0.183646    1.634170    1.124333
     10         16           0        1.184371    0.205436    1.416243
     11          6           0       -0.508000    2.124965    2.234275
     12          6           0       -1.373941    3.197615    2.073884
     13          6           0       -1.522069    3.781148    0.816550
     14          6           0       -0.793175    3.319699   -0.273884
     15          1           0       -2.196236    4.620666    0.684017
     16          1           0       -0.892392    3.808027   -1.238115
     17          1           0       -0.375394    1.665383    3.208705
     18          1           0       -1.925697    3.577134    2.926460
     19          1           0        3.462626    1.486975   -2.776840
     20          1           0        3.810259   -0.699871    1.664887
     21          1           0        5.563934    0.405245   -2.094206
     22          1           0        5.759029   -0.681332    0.135938
     23          6           0        0.246454   -1.347785    0.924745
     24          1           0        1.112932   -1.996967    0.752885
     25          6           0       -0.508280   -1.285453   -0.406018
     26          1           0        0.197160   -1.031780   -1.197631
     27          6           0       -0.504642   -1.829081    2.181536
     28          1           0       -1.399341   -2.366317    1.856940
     29          6           0        0.360862   -2.738342    3.046489
     30          1           0        1.255760   -2.219893    3.409069
     31          1           0       -0.202049   -3.081638    3.918364
     32          1           0        0.682642   -3.618381    2.478965
     33          1           0       -0.862801   -0.978522    2.771313
     34          6           0       -1.762128   -0.469236   -0.574527
     35          6           0       -2.088918   -0.071499   -1.877877
     36          6           0       -2.590745   -0.069188    0.476060
     37          6           0       -3.204542    0.718813   -2.125357
     38          1           0       -1.456932   -0.376441   -2.707816
     39          6           0       -3.703005    0.734413    0.230570
     40          1           0       -2.377730   -0.352145    1.497902
     41          6           0       -4.014567    1.130300   -1.066728
     42          1           0       -3.436456    1.019973   -3.142105
     43          1           0       -4.324230    1.051885    1.062299
     44          1           0       -4.880729    1.757917   -1.252407
     45         35           0       -0.894618   -3.199299   -0.813110
 ---------------------------------------------------------------------
 Rotational constants (GHZ):           0.1942138           0.1763868           0.1316586
 Standard basis: 6-31+G(d,p) (6D, 7F)
 There are   598 symmetry adapted cartesian basis functions of A   symmetry.
 There are   598 symmetry adapted basis functions of A   symmetry.
   598 basis functions,  1043 primitive gaussians,   598 cartesian basis functions
   109 alpha electrons      109 beta electrons
       nuclear repulsion energy      3133.9215605467 Hartrees.
 NAtoms=   45 NActive=   45 NUniq=   45 SFac= 1.00D+00 NAtFMM=   60 NAOKFM=F Big=F
 Integral buffers will be    131072 words long.
 Raffenetti 2 integral format.
 Two-electron integral symmetry is turned on.
 Nuclear repulsion after empirical dispersion term =     3133.8762289903 Hartrees.
 ------------------------------------------------------------------------------
 Polarizable Continuum Model (PCM)
 =================================
 Model                : PCM.
 Atomic radii         : SMD-Coulomb.
 Polarization charges : Total charges.
 Charge compensation  : None.
 Solution method      : Matrix inversion.
 Cavity type          : VdW (van der Waals Surface) (Alpha=1.000).
 Cavity algorithm     : GePol (No added spheres)
                        Default sphere list used, NSphG=   45.
                        Lebedev-Laikov grids with approx.  5.0 points / Ang**2.
                        Smoothing algorithm: York/Karplus (Gamma=1.0000).
                        Polarization charges: spherical gaussians, with
                                              point-specific exponents (IZeta= 3).
                        Self-potential: point-specific (ISelfS= 7).
                        Self-field    : sphere-specific E.n sum rule (ISelfD= 2).
 1st derivatives      : Analytical E(r).r(x)/FMM algorithm (CHGder, D1EAlg=3).
                        Cavity 1st derivative terms included.
 Solvent              : Dichloromethane, Eps=   8.930000 Eps(inf)=   2.028346
 ------------------------------------------------------------------------------
 ------------------------------------------------------------------------------
 Atomic radii for non-electrostatic terms: SMD-CDS.
 ------------------------------------------------------------------------------
 Nuclear repulsion after PCM non-electrostatic terms =     3133.8607902924 Hartrees.
 One-electron integrals computed using PRISM.
 NBasis=   598 RedAO= T EigKep=  1.05D-06  NBF=   598
 NBsUse=   595 1.00D-06 EigRej=  8.96D-07 NBFU=   595
 Lowest energy guess from the checkpoint file:  "/home/osl/gaussian/scratch/Gau-475998.chk"
 B after Tr=     0.000000    0.000000    0.000000
         Rot=    0.996678    0.009038    0.002886   -0.080893 Ang=   9.34 deg.
 B after Tr=     0.000000    0.000000    0.000000
         Rot=    0.989462   -0.007819    0.010143    0.144228 Ang= -16.65 deg.
 Requested convergence on RMS density matrix=1.00D-08 within 128 cycles.
 Requested convergence on MAX density matrix=1.00D-06.
 Requested convergence on             energy=1.00D-06.
 No special actions if energy rises.
 Inv3:  Mode=1 IEnd=    32216187.
 Iteration    1 A*A^-1 deviation from unit magnitude is 3.77D-15 for   2358.
 Iteration    1 A*A^-1 deviation from orthogonality  is 2.22D-15 for   2081    631.
 Iteration    1 A^-1*A deviation from unit magnitude is 3.55D-15 for   2358.
 Iteration    1 A^-1*A deviation from orthogonality  is 2.00D-15 for   3017    331.
 Error on total polarization charges =  0.04911
 SCF Done:  E(RwB97XD) =  -4218.10563146     A.U. after   17 cycles
            NFock= 17  Conv=0.26D-08     -V/T= 2.0065
 SMD-CDS (non-electrostatic) energy       (kcal/mol) =      -9.69
 (included in total energy above)
 D1PCM: PCM CHGder 1st derivatives, ID1Alg=3 FixD1E=F DoIter=F DoCFld=F I1PDM=0.
 Calling FoFJK, ICntrl=      2127 FMM=F ISym2X=0 I1Cent= 0 IOpClX= 0 NMat=1 NMatS=1 NMatT=0.
 ***** Axes restored to original set *****
 -------------------------------------------------------------------
 Center     Atomic                   Forces (Hartrees/Bohr)
 Number     Number              X              Y              Z
 -------------------------------------------------------------------
      1        6           0.000046651    0.000074879   -0.000031213
      2        6           0.000186531    0.000003139    0.000072275
      3        6           0.000066267    0.000168062   -0.000036761
      4        6          -0.000508707    0.000066784    0.000106521
      5        6           0.000469961    0.000206569   -0.000358648
      6        6          -0.000248850   -0.000362963   -0.000253606
      7       16           0.000323267    0.000081659   -0.000419453
      8        6          -0.000298685    0.000067291   -0.000056225
      9        6          -0.000501632    0.000093588   -0.000101715
     10       16          -0.000196525   -0.001431336   -0.000473649
     11        6           0.000415404   -0.000088130    0.000046940
     12        6           0.000048134    0.000088253   -0.000162034
     13        6           0.000059644    0.000025200    0.000130307
     14        6          -0.000188888   -0.000082567    0.000006635
     15        1          -0.000066099    0.000015488    0.000018138
     16        1          -0.000132035   -0.000004154   -0.000048107
     17        1          -0.000233763   -0.000051993    0.000067054
     18        1          -0.000052756   -0.000011504    0.000005255
     19        1          -0.000198571    0.000025066   -0.000028282
     20        1          -0.000170929    0.000011682   -0.000037567
     21        1          -0.000005526   -0.000038410    0.000014693
     22        1          -0.000056230   -0.000025765    0.000042961
     23        6           0.000806741    0.000709743    0.001452701
     24        1          -0.000247173   -0.000010491    0.000323723
     25        6           0.000205065   -0.000435173   -0.000017809
     26        1          -0.000171576    0.000248030    0.000582727
     27        6           0.000661802    0.000592945   -0.000115111
     28        1           0.000062741   -0.000747075    0.000004733
     29        6           0.000063821   -0.000235473    0.000024190
     30        1           0.000056928   -0.000003174   -0.000011346
     31        1           0.000073055    0.000164989    0.000000796
     32        1          -0.000127357    0.000201700    0.000305133
     33        1           0.000236785   -0.000092212    0.000494903
     34        6           0.000361906    0.000212340    0.000173753
     35        6           0.000179762   -0.000060082   -0.000019453
     36        6          -0.000685568    0.000062291   -0.000466492
     37        6           0.000091685    0.000032994    0.000024658
     38        1           0.000116839   -0.000057076    0.000090455
     39        6           0.000391403   -0.000013521    0.000040402
     40        1          -0.000355991    0.000232534    0.000047290
     41        6          -0.000051991    0.000014496    0.000009630
     42        1          -0.000024951   -0.000049632   -0.000008897
     43        1          -0.000039934   -0.000054026    0.000012642
     44        1          -0.000015877   -0.000055981   -0.000112368
     45       35          -0.000344780    0.000511015   -0.001339784
 -------------------------------------------------------------------
 Cartesian Forces:  Max     0.001452701 RMS     0.000321431

 GradGradGradGradGradGradGradGradGradGradGradGradGradGradGradGradGradGrad
 Berny optimization.
 Using GEDIIS/GDIIS optimizer.
 FormGI is forming the generalized inverse of G from B-inverse, IUseBI=4.
 Internal  Forces:  Max     0.003409873 RMS     0.000569475
 Search for a local minimum.
 Step number   4 out of a maximum of  263
 All quantities printed in internal units (Hartrees-Bohrs-Radians)
 Mixed Optimization -- En-DIIS/RFO-DIIS
 Update second derivatives using D2CorX and points    2    4
 DE= -1.24D-03 DEPred=-1.57D-03 R= 7.93D-01
 TightC=F SS=  1.41D+00  RLast= 3.65D-01 DXNew= 8.4853D-01 1.0937D+00
 Trust test= 7.93D-01 RLast= 3.65D-01 DXMaxT set to 8.49D-01
 ITU=  1  0  1  0
 Use linear search instead of GDIIS.
     Eigenvalues ---    0.00227   0.00344   0.00495   0.00659   0.01027
     Eigenvalues ---    0.01189   0.01490   0.01701   0.01733   0.01754
     Eigenvalues ---    0.01771   0.01780   0.01852   0.01883   0.01987
     Eigenvalues ---    0.02171   0.02239   0.02278   0.02321   0.02354
     Eigenvalues ---    0.02500   0.02564   0.02581   0.02589   0.02603
     Eigenvalues ---    0.02757   0.02801   0.02845   0.02902   0.02929
     Eigenvalues ---    0.02985   0.03032   0.03039   0.03268   0.03455
     Eigenvalues ---    0.03768   0.03955   0.04504   0.04572   0.04997
     Eigenvalues ---    0.05844   0.06466   0.07055   0.07587   0.10201
     Eigenvalues ---    0.10931   0.11041   0.11076   0.11133   0.11394
     Eigenvalues ---    0.11803   0.11899   0.11972   0.12066   0.12219
     Eigenvalues ---    0.12333   0.12339   0.12362   0.12448   0.12585
     Eigenvalues ---    0.12704   0.13037   0.13728   0.14579   0.14964
     Eigenvalues ---    0.15530   0.16017   0.16349   0.16969   0.17614
     Eigenvalues ---    0.18341   0.18455   0.18946   0.19298   0.19359
     Eigenvalues ---    0.19438   0.19670   0.19776   0.20403   0.20740
     Eigenvalues ---    0.21676   0.22136   0.23235   0.24418   0.24698
     Eigenvalues ---    0.26871   0.27243   0.28589   0.29376   0.30529
     Eigenvalues ---    0.30999   0.31889   0.33769   0.33918   0.34065
     Eigenvalues ---    0.34248   0.34625   0.34981   0.35861   0.36316
     Eigenvalues ---    0.36553   0.36646   0.36698   0.36734   0.36767
     Eigenvalues ---    0.36828   0.36868   0.36892   0.36946   0.36975
     Eigenvalues ---    0.37129   0.37151   0.37674   0.41476   0.42107
     Eigenvalues ---    0.42768   0.42841   0.42866   0.46867   0.47460
     Eigenvalues ---    0.48032   0.48150   0.48305   0.48618   0.50427
     Eigenvalues ---    0.51733   0.52087   0.52452   0.56260
 RFO step:  Lambda=-6.85315887D-04 EMin= 2.27032024D-03
 Quartic linear search produced a step of  0.01603.
 Iteration  1 RMS(Cart)=  0.06984566 RMS(Int)=  0.00087747
 Iteration  2 RMS(Cart)=  0.00217004 RMS(Int)=  0.00007517
 Iteration  3 RMS(Cart)=  0.00000199 RMS(Int)=  0.00007516
 Iteration  4 RMS(Cart)=  0.00000000 RMS(Int)=  0.00007516
 Variable       Old X    -DE/DX   Delta X   Delta X   Delta X     New X
                                 (Linear)    (Quad)   (Total)
    R1        2.62675   0.00021  -0.00003  -0.00063  -0.00063   2.62611
    R2        2.64222  -0.00008   0.00004   0.00134   0.00135   2.64357
    R3        2.05108   0.00000   0.00000   0.00013   0.00013   2.05121
    R4        2.63535   0.00011   0.00000   0.00070   0.00075   2.63610
    R5        2.05019   0.00000   0.00000   0.00000   0.00000   2.05019
    R6        2.62284   0.00001  -0.00002  -0.00086  -0.00085   2.62199
    R7        2.04870   0.00000   0.00000  -0.00003  -0.00003   2.04867
    R8        2.64116  -0.00059   0.00002   0.00008   0.00008   2.64124
    R9        2.05210  -0.00001   0.00000   0.00016   0.00016   2.05227
   R10        2.64167   0.00012  -0.00002  -0.00122  -0.00127   2.64040
   R11        3.34988  -0.00006   0.00000  -0.00140  -0.00140   3.34848
   R12        3.34108   0.00028  -0.00002  -0.00284  -0.00284   3.33824
   R13        3.34148   0.00041  -0.00011  -0.00152  -0.00165   3.33983
   R14        2.64241   0.00016  -0.00002  -0.00025  -0.00033   2.64208
   R15        2.63927   0.00007   0.00003   0.00095   0.00094   2.64021
   R16        3.34217   0.00000   0.00003  -0.00119  -0.00116   3.34101
   R17        2.63969  -0.00007   0.00000   0.00053   0.00050   2.64019
   R18        3.55236  -0.00198   0.00080   0.00001   0.00081   3.55317
   R19        2.62268   0.00001  -0.00002  -0.00070  -0.00069   2.62199
   R20        2.05130   0.00011   0.00000   0.00024   0.00024   2.05154
   R21        2.63435  -0.00010   0.00001   0.00003   0.00009   2.63444
   R22        2.04872   0.00002  -0.00001  -0.00009  -0.00010   2.04863
   R23        2.62751   0.00013  -0.00003  -0.00087  -0.00088   2.62663
   R24        2.05003   0.00002   0.00000   0.00001   0.00001   2.05004
   R25        2.05107   0.00001   0.00000   0.00027   0.00028   2.05135
   R26        2.07161  -0.00016  -0.00005  -0.00036  -0.00041   2.07120
   R27        2.89347   0.00121   0.00002   0.00338   0.00340   2.89686
   R28        2.91246  -0.00005  -0.00009  -0.00403  -0.00412   2.90834
   R29        2.06027  -0.00055   0.00003  -0.00025  -0.00022   2.06006
   R30        2.84511   0.00029  -0.00002   0.00095   0.00093   2.84604
   R31        3.76894   0.00012   0.00012  -0.00321  -0.00309   3.76585
   R32        2.06532  -0.00001   0.00001  -0.00016  -0.00014   2.06518
   R33        2.88082   0.00008   0.00008   0.00284   0.00292   2.88374
   R34        2.06972   0.00020  -0.00006  -0.00067  -0.00073   2.06899
   R35        2.07104   0.00004  -0.00001  -0.00007  -0.00007   2.07096
   R36        2.06568  -0.00006   0.00000  -0.00029  -0.00029   2.06539
   R37        2.07017  -0.00031  -0.00002  -0.00134  -0.00136   2.06881
   R38        2.64812  -0.00009   0.00000   0.00000   0.00001   2.64813
   R39        2.63911   0.00022  -0.00001  -0.00026  -0.00026   2.63886
   R40        2.62560  -0.00017  -0.00001  -0.00047  -0.00047   2.62513
   R41        2.05381   0.00001  -0.00001  -0.00022  -0.00023   2.05358
   R42        2.63423  -0.00008   0.00001  -0.00039  -0.00038   2.63385
   R43        2.04370  -0.00006  -0.00001   0.00053   0.00051   2.04422
   R44        2.63626  -0.00018   0.00000  -0.00048  -0.00049   2.63576
   R45        2.05125   0.00000   0.00000  -0.00001  -0.00001   2.05124
   R46        2.62990   0.00004   0.00000   0.00019   0.00017   2.63007
   R47        2.05145   0.00000   0.00000   0.00006   0.00006   2.05150
   R48        2.05156  -0.00002   0.00000  -0.00006  -0.00006   2.05151
    A1        2.10068  -0.00011   0.00003   0.00108   0.00104   2.10172
    A2        2.09285   0.00022  -0.00005   0.00054   0.00051   2.09336
    A3        2.08963  -0.00011   0.00002  -0.00159  -0.00153   2.08809
    A4        2.10843  -0.00002   0.00000  -0.00013  -0.00013   2.10830
    A5        2.07982   0.00005  -0.00001   0.00002   0.00000   2.07982
    A6        2.09470  -0.00002   0.00001   0.00021   0.00021   2.09491
    A7        2.08772   0.00005  -0.00002  -0.00079  -0.00081   2.08691
    A8        2.10406   0.00005   0.00002   0.00078   0.00079   2.10485
    A9        2.09137  -0.00010   0.00001   0.00002   0.00002   2.09139
   A10        2.08257  -0.00013   0.00004   0.00081   0.00078   2.08335
   A11        2.10176   0.00020  -0.00003   0.00044   0.00045   2.10221
   A12        2.09879  -0.00007  -0.00001  -0.00124  -0.00122   2.09757
   A13        2.12293   0.00033  -0.00001   0.00088   0.00089   2.12382
   A14        2.01647  -0.00039  -0.00006  -0.00775  -0.00759   2.00888
   A15        2.14377   0.00006   0.00010   0.00692   0.00667   2.15045
   A16        2.06315  -0.00010  -0.00003  -0.00147  -0.00146   2.06168
   A17        2.04268   0.00011  -0.00016  -0.00595  -0.00586   2.03681
   A18        2.17679  -0.00001   0.00018   0.00729   0.00717   2.18397
   A19        1.81479   0.00008   0.00021   0.00903   0.00869   1.82348
   A20        2.18127  -0.00005   0.00015   0.00789   0.00769   2.18897
   A21        2.03896   0.00022  -0.00015  -0.00667  -0.00654   2.03242
   A22        2.06258  -0.00017   0.00001  -0.00133  -0.00127   2.06131
   A23        2.14047   0.00004   0.00014   0.00552   0.00530   2.14577
   A24        2.12422   0.00015  -0.00004  -0.00028  -0.00030   2.12392
   A25        2.01845  -0.00019  -0.00010  -0.00538  -0.00524   2.01321
   A26        1.83828   0.00021   0.00015   0.00729   0.00715   1.84543
   A27        1.84183   0.00007  -0.00080  -0.00123  -0.00194   1.83990
   A28        1.91985  -0.00135   0.00000  -0.01727  -0.01718   1.90267
   A29        2.08136  -0.00006   0.00005   0.00120   0.00118   2.08253
   A30        2.09907   0.00008  -0.00008  -0.00127  -0.00133   2.09775
   A31        2.10271  -0.00002   0.00003   0.00004   0.00009   2.10281
   A32        2.08754   0.00004  -0.00001  -0.00092  -0.00092   2.08662
   A33        2.09119  -0.00004   0.00002   0.00056   0.00057   2.09176
   A34        2.10445   0.00000  -0.00001   0.00038   0.00036   2.10480
   A35        2.10914   0.00002  -0.00002  -0.00004  -0.00005   2.10910
   A36        2.09458  -0.00006   0.00002   0.00016   0.00018   2.09476
   A37        2.07922   0.00004  -0.00001  -0.00005  -0.00006   2.07915
   A38        2.10020   0.00002   0.00002   0.00125   0.00119   2.10139
   A39        2.08918   0.00001  -0.00001  -0.00056  -0.00053   2.08865
   A40        2.09379  -0.00004  -0.00001  -0.00068  -0.00066   2.09313
   A41        1.70714   0.00079   0.00004   0.00702   0.00703   1.71418
   A42        2.02588  -0.00341  -0.00034  -0.01929  -0.01965   2.00623
   A43        1.86291   0.00041   0.00026   0.00577   0.00607   1.86898
   A44        1.85194  -0.00025  -0.00008  -0.00292  -0.00300   1.84894
   A45        1.90510  -0.00107  -0.00007  -0.00402  -0.00411   1.90099
   A46        2.07285   0.00310   0.00016   0.01249   0.01268   2.08553
   A47        1.89820  -0.00162   0.00011  -0.00918  -0.00903   1.88918
   A48        2.12922   0.00189   0.00003   0.00998   0.01000   2.13922
   A49        1.80680   0.00235  -0.00011   0.01662   0.01654   1.82334
   A50        1.90864  -0.00052   0.00004  -0.00511  -0.00508   1.90356
   A51        1.77257  -0.00022  -0.00011   0.00117   0.00106   1.77362
   A52        1.91353  -0.00213   0.00001  -0.01399  -0.01411   1.89941
   A53        1.88628   0.00006  -0.00004   0.00070   0.00067   1.88695
   A54        1.95223   0.00039   0.00022   0.00509   0.00531   1.95754
   A55        1.93474   0.00005  -0.00021  -0.00263  -0.00285   1.93189
   A56        1.91781  -0.00033  -0.00019  -0.01035  -0.01053   1.90728
   A57        1.84831   0.00032   0.00004   0.00623   0.00627   1.85458
   A58        1.92125  -0.00048   0.00016   0.00082   0.00098   1.92223
   A59        1.94889   0.00001   0.00034   0.00848   0.00882   1.95770
   A60        1.92570  -0.00020  -0.00012  -0.00447  -0.00458   1.92112
   A61        1.93047   0.00016  -0.00004  -0.00013  -0.00018   1.93030
   A62        1.88093   0.00004  -0.00008  -0.00227  -0.00234   1.87859
   A63        1.88764   0.00000  -0.00008  -0.00110  -0.00120   1.88644
   A64        1.88828  -0.00001  -0.00003  -0.00076  -0.00080   1.88749
   A65        2.04001  -0.00194   0.00008  -0.00636  -0.00643   2.03357
   A66        2.17150   0.00218  -0.00006   0.00670   0.00649   2.17800
   A67        2.07146  -0.00023  -0.00001   0.00023   0.00014   2.07160
   A68        2.11106   0.00029   0.00001   0.00047   0.00051   2.11157
   A69        2.08863  -0.00027   0.00000  -0.00031  -0.00033   2.08830
   A70        2.08345  -0.00001  -0.00001  -0.00014  -0.00017   2.08328
   A71        2.10142  -0.00006   0.00000  -0.00119  -0.00117   2.10025
   A72        2.11644   0.00042   0.00003   0.00073   0.00074   2.11718
   A73        2.06506  -0.00035  -0.00003   0.00036   0.00031   2.06537
   A74        2.09306  -0.00006   0.00000  -0.00039  -0.00039   2.09266
   A75        2.09002   0.00000   0.00000  -0.00010  -0.00010   2.08992
   A76        2.10007   0.00006   0.00000   0.00052   0.00052   2.10059
   A77        2.10225   0.00014   0.00001   0.00109   0.00109   2.10334
   A78        2.08319  -0.00010   0.00001  -0.00053  -0.00052   2.08267
   A79        2.09774  -0.00003  -0.00002  -0.00055  -0.00057   2.09718
   A80        2.08689  -0.00007  -0.00001  -0.00039  -0.00041   2.08648
   A81        2.09901  -0.00008   0.00002  -0.00043  -0.00041   2.09860
   A82        2.09728   0.00015  -0.00001   0.00083   0.00082   2.09810
    D1       -0.03000   0.00010   0.00001   0.00430   0.00429  -0.02571
    D2        3.13516  -0.00001  -0.00007  -0.00012  -0.00020   3.13495
    D3        3.10312   0.00017   0.00010   0.00743   0.00753   3.11065
    D4       -0.01491   0.00005   0.00002   0.00301   0.00304  -0.01188
    D5        0.01227   0.00004   0.00011   0.00406   0.00419   0.01647
    D6       -3.09482   0.00011   0.00037   0.00806   0.00843  -3.08639
    D7       -3.12086  -0.00003   0.00002   0.00092   0.00095  -3.11991
    D8        0.05523   0.00005   0.00028   0.00492   0.00519   0.06042
    D9        0.01094  -0.00008  -0.00007  -0.00560  -0.00567   0.00527
   D10       -3.12036  -0.00011  -0.00010  -0.00594  -0.00602  -3.12638
   D11        3.12877   0.00004   0.00002  -0.00115  -0.00114   3.12763
   D12       -0.00253   0.00001  -0.00001  -0.00149  -0.00149  -0.00402
   D13        0.02508  -0.00009  -0.00001  -0.00154  -0.00153   0.02355
   D14       -3.12859  -0.00001  -0.00003   0.00006   0.00008  -3.12852
   D15       -3.12673  -0.00006   0.00002  -0.00120  -0.00117  -3.12790
   D16        0.00278   0.00003   0.00001   0.00041   0.00043   0.00321
   D17       -0.04327   0.00023   0.00014   0.01012   0.01026  -0.03300
   D18        3.10256   0.00018  -0.00071  -0.00279  -0.00341   3.09915
   D19        3.11039   0.00015   0.00016   0.00851   0.00865   3.11904
   D20       -0.02697   0.00010  -0.00069  -0.00440  -0.00502  -0.03199
   D21        0.02437  -0.00020  -0.00019  -0.01133  -0.01154   0.01283
   D22        3.12858  -0.00028  -0.00047  -0.01598  -0.01647   3.11211
   D23       -3.12178  -0.00015   0.00071   0.00249   0.00323  -3.11855
   D24       -0.01756  -0.00023   0.00043  -0.00215  -0.00170  -0.01927
   D25        2.61862   0.00046   0.00139   0.05255   0.05395   2.67257
   D26       -1.63348  -0.00095   0.00110   0.03577   0.03687  -1.59661
   D27       -0.51869   0.00041   0.00053   0.03949   0.04006  -0.47863
   D28        1.51240  -0.00100   0.00024   0.02271   0.02298   1.53538
   D29       -2.65323  -0.00026  -0.00135  -0.04671  -0.04818  -2.70141
   D30        0.52534  -0.00018  -0.00108  -0.04220  -0.04339   0.48195
   D31       -0.50491   0.00039   0.00083   0.05325   0.05414  -0.45076
   D32        2.66655   0.00039   0.00085   0.05768   0.05859   2.72513
   D33       -0.02301  -0.00014   0.00005  -0.01868  -0.01864  -0.04165
   D34        3.12995  -0.00007   0.00011  -0.00332  -0.00321   3.12674
   D35        3.08835  -0.00014   0.00003  -0.02324  -0.02323   3.06513
   D36       -0.04188  -0.00007   0.00009  -0.00788  -0.00779  -0.04967
   D37        3.11310   0.00005  -0.00010   0.00414   0.00405   3.11715
   D38       -0.03494   0.00009  -0.00006   0.00489   0.00485  -0.03010
   D39       -0.00074   0.00005  -0.00008   0.00808   0.00799   0.00725
   D40        3.13441   0.00009  -0.00004   0.00883   0.00878  -3.14000
   D41        0.53884  -0.00023  -0.00077  -0.02916  -0.03001   0.50883
   D42       -1.43820   0.00020   0.00008  -0.02364  -0.02358  -1.46179
   D43       -2.61348  -0.00029  -0.00083  -0.04363  -0.04451  -2.65799
   D44        1.69266   0.00014   0.00002  -0.03810  -0.03809   1.65458
   D45        0.05209   0.00005  -0.00001   0.00279   0.00279   0.05488
   D46       -3.09934  -0.00012   0.00005  -0.00218  -0.00211  -3.10145
   D47       -3.07888   0.00011   0.00004   0.01707   0.01706  -3.06183
   D48        0.05287  -0.00005   0.00011   0.01210   0.01216   0.06503
   D49        0.75534   0.00039  -0.00063   0.02128   0.02070   0.77604
   D50       -1.20410   0.00141  -0.00044   0.02730   0.02696  -1.17714
   D51        2.72360  -0.00035  -0.00062   0.02122   0.02070   2.74430
   D52        2.73009   0.00005  -0.00088   0.02119   0.02020   2.75029
   D53        0.77066   0.00107  -0.00069   0.02722   0.02645   0.79711
   D54       -1.58483  -0.00069  -0.00087   0.02113   0.02019  -1.56463
   D55       -0.01909   0.00000  -0.00006   0.00226   0.00219  -0.01690
   D56        3.12695  -0.00009   0.00000  -0.00171  -0.00171   3.12524
   D57        3.13236   0.00016  -0.00013   0.00726   0.00711   3.13947
   D58       -0.00478   0.00008  -0.00007   0.00328   0.00321  -0.00157
   D59       -0.02272  -0.00001   0.00006  -0.00201  -0.00195  -0.02467
   D60       -3.14029  -0.00007   0.00007  -0.00560  -0.00553   3.13736
   D61        3.11438   0.00008   0.00000   0.00199   0.00198   3.11637
   D62       -0.00319   0.00002   0.00001  -0.00160  -0.00160  -0.00478
   D63        0.03285  -0.00002   0.00001  -0.00328  -0.00326   0.02959
   D64       -3.10228  -0.00005  -0.00003  -0.00403  -0.00406  -3.10633
   D65       -3.13256   0.00004   0.00001   0.00028   0.00029  -3.13227
   D66        0.01550   0.00000  -0.00004  -0.00046  -0.00050   0.01500
   D67        0.99010  -0.00072  -0.00035  -0.00690  -0.00719   0.98291
   D68       -1.25575   0.00003  -0.00055   0.00131   0.00084  -1.25490
   D69        2.86492  -0.00053  -0.00048  -0.00172  -0.00222   2.86270
   D70       -0.88416   0.00003  -0.00020  -0.00480  -0.00500  -0.88916
   D71       -3.13001   0.00078  -0.00039   0.00341   0.00304  -3.12697
   D72        0.99066   0.00023  -0.00032   0.00038  -0.00002   0.99063
   D73       -3.03509  -0.00050  -0.00015  -0.00574  -0.00589  -3.04098
   D74        1.00225   0.00025  -0.00034   0.00247   0.00215   1.00439
   D75       -1.16027  -0.00031  -0.00027  -0.00056  -0.00092  -1.16119
   D76        2.65078  -0.00047   0.00117   0.01048   0.01167   2.66245
   D77       -1.51902  -0.00061   0.00104   0.00123   0.00230  -1.51672
   D78        0.63248  -0.00092   0.00126   0.00403   0.00531   0.63779
   D79       -1.80407   0.00017   0.00131   0.01934   0.02064  -1.78344
   D80        0.30931   0.00004   0.00118   0.01010   0.01127   0.32058
   D81        2.46082  -0.00028   0.00140   0.01289   0.01427   2.47509
   D82        0.32032   0.00122   0.00126   0.02124   0.02248   0.34279
   D83        2.43370   0.00109   0.00113   0.01199   0.01311   2.44681
   D84       -1.69798   0.00078   0.00135   0.01479   0.01612  -1.68187
   D85        2.73670  -0.00174   0.00049  -0.04848  -0.04796   2.68874
   D86       -0.38207  -0.00176   0.00018  -0.07799  -0.07778  -0.45985
   D87        0.49538  -0.00052   0.00026  -0.03853  -0.03824   0.45714
   D88       -2.62339  -0.00054  -0.00005  -0.06804  -0.06807  -2.69146
   D89       -1.43393   0.00109   0.00036  -0.03016  -0.02987  -1.46380
   D90        1.73048   0.00106   0.00005  -0.05967  -0.05969   1.67079
   D91        1.07111  -0.00005  -0.00037  -0.03896  -0.03931   1.03180
   D92       -3.12068  -0.00013  -0.00033  -0.03925  -0.03958   3.12293
   D93       -1.03200  -0.00017  -0.00047  -0.04316  -0.04362  -1.07561
   D94       -3.11706   0.00005  -0.00040  -0.04173  -0.04213   3.12400
   D95       -1.02566  -0.00003  -0.00036  -0.04203  -0.04239  -1.06806
   D96        1.06302  -0.00006  -0.00050  -0.04593  -0.04643   1.01659
   D97       -1.08800  -0.00004  -0.00037  -0.03975  -0.04012  -1.12812
   D98        1.00340  -0.00011  -0.00033  -0.04005  -0.04039   0.96301
   D99        3.09208  -0.00015  -0.00047  -0.04395  -0.04443   3.04765
   D100      -3.10655   0.00003  -0.00034  -0.01871  -0.01894  -3.12549
   D101       0.02482  -0.00006  -0.00035  -0.01720  -0.01745   0.00737
   D102       0.01358   0.00008  -0.00005   0.00914   0.00908   0.02266
   D103      -3.13823   0.00000  -0.00006   0.01065   0.01056  -3.12767
   D104       3.09404  -0.00010   0.00029   0.01917   0.01956   3.11360
   D105      -0.02287  -0.00011   0.00043   0.02444   0.02495   0.00208
   D106      -0.02435  -0.00011  -0.00003  -0.01076  -0.01079  -0.03513
   D107      -3.14126  -0.00012   0.00011  -0.00548  -0.00539   3.13653
   D108       0.00334  -0.00003   0.00002  -0.00355  -0.00351  -0.00017
   D109       3.13592  -0.00001   0.00007  -0.00016  -0.00009   3.13583
   D110      -3.12807   0.00005   0.00002  -0.00506  -0.00499  -3.13306
   D111       0.00452   0.00007   0.00007  -0.00167  -0.00157   0.00295
   D112       0.01842   0.00009   0.00015   0.00693   0.00709   0.02551
   D113      -3.12030  -0.00001   0.00008   0.00290   0.00298  -3.11732
   D114       3.13605   0.00011   0.00001   0.00181   0.00186   3.13791
   D115      -0.00268   0.00001  -0.00006  -0.00221  -0.00225  -0.00493
   D116      -0.00962   0.00000   0.00010  -0.00051  -0.00042  -0.01005
   D117       3.12855   0.00004   0.00004   0.00150   0.00152   3.13007
   D118       3.14103  -0.00002   0.00005  -0.00391  -0.00386   3.13717
   D119      -0.00398   0.00002  -0.00001  -0.00191  -0.00192  -0.00590
   D120      -0.00117  -0.00003  -0.00018  -0.00118  -0.00137  -0.00254
   D121      -3.13934  -0.00006  -0.00012  -0.00318  -0.00331   3.14053
   D122       3.13753   0.00007  -0.00011   0.00288   0.00277   3.14031
   D123      -0.00065   0.00004  -0.00005   0.00088   0.00083   0.00019
         Item               Value     Threshold  Converged?
 Maximum Force            0.003410     0.000450     NO 
 RMS     Force            0.000569     0.000300     NO 
 Maximum Displacement     0.360593     0.001800     NO 
 RMS     Displacement     0.070687     0.001200     NO 
 Predicted change in Energy=-3.712154D-04
 GradGradGradGradGradGradGradGradGradGradGradGradGradGradGradGradGradGrad

                          Input orientation:                          
 ---------------------------------------------------------------------
 Center     Atomic      Atomic             Coordinates (Angstroms)
 Number     Number       Type             X           Y           Z
 ---------------------------------------------------------------------
      1          6           0        3.653897   -0.580705   -1.800836
      2          6           0        4.415660   -1.693755   -1.466106
      3          6           0        4.232887   -2.343417   -0.245264
      4          6           0        3.274491   -1.875877    0.642443
      5          6           0        2.487655   -0.777197    0.285636
      6          6           0        2.666417   -0.109965   -0.928908
      7         16           0        1.698979    1.257683   -1.489435
      8          6           0        1.141205    2.041483   -0.006832
      9          6           0        0.976899    1.411357    1.230385
     10         16           0        1.255696   -0.317516    1.473380
     11          6           0        0.546350    2.112321    2.359655
     12          6           0        0.210933    3.453334    2.239986
     13          6           0        0.328015    4.083620    1.002040
     14          6           0        0.803946    3.393623   -0.106729
     15          1           0        0.064096    5.130809    0.899028
     16          1           0        0.920078    3.907719   -1.055721
     17          1           0        0.462775    1.607046    3.316893
     18          1           0       -0.138684    4.001564    3.107427
     19          1           0        3.827446   -0.068571   -2.742011
     20          1           0        3.128578   -2.363381    1.601855
     21          1           0        5.171808   -2.045106   -2.160249
     22          1           0        4.838594   -3.202958    0.018564
     23          6           0       -0.292541   -1.263111    0.979240
     24          1           0        0.173029   -2.236665    0.787614
     25          6           0       -0.919619   -0.827490   -0.350029
     26          1           0       -0.161681   -0.912415   -1.128946
     27          6           0       -1.176353   -1.371082    2.234556
     28          1           0       -2.217518   -1.447918    1.911478
     29          6           0       -0.821726   -2.587316    3.085275
     30          1           0        0.221273   -2.567160    3.421067
     31          1           0       -1.455484   -2.620330    3.975113
     32          1           0       -0.979022   -3.511682    2.520193
     33          1           0       -1.108335   -0.458217    2.835200
     34          6           0       -1.647821    0.480743   -0.512722
     35          6           0       -1.679007    1.022940   -1.804535
     36          6           0       -2.287993    1.169990    0.519323
     37          6           0       -2.308879    2.235231   -2.056270
     38          1           0       -1.197065    0.493041   -2.621767
     39          6           0       -2.907170    2.393639    0.270525
     40          1           0       -2.294262    0.787723    1.531264
     41          6           0       -2.922136    2.929825   -1.013733
     42          1           0       -2.316271    2.639281   -3.063712
     43          1           0       -3.380385    2.926388    1.089544
     44          1           0       -3.406682    3.882840   -1.202218
     45         35           0       -2.155720   -2.315482   -0.828781
 ---------------------------------------------------------------------
                    Distance matrix (angstroms):
                    1          2          3          4          5
     1  C    0.000000
     2  C    1.389679   0.000000
     3  C    2.421195   1.394963   0.000000
     4  C    2.791242   2.404458   1.387495   0.000000
     5  C    2.398353   2.761500   2.404316   1.397683   0.000000
     6  C    1.398918   2.420088   2.812385   2.440767   1.397238
     7  S    2.701546   4.011470   4.575650   4.104429   2.813116
     8  C    4.050672   5.177214   5.370540   4.507569   3.137423
     9  C    4.508097   5.360771   5.184335   4.053457   2.822181
    10  S    4.067079   4.529899   3.990198   2.682252   1.771938
    11  C    5.849695   6.640348   6.342694   5.128088   4.052102
    12  C    6.667512   7.609690   7.480301   6.351222   5.186554
    13  C    6.377581   7.495242   7.623031   6.657825   5.367012
    14  C    5.175665   6.385437   6.685092   5.867920   4.514927
    15  H    7.266178   8.432357   8.634366   7.711428   6.415172
    16  H    5.308005   6.615438   7.120972   6.471244   5.119080
    17  H    6.415658   7.028347   6.519882   5.214324   4.355832
    18  H    7.711804   8.607899   8.402974   7.229815   6.139766
    19  H    1.085454   2.148291   3.401919   3.876421   3.385829
    20  H    3.877138   3.393725   2.152150   1.086012   2.158517
    21  H    2.139556   1.084915   2.153539   3.388737   3.846378
    22  H    3.404399   2.158891   1.084111   2.144012   3.388592
    23  C    4.875333   5.322812   4.811026   3.634917   2.906319
    24  H    4.643137   4.834659   4.190547   3.125749   2.782000
    25  C    4.804456   5.519171   5.371902   4.435614   3.466427
    26  H    3.888458   4.655773   4.705411   3.984138   3.006378
    27  C    6.343532   6.713392   6.029496   4.753909   4.192367
    28  H    7.000489   7.447655   6.860116   5.652942   5.023135
    29  C    6.923277   6.995980   6.058143   4.822091   4.697500
    30  H    6.557224   6.499245   5.439218   4.185781   4.262790
    31  H    7.976681   8.058272   7.088430   5.833829   5.705938
    32  H    6.980390   6.949678   6.014698   4.928911   4.948585
    33  H    6.647307   7.109311   6.447627   5.101676   4.419634
    34  C    5.558248   6.511773   6.529176   5.578280   4.395674
    35  C    5.568802   6.681312   6.979554   6.239229   4.997037
    36  C    6.614691   7.555258   7.446509   6.343003   5.162651
    37  C    6.599201   7.810548   8.187703   7.440315   6.129110
    38  H    5.035742   6.133540   6.570970   6.021765   4.862475
    39  C    7.495656   8.564258   8.584064   7.521969   6.257681
    40  H    6.953854   7.756611   7.454111   6.236648   5.183367
    41  C    7.495837   8.684779   8.921434   8.014728   6.685523
    42  H    6.899715   8.163727   8.698413   8.085719   6.779982
    43  H    8.374672   9.415699   9.354917   8.218821   6.985464
    44  H    8.374566   9.610259   9.901770   9.011307   7.659821
    45  Br   6.140520   6.631423   6.415261   5.643132   5.016890
                    6          7          8          9         10
     6  C    0.000000
     7  S    1.766518   0.000000
     8  C    2.793783   1.767361   0.000000
     9  C    3.135513   2.818233   1.398129   0.000000
    10  S    2.793600   3.384675   2.787295   1.767986   0.000000
    11  C    4.499765   4.107852   2.441133   1.397130   2.681932
    12  C    5.363617   4.576433   2.811924   2.403262   3.987295
    13  C    5.175213   4.009103   2.418558   2.759380   4.522472
    14  C    4.052148   2.697258   1.397142   2.397325   4.058741
    15  H    6.130182   4.835153   3.394802   3.844130   5.606607
    16  H    4.382643   2.795977   2.152185   3.385460   4.935748
    17  H    5.082420   4.975041   3.419964   2.157807   2.780503
    18  H    6.408219   5.660126   3.895978   3.387770   4.823781
    19  H    2.153379   2.803261   4.376006   5.108399   4.944228
    20  H    3.419977   4.971110   5.093168   4.360775   2.776645
    21  H    3.396756   4.839313   6.130512   6.406309   5.614603
    22  H    3.896494   5.659378   6.416814   6.137842   4.824876
    23  C    3.704890   4.051531   3.734744   2.971083   1.880256
    24  H    3.699499   4.441165   4.457698   3.761691   2.307722
    25  C    3.702648   3.535993   3.549055   3.332706   2.883903
    26  H    2.946537   2.881203   3.417918   3.501817   3.022410
    27  C    5.134667   5.389438   4.694731   3.658800   2.757581
    28  H    5.806095   5.850250   5.209305   4.340926   3.678717
    29  C    5.866692   6.485826   5.902543   4.760783   3.473597
    30  H    5.562268   6.397348   5.816903   4.604199   3.150304
    31  H    6.880511   7.406139   6.658167   5.450185   4.348806
    32  H    6.062772   6.782008   6.459014   5.452113   4.036394
    33  H    5.342148   5.433947   4.402962   3.227838   2.731848
    34  C    4.374334   3.571928   3.235815   3.285365   3.607247
    35  C    4.575249   3.400761   3.496107   4.051598   4.599351
    36  C    5.318067   4.465282   3.577113   3.350132   3.959878
    37  C    5.614665   4.164112   4.017563   4.719874   5.628601
    38  H    4.260972   3.202175   3.834458   4.517577   4.841826
    39  C    6.226680   5.060084   4.073116   4.119733   5.111426
    40  H    5.609512   5.029061   3.967378   3.343642   3.718482
    41  C    6.362346   4.937313   4.279456   4.748082   5.846814
    42  H    6.078068   4.528729   4.653602   5.549057   6.487434
    43  H    7.060977   5.935962   4.736019   4.615309   5.671286
    44  H    7.273219   5.748192   5.050031   5.589416   6.821993
    45  Br   5.303522   5.297421   5.525257   5.286095   4.574885
                   11         12         13         14         15
    11  C    0.000000
    12  C    1.387495   0.000000
    13  C    2.403499   1.394087   0.000000
    14  C    2.791261   2.421219   1.389955   0.000000
    15  H    3.387812   2.152592   1.084837   2.139332   0.000000
    16  H    3.876586   3.401623   2.148455   1.085526   2.459614
    17  H    1.085630   2.152193   3.392657   3.876783   4.292077
    18  H    2.144219   1.084087   2.158054   3.404254   2.488643
    19  H    6.445842   7.092480   6.595803   5.298401   7.379263
    20  H    5.222458   6.538657   7.054555   6.439431   8.126986
    21  H    7.688211   8.614244   8.427555   7.271515   9.324251
    22  H    7.221929   8.405724   8.625936   7.733626   9.644829
    23  C    3.742035   4.907935   5.382671   4.905791   6.404361
    24  H    4.639435   5.872556   6.325820   5.735683   7.369122
    25  C    4.258397   5.129502   5.244395   4.565925   6.166780
    26  H    4.671260   5.527052   5.453555   4.529826   6.378417
    27  C    3.888116   5.019918   5.791026   5.666181   6.752550
    28  H    4.529363   5.479742   6.156681   6.053340   7.036368
    29  C    4.948206   6.186304   7.082595   6.971609   8.070552
    30  H    4.809346   6.135260   7.077850   6.950956   8.102106
    31  H    5.386560   6.532764   7.547382   7.611445   8.476531
    32  H    5.829403   7.071489   7.855046   7.600193   8.854881
    33  H    3.093831   4.170729   5.104102   5.210416   6.029973
    34  C    3.965726   4.457429   4.379401   3.828951   5.152360
    35  C    4.845559   5.082995   4.612240   3.829848   5.217495
    36  C    3.508320   3.797232   3.945346   3.859608   4.622184
    37  C    5.260022   5.127479   4.441059   3.851268   4.769609
    38  H    5.520519   5.863654   5.324482   4.329300   5.957804
    39  C    4.046035   3.837225   3.722575   3.861951   4.088464
    40  H    3.241892   3.726093   4.244920   4.367222   4.982366
    41  C    4.906980   4.547183   3.994755   3.862830   4.173796
    42  H    6.155094   5.931159   5.060503   4.364462   5.251396
    43  H    4.206558   3.807723   3.885753   4.376986   4.093925
    44  H    5.607863   5.012023   4.341316   4.378221   4.244875
    45  Br   6.088739   6.949649   7.104178   6.471079   7.959909
                   16         17         18         19         20
    16  H    0.000000
    17  H    4.962054   0.000000
    18  H    4.296696   2.477771   0.000000
    19  H    5.206462   7.130149   8.155496   0.000000
    20  H    7.160089   5.080566   7.311243   4.962232   0.000000
    21  H    7.398197   8.093966   9.618314   2.460172   4.292961
    22  H    8.189663   7.291290   9.285447   4.297392   2.477066
    23  C    5.687618   3.777952   5.680639   5.678814   3.647231
    24  H    6.458284   4.610349   6.662898   5.523916   3.068276
    25  C    5.128810   4.613491   5.990295   5.369559   4.749391
    26  H    4.940572   5.148117   6.488033   4.384881   4.515350
    27  C    6.564045   3.567553   5.541117   7.176403   4.462891
    28  H    6.879799   4.300228   5.953881   7.752364   5.432742
    29  C    7.897291   4.392750   6.624226   7.868681   4.225586
    30  H    7.902786   4.182483   6.586052   7.565115   3.435619
    31  H    8.577180   4.688675   6.807079   8.918552   5.168365
    32  H    8.452293   5.377256   7.582868   7.915044   4.362833
    33  H    6.189921   2.639266   4.572087   7.457817   4.806477
    34  C    4.316610   4.515432   5.270594   5.937173   5.947644
    35  C    3.954481   5.581884   5.947451   5.691334   6.795847
    36  C    4.501960   3.947675   4.397229   7.040520   6.557120
    37  C    3.771535   6.078451   5.873112   6.590314   8.005939
    38  H    4.312172   6.266080   6.800998   5.057230   6.686503
    39  C    4.324256   4.610381   4.277610   7.777718   7.799483
    40  H    5.172895   3.385412   4.178466   7.514614   6.272291
    41  C    3.964928   5.653467   5.087258   7.585129   8.454021
    42  H    4.014339   7.035675   6.684359   6.721697   8.743027
    43  H    4.905014   4.633748   3.966924   8.695023   8.403018
    44  H    4.329311   6.369795   5.409893   8.385536   9.465079
    45  Br   6.945521   6.279279   7.711501   6.671381   5.816708
                   21         22         23         24         25
    21  H    0.000000
    22  H    2.489755   0.000000
    23  C    6.350355   5.569061   0.000000
    24  H    5.806409   4.826247   1.096030   0.000000
    25  C    6.470314   6.239850   1.532955   2.115157   0.000000
    26  H    5.549115   5.618373   2.141158   2.353481   1.090134
    27  C    7.750340   6.666782   1.539026   2.159562   2.653580
    28  H    8.457998   7.513455   2.146802   2.756793   2.680278
    29  C    7.983230   6.467067   2.543411   2.528189   3.861073
    30  H    7.478732   5.770695   2.815505   2.654549   4.306885
    31  H    9.049561   7.457155   3.488515   3.599917   4.712567
    32  H    7.867025   6.340198   2.811025   2.440229   3.930215
    33  H    8.180032   7.129727   2.181275   2.999563   3.212112
    34  C    7.456647   7.478335   2.665289   3.520039   1.506061
    35  C    7.514858   7.978786   3.859757   4.557883   2.473125
    36  C    8.553688   8.376257   3.180147   4.211165   2.572576
    37  C    8.619326   9.217658   5.051569   5.851958   3.771149
    38  H    6.871516   7.553869   4.107248   4.577372   2.642266
    39  C    9.533153   9.559406   4.550867   5.585224   3.835508
    40  H    8.797408   8.312126   2.918483   3.973344   2.835105
    41  C    9.569554   9.945129   5.335488   6.286296   4.309059
    42  H    8.878685   9.737775   5.972404   6.693593   4.618789
    43  H   10.412344  10.308613   5.205656   6.274952   4.713739
    44  H   10.471335  10.939992   6.398238   7.363566   5.394341
    45  Br   7.452421   7.101129   2.801404   2.835845   1.992804
                   26         27         28         29         30
    26  H    0.000000
    27  C    3.543033   0.000000
    28  H    3.709098   1.092845   0.000000
    29  C    4.582642   1.526011   2.150410   0.000000
    30  H    4.856692   2.189011   3.078842   1.095906   0.000000
    31  H    5.535550   2.160572   2.492757   1.092955   1.766723
    32  H    4.554168   2.168571   2.482646   1.094766   1.773247
    33  H    4.100841   1.094861   1.750159   2.162809   2.561003
    34  C    2.128199   3.346502   3.149767   4.800104   5.315818
    35  C    2.550352   4.722103   4.494873   6.138332   6.618670
    36  C    3.402117   3.261106   2.965890   4.780313   5.355635
    37  C    3.921488   5.718330   5.414514   7.204448   7.711411
    38  H    2.296920   5.201852   5.035767   6.496138   6.920431
    39  C    4.519537   4.585441   4.233900   6.089484   6.657522
    40  H    3.809867   2.530767   2.269041   3.996774   4.599404
    41  C    4.732461   5.665416   5.312059   7.186962   7.730803
    42  H    4.582589   6.741963   6.439523   8.207376   8.694741
    43  H    5.478882   4.963573   4.600259   6.397703   6.970438
    44  H    5.790498   6.662543   6.286986   8.180923   8.725785
    45  Br   2.456601   3.351879   2.874979   4.144065   4.875926
                   31         32         33         34         35
    31  H    0.000000
    32  H    1.771530   0.000000
    33  H    2.468734   3.072393   0.000000
    34  C    5.458417   5.058193   3.518703   0.000000
    35  C    6.835767   6.305239   4.903736   1.401332   0.000000
    36  C    5.196353   5.256894   3.066910   1.396424   2.406824
    37  C    7.789887   7.465892   5.711607   2.428532   1.389159
    38  H    7.299225   6.521127   5.539968   2.156711   1.086705
    39  C    6.400879   6.606934   4.236325   2.420456   2.773639
    40  H    4.276772   4.603556   2.158481   2.165641   3.400208
    41  C    7.605516   7.599825   5.439024   2.805868   2.409761
    42  H    8.828903   8.414427   6.771319   3.407882   2.145738
    43  H    6.542005   7.018693   4.434532   3.398561   3.859209
    44  H    8.538334   8.627214   6.358295   3.891434   3.395096
    45  Br   4.864223   3.745816   4.239246   2.859498   3.510614
                   36         37         38         39         40
    36  C    0.000000
    37  C    2.787267   0.000000
    38  H    3.393351   2.142696   0.000000
    39  C    1.393771   2.407700   3.860322   0.000000
    40  H    1.081753   3.868577   4.305618   2.131686   0.000000
    41  C    2.418557   1.394786   3.391100   1.391774   3.385237
    42  H    3.872694   1.085472   2.460545   3.395090   4.954044
    43  H    2.145555   3.394402   4.945896   1.085609   2.438988
    44  H    3.402164   2.156198   4.288154   2.153184   4.276581
    45  Br   3.739438   4.715843   3.467220   4.893769   3.901139
                   41         42         43         44         45
    41  C    0.000000
    42  H    2.157291   0.000000
    43  H    2.152621   4.297011   0.000000
    44  H    1.085610   2.490099   2.483478   0.000000
    45  Br   5.304229   5.437864   5.714628   6.334315   0.000000
 Stoichiometry    C22H20BrS2(1+)
 Framework group  C1[X(C22H20BrS2)]
 Deg. of freedom   129
 Full point group                 C1      NOp   1
 Largest Abelian subgroup         C1      NOp   1
 Largest concise Abelian subgroup C1      NOp   1
                         Standard orientation:                         
 ---------------------------------------------------------------------
 Center     Atomic      Atomic             Coordinates (Angstroms)
 Number     Number       Type             X           Y           Z
 ---------------------------------------------------------------------
      1          6           0        3.463816    1.184315   -1.789485
      2          6           0        4.670379    0.598204   -1.426322
      3          6           0        4.809175   -0.048478   -0.198129
      4          6           0        3.727285   -0.112312    0.668232
      5          6           0        2.506533    0.448736    0.282864
      6          6           0        2.355412    1.108724   -0.939369
      7         16           0        0.848607    1.812322   -1.535250
      8          6           0       -0.054460    2.225767   -0.073368
      9          6           0        0.090345    1.605316    1.171154
     10         16           0        1.184977    0.244304    1.445388
     11          6           0       -0.654019    2.007652    2.282919
     12          6           0       -1.607920    3.004652    2.137292
     13          6           0       -1.793783    3.601802    0.891361
     14          6           0       -1.015880    3.231642   -0.199428
     15          1           0       -2.540216    4.379300    0.768053
     16          1           0       -1.150802    3.729349   -1.154651
     17          1           0       -0.495378    1.533813    3.246714
     18          1           0       -2.200956    3.312827    2.990862
     19          1           0        3.379550    1.708862   -2.736037
     20          1           0        3.822954   -0.601643    1.633025
     21          1           0        5.515140    0.663823   -2.103901
     22          1           0        5.755964   -0.492405    0.087906
     23          6           0        0.320051   -1.348155    0.944049
     24          1           0        1.210989   -1.963600    0.774521
     25          6           0       -0.413390   -1.289876   -0.400800
     26          1           0        0.302495   -0.992623   -1.167312
     27          6           0       -0.419096   -1.872201    2.188091
     28          1           0       -1.278236   -2.457684    1.851345
     29          6           0        0.474748   -2.746529    3.062906
     30          1           0        1.363336   -2.209262    3.413284
     31          1           0       -0.077092   -3.083823    3.943961
     32          1           0        0.808175   -3.630808    2.510284
     33          1           0       -0.825039   -1.041976    2.775165
     34          6           0       -1.691125   -0.516528   -0.594564
     35          6           0       -1.960909   -0.069782   -1.895089
     36          6           0       -2.609673   -0.229023    0.417173
     37          6           0       -3.103892    0.668481   -2.174948
     38          1           0       -1.263118   -0.296050   -2.696849
     39          6           0       -3.749063    0.524427    0.140224
     40          1           0       -2.446049   -0.557349    1.434827
     41          6           0       -4.001940    0.974052   -1.152420
     42          1           0       -3.290270    1.008970   -3.188644
     43          1           0       -4.440729    0.757510    0.943851
     44          1           0       -4.891446    1.559749   -1.362864
     45         35           0       -0.738634   -3.198237   -0.873709
 ---------------------------------------------------------------------
 Rotational constants (GHZ):           0.1947590           0.1770056           0.1335302
 Standard basis: 6-31+G(d,p) (6D, 7F)
 There are   598 symmetry adapted cartesian basis functions of A   symmetry.
 There are   598 symmetry adapted basis functions of A   symmetry.
   598 basis functions,  1043 primitive gaussians,   598 cartesian basis functions
   109 alpha electrons      109 beta electrons
       nuclear repulsion energy      3140.2493685440 Hartrees.
 NAtoms=   45 NActive=   45 NUniq=   45 SFac= 1.00D+00 NAtFMM=   60 NAOKFM=F Big=F
 Integral buffers will be    131072 words long.
 Raffenetti 2 integral format.
 Two-electron integral symmetry is turned on.
 Nuclear repulsion after empirical dispersion term =     3140.2034672431 Hartrees.
 ------------------------------------------------------------------------------
 Polarizable Continuum Model (PCM)
 =================================
 Model                : PCM.
 Atomic radii         : SMD-Coulomb.
 Polarization charges : Total charges.
 Charge compensation  : None.
 Solution method      : Matrix inversion.
 Cavity type          : VdW (van der Waals Surface) (Alpha=1.000).
 Cavity algorithm     : GePol (No added spheres)
                        Default sphere list used, NSphG=   45.
                        Lebedev-Laikov grids with approx.  5.0 points / Ang**2.
                        Smoothing algorithm: York/Karplus (Gamma=1.0000).
                        Polarization charges: spherical gaussians, with
                                              point-specific exponents (IZeta= 3).
                        Self-potential: point-specific (ISelfS= 7).
                        Self-field    : sphere-specific E.n sum rule (ISelfD= 2).
 1st derivatives      : Analytical E(r).r(x)/FMM algorithm (CHGder, D1EAlg=3).
                        Cavity 1st derivative terms included.
 Solvent              : Dichloromethane, Eps=   8.930000 Eps(inf)=   2.028346
 ------------------------------------------------------------------------------
 ------------------------------------------------------------------------------
 Atomic radii for non-electrostatic terms: SMD-CDS.
 ------------------------------------------------------------------------------
 Nuclear repulsion after PCM non-electrostatic terms =     3140.1880999765 Hartrees.
 One-electron integrals computed using PRISM.
 NBasis=   598 RedAO= T EigKep=  1.03D-06  NBF=   598
 NBsUse=   595 1.00D-06 EigRej=  9.43D-07 NBFU=   595
 Initial guess from the checkpoint file:  "/home/osl/gaussian/scratch/Gau-475998.chk"
 B after Tr=     0.000000    0.000000    0.000000
         Rot=    0.999626   -0.010346    0.005424   -0.024729 Ang=  -3.13 deg.
 ExpMin= 3.50D-02 ExpMax= 5.74D+05 ExpMxC= 5.74D+03 IAcc=3 IRadAn=         5 AccDes= 0.00D+00
 Harris functional with IExCor= 4639 and IRadAn=       5 diagonalized for initial guess.
 HarFok:  IExCor= 4639 AccDes= 0.00D+00 IRadAn=         5 IDoV= 1 UseB2=F ITyADJ=14
 ICtDFT=  3500011 ScaDFX=  1.000000  1.000000  1.000000  1.000000
 FoFCou: FMM=F IPFlag=           0 FMFlag=      100000 FMFlg1=           0
         NFxFlg=           0 DoJE=T BraDBF=F KetDBF=T FulRan=T
         wScrn=  0.000000 ICntrl=       500 IOpCl=  0 I1Cent=   200000004 NGrid=           0
         NMat0=    1 NMatS0=      1 NMatT0=    0 NMatD0=    1 NMtDS0=    0 NMtDT0=    0
 Petite list used in FoFCou.
 Requested convergence on RMS density matrix=1.00D-08 within 128 cycles.
 Requested convergence on MAX density matrix=1.00D-06.
 Requested convergence on             energy=1.00D-06.
 No special actions if energy rises.
 Inv3:  Mode=1 IEnd=    32235852.
 Iteration    1 A*A^-1 deviation from unit magnitude is 2.78D-15 for     80.
 Iteration    1 A*A^-1 deviation from orthogonality  is 2.66D-15 for   2489    122.
 Iteration    1 A^-1*A deviation from unit magnitude is 2.89D-15 for    541.
 Iteration    1 A^-1*A deviation from orthogonality  is 1.84D-12 for   1854   1743.
 Error on total polarization charges =  0.04855
 SCF Done:  E(RwB97XD) =  -4218.10574677     A.U. after   19 cycles
            NFock= 19  Conv=0.33D-08     -V/T= 2.0065
 SMD-CDS (non-electrostatic) energy       (kcal/mol) =      -9.64
 (included in total energy above)
 D1PCM: PCM CHGder 1st derivatives, ID1Alg=3 FixD1E=F DoIter=F DoCFld=F I1PDM=0.
 Calling FoFJK, ICntrl=      2127 FMM=F ISym2X=0 I1Cent= 0 IOpClX= 0 NMat=1 NMatS=1 NMatT=0.
 ***** Axes restored to original set *****
 -------------------------------------------------------------------
 Center     Atomic                   Forces (Hartrees/Bohr)
 Number     Number              X              Y              Z
 -------------------------------------------------------------------
      1        6           0.000114188    0.000056759    0.000160281
      2        6          -0.000017400   -0.000042196    0.000026659
      3        6           0.000120944    0.000186395   -0.000005389
      4        6           0.000134765    0.000209687    0.000022602
      5        6          -0.000137989   -0.000490588   -0.000222359
      6        6          -0.000029936   -0.000249553   -0.000425518
      7       16           0.001165361    0.000355214    0.000208741
      8        6          -0.000289279    0.000293337   -0.000090430
      9        6           0.000061681    0.000153643    0.000158282
     10       16          -0.001824152   -0.001342776    0.000055432
     11        6           0.000174199   -0.000236255    0.000063378
     12        6           0.000047671    0.000071008   -0.000104311
     13        6           0.000022494   -0.000017347    0.000113365
     14        6           0.000173425   -0.000025502    0.000206521
     15        1           0.000000979    0.000046187   -0.000017192
     16        1           0.000007666   -0.000062982    0.000033998
     17        1          -0.000033889   -0.000081162   -0.000000331
     18        1           0.000010747    0.000003260    0.000061370
     19        1          -0.000022807   -0.000156079   -0.000021026
     20        1           0.000161241    0.000014016   -0.000116170
     21        1          -0.000041432   -0.000034598    0.000018591
     22        1           0.000005621    0.000001528   -0.000011314
     23        6           0.000525340    0.000148610   -0.000229661
     24        1           0.000269339   -0.000177995    0.000285262
     25        6          -0.000157701    0.000200409    0.000098005
     26        1          -0.000109716    0.000059120   -0.000176460
     27        6           0.000700102    0.000249261    0.000127066
     28        1          -0.000053693    0.000149525   -0.000227925
     29        6           0.000080780    0.000258030    0.000124461
     30        1           0.000302869    0.000527746   -0.000285733
     31        1          -0.000073643   -0.000050070    0.000068284
     32        1           0.000034524   -0.000040451   -0.000043596
     33        1          -0.000508113    0.000540631    0.000319676
     34        6          -0.001056419   -0.000675867   -0.000448918
     35        6          -0.000159021    0.000131581    0.000178799
     36        6           0.001040098    0.000433363    0.000184759
     37        6          -0.000483845   -0.000133876   -0.000114199
     38        1          -0.000304586    0.000089816    0.000048825
     39        6          -0.000453953   -0.000028218    0.000115462
     40        1          -0.000227832    0.000001700    0.000296907
     41        6           0.000362231    0.000155465   -0.000038657
     42        1          -0.000007581    0.000011680   -0.000023511
     43        1          -0.000014764   -0.000082349   -0.000022137
     44        1          -0.000010692    0.000009134   -0.000001767
     45       35           0.000502178   -0.000429242   -0.000350123
 -------------------------------------------------------------------
 Cartesian Forces:  Max     0.001824152 RMS     0.000333383

 GradGradGradGradGradGradGradGradGradGradGradGradGradGradGradGradGradGrad
 Berny optimization.
 Using GEDIIS/GDIIS optimizer.
 FormGI is forming the generalized inverse of G from B-inverse, IUseBI=4.
 Internal  Forces:  Max     0.004709528 RMS     0.000589336
 Search for a local minimum.
 Step number   5 out of a maximum of  263
 All quantities printed in internal units (Hartrees-Bohrs-Radians)
 Mixed Optimization -- En-DIIS/RFO-DIIS
 Swapping is turned off.
 Update second derivatives using D2CorX and points    2    4    5
 DE= -1.15D-04 DEPred=-3.71D-04 R= 3.11D-01
 Trust test= 3.11D-01 RLast= 2.63D-01 DXMaxT set to 8.49D-01
 ITU=  0  1  0  1  0
     Eigenvalues ---    0.00195   0.00344   0.00399   0.00865   0.01050
     Eigenvalues ---    0.01194   0.01554   0.01693   0.01728   0.01754
     Eigenvalues ---    0.01774   0.01780   0.01853   0.01889   0.01987
     Eigenvalues ---    0.02154   0.02238   0.02289   0.02311   0.02357
     Eigenvalues ---    0.02500   0.02568   0.02579   0.02589   0.02616
     Eigenvalues ---    0.02745   0.02802   0.02844   0.02887   0.02928
     Eigenvalues ---    0.02973   0.03018   0.03040   0.03271   0.03482
     Eigenvalues ---    0.03767   0.03964   0.04502   0.04580   0.04980
     Eigenvalues ---    0.05832   0.06550   0.07284   0.07579   0.10184
     Eigenvalues ---    0.10930   0.11047   0.11077   0.11143   0.11366
     Eigenvalues ---    0.11798   0.11897   0.11974   0.12198   0.12321
     Eigenvalues ---    0.12339   0.12356   0.12441   0.12580   0.12693
     Eigenvalues ---    0.12938   0.13149   0.14170   0.14854   0.15046
     Eigenvalues ---    0.15459   0.16018   0.16322   0.17056   0.17657
     Eigenvalues ---    0.18421   0.18899   0.19258   0.19340   0.19411
     Eigenvalues ---    0.19551   0.19626   0.19928   0.20561   0.20899
     Eigenvalues ---    0.21522   0.22121   0.23457   0.24407   0.24674
     Eigenvalues ---    0.26828   0.27266   0.28600   0.29407   0.30496
     Eigenvalues ---    0.31120   0.31967   0.33765   0.33940   0.34081
     Eigenvalues ---    0.34191   0.34625   0.34985   0.35878   0.36315
     Eigenvalues ---    0.36563   0.36647   0.36701   0.36732   0.36775
     Eigenvalues ---    0.36828   0.36868   0.36894   0.36945   0.36979
     Eigenvalues ---    0.37129   0.37151   0.37679   0.41733   0.42158
     Eigenvalues ---    0.42767   0.42849   0.42882   0.46885   0.47982
     Eigenvalues ---    0.48033   0.48145   0.48307   0.48627   0.51699
     Eigenvalues ---    0.52068   0.52305   0.55520   0.59811
 En-DIIS/RFO-DIIS/Sim-DIIS IScMMF=       -3 using points:     5    4
 RFO step:  Lambda=-5.66993810D-04.
 DidBck=F Rises=F RFO-DIIS coefs:    1.21213   -0.21213
 Iteration  1 RMS(Cart)=  0.05361137 RMS(Int)=  0.00058702
 Iteration  2 RMS(Cart)=  0.00131653 RMS(Int)=  0.00004335
 Iteration  3 RMS(Cart)=  0.00000058 RMS(Int)=  0.00004334
 Variable       Old X    -DE/DX   Delta X   Delta X   Delta X     New X
                                 (Linear)    (Quad)   (Total)
    R1        2.62611  -0.00012  -0.00013  -0.00040  -0.00052   2.62559
    R2        2.64357   0.00007   0.00029   0.00071   0.00098   2.64455
    R3        2.05121  -0.00007   0.00003  -0.00009  -0.00006   2.05115
    R4        2.63610  -0.00027   0.00016  -0.00004   0.00015   2.63625
    R5        2.05019  -0.00003   0.00000  -0.00005  -0.00005   2.05014
    R6        2.62199  -0.00008  -0.00018  -0.00024  -0.00040   2.62158
    R7        2.04867   0.00000  -0.00001   0.00000  -0.00001   2.04866
    R8        2.64124   0.00006   0.00002   0.00021   0.00022   2.64146
    R9        2.05227  -0.00012   0.00003  -0.00011  -0.00008   2.05219
   R10        2.64040   0.00015  -0.00027  -0.00002  -0.00032   2.64007
   R11        3.34848   0.00069  -0.00030   0.00141   0.00111   3.34959
   R12        3.33824  -0.00013  -0.00060   0.00032  -0.00028   3.33795
   R13        3.33983   0.00040  -0.00035  -0.00010  -0.00045   3.33938
   R14        2.64208   0.00016  -0.00007  -0.00040  -0.00050   2.64158
   R15        2.64021  -0.00008   0.00020   0.00055   0.00073   2.64095
   R16        3.34101  -0.00009  -0.00025   0.00146   0.00121   3.34222
   R17        2.64019  -0.00016   0.00011   0.00014   0.00023   2.64042
   R18        3.55317  -0.00079   0.00017  -0.01275  -0.01257   3.54060
   R19        2.62199   0.00001  -0.00015   0.00025   0.00012   2.62211
   R20        2.05154   0.00004   0.00005   0.00015   0.00020   2.05174
   R21        2.63444  -0.00006   0.00002   0.00009   0.00014   2.63459
   R22        2.04863   0.00005  -0.00002   0.00004   0.00002   2.04865
   R23        2.62663   0.00008  -0.00019  -0.00030  -0.00047   2.62616
   R24        2.05004   0.00005   0.00000   0.00006   0.00006   2.05011
   R25        2.05135  -0.00006   0.00006  -0.00005   0.00001   2.05136
   R26        2.07120   0.00022  -0.00009   0.00087   0.00079   2.07198
   R27        2.89686   0.00064   0.00072   0.00094   0.00166   2.89853
   R28        2.90834  -0.00032  -0.00087  -0.00136  -0.00224   2.90610
   R29        2.06006   0.00005  -0.00005   0.00102   0.00098   2.06103
   R30        2.84604   0.00054   0.00020   0.00241   0.00261   2.84865
   R31        3.76585   0.00009  -0.00066   0.00399   0.00334   3.76919
   R32        2.06518   0.00011  -0.00003   0.00096   0.00093   2.06610
   R33        2.88374  -0.00056   0.00062  -0.00081  -0.00019   2.88355
   R34        2.06899   0.00059  -0.00015   0.00124   0.00108   2.07007
   R35        2.07096   0.00020  -0.00002   0.00070   0.00068   2.07164
   R36        2.06539   0.00010  -0.00006   0.00023   0.00016   2.06555
   R37        2.06881   0.00005  -0.00029   0.00035   0.00006   2.06887
   R38        2.64813   0.00005   0.00000   0.00007   0.00007   2.64820
   R39        2.63886   0.00037  -0.00005   0.00082   0.00077   2.63963
   R40        2.62513   0.00012  -0.00010  -0.00010  -0.00021   2.62492
   R41        2.05358  -0.00021  -0.00005  -0.00040  -0.00045   2.05313
   R42        2.63385   0.00011  -0.00008   0.00068   0.00060   2.63445
   R43        2.04422   0.00027   0.00011  -0.00022  -0.00011   2.04410
   R44        2.63576  -0.00008  -0.00010   0.00008  -0.00003   2.63573
   R45        2.05124   0.00003   0.00000   0.00007   0.00007   2.05131
   R46        2.63007   0.00005   0.00004  -0.00028  -0.00024   2.62983
   R47        2.05150  -0.00006   0.00001  -0.00012  -0.00011   2.05139
   R48        2.05151   0.00001  -0.00001   0.00000  -0.00001   2.05150
    A1        2.10172   0.00010   0.00022   0.00072   0.00089   2.10261
    A2        2.09336  -0.00015   0.00011  -0.00113  -0.00100   2.09236
    A3        2.08809   0.00005  -0.00033   0.00042   0.00012   2.08821
    A4        2.10830  -0.00005  -0.00003  -0.00013  -0.00016   2.10815
    A5        2.07982   0.00006   0.00000   0.00007   0.00007   2.07988
    A6        2.09491  -0.00001   0.00005   0.00007   0.00011   2.09502
    A7        2.08691   0.00003  -0.00017  -0.00037  -0.00053   2.08638
    A8        2.10485  -0.00002   0.00017   0.00051   0.00067   2.10552
    A9        2.09139  -0.00001   0.00000  -0.00012  -0.00012   2.09126
   A10        2.08335   0.00020   0.00017   0.00065   0.00078   2.08413
   A11        2.10221  -0.00023   0.00010  -0.00087  -0.00076   2.10145
   A12        2.09757   0.00003  -0.00026   0.00023  -0.00001   2.09756
   A13        2.12382  -0.00030   0.00019  -0.00012   0.00008   2.12390
   A14        2.00888  -0.00026  -0.00161  -0.00206  -0.00353   2.00536
   A15        2.15045   0.00056   0.00142   0.00213   0.00333   2.15378
   A16        2.06168   0.00002  -0.00031  -0.00072  -0.00100   2.06069
   A17        2.03681   0.00009  -0.00124  -0.00225  -0.00333   2.03348
   A18        2.18397  -0.00009   0.00152   0.00311   0.00443   2.18840
   A19        1.82348  -0.00023   0.00184   0.00408   0.00559   1.82907
   A20        2.18897   0.00000   0.00163   0.00336   0.00479   2.19376
   A21        2.03242   0.00023  -0.00139  -0.00270  -0.00393   2.02849
   A22        2.06131  -0.00021  -0.00027  -0.00050  -0.00074   2.06057
   A23        2.14577   0.00052   0.00113   0.00206   0.00299   2.14876
   A24        2.12392   0.00016  -0.00006  -0.00003  -0.00007   2.12385
   A25        2.01321  -0.00067  -0.00111  -0.00199  -0.00295   2.01026
   A26        1.84543  -0.00085   0.00152   0.00330   0.00464   1.85007
   A27        1.83990   0.00095  -0.00041  -0.00149  -0.00183   1.83806
   A28        1.90267   0.00209  -0.00364  -0.00404  -0.00764   1.89503
   A29        2.08253  -0.00001   0.00025   0.00045   0.00065   2.08319
   A30        2.09775  -0.00005  -0.00028  -0.00066  -0.00092   2.09683
   A31        2.10281   0.00007   0.00002   0.00020   0.00024   2.10305
   A32        2.08662  -0.00004  -0.00020  -0.00014  -0.00033   2.08629
   A33        2.09176  -0.00001   0.00012  -0.00010   0.00002   2.09177
   A34        2.10480   0.00005   0.00008   0.00024   0.00031   2.10512
   A35        2.10910   0.00000  -0.00001  -0.00056  -0.00057   2.10853
   A36        2.09476   0.00001   0.00004   0.00051   0.00055   2.09530
   A37        2.07915  -0.00002  -0.00001   0.00003   0.00002   2.07917
   A38        2.10139   0.00011   0.00025   0.00093   0.00114   2.10253
   A39        2.08865  -0.00010  -0.00011  -0.00035  -0.00044   2.08821
   A40        2.09313  -0.00001  -0.00014  -0.00056  -0.00068   2.09244
   A41        1.71418  -0.00123   0.00149  -0.00024   0.00124   1.71542
   A42        2.00623   0.00471  -0.00417   0.00251  -0.00166   2.00457
   A43        1.86898  -0.00260   0.00129  -0.00032   0.00098   1.86996
   A44        1.84894   0.00002  -0.00064  -0.00152  -0.00216   1.84678
   A45        1.90099   0.00114  -0.00087  -0.00019  -0.00106   1.89993
   A46        2.08553  -0.00190   0.00269  -0.00038   0.00232   2.08785
   A47        1.88918   0.00076  -0.00192   0.00333   0.00143   1.89060
   A48        2.13922  -0.00068   0.00212   0.00037   0.00249   2.14171
   A49        1.82334  -0.00046   0.00351  -0.00449  -0.00098   1.82236
   A50        1.90356   0.00037  -0.00108  -0.00096  -0.00205   1.90151
   A51        1.77362  -0.00044   0.00022  -0.00241  -0.00218   1.77144
   A52        1.89941   0.00044  -0.00299   0.00347   0.00045   1.89987
   A53        1.88695  -0.00006   0.00014  -0.00315  -0.00300   1.88395
   A54        1.95754  -0.00083   0.00113   0.00074   0.00187   1.95940
   A55        1.93189   0.00054  -0.00060   0.00093   0.00032   1.93222
   A56        1.90728   0.00078  -0.00223   0.00184  -0.00040   1.90688
   A57        1.85458  -0.00028   0.00133  -0.00002   0.00131   1.85590
   A58        1.92223  -0.00010   0.00021  -0.00041  -0.00021   1.92203
   A59        1.95770  -0.00096   0.00187  -0.00213  -0.00027   1.95744
   A60        1.92112   0.00022  -0.00097   0.00105   0.00008   1.92120
   A61        1.93030   0.00014  -0.00004  -0.00002  -0.00006   1.93024
   A62        1.87859   0.00035  -0.00050   0.00019  -0.00030   1.87829
   A63        1.88644   0.00032  -0.00025   0.00031   0.00005   1.88649
   A64        1.88749  -0.00003  -0.00017   0.00069   0.00052   1.88800
   A65        2.03357   0.00100  -0.00136   0.00084  -0.00056   2.03301
   A66        2.17800  -0.00071   0.00138   0.00177   0.00312   2.18111
   A67        2.07160  -0.00029   0.00003  -0.00254  -0.00254   2.06906
   A68        2.11157   0.00016   0.00011   0.00210   0.00221   2.11377
   A69        2.08830   0.00004  -0.00007  -0.00095  -0.00102   2.08728
   A70        2.08328  -0.00020  -0.00004  -0.00114  -0.00118   2.08210
   A71        2.10025   0.00012  -0.00025   0.00110   0.00085   2.10111
   A72        2.11718   0.00016   0.00016   0.00421   0.00436   2.12155
   A73        2.06537  -0.00027   0.00006  -0.00524  -0.00517   2.06020
   A74        2.09266   0.00004  -0.00008  -0.00007  -0.00016   2.09250
   A75        2.08992  -0.00002  -0.00002  -0.00035  -0.00037   2.08954
   A76        2.10059  -0.00002   0.00011   0.00042   0.00053   2.10112
   A77        2.10334  -0.00001   0.00023   0.00049   0.00072   2.10406
   A78        2.08267  -0.00003  -0.00011  -0.00097  -0.00108   2.08159
   A79        2.09718   0.00004  -0.00012   0.00047   0.00035   2.09753
   A80        2.08648  -0.00001  -0.00009  -0.00092  -0.00101   2.08547
   A81        2.09860   0.00000  -0.00009   0.00021   0.00013   2.09873
   A82        2.09810   0.00001   0.00017   0.00071   0.00088   2.09899
    D1       -0.02571  -0.00013   0.00091  -0.00028   0.00063  -0.02508
    D2        3.13495   0.00001  -0.00004  -0.00070  -0.00075   3.13421
    D3        3.11065  -0.00022   0.00160   0.00068   0.00228   3.11293
    D4       -0.01188  -0.00008   0.00064   0.00026   0.00091  -0.01097
    D5        0.01647  -0.00009   0.00089  -0.00110  -0.00020   0.01627
    D6       -3.08639  -0.00061   0.00179  -0.00500  -0.00320  -3.08959
    D7       -3.11991   0.00001   0.00020  -0.00205  -0.00185  -3.12175
    D8        0.06042  -0.00051   0.00110  -0.00595  -0.00484   0.05558
    D9        0.00527   0.00015  -0.00120   0.00170   0.00049   0.00576
   D10       -3.12638   0.00012  -0.00128   0.00001  -0.00126  -3.12764
   D11        3.12763   0.00001  -0.00024   0.00212   0.00188   3.12951
   D12       -0.00402  -0.00002  -0.00032   0.00044   0.00013  -0.00389
   D13        0.02355   0.00004  -0.00032  -0.00170  -0.00201   0.02154
   D14       -3.12852   0.00000   0.00002  -0.00125  -0.00122  -3.12974
   D15       -3.12790   0.00007  -0.00025  -0.00002  -0.00027  -3.12817
   D16        0.00321   0.00003   0.00009   0.00043   0.00052   0.00373
   D17       -0.03300  -0.00026   0.00218   0.00031   0.00248  -0.03052
   D18        3.09915   0.00007  -0.00072  -0.00542  -0.00610   3.09305
   D19        3.11904  -0.00021   0.00184  -0.00013   0.00169   3.12073
   D20       -0.03199   0.00012  -0.00107  -0.00586  -0.00689  -0.03888
   D21        0.01283   0.00028  -0.00245   0.00108  -0.00137   0.01146
   D22        3.11211   0.00085  -0.00349   0.00520   0.00172   3.11383
   D23       -3.11855  -0.00007   0.00069   0.00731   0.00800  -3.11055
   D24       -0.01927   0.00050  -0.00036   0.01142   0.01108  -0.00818
   D25        2.67257  -0.00068   0.01144   0.01690   0.02837   2.70093
   D26       -1.59661   0.00173   0.00782   0.01314   0.02097  -1.57565
   D27       -0.47863  -0.00035   0.00850   0.01107   0.01960  -0.45903
   D28        1.53538   0.00206   0.00487   0.00730   0.01220   1.54758
   D29       -2.70141   0.00028  -0.01022  -0.02137  -0.03163  -2.73304
   D30        0.48195  -0.00028  -0.00920  -0.02547  -0.03472   0.44723
   D31       -0.45076   0.00003   0.01149   0.01775   0.02929  -0.42147
   D32        2.72513  -0.00036   0.01243   0.01217   0.02465   2.74978
   D33       -0.04165  -0.00020  -0.00395   0.00303  -0.00093  -0.04258
   D34        3.12674  -0.00048  -0.00068   0.00117   0.00048   3.12722
   D35        3.06513   0.00021  -0.00493   0.00865   0.00374   3.06886
   D36       -0.04967  -0.00008  -0.00165   0.00679   0.00514  -0.04453
   D37        3.11715   0.00036   0.00086  -0.00246  -0.00162   3.11553
   D38       -0.03010   0.00028   0.00103   0.00100   0.00202  -0.02807
   D39        0.00725  -0.00001   0.00169  -0.00770  -0.00601   0.00124
   D40       -3.14000  -0.00009   0.00186  -0.00423  -0.00237   3.14082
   D41        0.50883   0.00014  -0.00637  -0.01850  -0.02489   0.48394
   D42       -1.46179  -0.00149  -0.00500  -0.01659  -0.02160  -1.48339
   D43       -2.65799   0.00041  -0.00944  -0.01673  -0.02618  -2.68417
   D44        1.65458  -0.00121  -0.00808  -0.01482  -0.02289   1.63168
   D45        0.05488   0.00011   0.00059  -0.00096  -0.00037   0.05452
   D46       -3.10145   0.00008  -0.00045  -0.00177  -0.00221  -3.10366
   D47       -3.06183  -0.00017   0.00362  -0.00274   0.00085  -3.06097
   D48        0.06503  -0.00020   0.00258  -0.00355  -0.00099   0.06404
   D49        0.77604  -0.00004   0.00439   0.02013   0.02457   0.80061
   D50       -1.17714  -0.00099   0.00572   0.02116   0.02694  -1.15020
   D51        2.74430  -0.00002   0.00439   0.01974   0.02419   2.76849
   D52        2.75029   0.00040   0.00428   0.02139   0.02561   2.77589
   D53        0.79711  -0.00055   0.00561   0.02242   0.02797   0.82508
   D54       -1.56463   0.00041   0.00428   0.02099   0.02522  -1.53941
   D55       -0.01690  -0.00005   0.00046  -0.00400  -0.00354  -0.02045
   D56        3.12524  -0.00002  -0.00036  -0.00147  -0.00184   3.12341
   D57        3.13947  -0.00002   0.00151  -0.00318  -0.00168   3.13779
   D58       -0.00157   0.00001   0.00068  -0.00065   0.00003  -0.00154
   D59       -0.02467  -0.00002  -0.00041   0.00307   0.00267  -0.02201
   D60        3.13736   0.00005  -0.00117   0.00398   0.00281   3.14017
   D61        3.11637  -0.00006   0.00042   0.00052   0.00094   3.11731
   D62       -0.00478   0.00001  -0.00034   0.00143   0.00109  -0.00370
   D63        0.02959   0.00005  -0.00069   0.00292   0.00223   0.03182
   D64       -3.10633   0.00013  -0.00086  -0.00055  -0.00142  -3.10775
   D65       -3.13227  -0.00002   0.00006   0.00203   0.00209  -3.13017
   D66        0.01500   0.00006  -0.00011  -0.00145  -0.00156   0.01344
   D67        0.98291   0.00036  -0.00153  -0.04717  -0.04868   0.93423
   D68       -1.25490  -0.00038   0.00018  -0.04964  -0.04945  -1.30435
   D69        2.86270  -0.00005  -0.00047  -0.05053  -0.05101   2.81170
   D70       -0.88916  -0.00028  -0.00106  -0.04712  -0.04818  -0.93734
   D71       -3.12697  -0.00102   0.00065  -0.04959  -0.04895   3.10727
   D72        0.99063  -0.00069   0.00000  -0.05048  -0.05051   0.94013
   D73       -3.04098  -0.00049  -0.00125  -0.04528  -0.04653  -3.08751
   D74        1.00439  -0.00123   0.00046  -0.04775  -0.04729   0.95710
   D75       -1.16119  -0.00090  -0.00019  -0.04864  -0.04885  -1.21004
   D76        2.66245   0.00168   0.00248   0.05911   0.06159   2.72404
   D77       -1.51672   0.00209   0.00049   0.05976   0.06026  -1.45646
   D78        0.63779   0.00175   0.00113   0.06044   0.06158   0.69936
   D79       -1.78344  -0.00039   0.00438   0.05862   0.06299  -1.72044
   D80        0.32058   0.00003   0.00239   0.05927   0.06166   0.38224
   D81        2.47509  -0.00031   0.00303   0.05995   0.06298   2.53807
   D82        0.34279  -0.00079   0.00477   0.05607   0.06084   0.40363
   D83        2.44681  -0.00038   0.00278   0.05672   0.05950   2.50631
   D84       -1.68187  -0.00071   0.00342   0.05740   0.06082  -1.62105
   D85        2.68874   0.00110  -0.01017   0.04964   0.03947   2.72821
   D86       -0.45985   0.00102  -0.01650   0.06174   0.04525  -0.41460
   D87        0.45714   0.00019  -0.00811   0.04530   0.03719   0.49433
   D88       -2.69146   0.00011  -0.01444   0.05740   0.04297  -2.64849
   D89       -1.46380   0.00031  -0.00634   0.04686   0.04051  -1.42329
   D90        1.67079   0.00023  -0.01266   0.05896   0.04629   1.71708
   D91        1.03180   0.00001  -0.00834  -0.01511  -0.02345   1.00835
   D92        3.12293  -0.00003  -0.00840  -0.01555  -0.02395   3.09898
   D93       -1.07561   0.00016  -0.00925  -0.01404  -0.02329  -1.09891
   D94        3.12400  -0.00007  -0.00894  -0.01735  -0.02629   3.09771
   D95       -1.06806  -0.00011  -0.00899  -0.01779  -0.02679  -1.09484
   D96        1.01659   0.00007  -0.00985  -0.01628  -0.02613   0.99046
   D97       -1.12812  -0.00002  -0.00851  -0.01654  -0.02505  -1.15317
   D98        0.96301  -0.00006  -0.00857  -0.01698  -0.02555   0.93746
   D99        3.04765   0.00013  -0.00942  -0.01547  -0.02489   3.02276
   D100      -3.12549  -0.00017  -0.00402   0.00257  -0.00144  -3.12693
   D101       0.00737   0.00003  -0.00370   0.00262  -0.00107   0.00630
   D102       0.02266  -0.00009   0.00193  -0.00878  -0.00685   0.01580
   D103      -3.12767   0.00011   0.00224  -0.00873  -0.00649  -3.13416
   D104       3.11360   0.00016   0.00415  -0.00630  -0.00213   3.11147
   D105       0.00208  -0.00001   0.00529  -0.00903  -0.00373  -0.00165
   D106      -0.03513   0.00009  -0.00229   0.00606   0.00377  -0.03137
   D107       3.13653  -0.00009  -0.00114   0.00332   0.00217   3.13870
   D108      -0.00017   0.00012  -0.00074   0.00544   0.00471   0.00454
   D109       3.13583   0.00007  -0.00002   0.00391   0.00389   3.13973
   D110      -3.13306  -0.00008  -0.00106   0.00540   0.00434  -3.12871
   D111       0.00295  -0.00013  -0.00033   0.00386   0.00353   0.00648
   D112       0.02551  -0.00011   0.00150  -0.00004   0.00146   0.02698
   D113      -3.11732  -0.00008   0.00063  -0.00237  -0.00174  -3.11906
   D114       3.13791   0.00007   0.00040   0.00277   0.00317   3.14107
   D115      -0.00493   0.00009  -0.00048   0.00044  -0.00004  -0.00496
   D116      -0.01005  -0.00014  -0.00009   0.00067   0.00058  -0.00946
   D117       3.13007  -0.00002   0.00032   0.00065   0.00097   3.13104
   D118       3.13717  -0.00009  -0.00082   0.00222   0.00141   3.13858
   D119      -0.00590   0.00003  -0.00041   0.00220   0.00179  -0.00410
   D120      -0.00254   0.00014  -0.00029  -0.00334  -0.00364  -0.00618
   D121       3.14053   0.00001  -0.00070  -0.00332  -0.00402   3.13651
   D122       3.14031   0.00011   0.00059  -0.00099  -0.00040   3.13990
   D123       0.00019  -0.00001   0.00018  -0.00097  -0.00079  -0.00060
         Item               Value     Threshold  Converged?
 Maximum Force            0.004710     0.000450     NO 
 RMS     Force            0.000589     0.000300     NO 
 Maximum Displacement     0.225656     0.001800     NO 
 RMS     Displacement     0.054028     0.001200     NO 
 Predicted change in Energy=-3.074125D-04
 GradGradGradGradGradGradGradGradGradGradGradGradGradGradGradGradGradGrad

                          Input orientation:                          
 ---------------------------------------------------------------------
 Center     Atomic      Atomic             Coordinates (Angstroms)
 Number     Number       Type             X           Y           Z
 ---------------------------------------------------------------------
      1          6           0        3.661347   -0.577241   -1.805454
      2          6           0        4.394166   -1.716269   -1.495556
      3          6           0        4.196490   -2.385882   -0.287795
      4          6           0        3.251787   -1.911567    0.610601
      5          6           0        2.494526   -0.784378    0.279181
      6          6           0        2.688015   -0.097399   -0.921825
      7         16           0        1.762992    1.309378   -1.456025
      8          6           0        1.177647    2.057119    0.034269
      9          6           0        0.993831    1.404398    1.256640
     10         16           0        1.271295   -0.328230    1.478133
     11          6           0        0.540820    2.083630    2.390544
     12          6           0        0.202928    3.425653    2.289915
     13          6           0        0.343908    4.080041    1.066971
     14          6           0        0.842823    3.411651   -0.044611
     15          1           0        0.080974    5.128842    0.978514
     16          1           0        0.975946    3.944001   -0.981233
     17          1           0        0.440509    1.559600    3.336139
     18          1           0       -0.165499    3.956077    3.160651
     19          1           0        3.845832   -0.052462   -2.737500
     20          1           0        3.094156   -2.415478    1.559579
     21          1           0        5.138697   -2.073651   -2.199075
     22          1           0        4.778712   -3.266968   -0.042864
     23          6           0       -0.280841   -1.250172    0.976852
     24          1           0        0.170581   -2.232833    0.795767
     25          6           0       -0.884939   -0.814249   -0.363926
     26          1           0       -0.105929   -0.869782   -1.125226
     27          6           0       -1.178413   -1.337435    2.222529
     28          1           0       -2.210758   -1.464373    1.885587
     29          6           0       -0.797742   -2.504523    3.128835
     30          1           0        0.245896   -2.447748    3.459583
     31          1           0       -1.428102   -2.507268    4.021796
     32          1           0       -0.938136   -3.457640    2.608800
     33          1           0       -1.151468   -0.398377    2.785927
     34          6           0       -1.644371    0.476776   -0.533932
     35          6           0       -1.696082    1.005257   -1.830801
     36          6           0       -2.288965    1.167815    0.494708
     37          6           0       -2.355399    2.199313   -2.093464
     38          1           0       -1.206492    0.478066   -2.644916
     39          6           0       -2.935054    2.375733    0.235886
     40          1           0       -2.282290    0.802680    1.512888
     41          6           0       -2.974943    2.894281   -1.054925
     42          1           0       -2.379961    2.589025   -3.106304
     43          1           0       -3.412143    2.908087    1.052835
     44          1           0       -3.483443    3.832973   -1.251970
     45         35           0       -2.066555   -2.331594   -0.892850
 ---------------------------------------------------------------------
                    Distance matrix (angstroms):
                    1          2          3          4          5
     1  C    0.000000
     2  C    1.389405   0.000000
     3  C    2.420919   1.395043   0.000000
     4  C    2.790249   2.403970   1.387282   0.000000
     5  C    2.397933   2.761656   2.404778   1.397798   0.000000
     6  C    1.399437   2.420921   2.813298   2.440774   1.397066
     7  S    2.699107   4.009885   4.576201   4.106329   2.816007
     8  C    4.061182   5.188913   5.381207   4.514940   3.141378
     9  C    4.518734   5.373586   5.196973   4.063417   2.828119
    10  S    4.068944   4.530100   3.988633   2.679910   1.772527
    11  C    5.867225   6.662528   6.365057   5.145789   4.062055
    12  C    6.689983   7.637776   7.507800   6.371935   5.197964
    13  C    6.398946   7.521193   7.647610   6.675583   5.376648
    14  C    5.191908   6.404127   6.702060   5.879546   4.521020
    15  H    7.288960   8.460508   8.660952   7.730251   6.424988
    16  H    5.322814   6.632301   7.135837   6.480823   5.123700
    17  H    6.432407   7.050389   6.542714   5.232670   4.365571
    18  H    7.736790   8.639810   8.434403   7.253265   6.152277
    19  H    1.085420   2.147405   3.401303   3.875428   3.385572
    20  H    3.876115   3.393047   2.151465   1.085970   2.158578
    21  H    2.139332   1.084890   2.153656   3.388359   3.846507
    22  H    3.404388   2.159365   1.084106   2.143742   3.388875
    23  C    4.871849   5.309025   4.789119   3.612623   2.899375
    24  H    4.657551   4.832771   4.171986   3.103438   2.786683
    25  C    4.775238   5.473863   5.319468   4.389341   3.440242
    26  H    3.839357   4.593968   4.637958   3.920799   2.956691
    27  C    6.342383   6.709792   6.024163   4.749169   4.192010
    28  H    6.992311   7.424325   6.828293   5.627163   5.018230
    29  C    6.924240   6.997303   6.052255   4.805391   4.681715
    30  H    6.548643   6.503584   5.445535   4.176071   4.235339
    31  H    7.973979   8.060128   7.086843   5.821724   5.688807
    32  H    6.995541   6.950652   5.991937   4.892709   4.935243
    33  H    6.654019   7.128955   6.480632   5.139109   4.441402
    34  C    5.556830   6.496006   6.509304   5.566552   4.402514
    35  C    5.586321   6.679088   6.971592   6.240971   5.021555
    36  C    6.613787   7.546080   7.436544   6.340028   5.171005
    37  C    6.632754   7.825976   8.198273   7.460016   6.168762
    38  H    5.051161   6.124011   6.553658   6.015396   4.882791
    39  C    7.509969   8.570871   8.591049   7.536468   6.282397
    40  H    6.945675   7.744088   7.442040   6.229548   5.182543
    41  C    7.526959   8.703741   8.938572   8.040045   6.725137
    42  H    6.943691   8.186505   8.714550   8.110937   6.826564
    43  H    8.387586   9.424300   9.365612   8.236055   7.008679
    44  H    8.414533   9.638991   9.929006   9.046117   7.707170
    45  Br   6.059659   6.517884   6.292438   5.542703   4.956914
                    6          7          8          9         10
     6  C    0.000000
     7  S    1.766368   0.000000
     8  C    2.799513   1.767123   0.000000
     9  C    3.141873   2.821204   1.397864   0.000000
    10  S    2.796458   3.395999   2.789876   1.768629   0.000000
    11  C    4.509892   4.109655   2.440960   1.397252   2.680141
    12  C    5.376135   4.576515   2.812633   2.403883   3.986482
    13  C    5.186633   4.006980   2.419465   2.759971   4.523490
    14  C    4.060501   2.694134   1.397529   2.396898   4.060671
    15  H    6.141787   4.831612   3.395552   3.844756   5.607684
    16  H    4.389490   2.790360   2.152266   3.384963   4.938387
    17  H    5.091874   4.977591   3.419539   2.157445   2.776021
    18  H    6.421824   5.660194   3.896710   3.388269   4.821880
    19  H    2.153888   2.799108   4.387738   5.119522   4.947308
    20  H    3.419913   4.973974   5.099383   4.369736   2.772375
    21  H    3.397466   4.836567   6.143370   6.420179   5.614726
    22  H    3.897403   5.659905   6.428026   6.151073   4.821990
    23  C    3.707825   4.080127   3.735482   2.958008   1.873602
    24  H    3.721246   4.489276   4.471884   3.757605   2.303195
    25  C    3.686615   3.565671   3.557749   3.328424   2.877280
    26  H    2.905868   2.889815   3.399816   3.471981   2.994579
    27  C    5.135554   5.402707   4.675735   3.628944   2.752033
    28  H    5.809316   5.886489   5.225856   4.346816   3.685313
    29  C    5.861109   6.490311   5.855517   4.689831   3.426657
    30  H    5.539388   6.370304   5.735396   4.500155   3.077327
    31  H    6.869446   7.399756   6.597267   5.367773   4.301764
    32  H    6.074991   6.822269   6.443394   5.403726   3.994146
    33  H    5.345994   5.422607   4.361865   3.192339   2.754093
    34  C    4.387448   3.626790   3.283919   3.320653   3.632843
    35  C    4.611116   3.492584   3.583744   4.114272   4.640319
    36  C    5.327069   4.499306   3.608361   3.378352   3.985063
    37  C    5.664243   4.261391   4.126727   4.803376   5.683105
    38  H    4.297370   3.304902   3.918617   4.574019   4.877405
    39  C    6.251046   5.106008   4.129949   4.173915   5.152471
    40  H    5.607308   5.043361   3.966245   3.340763   3.729360
    41  C    6.406010   5.012069   4.373922   4.828483   5.901822
    42  H    6.137850   4.639502   4.775217   5.641019   6.546687
    43  H    7.081254   5.969278   4.777845   4.659960   5.708697
    44  H    7.324187   5.825398   5.151100   5.677771   6.883067
    45  Br   5.253419   5.314064   5.535811   5.286200   4.558100
                   11         12         13         14         15
    11  C    0.000000
    12  C    1.387560   0.000000
    13  C    2.403388   1.394163   0.000000
    14  C    2.790129   2.420676   1.389704   0.000000
    15  H    3.388009   2.153021   1.084870   2.139146   0.000000
    16  H    3.875460   3.400977   2.147817   1.085532   2.458745
    17  H    1.085735   2.152483   3.392798   3.875747   4.292686
    18  H    2.144297   1.084098   2.158323   3.403941   2.489549
    19  H    6.463964   7.116385   6.619295   5.316935   7.404649
    20  H    5.239466   6.558308   7.070948   6.449601   8.144549
    21  H    7.712850   8.646108   8.457245   7.292790   9.357005
    22  H    7.246386   8.436281   8.653194   7.752108   9.674791
    23  C    3.713204   4.880728   5.367458   4.902918   6.389267
    24  H    4.616518   5.852519   6.321074   5.746159   7.364488
    25  C    4.244714   5.118896   5.245151   4.576610   6.168912
    26  H    4.636978   5.496302   5.432204   4.516473   6.359571
    27  C    3.832450   4.959803   5.744721   5.637298   6.704205
    28  H    4.518239   5.468245   6.159300   6.068412   7.038842
    29  C    4.836111   6.072241   6.993649   6.911102   7.978990
    30  H    4.665106   5.988890   6.953145   6.853339   7.974185
    31  H    5.254901   6.392122   7.433953   7.531691   8.357575
    32  H    5.739392   6.984514   7.799841   7.576250   8.799097
    33  H    3.029939   4.087007   5.024658   5.148345   5.944394
    34  C    3.988684   4.481350   4.415843   3.878023   5.187102
    35  C    4.897588   5.142456   4.691795   3.927754   5.296615
    36  C    3.527123   3.811841   3.967439   3.890214   4.641166
    37  C    5.339268   5.221394   4.561990   3.987003   4.894395
    38  H    5.566578   5.918386   5.399637   4.423484   6.034611
    39  C    4.099947   3.894649   3.787738   3.927360   4.150606
    40  H    3.221966   3.695953   4.223370   4.358769   4.958453
    41  C    4.988888   4.644262   4.113787   3.982932   4.297297
    42  H    6.245135   6.040731   5.201809   4.520732   5.403018
    43  H    4.253835   3.855772   3.934666   4.422974   4.139945
    44  H    5.702876   5.128371   4.481869   4.511298   4.399932
    45  Br   6.088783   6.958910   7.124626   6.493755   7.985737
                   16         17         18         19         20
    16  H    0.000000
    17  H    4.961024   0.000000
    18  H    4.296306   2.478133   0.000000
    19  H    5.224217   7.147311   8.182136   0.000000
    20  H    7.168369   5.098946   7.333860   4.961224   0.000000
    21  H    7.417801   8.118624   9.654987   2.458985   4.292373
    22  H    8.206073   7.316654   9.320950   4.297019   2.476002
    23  C    5.691489   3.739171   5.646885   5.679820   3.617750
    24  H    6.477624   4.572624   6.633870   5.544859   3.027219
    25  C    5.146349   4.591563   5.974634   5.347371   4.700745
    26  H    4.935960   5.109233   6.454549   4.345556   4.453975
    27  C    6.542088   3.500549   5.470588   7.176077   4.456066
    28  H    6.901032   4.275246   5.932128   7.749110   5.399351
    29  C    7.849974   4.253626   6.491540   7.873327   4.197305
    30  H    7.817178   4.013969   6.423985   7.556506   3.423980
    31  H    8.510501   4.527831   6.641579   8.917878   5.149928
    32  H    8.446084   5.253797   7.474270   7.941318   4.294921
    33  H    6.129734   2.582789   4.480382   7.456602   4.857772
    34  C    4.368957   4.527326   5.286071   5.939540   5.933090
    35  C    4.061738   5.618682   5.997051   5.714340   6.792826
    36  C    4.532687   3.959451   4.403495   7.040737   6.553772
    37  C    3.921588   6.140596   5.957148   6.628766   8.021138
    38  H    4.420813   6.297249   6.847250   5.080946   6.674275
    39  C    4.385973   4.655327   4.326913   7.792148   7.814041
    40  H    5.167653   3.363154   4.140029   7.506727   6.266170
    41  C    4.088627   5.720851   5.176048   7.618224   8.477213
    42  H    4.196904   7.107731   6.785823   6.773032   8.762503
    43  H    4.946299   4.677053   4.010221   8.706876   8.421939
    44  H    4.468980   6.451075   5.522240   8.427436   9.498040
    45  Br   6.974792   6.269857   7.718788   6.599508   5.714401
                   21         22         23         24         25
    21  H    0.000000
    22  H    2.490549   0.000000
    23  C    6.335299   5.541333   0.000000
    24  H    5.803153   4.796625   1.096447   0.000000
    25  C    6.421686   6.180280   1.533835   2.114566   0.000000
    26  H    5.487126   5.547767   2.143367   2.371619   1.090650
    27  C    7.745867   6.659012   1.537843   2.158048   2.655108
    28  H    8.430312   7.471343   2.143889   2.729288   2.690867
    29  C    7.988340   6.460483   2.543937   2.540605   3.881238
    30  H    7.489983   5.786595   2.806349   2.673533   4.308867
    31  H    9.055943   7.458093   3.488292   3.610868   4.732431
    32  H    7.871403   6.304763   2.822802   2.452855   3.978373
    33  H    8.198961   7.169234   2.180894   3.012271   3.188348
    34  C    7.435548   7.450688   2.669088   3.521949   1.507443
    35  C    7.505298   7.960627   3.869468   4.568207   2.473919
    36  C    8.540124   8.361121   3.179887   4.207660   2.576260
    37  C    8.627331   9.218499   5.062566   5.862776   3.772944
    38  H    6.853572   7.524535   4.118354   4.591688   2.641285
    39  C    9.534752   9.561378   4.554235   5.585455   3.839105
    40  H    8.781969   8.296996   2.916732   3.968019   2.844201
    41  C    9.582306   9.955121   5.344417   6.293384   4.312632
    42  H    8.893470   9.742890   5.984805   6.706842   4.619307
    43  H   10.416789  10.316102   5.205952   6.271447   4.716965
    44  H   10.494118  10.960580   6.408016   7.371507   5.397918
    45  Br   7.327238   6.960969   2.802505   2.804632   1.994571
                   26         27         28         29         30
    26  H    0.000000
    27  C    3.546319   0.000000
    28  H    3.721402   1.093334   0.000000
    29  C    4.609557   1.525908   2.150393   0.000000
    30  H    4.861505   2.189007   3.078902   1.096266   0.000000
    31  H    5.560696   2.160606   2.502713   1.093042   1.766889
    32  H    4.618715   2.168458   2.472998   1.094796   1.773597
    33  H    4.075842   1.095432   1.751871   2.162997   2.570284
    34  C    2.128297   3.332650   3.153240   4.797998   5.298501
    35  C    2.557772   4.710167   4.491715   6.141950   6.609288
    36  C    3.397298   3.239594   2.978099   4.759037   5.318675
    37  C    3.926442   5.702778   5.410763   7.198942   7.694039
    38  H    2.310280   5.195079   5.030614   6.511460   6.923491
    39  C    4.515522   4.562911   4.241760   6.062520   6.616391
    40  H    3.807009   2.510423   2.298597   3.968974   4.554846
    41  C    4.733325   5.645941   5.313046   7.168761   7.700121
    42  H    4.589035   6.727352   6.432545   8.205157   8.681882
    43  H    5.472412   4.937833   4.610337   6.359341   6.917995
    44  H    5.791336   6.642170   6.286960   8.158939   8.692189
    45  Br   2.456613   3.388619   2.914203   4.220633   4.929969
                   31         32         33         34         35
    31  H    0.000000
    32  H    1.771956   0.000000
    33  H    2.459943   3.071803   0.000000
    34  C    5.450317   5.084797   3.468474   0.000000
    35  C    6.830998   6.340504   4.856024   1.401369   0.000000
    36  C    5.166011   5.262030   2.999423   1.396831   2.405395
    37  C    7.772270   7.491397   5.657375   2.429986   1.389050
    38  H    7.307967   6.569880   5.501385   2.155920   1.086468
    39  C    6.359852   6.606561   4.168881   2.421677   2.772084
    40  H    4.240284   4.599793   2.083728   2.168554   3.400725
    41  C    7.572487   7.610412   5.377621   2.808236   2.409540
    42  H    8.814083   8.444136   6.719535   3.408781   2.145441
    43  H    6.486696   7.004586   4.364283   3.399136   3.857588
    44  H    8.499158   8.633491   6.296590   3.893819   3.394949
    45  Br   4.959055   3.847449   4.255362   2.862517   3.485911
                   36         37         38         39         40
    36  C    0.000000
    37  C    2.786940   0.000000
    38  H    3.391863   2.141676   0.000000
    39  C    1.394090   2.406864   3.858508   0.000000
    40  H    1.081693   3.868036   4.306976   2.128692   0.000000
    41  C    2.419218   1.394769   3.390219   1.391646   3.383523
    42  H    3.872390   1.085506   2.458873   3.394681   4.953534
    43  H    2.145130   3.393857   4.944012   1.085551   2.433302
    44  H    3.403047   2.156257   4.287214   2.153600   4.274329
    45  Br   3.771026   4.696170   3.421057   4.918054   3.956992
                   41         42         43         44         45
    41  C    0.000000
    42  H    2.157624   0.000000
    43  H    2.152669   4.297166   0.000000
    44  H    1.085606   2.490710   2.484476   0.000000
    45  Br   5.306713   5.404636   5.748961   6.335489   0.000000
 Stoichiometry    C22H20BrS2(1+)
 Framework group  C1[X(C22H20BrS2)]
 Deg. of freedom   129
 Full point group                 C1      NOp   1
 Largest Abelian subgroup         C1      NOp   1
 Largest concise Abelian subgroup C1      NOp   1
                         Standard orientation:                         
 ---------------------------------------------------------------------
 Center     Atomic      Atomic             Coordinates (Angstroms)
 Number     Number       Type             X           Y           Z
 ---------------------------------------------------------------------
      1          6           0        3.424256    1.223578   -1.811720
      2          6           0        4.634718    0.645550   -1.449625
      3          6           0        4.784349    0.017012   -0.213221
      4          6           0        3.708829   -0.036698    0.661378
      5          6           0        2.484197    0.517693    0.278279
      6          6           0        2.321788    1.159114   -0.952167
      7         16           0        0.813524    1.856927   -1.550710
      8          6           0       -0.112182    2.245860   -0.096570
      9          6           0        0.040129    1.639498    1.153690
     10         16           0        1.172898    0.314737    1.453506
     11          6           0       -0.728117    2.025510    2.255100
     12          6           0       -1.712256    2.990233    2.093538
     13          6           0       -1.901989    3.575684    0.842563
     14          6           0       -1.100750    3.223668   -0.236964
     15          1           0       -2.669891    4.329842    0.706498
     16          1           0       -1.240809    3.711733   -1.196420
     17          1           0       -0.564599    1.561968    3.223197
     18          1           0       -2.324344    3.283484    2.938891
     19          1           0        3.331868    1.732110   -2.766181
     20          1           0        3.812864   -0.512809    1.631856
     21          1           0        5.473687    0.702061   -2.135135
     22          1           0        5.733671   -0.421922    0.072104
     23          6           0        0.340015   -1.298815    0.991832
     24          1           0        1.241104   -1.908544    0.855947
     25          6           0       -0.369167   -1.292184   -0.368192
     26          1           0        0.343631   -0.962467   -1.124976
     27          6           0       -0.411731   -1.793824    2.238750
     28          1           0       -1.218583   -2.452461    1.906235
     29          6           0        0.497906   -2.556739    3.197351
     30          1           0        1.351055   -1.952289    3.526860
     31          1           0       -0.060947   -2.853775    4.088526
     32          1           0        0.886840   -3.462282    2.720590
     33          1           0       -0.891273   -0.957728    2.759284
     34          6           0       -1.684898   -0.593123   -0.597430
     35          6           0       -1.971781   -0.218194   -1.916885
     36          6           0       -2.620218   -0.300792    0.397987
     37          6           0       -3.149299    0.446825   -2.234156
     38          1           0       -1.259351   -0.443449   -2.705628
     39          6           0       -3.793751    0.383084    0.083949
     40          1           0       -2.449841   -0.570368    1.431601
     41          6           0       -4.065526    0.755927   -1.228988
     42          1           0       -3.347864    0.728245   -3.263573
     43          1           0       -4.498267    0.619359    0.875310
     44          1           0       -4.983074    1.284190   -1.468956
     45         35           0       -0.575308   -3.221564   -0.830050
 ---------------------------------------------------------------------
 Rotational constants (GHZ):           0.1939205           0.1764820           0.1340406
 Standard basis: 6-31+G(d,p) (6D, 7F)
 There are   598 symmetry adapted cartesian basis functions of A   symmetry.
 There are   598 symmetry adapted basis functions of A   symmetry.
   598 basis functions,  1043 primitive gaussians,   598 cartesian basis functions
   109 alpha electrons      109 beta electrons
       nuclear repulsion energy      3136.5811195054 Hartrees.
 NAtoms=   45 NActive=   45 NUniq=   45 SFac= 1.00D+00 NAtFMM=   60 NAOKFM=F Big=F
 Integral buffers will be    131072 words long.
 Raffenetti 2 integral format.
 Two-electron integral symmetry is turned on.
 Nuclear repulsion after empirical dispersion term =     3136.5355151989 Hartrees.
 ------------------------------------------------------------------------------
 Polarizable Continuum Model (PCM)
 =================================
 Model                : PCM.
 Atomic radii         : SMD-Coulomb.
 Polarization charges : Total charges.
 Charge compensation  : None.
 Solution method      : Matrix inversion.
 Cavity type          : VdW (van der Waals Surface) (Alpha=1.000).
 Cavity algorithm     : GePol (No added spheres)
                        Default sphere list used, NSphG=   45.
                        Lebedev-Laikov grids with approx.  5.0 points / Ang**2.
                        Smoothing algorithm: York/Karplus (Gamma=1.0000).
                        Polarization charges: spherical gaussians, with
                                              point-specific exponents (IZeta= 3).
                        Self-potential: point-specific (ISelfS= 7).
                        Self-field    : sphere-specific E.n sum rule (ISelfD= 2).
 1st derivatives      : Analytical E(r).r(x)/FMM algorithm (CHGder, D1EAlg=3).
                        Cavity 1st derivative terms included.
 Solvent              : Dichloromethane, Eps=   8.930000 Eps(inf)=   2.028346
 ------------------------------------------------------------------------------
 ------------------------------------------------------------------------------
 Atomic radii for non-electrostatic terms: SMD-CDS.
 ------------------------------------------------------------------------------
 Nuclear repulsion after PCM non-electrostatic terms =     3136.5200883160 Hartrees.
 One-electron integrals computed using PRISM.
 NBasis=   598 RedAO= T EigKep=  1.00D-06  NBF=   598
 NBsUse=   595 1.00D-06 EigRej=  8.92D-07 NBFU=   595
 Initial guess from the checkpoint file:  "/home/osl/gaussian/scratch/Gau-475998.chk"
 B after Tr=     0.000000    0.000000    0.000000
         Rot=    0.999797    0.011613    0.003141   -0.016192 Ang=   2.31 deg.
 ExpMin= 3.50D-02 ExpMax= 5.74D+05 ExpMxC= 5.74D+03 IAcc=3 IRadAn=         5 AccDes= 0.00D+00
 Harris functional with IExCor= 4639 and IRadAn=       5 diagonalized for initial guess.
 HarFok:  IExCor= 4639 AccDes= 0.00D+00 IRadAn=         5 IDoV= 1 UseB2=F ITyADJ=14
 ICtDFT=  3500011 ScaDFX=  1.000000  1.000000  1.000000  1.000000
 FoFCou: FMM=F IPFlag=           0 FMFlag=      100000 FMFlg1=           0
         NFxFlg=           0 DoJE=T BraDBF=F KetDBF=T FulRan=T
         wScrn=  0.000000 ICntrl=       500 IOpCl=  0 I1Cent=   200000004 NGrid=           0
         NMat0=    1 NMatS0=      1 NMatT0=    0 NMatD0=    1 NMtDS0=    0 NMtDT0=    0
 Petite list used in FoFCou.
 Requested convergence on RMS density matrix=1.00D-08 within 128 cycles.
 Requested convergence on MAX density matrix=1.00D-06.
 Requested convergence on             energy=1.00D-06.
 No special actions if energy rises.
 Inv3:  Mode=1 IEnd=    32393388.
 Iteration    1 A*A^-1 deviation from unit magnitude is 3.33D-15 for   2253.
 Iteration    1 A*A^-1 deviation from orthogonality  is 2.44D-15 for   1973    614.
 Iteration    1 A^-1*A deviation from unit magnitude is 3.11D-15 for     30.
 Iteration    1 A^-1*A deviation from orthogonality  is 2.05D-13 for   2687   1580.
 Error on total polarization charges =  0.04915
 SCF Done:  E(RwB97XD) =  -4218.10588953     A.U. after   19 cycles
            NFock= 19  Conv=0.32D-08     -V/T= 2.0065
 SMD-CDS (non-electrostatic) energy       (kcal/mol) =      -9.68
 (included in total energy above)
 D1PCM: PCM CHGder 1st derivatives, ID1Alg=3 FixD1E=F DoIter=F DoCFld=F I1PDM=0.
 Calling FoFJK, ICntrl=      2127 FMM=F ISym2X=0 I1Cent= 0 IOpClX= 0 NMat=1 NMatS=1 NMatT=0.
 ***** Axes restored to original set *****
 -------------------------------------------------------------------
 Center     Atomic                   Forces (Hartrees/Bohr)
 Number     Number              X              Y              Z
 -------------------------------------------------------------------
      1        6           0.000047969    0.000140190    0.000182275
      2        6          -0.000032166   -0.000026636    0.000094754
      3        6           0.000019093    0.000140010    0.000015874
      4        6           0.000445194    0.000274373    0.000033359
      5        6          -0.000639012   -0.000547388   -0.000129747
      6        6           0.000068887   -0.000212235   -0.000348223
      7       16           0.000450794    0.000171027   -0.000185310
      8        6          -0.000434822    0.000148185   -0.000026451
      9        6           0.000296786   -0.000027744    0.000021966
     10       16          -0.000999219   -0.000291162    0.000357664
     11        6           0.000024392   -0.000015049   -0.000076872
     12        6           0.000068610   -0.000117149    0.000021086
     13        6          -0.000007252   -0.000057433    0.000049001
     14        6          -0.000118472    0.000007247   -0.000028545
     15        1           0.000001522   -0.000005522    0.000020291
     16        1           0.000071143    0.000085511   -0.000047955
     17        1           0.000097757    0.000059199   -0.000036148
     18        1           0.000033203    0.000008013    0.000047853
     19        1          -0.000061551   -0.000055966   -0.000056917
     20        1           0.000164234   -0.000032719   -0.000011952
     21        1          -0.000010577   -0.000009335    0.000009058
     22        1           0.000031535    0.000026625   -0.000033248
     23        6          -0.000054905   -0.000777110   -0.001016599
     24        1           0.000104020    0.000057447    0.000462468
     25        6          -0.000070258    0.000060967   -0.000111546
     26        1          -0.000529955   -0.000133940    0.000281725
     27        6           0.000514920    0.000457056    0.000410107
     28        1          -0.000093603    0.000471890   -0.000392763
     29        6           0.000261948    0.000041531   -0.000051443
     30        1          -0.000185850    0.000311034   -0.000045681
     31        1          -0.000050654   -0.000076633   -0.000034881
     32        1           0.000177829    0.000025668   -0.000054842
     33        1          -0.000358099   -0.000065303    0.000087703
     34        6          -0.000265491   -0.000222188    0.000564189
     35        6           0.000313130    0.000051134   -0.000064299
     36        6           0.000361698    0.000136880    0.000226889
     37        6           0.000093925    0.000000682    0.000000970
     38        1           0.000074230   -0.000203978   -0.000139250
     39        6          -0.000088994   -0.000004651   -0.000013937
     40        1           0.000010795   -0.000364489   -0.000184845
     41        6           0.000088389   -0.000020261   -0.000037196
     42        1           0.000017504    0.000037371    0.000029182
     43        1           0.000015296    0.000001531    0.000018031
     44        1           0.000042118    0.000070085    0.000076929
     45       35           0.000103963    0.000483236    0.000117276
 -------------------------------------------------------------------
 Cartesian Forces:  Max     0.001016599 RMS     0.000245271

 GradGradGradGradGradGradGradGradGradGradGradGradGradGradGradGradGradGrad
 Berny optimization.
 Using GEDIIS/GDIIS optimizer.
 FormGI is forming the generalized inverse of G from B-inverse, IUseBI=4.
 Internal  Forces:  Max     0.001728764 RMS     0.000268506
 Search for a local minimum.
 Step number   6 out of a maximum of  263
 All quantities printed in internal units (Hartrees-Bohrs-Radians)
 Mixed Optimization -- En-DIIS/RFO-DIIS
 Swapping is turned off.
 Update second derivatives using D2CorX and points    4    5    6
 DE= -1.43D-04 DEPred=-3.07D-04 R= 4.64D-01
 Trust test= 4.64D-01 RLast= 2.91D-01 DXMaxT set to 8.49D-01
 ITU=  0  0  1  0  1  0
     Eigenvalues ---    0.00236   0.00311   0.00495   0.00855   0.01057
     Eigenvalues ---    0.01203   0.01566   0.01692   0.01739   0.01765
     Eigenvalues ---    0.01776   0.01789   0.01855   0.01970   0.02023
     Eigenvalues ---    0.02176   0.02234   0.02309   0.02321   0.02378
     Eigenvalues ---    0.02500   0.02567   0.02582   0.02591   0.02618
     Eigenvalues ---    0.02762   0.02800   0.02843   0.02878   0.02923
     Eigenvalues ---    0.02969   0.03007   0.03045   0.03271   0.03511
     Eigenvalues ---    0.03769   0.03984   0.04502   0.04582   0.05071
     Eigenvalues ---    0.05881   0.06493   0.07222   0.07622   0.10186
     Eigenvalues ---    0.10931   0.11046   0.11075   0.11140   0.11574
     Eigenvalues ---    0.11833   0.11896   0.11970   0.12200   0.12319
     Eigenvalues ---    0.12339   0.12345   0.12441   0.12566   0.12684
     Eigenvalues ---    0.12781   0.13106   0.14070   0.14552   0.15015
     Eigenvalues ---    0.15254   0.16019   0.16242   0.16972   0.17660
     Eigenvalues ---    0.18398   0.18843   0.19114   0.19346   0.19412
     Eigenvalues ---    0.19508   0.19558   0.19892   0.20566   0.20869
     Eigenvalues ---    0.21462   0.22202   0.23507   0.24402   0.24616
     Eigenvalues ---    0.26743   0.27241   0.28598   0.29411   0.30357
     Eigenvalues ---    0.31114   0.32025   0.33761   0.33930   0.34077
     Eigenvalues ---    0.34191   0.34628   0.34988   0.35921   0.36340
     Eigenvalues ---    0.36573   0.36647   0.36700   0.36733   0.36774
     Eigenvalues ---    0.36833   0.36870   0.36893   0.36949   0.37093
     Eigenvalues ---    0.37131   0.37155   0.37698   0.41792   0.42169
     Eigenvalues ---    0.42797   0.42849   0.42913   0.46881   0.47964
     Eigenvalues ---    0.48031   0.48147   0.48320   0.48636   0.51701
     Eigenvalues ---    0.52068   0.52310   0.56852   0.60779
 En-DIIS/RFO-DIIS/Sim-DIIS IScMMF=       -3 using points:     6    5    4
 RFO step:  Lambda=-1.78975977D-04.
 DidBck=F Rises=F RFO-DIIS coefs:    0.96078    0.09357   -0.05435
 Iteration  1 RMS(Cart)=  0.02007934 RMS(Int)=  0.00011470
 Iteration  2 RMS(Cart)=  0.00023070 RMS(Int)=  0.00000924
 Iteration  3 RMS(Cart)=  0.00000002 RMS(Int)=  0.00000924
 Variable       Old X    -DE/DX   Delta X   Delta X   Delta X     New X
                                 (Linear)    (Quad)   (Total)
    R1        2.62559  -0.00014  -0.00001  -0.00022  -0.00024   2.62536
    R2        2.64455  -0.00018   0.00004  -0.00022  -0.00019   2.64437
    R3        2.05115   0.00002   0.00001   0.00000   0.00001   2.05116
    R4        2.63625  -0.00018   0.00003  -0.00035  -0.00032   2.63593
    R5        2.05014  -0.00001   0.00000  -0.00002  -0.00002   2.05013
    R6        2.62158  -0.00004  -0.00003   0.00017   0.00014   2.62172
    R7        2.04866  -0.00002   0.00000  -0.00001  -0.00001   2.04866
    R8        2.64146   0.00016   0.00000   0.00017   0.00017   2.64163
    R9        2.05219  -0.00002   0.00001  -0.00009  -0.00007   2.05211
   R10        2.64007   0.00050  -0.00006   0.00089   0.00084   2.64091
   R11        3.34959   0.00041  -0.00012   0.00246   0.00234   3.35193
   R12        3.33795   0.00016  -0.00014   0.00018   0.00004   3.33800
   R13        3.33938   0.00018  -0.00007   0.00060   0.00053   3.33990
   R14        2.64158   0.00011   0.00000   0.00011   0.00010   2.64168
   R15        2.64095   0.00012   0.00002   0.00003   0.00005   2.64100
   R16        3.34222  -0.00001  -0.00011   0.00083   0.00072   3.34294
   R17        2.64042  -0.00015   0.00002  -0.00020  -0.00019   2.64023
   R18        3.54060  -0.00054   0.00054  -0.00434  -0.00381   3.53679
   R19        2.62211  -0.00019  -0.00004  -0.00008  -0.00011   2.62199
   R20        2.05174  -0.00007   0.00001  -0.00017  -0.00017   2.05157
   R21        2.63459  -0.00003   0.00000  -0.00014  -0.00013   2.63445
   R22        2.04865   0.00004  -0.00001   0.00006   0.00006   2.04871
   R23        2.62616   0.00006  -0.00003   0.00008   0.00005   2.62621
   R24        2.05011   0.00000   0.00000   0.00003   0.00002   2.05013
   R25        2.05136   0.00009   0.00001   0.00013   0.00014   2.05150
   R26        2.07198  -0.00008  -0.00005  -0.00004  -0.00009   2.07189
   R27        2.89853  -0.00077   0.00012  -0.00031  -0.00019   2.89833
   R28        2.90610  -0.00033  -0.00014   0.00008  -0.00006   2.90604
   R29        2.06103  -0.00056  -0.00005  -0.00105  -0.00110   2.05993
   R30        2.84865  -0.00089  -0.00005  -0.00086  -0.00091   2.84774
   R31        3.76919  -0.00046  -0.00030  -0.00143  -0.00173   3.76746
   R32        2.06610   0.00015  -0.00004   0.00027   0.00022   2.06633
   R33        2.88355  -0.00027   0.00017  -0.00115  -0.00099   2.88256
   R34        2.07007  -0.00003  -0.00008   0.00016   0.00008   2.07015
   R35        2.07164  -0.00017  -0.00003  -0.00002  -0.00005   2.07159
   R36        2.06555  -0.00001  -0.00002   0.00016   0.00014   2.06569
   R37        2.06887  -0.00001  -0.00008   0.00026   0.00019   2.06905
   R38        2.64820  -0.00003   0.00000   0.00011   0.00011   2.64831
   R39        2.63963  -0.00042  -0.00004  -0.00029  -0.00033   2.63929
   R40        2.62492   0.00002  -0.00002   0.00008   0.00007   2.62499
   R41        2.05313   0.00024   0.00001   0.00032   0.00032   2.05345
   R42        2.63445  -0.00007  -0.00004  -0.00021  -0.00025   2.63419
   R43        2.04410  -0.00005   0.00003  -0.00051  -0.00048   2.04363
   R44        2.63573   0.00018  -0.00003   0.00004   0.00002   2.63575
   R45        2.05131  -0.00002   0.00000  -0.00003  -0.00003   2.05128
   R46        2.62983   0.00009   0.00002   0.00008   0.00010   2.62993
   R47        2.05139   0.00000   0.00001  -0.00003  -0.00003   2.05137
   R48        2.05150   0.00002   0.00000   0.00005   0.00005   2.05155
    A1        2.10261   0.00005   0.00002   0.00022   0.00024   2.10285
    A2        2.09236  -0.00002   0.00007  -0.00020  -0.00013   2.09223
    A3        2.08821  -0.00002  -0.00009  -0.00003  -0.00012   2.08809
    A4        2.10815   0.00001   0.00000  -0.00052  -0.00053   2.10762
    A5        2.07988  -0.00001   0.00000   0.00020   0.00019   2.08008
    A6        2.09502  -0.00001   0.00001   0.00029   0.00030   2.09532
    A7        2.08638   0.00010  -0.00002   0.00045   0.00043   2.08680
    A8        2.10552  -0.00010   0.00002  -0.00031  -0.00030   2.10522
    A9        2.09126   0.00000   0.00001  -0.00014  -0.00013   2.09113
   A10        2.08413   0.00006   0.00001   0.00043   0.00045   2.08458
   A11        2.10145  -0.00017   0.00005  -0.00102  -0.00097   2.10048
   A12        2.09756   0.00011  -0.00007   0.00060   0.00053   2.09810
   A13        2.12390  -0.00032   0.00004  -0.00134  -0.00131   2.12259
   A14        2.00536   0.00045  -0.00027   0.00218   0.00189   2.00725
   A15        2.15378  -0.00012   0.00023  -0.00062  -0.00044   2.15334
   A16        2.06069   0.00010  -0.00004   0.00068   0.00064   2.06132
   A17        2.03348  -0.00031  -0.00019  -0.00119  -0.00138   2.03210
   A18        2.18840   0.00022   0.00022   0.00078   0.00097   2.18937
   A19        1.82907  -0.00017   0.00025  -0.00096  -0.00076   1.82831
   A20        2.19376  -0.00011   0.00023  -0.00082  -0.00065   2.19311
   A21        2.02849   0.00017  -0.00020   0.00094   0.00078   2.02927
   A22        2.06057  -0.00005  -0.00004   0.00004   0.00000   2.06057
   A23        2.14876   0.00042   0.00017   0.00130   0.00143   2.15019
   A24        2.12385  -0.00001  -0.00001  -0.00032  -0.00033   2.12352
   A25        2.01026  -0.00042  -0.00017  -0.00096  -0.00109   2.00917
   A26        1.85007  -0.00029   0.00021  -0.00354  -0.00337   1.84671
   A27        1.83806   0.00077  -0.00003   0.00569   0.00567   1.84373
   A28        1.89503  -0.00056  -0.00063   0.00102   0.00040   1.89543
   A29        2.08319   0.00010   0.00004   0.00032   0.00035   2.08354
   A30        2.09683  -0.00004  -0.00004  -0.00038  -0.00042   2.09641
   A31        2.10305  -0.00005   0.00000   0.00006   0.00006   2.10311
   A32        2.08629  -0.00001  -0.00004  -0.00015  -0.00019   2.08610
   A33        2.09177  -0.00002   0.00003  -0.00002   0.00001   2.09178
   A34        2.10512   0.00003   0.00001   0.00018   0.00019   2.10531
   A35        2.10853   0.00003   0.00002   0.00002   0.00004   2.10856
   A36        2.09530  -0.00005  -0.00001  -0.00006  -0.00007   2.09523
   A37        2.07917   0.00001   0.00000   0.00002   0.00002   2.07919
   A38        2.10253  -0.00007   0.00002  -0.00005  -0.00004   2.10249
   A39        2.08821   0.00007  -0.00001   0.00021   0.00020   2.08841
   A40        2.09244   0.00000  -0.00001  -0.00016  -0.00017   2.09228
   A41        1.71542   0.00018   0.00033   0.00109   0.00141   1.71683
   A42        2.00457  -0.00035  -0.00100   0.00471   0.00369   2.00826
   A43        1.86996  -0.00002   0.00029  -0.00572  -0.00543   1.86453
   A44        1.84678   0.00043  -0.00008   0.00459   0.00451   1.85129
   A45        1.89993  -0.00004  -0.00018  -0.00099  -0.00117   1.89876
   A46        2.08785  -0.00012   0.00060  -0.00276  -0.00215   2.08569
   A47        1.89060   0.00051  -0.00055  -0.00012  -0.00067   1.88993
   A48        2.14171  -0.00173   0.00045  -0.00329  -0.00284   2.13887
   A49        1.82236   0.00083   0.00094   0.00379   0.00473   1.82710
   A50        1.90151   0.00046  -0.00020   0.00000  -0.00020   1.90132
   A51        1.77144  -0.00021   0.00014  -0.00143  -0.00129   1.77016
   A52        1.89987   0.00039  -0.00078   0.00146   0.00067   1.90053
   A53        1.88395  -0.00035   0.00015  -0.00334  -0.00318   1.88076
   A54        1.95940  -0.00064   0.00022  -0.00280  -0.00258   1.95682
   A55        1.93222   0.00060  -0.00017   0.00329   0.00312   1.93534
   A56        1.90688   0.00075  -0.00056   0.00481   0.00425   1.91113
   A57        1.85590  -0.00025   0.00029  -0.00145  -0.00116   1.85474
   A58        1.92203  -0.00009   0.00006  -0.00043  -0.00037   1.92166
   A59        1.95744  -0.00043   0.00049  -0.00388  -0.00339   1.95405
   A60        1.92120   0.00013  -0.00025   0.00191   0.00166   1.92285
   A61        1.93024   0.00008  -0.00001   0.00064   0.00063   1.93087
   A62        1.87829   0.00010  -0.00012   0.00013   0.00002   1.87831
   A63        1.88649   0.00014  -0.00007   0.00061   0.00054   1.88703
   A64        1.88800   0.00000  -0.00006   0.00070   0.00063   1.88864
   A65        2.03301   0.00006  -0.00033  -0.00043  -0.00076   2.03225
   A66        2.18111  -0.00052   0.00023  -0.00018   0.00005   2.18116
   A67        2.06906   0.00046   0.00011   0.00061   0.00072   2.06977
   A68        2.11377  -0.00031  -0.00006  -0.00057  -0.00063   2.11314
   A69        2.08728   0.00008   0.00002  -0.00007  -0.00005   2.08723
   A70        2.08210   0.00024   0.00004   0.00064   0.00067   2.08277
   A71        2.10111  -0.00010  -0.00010  -0.00012  -0.00022   2.10089
   A72        2.12155  -0.00031  -0.00013  -0.00113  -0.00127   2.12028
   A73        2.06020   0.00041   0.00022   0.00135   0.00157   2.06177
   A74        2.09250  -0.00004  -0.00002  -0.00002  -0.00004   2.09247
   A75        2.08954   0.00005   0.00001   0.00032   0.00033   2.08987
   A76        2.10112  -0.00001   0.00001  -0.00030  -0.00029   2.10083
   A77        2.10406  -0.00011   0.00003  -0.00025  -0.00022   2.10384
   A78        2.08159   0.00003   0.00001   0.00011   0.00013   2.08172
   A79        2.09753   0.00008  -0.00004   0.00014   0.00009   2.09762
   A80        2.08547   0.00010   0.00002   0.00033   0.00034   2.08581
   A81        2.09873   0.00002  -0.00003   0.00020   0.00017   2.09890
   A82        2.09899  -0.00012   0.00001  -0.00052  -0.00051   2.09847
    D1       -0.02508  -0.00003   0.00021  -0.00094  -0.00073  -0.02581
    D2        3.13421   0.00004   0.00002   0.00132   0.00134   3.13555
    D3        3.11293  -0.00007   0.00032  -0.00261  -0.00229   3.11064
    D4       -0.01097   0.00000   0.00013  -0.00035  -0.00022  -0.01119
    D5        0.01627  -0.00008   0.00024  -0.00444  -0.00420   0.01206
    D6       -3.08959  -0.00023   0.00058  -0.01205  -0.01146  -3.10105
    D7       -3.12175  -0.00004   0.00012  -0.00277  -0.00265  -3.12440
    D8        0.05558  -0.00019   0.00047  -0.01038  -0.00990   0.04567
    D9        0.00576   0.00007  -0.00033   0.00348   0.00315   0.00891
   D10       -3.12764   0.00009  -0.00028   0.00337   0.00310  -3.12455
   D11        3.12951   0.00000  -0.00014   0.00120   0.00106   3.13057
   D12       -0.00389   0.00002  -0.00009   0.00109   0.00101  -0.00289
   D13        0.02154   0.00000   0.00000  -0.00052  -0.00052   0.02103
   D14       -3.12974   0.00009   0.00005   0.00066   0.00072  -3.12902
   D15       -3.12817  -0.00003  -0.00005  -0.00041  -0.00046  -3.12863
   D16        0.00373   0.00007   0.00000   0.00077   0.00077   0.00451
   D17       -0.03052  -0.00010   0.00046  -0.00504  -0.00458  -0.03510
   D18        3.09305   0.00026   0.00005   0.00870   0.00877   3.10182
   D19        3.12073  -0.00019   0.00040  -0.00621  -0.00580   3.11493
   D20       -0.03888   0.00017   0.00000   0.00754   0.00754  -0.03134
   D21        0.01146   0.00014  -0.00057   0.00748   0.00690   0.01836
   D22        3.11383   0.00030  -0.00096   0.01578   0.01482   3.12865
   D23       -3.11055  -0.00025  -0.00014  -0.00748  -0.00761  -3.11816
   D24       -0.00818  -0.00009  -0.00053   0.00082   0.00031  -0.00788
   D25        2.70093  -0.00032   0.00182  -0.01969  -0.01787   2.68306
   D26       -1.57565  -0.00074   0.00118  -0.01755  -0.01638  -1.59203
   D27       -0.45903   0.00004   0.00141  -0.00569  -0.00427  -0.46330
   D28        1.54758  -0.00038   0.00077  -0.00355  -0.00278   1.54480
   D29       -2.73304   0.00023  -0.00138   0.00995   0.00856  -2.72448
   D30        0.44723   0.00007  -0.00100   0.00173   0.00072   0.44795
   D31       -0.42147   0.00013   0.00179   0.00332   0.00511  -0.41636
   D32        2.74978  -0.00006   0.00222  -0.00314  -0.00092   2.74886
   D33       -0.04258  -0.00029  -0.00098  -0.01025  -0.01123  -0.05381
   D34        3.12722  -0.00025  -0.00019  -0.01132  -0.01151   3.11571
   D35        3.06886  -0.00010  -0.00141  -0.00368  -0.00509   3.06377
   D36       -0.04453  -0.00005  -0.00063  -0.00475  -0.00538  -0.04990
   D37        3.11553   0.00019   0.00028   0.00944   0.00973   3.12526
   D38       -0.02807   0.00011   0.00018   0.00634   0.00653  -0.02155
   D39        0.00124   0.00002   0.00067   0.00352   0.00419   0.00543
   D40        3.14082  -0.00006   0.00057   0.00042   0.00099  -3.14138
   D41        0.48394   0.00024  -0.00065   0.01074   0.01008   0.49402
   D42       -1.48339  -0.00025  -0.00043   0.00546   0.00503  -1.47837
   D43       -2.68417   0.00020  -0.00139   0.01175   0.01035  -2.67382
   D44        1.63168  -0.00029  -0.00117   0.00648   0.00530   1.63698
   D45        0.05452   0.00004   0.00017   0.00237   0.00254   0.05706
   D46       -3.10366   0.00006  -0.00003   0.00213   0.00211  -3.10155
   D47       -3.06097   0.00007   0.00089   0.00135   0.00224  -3.05874
   D48        0.06404   0.00009   0.00070   0.00111   0.00181   0.06584
   D49        0.80061   0.00045   0.00016   0.00422   0.00439   0.80500
   D50       -1.15020  -0.00004   0.00041  -0.00329  -0.00288  -1.15308
   D51        2.76849   0.00048   0.00018   0.00194   0.00212   2.77062
   D52        2.77589   0.00024   0.00009   0.00337   0.00346   2.77935
   D53        0.82508  -0.00024   0.00034  -0.00414  -0.00381   0.82127
   D54       -1.53941   0.00027   0.00011   0.00109   0.00119  -1.53822
   D55       -0.02045   0.00001   0.00026   0.00131   0.00156  -0.01888
   D56        3.12341   0.00001  -0.00002   0.00063   0.00061   3.12401
   D57        3.13779  -0.00001   0.00045   0.00155   0.00200   3.13979
   D58       -0.00154  -0.00001   0.00017   0.00087   0.00104  -0.00050
   D59       -0.02201  -0.00005  -0.00021  -0.00252  -0.00273  -0.02473
   D60        3.14017   0.00001  -0.00041  -0.00145  -0.00186   3.13832
   D61        3.11731  -0.00005   0.00007  -0.00183  -0.00176   3.11555
   D62       -0.00370   0.00000  -0.00013  -0.00076  -0.00089  -0.00459
   D63        0.03182   0.00003  -0.00026   0.00005  -0.00022   0.03160
   D64       -3.10775   0.00011  -0.00016   0.00315   0.00299  -3.10477
   D65       -3.13017  -0.00002  -0.00007  -0.00102  -0.00108  -3.13125
   D66        0.01344   0.00005   0.00003   0.00209   0.00212   0.01556
   D67        0.93423   0.00027   0.00152   0.00747   0.00900   0.94323
   D68       -1.30435   0.00063   0.00199   0.01065   0.01264  -1.29170
   D69        2.81170   0.00058   0.00188   0.00745   0.00934   2.82104
   D70       -0.93734  -0.00005   0.00162   0.00147   0.00308  -0.93426
   D71        3.10727   0.00031   0.00209   0.00465   0.00673   3.11400
   D72        0.94013   0.00027   0.00198   0.00145   0.00342   0.94355
   D73       -3.08751  -0.00029   0.00150   0.00080   0.00230  -3.08521
   D74        0.95710   0.00007   0.00197   0.00398   0.00595   0.96305
   D75       -1.21004   0.00003   0.00187   0.00078   0.00264  -1.20740
   D76        2.72404  -0.00034  -0.00178   0.01976   0.01798   2.74202
   D77       -1.45646  -0.00003  -0.00224   0.02179   0.01956  -1.43691
   D78        0.69936  -0.00017  -0.00213   0.02164   0.01952   0.71888
   D79       -1.72044  -0.00016  -0.00135   0.01808   0.01672  -1.70372
   D80        0.38224   0.00015  -0.00181   0.02011   0.01830   0.40054
   D81        2.53807   0.00002  -0.00169   0.01996   0.01826   2.55633
   D82        0.40363   0.00032  -0.00116   0.02144   0.02027   0.42390
   D83        2.50631   0.00063  -0.00162   0.02347   0.02185   2.52816
   D84       -1.62105   0.00049  -0.00151   0.02332   0.02180  -1.59924
   D85        2.72821  -0.00046  -0.00415  -0.01755  -0.02170   2.70651
   D86       -0.41460  -0.00021  -0.00600  -0.01450  -0.02050  -0.43510
   D87        0.49433  -0.00011  -0.00354  -0.01429  -0.01782   0.47651
   D88       -2.64849   0.00015  -0.00538  -0.01123  -0.01662  -2.66510
   D89       -1.42329  -0.00028  -0.00321  -0.01334  -0.01655  -1.43984
   D90        1.71708  -0.00003  -0.00506  -0.01028  -0.01535   1.70173
   D91        1.00835   0.00030  -0.00122   0.01758   0.01637   1.02472
   D92        3.09898   0.00023  -0.00121   0.01651   0.01530   3.11428
   D93       -1.09891   0.00036  -0.00146   0.01900   0.01755  -1.08136
   D94        3.09771  -0.00004  -0.00126   0.01484   0.01358   3.11129
   D95       -1.09484  -0.00011  -0.00125   0.01377   0.01251  -1.08233
   D96        0.99046   0.00002  -0.00150   0.01626   0.01476   1.00521
   D97       -1.15317   0.00005  -0.00120   0.01565   0.01445  -1.13872
   D98        0.93746  -0.00002  -0.00119   0.01457   0.01338   0.95084
   D99        3.02276   0.00011  -0.00144   0.01706   0.01562   3.03838
   D100      -3.12693   0.00027  -0.00097   0.00591   0.00494  -3.12199
   D101       0.00630   0.00020  -0.00091   0.00502   0.00412   0.01042
   D102       0.01580   0.00004   0.00076   0.00306   0.00382   0.01962
   D103      -3.13416  -0.00003   0.00083   0.00218   0.00300  -3.13115
   D104       3.11147  -0.00024   0.00115  -0.00464  -0.00348   3.10798
   D105      -0.00165  -0.00031   0.00150  -0.00896  -0.00745  -0.00910
   D106      -0.03137   0.00001  -0.00073  -0.00153  -0.00226  -0.03363
   D107       3.13870  -0.00005  -0.00038  -0.00585  -0.00623   3.13248
   D108       0.00454  -0.00004  -0.00038  -0.00139  -0.00177   0.00277
   D109       3.13973  -0.00006  -0.00016  -0.00184  -0.00200   3.13773
   D110      -3.12871   0.00004  -0.00044  -0.00051  -0.00095  -3.12966
   D111       0.00648   0.00001  -0.00022  -0.00096  -0.00118   0.00530
   D112       0.02698  -0.00008   0.00033  -0.00168  -0.00135   0.02563
   D113      -3.11906  -0.00001   0.00023  -0.00057  -0.00034  -3.11941
   D114       3.14107  -0.00002  -0.00002   0.00246   0.00244  -3.13967
   D115      -0.00496   0.00004  -0.00012   0.00356   0.00345  -0.00151
   D116      -0.00946  -0.00002  -0.00005  -0.00183  -0.00188  -0.01134
   D117       3.13104  -0.00002   0.00004  -0.00099  -0.00095   3.13010
   D118       3.13858   0.00001  -0.00026  -0.00138  -0.00165   3.13693
   D119      -0.00410   0.00000  -0.00017  -0.00054  -0.00072  -0.00482
   D120      -0.00618   0.00007   0.00007   0.00336   0.00343  -0.00275
   D121       3.13651   0.00008  -0.00002   0.00252   0.00250   3.13900
   D122       3.13990   0.00001   0.00017   0.00225   0.00241  -3.14087
   D123      -0.00060   0.00002   0.00008   0.00141   0.00148   0.00088
         Item               Value     Threshold  Converged?
 Maximum Force            0.001729     0.000450     NO 
 RMS     Force            0.000269     0.000300     YES
 Maximum Displacement     0.086876     0.001800     NO 
 RMS     Displacement     0.020072     0.001200     NO 
 Predicted change in Energy=-9.039715D-05
 GradGradGradGradGradGradGradGradGradGradGradGradGradGradGradGradGradGrad

                          Input orientation:                          
 ---------------------------------------------------------------------
 Center     Atomic      Atomic             Coordinates (Angstroms)
 Number     Number       Type             X           Y           Z
 ---------------------------------------------------------------------
      1          6           0        3.662546   -0.577570   -1.807310
      2          6           0        4.408688   -1.705964   -1.490930
      3          6           0        4.214939   -2.373234   -0.281432
      4          6           0        3.258510   -1.909948    0.610403
      5          6           0        2.485693   -0.795518    0.271444
      6          6           0        2.679568   -0.107372   -0.929350
      7         16           0        1.752235    1.296804   -1.466456
      8          6           0        1.162561    2.043357    0.023057
      9          6           0        0.984097    1.390801    1.246368
     10         16           0        1.257260   -0.342852    1.468228
     11          6           0        0.540123    2.071433    2.382880
     12          6           0        0.202983    3.413717    2.284075
     13          6           0        0.334022    4.066622    1.059315
     14          6           0        0.825350    3.397365   -0.055156
     15          1           0        0.069971    5.115229    0.971728
     16          1           0        0.953384    3.929540   -0.992673
     17          1           0        0.445812    1.547852    3.329240
     18          1           0       -0.157956    3.945129    3.157378
     19          1           0        3.845073   -0.052602   -2.739643
     20          1           0        3.105158   -2.412702    1.560649
     21          1           0        5.161490   -2.055311   -2.189650
     22          1           0        4.809348   -3.244271   -0.029942
     23          6           0       -0.295649   -1.260553    0.969087
     24          1           0        0.151425   -2.245748    0.791302
     25          6           0       -0.906846   -0.824087   -0.368175
     26          1           0       -0.134104   -0.887715   -1.134378
     27          6           0       -1.187431   -1.339603    2.219423
     28          1           0       -2.218694   -1.482282    1.885090
     29          6           0       -0.786674   -2.488783    3.138976
     30          1           0        0.253340   -2.401775    3.474450
     31          1           0       -1.421618   -2.498585    4.028722
     32          1           0       -0.900054   -3.449989    2.627094
     33          1           0       -1.171740   -0.393139    2.770809
     34          6           0       -1.653253    0.474616   -0.533017
     35          6           0       -1.688615    1.014237   -1.825904
     36          6           0       -2.299398    1.162790    0.496330
     37          6           0       -2.330169    2.219264   -2.082568
     38          1           0       -1.199622    0.487350   -2.640802
     39          6           0       -2.929054    2.380424    0.243326
     40          1           0       -2.308742    0.784768    1.509505
     41          6           0       -2.949268    2.912400   -1.042527
     42          1           0       -2.341216    2.619193   -3.091639
     43          1           0       -3.408003    2.910282    1.060790
     44          1           0       -3.443180    3.859943   -1.234394
     45         35           0       -2.105938   -2.328630   -0.890846
 ---------------------------------------------------------------------
                    Distance matrix (angstroms):
                    1          2          3          4          5
     1  C    0.000000
     2  C    1.389279   0.000000
     3  C    2.420299   1.394874   0.000000
     4  C    2.789948   2.404187   1.387357   0.000000
     5  C    2.398687   2.762749   2.405234   1.397888   0.000000
     6  C    1.399338   2.420893   2.812702   2.440347   1.397511
     7  S    2.697915   4.009234   4.575846   4.106758   2.817103
     8  C    4.058254   5.185258   5.377360   4.512936   3.141908
     9  C    4.513704   5.367548   5.190421   4.058614   2.825821
    10  S    4.070583   4.532791   3.991444   2.682659   1.773767
    11  C    5.858706   6.651385   6.352786   5.136409   4.057440
    12  C    6.681196   7.625598   7.494426   6.362298   5.194142
    13  C    6.392584   7.511950   7.637464   6.668848   5.375020
    14  C    5.188433   6.398884   6.696292   5.876292   4.521468
    15  H    7.282692   8.450906   8.650332   7.723370   6.423632
    16  H    5.321394   6.629199   7.132219   6.479434   5.125635
    17  H    6.422534   7.037453   6.528261   5.221085   4.359200
    18  H    7.726525   8.625303   8.418393   7.241633   6.147458
    19  H    1.085427   2.147220   3.400725   3.875125   3.386219
    20  H    3.875763   3.392757   2.150915   1.085931   2.158951
    21  H    2.139331   1.084880   2.153678   3.388622   3.847590
    22  H    3.403746   2.159029   1.084102   2.143725   3.389188
    23  C    4.882843   5.327370   4.811160   3.630760   2.904966
    24  H    4.675850   4.860477   4.204659   3.130410   2.796824
    25  C    4.797001   5.503925   5.351641   4.414397   3.452427
    26  H    3.868278   4.629646   4.674233   3.949563   2.974587
    27  C    6.349610   6.724395   6.042207   4.762419   4.193148
    28  H    7.002949   7.441084   6.846842   5.639813   5.020633
    29  C    6.921996   7.002901   6.060418   4.805439   4.668862
    30  H    6.545792   6.511994   5.459096   4.180396   4.221695
    31  H    7.974854   8.067668   7.096754   5.825376   5.681959
    32  H    6.980834   6.941360   5.981812   4.871594   4.904955
    33  H    6.660593   7.143326   6.500251   5.157051   4.448095
    34  C    5.566743   6.513037   6.527574   5.578438   4.403552
    35  C    5.582931   6.684969   6.979420   6.241834   5.009883
    36  C    6.624227   7.561572   7.452849   6.351777   5.175195
    37  C    6.618963   7.821102   8.195948   7.452235   6.150025
    38  H    5.046725   6.130740   6.562547   6.016004   4.869134
    39  C    7.510261   8.576052   8.597050   7.538434   6.277491
    40  H    6.965163   7.767253   7.465845   6.250134   5.197760
    41  C    7.515375   8.698843   8.935494   8.032666   6.709246
    42  H    6.921990   8.174990   8.706593   8.097849   6.802178
    43  H    8.389504   9.429829   9.371571   8.238924   7.006546
    44  H    8.397088   9.627926   9.920051   9.033690   7.687158
    45  Br   6.097665   6.571770   6.350343   5.586264   4.978395
                    6          7          8          9         10
     6  C    0.000000
     7  S    1.766391   0.000000
     8  C    2.798932   1.767400   0.000000
     9  C    3.138932   2.821043   1.397916   0.000000
    10  S    2.797640   3.397917   2.791322   1.769009   0.000000
    11  C    4.505029   4.109337   2.440693   1.397152   2.679486
    12  C    5.371931   4.576897   2.812629   2.403989   3.986090
    13  C    5.184457   4.007835   2.419485   2.760000   4.523609
    14  C    4.060236   2.695040   1.397557   2.396969   4.061584
    15  H    6.140004   4.832714   3.395604   3.844790   5.607746
    16  H    4.390942   2.791761   2.152475   3.385179   4.939808
    17  H    5.085766   4.976793   3.419079   2.157029   2.774270
    18  H    6.416826   5.660592   3.896726   3.388339   4.821084
    19  H    2.153733   2.796761   4.384224   5.114380   4.948455
    20  H    3.419908   4.975359   5.098464   4.366270   2.776247
    21  H    3.397464   4.835567   6.138940   6.413464   5.617438
    22  H    3.896798   5.659583   6.423463   6.143729   4.824943
    23  C    3.712924   4.082374   3.733252   2.957079   1.871588
    24  H    3.731595   4.495524   4.473144   3.758313   2.302632
    25  C    3.700129   3.574228   3.557772   3.329887   2.878770
    26  H    2.927067   2.905284   3.407665   3.479937   3.001054
    27  C    5.136812   5.401664   4.668073   3.621806   2.744871
    28  H    5.814156   5.892746   5.227828   4.349764   3.681620
    29  C    5.851258   6.479716   5.835131   4.665701   3.402070
    30  H    5.526691   6.351277   5.700701   4.458923   3.044987
    31  H    6.864408   7.394274   6.584267   5.353157   4.287155
    32  H    6.052691   6.806161   6.419676   5.374912   3.956169
    33  H    5.348402   5.418482   4.351507   3.186533   2.756680
    34  C    4.389661   3.625555   3.270928   3.310773   3.625509
    35  C    4.598134   3.471094   3.550626   4.089504   4.622897
    36  C    5.332539   4.504022   3.603407   3.375779   3.982632
    37  C    5.642748   4.230431   4.082127   4.769960   5.660586
    38  H    4.281456   3.278378   3.885512   4.549169   4.858974
    39  C    6.246674   5.100201   4.111380   4.159110   5.142163
    40  H    5.623803   5.060638   3.980392   3.358468   3.740267
    41  C    6.388711   4.989388   4.335648   4.798507   5.881789
    42  H    6.108840   4.598508   4.723280   5.602228   6.520363
    43  H    7.079930   5.968110   4.766394   4.651215   5.702067
    44  H    7.302101   5.797919   5.108230   5.643724   6.860159
    45  Br   5.276033   5.325466   5.534670   5.286791   4.562854
                   11         12         13         14         15
    11  C    0.000000
    12  C    1.387499   0.000000
    13  C    2.403140   1.394092   0.000000
    14  C    2.789887   2.420662   1.389731   0.000000
    15  H    3.387785   2.152925   1.084883   2.139192   0.000000
    16  H    3.875268   3.400919   2.147802   1.085606   2.458689
    17  H    1.085646   2.152391   3.392530   3.875420   4.292470
    18  H    2.144271   1.084129   2.158396   3.404014   2.489608
    19  H    6.455576   7.107597   6.612682   5.312953   7.398118
    20  H    5.230959   6.549284   7.064854   6.447110   8.138116
    21  H    7.700330   8.631992   8.446200   7.286278   9.345294
    22  H    7.232199   8.420337   8.640844   7.744947   9.661588
    23  C    3.714763   4.881253   5.365018   4.899175   6.386257
    24  H    4.617604   5.853253   6.320695   5.745902   7.363638
    25  C    4.248066   5.121048   5.243712   4.573745   6.166440
    26  H    4.645670   5.504704   5.438464   4.521857   6.364956
    27  C    3.827052   4.952927   5.734800   5.627065   6.693479
    28  H    4.526341   5.476725   6.163489   6.069738   7.042682
    29  C    4.809120   6.045641   6.968090   6.888239   7.953100
    30  H    4.613389   5.936285   6.905037   6.812880   7.924808
    31  H    5.238539   6.374829   7.416306   7.515926   8.339077
    32  H    5.711379   6.960231   7.776909   7.553657   8.777479
    33  H    3.025736   4.076632   5.008592   5.132481   5.926268
    34  C    3.982861   4.474364   4.403099   3.861902   5.173881
    35  C    4.878402   5.121286   4.661823   3.890356   5.266641
    36  C    3.528114   3.811117   3.960314   3.880916   4.632676
    37  C    5.310429   5.187595   4.514650   3.931364   4.845205
    38  H    5.547379   5.897909   5.371602   4.387968   6.006622
    39  C    4.087586   3.878402   3.762547   3.901129   4.123576
    40  H    3.245663   3.717539   4.237621   4.369938   4.969947
    41  C    4.961502   4.610237   4.065705   3.931646   4.245643
    42  H    6.210678   6.000210   5.146102   4.455662   5.343685
    43  H    4.247269   3.845659   3.916615   4.404982   4.118984
    44  H    5.670110   5.086575   4.423920   4.452520   4.334161
    45  Br   6.089292   6.955989   7.117287   6.486744   7.975888
                   16         17         18         19         20
    16  H    0.000000
    17  H    4.960746   0.000000
    18  H    4.296306   2.478106   0.000000
    19  H    5.222185   7.137771   8.171962   0.000000
    20  H    7.167539   5.087831   7.322532   4.960853   0.000000
    21  H    7.413457   8.104231   9.638076   2.458921   4.291966
    22  H    8.201151   7.299931   9.301645   4.296401   2.475025
    23  C    5.687324   3.742623   5.648602   5.688533   3.639077
    24  H    6.477645   4.573751   6.634832   5.560620   3.056846
    25  C    5.142705   4.596375   5.977942   5.366543   4.726545
    26  H    4.940512   5.117829   6.463446   4.371286   4.481246
    27  C    6.531808   3.498081   5.465160   7.181560   4.473460
    28  H    6.901551   4.285659   5.943244   7.758957   5.414272
    29  C    7.828996   4.224884   6.464584   7.870592   4.200387
    30  H    7.780154   3.956979   6.368115   7.552093   3.434475
    31  H    8.495636   4.511122   6.624012   8.918051   5.156594
    32  H    8.425876   5.223292   7.451153   7.928451   4.272586
    33  H    6.112732   2.587618   4.471886   7.459856   4.882108
    34  C    4.352279   4.524924   5.281987   5.948003   5.946639
    35  C    4.021619   5.605001   5.980481   5.709183   6.796536
    36  C    4.522457   3.963563   4.405492   7.050051   6.567050
    37  C    3.859357   6.119193   5.929094   6.612619   8.016914
    38  H    4.381830   6.282795   6.830827   5.074472   6.677845
    39  C    4.358988   4.648200   4.314972   7.791439   7.817999
    40  H    5.176094   3.388407   4.162842   7.525017   6.287824
    41  C    4.033330   5.700957   5.147539   7.604900   8.472858
    42  H    4.120323   7.081171   6.750922   6.747782   8.753670
    43  H    4.927200   4.674823   4.003673   8.707990   8.426463
    44  H    4.403754   6.426257   5.485218   8.407878   9.488892
    45  Br   6.966671   6.272772   7.716398   6.634221   5.759549
                   21         22         23         24         25
    21  H    0.000000
    22  H    2.490375   0.000000
    23  C    6.355284   5.567243   0.000000
    24  H    5.832932   4.834019   1.096399   0.000000
    25  C    6.454331   6.216636   1.533733   2.117887   0.000000
    26  H    5.524508   5.586667   2.142352   2.373609   1.090067
    27  C    7.762793   6.681973   1.537811   2.157120   2.653328
    28  H    8.449792   7.494353   2.141571   2.719691   2.689121
    29  C    7.997675   6.475204   2.541273   2.539817   3.884040
    30  H    7.502800   5.809283   2.807244   2.689613   4.312876
    31  H    9.066529   7.473536   3.487390   3.608224   4.733037
    32  H    7.866922   6.300748   2.812102   2.434325   3.983346
    33  H    8.214546   7.193509   2.183150   3.016848   3.179482
    34  C    7.455581   7.473180   2.666499   3.522934   1.506959
    35  C    7.515210   7.973951   3.863548   4.567605   2.472968
    36  C    8.557775   8.380538   3.179796   4.208524   2.575704
    37  C    8.626031   9.221507   5.055788   5.861208   3.771866
    38  H    6.865304   7.539848   4.111403   4.590695   2.640154
    39  C    9.542118   9.570514   4.551732   5.584899   3.838249
    40  H    8.806484   8.322875   2.920262   3.968912   2.842430
    41  C    9.580107   9.956207   5.338711   6.291560   4.311331
    42  H    8.885672   9.740882   5.977146   6.705083   4.618533
    43  H   10.423948  10.324393   5.204904   6.271109   4.716275
    44  H   10.485375  10.955582   6.401700   7.369131   5.396616
    45  Br   7.387632   7.028566   2.806650   2.816412   1.993654
                   26         27         28         29         30
    26  H    0.000000
    27  C    3.544246   0.000000
    28  H    3.717016   1.093453   0.000000
    29  C    4.609861   1.525385   2.153127   0.000000
    30  H    4.866599   2.186121   3.079365   1.096240   0.000000
    31  H    5.559694   2.161399   2.502671   1.093114   1.766939
[truncated: 999,036 more chars]
