# Supplementary material for: Enriching Alkene syn-Dihalogenation: Aryl Alkene, Bromine, Regio-Reversion, and Stereoconvergency
Source: Org Lett. 2026 Feb 25;28(9):3002–7. doi: 10.1021/acs.orglett.6c00241 (PMC12973299; doi:10.1021/acs.orglett.6c00241)
Supplement: Supplementary file 1 [file ol6c00241_si_001.zip › Fig 4b/Z-alkene/bromiranium formation TS.log]

 Entering Gaussian System, Link 0=g16
 Input=241116_1stBr_majorregio_bromiranium_TS_from majorregio_6-31_gdp+_SMD_DCM_wB97XD.gjf
 Output=241116_1stBr_majorregio_bromiranium_TS_from majorregio_6-31_gdp+_SMD_DCM_wB97XD.log
 Initial command:
 /home/osl/gaussian/g16/l1.exe "/home/osl/gaussian/scratch/Gau-375031.inp" -scrdir="/home/osl/gaussian/scratch/"
 Entering Link 1 = /home/osl/gaussian/g16/l1.exe PID=    375033.
  
 Copyright (c) 1988-2019, Gaussian, Inc.  All Rights Reserved.
  
 This is part of the Gaussian(R) 16 program.  It is based on
 the Gaussian(R) 09 system (copyright 2009, Gaussian, Inc.),
 the Gaussian(R) 03 system (copyright 2003, Gaussian, Inc.),
 the Gaussian(R) 98 system (copyright 1998, Gaussian, Inc.),
 the Gaussian(R) 94 system (copyright 1995, Gaussian, Inc.),
 the Gaussian 92(TM) system (copyright 1992, Gaussian, Inc.),
 the Gaussian 90(TM) system (copyright 1990, Gaussian, Inc.),
 the Gaussian 88(TM) system (copyright 1988, Gaussian, Inc.),
 the Gaussian 86(TM) system (copyright 1986, Carnegie Mellon
 University), and the Gaussian 82(TM) system (copyright 1983,
 Carnegie Mellon University). Gaussian is a federally registered
 trademark of Gaussian, Inc.
  
 This software contains proprietary and confidential information,
 including trade secrets, belonging to Gaussian, Inc.
  
 This software is provided under written license and may be
 used, copied, transmitted, or stored only in accord with that
 written license.
  
 The following legend is applicable only to US Government
 contracts under FAR:
  
                    RESTRICTED RIGHTS LEGEND
  
 Use, reproduction and disclosure by the US Government is
 subject to restrictions as set forth in subparagraphs (a)
 and (c) of the Commercial Computer Software - Restricted
 Rights clause in FAR 52.227-19.
  
 Gaussian, Inc.
 340 Quinnipiac St., Bldg. 40, Wallingford CT 06492
  
  
 ---------------------------------------------------------------
 Warning -- This program may not be used in any manner that
 competes with the business of Gaussian, Inc. or will provide
 assistance to any competitor of Gaussian, Inc.  The licensee
 of this program is prohibited from giving any competitor of
 Gaussian, Inc. access to this program.  By using this program,
 the user acknowledges that Gaussian, Inc. is engaged in the
 business of creating and licensing software in the field of
 computational chemistry and represents and warrants to the
 licensee that it is not a competitor of Gaussian, Inc. and that
 it will not use this program in any manner prohibited above.
 ---------------------------------------------------------------
  

 Cite this work as:
 Gaussian 16, Revision C.01,
 M. J. Frisch, G. W. Trucks, H. B. Schlegel, G. E. Scuseria, 
 M. A. Robb, J. R. Cheeseman, G. Scalmani, V. Barone, 
 G. A. Petersson, H. Nakatsuji, X. Li, M. Caricato, A. V. Marenich, 
 J. Bloino, B. G. Janesko, R. Gomperts, B. Mennucci, H. P. Hratchian, 
 J. V. Ortiz, A. F. Izmaylov, J. L. Sonnenberg, D. Williams-Young, 
 F. Ding, F. Lipparini, F. Egidi, J. Goings, B. Peng, A. Petrone, 
 T. Henderson, D. Ranasinghe, V. G. Zakrzewski, J. Gao, N. Rega, 
 G. Zheng, W. Liang, M. Hada, M. Ehara, K. Toyota, R. Fukuda, 
 J. Hasegawa, M. Ishida, T. Nakajima, Y. Honda, O. Kitao, H. Nakai, 
 T. Vreven, K. Throssell, J. A. Montgomery, Jr., J. E. Peralta, 
 F. Ogliaro, M. J. Bearpark, J. J. Heyd, E. N. Brothers, K. N. Kudin, 
 V. N. Staroverov, T. A. Keith, R. Kobayashi, J. Normand, 
 K. Raghavachari, A. P. Rendell, J. C. Burant, S. S. Iyengar, 
 J. Tomasi, M. Cossi, J. M. Millam, M. Klene, C. Adamo, R. Cammi, 
 J. W. Ochterski, R. L. Martin, K. Morokuma, O. Farkas, 
 J. B. Foresman, and D. J. Fox, Gaussian, Inc., Wallingford CT, 2019.
 
 ******************************************
 Gaussian 16:  ES64L-G16RevC.01  3-Jul-2019
                16-Nov-2024 
 ******************************************
 %mem=16GB
 %nprocshared=16
 Will use up to   16 processors via shared memory.
 ----------------------------------------------------------------------
 # opt=(calcfc,ts,noeigen) freq wb97xd/6-31+g(d,p) scrf=(smd,solvent=di
 chloromethane)
 ----------------------------------------------------------------------
 1/5=1,10=4,11=1,18=20,26=3,38=1/1,3;
 2/9=110,12=2,17=6,18=5,40=1/2;
 3/5=1,6=6,7=111,11=2,25=1,30=1,70=32201,71=2,72=9,74=-58,140=1/1,2,3;
 4//1;
 5/5=2,38=5,53=9/2;
 8/6=4,10=90,11=11/1;
 11/6=1,8=1,9=11,15=111,16=1/1,2,10;
 10/6=1,13=1/2;
 6/7=2,8=2,9=2,10=2,28=1/1;
 7/10=1,25=1/1,2,3,16;
 1/5=1,10=4,11=1,18=20,26=3/3(2);
 2/9=110/2;
 99//99;
 2/9=110/2;
 3/5=1,6=6,7=111,11=2,25=1,30=1,70=32205,71=1,72=9,74=-58/1,2,3;
 4/5=5,16=3,69=1/1;
 5/5=2,38=5,53=9/2;
 7//1,2,3,16;
 1/5=1,11=1,18=20,26=3/3(-5);
 2/9=110/2;
 6/7=2,8=2,9=2,10=2,19=2,28=1/1;
 99/9=1/99;
 -------------------
 Title Card Required
 -------------------
 Symbolic Z-matrix:
 Charge =  1 Multiplicity = 1
 C                    -3.76529   0.64246  -1.78416 
 C                    -4.69134   1.57605  -1.32858 
 C                    -4.61868   2.0581   -0.0229 
 C                    -3.61479   1.60893   0.82888 
 C                    -2.6616    0.70129   0.36143 
 C                    -2.73104   0.21419  -0.94817 
 S                    -1.51404  -0.894    -1.61877 
 C                    -1.15483  -1.9559   -0.23958 
 C                    -1.0971   -1.48416   1.07583 
 S                    -1.3552    0.22858   1.47058 
 C                    -0.78217  -2.35028   2.12446 
 C                    -0.47869  -3.68064   1.85509 
 C                    -0.52204  -4.15196   0.54463 
 C                    -0.87815  -3.30014  -0.49669 
 H                    -0.29337  -5.19064   0.32961 
 H                    -0.93539  -3.67746  -1.513 
 H                    -0.76525  -1.9807    3.14523 
 H                    -0.21826  -4.34781   2.66994 
 H                    -3.84001   0.2498   -2.79369 
 H                    -3.56801   1.96366   1.85403 
 H                    -5.48131   1.91254  -1.99194 
 H                    -5.34942   2.77335   0.33951 
 C                     0.89384   1.72043   0.75166 
 H                     0.09884   2.44523   0.58342 
 C                     1.23045   0.9153   -0.42285 
 H                     0.46313   0.98186  -1.19038 
 C                     1.59976   1.77791   2.05786 
 H                     2.64412   1.4756    1.94177 
 C                     1.4708    3.13978   2.73517 
 H                     0.4195    3.41231   2.86827 
 H                     1.94309   3.10505   3.71912 
 H                     1.96227   3.92135   2.14838 
 H                     1.14051   1.01041   2.69577 
 C                     1.94764  -0.38343  -0.45017 
 C                     2.1591   -0.93893  -1.72018 
 C                     2.30712  -1.11096   0.68742 
 C                     2.71992  -2.20034  -1.8535 
 H                     1.86057  -0.38607  -2.6074 
 C                     2.86134  -2.38191   0.54968 
 H                     2.12791  -0.72911   1.68472 
 C                     3.07705  -2.92335  -0.71425 
 H                     2.87294  -2.62207  -2.84144 
 H                     3.11892  -2.94951   1.43788 
 H                     3.50686  -3.91519  -0.81317 
 Br                    2.41635   2.52113  -0.8812 
 
 Add virtual bond connecting atoms C23        and S10        Dist= 5.28D+00.
 Add virtual bond connecting atoms H24        and S10        Dist= 5.28D+00.
 Add virtual bond connecting atoms H26        and S7         Dist= 5.21D+00.
 Add virtual bond connecting atoms H33        and S10        Dist= 5.46D+00.

 GradGradGradGradGradGradGradGradGradGradGradGradGradGradGradGradGradGrad
 Berny optimization.
 Initialization pass.
                           ----------------------------
                           !    Initial Parameters    !
                           ! (Angstroms and Degrees)  !
 --------------------------                            --------------------------
 ! Name  Definition              Value          Derivative Info.                !
 --------------------------------------------------------------------------------
 ! R1    R(1,2)                  1.3917         calculate D2E/DX2 analytically  !
 ! R2    R(1,6)                  1.3971         calculate D2E/DX2 analytically  !
 ! R3    R(1,19)                 1.0858         calculate D2E/DX2 analytically  !
 ! R4    R(2,3)                  1.3937         calculate D2E/DX2 analytically  !
 ! R5    R(2,21)                 1.085          calculate D2E/DX2 analytically  !
 ! R6    R(3,4)                  1.3911         calculate D2E/DX2 analytically  !
 ! R7    R(3,22)                 1.0849         calculate D2E/DX2 analytically  !
 ! R8    R(4,5)                  1.3967         calculate D2E/DX2 analytically  !
 ! R9    R(4,20)                 1.0858         calculate D2E/DX2 analytically  !
 ! R10   R(5,6)                  1.399          calculate D2E/DX2 analytically  !
 ! R11   R(5,10)                 1.7777         calculate D2E/DX2 analytically  !
 ! R12   R(6,7)                  1.7773         calculate D2E/DX2 analytically  !
 ! R13   R(7,8)                  1.7773         calculate D2E/DX2 analytically  !
 ! R14   R(7,26)                 2.7589         calculate D2E/DX2 analytically  !
 ! R15   R(8,9)                  1.3986         calculate D2E/DX2 analytically  !
 ! R16   R(8,14)                 1.3963         calculate D2E/DX2 analytically  !
 ! R17   R(9,10)                 1.7765         calculate D2E/DX2 analytically  !
 ! R18   R(9,11)                 1.3961         calculate D2E/DX2 analytically  !
 ! R19   R(10,23)                2.793          calculate D2E/DX2 analytically  !
 ! R20   R(10,24)                2.7955         calculate D2E/DX2 analytically  !
 ! R21   R(10,33)                2.8881         calculate D2E/DX2 analytically  !
 ! R22   R(11,12)                1.3909         calculate D2E/DX2 analytically  !
 ! R23   R(11,17)                1.0858         calculate D2E/DX2 analytically  !
 ! R24   R(12,13)                1.3933         calculate D2E/DX2 analytically  !
 ! R25   R(12,18)                1.0849         calculate D2E/DX2 analytically  !
 ! R26   R(13,14)                1.3917         calculate D2E/DX2 analytically  !
 ! R27   R(13,15)                1.0851         calculate D2E/DX2 analytically  !
 ! R28   R(14,16)                1.0856         calculate D2E/DX2 analytically  !
 ! R29   R(23,24)                1.0889         calculate D2E/DX2 analytically  !
 ! R30   R(23,25)                1.4632         calculate D2E/DX2 analytically  !
 ! R31   R(23,27)                1.4859         calculate D2E/DX2 analytically  !
 ! R32   R(25,26)                1.0873         calculate D2E/DX2 analytically  !
 ! R33   R(25,34)                1.4839         calculate D2E/DX2 analytically  !
 ! R34   R(25,45)                2.0482         calculate D2E/DX2 analytically  !
 ! R35   R(27,28)                1.0934         calculate D2E/DX2 analytically  !
 ! R36   R(27,29)                1.5265         calculate D2E/DX2 analytically  !
 ! R37   R(27,33)                1.0986         calculate D2E/DX2 analytically  !
 ! R38   R(29,30)                1.0942         calculate D2E/DX2 analytically  !
 ! R39   R(29,31)                1.092          calculate D2E/DX2 analytically  !
 ! R40   R(29,32)                1.0939         calculate D2E/DX2 analytically  !
 ! R41   R(34,35)                1.4022         calculate D2E/DX2 analytically  !
 ! R42   R(34,36)                1.3974         calculate D2E/DX2 analytically  !
 ! R43   R(35,37)                1.3869         calculate D2E/DX2 analytically  !
 ! R44   R(35,38)                1.0872         calculate D2E/DX2 analytically  !
 ! R45   R(36,39)                1.3934         calculate D2E/DX2 analytically  !
 ! R46   R(36,40)                1.0828         calculate D2E/DX2 analytically  !
 ! R47   R(37,41)                1.3958         calculate D2E/DX2 analytically  !
 ! R48   R(37,42)                1.085          calculate D2E/DX2 analytically  !
 ! R49   R(39,41)                1.3918         calculate D2E/DX2 analytically  !
 ! R50   R(39,43)                1.0851         calculate D2E/DX2 analytically  !
 ! R51   R(41,44)                1.0855         calculate D2E/DX2 analytically  !
 ! A1    A(2,1,6)              120.156          calculate D2E/DX2 analytically  !
 ! A2    A(2,1,19)             120.0785         calculate D2E/DX2 analytically  !
 ! A3    A(6,1,19)             119.7639         calculate D2E/DX2 analytically  !
 ! A4    A(1,2,3)              120.2666         calculate D2E/DX2 analytically  !
 ! A5    A(1,2,21)             119.4965         calculate D2E/DX2 analytically  !
 ! A6    A(3,2,21)             120.2278         calculate D2E/DX2 analytically  !
 ! A7    A(2,3,4)              119.9727         calculate D2E/DX2 analytically  !
 ! A8    A(2,3,22)             120.3901         calculate D2E/DX2 analytically  !
 ! A9    A(4,3,22)             119.6321         calculate D2E/DX2 analytically  !
 ! A10   A(3,4,5)              119.8272         calculate D2E/DX2 analytically  !
 ! A11   A(3,4,20)             120.2472         calculate D2E/DX2 analytically  !
 ! A12   A(5,4,20)             119.9254         calculate D2E/DX2 analytically  !
 ! A13   A(4,5,6)              120.3762         calculate D2E/DX2 analytically  !
 ! A14   A(4,5,10)             117.7417         calculate D2E/DX2 analytically  !
 ! A15   A(6,5,10)             121.8666         calculate D2E/DX2 analytically  !
 ! A16   A(1,6,5)              119.3501         calculate D2E/DX2 analytically  !
 ! A17   A(1,6,7)              118.1808         calculate D2E/DX2 analytically  !
 ! A18   A(5,6,7)              122.433          calculate D2E/DX2 analytically  !
 ! A19   A(6,7,8)              102.5995         calculate D2E/DX2 analytically  !
 ! A20   A(6,7,26)              90.469          calculate D2E/DX2 analytically  !
 ! A21   A(8,7,26)              98.1003         calculate D2E/DX2 analytically  !
 ! A22   A(7,8,9)              122.4552         calculate D2E/DX2 analytically  !
 ! A23   A(7,8,14)             118.1876         calculate D2E/DX2 analytically  !
 ! A24   A(9,8,14)             119.3222         calculate D2E/DX2 analytically  !
 ! A25   A(8,9,10)             121.8826         calculate D2E/DX2 analytically  !
 ! A26   A(8,9,11)             120.4304         calculate D2E/DX2 analytically  !
 ! A27   A(10,9,11)            117.646          calculate D2E/DX2 analytically  !
 ! A28   A(5,10,9)             102.9727         calculate D2E/DX2 analytically  !
 ! A29   A(5,10,23)            106.8055         calculate D2E/DX2 analytically  !
 ! A30   A(5,10,24)             88.4748         calculate D2E/DX2 analytically  !
 ! A31   A(5,10,33)            145.8659         calculate D2E/DX2 analytically  !
 ! A32   A(9,10,23)            109.9248         calculate D2E/DX2 analytically  !
 ! A33   A(9,10,24)            128.1987         calculate D2E/DX2 analytically  !
 ! A34   A(9,10,33)            103.2805         calculate D2E/DX2 analytically  !
 ! A35   A(23,10,33)            43.008          calculate D2E/DX2 analytically  !
 ! A36   A(24,10,33)            58.0282         calculate D2E/DX2 analytically  !
 ! A37   A(9,11,12)            119.8129         calculate D2E/DX2 analytically  !
 ! A38   A(9,11,17)            119.9015         calculate D2E/DX2 analytically  !
 ! A39   A(12,11,17)           120.2827         calculate D2E/DX2 analytically  !
 ! A40   A(11,12,13)           119.9288         calculate D2E/DX2 analytically  !
 ! A41   A(11,12,18)           119.6791         calculate D2E/DX2 analytically  !
 ! A42   A(13,12,18)           120.3896         calculate D2E/DX2 analytically  !
 ! A43   A(12,13,14)           120.3085         calculate D2E/DX2 analytically  !
 ! A44   A(12,13,15)           120.2407         calculate D2E/DX2 analytically  !
 ! A45   A(14,13,15)           119.4439         calculate D2E/DX2 analytically  !
 ! A46   A(8,14,13)            120.145          calculate D2E/DX2 analytically  !
 ! A47   A(8,14,16)            119.7719         calculate D2E/DX2 analytically  !
 ! A48   A(13,14,16)           120.0819         calculate D2E/DX2 analytically  !
 ! A49   A(10,23,25)            95.6213         calculate D2E/DX2 analytically  !
 ! A50   A(10,23,27)           100.1919         calculate D2E/DX2 analytically  !
 ! A51   A(24,23,25)           114.2172         calculate D2E/DX2 analytically  !
 ! A52   A(24,23,27)           117.1897         calculate D2E/DX2 analytically  !
 ! A53   A(25,23,27)           128.1435         calculate D2E/DX2 analytically  !
 ! A54   A(23,25,26)           111.7516         calculate D2E/DX2 analytically  !
 ! A55   A(23,25,34)           127.4133         calculate D2E/DX2 analytically  !
 ! A56   A(23,25,45)            83.19           calculate D2E/DX2 analytically  !
 ! A57   A(26,25,34)           112.4366         calculate D2E/DX2 analytically  !
 ! A58   A(26,25,45)           101.6914         calculate D2E/DX2 analytically  !
 ! A59   A(34,25,45)           113.7179         calculate D2E/DX2 analytically  !
 ! A60   A(7,26,25)            125.0096         calculate D2E/DX2 analytically  !
 ! A61   A(23,27,28)           110.4715         calculate D2E/DX2 analytically  !
 ! A62   A(23,27,29)           112.609          calculate D2E/DX2 analytically  !
 ! A63   A(23,27,33)           106.5484         calculate D2E/DX2 analytically  !
 ! A64   A(28,27,29)           111.9916         calculate D2E/DX2 analytically  !
 ! A65   A(28,27,33)           105.5322         calculate D2E/DX2 analytically  !
 ! A66   A(29,27,33)           109.2888         calculate D2E/DX2 analytically  !
 ! A67   A(27,29,30)           110.9386         calculate D2E/DX2 analytically  !
 ! A68   A(27,29,31)           109.5667         calculate D2E/DX2 analytically  !
 ! A69   A(27,29,32)           111.1895         calculate D2E/DX2 analytically  !
 ! A70   A(30,29,31)           108.2926         calculate D2E/DX2 analytically  !
 ! A71   A(30,29,32)           108.5999         calculate D2E/DX2 analytically  !
 ! A72   A(31,29,32)           108.1644         calculate D2E/DX2 analytically  !
 ! A73   A(10,33,27)           107.7004         calculate D2E/DX2 analytically  !
 ! A74   A(25,34,35)           115.868          calculate D2E/DX2 analytically  !
 ! A75   A(25,34,36)           124.4051         calculate D2E/DX2 analytically  !
 ! A76   A(35,34,36)           119.4907         calculate D2E/DX2 analytically  !
 ! A77   A(34,35,37)           120.555          calculate D2E/DX2 analytically  !
 ! A78   A(34,35,38)           119.7532         calculate D2E/DX2 analytically  !
 ! A79   A(37,35,38)           119.6773         calculate D2E/DX2 analytically  !
 ! A80   A(34,36,39)           119.7852         calculate D2E/DX2 analytically  !
 ! A81   A(34,36,40)           121.5746         calculate D2E/DX2 analytically  !
 ! A82   A(39,36,40)           118.5902         calculate D2E/DX2 analytically  !
 ! A83   A(35,37,41)           119.7445         calculate D2E/DX2 analytically  !
 ! A84   A(35,37,42)           119.8722         calculate D2E/DX2 analytically  !
 ! A85   A(41,37,42)           120.3823         calculate D2E/DX2 analytically  !
 ! A86   A(36,39,41)           120.4146         calculate D2E/DX2 analytically  !
 ! A87   A(36,39,43)           119.3824         calculate D2E/DX2 analytically  !
 ! A88   A(41,39,43)           120.2021         calculate D2E/DX2 analytically  !
 ! A89   A(37,41,39)           120.0034         calculate D2E/DX2 analytically  !
 ! A90   A(37,41,44)           120.0158         calculate D2E/DX2 analytically  !
 ! A91   A(39,41,44)           119.9719         calculate D2E/DX2 analytically  !
 ! D1    D(6,1,2,3)             -2.0303         calculate D2E/DX2 analytically  !
 ! D2    D(6,1,2,21)           179.0696         calculate D2E/DX2 analytically  !
 ! D3    D(19,1,2,3)           178.4227         calculate D2E/DX2 analytically  !
 ! D4    D(19,1,2,21)           -0.4774         calculate D2E/DX2 analytically  !
 ! D5    D(2,1,6,5)              1.9781         calculate D2E/DX2 analytically  !
 ! D6    D(2,1,6,7)           -175.8901         calculate D2E/DX2 analytically  !
 ! D7    D(19,1,6,5)          -178.4735         calculate D2E/DX2 analytically  !
 ! D8    D(19,1,6,7)             3.6583         calculate D2E/DX2 analytically  !
 ! D9    D(1,2,3,4)              0.2069         calculate D2E/DX2 analytically  !
 ! D10   D(1,2,3,22)          -178.9717         calculate D2E/DX2 analytically  !
 ! D11   D(21,2,3,4)           179.0989         calculate D2E/DX2 analytically  !
 ! D12   D(21,2,3,22)           -0.0797         calculate D2E/DX2 analytically  !
 ! D13   D(2,3,4,5)              1.642          calculate D2E/DX2 analytically  !
 ! D14   D(2,3,4,20)          -178.549          calculate D2E/DX2 analytically  !
 ! D15   D(22,3,4,5)          -179.1732         calculate D2E/DX2 analytically  !
 ! D16   D(22,3,4,20)            0.6358         calculate D2E/DX2 analytically  !
 ! D17   D(3,4,5,6)             -1.6827         calculate D2E/DX2 analytically  !
 ! D18   D(3,4,5,10)           176.9113         calculate D2E/DX2 analytically  !
 ! D19   D(20,4,5,6)           178.5076         calculate D2E/DX2 analytically  !
 ! D20   D(20,4,5,10)           -2.8984         calculate D2E/DX2 analytically  !
 ! D21   D(4,5,6,1)             -0.126          calculate D2E/DX2 analytically  !
 ! D22   D(4,5,6,7)            177.6477         calculate D2E/DX2 analytically  !
 ! D23   D(10,5,6,1)          -178.6607         calculate D2E/DX2 analytically  !
 ! D24   D(10,5,6,7)            -0.8871         calculate D2E/DX2 analytically  !
 ! D25   D(4,5,10,9)           143.7496         calculate D2E/DX2 analytically  !
 ! D26   D(4,5,10,23)         -100.4722         calculate D2E/DX2 analytically  !
 ! D27   D(4,5,10,24)          -87.2977         calculate D2E/DX2 analytically  !
 ! D28   D(4,5,10,33)          -76.7933         calculate D2E/DX2 analytically  !
 ! D29   D(6,5,10,9)           -37.6787         calculate D2E/DX2 analytically  !
 ! D30   D(6,5,10,23)           78.0995         calculate D2E/DX2 analytically  !
 ! D31   D(6,5,10,24)           91.274          calculate D2E/DX2 analytically  !
 ! D32   D(6,5,10,33)          101.7784         calculate D2E/DX2 analytically  !
 ! D33   D(1,6,7,8)           -143.7889         calculate D2E/DX2 analytically  !
 ! D34   D(1,6,7,26)           117.8033         calculate D2E/DX2 analytically  !
 ! D35   D(5,6,7,8)             38.4126         calculate D2E/DX2 analytically  !
 ! D36   D(5,6,7,26)           -59.9952         calculate D2E/DX2 analytically  !
 ! D37   D(6,7,8,9)            -37.4262         calculate D2E/DX2 analytically  !
 ! D38   D(6,7,8,14)           144.7418         calculate D2E/DX2 analytically  !
 ! D39   D(26,7,8,9)            54.8826         calculate D2E/DX2 analytically  !
 ! D40   D(26,7,8,14)         -122.9494         calculate D2E/DX2 analytically  !
 ! D41   D(6,7,26,25)          107.798          calculate D2E/DX2 analytically  !
 ! D42   D(8,7,26,25)            5.0005         calculate D2E/DX2 analytically  !
 ! D43   D(7,8,9,10)            -0.967          calculate D2E/DX2 analytically  !
 ! D44   D(7,8,9,11)          -178.5806         calculate D2E/DX2 analytically  !
 ! D45   D(14,8,9,10)          176.8413         calculate D2E/DX2 analytically  !
 ! D46   D(14,8,9,11)           -0.7724         calculate D2E/DX2 analytically  !
 ! D47   D(7,8,14,13)          176.5838         calculate D2E/DX2 analytically  !
 ! D48   D(7,8,14,16)           -3.0154         calculate D2E/DX2 analytically  !
 ! D49   D(9,8,14,13)           -1.318          calculate D2E/DX2 analytically  !
 ! D50   D(9,8,14,16)          179.0828         calculate D2E/DX2 analytically  !
 ! D51   D(8,9,10,5)            38.6755         calculate D2E/DX2 analytically  !
 ! D52   D(8,9,10,23)          -74.8459         calculate D2E/DX2 analytically  !
 ! D53   D(8,9,10,24)          -59.7496         calculate D2E/DX2 analytically  !
 ! D54   D(8,9,10,33)         -119.3146         calculate D2E/DX2 analytically  !
 ! D55   D(11,9,10,5)         -143.6474         calculate D2E/DX2 analytically  !
 ! D56   D(11,9,10,23)         102.8313         calculate D2E/DX2 analytically  !
 ! D57   D(11,9,10,24)         117.9276         calculate D2E/DX2 analytically  !
 ! D58   D(11,9,10,33)          58.3626         calculate D2E/DX2 analytically  !
 ! D59   D(8,9,11,12)            2.2221         calculate D2E/DX2 analytically  !
 ! D60   D(8,9,11,17)         -178.3975         calculate D2E/DX2 analytically  !
 ! D61   D(10,9,11,12)        -175.4905         calculate D2E/DX2 analytically  !
 ! D62   D(10,9,11,17)           3.8899         calculate D2E/DX2 analytically  !
 ! D63   D(5,10,23,25)         -77.0334         calculate D2E/DX2 analytically  !
 ! D64   D(5,10,23,27)         152.5558         calculate D2E/DX2 analytically  !
 ! D65   D(9,10,23,25)          33.9998         calculate D2E/DX2 analytically  !
 ! D66   D(9,10,23,27)         -96.4109         calculate D2E/DX2 analytically  !
 ! D67   D(33,10,23,25)        122.2587         calculate D2E/DX2 analytically  !
 ! D68   D(33,10,23,27)         -8.152          calculate D2E/DX2 analytically  !
 ! D69   D(5,10,33,27)         -22.8794         calculate D2E/DX2 analytically  !
 ! D70   D(9,10,33,27)         116.5162         calculate D2E/DX2 analytically  !
 ! D71   D(23,10,33,27)         11.4284         calculate D2E/DX2 analytically  !
 ! D72   D(24,10,33,27)        -10.4736         calculate D2E/DX2 analytically  !
 ! D73   D(9,11,12,13)          -1.5767         calculate D2E/DX2 analytically  !
 ! D74   D(9,11,12,18)         178.9923         calculate D2E/DX2 analytically  !
 ! D75   D(17,11,12,13)        179.0453         calculate D2E/DX2 analytically  !
 ! D76   D(17,11,12,18)         -0.3857         calculate D2E/DX2 analytically  !
 ! D77   D(11,12,13,14)         -0.5086         calculate D2E/DX2 analytically  !
 ! D78   D(11,12,13,15)       -179.5477         calculate D2E/DX2 analytically  !
 ! D79   D(18,12,13,14)        178.9183         calculate D2E/DX2 analytically  !
 ! D80   D(18,12,13,15)         -0.1208         calculate D2E/DX2 analytically  !
 ! D81   D(12,13,14,8)           1.9663         calculate D2E/DX2 analytically  !
 ! D82   D(12,13,14,16)       -178.4357         calculate D2E/DX2 analytically  !
 ! D83   D(15,13,14,8)        -178.987          calculate D2E/DX2 analytically  !
 ! D84   D(15,13,14,16)          0.611          calculate D2E/DX2 analytically  !
 ! D85   D(10,23,25,26)         65.0327         calculate D2E/DX2 analytically  !
 ! D86   D(10,23,25,34)        -80.3082         calculate D2E/DX2 analytically  !
 ! D87   D(10,23,25,45)        164.9413         calculate D2E/DX2 analytically  !
 ! D88   D(24,23,25,26)        -15.2996         calculate D2E/DX2 analytically  !
 ! D89   D(24,23,25,34)       -160.6405         calculate D2E/DX2 analytically  !
 ! D90   D(24,23,25,45)         84.609          calculate D2E/DX2 analytically  !
 ! D91   D(27,23,25,26)        172.693          calculate D2E/DX2 analytically  !
 ! D92   D(27,23,25,34)         27.3521         calculate D2E/DX2 analytically  !
 ! D93   D(27,23,25,45)        -87.3985         calculate D2E/DX2 analytically  !
 ! D94   D(10,23,27,28)        129.5312         calculate D2E/DX2 analytically  !
 ! D95   D(10,23,27,29)       -104.4214         calculate D2E/DX2 analytically  !
 ! D96   D(10,23,27,33)         15.3824         calculate D2E/DX2 analytically  !
 ! D97   D(24,23,27,28)       -147.8021         calculate D2E/DX2 analytically  !
 ! D98   D(24,23,27,29)        -21.7547         calculate D2E/DX2 analytically  !
 ! D99   D(24,23,27,33)         98.0491         calculate D2E/DX2 analytically  !
 ! D100  D(25,23,27,28)         24.0018         calculate D2E/DX2 analytically  !
 ! D101  D(25,23,27,29)        150.0492         calculate D2E/DX2 analytically  !
 ! D102  D(25,23,27,33)        -90.147          calculate D2E/DX2 analytically  !
 ! D103  D(23,25,26,7)         -99.1745         calculate D2E/DX2 analytically  !
 ! D104  D(34,25,26,7)          51.5709         calculate D2E/DX2 analytically  !
 ! D105  D(45,25,26,7)         173.5657         calculate D2E/DX2 analytically  !
 ! D106  D(23,25,34,35)       -179.125          calculate D2E/DX2 analytically  !
 ! D107  D(23,25,34,36)          6.5067         calculate D2E/DX2 analytically  !
 ! D108  D(26,25,34,35)         35.727          calculate D2E/DX2 analytically  !
 ! D109  D(26,25,34,36)       -138.6412         calculate D2E/DX2 analytically  !
 ! D110  D(45,25,34,35)        -79.1627         calculate D2E/DX2 analytically  !
 ! D111  D(45,25,34,36)        106.4691         calculate D2E/DX2 analytically  !
 ! D112  D(23,27,29,30)         56.3874         calculate D2E/DX2 analytically  !
 ! D113  D(23,27,29,31)        175.9028         calculate D2E/DX2 analytically  !
 ! D114  D(23,27,29,32)        -64.5837         calculate D2E/DX2 analytically  !
 ! D115  D(28,27,29,30)       -178.389          calculate D2E/DX2 analytically  !
 ! D116  D(28,27,29,31)        -58.8736         calculate D2E/DX2 analytically  !
 ! D117  D(28,27,29,32)         60.6399         calculate D2E/DX2 analytically  !
 ! D118  D(33,27,29,30)        -61.8179         calculate D2E/DX2 analytically  !
 ! D119  D(33,27,29,31)         57.6975         calculate D2E/DX2 analytically  !
 ! D120  D(33,27,29,32)        177.211          calculate D2E/DX2 analytically  !
 ! D121  D(23,27,33,10)        -15.3684         calculate D2E/DX2 analytically  !
 ! D122  D(28,27,33,10)       -132.8372         calculate D2E/DX2 analytically  !
 ! D123  D(29,27,33,10)        106.5623         calculate D2E/DX2 analytically  !
 ! D124  D(25,34,35,37)       -174.6455         calculate D2E/DX2 analytically  !
 ! D125  D(25,34,35,38)          3.9695         calculate D2E/DX2 analytically  !
 ! D126  D(36,34,35,37)          0.0171         calculate D2E/DX2 analytically  !
 ! D127  D(36,34,35,38)        178.6322         calculate D2E/DX2 analytically  !
 ! D128  D(25,34,36,39)        173.6965         calculate D2E/DX2 analytically  !
 ! D129  D(25,34,36,40)         -3.6963         calculate D2E/DX2 analytically  !
 ! D130  D(35,34,36,39)         -0.4811         calculate D2E/DX2 analytically  !
 ! D131  D(35,34,36,40)       -177.8739         calculate D2E/DX2 analytically  !
 ! D132  D(34,35,37,41)         -0.0013         calculate D2E/DX2 analytically  !
 ! D133  D(34,35,37,42)        179.621          calculate D2E/DX2 analytically  !
 ! D134  D(38,35,37,41)       -178.6174         calculate D2E/DX2 analytically  !
 ! D135  D(38,35,37,42)          1.0049         calculate D2E/DX2 analytically  !
 ! D136  D(34,36,39,41)          0.9358         calculate D2E/DX2 analytically  !
 ! D137  D(34,36,39,43)       -178.7304         calculate D2E/DX2 analytically  !
 ! D138  D(40,36,39,41)        178.4061         calculate D2E/DX2 analytically  !
 ! D139  D(40,36,39,43)         -1.2601         calculate D2E/DX2 analytically  !
 ! D140  D(35,37,41,39)          0.451          calculate D2E/DX2 analytically  !
 ! D141  D(35,37,41,44)        179.3697         calculate D2E/DX2 analytically  !
 ! D142  D(42,37,41,39)       -179.1694         calculate D2E/DX2 analytically  !
 ! D143  D(42,37,41,44)         -0.2506         calculate D2E/DX2 analytically  !
 ! D144  D(36,39,41,37)         -0.9219         calculate D2E/DX2 analytically  !
 ! D145  D(36,39,41,44)       -179.8411         calculate D2E/DX2 analytically  !
 ! D146  D(43,39,41,37)        178.7416         calculate D2E/DX2 analytically  !
 ! D147  D(43,39,41,44)         -0.1776         calculate D2E/DX2 analytically  !
 --------------------------------------------------------------------------------
 Trust Radius=3.00D-01 FncErr=1.00D-07 GrdErr=1.00D-06 EigMax=2.50D+02 EigMin=1.00D-04
 Number of steps in this run=    270 maximum allowed number of steps=    270.
 Search for a saddle point of order  1.
 GradGradGradGradGradGradGradGradGradGradGradGradGradGradGradGradGradGrad

                          Input orientation:                          
 ---------------------------------------------------------------------
 Center     Atomic      Atomic             Coordinates (Angstroms)
 Number     Number       Type             X           Y           Z
 ---------------------------------------------------------------------
      1          6           0       -3.765291    0.642464   -1.784159
      2          6           0       -4.691335    1.576052   -1.328583
      3          6           0       -4.618683    2.058095   -0.022904
      4          6           0       -3.614790    1.608934    0.828884
      5          6           0       -2.661599    0.701289    0.361432
      6          6           0       -2.731040    0.214188   -0.948172
      7         16           0       -1.514039   -0.893995   -1.618773
      8          6           0       -1.154826   -1.955900   -0.239579
      9          6           0       -1.097103   -1.484155    1.075825
     10         16           0       -1.355199    0.228580    1.470583
     11          6           0       -0.782167   -2.350283    2.124455
     12          6           0       -0.478686   -3.680636    1.855089
     13          6           0       -0.522036   -4.151965    0.544627
     14          6           0       -0.878152   -3.300140   -0.496690
     15          1           0       -0.293368   -5.190635    0.329612
     16          1           0       -0.935392   -3.677462   -1.513002
     17          1           0       -0.765252   -1.980697    3.145226
     18          1           0       -0.218264   -4.347805    2.669935
     19          1           0       -3.840013    0.249801   -2.793693
     20          1           0       -3.568007    1.963658    1.854031
     21          1           0       -5.481308    1.912538   -1.991938
     22          1           0       -5.349421    2.773346    0.339508
     23          6           0        0.893843    1.720425    0.751658
     24          1           0        0.098842    2.445233    0.583417
     25          6           0        1.230446    0.915304   -0.422854
     26          1           0        0.463126    0.981862   -1.190383
     27          6           0        1.599755    1.777905    2.057860
     28          1           0        2.644124    1.475597    1.941767
     29          6           0        1.470798    3.139777    2.735169
     30          1           0        0.419503    3.412311    2.868268
     31          1           0        1.943088    3.105048    3.719124
     32          1           0        1.962271    3.921345    2.148377
     33          1           0        1.140508    1.010414    2.695766
     34          6           0        1.947644   -0.383427   -0.450174
     35          6           0        2.159101   -0.938929   -1.720177
     36          6           0        2.307117   -1.110964    0.687420
     37          6           0        2.719924   -2.200343   -1.853499
     38          1           0        1.860566   -0.386065   -2.607400
     39          6           0        2.861341   -2.381910    0.549676
     40          1           0        2.127906   -0.729109    1.684716
     41          6           0        3.077047   -2.923346   -0.714246
     42          1           0        2.872939   -2.622069   -2.841439
     43          1           0        3.118917   -2.949512    1.437878
     44          1           0        3.506862   -3.915193   -0.813168
     45         35           0        2.416352    2.521126   -0.881198
 ---------------------------------------------------------------------
                    Distance matrix (angstroms):
                    1          2          3          4          5
     1  C    0.000000
     2  C    1.391651   0.000000
     3  C    2.415431   1.393715   0.000000
     4  C    2.790109   2.411368   1.391075   0.000000
     5  C    2.413536   2.782299   2.412222   1.396748   0.000000
     6  C    1.397129   2.417052   2.796303   2.425749   1.398983
     7  S    2.730603   4.034917   4.571701   4.082748   2.789809
     8  C    3.993964   5.115419   5.306356   4.461062   3.113235
     9  C    4.452106   5.297598   5.114320   3.995864   2.781038
    10  S    4.071018   4.558598   4.028394   2.724501   1.777738
    11  C    5.756112   6.528489   6.226058   5.037624   3.994071
    12  C    6.537208   7.450835   7.321166   6.234404   5.118338
    13  C    6.239271   7.328175   7.461197   6.544760   5.307105
    14  C    5.053442   6.245771   6.551849   5.774543   4.464134
    15  H    7.109664   8.238918   8.448473   7.583881   6.350142
    16  H    5.171423   6.460691   6.977366   6.372565   5.066237
    17  H    6.338773   6.933942   6.418553   5.135247   4.305658
    18  H    7.571205   8.431405   8.225000   7.099901   6.065676
    19  H    1.085784   2.151799   3.399048   3.875698   3.398134
    20  H    3.875681   3.397225   2.153073   1.085792   2.154763
    21  H    2.144988   1.085044   2.154624   3.396042   3.867329
    22  H    3.400013   2.156181   1.084852   2.145761   3.393860
    23  C    5.412938   5.961750   5.576909   4.510672   3.719151
    24  H    4.877183   5.230393   4.772059   3.814540   3.272713
    25  C    5.185073   6.026975   5.973127   5.052156   3.976043
    26  H    4.283371   5.190436   5.324102   4.593480   3.500108
    27  C    6.695824   7.147486   6.563311   5.360076   4.711275
    28  H    7.460378   8.032076   7.546363   6.358482   5.589965
    29  C    7.353742   7.545277   6.771911   5.642748   5.353275
    30  H    6.843218   6.863386   5.964570   4.866906   4.809060
    31  H    8.302773   8.475420   7.625990   6.440641   6.185087
    32  H    7.682504   7.865121   7.176010   6.179961   5.911185
    33  H    6.653719   7.108145   6.454230   5.143572   4.472213
    34  C    5.955636   6.977622   7.018564   6.045342   4.804210
    35  C    6.132154   7.308006   7.602713   6.806404   5.501142
    36  C    6.786557   7.762902   7.649458   6.518193   5.298931
    37  C    7.081269   8.334474   8.679892   7.863483   6.502782
    38  H    5.778050   6.957922   7.391495   6.765175   5.517815
    39  C    7.648913   8.731336   8.717353   7.612166   6.328066
    40  H    6.974531   7.803575   7.496728   6.259189   5.170733
    41  C    7.789564   8.998319   9.193311   8.228213   6.872199
    42  H    7.472691   8.782437   9.272134   8.571073   7.206539
    43  H    8.406910   9.441084   9.331691   8.154331   6.921087
    44  H    8.637087   9.880782  10.115788   9.161345   7.793683
    45  Br   6.523605   7.184186   7.102308   6.334915   5.535479
                    6          7          8          9         10
     6  C    0.000000
     7  S    1.777320   0.000000
     8  C    2.774137   1.777316   0.000000
     9  C    3.106555   2.789800   1.398629   0.000000
    10  S    2.782718   3.290824   2.781503   1.776488   0.000000
    11  C    4.451478   4.082667   2.425504   1.396061   2.721479
    12  C    5.301040   4.572203   2.796339   2.411270   4.024685
    13  C    5.115803   4.034692   2.416217   2.780303   4.554199
    14  C    3.998441   2.730010   1.396294   2.412166   4.068120
    15  H    6.065236   4.873126   3.395526   3.865335   5.638900
    16  H    4.322999   2.844944   2.152564   3.396877   4.933070
    17  H    5.043585   4.943409   3.407240   2.153857   2.834320
    18  H    6.341650   5.656930   3.881189   3.393234   4.865631
    19  H    2.153378   2.845850   4.312638   5.050082   4.935464
    20  H    3.407859   4.944222   5.056637   4.312585   2.837965
    21  H    3.396736   4.873921   6.062509   6.337977   5.643540
    22  H    3.881150   5.656360   6.347892   6.062234   4.869186
    23  C    4.277610   4.272240   4.323767   3.786593   2.792963
    24  H    3.915553   4.312942   4.649621   4.136767   2.795505
    25  C    4.057203   3.497997   3.737235   3.663458   3.277538
    26  H    3.294038   2.758902   3.486007   3.694760   3.309755
    27  C    5.498838   5.509301   5.177571   4.344936   3.387780
    28  H    6.231797   5.965126   5.564662   4.848378   4.215644
    29  C    6.307259   6.643597   6.458247   5.543310   4.249765
    30  H    5.892294   6.512787   6.399603   5.430315   3.903746
    31  H    7.210284   7.512471   7.133134   6.106601   4.920234
    32  H    6.734894   7.033040   7.068284   6.303139   5.010142
    33  H    5.375978   5.411898   4.762754   3.722094   2.888060
    34  C    4.742914   3.689113   3.484586   3.579212   3.869449
    35  C    5.083222   3.674814   3.769418   4.326403   4.888183
    36  C    5.460239   4.468426   3.682159   3.446570   3.977472
    37  C    6.030140   4.437126   4.204543   4.864520   5.792738
    38  H    4.918962   3.552933   4.142891   4.849717   5.229616
    39  C    6.344919   5.104901   4.115095   4.092930   5.044000
    40  H    5.606359   4.919755   3.998032   3.367718   3.618707
    41  C    6.605506   5.100442   4.366922   4.764363   5.861136
    42  H    6.559984   4.871009   4.841110   5.692191   6.678090
    43  H    7.065708   5.918830   4.697447   4.478078   5.488083
    44  H    7.482074   5.914904   5.089123   5.538478   6.784247
    45  Br   5.641107   5.258806   5.762703   5.675965   5.001124
                   11         12         13         14         15
    11  C    0.000000
    12  C    1.390862   0.000000
    13  C    2.410308   1.393320   0.000000
    14  C    2.789595   2.415619   1.391677   0.000000
    15  H    3.395289   2.154419   1.085060   2.144462   0.000000
    16  H    3.875045   3.398916   2.151709   1.085605   2.469233
    17  H    1.085750   2.153222   3.396568   3.875207   4.295819
    18  H    2.146073   1.084854   2.155821   3.400084   2.488597
    19  H    6.348152   6.953994   6.444292   5.162453   7.206391
    20  H    5.142385   6.434435   6.956531   6.361508   8.014426
    21  H    7.562953   8.432641   8.234485   7.113144   9.097218
    22  H    7.092067   8.226477   8.444267   7.588063   9.433386
    23  C    4.611317   5.680920   6.044215   5.468493   7.024980
    24  H    5.113506   6.283069   6.626463   5.927095   7.650145
    25  C    4.604721   5.406738   5.448342   4.713980   6.338036
    26  H    4.862314   5.648079   5.507902   4.540460   6.401749
    27  C    4.766542   5.844374   6.477286   6.200991   7.425046
    28  H    5.139086   6.028780   6.606514   6.415619   7.461002
    29  C    5.965700   7.147941   7.870156   7.578589   8.848432
    30  H    5.933360   7.221023   7.968944   7.619964   8.997980
    31  H    6.303223   7.442118   8.295692   8.170613   9.236281
    32  H    6.845862   7.989644   8.597798   8.198428   9.561589
    33  H    3.913740   5.033337   5.834519   5.731286   6.790265
    34  C    4.236638   4.698181   4.614198   4.061342   5.360919
    35  C    5.042239   5.220862   4.758301   4.036972   5.319139
    36  C    3.625556   3.965774   4.155982   4.042344   4.851213
    37  C    5.302004   5.116248   4.479971   3.999579   4.773651
    38  H    5.764776   6.019976   5.458394   4.521892   6.029043
    39  C    3.969393   3.813997   3.818424   3.990218   4.229604
    40  H    3.360074   3.941429   4.476376   4.517202   5.253959
    41  C    4.824952   4.451765   4.005954   3.979058   4.194036
    42  H    6.172015   5.866117   5.033079   4.475300   5.165133
    43  H    4.006110   3.694774   3.937046   4.454442   4.230198
    44  H    5.429028   4.802000   4.258132   4.439234   4.168267
    45  Br   6.557065   7.370913   7.429485   6.699906   8.263165
                   16         17         18         19         20
    16  H    0.000000
    17  H    4.960549   0.000000
    18  H    4.296579   2.475540   0.000000
    19  H    5.049791   7.049825   8.006640   0.000000
    20  H    7.077415   5.008049   7.191734   4.961112   0.000000
    21  H    7.220999   7.986796   9.414063   2.470092   4.295906
    22  H    8.032955   7.175485   9.081324   4.296922   2.474431
    23  C    6.132860   4.709572   6.460649   6.094394   4.602444
    24  H    6.553778   5.186365   7.113331   5.633771   3.910519
    25  C    5.193532   5.010073   6.274107   5.636783   5.413724
    26  H    4.875370   5.392882   6.616018   4.650110   5.146107
    27  C    6.995645   4.571948   6.419046   7.447398   5.175115
    28  H    7.162568   5.001812   6.529587   8.122265   6.231892
    29  C    8.385193   5.602439   7.676006   8.192984   5.248735
    30  H    8.443705   5.528552   7.788805   7.759043   4.362053
    31  H    9.036771   5.790446   7.830534   9.165887   5.929040
    32  H    8.918745   6.577780   8.567707   8.459952   5.873938
    33  H    6.633195   3.575008   5.527878   7.451059   4.877223
    34  C    4.504683   4.778910   5.490221   6.276148   6.421882
    35  C    4.137435   5.771418   6.045278   6.209258   7.348452
    36  C    4.684296   4.029479   4.559063   7.194236   6.732857
    37  C    3.957165   6.097700   5.805687   7.065405   8.403735
    38  H    4.455152   6.521539   6.918611   5.738957   7.409114
    39  C    4.510906   4.477726   4.224241   7.938020   7.869042
    40  H    5.319961   3.474180   4.423814   7.525322   6.302625
    41  C    4.160092   5.526968   4.933644   7.889150   8.639190
    42  H    4.169171   7.034767   6.550492   7.301619   9.195766
    43  H    5.067053   4.352058   3.822298   8.750343   8.308272
    44  H    4.503321   6.136947   5.118176   8.674458   9.577505
    45  Br   7.075016   6.826500   8.169086   6.925219   6.603393
                   21         22         23         24         25
    21  H    0.000000
    22  H    2.488780   0.000000
    23  C    6.943110   6.344829   0.000000
    24  H    6.168816   5.463581   1.088889   0.000000
    25  C    6.964492   6.879547   1.463216   2.152624   0.000000
    26  H    6.070004   6.271817   2.121913   2.328202   1.087341
    27  C    8.158458   7.227357   1.485860   2.207272   2.652247
    28  H    9.038119   8.255189   2.130677   3.043644   2.811378
    29  C    8.496083   7.238014   2.506343   2.644748   3.870292
    30  H    7.790410   6.331144   2.750912   2.501721   4.210007
    31  H    9.442455   8.044409   3.438597   3.697196   4.739074
    32  H    8.751250   7.619104   2.817164   2.846116   4.022820
    33  H    8.163139   7.125943   2.084350   2.757860   3.121366
    34  C    7.927031   7.989742   2.642175   3.533794   1.483854
    35  C    8.159692   8.625612   3.844868   4.582986   2.446145
    36  C    8.773830   8.592525   3.165159   4.187342   2.549057
    37  C    9.175792   9.729398   5.049142   5.864299   3.737987
    38  H    7.717868   8.405359   4.081069   4.615326   2.619705
    39  C    9.721208   9.697291   4.554229   5.561821   3.804899
    40  H    8.854164   8.365835   2.897193   3.925100   2.819819
    41  C    9.912805  10.225853   5.336653   6.274972   4.269670
    42  H    9.543467  10.336156   5.973644   6.715862   4.589155
    43  H   10.457870  10.279605   5.218253   6.241332   4.686731
    44  H   10.776787  11.157910   6.405992   7.349835   5.354261
    45  Br   7.998572   7.865174   2.371787   2.742574   2.048198
                   26         27         28         29         30
    26  H    0.000000
    27  C    3.532236   0.000000
    28  H    3.848492   1.093423   0.000000
    29  C    4.591509   1.526458   2.185332   0.000000
    30  H    4.730923   2.172795   3.091634   1.094172   0.000000
    31  H    5.549907   2.153830   2.511087   1.091985   1.771914
    32  H    4.694179   2.175763   2.547409   1.093947   1.776933
    33  H    3.944847   1.098578   1.745214   2.155187   2.513705
    34  C    2.148422   3.329057   3.108446   4.773548   5.268292
    35  C    2.616572   4.686963   4.413051   6.079450   6.558454
    36  C    3.362494   3.274757   2.894349   4.791816   5.364625
    37  C    3.957182   5.690340   5.284158   7.150739   7.686931
    38  H    2.414953   5.149314   4.977416   6.412997   6.818157
    39  C    4.482656   4.601117   4.106758   6.099100   6.701600
    40  H    3.736992   2.589073   2.278878   4.062453   4.633659
    41  C    4.723340   5.654089   5.156794   7.158209   7.748387
    42  H    4.639127   6.707004   6.302562   8.140235   8.662208
    43  H    5.423715   5.004069   4.478942   6.440396   7.057311
    44  H    5.778215   6.655165   6.115112   8.155296   8.762253
    45  Br   2.505997   3.139629   3.018964   3.788788   4.340520
                   31         32         33         34         35
    31  H    0.000000
    32  H    1.770298   0.000000
    33  H    2.465540   3.073833   0.000000
    34  C    5.436223   5.028294   3.534289   0.000000
    35  C    6.781328   6.215039   4.933358   1.402214   0.000000
    36  C    5.205622   5.251423   3.145580   1.397373   2.418270
    37  C    7.733355   7.352830   5.787860   2.422173   1.386889
    38  H    7.226312   6.417284   5.531022   2.158984   1.087174
    39  C    6.402757   6.564693   4.367474   2.414224   2.779850
    40  H    4.344391   4.676445   2.241231   2.170195   3.411494
    41  C    7.568498   7.502475   5.554533   2.792217   2.406747
    42  H    8.758166   8.279121   6.845209   3.403797   2.144704
    43  H    6.576044   7.003664   4.601891   3.394321   3.864842
    44  H    8.501226   8.518676   6.494140   3.877666   3.390763
    45  Br   4.661320   3.368253   4.087138   2.973533   3.569600
                   36         37         38         39         40
    36  C    0.000000
    37  C    2.795251   0.000000
    38  H    3.403046   2.144404   0.000000
    39  C    1.393356   2.414170   3.866792   0.000000
    40  H    1.082834   3.877368   4.314094   2.134946   0.000000
    41  C    2.417062   1.395768   3.391409   1.391826   3.386822
    42  H    3.880263   1.085031   2.465641   3.399628   4.962303
    43  H    2.145336   3.399060   4.951665   1.085090   2.444017
    44  H    3.399243   2.154593   4.287692   2.150581   4.276924
    45  Br   3.957849   4.830093   3.426431   5.126907   4.151041
                   41         42         43         44         45
    41  C    0.000000
    42  H    2.158096   0.000000
    43  H    2.152690   4.298869   0.000000
    44  H    1.085489   2.487551   2.479970   0.000000
    45  Br   5.486954   5.522995   5.983276   6.528403   0.000000
 Stoichiometry    C22H20BrS2(1+)
 Framework group  C1[X(C22H20BrS2)]
 Deg. of freedom   129
 Full point group                 C1      NOp   1
 Largest Abelian subgroup         C1      NOp   1
 Largest concise Abelian subgroup C1      NOp   1
                         Standard orientation:                         
 ---------------------------------------------------------------------
 Center     Atomic      Atomic             Coordinates (Angstroms)
 Number     Number       Type             X           Y           Z
 ---------------------------------------------------------------------
      1          6           0        3.765291   -0.642463   -1.784159
      2          6           0        4.691335   -1.576051   -1.328583
      3          6           0        4.618683   -2.058094   -0.022904
      4          6           0        3.614790   -1.608933    0.828884
      5          6           0        2.661599   -0.701288    0.361432
      6          6           0        2.731040   -0.214187   -0.948172
      7         16           0        1.514039    0.893995   -1.618773
      8          6           0        1.154826    1.955900   -0.239579
      9          6           0        1.097103    1.484155    1.075825
     10         16           0        1.355199   -0.228580    1.470583
     11          6           0        0.782166    2.350283    2.124455
     12          6           0        0.478685    3.680636    1.855089
     13          6           0        0.522035    4.151965    0.544627
     14          6           0        0.878151    3.300140   -0.496690
     15          1           0        0.293367    5.190635    0.329612
     16          1           0        0.935391    3.677462   -1.513002
     17          1           0        0.765252    1.980697    3.145226
     18          1           0        0.218263    4.347805    2.669935
     19          1           0        3.840013   -0.249800   -2.793693
     20          1           0        3.568007   -1.963657    1.854031
     21          1           0        5.481308   -1.912537   -1.991938
     22          1           0        5.349422   -2.773345    0.339508
     23          6           0       -0.893843   -1.720425    0.751658
     24          1           0       -0.098842   -2.445233    0.583417
     25          6           0       -1.230446   -0.915304   -0.422854
     26          1           0       -0.463126   -0.981862   -1.190383
     27          6           0       -1.599755   -1.777905    2.057860
     28          1           0       -2.644124   -1.475598    1.941767
     29          6           0       -1.470797   -3.139777    2.735169
     30          1           0       -0.419502   -3.412311    2.868268
     31          1           0       -1.943087   -3.105048    3.719124
     32          1           0       -1.962270   -3.921345    2.148377
     33          1           0       -1.140508   -1.010414    2.695766
     34          6           0       -1.947644    0.383427   -0.450174
     35          6           0       -2.159101    0.938928   -1.720177
     36          6           0       -2.307117    1.110963    0.687420
     37          6           0       -2.719925    2.200342   -1.853499
     38          1           0       -1.860566    0.386065   -2.607400
     39          6           0       -2.861342    2.381909    0.549676
     40          1           0       -2.127906    0.729108    1.684716
     41          6           0       -3.077048    2.923345   -0.714246
     42          1           0       -2.872940    2.622068   -2.841439
     43          1           0       -3.118918    2.949511    1.437878
     44          1           0       -3.506863    3.915192   -0.813168
     45         35           0       -2.416352   -2.521127   -0.881198
 ---------------------------------------------------------------------
 Rotational constants (GHZ):           0.1917537           0.1616827           0.1184071
 Standard basis: 6-31+G(d,p) (6D, 7F)
 There are   598 symmetry adapted cartesian basis functions of A   symmetry.
 There are   598 symmetry adapted basis functions of A   symmetry.
   598 basis functions,  1043 primitive gaussians,   598 cartesian basis functions
   109 alpha electrons      109 beta electrons
       nuclear repulsion energy      3059.0714392121 Hartrees.
 NAtoms=   45 NActive=   45 NUniq=   45 SFac= 1.00D+00 NAtFMM=   60 NAOKFM=F Big=F
 Integral buffers will be    131072 words long.
 Raffenetti 2 integral format.
 Two-electron integral symmetry is turned on.
 Nuclear repulsion after empirical dispersion term =     3059.0295109313 Hartrees.
 Force inversion solution in PCM.
 ------------------------------------------------------------------------------
 Polarizable Continuum Model (PCM)
 =================================
 Model                : PCM.
 Atomic radii         : SMD-Coulomb.
 Polarization charges : Total charges.
 Charge compensation  : None.
 Solution method      : Matrix inversion.
 Cavity type          : VdW (van der Waals Surface) (Alpha=1.000).
 Cavity algorithm     : GePol (No added spheres)
                        Default sphere list used, NSphG=   45.
                        Lebedev-Laikov grids with approx.  5.0 points / Ang**2.
                        Smoothing algorithm: York/Karplus (Gamma=1.0000).
                        Polarization charges: spherical gaussians, with
                                              point-specific exponents (IZeta= 3).
                        Self-potential: point-specific (ISelfS= 7).
                        Self-field    : sphere-specific E.n sum rule (ISelfD= 2).
 1st derivatives      : Analytical E(r).r(x)/FMM algorithm (CHGder, D1EAlg=3).
                        Cavity 1st derivative terms included.
 2nd derivatives      : Analytical E(r).r(xy)/FMM algorithm (CHGder, D2EAlg=3).
                        Cavity 2nd derivative terms included.
 Solvent              : Dichloromethane, Eps=   8.930000 Eps(inf)=   2.028346
 ------------------------------------------------------------------------------
 ------------------------------------------------------------------------------
 Atomic radii for non-electrostatic terms: SMD-CDS.
 ------------------------------------------------------------------------------
 Nuclear repulsion after PCM non-electrostatic terms =     3059.0134880948 Hartrees.
 One-electron integrals computed using PRISM.
 NBasis=   598 RedAO= T EigKep=  1.27D-06  NBF=   598
 NBsUse=   595 1.00D-06 EigRej=  9.90D-07 NBFU=   595
 ExpMin= 3.50D-02 ExpMax= 5.74D+05 ExpMxC= 5.74D+03 IAcc=3 IRadAn=         5 AccDes= 0.00D+00
 Harris functional with IExCor= 4639 and IRadAn=       5 diagonalized for initial guess.
 HarFok:  IExCor= 4639 AccDes= 0.00D+00 IRadAn=         5 IDoV= 1 UseB2=F ITyADJ=14
 ICtDFT=  3500011 ScaDFX=  1.000000  1.000000  1.000000  1.000000
 FoFCou: FMM=F IPFlag=           0 FMFlag=      100000 FMFlg1=           0
         NFxFlg=           0 DoJE=T BraDBF=F KetDBF=T FulRan=T
         wScrn=  0.000000 ICntrl=       500 IOpCl=  0 I1Cent=   200000004 NGrid=           0
         NMat0=    1 NMatS0=      1 NMatT0=    0 NMatD0=    1 NMtDS0=    0 NMtDT0=    0
 Petite list used in FoFCou.
 Requested convergence on RMS density matrix=1.00D-08 within 128 cycles.
 Requested convergence on MAX density matrix=1.00D-06.
 Requested convergence on             energy=1.00D-06.
 No special actions if energy rises.
 Inv3:  Mode=1 IEnd=    34782075.
 Iteration    1 A*A^-1 deviation from unit magnitude is 3.11D-15 for    597.
 Iteration    1 A*A^-1 deviation from orthogonality  is 2.22D-15 for   2019    686.
 Iteration    1 A^-1*A deviation from unit magnitude is 2.89D-15 for    615.
 Iteration    1 A^-1*A deviation from orthogonality  is 2.66D-15 for   1735    198.
 Error on total polarization charges =  0.05077
 SCF Done:  E(RwB97XD) =  -4218.07000860     A.U. after   19 cycles
            NFock= 19  Conv=0.33D-08     -V/T= 2.0065
 SMD-CDS (non-electrostatic) energy       (kcal/mol) =     -10.05
 (included in total energy above)
 DoSCS=F DFT=T ScalE2(SS,OS)=  1.000000  1.000000
 Range of M.O.s used for correlation:     1   595
 NBasis=   598 NAE=   109 NBE=   109 NFC=     0 NFV=     0
 NROrb=    595 NOA=   109 NOB=   109 NVA=   486 NVB=   486

 **** Warning!!: The largest alpha MO coefficient is  0.13868080D+03

 Symmetrizing basis deriv contribution to polar:
 IMax=3 JMax=2 DiffMx= 0.00D+00
 G2DrvN: will do    46 centers at a time, making    1 passes.
 Calling FoFCou, ICntrl=  3107 FMM=F I1Cent=   0 AccDes= 0.00D+00.
 NEqPCM:  Using equilibrium solvation (IEInf=0, Eps=   8.9300, EpsInf=   2.0283)
 G2PCM: DoFxE=T DoFxN=T DoGrad=T DoDP/DQ/DG/TGxP=FFFF NFrqRd=   0 IEInf=0 SqF1=F DoCFld=F IF1Alg=4.
 End of G2Drv F.D. properties file   721 does not exist.
 End of G2Drv F.D. properties file   722 does not exist.
 End of G2Drv F.D. properties file   788 does not exist.
          IDoAtm=111111111111111111111111111111111111111111111
 NEqPCM:  Using equilibrium solvation (IEInf=0, Eps=   8.9300, EpsInf=   2.0283)
          Differentiating once with respect to nuclear coordinates.
 CalDSu exits because no D1Ps are significant.
          There are   138 degrees of freedom in the 1st order CPHF.  IDoFFX=6 NUNeed=     0.
    132 vectors produced by pass  0 Test12= 5.30D-14 1.00D-09 XBig12= 3.37D-01 9.20D-02.
 AX will form   132 AO Fock derivatives at one time.
    132 vectors produced by pass  1 Test12= 5.30D-14 1.00D-09 XBig12= 1.36D-02 2.44D-02.
    132 vectors produced by pass  2 Test12= 5.30D-14 1.00D-09 XBig12= 4.36D-04 3.01D-03.
    132 vectors produced by pass  3 Test12= 5.30D-14 1.00D-09 XBig12= 5.30D-06 2.98D-04.
    132 vectors produced by pass  4 Test12= 5.30D-14 1.00D-09 XBig12= 5.26D-08 2.49D-05.
    132 vectors produced by pass  5 Test12= 5.30D-14 1.00D-09 XBig12= 4.59D-10 2.15D-06.
    132 vectors produced by pass  6 Test12= 5.30D-14 1.00D-09 XBig12= 3.60D-12 1.71D-07.
     74 vectors produced by pass  7 Test12= 5.30D-14 1.00D-09 XBig12= 2.49D-14 1.10D-08.
 InvSVY:  IOpt=1 It=  1 EMax= 6.11D-16
 Solved reduced A of dimension   998 with   138 vectors.
 End of Minotr F.D. properties file   721 does not exist.
 End of Minotr F.D. properties file   722 does not exist.
 End of Minotr F.D. properties file   788 does not exist.

 **********************************************************************

            Population analysis using the SCF Density.

 **********************************************************************

 Orbital symmetries:
       Occupied  (A) (A) (A) (A) (A) (A) (A) (A) (A) (A) (A) (A)
                 (A) (A) (A) (A) (A) (A) (A) (A) (A) (A) (A) (A)
                 (A) (A) (A) (A) (A) (A) (A) (A) (A) (A) (A) (A)
                 (A) (A) (A) (A) (A) (A) (A) (A) (A) (A) (A) (A)
                 (A) (A) (A) (A) (A) (A) (A) (A) (A) (A) (A) (A)
                 (A) (A) (A) (A) (A) (A) (A) (A) (A) (A) (A) (A)
                 (A) (A) (A) (A) (A) (A) (A) (A) (A) (A) (A) (A)
                 (A) (A) (A) (A) (A) (A) (A) (A) (A) (A) (A) (A)
                 (A) (A) (A) (A) (A) (A) (A) (A) (A) (A) (A) (A)
                 (A)
       Virtual   (A) (A) (A) (A) (A) (A) (A) (A) (A) (A) (A) (A)
                 (A) (A) (A) (A) (A) (A) (A) (A) (A) (A) (A) (A)
                 (A) (A) (A) (A) (A) (A) (A) (A) (A) (A) (A) (A)
                 (A) (A) (A) (A) (A) (A) (A) (A) (A) (A) (A) (A)
                 (A) (A) (A) (A) (A) (A) (A) (A) (A) (A) (A) (A)
                 (A) (A) (A) (A) (A) (A) (A) (A) (A) (A) (A) (A)
                 (A) (A) (A) (A) (A) (A) (A) (A) (A) (A) (A) (A)
                 (A) (A) (A) (A) (A) (A) (A) (A) (A) (A) (A) (A)
                 (A) (A) (A) (A) (A) (A) (A) (A) (A) (A) (A) (A)
                 (A) (A) (A) (A) (A) (A) (A) (A) (A) (A) (A) (A)
                 (A) (A) (A) (A) (A) (A) (A) (A) (A) (A) (A) (A)
                 (A) (A) (A) (A) (A) (A) (A) (A) (A) (A) (A) (A)
                 (A) (A) (A) (A) (A) (A) (A) (A) (A) (A) (A) (A)
                 (A) (A) (A) (A) (A) (A) (A) (A) (A) (A) (A) (A)
                 (A) (A) (A) (A) (A) (A) (A) (A) (A) (A) (A) (A)
                 (A) (A) (A) (A) (A) (A) (A) (A) (A) (A) (A) (A)
                 (A) (A) (A) (A) (A) (A) (A) (A) (A) (A) (A) (A)
                 (A) (A) (A) (A) (A) (A) (A) (A) (A) (A) (A) (A)
                 (A) (A) (A) (A) (A) (A) (A) (A) (A) (A) (A) (A)
                 (A) (A) (A) (A) (A) (A) (A) (A) (A) (A) (A) (A)
                 (A) (A) (A) (A) (A) (A) (A) (A) (A) (A) (A) (A)
                 (A) (A) (A) (A) (A) (A) (A) (A) (A) (A) (A) (A)
                 (A) (A) (A) (A) (A) (A) (A) (A) (A) (A) (A) (A)
                 (A) (A) (A) (A) (A) (A) (A) (A) (A) (A) (A) (A)
                 (A) (A) (A) (A) (A) (A) (A) (A) (A) (A) (A) (A)
                 (A) (A) (A) (A) (A) (A) (A) (A) (A) (A) (A) (A)
                 (A) (A) (A) (A) (A) (A) (A) (A) (A) (A) (A) (A)
                 (A) (A) (A) (A) (A) (A) (A) (A) (A) (A) (A) (A)
                 (A) (A) (A) (A) (A) (A) (A) (A) (A) (A) (A) (A)
                 (A) (A) (A) (A) (A) (A) (A) (A) (A) (A) (A) (A)
                 (A) (A) (A) (A) (A) (A) (A) (A) (A) (A) (A) (A)
                 (A) (A) (A) (A) (A) (A) (A) (A) (A) (A) (A) (A)
                 (A) (A) (A) (A) (A) (A) (A) (A) (A) (A) (A) (A)
                 (A) (A) (A) (A) (A) (A) (A) (A) (A) (A) (A) (A)
                 (A) (A) (A) (A) (A) (A) (A) (A) (A) (A) (A) (A)
                 (A) (A) (A) (A) (A) (A) (A) (A) (A) (A) (A) (A)
                 (A) (A) (A) (A) (A) (A) (A) (A) (A) (A) (A) (A)
                 (A) (A) (A) (A) (A) (A) (A) (A) (A) (A) (A) (A)
                 (A) (A) (A) (A) (A) (A) (A) (A) (A) (A) (A) (A)
                 (A) (A) (A) (A) (A) (A) (A) (A) (A) (A) (A) (A)
                 (A) (A) (A) (A) (A) (A)
 The electronic state is 1-A.
 Alpha  occ. eigenvalues -- -483.26532 -89.10949 -89.08992 -62.12556 -56.61677
 Alpha  occ. eigenvalues --  -56.61369 -56.61262 -10.45440 -10.42787 -10.37309
 Alpha  occ. eigenvalues --  -10.37210 -10.37184 -10.37087 -10.35231 -10.34900
 Alpha  occ. eigenvalues --  -10.33680 -10.33528 -10.33523 -10.33385 -10.33253
 Alpha  occ. eigenvalues --  -10.33208 -10.32897 -10.32785 -10.32772 -10.32740
 Alpha  occ. eigenvalues --  -10.32652 -10.32507 -10.32476 -10.31142  -8.77255
 Alpha  occ. eigenvalues --   -8.12460  -8.10580  -6.71638  -6.70480  -6.70196
 Alpha  occ. eigenvalues --   -6.07474  -6.07098  -6.06591  -6.05643  -6.05236
 Alpha  occ. eigenvalues --   -6.04620  -2.82178  -2.81918  -2.81689  -2.80755
 Alpha  occ. eigenvalues --   -2.80742  -1.03120  -1.02152  -0.99260  -0.98214
 Alpha  occ. eigenvalues --   -0.93529  -0.92945  -0.92350  -0.88954  -0.88189
 Alpha  occ. eigenvalues --   -0.87709  -0.87263  -0.84752  -0.83895  -0.79932
 Alpha  occ. eigenvalues --   -0.78291  -0.74101  -0.73395  -0.72838  -0.72586
 Alpha  occ. eigenvalues --   -0.72163  -0.69332  -0.67617  -0.64153  -0.63310
 Alpha  occ. eigenvalues --   -0.62962  -0.60556  -0.58913  -0.58296  -0.57779
 Alpha  occ. eigenvalues --   -0.57366  -0.56956  -0.55677  -0.55049  -0.54897
 Alpha  occ. eigenvalues --   -0.54192  -0.53423  -0.52898  -0.52769  -0.52196
 Alpha  occ. eigenvalues --   -0.52084  -0.49906  -0.49330  -0.48596  -0.48234
 Alpha  occ. eigenvalues --   -0.47361  -0.47223  -0.46327  -0.45608  -0.45482
 Alpha  occ. eigenvalues --   -0.44798  -0.44532  -0.44305  -0.43685  -0.43151
 Alpha  occ. eigenvalues --   -0.41753  -0.40850  -0.40332  -0.36533  -0.36319
 Alpha  occ. eigenvalues --   -0.35202  -0.34742  -0.32962  -0.30747
 Alpha virt. eigenvalues --   -0.07739  -0.02353   0.01178   0.02308   0.03035
 Alpha virt. eigenvalues --    0.03310   0.03820   0.04614   0.04851   0.05247
 Alpha virt. eigenvalues --    0.05859   0.06389   0.07014   0.07263   0.07462
 Alpha virt. eigenvalues --    0.07710   0.07772   0.08321   0.08704   0.09319
 Alpha virt. eigenvalues --    0.09458   0.09790   0.09900   0.10009   0.10440
 Alpha virt. eigenvalues --    0.10585   0.10853   0.11516   0.11770   0.12128
 Alpha virt. eigenvalues --    0.12210   0.12770   0.12844   0.13138   0.13834
 Alpha virt. eigenvalues --    0.13979   0.14509   0.14768   0.14823   0.15198
 Alpha virt. eigenvalues --    0.15562   0.16039   0.16453   0.16862   0.17042
 Alpha virt. eigenvalues --    0.17343   0.17554   0.17697   0.18017   0.18151
 Alpha virt. eigenvalues --    0.18735   0.18853   0.19461   0.19699   0.19834
 Alpha virt. eigenvalues --    0.20147   0.20462   0.20856   0.21230   0.21625
 Alpha virt. eigenvalues --    0.21704   0.21986   0.22261   0.22613   0.22913
 Alpha virt. eigenvalues --    0.23285   0.23457   0.23476   0.23811   0.23884
 Alpha virt. eigenvalues --    0.24229   0.24387   0.24451   0.24806   0.25044
 Alpha virt. eigenvalues --    0.25247   0.25436   0.25454   0.25682   0.25993
 Alpha virt. eigenvalues --    0.26018   0.26405   0.26760   0.26978   0.27353
 Alpha virt. eigenvalues --    0.27484   0.27798   0.27887   0.28213   0.28429
 Alpha virt. eigenvalues --    0.28633   0.28769   0.28981   0.29213   0.29455
 Alpha virt. eigenvalues --    0.29581   0.29880   0.30231   0.30569   0.30691
 Alpha virt. eigenvalues --    0.31165   0.31570   0.31963   0.32129   0.32406
 Alpha virt. eigenvalues --    0.32852   0.33378   0.33421   0.33554   0.34015
 Alpha virt. eigenvalues --    0.34501   0.34690   0.34847   0.35278   0.35602
 Alpha virt. eigenvalues --    0.35813   0.36235   0.36351   0.36541   0.37050
 Alpha virt. eigenvalues --    0.37244   0.37655   0.38690   0.38955   0.38988
 Alpha virt. eigenvalues --    0.39154   0.39427   0.39699   0.39957   0.40093
 Alpha virt. eigenvalues --    0.40905   0.41466   0.42143   0.42333   0.42504
 Alpha virt. eigenvalues --    0.43224   0.43296   0.43945   0.44365   0.45029
 Alpha virt. eigenvalues --    0.46162   0.46235   0.46652   0.47215   0.48274
 Alpha virt. eigenvalues --    0.49330   0.50418   0.52444   0.53679   0.55846
 Alpha virt. eigenvalues --    0.56868   0.57549   0.59194   0.60968   0.61346
 Alpha virt. eigenvalues --    0.62321   0.63777   0.64834   0.65466   0.67261
 Alpha virt. eigenvalues --    0.68216   0.70124   0.70435   0.70785   0.71498
 Alpha virt. eigenvalues --    0.72611   0.73189   0.73635   0.73859   0.74654
 Alpha virt. eigenvalues --    0.75015   0.75365   0.76304   0.76419   0.77154
 Alpha virt. eigenvalues --    0.77464   0.77756   0.78040   0.78555   0.78752
 Alpha virt. eigenvalues --    0.79228   0.79742   0.80553   0.80874   0.81135
 Alpha virt. eigenvalues --    0.81565   0.82167   0.82369   0.82891   0.83330
 Alpha virt. eigenvalues --    0.83685   0.83973   0.84876   0.85596   0.86004
 Alpha virt. eigenvalues --    0.86283   0.86861   0.87101   0.87509   0.88708
 Alpha virt. eigenvalues --    0.89011   0.89339   0.90096   0.90744   0.91367
 Alpha virt. eigenvalues --    0.91908   0.92347   0.93779   0.94347   0.94952
 Alpha virt. eigenvalues --    0.95430   0.96025   0.97463   0.98479   0.98735
 Alpha virt. eigenvalues --    0.99176   0.99419   1.00515   1.01088   1.01826
 Alpha virt. eigenvalues --    1.02366   1.03007   1.03423   1.04002   1.04419
 Alpha virt. eigenvalues --    1.04972   1.05263   1.05874   1.06386   1.06913
 Alpha virt. eigenvalues --    1.07970   1.08388   1.08522   1.08851   1.09531
 Alpha virt. eigenvalues --    1.09984   1.10200   1.10367   1.12475   1.13166
 Alpha virt. eigenvalues --    1.13268   1.14104   1.14675   1.15397   1.16040
 Alpha virt. eigenvalues --    1.17012   1.17378   1.18365   1.19267   1.20271
 Alpha virt. eigenvalues --    1.20832   1.22026   1.22948   1.23485   1.24385
 Alpha virt. eigenvalues --    1.24643   1.25420   1.26824   1.27757   1.28411
 Alpha virt. eigenvalues --    1.29147   1.29403   1.30266   1.30987   1.31709
 Alpha virt. eigenvalues --    1.33013   1.34027   1.34932   1.35467   1.36603
 Alpha virt. eigenvalues --    1.37719   1.38494   1.39293   1.39837   1.41477
 Alpha virt. eigenvalues --    1.42449   1.44138   1.45232   1.45338   1.45954
 Alpha virt. eigenvalues --    1.46553   1.46902   1.47688   1.47968   1.48349
 Alpha virt. eigenvalues --    1.48476   1.48749   1.49461   1.50162   1.51737
 Alpha virt. eigenvalues --    1.52950   1.53472   1.54619   1.55354   1.55837
 Alpha virt. eigenvalues --    1.56613   1.58519   1.59319   1.60149   1.61075
 Alpha virt. eigenvalues --    1.64270   1.66101   1.67177   1.69863   1.70911
 Alpha virt. eigenvalues --    1.74708   1.78048   1.80179   1.83657   1.84632
 Alpha virt. eigenvalues --    1.85986   1.88544   1.89818   1.90529   1.91555
 Alpha virt. eigenvalues --    1.92212   1.92678   1.93558   1.95086   1.95805
 Alpha virt. eigenvalues --    1.97640   1.98848   1.99329   2.00305   2.02193
 Alpha virt. eigenvalues --    2.02841   2.03409   2.04094   2.04673   2.05552
 Alpha virt. eigenvalues --    2.05860   2.06172   2.06678   2.07189   2.07466
 Alpha virt. eigenvalues --    2.07849   2.07945   2.09160   2.10145   2.11215
 Alpha virt. eigenvalues --    2.11859   2.12453   2.12547   2.12822   2.13686
 Alpha virt. eigenvalues --    2.14007   2.16120   2.16675   2.19243   2.19377
 Alpha virt. eigenvalues --    2.20311   2.21356   2.22048   2.22683   2.23940
 Alpha virt. eigenvalues --    2.24260   2.25067   2.27062   2.27913   2.28867
 Alpha virt. eigenvalues --    2.34187   2.35476   2.35971   2.36100   2.36501
 Alpha virt. eigenvalues --    2.37021   2.37355   2.38981   2.39981   2.42394
 Alpha virt. eigenvalues --    2.46488   2.46525   2.47170   2.47637   2.48305
 Alpha virt. eigenvalues --    2.48429   2.48929   2.49814   2.51350   2.51609
 Alpha virt. eigenvalues --    2.53338   2.53816   2.54160   2.55275   2.55879
 Alpha virt. eigenvalues --    2.56495   2.57535   2.57796   2.59550   2.60489
 Alpha virt. eigenvalues --    2.61428   2.61750   2.62668   2.63169   2.63450
 Alpha virt. eigenvalues --    2.63850   2.64224   2.65013   2.65181   2.65727
 Alpha virt. eigenvalues --    2.67484   2.68256   2.68761   2.70391   2.70644
 Alpha virt. eigenvalues --    2.71276   2.72351   2.74315   2.76370   2.77059
 Alpha virt. eigenvalues --    2.78547   2.79232   2.79649   2.80198   2.81697
 Alpha virt. eigenvalues --    2.82719   2.83001   2.83982   2.85656   2.87543
 Alpha virt. eigenvalues --    2.88337   2.89767   2.90721   2.93595   2.95856
 Alpha virt. eigenvalues --    2.96367   2.99752   3.01721   3.03258   3.09122
 Alpha virt. eigenvalues --    3.09831   3.10418   3.14178   3.17250   3.25750
 Alpha virt. eigenvalues --    3.26267   3.29507   3.35776   3.35864   3.36350
 Alpha virt. eigenvalues --    3.37069   3.37738   3.38038   3.39774   3.42396
 Alpha virt. eigenvalues --    3.42874   3.43221   3.44604   3.45417   3.50418
 Alpha virt. eigenvalues --    3.54407   3.56064   3.56494   3.57048   3.60423
 Alpha virt. eigenvalues --    3.62883   3.63373   3.89088   3.92032   3.98920
 Alpha virt. eigenvalues --    4.05170   4.16962   4.38892   4.40717   4.43529
 Alpha virt. eigenvalues --    4.44922   4.46201   4.47009   4.50198   4.52889
 Alpha virt. eigenvalues --    4.53798   4.54469   4.55177   4.57479   4.58596
 Alpha virt. eigenvalues --    4.59574   4.61714   4.64917   4.65757   4.70687
 Alpha virt. eigenvalues --    4.78363   4.87645   4.89202   4.96390   9.17088
 Alpha virt. eigenvalues --   83.37195
          Condensed to atoms (all electrons):
               1          2          3          4          5          6
     1  C   12.898847  -0.692137  -0.222987   2.174470  -1.077399  -7.477917
     2  C   -0.692137   6.761685   0.337681  -0.497879  -0.904656   0.624196
     3  C   -0.222987   0.337681   6.790397  -0.407486   0.266243  -0.865987
     4  C    2.174470  -0.497879  -0.407486  13.569362  -6.479262  -4.324257
     5  C   -1.077399  -0.904656   0.266243  -6.479262  18.539670   0.051996
     6  C   -7.477917   0.624196  -0.865987  -4.324257   0.051996  21.829300
     7  S    1.865785   0.334461  -0.253394  -0.455978  -3.236780  -0.593865
     8  C    1.163849  -0.177522   0.190631  -1.385933   2.061744   1.741310
     9  C   -0.960269   0.256040  -0.185533   0.096151   1.474607   1.781944
    10  S   -0.553713  -0.302778   0.183083   4.500499  -3.785070  -6.585374
    11  C   -0.528075  -0.044436   0.013750  -0.099182  -0.217675  -1.155813
    12  C   -0.075321   0.010090   0.009884   0.143430  -0.272501  -0.008810
    13  C    0.089724  -0.004628   0.006704  -0.021663   0.054016  -0.115515
    14  C   -0.678978   0.027727  -0.066918  -0.592432  -0.995325   0.525818
    15  H   -0.000087   0.000012  -0.000003   0.000041   0.000410   0.000472
    16  H    0.001903  -0.000235   0.000014   0.001199   0.005680  -0.009053
    17  H    0.000568  -0.000118   0.000375   0.001265  -0.005576  -0.000234
    18  H    0.000091   0.000003   0.000000  -0.000038   0.000349   0.000052
    19  H    0.280332   0.025946   0.019400  -0.007107  -0.016051  -0.031945
    20  H   -0.013406   0.021701   0.028398   0.315980  -0.062582  -0.031357
    21  H    0.010978   0.262215   0.028875  -0.012180   0.025279   0.018106
    22  H   -0.016294   0.030621   0.265955   0.003748   0.026138   0.023404
    23  C    0.070290   0.053203  -0.177375  -0.967649  -0.445796   2.009455
    24  H   -0.000117   0.000822   0.006249   0.033368   0.004574  -0.045201
    25  C   -0.376210   0.019744   0.073212   0.062913   0.075882  -0.061238
    26  H    0.019193  -0.003541   0.001848   0.010475   0.061517  -0.080577
    27  C   -0.018941   0.001954   0.028145   0.358951  -0.365744  -0.310541
    28  H    0.000169  -0.000009  -0.000056  -0.000418   0.000797  -0.000065
    29  C   -0.002024  -0.001656  -0.002422  -0.068198   0.119621   0.015788
    30  H    0.000055  -0.000084  -0.000295  -0.000912   0.001146   0.000695
    31  H    0.000018  -0.000005  -0.000020  -0.000361   0.000807   0.000039
    32  H   -0.000059   0.000012  -0.000021  -0.000093   0.000862   0.000078
    33  H   -0.000546   0.000048   0.000343   0.001565   0.004477  -0.000278
    34  C    0.437453  -0.030875   0.056985   0.298353   0.851994  -1.348059
    35  C   -0.195513  -0.082853   0.052799   0.186259   0.841808  -0.253346
    36  C   -0.017677   0.050956  -0.031479  -0.259104  -0.701151   0.636968
    37  C    0.065318  -0.015922   0.007031   0.016497   0.292874  -0.179392
    38  H    0.002477   0.000290  -0.000025  -0.000316  -0.004003  -0.000075
    39  C   -0.005985   0.001653  -0.007981   0.003743  -0.107723   0.095720
    40  H   -0.000361   0.000008   0.000022   0.001241  -0.000969   0.000325
    41  C   -0.013329   0.000344   0.001122   0.001834  -0.000360   0.056456
    42  H    0.000142   0.000013  -0.000001  -0.000005  -0.000047  -0.000124
    43  H   -0.000006  -0.000001   0.000001   0.000016  -0.000026   0.000093
    44  H   -0.000003   0.000000   0.000000  -0.000001  -0.000027  -0.000076
    45  Br  -0.010569   0.008749  -0.006643  -0.072401   0.009016   0.137343
               7          8          9         10         11         12
     1  C    1.865785   1.163849  -0.960269  -0.553713  -0.528075  -0.075321
     2  C    0.334461  -0.177522   0.256040  -0.302778  -0.044436   0.010090
     3  C   -0.253394   0.190631  -0.185533   0.183083   0.013750   0.009884
     4  C   -0.455978  -1.385933   0.096151   4.500499  -0.099182   0.143430
     5  C   -3.236780   2.061744   1.474607  -3.785070  -0.217675  -0.272501
     6  C   -0.593865   1.741310   1.781944  -6.585374  -1.155813  -0.008810
     7  S   23.726847  -1.614089  -2.259391  -3.891735  -0.007390  -0.219331
     8  C   -1.614089  28.006789  -2.715485  -6.945375  -4.279734  -0.518409
     9  C   -2.259391  -2.715485  23.856912  -4.577631  -8.052649   0.018328
    10  S   -3.891735  -6.945375  -4.577631  34.630144   4.128128   0.867976
    11  C   -0.007390  -4.279734  -8.052649   4.128128  13.936677  -0.697781
    12  C   -0.219331  -0.518409   0.018328   0.867976  -0.697781   7.539826
    13  C    0.316947  -0.283857  -0.503834  -0.102832  -0.839803   0.185994
    14  C    2.152479  -9.718608  -2.589136   0.470777   4.094894  -1.171551
    15  H   -0.006848   0.039025   0.028011   0.001627  -0.011286   0.037042
    16  H    0.029369  -0.074559   0.025168   0.006449  -0.019906   0.022100
    17  H    0.002312   0.031132  -0.123443   0.057178   0.323806   0.025264
    18  H    0.001464  -0.001328   0.019688  -0.004700   0.012669   0.246041
    19  H    0.046435  -0.003542   0.005713   0.002697   0.001147   0.000014
    20  H   -0.002542   0.000508  -0.004818   0.070122   0.003405  -0.000082
    21  H   -0.006196   0.001139  -0.000164   0.002089   0.000099  -0.000004
    22  H    0.000419  -0.000177   0.000989  -0.004595   0.000049   0.000011
    23  C    1.872937   0.608013   1.162631  -4.423425  -0.713386  -0.257325
    24  H   -0.021616  -0.009076   0.007481   0.024360   0.000060   0.000588
    25  C   -0.917122  -1.166467   1.307719   1.292085  -0.107906   0.393030
    26  H    0.027346   0.016651  -0.023274  -0.005145   0.008848  -0.002539
    27  C   -0.322141  -0.421792  -0.290609   1.542666   0.195262   0.116794
    28  H    0.000179   0.004373  -0.003959   0.002378  -0.000058  -0.000864
    29  C    0.013375   0.067453  -0.001267  -0.193731   0.001185  -0.025910
    30  H    0.000099   0.000833  -0.000405   0.000435  -0.000653  -0.000104
    31  H    0.000058   0.000438   0.001224  -0.001893  -0.000721  -0.000156
    32  H    0.000069  -0.000320   0.000255  -0.002252   0.000226   0.000035
    33  H    0.004268  -0.009538   0.000665  -0.017883   0.005129   0.001504
    34  C    0.749322   0.234565  -1.734100   0.221267   0.311670  -0.450759
    35  C   -2.570120   1.246722  -0.331121   1.629933   0.537496   0.071388
    36  C    1.182504  -0.033135   0.361847  -1.676350  -1.043981   0.290583
    37  C   -0.170413   0.902655  -0.543520  -0.128612   0.061527  -0.213123
    38  H    0.028267   0.005297  -0.000720  -0.010856  -0.004131   0.001124
    39  C    0.224809  -0.858667   0.423404  -0.110429   0.471554  -0.240093
    40  H   -0.005988  -0.019869   0.036237  -0.001284   0.009626  -0.009248
    41  C   -0.178137   0.353333   0.180785  -0.034575  -0.147281   0.245804
    42  H    0.003872  -0.005347   0.002000  -0.000156   0.000326  -0.000447
    43  H    0.000074   0.008537  -0.002725  -0.001274  -0.009244   0.018034
    44  H   -0.001063  -0.006056  -0.002221   0.000517   0.001207  -0.003959
    45  Br   0.049890   0.038521   0.066967  -0.292783  -0.037687  -0.001559
              13         14         15         16         17         18
     1  C    0.089724  -0.678978  -0.000087   0.001903   0.000568   0.000091
     2  C   -0.004628   0.027727   0.000012  -0.000235  -0.000118   0.000003
     3  C    0.006704  -0.066918  -0.000003   0.000014   0.000375   0.000000
     4  C   -0.021663  -0.592432   0.000041   0.001199   0.001265  -0.000038
     5  C    0.054016  -0.995325   0.000410   0.005680  -0.005576   0.000349
     6  C   -0.115515   0.525818   0.000472  -0.009053  -0.000234   0.000052
     7  S    0.316947   2.152479  -0.006848   0.029369   0.002312   0.001464
     8  C   -0.283857  -9.718608   0.039025  -0.074559   0.031132  -0.001328
     9  C   -0.503834  -2.589136   0.028011   0.025168  -0.123443   0.019688
    10  S   -0.102832   0.470777   0.001627   0.006449   0.057178  -0.004700
    11  C   -0.839803   4.094894  -0.011286  -0.019906   0.323806   0.012669
    12  C    0.185994  -1.171551   0.037042   0.022100   0.025264   0.246041
    13  C    6.639554   0.303557   0.224963   0.058453   0.027443   0.033560
    14  C    0.303557  14.209855   0.012769   0.275404  -0.016327   0.018591
    15  H    0.224963   0.012769   0.484902  -0.003898  -0.000126  -0.003561
    16  H    0.058453   0.275404  -0.003898   0.480937   0.000010  -0.000126
    17  H    0.027443  -0.016327  -0.000126   0.000010   0.478833  -0.003941
    18  H    0.033560   0.018591  -0.003561  -0.000126  -0.003941   0.482528
    19  H   -0.000123   0.003168   0.000000   0.000000   0.000000   0.000000
    20  H    0.000022   0.000588   0.000000   0.000000   0.000000   0.000000
    21  H    0.000003  -0.000050   0.000000   0.000000   0.000000   0.000000
    22  H   -0.000007   0.000054   0.000000   0.000000   0.000000   0.000000
    23  C   -0.083444   0.450689  -0.000146  -0.000062  -0.003096   0.000072
    24  H    0.000010  -0.002903   0.000000   0.000000   0.000001   0.000000
    25  C   -0.114972  -0.122897   0.000425  -0.004379  -0.002242   0.000426
    26  H    0.001819  -0.019162   0.000000   0.000002   0.000000   0.000000
    27  C    0.026488  -0.131495  -0.000011   0.000062  -0.000954   0.000106
    28  H    0.000545  -0.000736   0.000000   0.000000   0.000000   0.000000
    29  C    0.005005   0.009784  -0.000001   0.000000   0.000397   0.000004
    30  H    0.000024  -0.000035   0.000000   0.000000   0.000000   0.000000
    31  H    0.000011  -0.000006   0.000000   0.000000   0.000000   0.000000
    32  H   -0.000009   0.000027   0.000000   0.000000   0.000000   0.000000
    33  H   -0.001441   0.003241   0.000000   0.000000   0.000054   0.000000
    34  C    0.369471  -0.045721  -0.002672   0.009090  -0.001834   0.001434
    35  C   -0.195587  -0.953264   0.000229  -0.010289  -0.001036   0.000573
    36  C    0.525268   0.561261  -0.002812  -0.005381   0.015102  -0.003076
    37  C    0.181647  -0.310516  -0.003691   0.018267   0.000764  -0.000802
    38  H   -0.002538  -0.005950   0.000000   0.000001   0.000000   0.000000
    39  C   -0.510607   0.638805   0.000512  -0.001356  -0.005735   0.005109
    40  H   -0.006586   0.001460   0.000001   0.000000  -0.000132   0.000005
    41  C   -0.204889  -0.265418   0.009804  -0.005637  -0.001031  -0.002492
    42  H   -0.003667   0.005802   0.000001  -0.000034   0.000000   0.000000
    43  H   -0.002294  -0.008921  -0.000012   0.000001   0.000001  -0.000080
    44  H    0.012368   0.000746  -0.000043  -0.000002   0.000000   0.000001
    45  Br  -0.001330   0.007592   0.000007  -0.000102  -0.000178   0.000000
              19         20         21         22         23         24
     1  C    0.280332  -0.013406   0.010978  -0.016294   0.070290  -0.000117
     2  C    0.025946   0.021701   0.262215   0.030621   0.053203   0.000822
     3  C    0.019400   0.028398   0.028875   0.265955  -0.177375   0.006249
     4  C   -0.007107   0.315980  -0.012180   0.003748  -0.967649   0.033368
     5  C   -0.016051  -0.062582   0.025279   0.026138  -0.445796   0.004574
     6  C   -0.031945  -0.031357   0.018106   0.023404   2.009455  -0.045201
     7  S    0.046435  -0.002542  -0.006196   0.000419   1.872937  -0.021616
     8  C   -0.003542   0.000508   0.001139  -0.000177   0.608013  -0.009076
     9  C    0.005713  -0.004818  -0.000164   0.000989   1.162631   0.007481
    10  S    0.002697   0.070122   0.002089  -0.004595  -4.423425   0.024360
    11  C    0.001147   0.003405   0.000099   0.000049  -0.713386   0.000060
    12  C    0.000014  -0.000082  -0.000004   0.000011  -0.257325   0.000588
    13  C   -0.000123   0.000022   0.000003  -0.000007  -0.083444   0.000010
    14  C    0.003168   0.000588  -0.000050   0.000054   0.450689  -0.002903
    15  H    0.000000   0.000000   0.000000   0.000000  -0.000146   0.000000
    16  H    0.000000   0.000000   0.000000   0.000000  -0.000062   0.000000
    17  H    0.000000   0.000000   0.000000   0.000000  -0.003096   0.000001
    18  H    0.000000   0.000000   0.000000   0.000000   0.000072   0.000000
    19  H    0.472109   0.000009  -0.003749  -0.000115  -0.000620   0.000000
    20  H    0.000009   0.473101  -0.000116  -0.003682   0.000558  -0.000003
    21  H   -0.003749  -0.000116   0.473087  -0.003555  -0.000121   0.000000
    22  H   -0.000115  -0.003682  -0.003555   0.473084   0.000040   0.000000
    23  C   -0.000620   0.000558  -0.000121   0.000040  19.285101   0.092338
    24  H    0.000000  -0.000003   0.000000   0.000000   0.092338   0.420653
    25  C   -0.000299  -0.001777   0.000100  -0.000016  -4.608565   0.119873
    26  H   -0.000002   0.000001   0.000000   0.000000  -0.087800  -0.003729
    27  C   -0.000025   0.000402   0.000001   0.000025  -3.270258   0.002216
    28  H    0.000000   0.000000   0.000000   0.000000  -0.292443   0.002700
    29  C   -0.000001   0.000143   0.000001  -0.000003  -0.199872   0.010629
    30  H    0.000000  -0.000003   0.000000   0.000000  -0.039320   0.002267
    31  H    0.000000   0.000000   0.000000   0.000000   0.012115   0.000136
    32  H    0.000000   0.000000   0.000000   0.000000   0.085406  -0.000569
    33  H    0.000000   0.000000   0.000000   0.000000   0.194418   0.000279
    34  C    0.000263  -0.000029   0.000042  -0.000058  -4.794748   0.102765
    35  C    0.000070   0.000062  -0.000003   0.000002  -5.391039   0.037818
    36  C   -0.000080  -0.000061  -0.000003  -0.000006   3.333291  -0.044418
    37  C    0.000024  -0.000005   0.000001  -0.000001  -0.835250   0.002414
    38  H    0.000000   0.000000   0.000000   0.000000   0.048480  -0.000006
    39  C    0.000019   0.000022   0.000000   0.000000   2.986914  -0.008521
    40  H    0.000000   0.000000   0.000000   0.000000   0.061896  -0.000043
    41  C   -0.000004   0.000000   0.000000   0.000000  -0.219718   0.000353
    42  H    0.000000   0.000000   0.000000   0.000000  -0.000066   0.000000
    43  H    0.000000   0.000000   0.000000   0.000000  -0.000683   0.000000
    44  H    0.000000   0.000000   0.000000   0.000000  -0.000342   0.000000
    45  Br  -0.000057  -0.000022   0.000007   0.000012   1.092412  -0.018507
              25         26         27         28         29         30
     1  C   -0.376210   0.019193  -0.018941   0.000169  -0.002024   0.000055
     2  C    0.019744  -0.003541   0.001954  -0.000009  -0.001656  -0.000084
     3  C    0.073212   0.001848   0.028145  -0.000056  -0.002422  -0.000295
     4  C    0.062913   0.010475   0.358951  -0.000418  -0.068198  -0.000912
     5  C    0.075882   0.061517  -0.365744   0.000797   0.119621   0.001146
     6  C   -0.061238  -0.080577  -0.310541  -0.000065   0.015788   0.000695
     7  S   -0.917122   0.027346  -0.322141   0.000179   0.013375   0.000099
     8  C   -1.166467   0.016651  -0.421792   0.004373   0.067453   0.000833
     9  C    1.307719  -0.023274  -0.290609  -0.003959  -0.001267  -0.000405
    10  S    1.292085  -0.005145   1.542666   0.002378  -0.193731   0.000435
    11  C   -0.107906   0.008848   0.195262  -0.000058   0.001185  -0.000653
    12  C    0.393030  -0.002539   0.116794  -0.000864  -0.025910  -0.000104
    13  C   -0.114972   0.001819   0.026488   0.000545   0.005005   0.000024
    14  C   -0.122897  -0.019162  -0.131495  -0.000736   0.009784  -0.000035
    15  H    0.000425   0.000000  -0.000011   0.000000  -0.000001   0.000000
    16  H   -0.004379   0.000002   0.000062   0.000000   0.000000   0.000000
    17  H   -0.002242   0.000000  -0.000954   0.000000   0.000397   0.000000
    18  H    0.000426   0.000000   0.000106   0.000000   0.000004   0.000000
    19  H   -0.000299  -0.000002  -0.000025   0.000000  -0.000001   0.000000
    20  H   -0.001777   0.000001   0.000402   0.000000   0.000143  -0.000003
    21  H    0.000100   0.000000   0.000001   0.000000   0.000001   0.000000
    22  H   -0.000016   0.000000   0.000025   0.000000  -0.000003   0.000000
    23  C   -4.608565  -0.087800  -3.270258  -0.292443  -0.199872  -0.039320
    24  H    0.119873  -0.003729   0.002216   0.002700   0.010629   0.002267
    25  C   17.709418   0.305260   0.714743   0.135481   0.344850   0.017335
    26  H    0.305260   0.457254   0.017523  -0.000020   0.004604   0.000007
    27  C    0.714743   0.017523   8.315164   0.430082  -0.707730  -0.081903
    28  H    0.135481  -0.000020   0.430082   0.460348   0.046233   0.003346
    29  C    0.344850   0.004604  -0.707730   0.046233   6.114322   0.456869
    30  H    0.017335   0.000007  -0.081903   0.003346   0.456869   0.499370
    31  H    0.012905   0.000001  -0.164240  -0.002239   0.510104  -0.021207
    32  H   -0.030378  -0.000004  -0.068561  -0.003393   0.382724  -0.025078
    33  H   -0.098512  -0.000046   0.277604  -0.018964  -0.060660  -0.003187
    34  C   -7.523523   0.029065   1.060001   0.228940   0.209279   0.015314
    35  C    1.871270   0.242232   1.278894   0.069861   0.045501   0.001165
    36  C    2.642992  -0.249588  -1.304650  -0.193451  -0.118255  -0.012438
    37  C   -3.568708   0.074182   0.056049   0.003575   0.020419   0.000040
    38  H    0.048803   0.000918  -0.000622  -0.000001   0.000043   0.000000
    39  C   -2.187733  -0.007549  -0.810647  -0.095050  -0.126416  -0.001262
    40  H   -0.061270  -0.000019   0.005292  -0.000756   0.014816   0.000000
    41  C    0.480445  -0.004444  -0.005088  -0.003664  -0.005060  -0.000047
    42  H    0.001548  -0.000015   0.000030   0.000000  -0.000001   0.000000
    43  H    0.011055   0.000001  -0.002268   0.000001  -0.000414   0.000000
    44  H    0.000651   0.000000   0.000199   0.000000   0.000005   0.000000
    45  Br  -0.359676  -0.059783  -0.219672  -0.009052  -0.071504   0.000391
              31         32         33         34         35         36
     1  C    0.000018  -0.000059  -0.000546   0.437453  -0.195513  -0.017677
     2  C   -0.000005   0.000012   0.000048  -0.030875  -0.082853   0.050956
     3  C   -0.000020  -0.000021   0.000343   0.056985   0.052799  -0.031479
     4  C   -0.000361  -0.000093   0.001565   0.298353   0.186259  -0.259104
     5  C    0.000807   0.000862   0.004477   0.851994   0.841808  -0.701151
     6  C    0.000039   0.000078  -0.000278  -1.348059  -0.253346   0.636968
     7  S    0.000058   0.000069   0.004268   0.749322  -2.570120   1.182504
     8  C    0.000438  -0.000320  -0.009538   0.234565   1.246722  -0.033135
     9  C    0.001224   0.000255   0.000665  -1.734100  -0.331121   0.361847
    10  S   -0.001893  -0.002252  -0.017883   0.221267   1.629933  -1.676350
    11  C   -0.000721   0.000226   0.005129   0.311670   0.537496  -1.043981
    12  C   -0.000156   0.000035   0.001504  -0.450759   0.071388   0.290583
    13  C    0.000011  -0.000009  -0.001441   0.369471  -0.195587   0.525268
    14  C   -0.000006   0.000027   0.003241  -0.045721  -0.953264   0.561261
    15  H    0.000000   0.000000   0.000000  -0.002672   0.000229  -0.002812
    16  H    0.000000   0.000000   0.000000   0.009090  -0.010289  -0.005381
    17  H    0.000000   0.000000   0.000054  -0.001834  -0.001036   0.015102
    18  H    0.000000   0.000000   0.000000   0.001434   0.000573  -0.003076
    19  H    0.000000   0.000000   0.000000   0.000263   0.000070  -0.000080
    20  H    0.000000   0.000000   0.000000  -0.000029   0.000062  -0.000061
    21  H    0.000000   0.000000   0.000000   0.000042  -0.000003  -0.000003
    22  H    0.000000   0.000000   0.000000  -0.000058   0.000002  -0.000006
    23  C    0.012115   0.085406   0.194418  -4.794748  -5.391039   3.333291
    24  H    0.000136  -0.000569   0.000279   0.102765   0.037818  -0.044418
    25  C    0.012905  -0.030378  -0.098512  -7.523523   1.871270   2.642992
    26  H    0.000001  -0.000004  -0.000046   0.029065   0.242232  -0.249588
    27  C   -0.164240  -0.068561   0.277604   1.060001   1.278894  -1.304650
    28  H   -0.002239  -0.003393  -0.018964   0.228940   0.069861  -0.193451
    29  C    0.510104   0.382724  -0.060660   0.209279   0.045501  -0.118255
    30  H   -0.021207  -0.025078  -0.003187   0.015314   0.001165  -0.012438
    31  H    0.485666  -0.021764  -0.004137   0.006004   0.001068  -0.009254
    32  H   -0.021764   0.494278   0.003307  -0.022832  -0.003487   0.018171
    33  H   -0.004137   0.003307   0.455068  -0.122471  -0.030227   0.103685
    34  C    0.006004  -0.022832  -0.122471  30.124542  -4.434568  -8.800422
    35  C    0.001068  -0.003487  -0.030227  -4.434568  27.454468 -12.304485
    36  C   -0.009254   0.018171   0.103685  -8.800422 -12.304485  31.237899
    37  C    0.000078  -0.000035   0.001249   1.915486  -1.630797  -1.628425
    38  H    0.000000   0.000000   0.000000   0.162963   0.015756   0.082142
    39  C   -0.001736   0.002318   0.054450   0.015453  -1.854140  -7.399100
    40  H   -0.000008  -0.000005  -0.001813   0.135528   0.021101  -0.051504
    41  C   -0.000026   0.000010  -0.000152  -2.695313   0.940494   0.666642
    42  H    0.000000   0.000000   0.000000   0.059910   0.006930  -0.016666
    43  H    0.000000   0.000000  -0.000001   0.009537   0.000576   0.007925
    44  H    0.000000   0.000000   0.000000  -0.010034   0.012028   0.062009
    45  Br   0.001202   0.002229   0.007736  -0.266367  -0.314374   0.118243
              37         38         39         40         41         42
     1  C    0.065318   0.002477  -0.005985  -0.000361  -0.013329   0.000142
     2  C   -0.015922   0.000290   0.001653   0.000008   0.000344   0.000013
     3  C    0.007031  -0.000025  -0.007981   0.000022   0.001122  -0.000001
     4  C    0.016497  -0.000316   0.003743   0.001241   0.001834  -0.000005
     5  C    0.292874  -0.004003  -0.107723  -0.000969  -0.000360  -0.000047
     6  C   -0.179392  -0.000075   0.095720   0.000325   0.056456  -0.000124
     7  S   -0.170413   0.028267   0.224809  -0.005988  -0.178137   0.003872
     8  C    0.902655   0.005297  -0.858667  -0.019869   0.353333  -0.005347
     9  C   -0.543520  -0.000720   0.423404   0.036237   0.180785   0.002000
    10  S   -0.128612  -0.010856  -0.110429  -0.001284  -0.034575  -0.000156
    11  C    0.061527  -0.004131   0.471554   0.009626  -0.147281   0.000326
    12  C   -0.213123   0.001124  -0.240093  -0.009248   0.245804  -0.000447
    13  C    0.181647  -0.002538  -0.510607  -0.006586  -0.204889  -0.003667
    14  C   -0.310516  -0.005950   0.638805   0.001460  -0.265418   0.005802
    15  H   -0.003691   0.000000   0.000512   0.000001   0.009804   0.000001
    16  H    0.018267   0.000001  -0.001356   0.000000  -0.005637  -0.000034
    17  H    0.000764   0.000000  -0.005735  -0.000132  -0.001031   0.000000
    18  H   -0.000802   0.000000   0.005109   0.000005  -0.002492   0.000000
    19  H    0.000024   0.000000   0.000019   0.000000  -0.000004   0.000000
    20  H   -0.000005   0.000000   0.000022   0.000000   0.000000   0.000000
    21  H    0.000001   0.000000   0.000000   0.000000   0.000000   0.000000
    22  H   -0.000001   0.000000   0.000000   0.000000   0.000000   0.000000
    23  C   -0.835250   0.048480   2.986914   0.061896  -0.219718  -0.000066
    24  H    0.002414  -0.000006  -0.008521  -0.000043   0.000353   0.000000
    25  C   -3.568708   0.048803  -2.187733  -0.061270   0.480445   0.001548
    26  H    0.074182   0.000918  -0.007549  -0.000019  -0.004444  -0.000015
    27  C    0.056049  -0.000622  -0.810647   0.005292  -0.005088   0.000030
    28  H    0.003575  -0.000001  -0.095050  -0.000756  -0.003664   0.000000
    29  C    0.020419   0.000043  -0.126416   0.014816  -0.005060  -0.000001
    30  H    0.000040   0.000000  -0.001262   0.000000  -0.000047   0.000000
    31  H    0.000078   0.000000  -0.001736  -0.000008  -0.000026   0.000000
    32  H   -0.000035   0.000000   0.002318  -0.000005   0.000010   0.000000
    33  H    0.001249   0.000000   0.054450  -0.001813  -0.000152   0.000000
    34  C    1.915486   0.162963   0.015453   0.135528  -2.695313   0.059910
    35  C   -1.630797   0.015756  -1.854140   0.021101   0.940494   0.006930
    36  C   -1.628425   0.082142  -7.399100  -0.051504   0.666642  -0.016666
    37  C   11.268267  -0.026374   0.092342  -0.006078   0.202204   0.252720
    38  H   -0.026374   0.496613   0.000001  -0.000123  -0.024159  -0.003654
    39  C    0.092342   0.000001  15.421861   0.175642  -0.137628   0.018796
    40  H   -0.006078  -0.000123   0.175642   0.526503   0.003977   0.000013
    41  C    0.202204  -0.024159  -0.137628   0.003977   6.660265   0.003245
    42  H    0.252720  -0.003654   0.018796   0.000013   0.003245   0.482428
    43  H   -0.008035   0.000011   0.251415  -0.004875   0.054478  -0.000126
    44  H    0.025177  -0.000121  -0.015755  -0.000132   0.251931  -0.003595
    45  Br  -0.058737  -0.000424   0.054168   0.002199   0.001531   0.000325
              43         44         45
     1  C   -0.000006  -0.000003  -0.010569
     2  C   -0.000001   0.000000   0.008749
     3  C    0.000001   0.000000  -0.006643
     4  C    0.000016  -0.000001  -0.072401
     5  C   -0.000026  -0.000027   0.009016
     6  C    0.000093  -0.000076   0.137343
     7  S    0.000074  -0.001063   0.049890
     8  C    0.008537  -0.006056   0.038521
     9  C   -0.002725  -0.002221   0.066967
    10  S   -0.001274   0.000517  -0.292783
    11  C   -0.009244   0.001207  -0.037687
    12  C    0.018034  -0.003959  -0.001559
    13  C   -0.002294   0.012368  -0.001330
    14  C   -0.008921   0.000746   0.007592
    15  H   -0.000012  -0.000043   0.000007
    16  H    0.000001  -0.000002  -0.000102
    17  H    0.000001   0.000000  -0.000178
    18  H   -0.000080   0.000001   0.000000
    19  H    0.000000   0.000000  -0.000057
    20  H    0.000000   0.000000  -0.000022
    21  H    0.000000   0.000000   0.000007
    22  H    0.000000   0.000000   0.000012
    23  C   -0.000683  -0.000342   1.092412
    24  H    0.000000   0.000000  -0.018507
    25  C    0.011055   0.000651  -0.359676
    26  H    0.000001   0.000000  -0.059783
    27  C   -0.002268   0.000199  -0.219672
    28  H    0.000001   0.000000  -0.009052
    29  C   -0.000414   0.000005  -0.071504
    30  H    0.000000   0.000000   0.000391
    31  H    0.000000   0.000000   0.001202
    32  H    0.000000   0.000000   0.002229
    33  H   -0.000001   0.000000   0.007736
    34  C    0.009537  -0.010034  -0.266367
    35  C    0.000576   0.012028  -0.314374
    36  C    0.007925   0.062009   0.118243
    37  C   -0.008035   0.025177  -0.058737
    38  H    0.000011  -0.000121  -0.000424
    39  C    0.251415  -0.015755   0.054168
    40  H   -0.004875  -0.000132   0.002199
    41  C    0.054478   0.251931   0.001531
    42  H   -0.000126  -0.003595   0.000325
    43  H    0.494383  -0.003525   0.000244
    44  H   -0.003525   0.487154  -0.000031
    45  Br   0.000244  -0.000031  35.092345
 Mulliken charges:
               1
     1  C   -0.143739
     2  C   -0.070839
     3  C   -0.140520
     4  C   -0.128504
     5  C   -0.092788
     6  C   -0.070458
     7  S    0.100553
     8  C   -0.474631
     9  C   -0.208492
    10  S    0.020039
    11  C   -0.099963
    12  C   -0.075009
    13  C   -0.063969
    14  C   -0.078737
    15  H    0.194943
    16  H    0.200908
    17  H    0.201498
    18  H    0.197376
    19  H    0.206372
    20  H    0.205463
    21  H    0.204118
    22  H    0.203959
    23  C   -0.607711
    24  H    0.282757
    25  C   -0.328272
    26  H    0.268490
    27  C    0.069241
    28  H    0.236191
    29  C   -0.808032
    30  H    0.187542
    31  H    0.195899
    32  H    0.188853
    33  H    0.250764
    34  C    0.667688
    35  C   -0.010255
    36  C    0.009463
    37  C   -0.132371
    38  H    0.190909
    39  C   -0.444599
    40  H    0.175172
    41  C   -0.166606
    42  H    0.195849
    43  H    0.188125
    44  H    0.192994
    45  Br   0.110329
 Sum of Mulliken charges =   1.00000
 Mulliken charges with hydrogens summed into heavy atoms:
               1
     1  C    0.062633
     2  C    0.133279
     3  C    0.063439
     4  C    0.076958
     5  C   -0.092788
     6  C   -0.070458
     7  S    0.100553
     8  C   -0.474631
     9  C   -0.208492
    10  S    0.020039
    11  C    0.101535
    12  C    0.122366
    13  C    0.130974
    14  C    0.122172
    23  C   -0.324954
    25  C   -0.059782
    27  C    0.556196
    29  C   -0.235738
    34  C    0.667688
    35  C    0.180654
    36  C    0.184636
    37  C    0.063477
    39  C   -0.256474
    41  C    0.026389
    45  Br   0.110329
 APT charges:
               1
     1  C   -0.838361
     2  C   -0.504141
     3  C   -0.484027
     4  C   -0.726948
     5  C   -0.292797
     6  C   -0.422842
     7  S   -0.628616
     8  C   -0.727982
     9  C   -0.000746
    10  S    0.362534
    11  C   -0.582009
    12  C   -0.494812
    13  C   -0.455439
    14  C   -0.773218
    15  H    1.001478
    16  H    0.659345
    17  H    0.578817
    18  H    0.967658
    19  H    0.674817
    20  H    0.583277
    21  H    1.175820
    22  H    1.131946
    23  C   -0.783965
    24  H    0.522434
    25  C   -0.955231
    26  H    0.392422
    27  C   -0.052739
    28  H    0.555242
    29  C   -2.171773
    30  H    0.313340
    31  H    0.814600
    32  H    0.570262
    33  H    0.329809
    34  C   -0.330644
    35  C   -0.281487
    36  C   -0.410566
    37  C   -0.568511
    38  H    0.425107
    39  C   -0.500689
    40  H    0.339755
    41  C   -0.316543
    42  H    0.862668
    43  H    0.761152
    44  H    1.028171
    45  Br   0.253430
 Sum of APT charges =   1.00000
 APT charges with hydrogens summed into heavy atoms:
               1
     1  C   -0.163544
     2  C    0.671680
     3  C    0.647919
     4  C   -0.143671
     5  C   -0.292797
     6  C   -0.422842
     7  S   -0.628616
     8  C   -0.727982
     9  C   -0.000746
    10  S    0.362534
    11  C   -0.003192
    12  C    0.472846
    13  C    0.546039
    14  C   -0.113873
    23  C   -0.261531
    25  C   -0.562810
    27  C    0.832312
    29  C   -0.473571
    34  C   -0.330644
    35  C    0.143620
    36  C   -0.070810
    37  C    0.294157
    39  C    0.260463
    41  C    0.711629
    45  Br   0.253430
 Electronic spatial extent (au):  <R**2>=           9763.7466
 Charge=              1.0000 electrons
 Dipole moment (field-independent basis, Debye):
    X=             -1.2005    Y=             -1.4569    Z=              3.1725  Tot=              3.6916
 Quadrupole moment (field-independent basis, Debye-Ang):
   XX=           -144.8743   YY=           -131.4987   ZZ=           -143.4649
   XY=            -13.7259   XZ=             -6.9955   YZ=             -5.0706
 Traceless Quadrupole moment (field-independent basis, Debye-Ang):
   XX=             -4.9284   YY=              8.4473   ZZ=             -3.5190
   XY=            -13.7259   XZ=             -6.9955   YZ=             -5.0706
 Octapole moment (field-independent basis, Debye-Ang**2):
  XXX=              2.7458  YYY=            -11.0591  ZZZ=             -4.5902  XYY=            -58.4559
  XXY=            -88.9662  XXZ=            -31.0196  XZZ=            -37.0360  YZZ=            -22.2922
  YYZ=             18.3147  XYZ=              8.8769
 Hexadecapole moment (field-independent basis, Debye-Ang**3):
 XXXX=          -5422.2948 YYYY=          -4069.3685 ZZZZ=          -1924.5310 XXXY=           -181.4596
 XXXZ=            -94.7905 YYYX=             74.8691 YYYZ=             39.6529 ZZZX=              8.3727
 ZZZY=             46.7473 XXYY=          -1519.1562 XXZZ=          -1169.7951 YYZZ=           -983.1789
 XXYZ=              2.1105 YYXZ=             38.9232 ZZXY=             30.1948
 N-N= 3.059013488095D+03 E-N=-1.608125033053D+04  KE= 4.191035938787D+03
  Exact polarizability:       0.000       0.000       0.000       0.000       0.000       0.000
 Approx polarizability:     321.529     -33.120     389.437      -1.980       6.328     375.553
 D2PCM: PCM CHGder 2nd derivatives, FixD1E=F FixD2E=F DoIter=F DoCFld=F I1PDM=0
 Calling FoFJK, ICntrl=    100127 FMM=F ISym2X=0 I1Cent= 0 IOpClX= 0 NMat=1 NMatS=1 NMatT=0.
 ***** Axes restored to original set *****
 -------------------------------------------------------------------
 Center     Atomic                   Forces (Hartrees/Bohr)
 Number     Number              X              Y              Z
 -------------------------------------------------------------------
      1        6          -0.000002856   -0.000008884    0.000003066
      2        6          -0.000004101   -0.000007667   -0.000000268
      3        6          -0.000001409   -0.000003849   -0.000000814
      4        6          -0.000000636   -0.000000849   -0.000001492
      5        6          -0.000000429   -0.000002437    0.000001234
      6        6          -0.000003435   -0.000004930    0.000001173
      7       16          -0.000001384   -0.000006332    0.000003672
      8        6          -0.000000093   -0.000001523    0.000007906
      9        6           0.000002845    0.000001329    0.000004572
     10       16           0.001073876    0.000715078   -0.000343755
     11        6           0.000002779    0.000004742    0.000006019
     12        6           0.000004760    0.000004343    0.000010537
     13        6           0.000002131    0.000000674    0.000011513
     14        6           0.000001241   -0.000003837    0.000009227
     15        1           0.000003363   -0.000000546    0.000014820
     16        1          -0.000000395   -0.000005764    0.000011325
     17        1           0.000004893    0.000007797    0.000006128
     18        1           0.000005779    0.000006905    0.000012052
     19        1          -0.000004361   -0.000011508    0.000003347
     20        1           0.000000745    0.000002583   -0.000001654
     21        1          -0.000004312   -0.000010213    0.000000745
     22        1          -0.000002061   -0.000003324   -0.000002013
     23        6          -0.001072385   -0.000708853    0.000333684
     24        1          -0.000002372    0.000001490   -0.000007361
     25        6          -0.000005149    0.000000445   -0.000005017
     26        1          -0.000002073   -0.000005019   -0.000004681
     27        6           0.000000936    0.000003928   -0.000008386
     28        1           0.000001047    0.000007482   -0.000009363
     29        6           0.000000079    0.000010188   -0.000011617
     30        1           0.000000961    0.000007011   -0.000011955
     31        1           0.000002458    0.000011350   -0.000012719
     32        1           0.000000129    0.000006524   -0.000015349
     33        1           0.000003088    0.000008382   -0.000004937
     34        6          -0.000002612   -0.000004063   -0.000001510
     35        6           0.000001063   -0.000003386   -0.000000593
     36        6           0.000003442    0.000003231   -0.000001153
     37        6          -0.000003278   -0.000004501    0.000001021
     38        1          -0.000004150   -0.000007349   -0.000002291
     39        6           0.000000817    0.000002079    0.000002103
     40        1           0.000002045    0.000005168   -0.000002458
     41        6           0.000000346   -0.000000054    0.000004018
     42        1          -0.000002633   -0.000007602    0.000002836
     43        1           0.000003179    0.000005191    0.000003332
     44        1           0.000001023   -0.000001037    0.000005975
     45       35          -0.000002902   -0.000002395   -0.000010920
 -------------------------------------------------------------------
 Cartesian Forces:  Max     0.001073876 RMS     0.000162172
 FormGI is forming the generalized inverse of G from B-inverse, IUseBI=4.

 GradGradGradGradGradGradGradGradGradGradGradGradGradGradGradGradGradGrad
 Berny optimization.
 Internal  Forces:  Max     0.000655373 RMS     0.000054980
 Search for a saddle point.
 Step number   1 out of a maximum of  270
 All quantities printed in internal units (Hartrees-Bohrs-Radians)
 Swapping is turned off.
 Second derivative matrix not updated -- analytic derivatives used.
 ITU=  0
     Eigenvalues ---   -0.01068   0.00122   0.00204   0.00319   0.00506
     Eigenvalues ---    0.00565   0.00739   0.00803   0.00977   0.01037
     Eigenvalues ---    0.01107   0.01189   0.01321   0.01430   0.01610
     Eigenvalues ---    0.01726   0.01746   0.01762   0.01811   0.01835
     Eigenvalues ---    0.01855   0.01885   0.02068   0.02100   0.02145
     Eigenvalues ---    0.02287   0.02302   0.02379   0.02544   0.02564
     Eigenvalues ---    0.02612   0.02670   0.02794   0.02827   0.02879
     Eigenvalues ---    0.02887   0.02907   0.02960   0.03022   0.03106
     Eigenvalues ---    0.03251   0.03936   0.04428   0.04507   0.04605
     Eigenvalues ---    0.05472   0.07172   0.07496   0.08422   0.09642
     Eigenvalues ---    0.10058   0.11034   0.11066   0.11091   0.11775
     Eigenvalues ---    0.11855   0.11891   0.12227   0.12268   0.12331
     Eigenvalues ---    0.12363   0.12414   0.12603   0.12660   0.12790
     Eigenvalues ---    0.12925   0.13160   0.14267   0.15577   0.15745
     Eigenvalues ---    0.16022   0.16169   0.16723   0.16792   0.17291
     Eigenvalues ---    0.17879   0.18636   0.19339   0.19372   0.19378
     Eigenvalues ---    0.19528   0.20152   0.21410   0.22423   0.23543
     Eigenvalues ---    0.24141   0.26411   0.26733   0.27707   0.28312
     Eigenvalues ---    0.29081   0.31621   0.32577   0.32715   0.33153
     Eigenvalues ---    0.34496   0.34567   0.34780   0.34955   0.35287
     Eigenvalues ---    0.36431   0.36449   0.36592   0.36608   0.36710
     Eigenvalues ---    0.36737   0.36763   0.36772   0.36823   0.36955
     Eigenvalues ---    0.36988   0.37015   0.37019   0.37391   0.41094
     Eigenvalues ---    0.41586   0.42720   0.42822   0.43096   0.46723
     Eigenvalues ---    0.47559   0.47868   0.48193   0.48234   0.48688
     Eigenvalues ---    0.50647   0.51636   0.51907   0.52538
 Eigenvectors required to have negative eigenvalues:
                          R19       R20       D92       A56       D88
   1                    0.52203   0.28497  -0.26906  -0.22319   0.21583
                          D93       D97       D99       D98      D101
   1                   -0.18831  -0.18735  -0.18554  -0.16827   0.16329
 RFO step:  Lambda0=4.505953954D-05 Lambda=-2.61896726D-05.
 Linear search not attempted -- option 19 set.
 Iteration  1 RMS(Cart)=  0.00586323 RMS(Int)=  0.00003637
 Iteration  2 RMS(Cart)=  0.00007182 RMS(Int)=  0.00001801
 Iteration  3 RMS(Cart)=  0.00000000 RMS(Int)=  0.00001801
 Variable       Old X    -DE/DX   Delta X   Delta X   Delta X     New X
                                 (Linear)    (Quad)   (Total)
    R1        2.62984   0.00000   0.00000   0.00005   0.00005   2.62989
    R2        2.64019   0.00000   0.00000  -0.00004  -0.00004   2.64015
    R3        2.05183   0.00000   0.00000   0.00001   0.00001   2.05185
    R4        2.63374   0.00000   0.00000  -0.00001  -0.00001   2.63373
    R5        2.05044   0.00000   0.00000   0.00001   0.00001   2.05045
    R6        2.62875   0.00000   0.00000   0.00016   0.00016   2.62891
    R7        2.05007   0.00000   0.00000   0.00004   0.00004   2.05011
    R8        2.63947   0.00000   0.00000  -0.00006  -0.00006   2.63941
    R9        2.05185   0.00000   0.00000   0.00000   0.00000   2.05185
   R10        2.64369   0.00001   0.00000   0.00001   0.00000   2.64370
   R11        3.35944   0.00002   0.00000   0.00047   0.00047   3.35991
   R12        3.35865  -0.00002   0.00000   0.00034   0.00033   3.35898
   R13        3.35864  -0.00001   0.00000   0.00034   0.00035   3.35899
   R14        5.21357  -0.00012   0.00000  -0.00152  -0.00150   5.21207
   R15        2.64303   0.00000   0.00000   0.00001   0.00001   2.64304
   R16        2.63861   0.00000   0.00000   0.00000   0.00000   2.63861
   R17        3.35708   0.00002   0.00000   0.00056   0.00056   3.35763
   R18        2.63817   0.00000   0.00000  -0.00008  -0.00008   2.63809
   R19        5.27794  -0.00066   0.00000   0.01419   0.01417   5.29211
   R20        5.28274  -0.00036   0.00000   0.00120   0.00119   5.28393
   R21        5.45764  -0.00018   0.00000  -0.01652  -0.01652   5.44112
   R22        2.62835   0.00000   0.00000   0.00017   0.00017   2.62852
   R23        2.05177   0.00000   0.00000   0.00000   0.00000   2.05177
   R24        2.63299   0.00000   0.00000   0.00001   0.00001   2.63300
   R25        2.05008   0.00000   0.00000   0.00004   0.00004   2.05011
   R26        2.62989   0.00000   0.00000   0.00005   0.00005   2.62994
   R27        2.05047   0.00000   0.00000   0.00002   0.00002   2.05048
   R28        2.05150   0.00000   0.00000   0.00002   0.00002   2.05151
   R29        2.05770   0.00003   0.00000  -0.00027  -0.00026   2.05744
   R30        2.76508   0.00000   0.00000  -0.00269  -0.00268   2.76240
   R31        2.80787   0.00007   0.00000   0.00142   0.00144   2.80931
   R32        2.05478  -0.00005   0.00000   0.00005   0.00006   2.05484
   R33        2.80408   0.00000   0.00000  -0.00321  -0.00321   2.80087
   R34        3.87053   0.00000   0.00000   0.00982   0.00982   3.88035
   R35        2.06627   0.00000   0.00000  -0.00038  -0.00038   2.06589
   R36        2.88459   0.00000   0.00000  -0.00017  -0.00017   2.88442
   R37        2.07601  -0.00016   0.00000  -0.00011  -0.00009   2.07592
   R38        2.06768   0.00000   0.00000   0.00001   0.00001   2.06769
   R39        2.06355   0.00000   0.00000   0.00000   0.00000   2.06356
   R40        2.06726   0.00000   0.00000   0.00011   0.00011   2.06737
   R41        2.64980   0.00000   0.00000   0.00031   0.00031   2.65011
   R42        2.64065   0.00000   0.00000   0.00056   0.00056   2.64121
   R43        2.62084   0.00000   0.00000  -0.00019  -0.00019   2.62065
   R44        2.05446   0.00000   0.00000  -0.00001  -0.00001   2.05445
   R45        2.63306   0.00000   0.00000  -0.00033  -0.00033   2.63273
   R46        2.04626   0.00000   0.00000  -0.00001  -0.00001   2.04625
   R47        2.63762   0.00000   0.00000   0.00005   0.00005   2.63767
   R48        2.05041   0.00000   0.00000  -0.00005  -0.00005   2.05036
   R49        2.63017   0.00000   0.00000   0.00020   0.00020   2.63037
   R50        2.05052   0.00000   0.00000  -0.00004  -0.00004   2.05048
   R51        2.05128   0.00000   0.00000  -0.00001  -0.00001   2.05127
    A1        2.09712   0.00000   0.00000  -0.00015  -0.00016   2.09696
    A2        2.09577   0.00000   0.00000   0.00009   0.00009   2.09586
    A3        2.09027   0.00000   0.00000   0.00006   0.00006   2.09033
    A4        2.09905   0.00000   0.00000  -0.00021  -0.00021   2.09883
    A5        2.08561   0.00000   0.00000   0.00014   0.00014   2.08575
    A6        2.09837   0.00000   0.00000   0.00007   0.00007   2.09844
    A7        2.09392   0.00000   0.00000   0.00018   0.00018   2.09410
    A8        2.10120   0.00000   0.00000  -0.00013  -0.00013   2.10108
    A9        2.08797   0.00000   0.00000  -0.00006  -0.00006   2.08791
   A10        2.09138   0.00000   0.00000   0.00014   0.00014   2.09152
   A11        2.09871   0.00000   0.00000   0.00002   0.00002   2.09873
   A12        2.09309   0.00000   0.00000  -0.00016  -0.00016   2.09294
   A13        2.10096  -0.00001   0.00000  -0.00050  -0.00050   2.10046
   A14        2.05498  -0.00002   0.00000   0.00136   0.00136   2.05634
   A15        2.12697   0.00003   0.00000  -0.00087  -0.00087   2.12610
   A16        2.08305   0.00001   0.00000   0.00053   0.00053   2.08358
   A17        2.06264   0.00000   0.00000   0.00072   0.00072   2.06337
   A18        2.13686  -0.00001   0.00000  -0.00124  -0.00125   2.13561
   A19        1.79070   0.00001   0.00000  -0.00065  -0.00065   1.79005
   A20        1.57898  -0.00005   0.00000   0.00151   0.00151   1.58049
   A21        1.71217  -0.00006   0.00000   0.00058   0.00059   1.71277
   A22        2.13725   0.00000   0.00000  -0.00118  -0.00118   2.13607
   A23        2.06276   0.00000   0.00000   0.00063   0.00063   2.06340
   A24        2.08257   0.00000   0.00000   0.00054   0.00054   2.08310
   A25        2.12725   0.00003   0.00000  -0.00096  -0.00097   2.12629
   A26        2.10191  -0.00001   0.00000  -0.00052  -0.00051   2.10139
   A27        2.05331  -0.00002   0.00000   0.00144   0.00144   2.05475
   A28        1.79721  -0.00004   0.00000  -0.00119  -0.00119   1.79602
   A29        1.86411   0.00003   0.00000   0.00402   0.00401   1.86812
   A30        1.54418   0.00000   0.00000   0.00454   0.00454   1.54872
   A31        2.54584   0.00008   0.00000   0.00208   0.00204   2.54788
   A32        1.91855   0.00003   0.00000   0.00384   0.00382   1.92237
   A33        2.23749   0.00006   0.00000   0.00395   0.00394   2.24143
   A34        1.80258   0.00000   0.00000   0.00360   0.00360   1.80618
   A35        0.75063   0.00006   0.00000  -0.00024  -0.00025   0.75038
   A36        1.01278   0.00009   0.00000  -0.00175  -0.00178   1.01101
   A37        2.09113   0.00000   0.00000   0.00016   0.00016   2.09129
   A38        2.09268   0.00000   0.00000  -0.00012  -0.00012   2.09256
   A39        2.09933   0.00000   0.00000  -0.00004  -0.00004   2.09929
   A40        2.09315   0.00000   0.00000   0.00017   0.00017   2.09332
   A41        2.08880   0.00000   0.00000  -0.00005  -0.00005   2.08874
   A42        2.10119   0.00000   0.00000  -0.00012  -0.00012   2.10107
   A43        2.09978   0.00000   0.00000  -0.00021  -0.00021   2.09957
   A44        2.09860   0.00000   0.00000   0.00008   0.00008   2.09867
   A45        2.08469   0.00000   0.00000   0.00013   0.00013   2.08482
   A46        2.09693   0.00000   0.00000  -0.00017  -0.00017   2.09676
   A47        2.09041   0.00000   0.00000   0.00005   0.00005   2.09047
   A48        2.09582   0.00000   0.00000   0.00011   0.00011   2.09594
   A49        1.66891   0.00000   0.00000  -0.01358  -0.01354   1.65536
   A50        1.74868   0.00004   0.00000  -0.00505  -0.00506   1.74362
   A51        1.99347   0.00003   0.00000   0.00158   0.00147   1.99493
   A52        2.04535   0.00001   0.00000  -0.00048  -0.00058   2.04477
   A53        2.23653  -0.00005   0.00000   0.00229   0.00213   2.23865
   A54        1.95043   0.00002   0.00000   0.00347   0.00339   1.95383
   A55        2.22378   0.00000   0.00000   0.00490   0.00483   2.22861
   A56        1.45194  -0.00001   0.00000  -0.02184  -0.02182   1.43012
   A57        1.96239   0.00000   0.00000   0.00317   0.00307   1.96546
   A58        1.77485  -0.00002   0.00000  -0.00200  -0.00198   1.77287
   A59        1.98475   0.00001   0.00000   0.00338   0.00340   1.98815
   A60        2.18183  -0.00004   0.00000  -0.00377  -0.00376   2.17807
   A61        1.92809   0.00001   0.00000   0.00171   0.00172   1.92981
   A62        1.96540  -0.00004   0.00000   0.00028   0.00027   1.96567
   A63        1.85962   0.00004   0.00000  -0.00310  -0.00311   1.85651
   A64        1.95462   0.00001   0.00000  -0.00063  -0.00063   1.95399
   A65        1.84189  -0.00004   0.00000   0.00178   0.00176   1.84365
   A66        1.90745   0.00002   0.00000  -0.00011  -0.00008   1.90737
   A67        1.93624   0.00000   0.00000   0.00018   0.00018   1.93643
   A68        1.91230   0.00000   0.00000  -0.00009  -0.00009   1.91221
   A69        1.94062   0.00000   0.00000   0.00033   0.00033   1.94095
   A70        1.89006   0.00000   0.00000  -0.00015  -0.00015   1.88992
   A71        1.89543   0.00000   0.00000   0.00007   0.00007   1.89549
   A72        1.88783   0.00000   0.00000  -0.00037  -0.00037   1.88746
   A73        1.87973  -0.00012   0.00000   0.01062   0.01062   1.89035
   A74        2.02228   0.00000   0.00000  -0.00014  -0.00014   2.02214
   A75        2.17128   0.00000   0.00000  -0.00042  -0.00042   2.17086
   A76        2.08551   0.00000   0.00000   0.00044   0.00044   2.08595
   A77        2.10408   0.00000   0.00000  -0.00025  -0.00025   2.10383
   A78        2.09009   0.00000   0.00000  -0.00010  -0.00010   2.08999
   A79        2.08876   0.00000   0.00000   0.00033   0.00033   2.08910
   A80        2.09065   0.00000   0.00000  -0.00041  -0.00041   2.09024
   A81        2.12188   0.00000   0.00000  -0.00002  -0.00002   2.12185
   A82        2.06979   0.00000   0.00000   0.00039   0.00039   2.07018
   A83        2.08994   0.00000   0.00000  -0.00018  -0.00018   2.08975
   A84        2.09216   0.00000   0.00000   0.00017   0.00017   2.09234
   A85        2.10107   0.00000   0.00000   0.00001   0.00001   2.10108
   A86        2.10163   0.00000   0.00000  -0.00005  -0.00005   2.10158
   A87        2.08362   0.00000   0.00000   0.00007   0.00007   2.08369
   A88        2.09792   0.00000   0.00000  -0.00002  -0.00002   2.09790
   A89        2.09445   0.00000   0.00000   0.00044   0.00044   2.09490
   A90        2.09467   0.00000   0.00000  -0.00020  -0.00020   2.09447
   A91        2.09391   0.00000   0.00000  -0.00024  -0.00024   2.09366
    D1       -0.03544   0.00000   0.00000  -0.00032  -0.00032  -0.03575
    D2        3.12535   0.00000   0.00000  -0.00034  -0.00034   3.12501
    D3        3.11406  -0.00001   0.00000   0.00010   0.00010   3.11417
    D4       -0.00833  -0.00001   0.00000   0.00007   0.00007  -0.00826
    D5        0.03452  -0.00001   0.00000   0.00054   0.00054   0.03507
    D6       -3.06986  -0.00002   0.00000   0.00039   0.00040  -3.06946
    D7       -3.11495   0.00000   0.00000   0.00013   0.00013  -3.11483
    D8        0.06385  -0.00002   0.00000  -0.00002  -0.00002   0.06383
    D9        0.00361   0.00001   0.00000  -0.00016  -0.00016   0.00345
   D10       -3.12364   0.00000   0.00000  -0.00001  -0.00001  -3.12365
   D11        3.12587   0.00000   0.00000  -0.00013  -0.00013   3.12574
   D12       -0.00139   0.00000   0.00000   0.00002   0.00002  -0.00137
   D13        0.02866   0.00000   0.00000   0.00042   0.00042   0.02908
   D14       -3.11627  -0.00001   0.00000   0.00037   0.00037  -3.11590
   D15       -3.12716   0.00001   0.00000   0.00027   0.00027  -3.12689
   D16        0.01110   0.00000   0.00000   0.00022   0.00022   0.01132
   D17       -0.02937  -0.00002   0.00000  -0.00020  -0.00019  -0.02956
   D18        3.08768  -0.00001   0.00000  -0.00078  -0.00078   3.08690
   D19        3.11555  -0.00001   0.00000  -0.00015  -0.00015   3.11540
   D20       -0.05059   0.00000   0.00000  -0.00074  -0.00074  -0.05132
   D21       -0.00220   0.00002   0.00000  -0.00028  -0.00029  -0.00248
   D22        3.10054   0.00004   0.00000  -0.00008  -0.00009   3.10045
   D23       -3.11822   0.00001   0.00000   0.00030   0.00030  -3.11792
   D24       -0.01548   0.00003   0.00000   0.00050   0.00049  -0.01499
   D25        2.50890  -0.00001   0.00000  -0.00398  -0.00398   2.50492
   D26       -1.75357   0.00001   0.00000   0.00140   0.00138  -1.75219
   D27       -1.52363   0.00005   0.00000   0.00118   0.00118  -1.52246
   D28       -1.34030   0.00005   0.00000   0.00719   0.00719  -1.33311
   D29       -0.65762   0.00000   0.00000  -0.00457  -0.00458  -0.66219
   D30        1.36309   0.00002   0.00000   0.00080   0.00079   1.36388
   D31        1.59303   0.00006   0.00000   0.00059   0.00058   1.59361
   D32        1.77637   0.00005   0.00000   0.00660   0.00659   1.78296
   D33       -2.50959  -0.00001   0.00000   0.00403   0.00403  -2.50556
   D34        2.05605   0.00006   0.00000   0.00312   0.00311   2.05916
   D35        0.67043  -0.00003   0.00000   0.00383   0.00384   0.67427
   D36       -1.04711   0.00004   0.00000   0.00292   0.00292  -1.04420
   D37       -0.65321   0.00002   0.00000  -0.00376  -0.00377  -0.65698
   D38        2.52622   0.00001   0.00000  -0.00351  -0.00351   2.52271
   D39        0.95788  -0.00005   0.00000  -0.00217  -0.00217   0.95571
   D40       -2.14587  -0.00006   0.00000  -0.00191  -0.00191  -2.14778
   D41        1.88143  -0.00002   0.00000  -0.00112  -0.00113   1.88030
   D42        0.08727  -0.00002   0.00000  -0.00071  -0.00072   0.08656
   D43       -0.01688  -0.00002   0.00000  -0.00062  -0.00062  -0.01749
   D44       -3.11682  -0.00002   0.00000   0.00038   0.00039  -3.11643
   D45        3.08646  -0.00001   0.00000  -0.00088  -0.00088   3.08558
   D46       -0.01348  -0.00002   0.00000   0.00012   0.00013  -0.01335
   D47        3.08197   0.00002   0.00000  -0.00088  -0.00088   3.08109
   D48       -0.05263   0.00001   0.00000  -0.00054  -0.00054  -0.05317
   D49       -0.02300   0.00001   0.00000  -0.00059  -0.00059  -0.02359
   D50        3.12558   0.00000   0.00000  -0.00025  -0.00025   3.12533
   D51        0.67501   0.00000   0.00000   0.00464   0.00465   0.67966
   D52       -1.30631  -0.00002   0.00000  -0.00092  -0.00090  -1.30721
   D53       -1.04283   0.00001   0.00000  -0.00174  -0.00175  -1.04458
   D54       -2.08243  -0.00008   0.00000  -0.00154  -0.00151  -2.08395
   D55       -2.50712   0.00000   0.00000   0.00363   0.00362  -2.50349
   D56        1.79474  -0.00002   0.00000  -0.00193  -0.00193   1.79282
   D57        2.05822   0.00002   0.00000  -0.00276  -0.00277   2.05545
   D58        1.01862  -0.00008   0.00000  -0.00255  -0.00253   1.01609
   D59        0.03878   0.00001   0.00000   0.00048   0.00048   0.03926
   D60       -3.11362   0.00001   0.00000   0.00019   0.00019  -3.11343
   D61       -3.06289   0.00001   0.00000   0.00149   0.00149  -3.06139
   D62        0.06789   0.00000   0.00000   0.00121   0.00121   0.06910
   D63       -1.34449   0.00001   0.00000  -0.00328  -0.00327  -1.34776
   D64        2.66260   0.00006   0.00000   0.00007   0.00006   2.66266
   D65        0.59341  -0.00002   0.00000  -0.00085  -0.00083   0.59257
   D66       -1.68269   0.00003   0.00000   0.00250   0.00250  -1.68019
   D67        2.13382  -0.00003   0.00000   0.00036   0.00038   2.13420
   D68       -0.14228   0.00002   0.00000   0.00372   0.00371  -0.13857
   D69       -0.39932  -0.00002   0.00000  -0.01263  -0.01266  -0.41198
   D70        2.03359   0.00003   0.00000  -0.00239  -0.00241   2.03118
   D71        0.19946  -0.00001   0.00000  -0.00426  -0.00427   0.19519
   D72       -0.18280  -0.00003   0.00000  -0.00523  -0.00525  -0.18805
   D73       -0.02752   0.00000   0.00000  -0.00062  -0.00062  -0.02814
   D74        3.12401   0.00000   0.00000  -0.00032  -0.00032   3.12369
   D75        3.12493   0.00000   0.00000  -0.00034  -0.00034   3.12459
   D76       -0.00673   0.00000   0.00000  -0.00004  -0.00004  -0.00677
   D77       -0.00888   0.00000   0.00000   0.00015   0.00015  -0.00873
   D78       -3.13370   0.00000   0.00000   0.00029   0.00029  -3.13341
   D79        3.12271   0.00000   0.00000  -0.00016  -0.00016   3.12256
   D80       -0.00211   0.00000   0.00000  -0.00002  -0.00002  -0.00212
   D81        0.03432   0.00000   0.00000   0.00045   0.00045   0.03477
   D82       -3.11429   0.00001   0.00000   0.00012   0.00012  -3.11417
   D83       -3.12391   0.00000   0.00000   0.00031   0.00031  -3.12360
   D84        0.01066   0.00000   0.00000  -0.00002  -0.00002   0.01064
   D85        1.13503   0.00007   0.00000   0.00943   0.00943   1.14447
   D86       -1.40164   0.00004   0.00000  -0.01308  -0.01310  -1.41475
   D87        2.87877   0.00004   0.00000  -0.00130  -0.00131   2.87746
   D88       -0.26703  -0.00007   0.00000   0.02181   0.02184  -0.24519
   D89       -2.80370  -0.00009   0.00000  -0.00070  -0.00070  -2.80440
   D90        1.47671  -0.00009   0.00000   0.01108   0.01109   1.48780
   D91        3.01406   0.00010   0.00000  -0.00804  -0.00804   3.00602
   D92        0.47738   0.00007   0.00000  -0.03055  -0.03058   0.44681
   D93       -1.52539   0.00008   0.00000  -0.01877  -0.01879  -1.54418
   D94        2.26075  -0.00002   0.00000  -0.00702  -0.00701   2.25374
   D95       -1.82250  -0.00003   0.00000  -0.00629  -0.00628  -1.82878
   D96        0.26847   0.00000   0.00000  -0.00828  -0.00824   0.26023
   D97       -2.57963   0.00013   0.00000  -0.01622  -0.01621  -2.59584
   D98       -0.37969   0.00013   0.00000  -0.01549  -0.01548  -0.39517
   D99        1.71128   0.00015   0.00000  -0.01747  -0.01744   1.69384
   D100       0.41891  -0.00004   0.00000   0.01454   0.01455   0.43346
   D101       2.61885  -0.00005   0.00000   0.01527   0.01528   2.63413
   D102      -1.57336  -0.00002   0.00000   0.01329   0.01332  -1.56005
   D103      -1.73092  -0.00003   0.00000  -0.01450  -0.01451  -1.74543
   D104       0.90008   0.00000   0.00000   0.00510   0.00510   0.90518
   D105       3.02929  -0.00001   0.00000   0.00949   0.00948   3.03877
   D106      -3.12632   0.00002   0.00000   0.01653   0.01654  -3.10978
   D107       0.11356   0.00002   0.00000   0.01791   0.01792   0.13149
   D108       0.62355  -0.00002   0.00000  -0.00620  -0.00621   0.61735
   D109      -2.41975  -0.00002   0.00000  -0.00482  -0.00483  -2.42457
   D110      -1.38165   0.00000   0.00000  -0.00801  -0.00802  -1.38967
   D111       1.85824   0.00000   0.00000  -0.00663  -0.00664   1.85159
   D112       0.98415   0.00002   0.00000  -0.00689  -0.00689   0.97726
   D113       3.07008   0.00002   0.00000  -0.00702  -0.00702   3.06307
   D114      -1.12720   0.00002   0.00000  -0.00732  -0.00733  -1.13452
   D115      -3.11348   0.00001   0.00000  -0.00487  -0.00487  -3.11835
   D116      -1.02754   0.00001   0.00000  -0.00500  -0.00500  -1.03254
   D117       1.05837   0.00001   0.00000  -0.00531  -0.00531   1.05306
   D118      -1.07893  -0.00002   0.00000  -0.00312  -0.00312  -1.08205
   D119       1.00701  -0.00002   0.00000  -0.00325  -0.00325   1.00376
   D120       3.09292  -0.00002   0.00000  -0.00356  -0.00356   3.08936
   D121      -0.26823   0.00004   0.00000   0.00552   0.00554  -0.26269
   D122      -2.31845   0.00003   0.00000   0.00416   0.00418  -2.31426
   D123       1.85986   0.00003   0.00000   0.00394   0.00397   1.86383
   D124      -3.04814   0.00000   0.00000   0.00159   0.00159  -3.04655
   D125       0.06928   0.00000   0.00000   0.00096   0.00096   0.07024
   D126       0.00030   0.00000   0.00000   0.00023   0.00023   0.00053
   D127       3.11772   0.00000   0.00000  -0.00040  -0.00040   3.11732
   D128       3.03158   0.00000   0.00000  -0.00216  -0.00216   3.02942
   D129      -0.06451   0.00000   0.00000  -0.00127  -0.00127  -0.06579
   D130      -0.00840   0.00000   0.00000  -0.00070  -0.00070  -0.00909
   D131      -3.10449   0.00000   0.00000   0.00019   0.00019  -3.10430
   D132      -0.00002   0.00000   0.00000   0.00032   0.00032   0.00029
   D133       3.13498   0.00000   0.00000   0.00005   0.00005   3.13502
   D134      -3.11746   0.00000   0.00000   0.00095   0.00095  -3.11651
   D135       0.01754   0.00000   0.00000   0.00068   0.00068   0.01822
   D136       0.01633   0.00000   0.00000   0.00063   0.00063   0.01696
   D137      -3.11943   0.00000   0.00000   0.00070   0.00070  -3.11873
   D138       3.11377   0.00000   0.00000  -0.00024  -0.00024   3.11353
   D139      -0.02199   0.00000   0.00000  -0.00016  -0.00016  -0.02216
   D140       0.00787   0.00000   0.00000  -0.00039  -0.00039   0.00748
   D141       3.13059   0.00000   0.00000  -0.00042  -0.00042   3.13017
   D142      -3.12710   0.00000   0.00000  -0.00012  -0.00012  -3.12721
   D143      -0.00437   0.00000   0.00000  -0.00015  -0.00015  -0.00452
   D144      -0.01609   0.00000   0.00000  -0.00009  -0.00009  -0.01618
   D145      -3.13882   0.00000   0.00000  -0.00006  -0.00006  -3.13888
   D146       3.11963   0.00000   0.00000  -0.00017  -0.00017   3.11946
   D147      -0.00310   0.00000   0.00000  -0.00013  -0.00013  -0.00323
         Item               Value     Threshold  Converged?
 Maximum Force            0.000655     0.000450     NO 
 RMS     Force            0.000055     0.000300     YES
 Maximum Displacement     0.045908     0.001800     NO 
 RMS     Displacement     0.005865     0.001200     NO 
 Predicted change in Energy= 9.488042D-06
 GradGradGradGradGradGradGradGradGradGradGradGradGradGradGradGradGradGrad

                          Input orientation:                          
 ---------------------------------------------------------------------
 Center     Atomic      Atomic             Coordinates (Angstroms)
 Number     Number       Type             X           Y           Z
 ---------------------------------------------------------------------
      1          6           0       -3.769533    0.638005   -1.784875
      2          6           0       -4.696570    1.570448   -1.328890
      3          6           0       -4.622550    2.053870   -0.023803
      4          6           0       -3.616591    1.607241    0.827014
      5          6           0       -2.662259    0.701059    0.359151
      6          6           0       -2.733110    0.212911   -0.949989
      7         16           0       -1.513967   -0.893467   -1.620142
      8          6           0       -1.156725   -1.956336   -0.240943
      9          6           0       -1.097936   -1.483245    1.073936
     10         16           0       -1.351759    0.231258    1.465099
     11          6           0       -0.784273   -2.349284    2.122961
     12          6           0       -0.482674   -3.680334    1.854451
     13          6           0       -0.527304   -4.152844    0.544453
     14          6           0       -0.882716   -3.301258   -0.497339
     15          1           0       -0.300363   -5.192069    0.330251
     16          1           0       -0.941167   -3.679171   -1.513372
     17          1           0       -0.766601   -1.979041    3.143482
     18          1           0       -0.222957   -4.347249    2.669756
     19          1           0       -3.844953    0.244120   -2.793888
     20          1           0       -3.569044    1.962871    1.851812
     21          1           0       -5.488200    1.904911   -1.991303
     22          1           0       -5.353981    2.768226    0.339039
     23          6           0        0.903571    1.728313    0.747530
     24          1           0        0.104440    2.449090    0.582449
     25          6           0        1.227568    0.911305   -0.420536
     26          1           0        0.462733    0.981374   -1.190278
     27          6           0        1.603757    1.779805    2.057923
     28          1           0        2.646548    1.470313    1.948653
     29          6           0        1.480722    3.141597    2.736294
     30          1           0        0.430801    3.424381    2.858436
     31          1           0        1.941705    3.100354    3.725348
     32          1           0        1.986564    3.919549    2.156847
     33          1           0        1.132840    1.015334    2.690846
     34          6           0        1.947720   -0.383823   -0.448944
     35          6           0        2.159588   -0.938154   -1.719570
     36          6           0        2.308797   -1.111225    0.688593
     37          6           0        2.722221   -2.198573   -1.853646
     38          1           0        1.859357   -0.385272   -2.606200
     39          6           0        2.864271   -2.381320    0.549830
     40          1           0        2.129024   -0.730015    1.686030
     41          6           0        3.080275   -2.921588   -0.714658
     42          1           0        2.875736   -2.619707   -2.841733
     43          1           0        3.122588   -2.949371    1.437502
     44          1           0        3.511178   -3.912899   -0.814187
     45         35           0        2.409278    2.530666   -0.865117
 ---------------------------------------------------------------------
                    Distance matrix (angstroms):
                    1          2          3          4          5
     1  C    0.000000
     2  C    1.391679   0.000000
     3  C    2.415303   1.393710   0.000000
     4  C    2.790121   2.411563   1.391158   0.000000
     5  C    2.413893   2.782758   2.412363   1.396715   0.000000
     6  C    1.397109   2.416950   2.795878   2.425373   1.398984
     7  S    2.731321   4.035426   4.571475   4.082051   2.789030
     8  C    3.992629   5.113935   5.304794   4.459882   3.112634
     9  C    4.450835   5.296110   5.112643   3.994458   2.780145
    10  S    4.071044   4.559338   4.029493   2.725792   1.777988
    11  C    5.753856   6.525768   6.223242   5.035434   3.992800
    12  C    6.534231   7.447233   7.317616   6.231814   5.116944
    13  C    6.236188   7.324498   7.457698   6.542332   5.305916
    14  C    5.050668   6.242634   6.548892   5.772465   4.463059
    15  H    7.106241   8.234745   8.444542   7.581211   6.348886
    16  H    5.168305   6.457212   6.974178   6.370358   5.065069
    17  H    6.336815   6.931496   6.415950   5.133214   4.304527
    18  H    7.568004   8.427427   8.221071   7.097070   6.064198
    19  H    1.085790   2.151886   3.399003   3.875717   3.398413
    20  H    3.875688   3.397378   2.153158   1.085792   2.154638
    21  H    2.145106   1.085049   2.154667   3.396238   3.867794
    22  H    3.399902   2.156119   1.084874   2.145818   3.393959
    23  C    5.425841   5.974782   5.589182   4.522482   3.731116
    24  H    4.887936   5.241653   4.782067   3.822903   3.280258
    25  C    5.187208   6.029510   5.973837   5.050405   3.972765
    26  H    4.287601   5.194673   5.326445   4.593698   3.499268
    27  C    6.703958   7.156009   6.570814   5.366279   4.716822
    28  H    7.469810   8.041996   7.554529   6.364254   5.594792
    29  C    7.367096   7.559971   6.786104   5.655280   5.363890
    30  H    6.853250   6.874642   5.976785   4.879555   4.819743
    31  H    8.309270   8.482490   7.631560   6.443942   6.187437
    32  H    7.709627   7.895120   7.205302   6.205689   5.933122
    33  H    6.648888   7.102707   6.447665   5.136274   4.465237
    34  C    5.959515   6.981409   7.020793   6.045987   4.804361
    35  C    6.135391   7.311130   7.604291   6.806495   5.500756
    36  C    6.791461   7.767675   7.653032   6.520693   5.301349
    37  C    7.084756   8.337827   8.682008   7.864522   6.503612
    38  H    5.779798   6.959636   7.391434   6.763362   5.515290
    39  C    7.653399   8.735696   8.720806   7.614921   6.330873
    40  H    6.979372   7.808368   7.500487   6.262010   5.173487
    41  C    7.793326   9.001944   9.195976   8.230131   6.874106
    42  H    7.475909   8.785551   9.274014   8.571879   7.207116
    43  H    8.411558   9.445683   9.335684   8.157937   6.924806
    44  H    8.640701   9.884288  10.118526   9.163546   7.795938
    45  Br   6.527314   7.185415   7.098010   6.326699   5.528723
                    6          7          8          9         10
     6  C    0.000000
     7  S    1.777495   0.000000
     8  C    2.773692   1.777499   0.000000
     9  C    3.105964   2.789082   1.398634   0.000000
    10  S    2.782286   3.287862   2.781040   1.776783   0.000000
    11  C    4.450374   4.081995   2.425113   1.396017   2.722870
    12  C    5.299688   4.571979   2.795924   2.411421   4.025849
    13  C    5.114563   4.035160   2.416126   2.780779   4.554961
    14  C    3.997278   2.730682   1.396294   2.412550   4.068149
    15  H    6.063917   4.873895   3.395525   3.865820   5.639663
    16  H    4.321662   2.845988   2.152604   3.397180   4.932680
    17  H    5.042649   4.942585   3.406911   2.153745   2.836336
    18  H    6.340227   5.656726   3.880793   3.393339   4.867044
    19  H    2.153400   2.846977   4.311160   5.048758   4.935094
    20  H    3.407526   4.943326   5.055599   4.311285   2.839785
    21  H    3.396721   4.874751   6.060912   6.336379   5.644286
    22  H    3.880747   5.656156   6.346245   6.060446   4.870524
    23  C    4.289925   4.280665   4.335728   3.798246   2.800463
    24  H    3.924353   4.317793   4.655780   4.141319   2.796134
    25  C    4.056481   3.494606   3.733694   3.657223   3.266652
    26  H    3.295707   2.758107   3.486261   3.692790   3.302436
    27  C    5.505552   5.513144   5.183030   4.349123   3.388881
    28  H    6.238902   5.969392   5.567866   4.848690   4.213733
    29  C    6.318406   6.650446   6.465986   5.549961   4.255462
    30  H    5.901523   6.517945   6.409251   5.441164   3.913431
    31  H    7.214568   7.514423   7.134553   6.105635   4.918063
    32  H    6.757730   7.048723   7.082067   6.314825   5.022590
    33  H    5.370765   5.406822   4.761125   3.719362   2.879316
    34  C    4.745240   3.689813   3.486207   3.578255   3.863735
    35  C    5.084850   3.675173   3.771070   4.325768   4.882541
    36  C    5.464349   4.471153   3.686204   3.448582   3.975537
    37  C    6.032619   4.438820   4.207816   4.865802   5.789255
    38  H    4.918496   3.551040   4.142394   4.847115   5.221767
    39  C    6.349028   5.107980   4.119993   4.096377   5.043629
    40  H    5.610530   4.922284   4.001654   3.369760   3.617832
    41  C    6.608775   5.102964   4.371303   4.767110   5.859583
    42  H    6.562131   4.872543   4.844060   5.693336   6.674468
    43  H    7.070314   5.922295   4.702746   4.482692   5.489713
    44  H    7.485445   5.917653   5.093729   5.541855   6.783609
    45  Br   5.641218   5.261806   5.765341   5.672033   4.986240
                   11         12         13         14         15
    11  C    0.000000
    12  C    1.390954   0.000000
    13  C    2.410508   1.393324   0.000000
    14  C    2.789609   2.415501   1.391706   0.000000
    15  H    3.395498   2.154476   1.085069   2.144576   0.000000
    16  H    3.875066   3.398889   2.151811   1.085615   2.469502
    17  H    1.085751   2.153280   3.396709   3.875218   4.295951
    18  H    2.146141   1.084874   2.155767   3.399980   2.488573
    19  H    6.345779   6.950778   6.440855   5.159331   7.202536
    20  H    5.140345   6.432064   6.954375   6.359711   8.012028
    21  H    7.559912   8.428526   8.230245   7.109613   9.092326
    22  H    7.088972   8.222532   8.440393   7.584879   9.428968
    23  C    4.622492   5.692136   6.056125   5.480612   7.036709
    24  H    5.117361   6.287490   6.632200   5.933543   7.656030
    25  C    4.598731   5.402188   5.445767   4.712206   6.336358
    26  H    4.860644   5.647626   5.509052   4.542173   6.403571
    27  C    4.770356   5.848736   6.482927   6.207183   7.430852
    28  H    5.137143   6.027443   6.607950   6.419227   7.462630
    29  C    5.971277   7.153412   7.876877   7.586343   8.855015
    30  H    5.945800   7.233215   7.980402   7.630254   9.009414
    31  H    6.300568   7.440134   8.295961   8.172458   9.236765
    32  H    6.853974   7.996674   8.607140   8.210818   9.570166
    33  H    3.913882   5.035746   5.837220   5.732360   6.793992
    34  C    4.235743   4.698875   4.617153   4.065113   5.364724
    35  C    5.042089   5.222521   4.762292   4.041501   5.324371
    36  C    3.627298   3.968861   4.161213   4.048264   4.856894
    37  C    5.303925   5.120249   4.486587   4.006377   4.781887
    38  H    5.762906   6.019962   5.460527   4.524294   6.032614
    39  C    3.973367   3.819884   3.826369   3.997845   4.238329
    40  H    3.361583   3.943820   4.480517   4.522054   5.258325
    41  C    4.828493   4.457647   4.014470   3.987064   4.204240
    42  H    6.173895   5.870093   5.039588   4.481814   5.173600
    43  H    4.011673   3.702171   3.945579   4.462051   4.239374
    44  H    5.433473   4.809009   4.267647   4.447562   4.180175
    45  Br   6.552961   7.371293   7.435032   6.706999   8.271137
                   16         17         18         19         20
    16  H    0.000000
    17  H    4.960565   0.000000
    18  H    4.296593   2.475555   0.000000
    19  H    5.046178   7.047770   8.003182   0.000000
    20  H    7.075510   5.006073   7.189085   4.961125   0.000000
    21  H    7.217056   7.984020   9.409450   2.470350   4.296050
    22  H    8.029527   7.172552   9.076874   4.296919   2.474486
    23  C    6.144560   4.719590   6.471203   6.106795   4.612888
    24  H    6.560590   5.189022   7.117181   5.644399   3.916908
    25  C    5.193281   5.003302   6.269475   5.639894   5.410808
    26  H    4.878115   5.390435   6.615456   4.655241   5.145180
    27  C    7.002229   4.574490   6.422774   7.455658   5.180142
    28  H    7.167601   4.997524   6.526720   8.132332   6.235830
    29  C    8.393335   5.606888   7.680479   8.206161   5.260402
    30  H    8.453133   5.541840   7.801361   7.768198   4.375850
    31  H    9.039751   5.785649   7.827313   9.172999   5.930629
    32  H    8.932114   6.583823   8.572339   8.486762   5.898001
    33  H    6.634405   3.574778   5.531358   7.446844   4.869242
    34  C    4.509767   4.776796   5.490617   6.280775   6.421459
    35  C    4.143715   5.770209   6.046870   6.213409   7.347649
    36  C    4.690977   4.029598   4.561430   7.199533   6.734401
    37  C    3.965900   6.098472   5.809652   7.069553   8.404050
    38  H    4.459481   6.518788   6.918743   5.741995   7.406428
    39  C    4.519134   4.480189   4.229650   7.942737   7.871130
    40  H    5.325389   3.474029   4.425371   7.530406   6.304530
    41  C    4.169397   5.529203   4.939444   7.893268   8.640495
    42  H    4.178008   7.035614   6.554603   7.305576   9.195899
    43  H    5.074876   4.356340   3.829515   8.754980   8.311420
    44  H    4.512966   6.140224   5.125455   8.678288   9.579236
    45  Br   7.085746   6.818543   8.168825   6.932810   6.591239
                   21         22         23         24         25
    21  H    0.000000
    22  H    2.488738   0.000000
    23  C    6.956085   6.356512   0.000000
    24  H    6.180448   5.473158   1.088753   0.000000
    25  C    6.968220   6.880545   1.461799   2.152250   0.000000
    26  H    6.075209   6.274219   2.123053   2.329190   1.087375
    27  C    8.167480   7.234754   1.486621   2.207469   2.653030
    28  H    9.049102   8.263408   2.132423   3.047430   2.817632
    29  C    8.511488   7.252545   2.507121   2.648162   3.873482
    30  H    7.801495   6.343627   2.748833   2.497563   4.207380
    31  H    9.450538   8.050121   3.439130   3.698311   4.742392
    32  H    8.782824   7.649417   2.821447   2.860659   4.033424
    33  H    8.157942   7.119163   2.082637   2.749291   3.114561
    34  C    7.931587   7.991944   2.642521   3.533674   1.482154
    35  C    8.163671   8.627216   3.843724   4.582178   2.444719
    36  C    8.779070   8.595959   3.168771   4.188830   2.547518
    37  C    9.179790   9.731496   5.049163   5.864138   3.736193
    38  H    7.720726   8.405429   4.077778   4.613115   2.618663
    39  C    9.725887   9.700615   4.557688   5.563326   3.802865
    40  H    8.859329   8.369436   2.902740   3.927282   2.818542
    41  C    9.916838  10.228438   5.338316   6.275529   4.267329
    42  H    9.547293  10.338055   5.973066   6.715490   4.587668
    43  H   10.462620  10.283471   5.223105   6.243694   4.684893
    44  H   10.780599  11.160575   6.407952   7.350603   5.351895
    45  Br   8.001876   7.859684   2.347670   2.722937   2.053393
                   26         27         28         29         30
    26  H    0.000000
    27  C    3.534153   0.000000
    28  H    3.854996   1.093223   0.000000
    29  C    4.595740   1.526368   2.184655   0.000000
    30  H    4.728783   2.172850   3.091217   1.094175   0.000000
    31  H    5.553451   2.153686   2.512067   1.091987   1.771825
    32  H    4.707247   2.175966   2.545128   1.094004   1.777025
    33  H    3.938695   1.098531   1.746187   2.155013   2.514847
    34  C    2.149075   3.329261   3.110410   4.774139   5.267089
    35  C    2.616115   4.686759   4.415168   6.079470   6.555804
    36  C    3.364086   3.275698   2.892432   4.792210   5.367197
    37  C    3.956944   5.690240   5.284310   7.150265   7.685827
    38  H    2.413113   5.148488   4.980919   6.412831   6.812964
    39  C    4.483644   4.601978   4.103558   6.098971   6.705043
    40  H    3.738787   2.591025   2.275576   4.063586   4.638697
    41  C    4.723436   5.654238   5.154623   7.157503   7.749712
    42  H    4.638714   6.706733   6.303062   8.139599   8.660291
    43  H    5.425017   5.005684   4.474539   6.440689   7.063249
    44  H    5.778267   6.655385   6.112270   8.154421   8.764278
    45  Br   2.508999   3.123590   3.016280   3.769033   4.310214
                   31         32         33         34         35
    31  H    0.000000
    32  H    1.770110   0.000000
    33  H    2.464095   3.073835   0.000000
    34  C    5.437300   5.030970   3.532697   0.000000
    35  C    6.782636   6.217220   4.931744   1.402378   0.000000
    36  C    5.205192   5.250550   3.148673   1.397669   2.418981
    37  C    7.733887   7.352323   5.788587   2.422057   1.386791
    38  H    7.228061   6.421392   5.527044   2.159066   1.087166
    39  C    6.401858   6.561541   4.372535   2.414044   2.780195
    40  H    4.343459   4.675512   2.246838   2.170446   3.412092
    41  C    7.567944   7.499526   5.557815   2.791691   2.406559
    42  H    8.758885   8.278785   6.845483   3.403797   2.144699
    43  H    6.574792   6.999290   4.609648   3.394264   3.865161
    44  H    8.500373   8.514618   6.498402   3.877136   3.390519
    45  Br   4.649251   3.352603   4.070675   2.980014   3.581222
                   36         37         38         39         40
    36  C    0.000000
    37  C    2.795752   0.000000
    38  H    3.403625   2.144513   0.000000
    39  C    1.393180   2.414595   3.867116   0.000000
    40  H    1.082829   3.877867   4.314488   2.135029   0.000000
    41  C    2.416962   1.395797   3.391382   1.391932   3.386912
    42  H    3.880740   1.085005   2.466009   3.399950   4.962777
    43  H    2.145205   3.399360   4.951958   1.085068   2.444274
    44  H    3.399036   2.154493   4.287654   2.150527   4.276936
    45  Br   3.960742   4.841573   3.440418   5.131929   4.149571
                   41         42         43         44         45
    41  C    0.000000
    42  H    2.158106   0.000000
    43  H    2.152755   4.299009   0.000000
    44  H    1.085486   2.487384   2.479817   0.000000
    45  Br   5.495448   5.536329   5.986791   6.537301   0.000000
 Stoichiometry    C22H20BrS2(1+)
 Framework group  C1[X(C22H20BrS2)]
 Deg. of freedom   129
 Full point group                 C1      NOp   1
 Largest Abelian subgroup         C1      NOp   1
 Largest concise Abelian subgroup C1      NOp   1
                         Standard orientation:                         
 ---------------------------------------------------------------------
 Center     Atomic      Atomic             Coordinates (Angstroms)
 Number     Number       Type             X           Y           Z
 ---------------------------------------------------------------------
      1          6           0        3.769971   -0.654813   -1.776981
      2          6           0        4.690002   -1.593949   -1.320541
      3          6           0        4.609171   -2.080104   -0.016874
      4          6           0        3.603387   -1.629490    0.832048
      5          6           0        2.655939   -0.716421    0.363584
      6          6           0        2.733642   -0.225511   -0.944134
      7         16           0        1.523202    0.889844   -1.615181
      8          6           0        1.168259    1.951475   -0.234436
      9          6           0        1.102690    1.475535    1.079093
     10         16           0        1.345000   -0.241420    1.466786
     11          6           0        0.791125    2.340886    2.129312
     12          6           0        0.498363    3.674385    1.863184
     13          6           0        0.549753    4.149818    0.554493
     14          6           0        0.903133    3.298651   -0.488332
     15          1           0        0.329725    5.190915    0.342177
     16          1           0        0.966896    3.678686   -1.503254
     17          1           0        0.768173    1.968263    3.148860
     18          1           0        0.240239    4.340861    2.679354
     19          1           0        3.850779   -0.258926   -2.784792
     20          1           0        3.550636   -1.987330    1.855821
     21          1           0        5.481575   -1.931565   -1.981419
     22          1           0        5.335194   -2.799749    0.346380
     23          6           0       -0.917165   -1.723071    0.738834
     24          1           0       -0.121906   -2.448255    0.574354
     25          6           0       -1.232739   -0.901268   -0.428174
     26          1           0       -0.466045   -0.974072   -1.195810
     27          6           0       -1.621560   -1.773537    2.047009
     28          1           0       -2.662134   -1.457488    1.935403
     29          6           0       -1.508766   -3.137701    2.722388
     30          1           0       -0.460939   -3.427118    2.846953
     31          1           0       -1.972444   -3.096093    3.710166
     32          1           0       -2.017558   -3.911165    2.139526
     33          1           0       -1.147932   -1.013473    2.683209
     34          6           0       -1.944979    0.398250   -0.455533
     35          6           0       -2.149705    0.956955   -1.725415
     36          6           0       -2.305058    1.125036    0.682714
     37          6           0       -2.704323    2.221073   -1.858058
     38          1           0       -1.850166    0.404439   -2.612507
     39          6           0       -2.852445    2.398798    0.545428
     40          1           0       -2.130567    0.740311    1.679739
     41          6           0       -3.061409    2.943450   -0.718361
     42          1           0       -2.852343    2.645539   -2.845557
     43          1           0       -3.109981    2.966227    1.433726
     44          1           0       -3.486027    3.937585   -0.816729
     45         35           0       -2.422861   -2.512373   -0.880251
 ---------------------------------------------------------------------
 Rotational constants (GHZ):           0.1917489           0.1617171           0.1183031
 Standard basis: 6-31+G(d,p) (6D, 7F)
 There are   598 symmetry adapted cartesian basis functions of A   symmetry.
 There are   598 symmetry adapted basis functions of A   symmetry.
   598 basis functions,  1043 primitive gaussians,   598 cartesian basis functions
   109 alpha electrons      109 beta electrons
       nuclear repulsion energy      3059.2574084898 Hartrees.
 NAtoms=   45 NActive=   45 NUniq=   45 SFac= 1.00D+00 NAtFMM=   60 NAOKFM=F Big=F
 Integral buffers will be    131072 words long.
 Raffenetti 2 integral format.
 Two-electron integral symmetry is turned on.
 Nuclear repulsion after empirical dispersion term =     3059.2155299645 Hartrees.
 ------------------------------------------------------------------------------
 Polarizable Continuum Model (PCM)
 =================================
 Model                : PCM.
 Atomic radii         : SMD-Coulomb.
 Polarization charges : Total charges.
 Charge compensation  : None.
 Solution method      : Matrix inversion.
 Cavity type          : VdW (van der Waals Surface) (Alpha=1.000).
 Cavity algorithm     : GePol (No added spheres)
                        Default sphere list used, NSphG=   45.
                        Lebedev-Laikov grids with approx.  5.0 points / Ang**2.
                        Smoothing algorithm: York/Karplus (Gamma=1.0000).
                        Polarization charges: spherical gaussians, with
                                              point-specific exponents (IZeta= 3).
                        Self-potential: point-specific (ISelfS= 7).
                        Self-field    : sphere-specific E.n sum rule (ISelfD= 2).
 1st derivatives      : Analytical E(r).r(x)/FMM algorithm (CHGder, D1EAlg=3).
                        Cavity 1st derivative terms included.
 Solvent              : Dichloromethane, Eps=   8.930000 Eps(inf)=   2.028346
 ------------------------------------------------------------------------------
 ------------------------------------------------------------------------------
 Atomic radii for non-electrostatic terms: SMD-CDS.
 ------------------------------------------------------------------------------
 Nuclear repulsion after PCM non-electrostatic terms =     3059.1995074718 Hartrees.
 One-electron integrals computed using PRISM.
 NBasis=   598 RedAO= T EigKep=  1.27D-06  NBF=   598
 NBsUse=   595 1.00D-06 EigRej=  9.83D-07 NBFU=   595
 Initial guess from the checkpoint file:  "/home/osl/gaussian/scratch/Gau-375033.chk"
 B after Tr=     0.000000    0.000000    0.000000
         Rot=    0.999995   -0.000704    0.001135    0.002695 Ang=  -0.34 deg.
 ExpMin= 3.50D-02 ExpMax= 5.74D+05 ExpMxC= 5.74D+03 IAcc=3 IRadAn=         5 AccDes= 0.00D+00
 Harris functional with IExCor= 4639 and IRadAn=       5 diagonalized for initial guess.
 HarFok:  IExCor= 4639 AccDes= 0.00D+00 IRadAn=         5 IDoV= 1 UseB2=F ITyADJ=14
 ICtDFT=  3500011 ScaDFX=  1.000000  1.000000  1.000000  1.000000
 FoFCou: FMM=F IPFlag=           0 FMFlag=      100000 FMFlg1=           0
         NFxFlg=           0 DoJE=T BraDBF=F KetDBF=T FulRan=T
         wScrn=  0.000000 ICntrl=       500 IOpCl=  0 I1Cent=   200000004 NGrid=           0
         NMat0=    1 NMatS0=      1 NMatT0=    0 NMatD0=    1 NMtDS0=    0 NMtDT0=    0
 Petite list used in FoFCou.
 Requested convergence on RMS density matrix=1.00D-08 within 128 cycles.
 Requested convergence on MAX density matrix=1.00D-06.
 Requested convergence on             energy=1.00D-06.
 No special actions if energy rises.
 Inv3:  Mode=1 IEnd=    34639212.
 Iteration    1 A*A^-1 deviation from unit magnitude is 3.33D-15 for   2287.
 Iteration    1 A*A^-1 deviation from orthogonality  is 2.66D-15 for   2188    282.
 Iteration    1 A^-1*A deviation from unit magnitude is 3.55D-15 for   2287.
 Iteration    1 A^-1*A deviation from orthogonality  is 2.00D-15 for   2113    594.
 Error on total polarization charges =  0.05081
 SCF Done:  E(RwB97XD) =  -4218.07000098     A.U. after   14 cycles
            NFock= 14  Conv=0.60D-08     -V/T= 2.0064
 SMD-CDS (non-electrostatic) energy       (kcal/mol) =     -10.05
 (included in total energy above)
 D1PCM: PCM CHGder 1st derivatives, ID1Alg=3 FixD1E=F DoIter=F DoCFld=F I1PDM=0.
 Calling FoFJK, ICntrl=      2127 FMM=F ISym2X=0 I1Cent= 0 IOpClX= 0 NMat=1 NMatS=1 NMatT=0.
 ***** Axes restored to original set *****
 -------------------------------------------------------------------
 Center     Atomic                   Forces (Hartrees/Bohr)
 Number     Number              X              Y              Z
 -------------------------------------------------------------------
      1        6          -0.000005588   -0.000010090    0.000001404
      2        6          -0.000000248   -0.000002659    0.000001758
      3        6           0.000000857    0.000001163    0.000003533
      4        6           0.000010626   -0.000006039    0.000006234
      5        6           0.000003967    0.000000947    0.000012161
      6        6           0.000001455   -0.000009623   -0.000009708
      7       16          -0.000055492   -0.000047966   -0.000086866
      8        6          -0.000010282   -0.000006077    0.000000030
      9        6           0.000002890    0.000004849    0.000009354
     10       16          -0.000045206   -0.000071821   -0.000067145
     11        6          -0.000002563    0.000006892    0.000008664
     12        6           0.000003274   -0.000003469    0.000004569
     13        6           0.000003617    0.000005936    0.000013820
     14        6           0.000005150    0.000002838    0.000011313
     15        1           0.000006883   -0.000000595    0.000014189
     16        1          -0.000002729   -0.000011415    0.000013328
     17        1           0.000009817    0.000005372    0.000007611
     18        1           0.000008453    0.000006427    0.000013026
     19        1          -0.000011441   -0.000014001    0.000003843
     20        1           0.000005776    0.000007922    0.000007331
     21        1          -0.000006249   -0.000012161    0.000000296
     22        1          -0.000004990   -0.000008944   -0.000000692
     23        6           0.000048287    0.000096139    0.000007012
     24        1          -0.000018553   -0.000000050   -0.000018488
     25        6           0.000000657   -0.000090860    0.000010269
     26        1          -0.000005923    0.000033038    0.000043642
     27        6          -0.000057875    0.000049008    0.000040738
     28        1           0.000001554    0.000027239   -0.000015336
     29        6          -0.000019377    0.000014029   -0.000042864
     30        1          -0.000010944    0.000008800   -0.000013393
     31        1           0.000002945    0.000007150   -0.000013889
     32        1          -0.000011088   -0.000007286   -0.000009406
     33        1          -0.000005892   -0.000003960    0.000050476
     34        6          -0.000005264    0.000012899   -0.000000232
     35        6           0.000036277    0.000009253   -0.000010609
     36        6           0.000012997   -0.000026147   -0.000018025
     37        6          -0.000015047   -0.000005225    0.000003294
     38        1           0.000051590   -0.000019212    0.000009639
     39        6           0.000007002    0.000002874    0.000019727
     40        1           0.000045533    0.000037850   -0.000007247
     41        6           0.000004636    0.000000510   -0.000005993
     42        1           0.000003037   -0.000005237    0.000000190
     43        1           0.000006036    0.000008211    0.000002252
     44        1           0.000001171   -0.000001122    0.000008679
     45       35           0.000010267    0.000014613   -0.000008490
 -------------------------------------------------------------------
 Cartesian Forces:  Max     0.000096139 RMS     0.000023872

 GradGradGradGradGradGradGradGradGradGradGradGradGradGradGradGradGradGrad
 Berny optimization.
 FormGI is forming the generalized inverse of G from B-inverse, IUseBI=4.
 Internal  Forces:  Max     0.000110849 RMS     0.000023489
 Search for a saddle point.
 Step number   2 out of a maximum of  270
 All quantities printed in internal units (Hartrees-Bohrs-Radians)
 Swapping is turned off.
 Update second derivatives using D2CorX and points    1    2
 ITU=  0  0
     Eigenvalues ---   -0.01102   0.00110   0.00205   0.00307   0.00468
     Eigenvalues ---    0.00565   0.00725   0.00831   0.00975   0.01046
     Eigenvalues ---    0.01112   0.01171   0.01328   0.01430   0.01607
     Eigenvalues ---    0.01736   0.01746   0.01766   0.01820   0.01836
     Eigenvalues ---    0.01872   0.01887   0.02070   0.02100   0.02147
     Eigenvalues ---    0.02287   0.02302   0.02378   0.02544   0.02564
     Eigenvalues ---    0.02612   0.02670   0.02794   0.02827   0.02879
     Eigenvalues ---    0.02887   0.02907   0.02960   0.03022   0.03106
     Eigenvalues ---    0.03251   0.03941   0.04428   0.04507   0.04604
     Eigenvalues ---    0.05472   0.07171   0.07496   0.08420   0.09641
     Eigenvalues ---    0.10055   0.11034   0.11066   0.11091   0.11775
     Eigenvalues ---    0.11855   0.11891   0.12227   0.12268   0.12331
     Eigenvalues ---    0.12363   0.12414   0.12603   0.12660   0.12789
     Eigenvalues ---    0.12925   0.13160   0.14269   0.15577   0.15744
     Eigenvalues ---    0.16022   0.16168   0.16723   0.16791   0.17291
     Eigenvalues ---    0.17879   0.18636   0.19339   0.19372   0.19378
     Eigenvalues ---    0.19528   0.20152   0.21409   0.22422   0.23543
     Eigenvalues ---    0.24141   0.26410   0.26733   0.27707   0.28312
     Eigenvalues ---    0.29081   0.31620   0.32577   0.32714   0.33152
     Eigenvalues ---    0.34495   0.34566   0.34780   0.34954   0.35287
     Eigenvalues ---    0.36431   0.36449   0.36592   0.36608   0.36710
     Eigenvalues ---    0.36737   0.36763   0.36772   0.36823   0.36955
     Eigenvalues ---    0.36988   0.37015   0.37019   0.37391   0.41094
     Eigenvalues ---    0.41585   0.42719   0.42822   0.43096   0.46723
     Eigenvalues ---    0.47558   0.47868   0.48193   0.48234   0.48688
     Eigenvalues ---    0.50644   0.51635   0.51907   0.52538
 Eigenvectors required to have negative eigenvalues:
                          R19       R20       D92       A56       D88
   1                    0.51936   0.28058  -0.27376  -0.22419   0.21815
                          D93       D97       D99      D101       D98
   1                   -0.19193  -0.18365  -0.18149   0.16837  -0.16768
 RFO step:  Lambda0=9.358610933D-08 Lambda=-6.17686181D-06.
 Linear search not attempted -- option 19 set.
 Iteration  1 RMS(Cart)=  0.00793832 RMS(Int)=  0.00001536
 Iteration  2 RMS(Cart)=  0.00002628 RMS(Int)=  0.00000697
 Iteration  3 RMS(Cart)=  0.00000000 RMS(Int)=  0.00000697
 Variable       Old X    -DE/DX   Delta X   Delta X   Delta X     New X
                                 (Linear)    (Quad)   (Total)
    R1        2.62989   0.00003   0.00000   0.00005   0.00005   2.62995
    R2        2.64015   0.00002   0.00000   0.00004   0.00004   2.64019
    R3        2.05185   0.00000   0.00000   0.00001   0.00001   2.05186
    R4        2.63373   0.00000   0.00000   0.00001   0.00001   2.63374
    R5        2.05045   0.00000   0.00000   0.00001   0.00001   2.05045
    R6        2.62891  -0.00003   0.00000  -0.00003  -0.00003   2.62888
    R7        2.05011   0.00000   0.00000   0.00000   0.00000   2.05012
    R8        2.63941  -0.00001   0.00000  -0.00003  -0.00004   2.63937
    R9        2.05185   0.00002   0.00000   0.00008   0.00008   2.05193
   R10        2.64370  -0.00002   0.00000   0.00006   0.00006   2.64376
   R11        3.35991  -0.00007   0.00000  -0.00043  -0.00044   3.35947
   R12        3.35898   0.00002   0.00000   0.00030   0.00032   3.35929
   R13        3.35899   0.00006   0.00000   0.00018   0.00017   3.35916
   R14        5.21207   0.00008   0.00000   0.00648   0.00649   5.21856
   R15        2.64304   0.00005   0.00000  -0.00002  -0.00002   2.64301
   R16        2.63861   0.00000   0.00000   0.00005   0.00005   2.63866
   R17        3.35763  -0.00002   0.00000  -0.00033  -0.00034   3.35730
   R18        2.63809   0.00000   0.00000   0.00004   0.00004   2.63813
   R19        5.29211   0.00004   0.00000  -0.00532  -0.00534   5.28677
   R20        5.28393  -0.00001   0.00000  -0.00284  -0.00284   5.28109
   R21        5.44112   0.00003   0.00000  -0.00353  -0.00353   5.43759
   R22        2.62852  -0.00001   0.00000  -0.00009  -0.00009   2.62844
   R23        2.05177   0.00000   0.00000   0.00002   0.00002   2.05179
   R24        2.63300   0.00000   0.00000   0.00002   0.00002   2.63302
   R25        2.05011   0.00000   0.00000   0.00000   0.00000   2.05011
   R26        2.62994   0.00001   0.00000   0.00002   0.00002   2.62996
   R27        2.05048   0.00000   0.00000   0.00000   0.00000   2.05048
   R28        2.05151   0.00000   0.00000   0.00002   0.00002   2.05153
   R29        2.05744   0.00000   0.00000   0.00011   0.00011   2.05755
   R30        2.76240   0.00008   0.00000   0.00006   0.00006   2.76246
   R31        2.80931  -0.00003   0.00000   0.00014   0.00015   2.80945
   R32        2.05484   0.00004   0.00000  -0.00004  -0.00003   2.05481
   R33        2.80087   0.00007   0.00000  -0.00017  -0.00017   2.80070
   R34        3.88035   0.00002   0.00000   0.00091   0.00091   3.88126
   R35        2.06589   0.00000   0.00000   0.00002   0.00002   2.06591
   R36        2.88442  -0.00003   0.00000   0.00009   0.00009   2.88451
   R37        2.07592   0.00004   0.00000   0.00007   0.00009   2.07601
   R38        2.06769   0.00000   0.00000   0.00003   0.00003   2.06772
   R39        2.06356   0.00000   0.00000   0.00000   0.00000   2.06356
   R40        2.06737  -0.00001   0.00000  -0.00008  -0.00008   2.06729
   R41        2.65011   0.00003   0.00000   0.00005   0.00005   2.65016
   R42        2.64121   0.00001   0.00000   0.00001   0.00001   2.64122
   R43        2.62065   0.00000   0.00000  -0.00002  -0.00002   2.62064
   R44        2.05445  -0.00003   0.00000  -0.00005  -0.00005   2.05439
   R45        2.63273   0.00001   0.00000   0.00002   0.00002   2.63274
   R46        2.04625   0.00000   0.00000   0.00007   0.00007   2.04632
   R47        2.63767  -0.00001   0.00000   0.00000   0.00000   2.63768
   R48        2.05036   0.00001   0.00000   0.00001   0.00001   2.05037
   R49        2.63037   0.00000   0.00000   0.00003   0.00003   2.63040
   R50        2.05048   0.00000   0.00000   0.00000   0.00000   2.05048
   R51        2.05127   0.00000   0.00000   0.00000   0.00000   2.05127
    A1        2.09696   0.00000   0.00000   0.00003   0.00003   2.09699
    A2        2.09586  -0.00001   0.00000  -0.00013  -0.00013   2.09573
    A3        2.09033   0.00001   0.00000   0.00010   0.00010   2.09043
    A4        2.09883   0.00001   0.00000   0.00011   0.00011   2.09895
    A5        2.08575   0.00000   0.00000  -0.00007  -0.00008   2.08568
    A6        2.09844  -0.00001   0.00000  -0.00004  -0.00004   2.09840
    A7        2.09410  -0.00001   0.00000  -0.00009  -0.00009   2.09401
    A8        2.10108   0.00001   0.00000   0.00001   0.00001   2.10109
    A9        2.08791   0.00000   0.00000   0.00008   0.00008   2.08799
   A10        2.09152   0.00000   0.00000  -0.00006  -0.00006   2.09145
   A11        2.09873   0.00000   0.00000   0.00011   0.00011   2.09884
   A12        2.09294   0.00000   0.00000  -0.00005  -0.00005   2.09289
   A13        2.10046   0.00004   0.00000   0.00025   0.00025   2.10071
   A14        2.05634  -0.00011   0.00000  -0.00053  -0.00052   2.05582
   A15        2.12610   0.00007   0.00000   0.00027   0.00026   2.12636
   A16        2.08358  -0.00004   0.00000  -0.00025  -0.00025   2.08333
   A17        2.06337   0.00007   0.00000   0.00004   0.00004   2.06341
   A18        2.13561  -0.00003   0.00000   0.00020   0.00020   2.13581
   A19        1.79005  -0.00003   0.00000   0.00014   0.00015   1.79020
   A20        1.58049   0.00000   0.00000  -0.00147  -0.00147   1.57902
   A21        1.71277  -0.00004   0.00000  -0.00262  -0.00262   1.71015
   A22        2.13607   0.00002   0.00000   0.00020   0.00019   2.13626
   A23        2.06340   0.00001   0.00000   0.00000   0.00000   2.06340
   A24        2.08310  -0.00003   0.00000  -0.00020  -0.00020   2.08290
   A25        2.12629  -0.00002   0.00000   0.00031   0.00030   2.12659
   A26        2.10139   0.00002   0.00000   0.00017   0.00017   2.10156
   A27        2.05475   0.00000   0.00000  -0.00047  -0.00046   2.05429
   A28        1.79602  -0.00001   0.00000   0.00053   0.00054   1.79656
   A29        1.86812  -0.00002   0.00000  -0.00247  -0.00247   1.86565
   A30        1.54872  -0.00003   0.00000  -0.00439  -0.00438   1.54433
   A31        2.54788  -0.00004   0.00000  -0.00545  -0.00549   2.54239
   A32        1.92237   0.00003   0.00000   0.00415   0.00416   1.92653
   A33        2.24143   0.00001   0.00000   0.00266   0.00265   2.24408
   A34        1.80618   0.00006   0.00000   0.00840   0.00841   1.81459
   A35        0.75038   0.00000   0.00000   0.00080   0.00080   0.75118
   A36        1.01101   0.00000   0.00000   0.00047   0.00047   1.01148
   A37        2.09129  -0.00001   0.00000  -0.00001  -0.00001   2.09127
   A38        2.09256   0.00001   0.00000  -0.00002  -0.00002   2.09253
   A39        2.09929   0.00000   0.00000   0.00003   0.00003   2.09932
   A40        2.09332   0.00000   0.00000  -0.00009  -0.00009   2.09323
   A41        2.08874   0.00000   0.00000   0.00003   0.00003   2.08877
   A42        2.10107   0.00000   0.00000   0.00006   0.00006   2.10113
   A43        2.09957   0.00001   0.00000   0.00007   0.00007   2.09964
   A44        2.09867  -0.00001   0.00000  -0.00004  -0.00004   2.09863
   A45        2.08482   0.00000   0.00000  -0.00003  -0.00003   2.08479
   A46        2.09676   0.00001   0.00000   0.00006   0.00005   2.09681
   A47        2.09047   0.00000   0.00000   0.00005   0.00005   2.09052
   A48        2.09594  -0.00001   0.00000  -0.00011  -0.00011   2.09583
   A49        1.65536   0.00001   0.00000  -0.00157  -0.00158   1.65378
   A50        1.74362   0.00000   0.00000   0.00039   0.00039   1.74401
   A51        1.99493   0.00000   0.00000  -0.00053  -0.00054   1.99439
   A52        2.04477   0.00000   0.00000   0.00006   0.00005   2.04482
   A53        2.23865   0.00000   0.00000   0.00049   0.00051   2.23916
   A54        1.95383  -0.00008   0.00000  -0.00069  -0.00070   1.95313
   A55        2.22861   0.00006   0.00000   0.00056   0.00057   2.22918
   A56        1.43012   0.00000   0.00000   0.00016   0.00016   1.43029
   A57        1.96546   0.00004   0.00000   0.00028   0.00029   1.96575
   A58        1.77287   0.00000   0.00000  -0.00052  -0.00051   1.77236
   A59        1.98815  -0.00004   0.00000  -0.00009  -0.00009   1.98806
   A60        2.17807   0.00008   0.00000   0.00462   0.00461   2.18268
   A61        1.92981   0.00000   0.00000  -0.00003  -0.00002   1.92979
   A62        1.96567  -0.00003   0.00000  -0.00048  -0.00048   1.96518
   A63        1.85651   0.00001   0.00000   0.00043   0.00043   1.85695
   A64        1.95399   0.00001   0.00000  -0.00024  -0.00024   1.95375
   A65        1.84365   0.00000   0.00000   0.00064   0.00065   1.84429
   A66        1.90737   0.00002   0.00000  -0.00023  -0.00023   1.90714
   A67        1.93643   0.00000   0.00000   0.00004   0.00004   1.93647
   A68        1.91221  -0.00001   0.00000   0.00004   0.00004   1.91224
   A69        1.94095  -0.00001   0.00000  -0.00006  -0.00006   1.94090
   A70        1.88992   0.00001   0.00000   0.00002   0.00002   1.88993
   A71        1.89549   0.00000   0.00000  -0.00005  -0.00005   1.89545
   A72        1.88746   0.00001   0.00000   0.00001   0.00001   1.88747
   A73        1.89035  -0.00001   0.00000  -0.00030  -0.00032   1.89004
   A74        2.02214   0.00003   0.00000   0.00002   0.00002   2.02216
   A75        2.17086   0.00001   0.00000  -0.00003  -0.00003   2.17082
   A76        2.08595  -0.00004   0.00000   0.00000   0.00000   2.08595
   A77        2.10383   0.00002   0.00000  -0.00001  -0.00001   2.10383
   A78        2.08999   0.00001   0.00000   0.00015   0.00015   2.09014
   A79        2.08910  -0.00003   0.00000  -0.00015  -0.00015   2.08895
   A80        2.09024   0.00002   0.00000   0.00001   0.00001   2.09025
   A81        2.12185  -0.00002   0.00000  -0.00019  -0.00019   2.12166
   A82        2.07018   0.00000   0.00000   0.00021   0.00021   2.07040
   A83        2.08975   0.00000   0.00000   0.00000   0.00000   2.08975
   A84        2.09234   0.00000   0.00000   0.00002   0.00002   2.09235
   A85        2.10108   0.00000   0.00000  -0.00001  -0.00001   2.10106
   A86        2.10158   0.00000   0.00000  -0.00003  -0.00003   2.10155
   A87        2.08369   0.00000   0.00000   0.00004   0.00004   2.08373
   A88        2.09790   0.00000   0.00000  -0.00001  -0.00001   2.09790
   A89        2.09490  -0.00001   0.00000   0.00003   0.00003   2.09493
   A90        2.09447   0.00000   0.00000   0.00001   0.00001   2.09448
   A91        2.09366   0.00000   0.00000  -0.00003  -0.00003   2.09363
    D1       -0.03575   0.00000   0.00000  -0.00003  -0.00003  -0.03578
    D2        3.12501   0.00000   0.00000   0.00001   0.00001   3.12502
    D3        3.11417   0.00000   0.00000  -0.00004  -0.00003   3.11413
    D4       -0.00826   0.00000   0.00000   0.00001   0.00001  -0.00825
    D5        0.03507   0.00000   0.00000   0.00040   0.00040   0.03546
    D6       -3.06946   0.00000   0.00000   0.00066   0.00066  -3.06880
    D7       -3.11483   0.00001   0.00000   0.00040   0.00040  -3.11443
    D8        0.06383   0.00000   0.00000   0.00066   0.00066   0.06449
    D9        0.00345   0.00000   0.00000  -0.00023  -0.00023   0.00322
   D10       -3.12365   0.00000   0.00000  -0.00001  -0.00001  -3.12366
   D11        3.12574   0.00000   0.00000  -0.00028  -0.00028   3.12546
   D12       -0.00137   0.00000   0.00000  -0.00006  -0.00006  -0.00143
   D13        0.02908   0.00000   0.00000   0.00012   0.00011   0.02919
   D14       -3.11590   0.00000   0.00000   0.00002   0.00001  -3.11588
   D15       -3.12689   0.00000   0.00000  -0.00010  -0.00010  -3.12699
   D16        0.01132  -0.00001   0.00000  -0.00020  -0.00020   0.01112
   D17       -0.02956   0.00000   0.00000   0.00025   0.00026  -0.02931
   D18        3.08690   0.00000   0.00000  -0.00010  -0.00010   3.08680
   D19        3.11540   0.00001   0.00000   0.00035   0.00035   3.11575
   D20       -0.05132   0.00000   0.00000   0.00000   0.00000  -0.05132
   D21       -0.00248   0.00000   0.00000  -0.00051  -0.00051  -0.00299
   D22        3.10045   0.00000   0.00000  -0.00078  -0.00079   3.09965
   D23       -3.11792   0.00000   0.00000  -0.00013  -0.00013  -3.11805
   D24       -0.01499   0.00001   0.00000  -0.00041  -0.00041  -0.01540
   D25        2.50492  -0.00001   0.00000   0.00178   0.00178   2.50670
   D26       -1.75219   0.00002   0.00000   0.00567   0.00568  -1.74651
   D27       -1.52246   0.00000   0.00000   0.00340   0.00340  -1.51905
   D28       -1.33311   0.00005   0.00000   0.01487   0.01484  -1.31827
   D29       -0.66219  -0.00001   0.00000   0.00142   0.00141  -0.66078
   D30        1.36388   0.00001   0.00000   0.00531   0.00532   1.36920
   D31        1.59361  -0.00001   0.00000   0.00305   0.00304   1.59665
   D32        1.78296   0.00005   0.00000   0.01452   0.01448   1.79744
   D33       -2.50556  -0.00001   0.00000  -0.00112  -0.00112  -2.50667
   D34        2.05916   0.00003   0.00000   0.00189   0.00190   2.06106
   D35        0.67427  -0.00002   0.00000  -0.00084  -0.00083   0.67344
   D36       -1.04420   0.00002   0.00000   0.00217   0.00218  -1.04201
   D37       -0.65698   0.00000   0.00000   0.00087   0.00087  -0.65611
   D38        2.52271   0.00000   0.00000   0.00105   0.00105   2.52376
   D39        0.95571  -0.00001   0.00000  -0.00123  -0.00123   0.95448
   D40       -2.14778  -0.00001   0.00000  -0.00105  -0.00105  -2.14884
   D41        1.88030   0.00000   0.00000  -0.00554  -0.00554   1.87476
   D42        0.08656   0.00003   0.00000  -0.00535  -0.00536   0.08119
   D43       -0.01749   0.00001   0.00000   0.00036   0.00036  -0.01714
   D44       -3.11643   0.00000   0.00000   0.00016   0.00015  -3.11628
   D45        3.08558   0.00001   0.00000   0.00018   0.00018   3.08576
   D46       -0.01335   0.00000   0.00000  -0.00002  -0.00002  -0.01338
   D47        3.08109   0.00000   0.00000  -0.00035  -0.00035   3.08074
   D48       -0.05317  -0.00001   0.00000  -0.00043  -0.00042  -0.05360
   D49       -0.02359   0.00000   0.00000  -0.00018  -0.00018  -0.02377
   D50        3.12533  -0.00001   0.00000  -0.00026  -0.00026   3.12507
   D51        0.67966  -0.00002   0.00000  -0.00137  -0.00136   0.67830
   D52       -1.30721  -0.00001   0.00000  -0.00052  -0.00053  -1.30774
   D53       -1.04458   0.00002   0.00000   0.00306   0.00306  -1.04151
   D54       -2.08395  -0.00002   0.00000  -0.00359  -0.00361  -2.08755
   D55       -2.50349  -0.00001   0.00000  -0.00116  -0.00114  -2.50464
   D56        1.79282   0.00000   0.00000  -0.00031  -0.00031   1.79251
   D57        2.05545   0.00003   0.00000   0.00327   0.00328   2.05873
   D58        1.01609  -0.00001   0.00000  -0.00337  -0.00340   1.01269
   D59        0.03926   0.00000   0.00000   0.00018   0.00018   0.03944
   D60       -3.11343   0.00000   0.00000  -0.00012  -0.00012  -3.11355
   D61       -3.06139  -0.00001   0.00000  -0.00003  -0.00003  -3.06142
   D62        0.06910  -0.00001   0.00000  -0.00034  -0.00034   0.06877
   D63       -1.34776  -0.00006   0.00000  -0.00761  -0.00763  -1.35539
   D64        2.66266  -0.00006   0.00000  -0.00776  -0.00778   2.65488
   D65        0.59257  -0.00006   0.00000  -0.00631  -0.00631   0.58626
   D66       -1.68019  -0.00006   0.00000  -0.00646  -0.00647  -1.68666
   D67        2.13420  -0.00001   0.00000   0.00226   0.00228   2.13648
   D68       -0.13857  -0.00001   0.00000   0.00212   0.00213  -0.13644
   D69       -0.41198  -0.00005   0.00000  -0.01732  -0.01730  -0.42928
   D70        2.03118   0.00000   0.00000  -0.00576  -0.00576   2.02542
   D71        0.19519   0.00001   0.00000  -0.00303  -0.00304   0.19215
   D72       -0.18805   0.00001   0.00000  -0.00378  -0.00379  -0.19184
   D73       -0.02814   0.00000   0.00000  -0.00014  -0.00014  -0.02827
   D74        3.12369   0.00000   0.00000  -0.00018  -0.00018   3.12350
   D75        3.12459   0.00000   0.00000   0.00017   0.00017   3.12477
   D76       -0.00677   0.00000   0.00000   0.00012   0.00013  -0.00664
   D77       -0.00873   0.00000   0.00000  -0.00007  -0.00007  -0.00880
   D78       -3.13341   0.00000   0.00000   0.00007   0.00007  -3.13334
   D79        3.12256   0.00000   0.00000  -0.00002  -0.00002   3.12254
   D80       -0.00212   0.00000   0.00000   0.00012   0.00012  -0.00201
   D81        0.03477   0.00000   0.00000   0.00023   0.00023   0.03500
   D82       -3.11417   0.00000   0.00000   0.00031   0.00031  -3.11387
   D83       -3.12360   0.00000   0.00000   0.00009   0.00009  -3.12351
   D84        0.01064   0.00000   0.00000   0.00017   0.00017   0.01081
   D85        1.14447  -0.00003   0.00000   0.00150   0.00150   1.14596
   D86       -1.41475  -0.00005   0.00000   0.00118   0.00118  -1.41357
   D87        2.87746  -0.00002   0.00000   0.00106   0.00106   2.87852
   D88       -0.24519  -0.00001   0.00000   0.00108   0.00108  -0.24412
   D89       -2.80440  -0.00003   0.00000   0.00075   0.00076  -2.80365
   D90        1.48780   0.00000   0.00000   0.00064   0.00064   1.48844
   D91        3.00602  -0.00001   0.00000   0.00084   0.00083   3.00685
   D92        0.44681  -0.00004   0.00000   0.00052   0.00051   0.44732
   D93       -1.54418   0.00000   0.00000   0.00040   0.00040  -1.54378
   D94        2.25374   0.00002   0.00000  -0.00299  -0.00299   2.25074
   D95       -1.82878   0.00001   0.00000  -0.00369  -0.00370  -1.83248
   D96        0.26023   0.00002   0.00000  -0.00397  -0.00398   0.25625
   D97       -2.59584   0.00000   0.00000  -0.00164  -0.00164  -2.59748
   D98       -0.39517  -0.00002   0.00000  -0.00234  -0.00234  -0.39751
   D99        1.69384   0.00000   0.00000  -0.00262  -0.00262   1.69122
   D100       0.43346   0.00000   0.00000  -0.00143  -0.00142   0.43204
   D101       2.63413  -0.00001   0.00000  -0.00213  -0.00213   2.63201
   D102      -1.56005   0.00000   0.00000  -0.00241  -0.00240  -1.56245
   D103      -1.74543   0.00001   0.00000   0.00227   0.00228  -1.74316
   D104       0.90518   0.00005   0.00000   0.00271   0.00271   0.90789
   D105       3.03877   0.00002   0.00000   0.00242   0.00242   3.04120
   D106      -3.10978   0.00000   0.00000  -0.00073  -0.00073  -3.11051
   D107       0.13149  -0.00002   0.00000  -0.00058  -0.00059   0.13090
   D108       0.61735   0.00001   0.00000  -0.00080  -0.00079   0.61656
   D109      -2.42457  -0.00001   0.00000  -0.00065  -0.00065  -2.42522
   D110      -1.38967   0.00000   0.00000  -0.00027  -0.00027  -1.38994
   D111       1.85159  -0.00001   0.00000  -0.00012  -0.00012   1.85147
   D112       0.97726   0.00001   0.00000  -0.00209  -0.00209   0.97517
   D113       3.06307   0.00001   0.00000  -0.00201  -0.00202   3.06105
   D114      -1.13452   0.00001   0.00000  -0.00201  -0.00202  -1.13654
   D115      -3.11835  -0.00001   0.00000  -0.00269  -0.00269  -3.12104
   D116      -1.03254  -0.00001   0.00000  -0.00262  -0.00262  -1.03515
   D117       1.05306  -0.00001   0.00000  -0.00262  -0.00262   1.05044
   D118      -1.08205   0.00000   0.00000  -0.00218  -0.00218  -1.08423
   D119       1.00376   0.00001   0.00000  -0.00211  -0.00211   1.00165
   D120       3.08936   0.00000   0.00000  -0.00211  -0.00211   3.08725
   D121      -0.26269  -0.00002   0.00000   0.00415   0.00416  -0.25853
   D122      -2.31426  -0.00002   0.00000   0.00367   0.00367  -2.31059
   D123       1.86383  -0.00004   0.00000   0.00370   0.00371   1.86754
   D124      -3.04655   0.00002   0.00000   0.00136   0.00136  -3.04520
   D125       0.07024   0.00001   0.00000   0.00108   0.00108   0.07132
   D126       0.00053   0.00003   0.00000   0.00122   0.00122   0.00174
   D127       3.11732   0.00003   0.00000   0.00094   0.00094   3.11826
   D128       3.02942  -0.00001   0.00000  -0.00145  -0.00145   3.02797
   D129      -0.06579  -0.00002   0.00000  -0.00214  -0.00214  -0.06793
   D130      -0.00909  -0.00003   0.00000  -0.00130  -0.00130  -0.01039
   D131      -3.10430  -0.00004   0.00000  -0.00199  -0.00199  -3.10629
   D132       0.00029  -0.00002   0.00000  -0.00038  -0.00038  -0.00009
   D133       3.13502  -0.00001   0.00000  -0.00024  -0.00024   3.13479
   D134      -3.11651  -0.00001   0.00000  -0.00011  -0.00011  -3.11662
   D135       0.01822  -0.00001   0.00000   0.00003   0.00003   0.01826
   D136       0.01696   0.00000   0.00000   0.00056   0.00056   0.01751
   D137      -3.11873   0.00000   0.00000   0.00029   0.00029  -3.11844
   D138       3.11353   0.00002   0.00000   0.00122   0.00122   3.11475
   D139      -0.02216   0.00002   0.00000   0.00095   0.00095  -0.02120
   D140       0.00748  -0.00001   0.00000  -0.00037  -0.00037   0.00711
   D141       3.13017   0.00000   0.00000  -0.00025  -0.00025   3.12992
   D142      -3.12721  -0.00001   0.00000  -0.00051  -0.00051  -3.12773
   D143      -0.00452   0.00000   0.00000  -0.00039  -0.00039  -0.00492
   D144      -0.01618   0.00001   0.00000   0.00028   0.00028  -0.01589
   D145      -3.13888   0.00000   0.00000   0.00016   0.00016  -3.13871
   D146       3.11946   0.00002   0.00000   0.00055   0.00055   3.12002
   D147      -0.00323   0.00001   0.00000   0.00043   0.00043  -0.00280
         Item               Value     Threshold  Converged?
 Maximum Force            0.000111     0.000450     YES
 RMS     Force            0.000023     0.000300     YES
 Maximum Displacement     0.023682     0.001800     NO 
 RMS     Displacement     0.007944     0.001200     NO 
 Predicted change in Energy=-3.046926D-06
 GradGradGradGradGradGradGradGradGradGradGradGradGradGradGradGradGradGrad

                          Input orientation:                          
 ---------------------------------------------------------------------
 Center     Atomic      Atomic             Coordinates (Angstroms)
 Number     Number       Type             X           Y           Z
 ---------------------------------------------------------------------
      1          6           0       -3.772595    0.642149   -1.780532
      2          6           0       -4.695347    1.577077   -1.320873
      3          6           0       -4.616049    2.059071   -0.015563
      4          6           0       -3.609163    1.608256    0.831923
      5          6           0       -2.659203    0.699440    0.360341
      6          6           0       -2.734987    0.212968   -0.949182
      7         16           0       -1.520643   -0.895882   -1.624389
      8          6           0       -1.160883   -1.960711   -0.247241
      9          6           0       -1.097262   -1.489242    1.067982
     10         16           0       -1.347510    0.224846    1.462445
     11          6           0       -0.781606   -2.356802    2.115181
     12          6           0       -0.482590   -3.687922    1.844379
     13          6           0       -0.531961   -4.158921    0.533996
     14          6           0       -0.889600   -3.305801   -0.505790
     15          1           0       -0.307116   -5.198228    0.317984
     16          1           0       -0.951968   -3.682753   -1.521958
     17          1           0       -0.760116   -1.987553    3.135998
     18          1           0       -0.221148   -4.356021    2.658161
     19          1           0       -3.852390    0.249552   -2.789715
     20          1           0       -3.557378    1.962676    1.856978
     21          1           0       -5.487884    1.914603   -1.980647
     22          1           0       -5.344188    2.775378    0.350049
     23          6           0        0.900519    1.727913    0.745555
     24          1           0        0.099438    2.445920    0.577499
     25          6           0        1.227397    0.908587   -0.420122
     26          1           0        0.462945    0.975803   -1.190473
     27          6           0        1.599197    1.785188    2.056601
     28          1           0        2.642561    1.476799    1.949600
     29          6           0        1.473867    3.149851    2.728866
     30          1           0        0.423533    3.433058    2.846523
     31          1           0        1.931787    3.112886    3.719514
     32          1           0        1.981386    3.925359    2.147694
     33          1           0        1.128259    1.023134    2.692495
     34          6           0        1.950181   -0.385039   -0.445342
     35          6           0        2.163299   -0.942042   -1.714622
     36          6           0        2.312516   -1.108988    0.694002
     37          6           0        2.727066   -2.202278   -1.845524
     38          1           0        1.862975   -0.391643   -2.602729
     39          6           0        2.869041   -2.378979    0.558445
     40          1           0        2.133427   -0.724725    1.690430
     41          6           0        3.085442   -2.922248   -0.704708
     42          1           0        2.881346   -2.625605   -2.832560
     43          1           0        3.128100   -2.944489    1.447521
     44          1           0        3.517025   -3.913513   -0.801730
     45         35           0        2.406331    2.529623   -0.868191
 ---------------------------------------------------------------------
                    Distance matrix (angstroms):
                    1          2          3          4          5
     1  C    0.000000
     2  C    1.391707   0.000000
     3  C    2.415409   1.393715   0.000000
     4  C    2.790160   2.411492   1.391145   0.000000
     5  C    2.413765   2.782555   2.412291   1.396696   0.000000
     6  C    1.397130   2.417015   2.796093   2.425561   1.399017
     7  S    2.731521   4.035640   4.571827   4.082412   2.789359
     8  C    3.993357   5.114789   5.305704   4.460516   3.112961
     9  C    4.451322   5.296712   5.113361   3.994981   2.780422
    10  S    4.070882   4.558882   4.028925   2.725153   1.777754
    11  C    5.754676   6.526809   6.224384   5.036220   3.993175
    12  C    6.535566   7.448916   7.319344   6.232979   5.117515
    13  C    6.237710   7.326390   7.459572   6.543567   5.306504
    14  C    5.052023   6.244243   6.550466   5.773513   4.463590
    15  H    7.107975   8.236940   8.446688   7.582603   6.349535
    16  H    5.169872   6.459035   6.975906   6.371516   5.065700
    17  H    6.337399   6.932268   6.416831   5.133778   4.304734
    18  H    7.569443   8.429283   8.222977   7.098337   6.064798
    19  H    1.085795   2.151836   3.399037   3.875757   3.398375
    20  H    3.875769   3.397410   2.153250   1.085833   2.154624
    21  H    2.145088   1.085053   2.154651   3.396172   3.867594
    22  H    3.399992   2.156130   1.084875   2.145853   3.393931
    23  C    5.421991   5.967126   5.578663   4.512096   3.725287
    24  H    4.879195   5.229596   4.768353   3.810530   3.272224
    25  C    5.188605   6.028029   5.969350   5.044746   3.969700
    26  H    4.289440   5.194854   5.324478   4.590441   3.497028
    27  C    6.699722   7.146463   6.557298   5.353331   4.710638
    28  H    7.467579   8.034360   7.542434   6.352207   5.589161
    29  C    7.358573   7.545410   6.768218   5.640222   5.356929
    30  H    6.841513   6.856733   5.956237   4.863246   4.812175
    31  H    8.300302   8.466588   7.611536   6.426836   6.179477
    32  H    7.701865   7.881888   7.189497   6.193098   5.927583
    33  H    6.646163   7.094248   6.434580   5.123208   4.459662
    34  C    5.965569   6.984232   7.019527   6.042428   4.803294
    35  C    6.144009   7.317242   7.606119   6.805162   5.500588
    36  C    6.798410   7.770767   7.651477   6.516803   5.300918
    37  C    7.095109   8.345717   8.684998   7.863631   6.503668
    38  H    5.788297   6.966391   7.394402   6.763189   5.515464
    39  C    7.662204   8.740835   8.720800   7.611831   6.330671
    40  H    6.985486   7.810147   7.497690   6.257570   5.173653
    41  C    7.803525   9.009122   9.197904   8.228271   6.874002
    42  H    7.487317   8.795113   9.278610   8.572090   7.207512
    43  H    8.420445   9.450656   9.335313   8.154579   6.924814
    44  H    8.651629   9.892379  10.121103   9.161950   7.795867
    45  Br   6.524879   7.179561   7.089585   6.318661   5.524355
                    6          7          8          9         10
     6  C    0.000000
     7  S    1.777662   0.000000
     8  C    2.774059   1.777590   0.000000
     9  C    3.106221   2.789300   1.398622   0.000000
    10  S    2.782297   3.288548   2.781099   1.776604   0.000000
    11  C    4.450812   4.082260   2.425237   1.396038   2.722354
    12  C    5.300397   4.572241   2.796106   2.411391   4.025383
    13  C    5.115325   4.035287   2.416195   2.780627   4.554618
    14  C    3.997972   2.730786   1.396320   2.412419   4.068058
    15  H    6.064759   4.873976   3.395572   3.865669   5.639321
    16  H    4.322484   2.846144   2.152667   3.397115   4.932792
    17  H    5.042926   4.942816   3.406999   2.153757   2.835581
    18  H    6.340974   5.656985   3.880975   3.393326   4.866494
    19  H    2.153484   2.847288   4.312036   5.049353   4.935170
    20  H    3.407688   4.943638   5.056075   4.311662   2.838878
    21  H    3.396753   4.874910   6.061823   6.337024   5.643834
    22  H    3.880964   5.656505   6.347231   6.061254   4.869915
    23  C    4.287667   4.285202   4.340618   3.800681   2.797638
    24  H    3.918009   4.317477   4.656930   4.142242   2.794630
    25  C    4.057619   3.501156   3.737196   3.656238   3.262163
    26  H    3.296499   2.761541   3.485630   3.689351   3.298433
    27  C    5.503795   5.520075   5.192060   4.355474   3.386853
    28  H    6.238447   5.977899   5.577523   4.853960   4.210151
    29  C    6.314093   6.654763   6.474331   5.557916   4.256718
    30  H    5.895134   6.519862   6.416735   5.450235   3.917256
    31  H    7.210063   7.519760   7.144307   6.114355   4.918223
    32  H    6.754011   7.052459   7.089103   6.321531   5.024432
    33  H    5.370553   5.416160   4.773421   3.728809   2.877450
    34  C    4.749975   3.701044   3.492950   3.577195   3.858287
    35  C    5.090496   3.685337   3.773735   4.321293   4.876594
    36  C    5.470366   4.484803   3.698090   3.451238   3.970568
    37  C    6.039111   4.449562   4.210583   4.860291   5.782366
    38  H    4.923517   3.558129   4.141741   4.841679   5.216600
    39  C    6.355805   5.121882   4.130904   4.096684   5.037502
    40  H    5.616785   4.936553   4.016803   3.377763   3.615327
    41  C    6.615644   5.115467   4.377797   4.763502   5.852505
    42  H    6.568699   4.881509   4.844128   5.686376   6.667486
    43  H    7.077393   5.936686   4.715444   4.485028   5.484158
    44  H    7.492479   5.929669   5.099384   5.537559   6.776150
    45  Br   5.639734   5.265648   5.768335   5.672320   4.983491
                   11         12         13         14         15
    11  C    0.000000
    12  C    1.390908   0.000000
    13  C    2.410415   1.393334   0.000000
    14  C    2.789579   2.415567   1.391716   0.000000
    15  H    3.395403   2.154460   1.085069   2.144567   0.000000
    16  H    3.875041   3.398906   2.151764   1.085624   2.469389
    17  H    1.085760   2.153266   3.396661   3.875198   4.295910
    18  H    2.146117   1.084873   2.155812   3.400054   2.488600
    19  H    6.346716   6.952272   6.442588   5.160909   7.204517
    20  H    5.140959   6.433019   6.955385   6.360547   8.013192
    21  H    7.561068   8.430426   8.232393   7.111402   9.094857
    22  H    7.090283   8.224500   8.442503   7.586604   9.431411
    23  C    4.624966   5.696637   6.062307   5.487136   7.043623
    24  H    5.119261   6.290291   6.635094   5.935824   7.659349
    25  C    4.596369   5.401843   5.448423   4.716999   6.339772
    26  H    4.856182   5.643996   5.507179   4.542059   6.402116
    27  C    4.777838   5.859506   6.495583   6.219174   7.444791
    28  H    5.142842   6.037547   6.621394   6.432601   7.477884
    29  C    5.982223   7.166950   7.890434   7.597658   8.869874
    30  H    5.959001   7.248014   7.993678   7.640323   9.023661
    31  H    6.312992   7.456295   8.312445   8.186144   9.255144
    32  H    6.862997   8.007823   8.618382   8.220292   9.582532
    33  H    3.924900   5.050563   5.853985   5.748083   6.812044
    34  C    4.231641   4.697896   4.621938   4.074169   5.370739
    35  C    5.034024   5.216040   4.761199   4.045840   5.324430
    36  C    3.626345   3.973271   4.173577   4.064361   4.870908
    37  C    5.293566   5.111205   4.484621   4.011599   4.781500
    38  H    5.754506   6.011980   5.455928   4.523952   6.028526
    39  C    3.968771   3.821046   3.838699   4.014845   4.253700
    40  H    3.367716   3.955728   4.498371   4.541369   5.277508
    41  C    4.819291   4.451399   4.018626   3.998455   4.211346
    42  H    6.161949   5.858186   5.033431   4.482919   5.168231
    43  H    4.009607   3.707731   3.963006   4.481950   4.260975
    44  H    5.423094   4.801011   4.270677   4.458166   4.186683
    45  Br   6.552907   7.373043   7.438838   6.711681   8.275837
                   16         17         18         19         20
    16  H    0.000000
    17  H    4.960551   0.000000
    18  H    4.296600   2.475572   0.000000
    19  H    5.048037   7.048466   8.004784   0.000000
    20  H    7.076456   5.006483   7.190149   4.961208   0.000000
    21  H    7.219095   7.984903   9.411576   2.470188   4.296106
    22  H    8.031405   7.173614   9.079084   4.296903   2.474673
    23  C    6.152124   4.719811   6.475373   6.105229   4.600350
    24  H    6.563063   5.190417   7.120275   5.637296   3.904216
    25  C    5.200391   4.998382   6.268189   5.643893   5.402811
    26  H    4.879959   5.384766   6.611226   4.659091   5.140416
    27  C    7.015191   4.578759   6.433504   7.454177   5.163489
    28  H    7.182849   4.998748   6.536411   8.133365   6.219638
    29  C    8.404680   5.616881   7.695205   8.199725   5.242424
    30  H    8.462292   5.555884   7.817982   7.757926   4.357623
    31  H    9.053715   5.796663   7.845136   9.166539   5.909565
    32  H    8.941715   6.592049   8.584462   8.480714   5.883414
    33  H    6.650889   3.581465   5.545934   7.447142   4.851394
    34  C    4.522884   4.768622   5.487722   6.290359   6.414488
    35  C    4.153734   5.759164   6.038383   6.226093   7.343015
    36  C    4.710796   4.021976   4.562959   7.210269   6.726313
    37  C    3.978918   6.084580   5.797737   7.084646   8.399381
    38  H    4.463561   6.508497   6.909184   5.754258   7.403515
    39  C    4.541807   4.468532   4.226910   7.955941   7.863525
    40  H    5.346871   3.472319   4.434731   7.539955   6.295644
    41  C    4.188908   5.514798   4.929313   7.908293   8.634338
    42  H    4.186829   7.020758   6.539711   7.321992   9.192457
    43  H    5.099979   4.345676   3.830866   8.768313   8.303225
    44  H    4.532536   6.124456   5.112788   8.694336   9.573166
    45  Br   7.092192   6.816509   8.170122   6.932717   6.581323
                   21         22         23         24         25
    21  H    0.000000
    22  H    2.488720   0.000000
    23  C    6.948289   6.344286   0.000000
    24  H    6.168029   5.458327   1.088809   0.000000
    25  C    6.967231   6.874867   1.461830   2.151960   0.000000
    26  H    6.076025   6.271720   2.122580   2.327897   1.087357
    27  C    8.157379   7.218267   1.486700   2.207620   2.653455
    28  H    9.041164   8.248213   2.132485   3.047840   2.818002
    29  C    8.495371   7.230828   2.506822   2.648198   3.873001
    30  H    7.781525   6.319140   2.747563   2.495586   4.205963
    31  H    9.432880   8.025398   3.438909   3.697918   4.742539
    32  H    8.767915   7.630073   2.821885   2.862862   4.032752
    33  H    8.149007   7.102814   2.083064   2.748818   3.116301
    34  C    7.935384   7.989286   2.642838   3.533522   1.482066
    35  C    8.171401   8.628119   3.843923   4.581662   2.444682
    36  C    8.783057   8.592538   3.169291   4.189112   2.547423
    37  C    9.189797   9.733588   5.049393   5.863549   3.736075
    38  H    7.729222   8.407860   4.077970   4.612556   2.618842
    39  C    9.732422   9.698864   4.558142   5.563337   3.802720
    40  H    8.861560   8.364333   2.903151   3.927940   2.818337
    41  C    9.925980  10.229082   5.338647   6.275150   4.267156
    42  H    9.559459  10.342100   5.973249   6.714751   4.587583
    43  H   10.468920  10.281098   5.223621   6.243896   4.684758
    44  H   10.790977  11.161942   6.408267   7.350140   5.351698
    45  Br   7.995901   7.849525   2.348273   2.723744   2.053877
                   26         27         28         29         30
    26  H    0.000000
    27  C    3.534072   0.000000
    28  H    3.855098   1.093234   0.000000
    29  C    4.594526   1.526418   2.184537   0.000000
    30  H    4.726203   2.172933   3.091198   1.094190   0.000000
    31  H    5.552710   2.153758   2.512882   1.091989   1.771850
    32  H    4.706262   2.175936   2.543981   1.093960   1.776972
    33  H    3.939838   1.098576   1.746658   2.154923   2.515571
    34  C    2.149181   3.330585   3.111524   4.774717   5.267343
    35  C    2.616117   4.688083   4.416674   6.079761   6.555329
    36  C    3.364300   3.277462   2.893398   4.793925   5.369524
    37  C    3.956707   5.691973   5.286371   7.151282   7.686259
    38  H    2.413391   5.149518   4.982221   6.412448   6.811364
    39  C    4.483590   4.604049   4.105318   6.101246   6.707875
    40  H    3.739239   2.592131   2.274443   4.065182   4.641923
    41  C    4.723162   5.656298   5.156851   7.159399   7.751575
    42  H    4.638454   6.708421   6.305220   8.140415   8.660267
    43  H    5.425012   5.007831   4.476116   6.443548   7.067177
    44  H    5.777884   6.657576   6.114734   8.156636   8.766502
    45  Br   2.508978   3.124110   3.017315   3.767359   4.306598
                   31         32         33         34         35
    31  H    0.000000
    32  H    1.770082   0.000000
    33  H    2.463227   3.073686   0.000000
    34  C    5.438919   5.030342   3.536175   0.000000
    35  C    6.784237   6.216283   4.935171   1.402406   0.000000
    36  C    5.207965   5.250478   3.153155   1.397675   2.419009
    37  C    7.736477   7.351854   5.792503   2.422069   1.386781
    38  H    7.228915   6.420050   5.529991   2.159159   1.087138
    39  C    6.405574   6.561884   4.377085   2.414061   2.780233
    40  H    4.345698   4.674985   2.251557   2.170366   3.412110
    41  C    7.571492   7.499657   5.562157   2.791688   2.406551
    42  H    8.761370   8.278163   6.849296   3.403824   2.144705
    43  H    6.579126   7.000000   4.614256   3.394291   3.865201
    44  H    8.504405   8.514999   6.502792   3.877131   3.390514
    45  Br   4.648916   3.350257   4.072035   2.980290   3.581615
                   36         37         38         39         40
    36  C    0.000000
    37  C    2.795769   0.000000
    38  H    3.403690   2.144391   0.000000
    39  C    1.393188   2.414632   3.867131   0.000000
    40  H    1.082867   3.877956   4.314546   2.135200   0.000000
    41  C    2.416964   1.395799   3.391295   1.391950   3.387053
    42  H    3.880765   1.085011   2.465865   3.399984   4.962879
    43  H    2.145235   3.399390   4.951979   1.085066   2.444531
    44  H    3.399032   2.154500   4.287547   2.150524   4.277099
    45  Br   3.960901   4.842410   3.440588   5.132618   4.148710
                   41         42         43         44         45
    41  C    0.000000
    42  H    2.158103   0.000000
    43  H    2.152767   4.299032   0.000000
    44  H    1.085488   2.487382   2.479799   0.000000
    45  Br   5.496437   5.537216   5.987434   6.538506   0.000000
 Stoichiometry    C22H20BrS2(1+)
 Framework group  C1[X(C22H20BrS2)]
 Deg. of freedom   129
 Full point group                 C1      NOp   1
 Largest Abelian subgroup         C1      NOp   1
 Largest concise Abelian subgroup C1      NOp   1
                         Standard orientation:                         
 ---------------------------------------------------------------------
 Center     Atomic      Atomic             Coordinates (Angstroms)
 Number     Number       Type             X           Y           Z
 ---------------------------------------------------------------------
      1          6           0        3.774133   -0.652320   -1.771540
      2          6           0        4.691482   -1.592492   -1.311758
      3          6           0        4.606024   -2.078012   -0.008145
      4          6           0        3.598369   -1.625465    0.837500
      5          6           0        2.653740   -0.711255    0.365633
      6          6           0        2.735716   -0.221229   -0.942191
      7         16           0        1.528195    0.894730   -1.617919
      8          6           0        1.168565    1.956984   -0.238749
      9          6           0        1.098797    1.481894    1.074858
     10         16           0        1.340577   -0.234396    1.465005
     11          6           0        0.783485    2.347671    2.123633
     12          6           0        0.490935    3.680838    1.855852
     13          6           0        0.546435    4.155504    0.547039
     14          6           0        0.903767    3.303967   -0.494148
     15          1           0        0.326653    5.196386    0.333413
     16          1           0        0.970937    3.683661   -1.508988
     17          1           0        0.757210    1.975494    3.143274
     18          1           0        0.229735    4.347620    2.670791
     19          1           0        3.858774   -0.257076   -2.779294
     20          1           0        3.541848   -1.982697    1.861328
     21          1           0        5.484674   -1.931403   -1.970033
     22          1           0        5.329980   -2.798465    0.357627
     23          6           0       -0.911481   -1.725834    0.736562
     24          1           0       -0.112903   -2.446713    0.568896
     25          6           0       -1.231216   -0.901685   -0.427696
     26          1           0       -0.464620   -0.969844   -1.195830
     27          6           0       -1.614540   -1.784043    2.045224
     28          1           0       -2.656252   -1.470938    1.935852
     29          6           0       -1.497085   -3.151208    2.713816
     30          1           0       -0.448331   -3.439193    2.833940
     31          1           0       -1.957978   -3.115246    3.703121
     32          1           0       -2.006023   -3.922843    2.128742
     33          1           0       -1.142412   -1.025871    2.684864
     34          6           0       -1.948463    0.395048   -0.451345
     35          6           0       -2.155217    0.956704   -1.719626
     36          6           0       -2.311351    1.117142    0.689001
     37          6           0       -2.713255    2.219689   -1.848554
     38          1           0       -1.854403    0.407675   -2.608417
     39          6           0       -2.862092    2.389866    0.555471
     40          1           0       -2.137036    0.729175    1.684841
     41          6           0       -3.072205    2.937783   -0.706735
     42          1           0       -2.862627    2.646586   -2.834808
     43          1           0       -3.121579    2.953827    1.445405
     44          1           0       -3.499301    3.931143   -0.802167
     45         35           0       -2.415541   -2.516397   -0.884301
 ---------------------------------------------------------------------
 Rotational constants (GHZ):           0.1916003           0.1618841           0.1182143
 Standard basis: 6-31+G(d,p) (6D, 7F)
 There are   598 symmetry adapted cartesian basis functions of A   symmetry.
 There are   598 symmetry adapted basis functions of A   symmetry.
   598 basis functions,  1043 primitive gaussians,   598 cartesian basis functions
   109 alpha electrons      109 beta electrons
       nuclear repulsion energy      3058.8918931212 Hartrees.
 NAtoms=   45 NActive=   45 NUniq=   45 SFac= 1.00D+00 NAtFMM=   60 NAOKFM=F Big=F
 Integral buffers will be    131072 words long.
 Raffenetti 2 integral format.
 Two-electron integral symmetry is turned on.
 Nuclear repulsion after empirical dispersion term =     3058.8500495889 Hartrees.
 ------------------------------------------------------------------------------
 Polarizable Continuum Model (PCM)
 =================================
 Model                : PCM.
 Atomic radii         : SMD-Coulomb.
 Polarization charges : Total charges.
 Charge compensation  : None.
 Solution method      : Matrix inversion.
 Cavity type          : VdW (van der Waals Surface) (Alpha=1.000).
 Cavity algorithm     : GePol (No added spheres)
                        Default sphere list used, NSphG=   45.
                        Lebedev-Laikov grids with approx.  5.0 points / Ang**2.
                        Smoothing algorithm: York/Karplus (Gamma=1.0000).
                        Polarization charges: spherical gaussians, with
                                              point-specific exponents (IZeta= 3).
                        Self-potential: point-specific (ISelfS= 7).
                        Self-field    : sphere-specific E.n sum rule (ISelfD= 2).
 1st derivatives      : Analytical E(r).r(x)/FMM algorithm (CHGder, D1EAlg=3).
                        Cavity 1st derivative terms included.
 Solvent              : Dichloromethane, Eps=   8.930000 Eps(inf)=   2.028346
 ------------------------------------------------------------------------------
 ------------------------------------------------------------------------------
 Atomic radii for non-electrostatic terms: SMD-CDS.
 ------------------------------------------------------------------------------
 Nuclear repulsion after PCM non-electrostatic terms =     3058.8340199618 Hartrees.
 One-electron integrals computed using PRISM.
 NBasis=   598 RedAO= T EigKep=  1.27D-06  NBF=   598
 NBsUse=   595 1.00D-06 EigRej=  9.82D-07 NBFU=   595
 Initial guess from the checkpoint file:  "/home/osl/gaussian/scratch/Gau-375033.chk"
 B after Tr=     0.000000    0.000000    0.000000
         Rot=    1.000000   -0.000171    0.000166   -0.000938 Ang=  -0.11 deg.
 ExpMin= 3.50D-02 ExpMax= 5.74D+05 ExpMxC= 5.74D+03 IAcc=3 IRadAn=         5 AccDes= 0.00D+00
 Harris functional with IExCor= 4639 and IRadAn=       5 diagonalized for initial guess.
 HarFok:  IExCor= 4639 AccDes= 0.00D+00 IRadAn=         5 IDoV= 1 UseB2=F ITyADJ=14
 ICtDFT=  3500011 ScaDFX=  1.000000  1.000000  1.000000  1.000000
 FoFCou: FMM=F IPFlag=           0 FMFlag=      100000 FMFlg1=           0
         NFxFlg=           0 DoJE=T BraDBF=F KetDBF=T FulRan=T
         wScrn=  0.000000 ICntrl=       500 IOpCl=  0 I1Cent=   200000004 NGrid=           0
         NMat0=    1 NMatS0=      1 NMatT0=    0 NMatD0=    1 NMtDS0=    0 NMtDT0=    0
 Petite list used in FoFCou.
 Requested convergence on RMS density matrix=1.00D-08 within 128 cycles.
 Requested convergence on MAX density matrix=1.00D-06.
 Requested convergence on             energy=1.00D-06.
 No special actions if energy rises.
 Inv3:  Mode=1 IEnd=    34516992.
 Iteration    1 A*A^-1 deviation from unit magnitude is 3.77D-15 for    509.
 Iteration    1 A*A^-1 deviation from orthogonality  is 2.89D-15 for   2543   1649.
 Iteration    1 A^-1*A deviation from unit magnitude is 3.77D-15 for    509.
 Iteration    1 A^-1*A deviation from orthogonality  is 1.55D-15 for    861    554.
 Error on total polarization charges =  0.05083
 SCF Done:  E(RwB97XD) =  -4218.07000602     A.U. after   15 cycles
            NFock= 15  Conv=0.77D-08     -V/T= 2.0064
 SMD-CDS (non-electrostatic) energy       (kcal/mol) =     -10.06
 (included in total energy above)
 D1PCM: PCM CHGder 1st derivatives, ID1Alg=3 FixD1E=F DoIter=F DoCFld=F I1PDM=0.
 Calling FoFJK, ICntrl=      2127 FMM=F ISym2X=0 I1Cent= 0 IOpClX= 0 NMat=1 NMatS=1 NMatT=0.
 ***** Axes restored to original set *****
 -------------------------------------------------------------------
 Center     Atomic                   Forces (Hartrees/Bohr)
 Number     Number              X              Y              Z
 -------------------------------------------------------------------
      1        6           0.000002841   -0.000007366    0.000001391
      2        6          -0.000007088   -0.000012463   -0.000002364
      3        6          -0.000003049   -0.000009536   -0.000004448
      4        6          -0.000007456   -0.000000370   -0.000001512
      5        6           0.000010073   -0.000010744   -0.000018760
      6        6           0.000001791   -0.000000331    0.000006501
      7       16          -0.000001219    0.000014475    0.000004899
      8        6          -0.000003757   -0.000006554    0.000009668
      9        6           0.000000262   -0.000003057    0.000003406
     10       16          -0.000028632    0.000032504    0.000042966
     11        6           0.000004676    0.000008057    0.000000978
     12        6           0.000007517    0.000001765    0.000003907
     13        6          -0.000011096   -0.000007654    0.000011053
     14        6           0.000013335   -0.000002083    0.000007668
     15        1           0.000005281   -0.000000107    0.000011493
     16        1           0.000003831   -0.000003697    0.000010224
     17        1           0.000004155    0.000002781    0.000002946
     18        1           0.000005740    0.000005344    0.000009795
     19        1          -0.000002642   -0.000009206    0.000003107
     20        1          -0.000004609   -0.000002326   -0.000008176
     21        1          -0.000003750   -0.000011904   -0.000000188
     22        1          -0.000003333   -0.000004522   -0.000004145
     23        6          -0.000073479   -0.000106148    0.000035764
     24        1           0.000015060    0.000019716   -0.000041343
     25        6           0.000065066    0.000083433   -0.000029749
     26        1          -0.000008116   -0.000024195    0.000002966
     27        6           0.000009394    0.000029055   -0.000030171
     28        1           0.000000644   -0.000000581   -0.000001517
     29        6           0.000004715    0.000002005   -0.000001962
     30        1          -0.000001878    0.000003086   -0.000002768
     31        1           0.000005182    0.000015140   -0.000012052
     32        1          -0.000008820    0.000007596   -0.000015273
     33        1           0.000034811   -0.000014378   -0.000013956
     34        6          -0.000026782   -0.000013937    0.000001564
     35        6           0.000007669   -0.000009196   -0.000000114
     36        6           0.000004057    0.000009648    0.000006962
     37        6          -0.000001895    0.000004144    0.000003279
     38        1          -0.000020645   -0.000001046   -0.000004925
     39        6           0.000008656    0.000006910   -0.000001078
     40        1          -0.000011508    0.000008306    0.000001010
     41        6           0.000002141   -0.000001582    0.000008688
     42        1          -0.000000728   -0.000004872    0.000003467
     43        1           0.000004102    0.000006162    0.000003173
     44        1           0.000003024    0.000001793    0.000004335
     45       35           0.000006462    0.000005933   -0.000006707
 -------------------------------------------------------------------
 Cartesian Forces:  Max     0.000106148 RMS     0.000018547

 GradGradGradGradGradGradGradGradGradGradGradGradGradGradGradGradGradGrad
 Berny optimization.
 FormGI is forming the generalized inverse of G from B-inverse, IUseBI=4.
 Internal  Forces:  Max     0.000033646 RMS     0.000007454
 Search for a saddle point.
 Step number   3 out of a maximum of  270
 All quantities printed in internal units (Hartrees-Bohrs-Radians)
 Swapping is turned off.
 Update second derivatives using D2CorX and points    1    2    3
 ITU=  0  0  0
     Eigenvalues ---   -0.01089   0.00145   0.00204   0.00306   0.00519
     Eigenvalues ---    0.00583   0.00730   0.00846   0.00978   0.01051
     Eigenvalues ---    0.01110   0.01183   0.01328   0.01430   0.01610
     Eigenvalues ---    0.01736   0.01746   0.01766   0.01820   0.01836
     Eigenvalues ---    0.01871   0.01889   0.02070   0.02101   0.02149
     Eigenvalues ---    0.02287   0.02302   0.02379   0.02545   0.02564
     Eigenvalues ---    0.02612   0.02671   0.02794   0.02827   0.02879
     Eigenvalues ---    0.02888   0.02907   0.02960   0.03022   0.03106
     Eigenvalues ---    0.03251   0.03943   0.04429   0.04507   0.04605
     Eigenvalues ---    0.05472   0.07172   0.07499   0.08422   0.09641
     Eigenvalues ---    0.10060   0.11034   0.11066   0.11091   0.11776
     Eigenvalues ---    0.11856   0.11891   0.12227   0.12268   0.12331
     Eigenvalues ---    0.12363   0.12414   0.12603   0.12660   0.12789
     Eigenvalues ---    0.12926   0.13160   0.14270   0.15579   0.15747
     Eigenvalues ---    0.16023   0.16170   0.16723   0.16791   0.17294
     Eigenvalues ---    0.17879   0.18636   0.19339   0.19372   0.19378
     Eigenvalues ---    0.19528   0.20153   0.21409   0.22433   0.23544
     Eigenvalues ---    0.24143   0.26411   0.26733   0.27707   0.28312
     Eigenvalues ---    0.29081   0.31621   0.32577   0.32714   0.33152
     Eigenvalues ---    0.34495   0.34567   0.34780   0.34954   0.35287
     Eigenvalues ---    0.36432   0.36449   0.36592   0.36608   0.36710
     Eigenvalues ---    0.36737   0.36763   0.36772   0.36823   0.36955
     Eigenvalues ---    0.36988   0.37016   0.37019   0.37391   0.41095
     Eigenvalues ---    0.41589   0.42723   0.42822   0.43096   0.46725
     Eigenvalues ---    0.47564   0.47874   0.48193   0.48235   0.48688
     Eigenvalues ---    0.50669   0.51637   0.51907   0.52540
 Eigenvectors required to have negative eigenvalues:
                          R19       R20       D92       A56       D88
   1                    0.52691   0.28531  -0.27109  -0.22241   0.21365
                          D93       D97       D99      D101       D98
   1                   -0.19020  -0.17844  -0.17440   0.16990  -0.16204
 RFO step:  Lambda0=1.052486123D-07 Lambda=-8.78205279D-07.
 Linear search not attempted -- option 19 set.
 Iteration  1 RMS(Cart)=  0.00195486 RMS(Int)=  0.00000179
 Iteration  2 RMS(Cart)=  0.00000309 RMS(Int)=  0.00000076
 Iteration  3 RMS(Cart)=  0.00000000 RMS(Int)=  0.00000076
 Variable       Old X    -DE/DX   Delta X   Delta X   Delta X     New X
                                 (Linear)    (Quad)   (Total)
    R1        2.62995  -0.00001   0.00000  -0.00001  -0.00001   2.62993
    R2        2.64019  -0.00001   0.00000  -0.00001  -0.00001   2.64018
    R3        2.05186   0.00000   0.00000  -0.00001  -0.00001   2.05185
    R4        2.63374   0.00000   0.00000  -0.00001   0.00000   2.63373
    R5        2.05045   0.00000   0.00000   0.00000   0.00000   2.05045
    R6        2.62888   0.00001   0.00000   0.00000   0.00000   2.62889
    R7        2.05012   0.00000   0.00000   0.00000   0.00000   2.05012
    R8        2.63937   0.00001   0.00000   0.00002   0.00002   2.63939
    R9        2.05193  -0.00001   0.00000  -0.00002  -0.00002   2.05191
   R10        2.64376   0.00000   0.00000  -0.00002  -0.00002   2.64374
   R11        3.35947   0.00002   0.00000   0.00012   0.00011   3.35958
   R12        3.35929  -0.00001   0.00000  -0.00007  -0.00007   3.35923
   R13        3.35916   0.00000   0.00000   0.00003   0.00003   3.35919
   R14        5.21856   0.00000   0.00000  -0.00081  -0.00081   5.21775
   R15        2.64301  -0.00001   0.00000   0.00002   0.00002   2.64303
   R16        2.63866   0.00000   0.00000  -0.00001  -0.00001   2.63866
   R17        3.35730   0.00001   0.00000   0.00012   0.00012   3.35741
   R18        2.63813   0.00000   0.00000  -0.00001  -0.00001   2.63812
   R19        5.28677   0.00000   0.00000   0.00311   0.00311   5.28988
   R20        5.28109   0.00000   0.00000   0.00210   0.00210   5.28319
   R21        5.43759   0.00002   0.00000   0.00303   0.00303   5.44062
   R22        2.62844   0.00000   0.00000   0.00003   0.00003   2.62846
   R23        2.05179   0.00000   0.00000   0.00000   0.00000   2.05178
   R24        2.63302   0.00000   0.00000  -0.00001  -0.00001   2.63301
   R25        2.05011   0.00000   0.00000   0.00000   0.00000   2.05012
   R26        2.62996   0.00000   0.00000   0.00000   0.00000   2.62996
   R27        2.05048   0.00000   0.00000   0.00000   0.00000   2.05048
   R28        2.05153   0.00000   0.00000  -0.00001  -0.00001   2.05152
   R29        2.05755   0.00001   0.00000  -0.00002  -0.00002   2.05753
   R30        2.76246  -0.00003   0.00000  -0.00003  -0.00003   2.76243
   R31        2.80945   0.00000   0.00000  -0.00003  -0.00003   2.80942
   R32        2.05481   0.00000   0.00000   0.00000   0.00000   2.05481
   R33        2.80070  -0.00002   0.00000  -0.00003  -0.00003   2.80067
   R34        3.88126   0.00001   0.00000  -0.00012  -0.00012   3.88114
   R35        2.06591   0.00000   0.00000   0.00004   0.00004   2.06595
   R36        2.88451   0.00000   0.00000  -0.00012  -0.00012   2.88439
   R37        2.07601   0.00000   0.00000  -0.00001  -0.00001   2.07600
   R38        2.06772   0.00000   0.00000  -0.00001  -0.00001   2.06771
   R39        2.06356   0.00000   0.00000   0.00000   0.00000   2.06356
   R40        2.06729   0.00000   0.00000   0.00002   0.00002   2.06730
   R41        2.65016  -0.00001   0.00000   0.00000   0.00000   2.65016
   R42        2.64122  -0.00001   0.00000   0.00001   0.00001   2.64123
   R43        2.62064   0.00000   0.00000   0.00000   0.00000   2.62064
   R44        2.05439   0.00001   0.00000   0.00001   0.00001   2.05441
   R45        2.63274   0.00000   0.00000  -0.00002  -0.00002   2.63273
   R46        2.04632   0.00001   0.00000  -0.00002  -0.00002   2.04631
   R47        2.63768   0.00001   0.00000   0.00000   0.00000   2.63768
   R48        2.05037   0.00000   0.00000   0.00000   0.00000   2.05037
   R49        2.63040   0.00000   0.00000   0.00000   0.00000   2.63041
   R50        2.05048   0.00000   0.00000   0.00000   0.00000   2.05048
   R51        2.05127   0.00000   0.00000   0.00000   0.00000   2.05127
    A1        2.09699   0.00000   0.00000   0.00000   0.00000   2.09700
    A2        2.09573   0.00000   0.00000   0.00001   0.00001   2.09574
    A3        2.09043   0.00000   0.00000  -0.00002  -0.00002   2.09042
    A4        2.09895   0.00000   0.00000  -0.00004  -0.00004   2.09891
    A5        2.08568   0.00000   0.00000   0.00003   0.00003   2.08570
    A6        2.09840   0.00000   0.00000   0.00001   0.00001   2.09841
    A7        2.09401   0.00000   0.00000   0.00002   0.00002   2.09403
    A8        2.10109   0.00000   0.00000   0.00000   0.00000   2.10108
    A9        2.08799   0.00000   0.00000  -0.00002  -0.00002   2.08797
   A10        2.09145   0.00000   0.00000   0.00003   0.00003   2.09148
   A11        2.09884   0.00000   0.00000  -0.00004  -0.00004   2.09880
   A12        2.09289   0.00000   0.00000   0.00001   0.00001   2.09289
   A13        2.10071  -0.00001   0.00000  -0.00008  -0.00008   2.10063
   A14        2.05582   0.00003   0.00000   0.00011   0.00011   2.05593
   A15        2.12636  -0.00001   0.00000  -0.00002  -0.00002   2.12634
   A16        2.08333   0.00001   0.00000   0.00007   0.00007   2.08340
   A17        2.06341  -0.00002   0.00000   0.00002   0.00002   2.06343
   A18        2.13581   0.00001   0.00000  -0.00008  -0.00008   2.13573
   A19        1.79020   0.00000   0.00000  -0.00013  -0.00013   1.79007
   A20        1.57902   0.00000   0.00000   0.00124   0.00124   1.58026
   A21        1.71015   0.00001   0.00000   0.00030   0.00030   1.71044
   A22        2.13626   0.00000   0.00000  -0.00007  -0.00007   2.13619
   A23        2.06340   0.00000   0.00000   0.00002   0.00002   2.06342
   A24        2.08290   0.00000   0.00000   0.00005   0.00005   2.08295
   A25        2.12659   0.00000   0.00000  -0.00007  -0.00007   2.12652
   A26        2.10156  -0.00001   0.00000  -0.00006  -0.00006   2.10150
   A27        2.05429   0.00001   0.00000   0.00013   0.00013   2.05442
   A28        1.79656   0.00000   0.00000  -0.00021  -0.00021   1.79635
   A29        1.86565   0.00000   0.00000   0.00095   0.00095   1.86660
   A30        1.54433   0.00000   0.00000   0.00141   0.00141   1.54574
   A31        2.54239   0.00001   0.00000   0.00180   0.00179   2.54418
   A32        1.92653   0.00000   0.00000  -0.00147  -0.00147   1.92506
   A33        2.24408  -0.00001   0.00000  -0.00131  -0.00131   2.24277
   A34        1.81459  -0.00001   0.00000  -0.00275  -0.00275   1.81184
   A35        0.75118   0.00000   0.00000  -0.00042  -0.00042   0.75076
   A36        1.01148   0.00001   0.00000  -0.00009  -0.00009   1.01138
   A37        2.09127   0.00000   0.00000   0.00002   0.00002   2.09130
   A38        2.09253   0.00000   0.00000   0.00001   0.00001   2.09254
   A39        2.09932   0.00000   0.00000  -0.00003  -0.00003   2.09929
   A40        2.09323   0.00000   0.00000   0.00002   0.00002   2.09326
   A41        2.08877   0.00000   0.00000  -0.00002  -0.00002   2.08876
   A42        2.10113   0.00000   0.00000  -0.00001  -0.00001   2.10113
   A43        2.09964  -0.00001   0.00000  -0.00003  -0.00003   2.09961
   A44        2.09863   0.00000   0.00000   0.00001   0.00001   2.09864
   A45        2.08479   0.00000   0.00000   0.00002   0.00002   2.08481
   A46        2.09681   0.00000   0.00000   0.00000   0.00000   2.09682
   A47        2.09052   0.00000   0.00000  -0.00001  -0.00001   2.09051
   A48        2.09583   0.00000   0.00000   0.00001   0.00001   2.09584
   A49        1.65378   0.00001   0.00000   0.00057   0.00057   1.65435
   A50        1.74401   0.00000   0.00000  -0.00026  -0.00026   1.74375
   A51        1.99439  -0.00001   0.00000   0.00000   0.00000   1.99439
   A52        2.04482   0.00002   0.00000   0.00019   0.00018   2.04500
   A53        2.23916  -0.00001   0.00000  -0.00018  -0.00018   2.23898
   A54        1.95313   0.00001   0.00000   0.00008   0.00008   1.95321
   A55        2.22918  -0.00003   0.00000  -0.00005  -0.00004   2.22913
   A56        1.43029   0.00001   0.00000  -0.00031  -0.00031   1.42998
   A57        1.96575   0.00002   0.00000  -0.00006  -0.00006   1.96568
   A58        1.77236   0.00000   0.00000   0.00017   0.00017   1.77253
   A59        1.98806   0.00000   0.00000   0.00020   0.00020   1.98825
   A60        2.18268   0.00000   0.00000  -0.00065  -0.00065   2.18202
   A61        1.92979   0.00000   0.00000  -0.00019  -0.00019   1.92960
   A62        1.96518   0.00000   0.00000   0.00014   0.00014   1.96532
   A63        1.85695   0.00000   0.00000   0.00014   0.00014   1.85709
   A64        1.95375   0.00000   0.00000   0.00005   0.00005   1.95380
   A65        1.84429   0.00000   0.00000  -0.00043  -0.00043   1.84386
   A66        1.90714  -0.00001   0.00000   0.00027   0.00027   1.90741
   A67        1.93647   0.00000   0.00000  -0.00001  -0.00001   1.93645
   A68        1.91224   0.00001   0.00000   0.00002   0.00002   1.91227
   A69        1.94090   0.00000   0.00000   0.00002   0.00002   1.94092
   A70        1.88993   0.00000   0.00000   0.00002   0.00002   1.88995
   A71        1.89545   0.00000   0.00000  -0.00001  -0.00001   1.89543
   A72        1.88747   0.00000   0.00000  -0.00003  -0.00003   1.88743
   A73        1.89004  -0.00001   0.00000  -0.00041  -0.00041   1.88962
   A74        2.02216   0.00001   0.00000   0.00002   0.00002   2.02218
   A75        2.17082  -0.00002   0.00000  -0.00002  -0.00002   2.17081
   A76        2.08595   0.00001   0.00000   0.00002   0.00002   2.08597
   A77        2.10383  -0.00001   0.00000  -0.00002  -0.00002   2.10380
   A78        2.09014   0.00000   0.00000  -0.00003  -0.00003   2.09011
   A79        2.08895   0.00001   0.00000   0.00005   0.00005   2.08900
   A80        2.09025   0.00000   0.00000   0.00000   0.00000   2.09025
   A81        2.12166   0.00000   0.00000  -0.00005  -0.00005   2.12161
   A82        2.07040   0.00001   0.00000   0.00005   0.00005   2.07045
   A83        2.08975   0.00000   0.00000   0.00001   0.00001   2.08976
   A84        2.09235   0.00000   0.00000   0.00000   0.00000   2.09235
   A85        2.10106   0.00000   0.00000  -0.00001  -0.00001   2.10105
   A86        2.10155   0.00000   0.00000  -0.00001  -0.00001   2.10154
   A87        2.08373   0.00000   0.00000   0.00001   0.00001   2.08374
   A88        2.09790   0.00000   0.00000   0.00000   0.00000   2.09790
   A89        2.09493   0.00000   0.00000   0.00001   0.00001   2.09493
   A90        2.09448   0.00000   0.00000  -0.00001  -0.00001   2.09446
   A91        2.09363   0.00000   0.00000   0.00000   0.00000   2.09364
    D1       -0.03578   0.00000   0.00000   0.00004   0.00004  -0.03574
    D2        3.12502   0.00000   0.00000   0.00005   0.00005   3.12507
    D3        3.11413   0.00000   0.00000  -0.00001  -0.00001   3.11412
    D4       -0.00825   0.00000   0.00000  -0.00001  -0.00001  -0.00825
    D5        0.03546   0.00000   0.00000  -0.00009  -0.00009   0.03537
    D6       -3.06880   0.00000   0.00000  -0.00028  -0.00028  -3.06908
    D7       -3.11443   0.00000   0.00000  -0.00004  -0.00004  -3.11447
    D8        0.06449   0.00000   0.00000  -0.00023  -0.00023   0.06427
    D9        0.00322   0.00000   0.00000   0.00001   0.00001   0.00324
   D10       -3.12366   0.00000   0.00000  -0.00001  -0.00001  -3.12367
   D11        3.12546   0.00000   0.00000   0.00001   0.00001   3.12547
   D12       -0.00143   0.00000   0.00000  -0.00001  -0.00001  -0.00144
   D13        0.02919   0.00000   0.00000  -0.00001  -0.00001   0.02918
   D14       -3.11588   0.00000   0.00000   0.00004   0.00004  -3.11584
   D15       -3.12699   0.00000   0.00000   0.00001   0.00001  -3.12699
   D16        0.01112   0.00000   0.00000   0.00006   0.00006   0.01118
   D17       -0.02931   0.00000   0.00000  -0.00004  -0.00004  -0.02934
   D18        3.08680   0.00000   0.00000   0.00020   0.00020   3.08700
   D19        3.11575   0.00000   0.00000  -0.00009  -0.00009   3.11566
   D20       -0.05132   0.00000   0.00000   0.00014   0.00014  -0.05118
   D21       -0.00299   0.00000   0.00000   0.00009   0.00009  -0.00290
   D22        3.09965   0.00000   0.00000   0.00029   0.00029   3.09994
   D23       -3.11805   0.00000   0.00000  -0.00016  -0.00016  -3.11821
   D24       -0.01540   0.00000   0.00000   0.00004   0.00004  -0.01536
   D25        2.50670   0.00000   0.00000  -0.00064  -0.00064   2.50606
   D26       -1.74651  -0.00001   0.00000  -0.00200  -0.00200  -1.74850
   D27       -1.51905  -0.00001   0.00000  -0.00165  -0.00165  -1.52070
   D28       -1.31827  -0.00002   0.00000  -0.00501  -0.00501  -1.32328
   D29       -0.66078   0.00000   0.00000  -0.00040  -0.00040  -0.66118
   D30        1.36920  -0.00001   0.00000  -0.00176  -0.00176   1.36745
   D31        1.59665  -0.00001   0.00000  -0.00141  -0.00141   1.59525
   D32        1.79744  -0.00002   0.00000  -0.00477  -0.00477   1.79267
   D33       -2.50667   0.00001   0.00000   0.00058   0.00058  -2.50610
   D34        2.06106   0.00000   0.00000   0.00000   0.00000   2.06106
   D35        0.67344   0.00001   0.00000   0.00038   0.00038   0.67382
   D36       -1.04201   0.00000   0.00000  -0.00020  -0.00020  -1.04221
   D37       -0.65611  -0.00001   0.00000  -0.00042  -0.00042  -0.65653
   D38        2.52376   0.00000   0.00000  -0.00045  -0.00045   2.52331
   D39        0.95448   0.00000   0.00000   0.00091   0.00091   0.95539
   D40       -2.14884   0.00000   0.00000   0.00088   0.00088  -2.14796
   D41        1.87476  -0.00001   0.00000   0.00050   0.00050   1.87526
   D42        0.08119  -0.00001   0.00000   0.00044   0.00044   0.08163
   D43       -0.01714   0.00000   0.00000   0.00003   0.00003  -0.01711
   D44       -3.11628   0.00000   0.00000   0.00005   0.00005  -3.11623
   D45        3.08576   0.00000   0.00000   0.00006   0.00006   3.08582
   D46       -0.01338   0.00000   0.00000   0.00008   0.00008  -0.01330
   D47        3.08074   0.00000   0.00000   0.00009   0.00009   3.08083
   D48       -0.05360   0.00000   0.00000   0.00005   0.00005  -0.05354
   D49       -0.02377   0.00000   0.00000   0.00006   0.00006  -0.02371
   D50        3.12507   0.00000   0.00000   0.00003   0.00003   3.12510
   D51        0.67830   0.00000   0.00000   0.00035   0.00035   0.67865
   D52       -1.30774   0.00000   0.00000  -0.00002  -0.00003  -1.30776
   D53       -1.04151   0.00001   0.00000  -0.00088  -0.00088  -1.04240
   D54       -2.08755   0.00001   0.00000   0.00115   0.00115  -2.08641
   D55       -2.50464   0.00000   0.00000   0.00032   0.00032  -2.50432
   D56        1.79251   0.00000   0.00000  -0.00005  -0.00005   1.79246
   D57        2.05873   0.00001   0.00000  -0.00091  -0.00091   2.05782
   D58        1.01269   0.00001   0.00000   0.00113   0.00112   1.01381
   D59        0.03944   0.00000   0.00000  -0.00012  -0.00012   0.03932
   D60       -3.11355   0.00000   0.00000  -0.00002  -0.00002  -3.11358
   D61       -3.06142   0.00000   0.00000  -0.00009  -0.00009  -3.06152
   D62        0.06877   0.00000   0.00000   0.00000   0.00000   0.06877
   D63       -1.35539   0.00001   0.00000   0.00159   0.00158  -1.35380
   D64        2.65488   0.00001   0.00000   0.00167   0.00166   2.65654
   D65        0.58626   0.00000   0.00000   0.00114   0.00114   0.58740
   D66       -1.68666   0.00001   0.00000   0.00122   0.00122  -1.68544
   D67        2.13648  -0.00001   0.00000  -0.00162  -0.00162   2.13486
   D68       -0.13644   0.00000   0.00000  -0.00154  -0.00154  -0.13798
   D69       -0.42928   0.00002   0.00000   0.00677   0.00677  -0.42250
   D70        2.02542   0.00001   0.00000   0.00290   0.00290   2.02831
   D71        0.19215   0.00000   0.00000   0.00216   0.00216   0.19431
   D72       -0.19184   0.00001   0.00000   0.00280   0.00280  -0.18904
   D73       -0.02827   0.00000   0.00000   0.00002   0.00002  -0.02826
   D74        3.12350   0.00000   0.00000   0.00006   0.00006   3.12356
   D75        3.12477   0.00000   0.00000  -0.00008  -0.00008   3.12469
   D76       -0.00664   0.00000   0.00000  -0.00003  -0.00003  -0.00668
   D77       -0.00880   0.00000   0.00000   0.00012   0.00012  -0.00868
   D78       -3.13334   0.00000   0.00000   0.00002   0.00002  -3.13332
   D79        3.12254   0.00000   0.00000   0.00008   0.00008   3.12262
   D80       -0.00201   0.00000   0.00000  -0.00003  -0.00003  -0.00203
   D81        0.03500  -0.00001   0.00000  -0.00016  -0.00016   0.03484
   D82       -3.11387   0.00000   0.00000  -0.00013  -0.00013  -3.11400
   D83       -3.12351   0.00000   0.00000  -0.00006  -0.00006  -3.12356
   D84        0.01081   0.00000   0.00000  -0.00002  -0.00002   0.01079
   D85        1.14596  -0.00001   0.00000  -0.00051  -0.00051   1.14546
   D86       -1.41357   0.00000   0.00000  -0.00044  -0.00044  -1.41401
   D87        2.87852   0.00000   0.00000  -0.00044  -0.00044   2.87807
   D88       -0.24412  -0.00002   0.00000  -0.00034  -0.00034  -0.24446
   D89       -2.80365   0.00000   0.00000  -0.00028  -0.00028  -2.80393
   D90        1.48844  -0.00001   0.00000  -0.00028  -0.00028   1.48816
   D91        3.00685   0.00000   0.00000  -0.00042  -0.00042   3.00643
   D92        0.44732   0.00002   0.00000  -0.00036  -0.00036   0.44696
   D93       -1.54378   0.00001   0.00000  -0.00036  -0.00036  -1.54414
   D94        2.25074   0.00000   0.00000   0.00246   0.00246   2.25320
   D95       -1.83248   0.00000   0.00000   0.00248   0.00248  -1.83000
   D96        0.25625   0.00000   0.00000   0.00298   0.00298   0.25923
   D97       -2.59748   0.00001   0.00000   0.00191   0.00191  -2.59556
   D98       -0.39751   0.00001   0.00000   0.00194   0.00194  -0.39558
   D99        1.69122   0.00001   0.00000   0.00244   0.00244   1.69366
   D100       0.43204  -0.00001   0.00000   0.00199   0.00199   0.43403
   D101       2.63201  -0.00001   0.00000   0.00201   0.00201   2.63402
   D102      -1.56245  -0.00001   0.00000   0.00251   0.00251  -1.55994
   D103      -1.74316   0.00002   0.00000   0.00008   0.00008  -1.74307
   D104       0.90789  -0.00001   0.00000   0.00003   0.00003   0.90792
   D105       3.04120   0.00000   0.00000   0.00034   0.00034   3.04153
   D106      -3.11051  -0.00001   0.00000  -0.00013  -0.00013  -3.11064
   D107       0.13090  -0.00001   0.00000  -0.00040  -0.00040   0.13050
   D108       0.61656   0.00001   0.00000  -0.00011  -0.00011   0.61645
   D109      -2.42522   0.00000   0.00000  -0.00038  -0.00038  -2.42560
   D110      -1.38994  -0.00001   0.00000  -0.00042  -0.00042  -1.39036
   D111       1.85147  -0.00001   0.00000  -0.00069  -0.00069   1.85078
   D112       0.97517   0.00001   0.00000   0.00248   0.00248   0.97765
   D113       3.06105   0.00001   0.00000   0.00251   0.00251   3.06356
   D114      -1.13654   0.00001   0.00000   0.00249   0.00249  -1.13405
   D115      -3.12104   0.00000   0.00000   0.00237   0.00237  -3.11866
   D116      -1.03515   0.00001   0.00000   0.00240   0.00240  -1.03275
   D117       1.05044   0.00001   0.00000   0.00239   0.00239   1.05283
   D118      -1.08423   0.00000   0.00000   0.00204   0.00204  -1.08219
   D119       1.00165   0.00000   0.00000   0.00207   0.00207   1.00372
   D120       3.08725   0.00000   0.00000   0.00205   0.00205   3.08930
   D121      -0.25853   0.00000   0.00000  -0.00299  -0.00299  -0.26152
   D122      -2.31059   0.00000   0.00000  -0.00263  -0.00263  -2.31322
   D123       1.86754   0.00000   0.00000  -0.00259  -0.00259   1.86495
   D124      -3.04520  -0.00001   0.00000  -0.00035  -0.00035  -3.04554
   D125       0.07132  -0.00001   0.00000  -0.00040  -0.00040   0.07092
   D126       0.00174   0.00000   0.00000  -0.00009  -0.00009   0.00165
   D127       3.11826  -0.00001   0.00000  -0.00014  -0.00014   3.11811
   D128       3.02797   0.00001   0.00000   0.00041   0.00041   3.02839
   D129      -0.06793   0.00001   0.00000   0.00058   0.00058  -0.06735
   D130      -0.01039   0.00001   0.00000   0.00013   0.00013  -0.01026
   D131      -3.10629   0.00001   0.00000   0.00030   0.00030  -3.10599
   D132      -0.00009   0.00000   0.00000  -0.00001  -0.00001  -0.00009
   D133       3.13479   0.00000   0.00000  -0.00002  -0.00002   3.13477
   D134      -3.11662   0.00000   0.00000   0.00005   0.00005  -3.11657
   D135       0.01826   0.00000   0.00000   0.00004   0.00004   0.01829
   D136       0.01751   0.00000   0.00000  -0.00007  -0.00007   0.01744
   D137      -3.11844   0.00000   0.00000  -0.00002  -0.00002  -3.11846
   D138       3.11475   0.00000   0.00000  -0.00024  -0.00024   3.11451
   D139      -0.02120   0.00000   0.00000  -0.00018  -0.00018  -0.02139
   D140       0.00711   0.00000   0.00000   0.00006   0.00006   0.00718
   D141       3.12992   0.00000   0.00000   0.00005   0.00005   3.12997
   D142      -3.12773   0.00000   0.00000   0.00007   0.00007  -3.12765
   D143      -0.00492   0.00000   0.00000   0.00006   0.00006  -0.00486
   D144      -0.01589   0.00000   0.00000  -0.00002  -0.00002  -0.01592
   D145      -3.13871   0.00000   0.00000  -0.00001  -0.00001  -3.13872
   D146       3.12002   0.00000   0.00000  -0.00008  -0.00008   3.11994
   D147      -0.00280   0.00000   0.00000  -0.00006  -0.00006  -0.00286
         Item               Value     Threshold  Converged?
 Maximum Force            0.000034     0.000450     YES
 RMS     Force            0.000007     0.000300     YES
 Maximum Displacement     0.009151     0.001800     NO 
 RMS     Displacement     0.001956     0.001200     NO 
 Predicted change in Energy=-3.864761D-07
 GradGradGradGradGradGradGradGradGradGradGradGradGradGradGradGradGradGrad

                          Input orientation:                          
 ---------------------------------------------------------------------
 Center     Atomic      Atomic             Coordinates (Angstroms)
 Number     Number       Type             X           Y           Z
 ---------------------------------------------------------------------
      1          6           0       -3.772838    0.641500   -1.781367
      2          6           0       -4.696816    1.575503   -1.322314
      3          6           0       -4.618650    2.057739   -0.017028
      4          6           0       -3.611693    1.608121    0.831012
      5          6           0       -2.660511    0.700245    0.360058
      6          6           0       -2.735225    0.213511   -0.949416
      7         16           0       -1.519602   -0.894455   -1.623677
      8          6           0       -1.160403   -1.959024   -0.246159
      9          6           0       -1.097804   -1.487287    1.069029
     10         16           0       -1.348925    0.226871    1.462911
     11          6           0       -0.782504   -2.354603    2.116529
     12          6           0       -0.482972   -3.685703    1.846122
     13          6           0       -0.531446   -4.156962    0.535806
     14          6           0       -0.888569   -3.304069   -0.504343
     15          1           0       -0.306212   -5.196250    0.320111
     16          1           0       -0.950135   -3.681158   -1.520504
     17          1           0       -0.761769   -1.985229    3.137314
     18          1           0       -0.221868   -4.353592    2.660186
     19          1           0       -3.851695    0.248657   -2.790525
     20          1           0       -3.560848    1.962722    1.856040
     21          1           0       -5.489390    1.912101   -1.982514
     22          1           0       -5.347719    2.773326    0.348143
     23          6           0        0.902243    1.728019    0.745419
     24          1           0        0.101773    2.446739    0.577563
     25          6           0        1.228562    0.908888   -0.420533
     26          1           0        0.464122    0.976707   -1.190846
     27          6           0        1.600945    1.783963    2.056492
     28          1           0        2.644540    1.476536    1.948776
     29          6           0        1.474648    3.147411    2.730891
     30          1           0        0.424067    3.428492    2.851366
     31          1           0        1.934953    3.109972    3.720413
     32          1           0        1.979365    3.924677    2.149613
     33          1           0        1.131124    1.020277    2.691244
     34          6           0        1.950571   -0.385142   -0.446154
     35          6           0        2.163184   -0.942010   -1.715577
     36          6           0        2.312916   -1.109392    0.693001
     37          6           0        2.726573   -2.202382   -1.846797
     38          1           0        1.862709   -0.391390   -2.603504
     39          6           0        2.869100   -2.379488    0.557118
     40          1           0        2.133929   -0.725289    1.689501
     41          6           0        3.085070   -2.922605   -0.706176
     42          1           0        2.880458   -2.625627   -2.833930
     43          1           0        3.128187   -2.945223    1.446041
     44          1           0        3.516398   -3.913954   -0.803467
     45         35           0        2.408203    2.529605   -0.867596
 ---------------------------------------------------------------------
                    Distance matrix (angstroms):
                    1          2          3          4          5
     1  C    0.000000
     2  C    1.391699   0.000000
     3  C    2.415372   1.393712   0.000000
     4  C    2.790135   2.411508   1.391147   0.000000
     5  C    2.413799   2.782623   2.412321   1.396705   0.000000
     6  C    1.397124   2.417005   2.796035   2.425502   1.399005
     7  S    2.731500   4.035616   4.571746   4.082307   2.789255
     8  C    3.993045   5.114412   5.305314   4.460230   3.112802
     9  C    4.451101   5.296423   5.113031   3.994727   2.780286
    10  S    4.070948   4.559020   4.029069   2.725302   1.777815
    11  C    5.754331   6.526347   6.223892   5.035876   3.993018
    12  C    6.535027   7.448205   7.318625   6.232489   5.117284
    13  C    6.237079   7.325576   7.458778   6.543031   5.306248
    14  C    5.051467   6.243561   6.549807   5.773058   4.463351
    15  H    7.107252   8.235994   8.445776   7.581998   6.349250
    16  H    5.169243   6.458280   6.975197   6.371028   5.065431
    17  H    6.337165   6.931933   6.416462   5.133543   4.304665
    18  H    7.568866   8.428502   8.222186   7.097804   6.064556
    19  H    1.085792   2.151835   3.399012   3.875730   3.398386
    20  H    3.875733   3.397396   2.153220   1.085822   2.154627
    21  H    2.145097   1.085051   2.154654   3.396186   3.867661
    22  H    3.399963   2.156126   1.084876   2.145845   3.393950
    23  C    5.424164   5.970615   5.583036   4.516339   3.728007
    24  H    4.882218   5.234028   4.773600   3.815410   3.275326
    25  C    5.190122   6.030563   5.972651   5.048105   3.972120
    26  H    4.291027   5.197223   5.327387   4.593351   3.499295
    27  C    6.701636   7.149936   6.561844   5.357641   4.712996
    28  H    7.469537   8.037744   7.546927   6.356663   5.591978
    29  C    7.360447   7.548930   6.772498   5.643565   5.358079
    30  H    6.844235   6.861240   5.961178   4.866512   4.812958
    31  H    8.303121   8.471366   7.617438   6.431911   6.181994
    32  H    7.701928   7.883165   7.191216   6.193955   5.926881
    33  H    6.648050   7.098015   6.439795   5.128386   4.462437
    34  C    5.966087   6.985667   7.021857   6.045084   4.805218
    35  C    6.143956   7.317933   7.607683   6.807165   5.502118
    36  C    6.798861   7.772162   7.653852   6.519580   5.302887
    37  C    7.094666   8.345909   8.686137   7.865381   6.505085
    38  H    5.788104   6.966884   7.395681   6.764837   5.516691
    39  C    7.662259   8.741699   8.722672   7.614245   6.332470
    40  H    6.986053   7.811770   7.500320   6.260510   5.175540
    41  C    7.803191   9.009459   9.199242   8.230254   6.875580
    42  H    7.486545   8.794860   9.279304   8.573474   7.208698
    43  H    8.420504   9.451530   9.337220   8.157033   6.926602
    44  H    8.651093   9.892433  10.122184   9.163762   7.797360
    45  Br   6.527265   7.183201   7.093855   6.322465   5.526803
                    6          7          8          9         10
     6  C    0.000000
     7  S    1.777626   0.000000
     8  C    2.773905   1.777607   0.000000
     9  C    3.106121   2.789270   1.398633   0.000000
    10  S    2.782325   3.288393   2.781114   1.776666   0.000000
    11  C    4.450657   4.082215   2.425197   1.396032   2.722509
    12  C    5.300146   4.572217   2.796063   2.411415   4.025538
    13  C    5.115033   4.035315   2.416192   2.780693   4.554754
    14  C    3.997700   2.730815   1.396316   2.412463   4.068114
    15  H    6.064431   4.874019   3.395576   3.865735   5.639458
    16  H    4.322168   2.846164   2.152653   3.397140   4.932798
    17  H    5.042851   4.942786   3.406975   2.153757   2.835800
    18  H    6.340712   5.656962   3.880933   3.393339   4.866659
    19  H    2.153467   2.847261   4.311694   5.049116   4.935185
    20  H    3.407635   4.943539   5.055835   4.311442   2.839073
    21  H    3.396752   4.874909   6.061409   6.336702   5.643971
    22  H    3.880906   5.656427   6.346806   6.060881   4.870061
    23  C    4.289216   4.284311   4.339587   3.800408   2.799284
    24  H    3.920144   4.317162   4.656431   4.142111   2.795743
    25  C    4.058925   3.500287   3.736640   3.656833   3.264345
    26  H    3.297966   2.761115   3.485689   3.690245   3.300275
    27  C    5.504923   5.518639   5.190105   4.354239   3.388008
    28  H    6.239922   5.976964   5.576594   4.854208   4.212539
    29  C    6.314702   6.653156   6.471630   5.555152   4.255572
    30  H    5.896030   6.518568   6.413309   5.445888   3.914292
    31  H    7.211612   7.518556   7.142103   6.112466   4.918581
    32  H    6.753081   7.050144   7.086311   6.318701   5.022235
    33  H    5.371586   5.413972   4.770290   3.726604   2.879051
    34  C    4.750615   3.699739   3.492171   3.578141   3.860798
    35  C    5.090840   3.684240   3.773558   4.322661   4.878932
    36  C    5.470954   4.483457   3.697004   3.452131   3.973340
    37  C    6.039294   4.448647   4.210682   4.862022   5.784905
    38  H    4.923709   3.557129   4.141709   4.842842   5.218483
    39  C    6.356237   5.120732   4.130246   4.098097   5.040367
    40  H    5.617285   4.934983   4.015159   3.377828   3.617765
    41  C    6.615908   5.114510   4.377687   4.765284   5.855292
    42  H    6.568714   4.880800   4.844531   5.688187   6.669878
    43  H    7.077812   5.935551   4.714672   4.486280   5.486984
    44  H    7.492668   5.928863   5.099491   5.539478   6.778958
    45  Br   5.641440   5.265311   5.767922   5.672567   4.984963
                   11         12         13         14         15
    11  C    0.000000
    12  C    1.390923   0.000000
    13  C    2.410438   1.393328   0.000000
    14  C    2.789570   2.415540   1.391715   0.000000
    15  H    3.395428   2.154462   1.085069   2.144577   0.000000
    16  H    3.875030   3.398887   2.151767   1.085620   2.469414
    17  H    1.085758   2.153257   3.396663   3.875188   4.295908
    18  H    2.146121   1.084874   2.155804   3.400034   2.488602
    19  H    6.346343   6.951688   6.441894   5.160292   7.203715
    20  H    5.140656   6.432583   6.954914   6.360155   8.012654
    21  H    7.560535   8.429596   8.231444   7.110625   9.093739
    22  H    7.089713   8.223670   8.441599   7.585874   9.430362
    23  C    4.624512   5.695503   6.060726   5.485510   7.041786
    24  H    5.118910   6.289516   6.634122   5.934904   7.658199
    25  C    4.596895   5.401605   5.447481   4.715748   6.338517
    26  H    4.856997   5.644309   5.506999   4.541597   6.401703
    27  C    4.776207   5.856979   6.492623   6.216399   7.441481
    28  H    5.142995   6.036603   6.619643   6.430772   7.475665
    29  C    5.978656   7.162858   7.886487   7.594283   8.865665
    30  H    5.953149   7.241892   7.988363   7.636176   9.018134
    31  H    6.310197   7.452551   8.308620   8.182955   9.250849
    32  H    6.859910   8.004567   8.615186   8.217256   9.579262
    33  H    3.922000   5.046363   5.849261   5.743771   6.806866
    34  C    4.232708   4.697910   4.620745   4.072375   5.369078
    35  C    5.035626   5.216866   4.760848   4.044701   5.323579
    36  C    3.627479   3.972915   4.171665   4.061987   4.868397
    37  C    5.295729   5.112638   4.484626   4.010629   4.780849
    38  H    5.755872   6.012810   5.455894   4.523241   6.028136
    39  C    3.970716   3.821533   3.837132   4.012682   4.251226
    40  H    3.367877   3.954333   4.495733   4.538562   5.274373
    41  C    4.821662   4.452805   4.018128   3.997006   4.209932
    42  H    6.164234   5.859975   5.034004   4.482502   5.168263
    43  H    4.011469   3.707943   3.961029   4.479631   4.257926
    44  H    5.425727   4.802852   4.270568   4.457036   4.185578
    45  Br   6.552945   7.372463   7.437826   6.710619   8.274511
                   16         17         18         19         20
    16  H    0.000000
    17  H    4.960537   0.000000
    18  H    4.296593   2.475539   0.000000
    19  H    5.047321   7.048203   8.004161   0.000000
    20  H    7.076034   5.006278   7.189664   4.961168   0.000000
    21  H    7.218230   7.984499   9.410652   2.470218   4.296084
    22  H    8.030626   7.173162   9.078153   4.296892   2.474620
    23  C    6.150196   4.719990   6.474253   6.106663   4.605186
    24  H    6.561975   5.190411   7.119450   5.639636   3.909421
    25  C    5.198575   4.999560   6.268036   5.644623   5.406644
    26  H    4.878986   5.385985   6.611589   4.659969   5.143552
    27  C    7.012165   4.577924   6.430915   7.455335   5.168775
    28  H    7.180488   4.999938   6.535503   8.134478   6.225096
    29  C    8.401387   5.613442   7.690788   8.201143   5.246434
    30  H    8.458653   5.549446   7.811186   7.760440   4.361044
    31  H    9.050436   5.794254   7.840966   9.168682   5.915732
    32  H    8.938706   6.589109   8.581134   8.480528   5.884676
    33  H    6.646350   3.579817   5.541663   7.448065   4.858021
    34  C    4.520183   4.770567   5.487936   6.289997   6.417811
    35  C    4.151355   5.761441   6.039426   6.225108   7.345643
    36  C    4.707557   4.024356   4.562870   7.209832   6.729907
    37  C    3.976359   6.087450   5.799475   7.083207   8.401831
    38  H    4.461789   6.510391   6.910205   5.753177   7.405697
    39  C    4.538438   4.471695   4.227773   7.955057   7.866779
    40  H    5.343477   3.474000   4.433576   7.539688   6.299494
    41  C    4.185860   5.518085   4.931122   7.906967   8.637106
    42  H    4.184816   7.023652   6.541835   7.320196   9.194520
    43  H    5.096539   4.348994   3.831516   8.767446   8.306576
    44  H    4.529709   6.128005   5.115155   8.692786   9.575788
    45  Br   7.090720   6.817019   8.169512   6.934458   6.585524
                   21         22         23         24         25
    21  H    0.000000
    22  H    2.488723   0.000000
    23  C    6.951869   6.349214   0.000000
    24  H    6.172596   5.464088   1.088800   0.000000
    25  C    6.969728   6.878551   1.461816   2.151937   0.000000
    26  H    6.078323   6.274857   2.122626   2.327995   1.087358
    27  C    8.161056   7.223657   1.486683   2.207718   2.653315
    28  H    9.044644   8.253477   2.132349   3.047487   2.817950
    29  C    8.499412   7.236168   2.506875   2.648122   3.873373
    30  H    7.786836   6.325257   2.748685   2.497577   4.207249
    31  H    9.438175   8.032611   3.439022   3.698369   4.742488
    32  H    8.769678   7.632632   2.820862   2.860244   4.032907
    33  H    8.152949   7.109058   2.083151   2.749910   3.115295
    34  C    7.936672   7.991987   2.642780   3.533496   1.482048
    35  C    8.171849   8.629967   3.843895   4.581651   2.444684
    36  C    8.784292   8.595333   3.169171   4.189098   2.547398
    37  C    9.189638   9.734969   5.049339   5.863567   3.736077
    38  H    7.729493   8.409394   4.077950   4.612488   2.618821
    39  C    9.733027   9.701096   4.558025   5.563360   3.802707
    40  H    8.863099   8.367473   2.902940   3.927826   2.818238
    41  C    9.925966  10.230697   5.338555   6.275181   4.267148
    42  H    9.558779  10.342977   5.973216   6.714780   4.587597
    43  H   10.469538  10.283392   5.223494   6.243932   4.684746
    44  H   10.790612  11.163265   6.408176   7.350192   5.351695
    45  Br   7.999771   7.854409   2.347823   2.723044   2.053812
                   26         27         28         29         30
    26  H    0.000000
    27  C    3.534011   0.000000
    28  H    3.855032   1.093254   0.000000
    29  C    4.594904   1.526354   2.184531   0.000000
    30  H    4.727825   2.172865   3.091165   1.094185   0.000000
    31  H    5.552893   2.153717   2.512036   1.091987   1.771856
    32  H    4.705864   2.175898   2.544836   1.093968   1.776966
    33  H    3.939214   1.098570   1.746385   2.155059   2.514969
    34  C    2.149122   3.330239   3.111772   4.774835   5.267604
    35  C    2.616033   4.687808   4.416848   6.080175   6.556126
    36  C    3.364331   3.276814   2.893781   4.793335   5.368303
    37  C    3.956711   5.691542   5.286544   7.151422   7.686418
    38  H    2.413158   5.149392   4.982334   6.413226   6.812987
    39  C    4.483674   4.603331   4.105613   6.100524   6.706295
    40  H    3.739176   2.591350   2.275078   4.064105   4.639769
    41  C    4.723230   5.655682   5.157061   7.159049   7.750708
    42  H    4.638450   6.708045   6.305369   8.140732   8.660763
    43  H    5.425122   5.007027   4.476451   6.442455   7.064803
    44  H    5.777976   6.656920   6.114929   8.156182   8.765377
    45  Br   2.509070   3.123770   3.016083   3.768597   4.309927
                   31         32         33         34         35
    31  H    0.000000
    32  H    1.770065   0.000000
    33  H    2.464174   3.073828   0.000000
    34  C    5.438414   5.031240   3.534114   0.000000
    35  C    6.783851   6.217566   4.933132   1.402405   0.000000
    36  C    5.206833   5.251174   3.150412   1.397679   2.419025
    37  C    7.735735   7.353262   5.790061   2.422053   1.386781
    38  H    7.228878   6.421383   5.528325   2.159147   1.087145
    39  C    6.404158   6.562786   4.374181   2.414056   2.780251
    40  H    4.344355   4.675230   2.248579   2.170332   3.412092
    41  C    7.570300   7.500892   5.559379   2.791669   2.406557
    42  H    8.760736   8.279744   6.846922   3.403813   2.144706
    43  H    6.577383   7.000738   4.611289   3.394289   3.865219
    44  H    8.503058   8.516295   6.499937   3.877113   3.390513
    45  Br   4.648722   3.351668   4.071160   2.980401   3.582069
                   36         37         38         39         40
    36  C    0.000000
    37  C    2.795767   0.000000
    38  H    3.403698   2.144425   0.000000
    39  C    1.393179   2.414640   3.867155   0.000000
    40  H    1.082859   3.877942   4.314503   2.135214   0.000000
    41  C    2.416953   1.395800   3.391323   1.391953   3.387054
    42  H    3.880762   1.085011   2.465913   3.399988   4.962864
    43  H    2.145230   3.399396   4.952001   1.085066   2.444571
    44  H    3.399023   2.154493   4.287573   2.150529   4.277113
    45  Br   3.960662   4.842716   3.441388   5.132390   4.148289
                   41         42         43         44         45
    41  C    0.000000
    42  H    2.158100   0.000000
    43  H    2.152768   4.299031   0.000000
    44  H    1.085487   2.487365   2.479806   0.000000
    45  Br   5.496435   5.537681   5.987072   6.538475   0.000000
 Stoichiometry    C22H20BrS2(1+)
 Framework group  C1[X(C22H20BrS2)]
 Deg. of freedom   129
 Full point group                 C1      NOp   1
 Largest Abelian subgroup         C1      NOp   1
 Largest concise Abelian subgroup C1      NOp   1
                         Standard orientation:                         
 ---------------------------------------------------------------------
 Center     Atomic      Atomic             Coordinates (Angstroms)
 Number     Number       Type             X           Y           Z
 ---------------------------------------------------------------------
      1          6           0        3.774446   -0.651486   -1.772728
      2          6           0        4.693036   -1.590738   -1.313572
      3          6           0        4.608788   -2.076452   -0.009955
      4          6           0        3.601123   -1.625047    0.836293
      5          6           0        2.655255   -0.711770    0.365075
      6          6           0        2.736084   -0.221532   -0.942727
      7         16           0        1.527256    0.893548   -1.617477
      8          6           0        1.168303    1.955600   -0.237954
      9          6           0        1.099636    1.480291    1.075644
     10         16           0        1.342277   -0.236061    1.465264
     11          6           0        0.784770    2.345871    2.124708
     12          6           0        0.491715    3.679014    1.857289
     13          6           0        0.546240    4.153892    0.548518
     14          6           0        0.902967    3.302536   -0.493024
     15          1           0        0.326077    5.194752    0.335181
     16          1           0        0.969275    3.682329   -1.507880
     17          1           0        0.759311    1.973606    3.144336
     18          1           0        0.230922    4.345624    2.672501
     19          1           0        3.858089   -0.256033   -2.780480
     20          1           0        3.545604   -1.982423    1.860114
     21          1           0        5.486218   -1.928765   -1.972311
     22          1           0        5.333686   -2.796190    0.355360
     23          6           0       -0.912993   -1.725541    0.736430
     24          1           0       -0.115058   -2.447157    0.568933
     25          6           0       -1.232230   -0.901628   -0.428114
     26          1           0       -0.465704   -0.970438   -1.196261
     27          6           0       -1.615982   -1.782351    2.045172
     28          1           0       -2.657928   -1.470187    1.935141
     29          6           0       -1.497547   -3.148289    2.715951
     30          1           0       -0.448544   -3.434176    2.838839
     31          1           0       -1.960750   -3.111790    3.704155
     32          1           0       -2.003749   -3.921704    2.130840
     33          1           0       -1.144899   -1.022525    2.683609
     34          6           0       -1.948672    0.395523   -0.452161
     35          6           0       -2.154995    0.956996   -1.720593
     36          6           0       -2.311472    1.117971    0.687993
     37          6           0       -2.712633    2.220125   -1.849849
     38          1           0       -1.854105    0.407704   -2.609202
     39          6           0       -2.861850    2.390807    0.554125
     40          1           0       -2.137199    0.730201    1.683908
     41          6           0       -3.071608    2.938525   -0.708229
     42          1           0       -2.861668    2.646903   -2.836204
     43          1           0       -3.121291    2.955035    1.443903
     44          1           0       -3.498431    3.931976   -0.803938
     45         35           0       -2.417333   -2.516012   -0.883568
 ---------------------------------------------------------------------
 Rotational constants (GHZ):           0.1916571           0.1617771           0.1182016
 Standard basis: 6-31+G(d,p) (6D, 7F)
 There are   598 symmetry adapted cartesian basis functions of A   symmetry.
 There are   598 symmetry adapted basis functions of A   symmetry.
   598 basis functions,  1043 primitive gaussians,   598 cartesian basis functions
   109 alpha electrons      109 beta electrons
       nuclear repulsion energy      3058.7666424568 Hartrees.
 NAtoms=   45 NActive=   45 NUniq=   45 SFac= 1.00D+00 NAtFMM=   60 NAOKFM=F Big=F
 Integral buffers will be    131072 words long.
 Raffenetti 2 integral format.
 Two-electron integral symmetry is turned on.
 Nuclear repulsion after empirical dispersion term =     3058.7248016860 Hartrees.
 ------------------------------------------------------------------------------
 Polarizable Continuum Model (PCM)
 =================================
 Model                : PCM.
 Atomic radii         : SMD-Coulomb.
 Polarization charges : Total charges.
 Charge compensation  : None.
 Solution method      : Matrix inversion.
 Cavity type          : VdW (van der Waals Surface) (Alpha=1.000).
 Cavity algorithm     : GePol (No added spheres)
                        Default sphere list used, NSphG=   45.
                        Lebedev-Laikov grids with approx.  5.0 points / Ang**2.
                        Smoothing algorithm: York/Karplus (Gamma=1.0000).
                        Polarization charges: spherical gaussians, with
                                              point-specific exponents (IZeta= 3).
                        Self-potential: point-specific (ISelfS= 7).
                        Self-field    : sphere-specific E.n sum rule (ISelfD= 2).
 1st derivatives      : Analytical E(r).r(x)/FMM algorithm (CHGder, D1EAlg=3).
                        Cavity 1st derivative terms included.
 Solvent              : Dichloromethane, Eps=   8.930000 Eps(inf)=   2.028346
 ------------------------------------------------------------------------------
 ------------------------------------------------------------------------------
 Atomic radii for non-electrostatic terms: SMD-CDS.
 ------------------------------------------------------------------------------
 Nuclear repulsion after PCM non-electrostatic terms =     3058.7087711738 Hartrees.
 One-electron integrals computed using PRISM.
 NBasis=   598 RedAO= T EigKep=  1.27D-06  NBF=   598
 NBsUse=   595 1.00D-06 EigRej=  9.82D-07 NBFU=   595
 Initial guess from the checkpoint file:  "/home/osl/gaussian/scratch/Gau-375033.chk"
 B after Tr=     0.000000    0.000000    0.000000
         Rot=    1.000000   -0.000003   -0.000067    0.000062 Ang=  -0.01 deg.
 Requested convergence on RMS density matrix=1.00D-08 within 128 cycles.
 Requested convergence on MAX density matrix=1.00D-06.
 Requested convergence on             energy=1.00D-06.
 No special actions if energy rises.
 Inv3:  Mode=1 IEnd=    34516992.
 Iteration    1 A*A^-1 deviation from unit magnitude is 3.22D-15 for    367.
 Iteration    1 A*A^-1 deviation from orthogonality  is 3.11D-15 for   1887    785.
 Iteration    1 A^-1*A deviation from unit magnitude is 3.11D-15 for    377.
 Iteration    1 A^-1*A deviation from orthogonality  is 1.90D-15 for   2819   2339.
 Error on total polarization charges =  0.05082
 SCF Done:  E(RwB97XD) =  -4218.07000664     A.U. after   12 cycles
            NFock= 12  Conv=0.52D-08     -V/T= 2.0064
 SMD-CDS (non-electrostatic) energy       (kcal/mol) =     -10.06
 (included in total energy above)
 D1PCM: PCM CHGder 1st derivatives, ID1Alg=3 FixD1E=F DoIter=F DoCFld=F I1PDM=0.
 Calling FoFJK, ICntrl=      2127 FMM=F ISym2X=0 I1Cent= 0 IOpClX= 0 NMat=1 NMatS=1 NMatT=0.
 ***** Axes restored to original set *****
 -------------------------------------------------------------------
 Center     Atomic                   Forces (Hartrees/Bohr)
 Number     Number              X              Y              Z
 -------------------------------------------------------------------
      1        6          -0.000001813   -0.000008582    0.000000443
      2        6          -0.000003671   -0.000009810   -0.000001433
      3        6          -0.000002874   -0.000006159   -0.000002276
      4        6          -0.000003473   -0.000001557   -0.000002101
      5        6           0.000000975   -0.000002577   -0.000002510
      6        6          -0.000000032   -0.000005226    0.000001475
      7       16          -0.000001484   -0.000001359    0.000001292
      8        6           0.000000026   -0.000002918    0.000005873
      9        6           0.000001341   -0.000000062    0.000003381
     10       16          -0.000001220    0.000004713    0.000004058
     11        6           0.000004243    0.000004890    0.000004550
     12        6           0.000004864    0.000002742    0.000007151
     13        6           0.000000685   -0.000001555    0.000009791
     14        6           0.000005425   -0.000002349    0.000007850
     15        1           0.000005173   -0.000000160    0.000011526
     16        1           0.000002647   -0.000004896    0.000009141
     17        1           0.000003911    0.000004620    0.000003877
     18        1           0.000005904    0.000005353    0.000009704
     19        1          -0.000002961   -0.000010409    0.000001345
     20        1          -0.000001854   -0.000000495   -0.000003579
     21        1          -0.000003968   -0.000011175   -0.000000971
     22        1          -0.000003091   -0.000005358   -0.000003413
     23        6          -0.000019943   -0.000015451    0.000004417
     24        1          -0.000000934    0.000004498   -0.000013922
     25        6           0.000012007    0.000011210   -0.000008754
     26        1          -0.000004109   -0.000006794   -0.000002217
     27        6           0.000003550    0.000008845   -0.000007935
     28        1          -0.000000505    0.000005463   -0.000003702
     29        6          -0.000000260    0.000007208   -0.000010465
     30        1          -0.000001677    0.000005281   -0.000008181
     31        1           0.000000253    0.000012019   -0.000010241
     32        1          -0.000001824    0.000006835   -0.000012560
     33        1           0.000004340    0.000005104   -0.000002853
     34        6          -0.000006201   -0.000001213   -0.000000999
     35        6           0.000001287   -0.000003836    0.000000178
     36        6           0.000003214    0.000002435    0.000001917
     37        6          -0.000000072   -0.000000789    0.000001975
     38        1          -0.000007663   -0.000003455   -0.000002492
     39        6           0.000003444    0.000004037    0.000002713
     40        1          -0.000000553    0.000004437   -0.000000636
     41        6           0.000002066    0.000000664    0.000004648
     42        1           0.000000186   -0.000004318    0.000003259
     43        1           0.000003885    0.000006166    0.000003553
     44        1           0.000002898    0.000001290    0.000005368
     45       35          -0.000002141    0.000002692   -0.000008251
 -------------------------------------------------------------------
 Cartesian Forces:  Max     0.000019943 RMS     0.000005619

 GradGradGradGradGradGradGradGradGradGradGradGradGradGradGradGradGradGrad
 Berny optimization.
 FormGI is forming the generalized inverse of G from B-inverse, IUseBI=4.
 Internal  Forces:  Max     0.000006044 RMS     0.000001487
 Search for a saddle point.
 Step number   4 out of a maximum of  270
 All quantities printed in internal units (Hartrees-Bohrs-Radians)
 Swapping is turned off.
 Update second derivatives using D2CorX and points    1    2    3    4
 ITU=  0  0  0  0
     Eigenvalues ---   -0.01070   0.00168   0.00198   0.00308   0.00511
     Eigenvalues ---    0.00579   0.00728   0.00821   0.00977   0.01051
     Eigenvalues ---    0.01108   0.01181   0.01329   0.01430   0.01610
     Eigenvalues ---    0.01736   0.01747   0.01765   0.01821   0.01836
     Eigenvalues ---    0.01873   0.01890   0.02070   0.02101   0.02150
     Eigenvalues ---    0.02287   0.02302   0.02380   0.02545   0.02565
     Eigenvalues ---    0.02612   0.02672   0.02794   0.02827   0.02879
     Eigenvalues ---    0.02888   0.02907   0.02960   0.03022   0.03106
     Eigenvalues ---    0.03251   0.03944   0.04429   0.04507   0.04605
     Eigenvalues ---    0.05472   0.07172   0.07498   0.08421   0.09642
     Eigenvalues ---    0.10059   0.11034   0.11066   0.11091   0.11776
     Eigenvalues ---    0.11856   0.11891   0.12228   0.12268   0.12331
     Eigenvalues ---    0.12363   0.12414   0.12603   0.12660   0.12789
     Eigenvalues ---    0.12928   0.13160   0.14269   0.15579   0.15747
     Eigenvalues ---    0.16023   0.16169   0.16723   0.16791   0.17294
     Eigenvalues ---    0.17879   0.18636   0.19339   0.19372   0.19379
     Eigenvalues ---    0.19528   0.20153   0.21409   0.22435   0.23545
     Eigenvalues ---    0.24143   0.26412   0.26733   0.27707   0.28312
     Eigenvalues ---    0.29081   0.31621   0.32577   0.32714   0.33154
     Eigenvalues ---    0.34495   0.34566   0.34780   0.34954   0.35287
     Eigenvalues ---    0.36433   0.36449   0.36592   0.36608   0.36710
     Eigenvalues ---    0.36737   0.36764   0.36772   0.36823   0.36955
     Eigenvalues ---    0.36988   0.37016   0.37019   0.37391   0.41094
     Eigenvalues ---    0.41587   0.42724   0.42822   0.43096   0.46724
     Eigenvalues ---    0.47562   0.47873   0.48193   0.48235   0.48688
     Eigenvalues ---    0.50656   0.51636   0.51907   0.52539
 Eigenvectors required to have negative eigenvalues:
                          R19       R20       D92       A56       D88
   1                    0.52638   0.28403  -0.26994  -0.22158   0.21328
                          D93       D97       D99       D98      D101
   1                   -0.18938  -0.18449  -0.18089  -0.16812   0.16309
 RFO step:  Lambda0=3.570340676D-09 Lambda=-2.23026202D-08.
 Linear search not attempted -- option 19 set.
 Iteration  1 RMS(Cart)=  0.00029988 RMS(Int)=  0.00000002
 Iteration  2 RMS(Cart)=  0.00000004 RMS(Int)=  0.00000000
 Variable       Old X    -DE/DX   Delta X   Delta X   Delta X     New X
                                 (Linear)    (Quad)   (Total)
    R1        2.62993   0.00000   0.00000   0.00000   0.00000   2.62993
    R2        2.64018   0.00000   0.00000   0.00000   0.00000   2.64018
    R3        2.05185   0.00000   0.00000   0.00000   0.00000   2.05185
    R4        2.63373   0.00000   0.00000   0.00000   0.00000   2.63373
    R5        2.05045   0.00000   0.00000   0.00000   0.00000   2.05045
    R6        2.62889   0.00000   0.00000   0.00000   0.00000   2.62889
    R7        2.05012   0.00000   0.00000   0.00000   0.00000   2.05012
    R8        2.63939   0.00000   0.00000   0.00000   0.00000   2.63940
    R9        2.05191   0.00000   0.00000   0.00000   0.00000   2.05190
   R10        2.64374   0.00000   0.00000   0.00000   0.00000   2.64374
   R11        3.35958   0.00000   0.00000   0.00003   0.00003   3.35961
   R12        3.35923   0.00000   0.00000  -0.00001  -0.00001   3.35921
   R13        3.35919   0.00000   0.00000   0.00001   0.00001   3.35920
   R14        5.21775   0.00000   0.00000  -0.00041  -0.00041   5.21734
   R15        2.64303   0.00000   0.00000   0.00000   0.00000   2.64304
   R16        2.63866   0.00000   0.00000   0.00000   0.00000   2.63865
   R17        3.35741   0.00000   0.00000   0.00002   0.00002   3.35744
   R18        2.63812   0.00000   0.00000   0.00000   0.00000   2.63812
   R19        5.28988   0.00000   0.00000   0.00057   0.00057   5.29045
   R20        5.28319   0.00000   0.00000   0.00041   0.00041   5.28360
   R21        5.44062   0.00000   0.00000   0.00079   0.00079   5.44141
   R22        2.62846   0.00000   0.00000   0.00000   0.00000   2.62847
   R23        2.05178   0.00000   0.00000   0.00000   0.00000   2.05178
   R24        2.63301   0.00000   0.00000   0.00000   0.00000   2.63301
   R25        2.05012   0.00000   0.00000   0.00000   0.00000   2.05012
   R26        2.62996   0.00000   0.00000   0.00000   0.00000   2.62996
   R27        2.05048   0.00000   0.00000   0.00000   0.00000   2.05048
   R28        2.05152   0.00000   0.00000   0.00000   0.00000   2.05152
   R29        2.05753   0.00000   0.00000   0.00000   0.00000   2.05754
   R30        2.76243   0.00000   0.00000   0.00000   0.00000   2.76243
   R31        2.80942   0.00000   0.00000  -0.00001  -0.00001   2.80941
   R32        2.05481   0.00000   0.00000   0.00000   0.00000   2.05481
   R33        2.80067   0.00000   0.00000   0.00000   0.00000   2.80066
   R34        3.88114   0.00000   0.00000  -0.00003  -0.00003   3.88111
   R35        2.06595   0.00000   0.00000   0.00000   0.00000   2.06595
   R36        2.88439   0.00000   0.00000   0.00001   0.00001   2.88440
   R37        2.07600   0.00000   0.00000   0.00001   0.00001   2.07601
   R38        2.06771   0.00000   0.00000   0.00000   0.00000   2.06771
   R39        2.06356   0.00000   0.00000   0.00000   0.00000   2.06356
   R40        2.06730   0.00000   0.00000   0.00000   0.00000   2.06730
   R41        2.65016   0.00000   0.00000   0.00000   0.00000   2.65016
   R42        2.64123   0.00000   0.00000   0.00000   0.00000   2.64123
   R43        2.62064   0.00000   0.00000   0.00000   0.00000   2.62063
   R44        2.05441   0.00000   0.00000   0.00001   0.00001   2.05441
   R45        2.63273   0.00000   0.00000   0.00000   0.00000   2.63273
   R46        2.04631   0.00000   0.00000   0.00000   0.00000   2.04631
   R47        2.63768   0.00000   0.00000   0.00000   0.00000   2.63768
   R48        2.05037   0.00000   0.00000   0.00000   0.00000   2.05037
   R49        2.63041   0.00000   0.00000   0.00000   0.00000   2.63041
   R50        2.05048   0.00000   0.00000   0.00000   0.00000   2.05048
   R51        2.05127   0.00000   0.00000   0.00000   0.00000   2.05127
    A1        2.09700   0.00000   0.00000   0.00000   0.00000   2.09700
    A2        2.09574   0.00000   0.00000   0.00000   0.00000   2.09574
    A3        2.09042   0.00000   0.00000   0.00000   0.00000   2.09042
    A4        2.09891   0.00000   0.00000  -0.00001  -0.00001   2.09890
    A5        2.08570   0.00000   0.00000   0.00000   0.00000   2.08571
    A6        2.09841   0.00000   0.00000   0.00000   0.00000   2.09842
    A7        2.09403   0.00000   0.00000   0.00001   0.00001   2.09404
    A8        2.10108   0.00000   0.00000   0.00000   0.00000   2.10108
    A9        2.08797   0.00000   0.00000   0.00000   0.00000   2.08797
   A10        2.09148   0.00000   0.00000   0.00001   0.00001   2.09149
   A11        2.09880   0.00000   0.00000  -0.00001  -0.00001   2.09880
   A12        2.09289   0.00000   0.00000   0.00000   0.00000   2.09289
   A13        2.10063   0.00000   0.00000  -0.00002  -0.00002   2.10061
   A14        2.05593   0.00000   0.00000   0.00003   0.00003   2.05596
   A15        2.12634   0.00000   0.00000  -0.00001  -0.00001   2.12633
   A16        2.08340   0.00000   0.00000   0.00001   0.00001   2.08342
   A17        2.06343   0.00000   0.00000   0.00000   0.00000   2.06342
   A18        2.13573   0.00000   0.00000  -0.00001  -0.00001   2.13572
   A19        1.79007   0.00000   0.00000  -0.00003  -0.00003   1.79004
   A20        1.58026   0.00000   0.00000   0.00019   0.00019   1.58045
   A21        1.71044   0.00000   0.00000   0.00001   0.00001   1.71046
   A22        2.13619   0.00000   0.00000  -0.00001  -0.00001   2.13618
   A23        2.06342   0.00000   0.00000   0.00000   0.00000   2.06342
   A24        2.08295   0.00000   0.00000   0.00001   0.00001   2.08296
   A25        2.12652   0.00000   0.00000  -0.00001  -0.00001   2.12651
   A26        2.10150   0.00000   0.00000  -0.00001  -0.00001   2.10148
   A27        2.05442   0.00000   0.00000   0.00002   0.00002   2.05444
   A28        1.79635   0.00000   0.00000  -0.00005  -0.00005   1.79630
   A29        1.86660   0.00000   0.00000   0.00013   0.00013   1.86673
   A30        1.54574   0.00000   0.00000   0.00019   0.00019   1.54593
   A31        2.54418   0.00000   0.00000   0.00006   0.00006   2.54425
   A32        1.92506   0.00000   0.00000  -0.00017  -0.00017   1.92489
   A33        2.24277   0.00000   0.00000  -0.00018  -0.00018   2.24259
   A34        1.81184   0.00000   0.00000  -0.00009  -0.00009   1.81175
   A35        0.75076   0.00000   0.00000  -0.00010  -0.00010   0.75066
   A36        1.01138   0.00000   0.00000  -0.00014  -0.00014   1.01125
   A37        2.09130   0.00000   0.00000   0.00001   0.00001   2.09131
   A38        2.09254   0.00000   0.00000   0.00000   0.00000   2.09255
   A39        2.09929   0.00000   0.00000  -0.00001  -0.00001   2.09928
   A40        2.09326   0.00000   0.00000   0.00000   0.00000   2.09326
   A41        2.08876   0.00000   0.00000   0.00000   0.00000   2.08875
   A42        2.10113   0.00000   0.00000   0.00000   0.00000   2.10113
   A43        2.09961   0.00000   0.00000  -0.00001  -0.00001   2.09960
   A44        2.09864   0.00000   0.00000   0.00000   0.00000   2.09865
   A45        2.08481   0.00000   0.00000   0.00000   0.00000   2.08481
   A46        2.09682   0.00000   0.00000   0.00000   0.00000   2.09682
   A47        2.09051   0.00000   0.00000   0.00000   0.00000   2.09050
   A48        2.09584   0.00000   0.00000   0.00000   0.00000   2.09584
   A49        1.65435   0.00000   0.00000  -0.00001  -0.00001   1.65435
   A50        1.74375   0.00000   0.00000   0.00012   0.00012   1.74387
   A51        1.99439   0.00000   0.00000  -0.00002  -0.00002   1.99437
   A52        2.04500   0.00000   0.00000   0.00002   0.00002   2.04503
   A53        2.23898   0.00000   0.00000  -0.00001  -0.00001   2.23897
   A54        1.95321   0.00000   0.00000   0.00000   0.00000   1.95321
   A55        2.22913   0.00000   0.00000   0.00000   0.00000   2.22913
   A56        1.42998   0.00000   0.00000  -0.00001  -0.00001   1.42997
   A57        1.96568   0.00000   0.00000  -0.00003  -0.00003   1.96565
   A58        1.77253   0.00000   0.00000   0.00004   0.00004   1.77257
   A59        1.98825   0.00000   0.00000   0.00003   0.00003   1.98829
   A60        2.18202   0.00000   0.00000   0.00006   0.00006   2.18209
   A61        1.92960   0.00000   0.00000   0.00002   0.00002   1.92962
   A62        1.96532   0.00000   0.00000  -0.00001  -0.00001   1.96532
   A63        1.85709   0.00000   0.00000   0.00001   0.00001   1.85710
   A64        1.95380   0.00000   0.00000  -0.00002  -0.00002   1.95379
   A65        1.84386   0.00000   0.00000  -0.00003  -0.00003   1.84384
   A66        1.90741   0.00000   0.00000   0.00003   0.00003   1.90743
   A67        1.93645   0.00000   0.00000   0.00001   0.00001   1.93646
   A68        1.91227   0.00000   0.00000   0.00000   0.00000   1.91227
   A69        1.94092   0.00000   0.00000  -0.00001  -0.00001   1.94090
   A70        1.88995   0.00000   0.00000   0.00001   0.00001   1.88996
   A71        1.89543   0.00000   0.00000   0.00002   0.00002   1.89545
   A72        1.88743   0.00000   0.00000  -0.00002  -0.00002   1.88741
   A73        1.88962   0.00000   0.00000   0.00002   0.00002   1.88964
   A74        2.02218  -0.00001   0.00000  -0.00001  -0.00001   2.02217
   A75        2.17081   0.00000   0.00000   0.00001   0.00001   2.17082
   A76        2.08597   0.00000   0.00000   0.00001   0.00001   2.08597
   A77        2.10380   0.00000   0.00000   0.00000   0.00000   2.10380
   A78        2.09011   0.00000   0.00000  -0.00001  -0.00001   2.09010
   A79        2.08900   0.00000   0.00000   0.00001   0.00001   2.08901
   A80        2.09025   0.00000   0.00000   0.00000   0.00000   2.09024
   A81        2.12161   0.00000   0.00000  -0.00001  -0.00001   2.12160
   A82        2.07045   0.00000   0.00000   0.00001   0.00001   2.07046
   A83        2.08976   0.00000   0.00000   0.00000   0.00000   2.08975
   A84        2.09235   0.00000   0.00000   0.00000   0.00000   2.09236
   A85        2.10105   0.00000   0.00000   0.00000   0.00000   2.10105
   A86        2.10154   0.00000   0.00000   0.00000   0.00000   2.10154
   A87        2.08374   0.00000   0.00000   0.00000   0.00000   2.08374
   A88        2.09790   0.00000   0.00000   0.00000   0.00000   2.09790
   A89        2.09493   0.00000   0.00000   0.00000   0.00000   2.09494
   A90        2.09446   0.00000   0.00000  -0.00001  -0.00001   2.09446
   A91        2.09364   0.00000   0.00000   0.00000   0.00000   2.09364
    D1       -0.03574   0.00000   0.00000   0.00001   0.00001  -0.03573
    D2        3.12507   0.00000   0.00000   0.00002   0.00002   3.12509
    D3        3.11412   0.00000   0.00000   0.00000   0.00000   3.11412
    D4       -0.00825   0.00000   0.00000   0.00000   0.00000  -0.00825
    D5        0.03537   0.00000   0.00000  -0.00003  -0.00003   0.03534
    D6       -3.06908   0.00000   0.00000  -0.00009  -0.00009  -3.06917
    D7       -3.11447   0.00000   0.00000  -0.00002  -0.00002  -3.11449
    D8        0.06427   0.00000   0.00000  -0.00007  -0.00007   0.06419
    D9        0.00324   0.00000   0.00000   0.00001   0.00001   0.00324
   D10       -3.12367   0.00000   0.00000   0.00000   0.00000  -3.12367
   D11        3.12547   0.00000   0.00000   0.00000   0.00000   3.12547
   D12       -0.00144   0.00000   0.00000   0.00000   0.00000  -0.00144
   D13        0.02918   0.00000   0.00000  -0.00001  -0.00001   0.02917
   D14       -3.11584   0.00000   0.00000   0.00001   0.00001  -3.11583
   D15       -3.12699   0.00000   0.00000  -0.00001  -0.00001  -3.12700
   D16        0.01118   0.00000   0.00000   0.00001   0.00001   0.01119
   D17       -0.02934   0.00000   0.00000  -0.00001  -0.00001  -0.02935
   D18        3.08700   0.00000   0.00000   0.00006   0.00006   3.08706
   D19        3.11566   0.00000   0.00000  -0.00003  -0.00003   3.11563
   D20       -0.05118   0.00000   0.00000   0.00004   0.00004  -0.05114
   D21       -0.00290   0.00000   0.00000   0.00003   0.00003  -0.00287
   D22        3.09994   0.00000   0.00000   0.00009   0.00009   3.10003
   D23       -3.11821   0.00000   0.00000  -0.00004  -0.00004  -3.11825
   D24       -0.01536   0.00000   0.00000   0.00002   0.00002  -0.01535
   D25        2.50606   0.00000   0.00000  -0.00017  -0.00017   2.50589
   D26       -1.74850   0.00000   0.00000  -0.00033  -0.00033  -1.74883
   D27       -1.52070   0.00000   0.00000  -0.00030  -0.00030  -1.52101
   D28       -1.32328   0.00000   0.00000  -0.00041  -0.00041  -1.32369
   D29       -0.66118   0.00000   0.00000  -0.00009  -0.00009  -0.66127
   D30        1.36745   0.00000   0.00000  -0.00026  -0.00026   1.36719
   D31        1.59525   0.00000   0.00000  -0.00023  -0.00023   1.59501
   D32        1.79267   0.00000   0.00000  -0.00034  -0.00034   1.79233
   D33       -2.50610   0.00000   0.00000   0.00013   0.00013  -2.50597
   D34        2.06106   0.00000   0.00000   0.00007   0.00007   2.06113
   D35        0.67382   0.00000   0.00000   0.00007   0.00007   0.67389
   D36       -1.04221   0.00000   0.00000   0.00001   0.00001  -1.04219
   D37       -0.65653   0.00000   0.00000  -0.00007  -0.00007  -0.65661
   D38        2.52331   0.00000   0.00000  -0.00008  -0.00008   2.52322
   D39        0.95539   0.00000   0.00000   0.00013   0.00013   0.95551
   D40       -2.14796   0.00000   0.00000   0.00011   0.00011  -2.14784
   D41        1.87526   0.00000   0.00000   0.00008   0.00008   1.87535
   D42        0.08163   0.00000   0.00000   0.00008   0.00008   0.08171
   D43       -0.01711   0.00000   0.00000  -0.00002  -0.00002  -0.01713
   D44       -3.11623   0.00000   0.00000  -0.00002  -0.00002  -3.11625
   D45        3.08582   0.00000   0.00000   0.00000   0.00000   3.08582
   D46       -0.01330   0.00000   0.00000   0.00000   0.00000  -0.01330
   D47        3.08083   0.00000   0.00000   0.00006   0.00006   3.08088
   D48       -0.05354   0.00000   0.00000   0.00003   0.00003  -0.05351
   D49       -0.02371   0.00000   0.00000   0.00004   0.00004  -0.02367
   D50        3.12510   0.00000   0.00000   0.00002   0.00002   3.12512
   D51        0.67865   0.00000   0.00000   0.00009   0.00009   0.67874
   D52       -1.30776   0.00000   0.00000   0.00004   0.00004  -1.30772
   D53       -1.04240   0.00000   0.00000  -0.00005  -0.00005  -1.04245
   D54       -2.08641   0.00000   0.00000   0.00017   0.00017  -2.08624
   D55       -2.50432   0.00000   0.00000   0.00009   0.00009  -2.50423
   D56        1.79246   0.00000   0.00000   0.00004   0.00004   1.79249
   D57        2.05782   0.00000   0.00000  -0.00005  -0.00005   2.05777
   D58        1.01381   0.00000   0.00000   0.00016   0.00016   1.01398
   D59        0.03932   0.00000   0.00000  -0.00003  -0.00003   0.03930
   D60       -3.11358   0.00000   0.00000  -0.00001  -0.00001  -3.11358
   D61       -3.06152   0.00000   0.00000  -0.00003  -0.00003  -3.06154
   D62        0.06877   0.00000   0.00000  -0.00001  -0.00001   0.06876
   D63       -1.35380   0.00000   0.00000   0.00016   0.00016  -1.35364
   D64        2.65654   0.00000   0.00000   0.00014   0.00014   2.65668
   D65        0.58740   0.00000   0.00000   0.00009   0.00009   0.58749
   D66       -1.68544   0.00000   0.00000   0.00007   0.00007  -1.68537
   D67        2.13486   0.00000   0.00000   0.00010   0.00010   2.13496
   D68       -0.13798   0.00000   0.00000   0.00008   0.00008  -0.13790
   D69       -0.42250   0.00000   0.00000  -0.00003  -0.00003  -0.42254
   D70        2.02831   0.00000   0.00000  -0.00027  -0.00027   2.02804
   D71        0.19431   0.00000   0.00000  -0.00012  -0.00012   0.19419
   D72       -0.18904   0.00000   0.00000  -0.00014  -0.00014  -0.18918
   D73       -0.02826   0.00000   0.00000   0.00002   0.00002  -0.02824
   D74        3.12356   0.00000   0.00000   0.00002   0.00002   3.12358
   D75        3.12469   0.00000   0.00000   0.00000   0.00000   3.12468
   D76       -0.00668   0.00000   0.00000   0.00000   0.00000  -0.00668
   D77       -0.00868   0.00000   0.00000   0.00002   0.00002  -0.00865
   D78       -3.13332   0.00000   0.00000  -0.00001  -0.00001  -3.13333
   D79        3.12262   0.00000   0.00000   0.00002   0.00002   3.12263
   D80       -0.00203   0.00000   0.00000  -0.00001  -0.00001  -0.00204
   D81        0.03484   0.00000   0.00000  -0.00005  -0.00005   0.03479
   D82       -3.11400   0.00000   0.00000  -0.00003  -0.00003  -3.11403
   D83       -3.12356   0.00000   0.00000  -0.00002  -0.00002  -3.12358
   D84        0.01079   0.00000   0.00000   0.00000   0.00000   0.01079
   D85        1.14546   0.00000   0.00000  -0.00013  -0.00013   1.14533
   D86       -1.41401   0.00000   0.00000  -0.00006  -0.00006  -1.41407
   D87        2.87807   0.00000   0.00000  -0.00009  -0.00009   2.87798
   D88       -0.24446   0.00000   0.00000  -0.00006  -0.00006  -0.24452
   D89       -2.80393   0.00000   0.00000   0.00001   0.00001  -2.80392
   D90        1.48816   0.00000   0.00000  -0.00002  -0.00002   1.48813
   D91        3.00643   0.00000   0.00000   0.00002   0.00002   3.00645
   D92        0.44696   0.00000   0.00000   0.00009   0.00009   0.44705
   D93       -1.54414   0.00000   0.00000   0.00006   0.00006  -1.54409
   D94        2.25320   0.00000   0.00000  -0.00016  -0.00016   2.25304
   D95       -1.83000   0.00000   0.00000  -0.00018  -0.00018  -1.83018
   D96        0.25923   0.00000   0.00000  -0.00014  -0.00014   0.25909
   D97       -2.59556   0.00000   0.00000  -0.00017  -0.00017  -2.59573
   D98       -0.39558   0.00000   0.00000  -0.00018  -0.00018  -0.39576
   D99        1.69366   0.00000   0.00000  -0.00015  -0.00015   1.69351
   D100       0.43403   0.00000   0.00000  -0.00025  -0.00025   0.43378
   D101       2.63402  -0.00001   0.00000  -0.00027  -0.00027   2.63375
   D102      -1.55994   0.00000   0.00000  -0.00023  -0.00023  -1.56017
   D103      -1.74307   0.00000   0.00000  -0.00007  -0.00007  -1.74314
   D104       0.90792   0.00000   0.00000  -0.00012  -0.00012   0.90780
   D105       3.04153   0.00000   0.00000  -0.00007  -0.00007   3.04146
   D106      -3.11064   0.00000   0.00000  -0.00001  -0.00001  -3.11066
   D107       0.13050   0.00000   0.00000  -0.00005  -0.00005   0.13044
   D108       0.61645   0.00000   0.00000   0.00005   0.00005   0.61649
   D109      -2.42560   0.00000   0.00000   0.00001   0.00001  -2.42559
   D110      -1.39036   0.00000   0.00000   0.00000   0.00000  -1.39036
   D111       1.85078   0.00000   0.00000  -0.00004  -0.00004   1.85074
   D112       0.97765   0.00000   0.00000   0.00029   0.00029   0.97794
   D113       3.06356   0.00000   0.00000   0.00030   0.00030   3.06386
   D114      -1.13405   0.00000   0.00000   0.00027   0.00027  -1.13378
   D115      -3.11866   0.00000   0.00000   0.00029   0.00029  -3.11837
   D116      -1.03275   0.00000   0.00000   0.00030   0.00030  -1.03245
   D117       1.05283   0.00000   0.00000   0.00027   0.00027   1.05310
   D118      -1.08219   0.00000   0.00000   0.00026   0.00026  -1.08193
   D119       1.00372   0.00000   0.00000   0.00028   0.00028   1.00400
   D120       3.08930   0.00000   0.00000   0.00024   0.00024   3.08954
   D121      -0.26152   0.00000   0.00000   0.00016   0.00016  -0.26136
   D122      -2.31322   0.00000   0.00000   0.00015   0.00015  -2.31307
   D123       1.86495   0.00000   0.00000   0.00017   0.00017   1.86512
   D124      -3.04554   0.00000   0.00000  -0.00009  -0.00009  -3.04564
   D125       0.07092   0.00000   0.00000  -0.00013  -0.00013   0.07079
   D126       0.00165   0.00000   0.00000  -0.00005  -0.00005   0.00160
   D127       3.11811   0.00000   0.00000  -0.00009  -0.00009   3.11803
   D128       3.02839   0.00000   0.00000   0.00010   0.00010   3.02848
   D129      -0.06735   0.00000   0.00000   0.00015   0.00015  -0.06720
   D130      -0.01026   0.00000   0.00000   0.00005   0.00005  -0.01020
   D131      -3.10599   0.00000   0.00000   0.00011   0.00011  -3.10588
   D132      -0.00009   0.00000   0.00000   0.00000   0.00000  -0.00009
   D133       3.13477   0.00000   0.00000   0.00001   0.00001   3.13478
   D134      -3.11657   0.00000   0.00000   0.00004   0.00004  -3.11653
   D135       0.01829   0.00000   0.00000   0.00004   0.00004   0.01833
   D136       0.01744   0.00000   0.00000  -0.00001  -0.00001   0.01743
   D137      -3.11846   0.00000   0.00000  -0.00001  -0.00001  -3.11847
   D138       3.11451   0.00000   0.00000  -0.00006  -0.00006   3.11445
   D139      -0.02139   0.00000   0.00000  -0.00006  -0.00006  -0.02145
   D140       0.00718   0.00000   0.00000   0.00004   0.00004   0.00721
   D141       3.12997   0.00000   0.00000   0.00002   0.00002   3.12999
   D142      -3.12765   0.00000   0.00000   0.00004   0.00004  -3.12762
   D143      -0.00486   0.00000   0.00000   0.00001   0.00001  -0.00484
   D144      -0.01592   0.00000   0.00000  -0.00003  -0.00003  -0.01595
   D145      -3.13872   0.00000   0.00000  -0.00001  -0.00001  -3.13873
   D146       3.11994   0.00000   0.00000  -0.00004  -0.00004   3.11990
   D147      -0.00286   0.00000   0.00000  -0.00001  -0.00001  -0.00288
         Item               Value     Threshold  Converged?
 Maximum Force            0.000006     0.000450     YES
 RMS     Force            0.000001     0.000300     YES
 Maximum Displacement     0.001827     0.001800     NO 
 RMS     Displacement     0.000300     0.001200     YES
 Predicted change in Energy=-9.366139D-09
 GradGradGradGradGradGradGradGradGradGradGradGradGradGradGradGradGradGrad

                          Input orientation:                          
 ---------------------------------------------------------------------
 Center     Atomic      Atomic             Coordinates (Angstroms)
 Number     Number       Type             X           Y           Z
 ---------------------------------------------------------------------
      1          6           0       -3.772876    0.641433   -1.781496
      2          6           0       -4.697108    1.575190   -1.322463
      3          6           0       -4.619171    2.057338   -0.017131
      4          6           0       -3.612191    1.607887    0.830970
      5          6           0       -2.660754    0.700258    0.360044
      6          6           0       -2.735259    0.213601   -0.949470
      7         16           0       -1.519405   -0.894145   -1.623657
      8          6           0       -1.160333   -1.958800   -0.246166
      9          6           0       -1.097940   -1.487141    1.069061
     10         16           0       -1.349189    0.226999    1.462995
     11          6           0       -0.782754   -2.354522    2.116539
     12          6           0       -0.483165   -3.685602    1.846088
     13          6           0       -0.531446   -4.156781    0.535737
     14          6           0       -0.888408   -3.303816   -0.504406
     15          1           0       -0.306159   -5.196050    0.320004
     16          1           0       -0.949800   -3.680829   -1.520606
     17          1           0       -0.762168   -1.985226    3.137355
     18          1           0       -0.222169   -4.353539    2.660148
     19          1           0       -3.851546    0.248648   -2.790691
     20          1           0       -3.561536    1.962415    1.856030
     21          1           0       -5.489697    1.911661   -1.982710
     22          1           0       -5.348436    2.772731    0.348029
     23          6           0        0.902440    1.728051    0.745575
     24          1           0        0.102023    2.446834    0.577729
     25          6           0        1.228683    0.908927   -0.420405
     26          1           0        0.464213    0.976781   -1.190685
     27          6           0        1.601224    1.783958    2.056600
     28          1           0        2.644740    1.476271    1.948875
     29          6           0        1.475304    3.147518    2.730851
     30          1           0        0.424798    3.428751    2.851611
     31          1           0        1.935919    3.110165    3.720231
     32          1           0        1.979960    3.924631    2.149310
     33          1           0        1.131269    1.020434    2.691459
     34          6           0        1.950577   -0.385163   -0.446064
     35          6           0        2.163116   -0.942005   -1.715510
     36          6           0        2.312924   -1.109461    0.693063
     37          6           0        2.726489   -2.202377   -1.846787
     38          1           0        1.862557   -0.391366   -2.603402
     39          6           0        2.869097   -2.379554    0.557123
     40          1           0        2.133898   -0.725406    1.689576
     41          6           0        3.085039   -2.922625   -0.706197
     42          1           0        2.880323   -2.625605   -2.833935
     43          1           0        3.128197   -2.945327    1.446018
     44          1           0        3.516369   -3.913968   -0.803536
     45         35           0        2.408398    2.529579   -0.867433
 ---------------------------------------------------------------------
                    Distance matrix (angstroms):
                    1          2          3          4          5
     1  C    0.000000
     2  C    1.391697   0.000000
     3  C    2.415365   1.393712   0.000000
     4  C    2.790131   2.411512   1.391147   0.000000
     5  C    2.413808   2.782639   2.412327   1.396708   0.000000
     6  C    1.397124   2.417003   2.796023   2.425491   1.399005
     7  S    2.731491   4.035608   4.571731   4.082292   2.789242
     8  C    3.992973   5.114322   5.305222   4.460167   3.112771
     9  C    4.451043   5.296346   5.112946   3.994665   2.780253
    10  S    4.070963   4.559053   4.029106   2.725341   1.777830
    11  C    5.754238   6.526220   6.223757   5.035781   3.992974
    12  C    6.534890   7.448018   7.318435   6.232359   5.117224
    13  C    6.236930   7.325377   7.458581   6.542901   5.306190
    14  C    5.051346   6.243406   6.549656   5.772958   4.463305
    15  H    7.107083   8.235765   8.445553   7.581853   6.349186
    16  H    5.169116   6.458120   6.975047   6.370930   5.065385
    17  H    6.337097   6.931832   6.416352   5.133469   4.304638
    18  H    7.568716   8.428292   8.221970   7.097658   6.064490
    19  H    1.085792   2.151833   3.399006   3.875726   3.398392
    20  H    3.875727   3.397394   2.153215   1.085820   2.154628
    21  H    2.145097   1.085051   2.154655   3.396190   3.867676
    22  H    3.399956   2.156125   1.084876   2.145843   3.393954
    23  C    5.424519   5.971189   5.583757   4.517037   3.728451
    24  H    4.882649   5.234707   4.774436   3.816195   3.275798
    25  C    5.190348   6.030972   5.973179   5.048618   3.972451
    26  H    4.291205   5.197567   5.327816   4.593740   3.499521
    27  C    6.702036   7.150569   6.562652   5.358438   4.713508
    28  H    7.469833   8.038294   7.547663   6.357375   5.592392
    29  C    7.361055   7.549850   6.773663   5.644698   5.358804
    30  H    6.845093   6.862398   5.962556   4.867835   4.813857
    31  H    8.303853   8.472424   7.618761   6.433210   6.182872
    32  H    7.702321   7.883928   7.192272   6.194955   5.927418
    33  H    6.648429   7.098543   6.440434   5.129029   4.462897
    34  C    5.966171   6.985899   7.022207   6.045449   4.805448
    35  C    6.143910   7.318021   7.607888   6.807398   5.502243
    36  C    6.798973   7.772403   7.654210   6.519968   5.303156
    37  C    7.094593   8.345941   8.686284   7.865580   6.505212
    38  H    5.787945   6.966876   7.395793   6.764968   5.516702
    39  C    7.662331   8.741872   8.722955   7.614577   6.332720
    40  H    6.986170   7.812027   7.500697   6.260910   5.175796
    41  C    7.803190   9.009548   9.199440   8.230511   6.875776
    42  H    7.486402   8.794811   9.279372   8.573605   7.208772
    43  H    8.420600   9.451718   9.337514   8.157381   6.926874
    44  H    8.651079   9.892490  10.122349   9.163998   7.797554
    45  Br   6.527538   7.183740   7.094557   6.323098   5.527153
                    6          7          8          9         10
     6  C    0.000000
     7  S    1.777620   0.000000
     8  C    2.773870   1.777612   0.000000
     9  C    3.106092   2.789267   1.398634   0.000000
    10  S    2.782330   3.288367   2.781118   1.776679   0.000000
    11  C    4.450612   4.082209   2.425188   1.396031   2.722539
    12  C    5.300081   4.572216   2.796056   2.411420   4.025569
    13  C    5.114965   4.035324   2.416194   2.780706   4.554782
    14  C    3.997645   2.730823   1.396316   2.412469   4.068125
    15  H    6.064356   4.874031   3.395578   3.865748   5.639486
    16  H    4.322111   2.846169   2.152650   3.397143   4.932799
    17  H    5.042823   4.942783   3.406970   2.153757   2.835844
    18  H    6.340641   5.656962   3.880926   3.393342   4.866691
    19  H    2.153467   2.847249   4.311620   5.049059   4.935191
    20  H    3.407626   4.943527   5.055782   4.311388   2.839124
    21  H    3.396752   4.874904   6.061308   6.336616   5.644004
    22  H    3.880895   5.656413   6.346705   6.060785   4.870101
    23  C    4.289475   4.284216   4.339522   3.800477   2.799586
    24  H    3.920439   4.317091   4.656389   4.142159   2.795958
    25  C    4.059092   3.500124   3.736524   3.656887   3.264605
    26  H    3.298068   2.760900   3.485528   3.690215   3.300397
    27  C    5.505230   5.518591   5.190102   4.354401   3.388425
    28  H    6.240122   5.976785   5.576423   4.854229   4.212864
    29  C    6.315178   6.653199   6.471761   5.555466   4.256131
    30  H    5.896726   6.518848   6.413624   5.446303   3.914908
    31  H    7.212219   7.518703   7.142372   6.112955   4.919318
    32  H    6.753331   7.049924   7.086219   6.318836   5.022623
    33  H    5.371907   5.414048   4.770421   3.726859   2.879468
    34  C    4.750684   3.699535   3.491998   3.578186   3.861050
    35  C    5.090807   3.683976   3.773348   4.322672   4.879114
    36  C    5.471066   4.483336   3.696896   3.452247   3.973662
    37  C    6.039273   4.448468   4.210546   4.862096   5.785125
    38  H    4.923555   3.556733   4.141410   4.842752   5.218551
    39  C    6.356343   5.120663   4.130208   4.098276   5.040701
    40  H    5.617383   4.934836   4.015011   3.377877   3.618053
    41  C    6.615963   5.114427   4.377644   4.765445   5.855588
    42  H    6.568642   4.880607   4.844386   5.688238   6.670062
    43  H    7.077945   5.935525   4.714680   4.486494   5.487342
    44  H    7.492729   5.928824   5.099498   5.539671   6.779264
    45  Br   5.641604   5.265110   5.767786   5.672605   4.985201
                   11         12         13         14         15
    11  C    0.000000
    12  C    1.390925   0.000000
    13  C    2.410442   1.393327   0.000000
    14  C    2.789566   2.415534   1.391715   0.000000
    15  H    3.395433   2.154464   1.085069   2.144578   0.000000
    16  H    3.875025   3.398882   2.151766   1.085619   2.469416
    17  H    1.085757   2.153252   3.396660   3.875182   4.295905
    18  H    2.146121   1.084875   2.155803   3.400029   2.488604
    19  H    6.346250   6.951549   6.441739   5.160163   7.203536
    20  H    5.140568   6.432462   6.954796   6.360068   8.012520
    21  H    7.560389   8.429378   8.231210   7.110446   9.093466
    22  H    7.089556   8.223449   8.441372   7.585705   9.430101
    23  C    4.624589   5.695496   6.060636   5.485369   7.041662
    24  H    5.118964   6.289512   6.634062   5.934808   7.658115
    25  C    4.596962   5.401584   5.447353   4.715541   6.338351
    26  H    4.856978   5.644230   5.506844   4.541374   6.401523
    27  C    4.776396   5.857053   6.492586   6.216306   7.441396
    28  H    5.143034   6.036496   6.619395   6.430471   7.475352
    29  C    5.979018   7.163096   7.886594   7.594323   8.865716
    30  H    5.953550   7.242203   7.988616   7.636414   9.018344
    31  H    6.310769   7.452974   8.308874   8.183125   9.251036
    32  H    6.860133   8.004659   8.615103   8.217067   9.579119
    33  H    3.922288   5.046566   5.849386   5.743848   6.806957
    34  C    4.232778   4.697867   4.620549   4.072073   5.368831
    35  C    5.035668   5.216810   4.760626   4.044344   5.323301
    36  C    3.627628   3.972919   4.171493   4.061731   4.868160
    37  C    5.295837   5.112646   4.484445   4.010316   4.780587
    38  H    5.755823   6.012684   5.455620   4.522827   6.027821
    39  C    3.970948   3.821630   3.837015   4.012474   4.251015
    40  H    3.367963   3.954273   4.495524   4.538291   5.274112
    41  C    4.821868   4.452906   4.018023   3.996788   4.209724
    42  H    6.164318   5.859971   5.033821   4.482188   5.167997
    43  H    4.011756   3.708099   3.960961   4.479485   4.257753
    44  H    5.425972   4.803012   4.270529   4.456885   4.185427
    45  Br   6.553013   7.372435   7.437673   6.710381   8.274308
                   16         17         18         19         20
    16  H    0.000000
    17  H    4.960531   0.000000
    18  H    4.296590   2.475527   0.000000
    19  H    5.047181   7.048133   8.004009   0.000000
    20  H    7.075948   5.006209   7.189524   4.961161   0.000000
    21  H    7.218043   7.984380   9.410405   2.470220   4.296081
    22  H    8.030456   7.173029   9.077898   4.296887   2.474609
    23  C    6.149987   4.720165   6.474263   6.106897   4.605987
    24  H    6.561829   5.190536   7.119456   5.639945   3.910291
    25  C    5.198277   4.999726   6.268040   5.644727   5.407234
    26  H    4.878689   5.386040   6.611532   4.660040   5.143987
    27  C    7.011990   4.578253   6.431011   7.455609   5.169735
    28  H    7.180090   5.000147   6.535424   8.134634   6.225979
    29  C    8.401329   5.613964   7.691052   8.201597   5.247812
    30  H    8.458837   5.549927   7.811483   7.761169   4.362589
    31  H    9.050488   5.795035   7.841428   9.169249   5.917312
    32  H    8.938388   6.589530   8.581283   8.480738   5.885956
    33  H    6.646368   3.580212   5.541873   7.448360   4.858775
    34  C    4.519761   4.770752   5.487931   6.289962   6.418267
    35  C    4.150829   5.761588   6.039415   6.224935   7.345964
    36  C    4.707189   4.024639   4.562912   7.209833   6.730393
    37  C    3.975841   6.087655   5.799529   7.083009   8.402118
    38  H    4.461207   6.510443   6.910127   5.752883   7.405917
    39  C    4.538088   4.472044   4.227914   7.955020   7.867204
    40  H    5.343124   3.474249   4.433555   7.539702   6.300004
    41  C    4.185458   5.518389   4.931270   7.906851   8.637452
    42  H    4.184277   7.023825   6.541877   7.319922   9.194740
    43  H    5.096261   4.349408   3.831726   8.767439   8.307019
    44  H    4.529372   6.128339   5.115368   8.692660   9.576111
    45  Br   7.090366   6.817204   8.169518   6.934584   6.586276
                   21         22         23         24         25
    21  H    0.000000
    22  H    2.488723   0.000000
    23  C    6.952458   6.350028   0.000000
    24  H    6.173297   5.465023   1.088802   0.000000
    25  C    6.970144   6.879153   1.461816   2.151928   0.000000
    26  H    6.078680   6.275346   2.122628   2.327988   1.087359
    27  C    8.161709   7.224587   1.486678   2.207729   2.653303
    28  H    9.045219   8.254355   2.132353   3.047530   2.817904
    29  C    8.500367   7.237523   2.506867   2.648167   3.873309
    30  H    7.788034   6.326810   2.748802   2.497776   4.207355
    31  H    9.439265   8.034142   3.439025   3.698445   4.742414
    32  H    8.770486   7.633930   2.820724   2.860139   4.032657
    33  H    8.153486   7.109768   2.083159   2.749876   3.115384
    34  C    7.936899   7.992401   2.642777   3.533485   1.482046
    35  C    8.171925   8.630230   3.843884   4.581625   2.444670
    36  C    8.784523   8.595749   3.169179   4.189107   2.547406
    37  C    9.189640   9.735159   5.049332   5.863554   3.736067
    38  H    7.729478   8.409571   4.077916   4.612424   2.618785
    39  C    9.733177   9.701424   4.558034   5.563376   3.802713
    40  H    8.863352   8.367917   2.902943   3.927828   2.818240
    41  C    9.926022  10.230932   5.338555   6.275185   4.267145
    42  H    9.558692  10.343085   5.973209   6.714763   4.587587
    43  H   10.469699  10.283728   5.223512   6.243962   4.684758
    44  H   10.790627  11.163459   6.408178   7.350202   5.351693
    45  Br   8.000348   7.855249   2.347796   2.722995   2.053795
                   26         27         28         29         30
    26  H    0.000000
    27  C    3.534004   0.000000
    28  H    3.854999   1.093253   0.000000
    29  C    4.594872   1.526358   2.184522   0.000000
    30  H    4.727988   2.172871   3.091157   1.094183   0.000000
    31  H    5.552867   2.153721   2.511919   1.091987   1.771859
    32  H    4.705621   2.175895   2.544911   1.093970   1.776978
    33  H    3.939278   1.098577   1.746371   2.155087   2.514905
    34  C    2.149100   3.330234   3.111676   4.774779   5.267695
    35  C    2.615999   4.687794   4.416757   6.080084   6.556208
    36  C    3.364319   3.276831   2.893644   4.793335   5.368400
    37  C    3.956691   5.691530   5.286415   7.151336   7.686503
    38  H    2.413082   5.149364   4.982279   6.413105   6.813048
    39  C    4.483669   4.603343   4.105448   6.100515   6.706392
    40  H    3.739143   2.591400   2.274990   4.064178   4.639868
    41  C    4.723222   5.655676   5.156894   7.158993   7.750798
    42  H    4.638431   6.708030   6.305248   8.140631   8.660847
    43  H    5.425122   5.007054   4.476285   6.442485   7.064908
    44  H    5.777973   6.656915   6.114751   8.156128   8.765469
    45  Br   2.509089   3.123691   3.016107   3.768310   4.309810
                   31         32         33         34         35
    31  H    0.000000
    32  H    1.770052   0.000000
    33  H    2.464307   3.073851   0.000000
    34  C    5.438340   5.031019   3.534263   0.000000
    35  C    6.783729   6.217277   4.933280   1.402405   0.000000
    36  C    5.206834   5.251057   3.150610   1.397681   2.419031
    37  C    7.735618   7.352980   5.790242   2.422051   1.386780
    38  H    7.228723   6.421050   5.528428   2.159142   1.087148
    39  C    6.404146   6.562650   4.374398   2.414054   2.780255
    40  H    4.344463   4.675243   2.248775   2.170329   3.412093
    41  C    7.570224   7.500669   5.559586   2.791663   2.406555
    42  H    8.760596   8.279431   6.847099   3.403811   2.144707
    43  H    6.577427   7.000670   4.611518   3.394289   3.865222
    44  H    8.502984   8.516072   6.500155   3.877106   3.390510
    45  Br   4.648330   3.351189   4.071153   2.980415   3.582080
                   36         37         38         39         40
    36  C    0.000000
    37  C    2.795772   0.000000
    38  H    3.403700   2.144436   0.000000
    39  C    1.393179   2.414645   3.867161   0.000000
    40  H    1.082860   3.877946   4.314495   2.135222   0.000000
    41  C    2.416952   1.395801   3.391330   1.391953   3.387059
    42  H    3.880767   1.085011   2.465931   3.399991   4.962867
    43  H    2.145231   3.399398   4.952006   1.085065   2.444585
    44  H    3.399022   2.154490   4.287580   2.150530   4.277120
    45  Br   3.960666   4.842698   3.441431   5.132367   4.148322
                   41         42         43         44         45
    41  C    0.000000
    42  H    2.158100   0.000000
    43  H    2.152768   4.299030   0.000000
    44  H    1.085487   2.487359   2.479806   0.000000
    45  Br   5.496396   5.537667   5.987049   6.538424   0.000000
 Stoichiometry    C22H20BrS2(1+)
 Framework group  C1[X(C22H20BrS2)]
 Deg. of freedom   129
 Full point group                 C1      NOp   1
 Largest Abelian subgroup         C1      NOp   1
 Largest concise Abelian subgroup C1      NOp   1
                         Standard orientation:                         
 ---------------------------------------------------------------------
 Center     Atomic      Atomic             Coordinates (Angstroms)
 Number     Number       Type             X           Y           Z
 ---------------------------------------------------------------------
      1          6           0        3.774431   -0.652028   -1.772778
      2          6           0        4.693089   -1.591220   -1.313638
      3          6           0        4.608935   -2.076870   -0.009991
      4          6           0        3.601300   -1.625473    0.836295
      5          6           0        2.655361   -0.712254    0.365101
      6          6           0        2.736115   -0.222067   -0.942725
      7         16           0        1.527282    0.893036   -1.617410
      8          6           0        1.168605    1.955197   -0.237892
      9          6           0        1.100012    1.479937    1.075729
     10         16           0        1.342452   -0.236454    1.465357
     11          6           0        0.785382    2.345607    2.124788
     12          6           0        0.492524    3.678793    1.857354
     13          6           0        0.546988    4.153622    0.548564
     14          6           0        0.903434    3.302160   -0.492987
     15          1           0        0.326971    5.194510    0.335215
     16          1           0        0.969672    3.681897   -1.507867
     17          1           0        0.759969    1.973393    3.144434
     18          1           0        0.231933    4.345472    2.672575
     19          1           0        3.857995   -0.256617   -2.780553
     20          1           0        3.545870   -1.982800    1.860136
     21          1           0        5.486247   -1.929244   -1.972406
     22          1           0        5.333887   -2.796559    0.355317
     23          6           0       -0.913528   -1.725400    0.736469
     24          1           0       -0.115772   -2.447220    0.568988
     25          6           0       -1.232497   -0.901400   -0.428087
     26          1           0       -0.465927   -0.970362   -1.196177
     27          6           0       -1.616653   -1.782084    2.045137
     28          1           0       -2.658457   -1.469465    1.935072
     29          6           0       -1.498869   -3.148175    2.715728
     30          1           0       -0.449999   -3.434410    2.838929
     31          1           0       -1.962410   -3.111704    3.703774
     32          1           0       -2.005130   -3.921325    2.130314
     33          1           0       -1.145321   -1.022526    2.683721
     34          6           0       -1.948585    0.395943   -0.452157
     35          6           0       -2.154685    0.957467   -1.720602
     36          6           0       -2.311293    1.118470    0.687979
     37          6           0       -2.712072    2.220702   -1.849894
     38          1           0       -1.853784    0.408127   -2.609182
     39          6           0       -2.861423    2.391409    0.554074
     40          1           0       -2.137086    0.730686    1.683901
     41          6           0       -3.071007    2.939159   -0.708296
     42          1           0       -2.860944    2.647520   -2.836257
     43          1           0       -3.120802    2.955695    1.443833
     44          1           0       -3.497647    3.932685   -0.804037
     45         35           0       -2.417954   -2.515487   -0.883598
 ---------------------------------------------------------------------
 Rotational constants (GHZ):           0.1916671           0.1617614           0.1181972
 Standard basis: 6-31+G(d,p) (6D, 7F)
 There are   598 symmetry adapted cartesian basis functions of A   symmetry.
 There are   598 symmetry adapted basis functions of A   symmetry.
   598 basis functions,  1043 primitive gaussians,   598 cartesian basis functions
   109 alpha electrons      109 beta electrons
       nuclear repulsion energy      3058.7456221464 Hartrees.
 NAtoms=   45 NActive=   45 NUniq=   45 SFac= 1.00D+00 NAtFMM=   60 NAOKFM=F Big=F
 Integral buffers will be    131072 words long.
 Raffenetti 2 integral format.
 Two-electron integral symmetry is turned on.
 Nuclear repulsion after empirical dispersion term =     3058.7037820059 Hartrees.
 ------------------------------------------------------------------------------
 Polarizable Continuum Model (PCM)
 =================================
 Model                : PCM.
 Atomic radii         : SMD-Coulomb.
 Polarization charges : Total charges.
 Charge compensation  : None.
 Solution method      : Matrix inversion.
 Cavity type          : VdW (van der Waals Surface) (Alpha=1.000).
 Cavity algorithm     : GePol (No added spheres)
                        Default sphere list used, NSphG=   45.
                        Lebedev-Laikov grids with approx.  5.0 points / Ang**2.
                        Smoothing algorithm: York/Karplus (Gamma=1.0000).
                        Polarization charges: spherical gaussians, with
                                              point-specific exponents (IZeta= 3).
                        Self-potential: point-specific (ISelfS= 7).
                        Self-field    : sphere-specific E.n sum rule (ISelfD= 2).
 1st derivatives      : Analytical E(r).r(x)/FMM algorithm (CHGder, D1EAlg=3).
                        Cavity 1st derivative terms included.
 Solvent              : Dichloromethane, Eps=   8.930000 Eps(inf)=   2.028346
 ------------------------------------------------------------------------------
 ------------------------------------------------------------------------------
 Atomic radii for non-electrostatic terms: SMD-CDS.
 ------------------------------------------------------------------------------
 Nuclear repulsion after PCM non-electrostatic terms =     3058.6877515531 Hartrees.
 One-electron integrals computed using PRISM.
 NBasis=   598 RedAO= T EigKep=  1.27D-06  NBF=   598
 NBsUse=   595 1.00D-06 EigRej=  9.82D-07 NBFU=   595
 Initial guess from the checkpoint file:  "/home/osl/gaussian/scratch/Gau-375033.chk"
 B after Tr=     0.000000    0.000000    0.000000
         Rot=    1.000000   -0.000010    0.000007    0.000096 Ang=  -0.01 deg.
 Requested convergence on RMS density matrix=1.00D-08 within 128 cycles.
 Requested convergence on MAX density matrix=1.00D-06.
 Requested convergence on             energy=1.00D-06.
 No special actions if energy rises.
 Inv3:  Mode=1 IEnd=    34516992.
 Iteration    1 A*A^-1 deviation from unit magnitude is 3.33D-15 for    621.
 Iteration    1 A*A^-1 deviation from orthogonality  is 3.15D-15 for   2011   1728.
 Iteration    1 A^-1*A deviation from unit magnitude is 3.11D-15 for    600.
 Iteration    1 A^-1*A deviation from orthogonality  is 2.46D-15 for   1508    409.
 Error on total polarization charges =  0.05082
 SCF Done:  E(RwB97XD) =  -4218.07000645     A.U. after   11 cycles
            NFock= 11  Conv=0.36D-08     -V/T= 2.0064
 SMD-CDS (non-electrostatic) energy       (kcal/mol) =     -10.06
 (included in total energy above)
 D1PCM: PCM CHGder 1st derivatives, ID1Alg=3 FixD1E=F DoIter=F DoCFld=F I1PDM=0.
 Calling FoFJK, ICntrl=      2127 FMM=F ISym2X=0 I1Cent= 0 IOpClX= 0 NMat=1 NMatS=1 NMatT=0.
 ***** Axes restored to original set *****
 -------------------------------------------------------------------
 Center     Atomic                   Forces (Hartrees/Bohr)
 Number     Number              X              Y              Z
 -------------------------------------------------------------------
      1        6          -0.000002530   -0.000008576    0.000000486
      2        6          -0.000003040   -0.000008401   -0.000000884
      3        6          -0.000002635   -0.000005197   -0.000002107
      4        6          -0.000001289   -0.000002609   -0.000001726
      5        6          -0.000000929   -0.000002658   -0.000000403
      6        6          -0.000001564   -0.000005762    0.000000675
      7       16          -0.000002272   -0.000006887    0.000000792
      8        6           0.000001012   -0.000002449    0.000004649
      9        6           0.000001881    0.000000979    0.000003581
     10       16           0.000000032   -0.000000151   -0.000001454
     11        6           0.000003136    0.000003521    0.000005364
     12        6           0.000004595    0.000003042    0.000008087
     13        6           0.000004072    0.000000258    0.000009338
     14        6           0.000002469   -0.000002796    0.000007687
     15        1           0.000005121   -0.000000200    0.000011600
     16        1           0.000002065   -0.000005256    0.000008544
     17        1           0.000003951    0.000005931    0.000004503
     18        1           0.000005966    0.000005372    0.000009570
     19        1          -0.000002957   -0.000011180    0.000001558
     20        1          -0.000001071    0.000000193   -0.000002537
     21        1          -0.000003990   -0.000010903   -0.000001184
     22        1          -0.000003177   -0.000005438   -0.000003234
     23        6          -0.000003085    0.000001761   -0.000004174
     24        1          -0.000002372    0.000001256   -0.000006210
     25        6          -0.000000559    0.000000042   -0.000004119
     26        1          -0.000002235   -0.000002134   -0.000002101
     27        6          -0.000001368    0.000007635   -0.000005659
     28        1          -0.000000723    0.000007082   -0.000006611
     29        6          -0.000002238    0.000007080   -0.000009883
     30        1          -0.000002106    0.000006564   -0.000009236
     31        1          -0.000001117    0.000010125   -0.000009498
     32        1          -0.000003292    0.000006050   -0.000011218
     33        1           0.000000091    0.000006905   -0.000003377
     34        6          -0.000000176    0.000000522   -0.000000969
     35        6          -0.000000173   -0.000002262   -0.000000711
     36        6           0.000001919    0.000002646   -0.000000461
     37        6           0.000000283   -0.000002120    0.000002494
     38        1          -0.000001097   -0.000004824   -0.000001089
     39        6           0.000002367    0.000003943    0.000002852
     40        1           0.000002287    0.000006612   -0.000000731
     41        6           0.000001909    0.000000943    0.000003533
     42        1           0.000000129   -0.000004258    0.000003170
     43        1           0.000003638    0.000006000    0.000003748
     44        1           0.000002907    0.000001118    0.000005836
     45       35          -0.000003833   -0.000001516   -0.000008489
 -------------------------------------------------------------------
 Cartesian Forces:  Max     0.000011600 RMS     0.000004621

 GradGradGradGradGradGradGradGradGradGradGradGradGradGradGradGradGradGrad
 Berny optimization.
 FormGI is forming the generalized inverse of G from B-inverse, IUseBI=4.
 Internal  Forces:  Max     0.000002215 RMS     0.000000580
 Search for a saddle point.
 Step number   5 out of a maximum of  270
 All quantities printed in internal units (Hartrees-Bohrs-Radians)
 Swapping is turned off.
 Update second derivatives using D2CorX and points    1    2    3    4    5
 ITU=  0  0  0  0  0
     Eigenvalues ---   -0.01046   0.00155   0.00183   0.00309   0.00517
     Eigenvalues ---    0.00618   0.00726   0.00787   0.00976   0.01067
     Eigenvalues ---    0.01106   0.01186   0.01337   0.01429   0.01609
     Eigenvalues ---    0.01737   0.01748   0.01764   0.01825   0.01836
     Eigenvalues ---    0.01878   0.01910   0.02072   0.02101   0.02157
     Eigenvalues ---    0.02289   0.02303   0.02382   0.02546   0.02565
     Eigenvalues ---    0.02613   0.02675   0.02795   0.02827   0.02880
     Eigenvalues ---    0.02889   0.02907   0.02962   0.03022   0.03106
     Eigenvalues ---    0.03252   0.03948   0.04427   0.04507   0.04605
     Eigenvalues ---    0.05470   0.07172   0.07498   0.08416   0.09643
     Eigenvalues ---    0.10062   0.11034   0.11067   0.11091   0.11776
     Eigenvalues ---    0.11856   0.11891   0.12228   0.12269   0.12331
     Eigenvalues ---    0.12363   0.12414   0.12603   0.12660   0.12788
     Eigenvalues ---    0.12933   0.13160   0.14274   0.15581   0.15749
     Eigenvalues ---    0.16025   0.16169   0.16723   0.16792   0.17294
     Eigenvalues ---    0.17879   0.18636   0.19339   0.19372   0.19379
     Eigenvalues ---    0.19528   0.20153   0.21410   0.22443   0.23545
     Eigenvalues ---    0.24144   0.26415   0.26733   0.27707   0.28312
     Eigenvalues ---    0.29081   0.31622   0.32577   0.32714   0.33158
     Eigenvalues ---    0.34495   0.34566   0.34780   0.34954   0.35287
     Eigenvalues ---    0.36434   0.36450   0.36593   0.36608   0.36710
     Eigenvalues ---    0.36737   0.36764   0.36772   0.36823   0.36955
     Eigenvalues ---    0.36988   0.37016   0.37019   0.37391   0.41094
     Eigenvalues ---    0.41586   0.42725   0.42822   0.43096   0.46723
     Eigenvalues ---    0.47560   0.47873   0.48193   0.48235   0.48688
     Eigenvalues ---    0.50647   0.51635   0.51907   0.52538
 Eigenvectors required to have negative eigenvalues:
                          R19       R20       D92       A56       D88
   1                    0.52759   0.28392  -0.27020  -0.22024   0.21216
                          D93       D97       D99       D98      D101
   1                   -0.18912  -0.18407  -0.18003  -0.16841   0.16245
 RFO step:  Lambda0=2.592576240D-11 Lambda= 0.00000000D+00.
 Linear search not attempted -- option 19 set.
 Iteration  1 RMS(Cart)=  0.00014318 RMS(Int)=  0.00000000
 Iteration  2 RMS(Cart)=  0.00000001 RMS(Int)=  0.00000000
 Variable       Old X    -DE/DX   Delta X   Delta X   Delta X     New X
                                 (Linear)    (Quad)   (Total)
    R1        2.62993   0.00000   0.00000   0.00000   0.00000   2.62993
    R2        2.64018   0.00000   0.00000   0.00000   0.00000   2.64018
    R3        2.05185   0.00000   0.00000   0.00000   0.00000   2.05185
    R4        2.63373   0.00000   0.00000   0.00000   0.00000   2.63373
    R5        2.05045   0.00000   0.00000   0.00000   0.00000   2.05045
    R6        2.62889   0.00000   0.00000   0.00000   0.00000   2.62889
    R7        2.05012   0.00000   0.00000   0.00000   0.00000   2.05012
    R8        2.63940   0.00000   0.00000   0.00000   0.00000   2.63940
    R9        2.05190   0.00000   0.00000   0.00000   0.00000   2.05190
   R10        2.64374   0.00000   0.00000   0.00000   0.00000   2.64374
   R11        3.35961   0.00000   0.00000   0.00000   0.00000   3.35961
   R12        3.35921   0.00000   0.00000   0.00000   0.00000   3.35922
   R13        3.35920   0.00000   0.00000   0.00000   0.00000   3.35920
   R14        5.21734   0.00000   0.00000   0.00008   0.00008   5.21743
   R15        2.64304   0.00000   0.00000   0.00000   0.00000   2.64303
   R16        2.63865   0.00000   0.00000   0.00000   0.00000   2.63866
   R17        3.35744   0.00000   0.00000   0.00000   0.00000   3.35743
   R18        2.63812   0.00000   0.00000   0.00000   0.00000   2.63812
   R19        5.29045   0.00000   0.00000   0.00005   0.00005   5.29050
   R20        5.28360   0.00000   0.00000   0.00005   0.00005   5.28365
   R21        5.44141   0.00000   0.00000   0.00009   0.00009   5.44150
   R22        2.62847   0.00000   0.00000   0.00000   0.00000   2.62847
   R23        2.05178   0.00000   0.00000   0.00000   0.00000   2.05178
   R24        2.63301   0.00000   0.00000   0.00000   0.00000   2.63301
   R25        2.05012   0.00000   0.00000   0.00000   0.00000   2.05012
   R26        2.62996   0.00000   0.00000   0.00000   0.00000   2.62996
   R27        2.05048   0.00000   0.00000   0.00000   0.00000   2.05048
   R28        2.05152   0.00000   0.00000   0.00000   0.00000   2.05152
   R29        2.05754   0.00000   0.00000   0.00000   0.00000   2.05754
   R30        2.76243   0.00000   0.00000   0.00000   0.00000   2.76243
   R31        2.80941   0.00000   0.00000  -0.00001  -0.00001   2.80941
   R32        2.05481   0.00000   0.00000   0.00000   0.00000   2.05481
   R33        2.80066   0.00000   0.00000   0.00000   0.00000   2.80066
   R34        3.88111   0.00000   0.00000  -0.00001  -0.00001   3.88110
   R35        2.06595   0.00000   0.00000   0.00000   0.00000   2.06595
   R36        2.88440   0.00000   0.00000   0.00000   0.00000   2.88440
   R37        2.07601   0.00000   0.00000   0.00000   0.00000   2.07601
   R38        2.06771   0.00000   0.00000   0.00000   0.00000   2.06771
   R39        2.06356   0.00000   0.00000   0.00000   0.00000   2.06356
   R40        2.06730   0.00000   0.00000   0.00000   0.00000   2.06730
   R41        2.65016   0.00000   0.00000   0.00000   0.00000   2.65016
   R42        2.64123   0.00000   0.00000   0.00000   0.00000   2.64123
   R43        2.62063   0.00000   0.00000   0.00000   0.00000   2.62063
   R44        2.05441   0.00000   0.00000   0.00000   0.00000   2.05441
   R45        2.63273   0.00000   0.00000   0.00000   0.00000   2.63273
   R46        2.04631   0.00000   0.00000   0.00000   0.00000   2.04631
   R47        2.63768   0.00000   0.00000   0.00000   0.00000   2.63768
   R48        2.05037   0.00000   0.00000   0.00000   0.00000   2.05037
   R49        2.63041   0.00000   0.00000   0.00000   0.00000   2.63041
   R50        2.05048   0.00000   0.00000   0.00000   0.00000   2.05048
   R51        2.05127   0.00000   0.00000   0.00000   0.00000   2.05127
    A1        2.09700   0.00000   0.00000   0.00000   0.00000   2.09700
    A2        2.09574   0.00000   0.00000   0.00000   0.00000   2.09574
    A3        2.09042   0.00000   0.00000   0.00000   0.00000   2.09042
    A4        2.09890   0.00000   0.00000   0.00000   0.00000   2.09890
    A5        2.08571   0.00000   0.00000   0.00000   0.00000   2.08571
    A6        2.09842   0.00000   0.00000   0.00000   0.00000   2.09842
    A7        2.09404   0.00000   0.00000   0.00000   0.00000   2.09404
    A8        2.10108   0.00000   0.00000   0.00000   0.00000   2.10108
    A9        2.08797   0.00000   0.00000   0.00000   0.00000   2.08797
   A10        2.09149   0.00000   0.00000   0.00000   0.00000   2.09149
   A11        2.09880   0.00000   0.00000   0.00000   0.00000   2.09880
   A12        2.09289   0.00000   0.00000   0.00000   0.00000   2.09289
   A13        2.10061   0.00000   0.00000   0.00000   0.00000   2.10061
   A14        2.05596   0.00000   0.00000  -0.00001  -0.00001   2.05595
   A15        2.12633   0.00000   0.00000   0.00000   0.00000   2.12633
   A16        2.08342   0.00000   0.00000   0.00000   0.00000   2.08342
   A17        2.06342   0.00000   0.00000   0.00000   0.00000   2.06342
   A18        2.13572   0.00000   0.00000   0.00000   0.00000   2.13572
   A19        1.79004   0.00000   0.00000   0.00000   0.00000   1.79004
   A20        1.58045   0.00000   0.00000  -0.00001  -0.00001   1.58044
   A21        1.71046   0.00000   0.00000  -0.00004  -0.00004   1.71042
   A22        2.13618   0.00000   0.00000   0.00000   0.00000   2.13618
   A23        2.06342   0.00000   0.00000   0.00000   0.00000   2.06342
   A24        2.08296   0.00000   0.00000   0.00000   0.00000   2.08296
   A25        2.12651   0.00000   0.00000   0.00000   0.00000   2.12652
   A26        2.10148   0.00000   0.00000   0.00000   0.00000   2.10148
   A27        2.05444   0.00000   0.00000  -0.00001  -0.00001   2.05444
   A28        1.79630   0.00000   0.00000   0.00000   0.00000   1.79631
   A29        1.86673   0.00000   0.00000  -0.00004  -0.00004   1.86669
   A30        1.54593   0.00000   0.00000  -0.00006  -0.00006   1.54587
   A31        2.54425   0.00000   0.00000  -0.00011  -0.00011   2.54414
   A32        1.92489   0.00000   0.00000   0.00006   0.00006   1.92495
   A33        2.24259   0.00000   0.00000   0.00003   0.00003   2.24262
   A34        1.81175   0.00000   0.00000   0.00015   0.00015   1.81189
   A35        0.75066   0.00000   0.00000  -0.00001  -0.00001   0.75065
   A36        1.01125   0.00000   0.00000  -0.00002  -0.00002   1.01122
   A37        2.09131   0.00000   0.00000   0.00000   0.00000   2.09131
   A38        2.09255   0.00000   0.00000   0.00000   0.00000   2.09255
   A39        2.09928   0.00000   0.00000   0.00000   0.00000   2.09928
   A40        2.09326   0.00000   0.00000   0.00000   0.00000   2.09326
   A41        2.08875   0.00000   0.00000   0.00000   0.00000   2.08875
   A42        2.10113   0.00000   0.00000   0.00000   0.00000   2.10113
   A43        2.09960   0.00000   0.00000   0.00000   0.00000   2.09960
   A44        2.09865   0.00000   0.00000   0.00000   0.00000   2.09865
   A45        2.08481   0.00000   0.00000   0.00000   0.00000   2.08481
   A46        2.09682   0.00000   0.00000   0.00000   0.00000   2.09682
   A47        2.09050   0.00000   0.00000   0.00000   0.00000   2.09050
   A48        2.09584   0.00000   0.00000   0.00000   0.00000   2.09584
   A49        1.65435   0.00000   0.00000  -0.00003  -0.00003   1.65431
   A50        1.74387   0.00000   0.00000   0.00003   0.00003   1.74390
   A51        1.99437   0.00000   0.00000  -0.00001  -0.00001   1.99437
   A52        2.04503   0.00000   0.00000   0.00000   0.00000   2.04502
   A53        2.23897   0.00000   0.00000   0.00001   0.00001   2.23898
   A54        1.95321   0.00000   0.00000  -0.00001  -0.00001   1.95320
   A55        2.22913   0.00000   0.00000   0.00000   0.00000   2.22913
   A56        1.42997   0.00000   0.00000   0.00001   0.00001   1.42998
   A57        1.96565   0.00000   0.00000   0.00000   0.00000   1.96565
   A58        1.77257   0.00000   0.00000   0.00000   0.00000   1.77257
   A59        1.98829   0.00000   0.00000   0.00000   0.00000   1.98829
   A60        2.18209   0.00000   0.00000   0.00011   0.00011   2.18220
   A61        1.92962   0.00000   0.00000   0.00000   0.00000   1.92962
   A62        1.96532   0.00000   0.00000  -0.00001  -0.00001   1.96531
   A63        1.85710   0.00000   0.00000   0.00000   0.00000   1.85710
   A64        1.95379   0.00000   0.00000   0.00000   0.00000   1.95379
   A65        1.84384   0.00000   0.00000   0.00001   0.00001   1.84385
   A66        1.90743   0.00000   0.00000  -0.00001  -0.00001   1.90743
   A67        1.93646   0.00000   0.00000   0.00000   0.00000   1.93646
   A68        1.91227   0.00000   0.00000   0.00000   0.00000   1.91227
   A69        1.94090   0.00000   0.00000   0.00000   0.00000   1.94090
   A70        1.88996   0.00000   0.00000   0.00000   0.00000   1.88996
   A71        1.89545   0.00000   0.00000   0.00000   0.00000   1.89545
   A72        1.88741   0.00000   0.00000   0.00000   0.00000   1.88741
   A73        1.88964   0.00000   0.00000   0.00001   0.00001   1.88965
   A74        2.02217   0.00000   0.00000   0.00000   0.00000   2.02217
   A75        2.17082   0.00000   0.00000   0.00000   0.00000   2.17082
   A76        2.08597   0.00000   0.00000   0.00000   0.00000   2.08598
   A77        2.10380   0.00000   0.00000   0.00000   0.00000   2.10380
   A78        2.09010   0.00000   0.00000   0.00000   0.00000   2.09010
   A79        2.08901   0.00000   0.00000   0.00000   0.00000   2.08901
   A80        2.09024   0.00000   0.00000   0.00000   0.00000   2.09024
   A81        2.12160   0.00000   0.00000  -0.00001  -0.00001   2.12159
   A82        2.07046   0.00000   0.00000   0.00001   0.00001   2.07047
   A83        2.08975   0.00000   0.00000   0.00000   0.00000   2.08976
   A84        2.09236   0.00000   0.00000   0.00000   0.00000   2.09236
   A85        2.10105   0.00000   0.00000   0.00000   0.00000   2.10105
   A86        2.10154   0.00000   0.00000   0.00000   0.00000   2.10154
   A87        2.08374   0.00000   0.00000   0.00000   0.00000   2.08374
   A88        2.09790   0.00000   0.00000   0.00000   0.00000   2.09790
   A89        2.09494   0.00000   0.00000   0.00000   0.00000   2.09494
   A90        2.09446   0.00000   0.00000   0.00000   0.00000   2.09446
   A91        2.09364   0.00000   0.00000   0.00000   0.00000   2.09364
    D1       -0.03573   0.00000   0.00000   0.00000   0.00000  -0.03573
    D2        3.12509   0.00000   0.00000   0.00000   0.00000   3.12509
    D3        3.11412   0.00000   0.00000   0.00000   0.00000   3.11412
    D4       -0.00825   0.00000   0.00000   0.00000   0.00000  -0.00825
    D5        0.03534   0.00000   0.00000   0.00000   0.00000   0.03534
    D6       -3.06917   0.00000   0.00000   0.00000   0.00000  -3.06917
    D7       -3.11449   0.00000   0.00000   0.00000   0.00000  -3.11448
    D8        0.06419   0.00000   0.00000   0.00000   0.00000   0.06420
    D9        0.00324   0.00000   0.00000   0.00000   0.00000   0.00324
   D10       -3.12367   0.00000   0.00000   0.00000   0.00000  -3.12367
   D11        3.12547   0.00000   0.00000   0.00000   0.00000   3.12547
   D12       -0.00144   0.00000   0.00000   0.00000   0.00000  -0.00144
   D13        0.02917   0.00000   0.00000   0.00000   0.00000   0.02917
   D14       -3.11583   0.00000   0.00000   0.00000   0.00000  -3.11583
   D15       -3.12700   0.00000   0.00000   0.00000   0.00000  -3.12700
   D16        0.01119   0.00000   0.00000   0.00000   0.00000   0.01119
   D17       -0.02935   0.00000   0.00000   0.00000   0.00000  -0.02936
   D18        3.08706   0.00000   0.00000  -0.00001  -0.00001   3.08705
   D19        3.11563   0.00000   0.00000   0.00000   0.00000   3.11563
   D20       -0.05114   0.00000   0.00000   0.00000   0.00000  -0.05114
   D21       -0.00287   0.00000   0.00000   0.00000   0.00000  -0.00287
   D22        3.10003   0.00000   0.00000   0.00000   0.00000   3.10003
   D23       -3.11825   0.00000   0.00000   0.00000   0.00000  -3.11824
   D24       -0.01535   0.00000   0.00000   0.00001   0.00001  -0.01534
   D25        2.50589   0.00000   0.00000   0.00001   0.00001   2.50591
   D26       -1.74883   0.00000   0.00000   0.00007   0.00007  -1.74876
   D27       -1.52101   0.00000   0.00000   0.00003   0.00003  -1.52098
   D28       -1.32369   0.00000   0.00000   0.00019   0.00019  -1.32350
   D29       -0.66127   0.00000   0.00000   0.00001   0.00001  -0.66127
   D30        1.36719   0.00000   0.00000   0.00006   0.00006   1.36725
   D31        1.59501   0.00000   0.00000   0.00002   0.00002   1.59503
   D32        1.79233   0.00000   0.00000   0.00019   0.00019   1.79252
   D33       -2.50597   0.00000   0.00000  -0.00001  -0.00001  -2.50598
   D34        2.06113   0.00000   0.00000   0.00003   0.00003   2.06116
   D35        0.67389   0.00000   0.00000  -0.00001  -0.00001   0.67388
   D36       -1.04219   0.00000   0.00000   0.00003   0.00003  -1.04217
   D37       -0.65661   0.00000   0.00000   0.00001   0.00001  -0.65660
   D38        2.52322   0.00000   0.00000   0.00001   0.00001   2.52323
   D39        0.95551   0.00000   0.00000  -0.00001  -0.00001   0.95550
   D40       -2.14784   0.00000   0.00000  -0.00001  -0.00001  -2.14785
   D41        1.87535   0.00000   0.00000  -0.00008  -0.00008   1.87527
   D42        0.08171   0.00000   0.00000  -0.00008  -0.00008   0.08163
   D43       -0.01713   0.00000   0.00000   0.00001   0.00001  -0.01712
   D44       -3.11625   0.00000   0.00000   0.00000   0.00000  -3.11624
   D45        3.08582   0.00000   0.00000   0.00001   0.00001   3.08583
   D46       -0.01330   0.00000   0.00000   0.00000   0.00000  -0.01330
   D47        3.08088   0.00000   0.00000   0.00000   0.00000   3.08088
   D48       -0.05351   0.00000   0.00000  -0.00001  -0.00001  -0.05351
   D49       -0.02367   0.00000   0.00000   0.00000   0.00000  -0.02367
   D50        3.12512   0.00000   0.00000   0.00000   0.00000   3.12512
   D51        0.67874   0.00000   0.00000  -0.00002  -0.00002   0.67872
   D52       -1.30772   0.00000   0.00000   0.00000   0.00000  -1.30772
   D53       -1.04245   0.00000   0.00000   0.00005   0.00005  -1.04240
   D54       -2.08624   0.00000   0.00000  -0.00003  -0.00003  -2.08627
   D55       -2.50423   0.00000   0.00000  -0.00001  -0.00001  -2.50424
   D56        1.79249   0.00000   0.00000   0.00001   0.00001   1.79250
   D57        2.05777   0.00000   0.00000   0.00006   0.00006   2.05783
   D58        1.01398   0.00000   0.00000  -0.00002  -0.00002   1.01396
   D59        0.03930   0.00000   0.00000   0.00000   0.00000   0.03930
   D60       -3.11358   0.00000   0.00000   0.00000   0.00000  -3.11359
   D61       -3.06154   0.00000   0.00000   0.00000   0.00000  -3.06155
   D62        0.06876   0.00000   0.00000  -0.00001  -0.00001   0.06875
   D63       -1.35364   0.00000   0.00000  -0.00012  -0.00012  -1.35376
   D64        2.65668   0.00000   0.00000  -0.00013  -0.00013   2.65655
   D65        0.58749   0.00000   0.00000  -0.00011  -0.00011   0.58738
   D66       -1.68537   0.00000   0.00000  -0.00012  -0.00012  -1.68548
   D67        2.13496   0.00000   0.00000   0.00004   0.00004   2.13500
   D68       -0.13790   0.00000   0.00000   0.00004   0.00004  -0.13786
   D69       -0.42254   0.00000   0.00000  -0.00027  -0.00027  -0.42281
   D70        2.02804   0.00000   0.00000  -0.00012  -0.00012   2.02792
   D71        0.19419   0.00000   0.00000  -0.00005  -0.00005   0.19414
   D72       -0.18918   0.00000   0.00000  -0.00007  -0.00007  -0.18925
   D73       -0.02824   0.00000   0.00000   0.00000   0.00000  -0.02824
   D74        3.12358   0.00000   0.00000   0.00000   0.00000   3.12358
   D75        3.12468   0.00000   0.00000   0.00000   0.00000   3.12469
   D76       -0.00668   0.00000   0.00000   0.00000   0.00000  -0.00667
   D77       -0.00865   0.00000   0.00000   0.00000   0.00000  -0.00865
   D78       -3.13333   0.00000   0.00000   0.00000   0.00000  -3.13333
   D79        3.12263   0.00000   0.00000   0.00000   0.00000   3.12264
   D80       -0.00204   0.00000   0.00000   0.00000   0.00000  -0.00204
   D81        0.03479   0.00000   0.00000   0.00000   0.00000   0.03479
   D82       -3.11403   0.00000   0.00000   0.00000   0.00000  -3.11402
   D83       -3.12358   0.00000   0.00000   0.00000   0.00000  -3.12358
   D84        0.01079   0.00000   0.00000   0.00000   0.00000   0.01079
   D85        1.14533   0.00000   0.00000   0.00000   0.00000   1.14533
   D86       -1.41407   0.00000   0.00000   0.00001   0.00001  -1.41406
   D87        2.87798   0.00000   0.00000   0.00001   0.00001   2.87799
   D88       -0.24452   0.00000   0.00000   0.00001   0.00001  -0.24451
   D89       -2.80392   0.00000   0.00000   0.00002   0.00002  -2.80389
   D90        1.48813   0.00000   0.00000   0.00002   0.00002   1.48815
   D91        3.00645   0.00000   0.00000   0.00001   0.00001   3.00646
   D92        0.44705   0.00000   0.00000   0.00002   0.00002   0.44707
   D93       -1.54409   0.00000   0.00000   0.00002   0.00002  -1.54407
   D94        2.25304   0.00000   0.00000  -0.00006  -0.00006   2.25298
   D95       -1.83018   0.00000   0.00000  -0.00006  -0.00006  -1.83023
   D96        0.25909   0.00000   0.00000  -0.00007  -0.00007   0.25902
   D97       -2.59573   0.00000   0.00000  -0.00004  -0.00004  -2.59577
   D98       -0.39576   0.00000   0.00000  -0.00004  -0.00004  -0.39580
   D99        1.69351   0.00000   0.00000  -0.00005  -0.00005   1.69346
   D100       0.43378   0.00000   0.00000  -0.00004  -0.00004   0.43374
   D101       2.63375   0.00000   0.00000  -0.00004  -0.00004   2.63371
   D102      -1.56017   0.00000   0.00000  -0.00005  -0.00005  -1.56022
   D103      -1.74314   0.00000   0.00000   0.00004   0.00004  -1.74311
   D104       0.90780   0.00000   0.00000   0.00003   0.00003   0.90782
   D105       3.04146   0.00000   0.00000   0.00003   0.00003   3.04149
   D106      -3.11066   0.00000   0.00000  -0.00002  -0.00002  -3.11067
   D107       0.13044   0.00000   0.00000  -0.00002  -0.00002   0.13042
   D108       0.61649   0.00000   0.00000   0.00000   0.00000   0.61650
   D109      -2.42559   0.00000   0.00000   0.00000   0.00000  -2.42559
   D110      -1.39036   0.00000   0.00000   0.00000   0.00000  -1.39036
   D111       1.85074   0.00000   0.00000   0.00000   0.00000   1.85074
   D112       0.97794   0.00000   0.00000   0.00005   0.00005   0.97798
   D113       3.06386   0.00000   0.00000   0.00005   0.00005   3.06391
   D114      -1.13378   0.00000   0.00000   0.00005   0.00005  -1.13373
   D115      -3.11837   0.00000   0.00000   0.00004   0.00004  -3.11833
   D116      -1.03245   0.00000   0.00000   0.00005   0.00005  -1.03240
   D117       1.05310   0.00000   0.00000   0.00005   0.00005   1.05314
   D118      -1.08193   0.00000   0.00000   0.00005   0.00005  -1.08187
   D119       1.00400   0.00000   0.00000   0.00005   0.00005   1.00405
   D120       3.08954   0.00000   0.00000   0.00005   0.00005   3.08960
   D121      -0.26136   0.00000   0.00000   0.00007   0.00007  -0.26129
   D122      -2.31307   0.00000   0.00000   0.00007   0.00007  -2.31301
   D123       1.86512   0.00000   0.00000   0.00006   0.00006   1.86518
   D124      -3.04564   0.00000   0.00000   0.00002   0.00002  -3.04562
   D125       0.07079   0.00000   0.00000   0.00001   0.00001   0.07080
   D126       0.00160   0.00000   0.00000   0.00002   0.00002   0.00162
   D127       3.11803   0.00000   0.00000   0.00001   0.00001   3.11804
   D128       3.02848   0.00000   0.00000  -0.00002  -0.00002   3.02846
   D129      -0.06720   0.00000   0.00000  -0.00003  -0.00003  -0.06723
   D130      -0.01020   0.00000   0.00000  -0.00002  -0.00002  -0.01023
   D131      -3.10588   0.00000   0.00000  -0.00003  -0.00003  -3.10591
   D132      -0.00009   0.00000   0.00000   0.00000   0.00000  -0.00009
   D133       3.13478   0.00000   0.00000   0.00000   0.00000   3.13477
   D134      -3.11653   0.00000   0.00000   0.00000   0.00000  -3.11653
   D135       0.01833   0.00000   0.00000   0.00000   0.00000   0.01834
   D136       0.01743   0.00000   0.00000   0.00001   0.00001   0.01744
   D137      -3.11847   0.00000   0.00000   0.00001   0.00001  -3.11847
   D138       3.11445   0.00000   0.00000   0.00002   0.00002   3.11447
   D139      -0.02145   0.00000   0.00000   0.00001   0.00001  -0.02144
   D140       0.00721   0.00000   0.00000  -0.00001  -0.00001   0.00721
   D141       3.12999   0.00000   0.00000   0.00000   0.00000   3.12998
   D142      -3.12762   0.00000   0.00000  -0.00001  -0.00001  -3.12762
   D143      -0.00484   0.00000   0.00000  -0.00001  -0.00001  -0.00485
   D144      -0.01595   0.00000   0.00000   0.00000   0.00000  -0.01595
   D145      -3.13873   0.00000   0.00000   0.00000   0.00000  -3.13873
   D146       3.11990   0.00000   0.00000   0.00001   0.00001   3.11991
   D147      -0.00288   0.00000   0.00000   0.00001   0.00001  -0.00287
         Item               Value     Threshold  Converged?
 Maximum Force            0.000002     0.000450     YES
 RMS     Force            0.000001     0.000300     YES
 Maximum Displacement     0.000513     0.001800     YES
 RMS     Displacement     0.000143     0.001200     YES
 Predicted change in Energy=-1.198264D-09
 Optimization completed.
    -- Stationary point found.
                           ----------------------------
                           !   Optimized Parameters   !
                           ! (Angstroms and Degrees)  !
 --------------------------                            --------------------------
 ! Name  Definition              Value          Derivative Info.                !
 --------------------------------------------------------------------------------
 ! R1    R(1,2)                  1.3917         -DE/DX =    0.0                 !
 ! R2    R(1,6)                  1.3971         -DE/DX =    0.0                 !
 ! R3    R(1,19)                 1.0858         -DE/DX =    0.0                 !
 ! R4    R(2,3)                  1.3937         -DE/DX =    0.0                 !
 ! R5    R(2,21)                 1.0851         -DE/DX =    0.0                 !
 ! R6    R(3,4)                  1.3911         -DE/DX =    0.0                 !
 ! R7    R(3,22)                 1.0849         -DE/DX =    0.0                 !
 ! R8    R(4,5)                  1.3967         -DE/DX =    0.0                 !
 ! R9    R(4,20)                 1.0858         -DE/DX =    0.0                 !
 ! R10   R(5,6)                  1.399          -DE/DX =    0.0                 !
 ! R11   R(5,10)                 1.7778         -DE/DX =    0.0                 !
 ! R12   R(6,7)                  1.7776         -DE/DX =    0.0                 !
 ! R13   R(7,8)                  1.7776         -DE/DX =    0.0                 !
 ! R14   R(7,26)                 2.7609         -DE/DX =    0.0                 !
 ! R15   R(8,9)                  1.3986         -DE/DX =    0.0                 !
 ! R16   R(8,14)                 1.3963         -DE/DX =    0.0                 !
 ! R17   R(9,10)                 1.7767         -DE/DX =    0.0                 !
 ! R18   R(9,11)                 1.396          -DE/DX =    0.0                 !
 ! R19   R(10,23)                2.7996         -DE/DX =    0.0                 !
 ! R20   R(10,24)                2.796          -DE/DX =    0.0                 !
 ! R21   R(10,33)                2.8795         -DE/DX =    0.0                 !
 ! R22   R(11,12)                1.3909         -DE/DX =    0.0                 !
 ! R23   R(11,17)                1.0858         -DE/DX =    0.0                 !
 ! R24   R(12,13)                1.3933         -DE/DX =    0.0                 !
 ! R25   R(12,18)                1.0849         -DE/DX =    0.0                 !
 ! R26   R(13,14)                1.3917         -DE/DX =    0.0                 !
 ! R27   R(13,15)                1.0851         -DE/DX =    0.0                 !
 ! R28   R(14,16)                1.0856         -DE/DX =    0.0                 !
 ! R29   R(23,24)                1.0888         -DE/DX =    0.0                 !
 ! R30   R(23,25)                1.4618         -DE/DX =    0.0                 !
 ! R31   R(23,27)                1.4867         -DE/DX =    0.0                 !
 ! R32   R(25,26)                1.0874         -DE/DX =    0.0                 !
 ! R33   R(25,34)                1.482          -DE/DX =    0.0                 !
 ! R34   R(25,45)                2.0538         -DE/DX =    0.0                 !
 ! R35   R(27,28)                1.0933         -DE/DX =    0.0                 !
 ! R36   R(27,29)                1.5264         -DE/DX =    0.0                 !
 ! R37   R(27,33)                1.0986         -DE/DX =    0.0                 !
 ! R38   R(29,30)                1.0942         -DE/DX =    0.0                 !
 ! R39   R(29,31)                1.092          -DE/DX =    0.0                 !
 ! R40   R(29,32)                1.094          -DE/DX =    0.0                 !
 ! R41   R(34,35)                1.4024         -DE/DX =    0.0                 !
 ! R42   R(34,36)                1.3977         -DE/DX =    0.0                 !
 ! R43   R(35,37)                1.3868         -DE/DX =    0.0                 !
 ! R44   R(35,38)                1.0871         -DE/DX =    0.0                 !
 ! R45   R(36,39)                1.3932         -DE/DX =    0.0                 !
 ! R46   R(36,40)                1.0829         -DE/DX =    0.0                 !
 ! R47   R(37,41)                1.3958         -DE/DX =    0.0                 !
 ! R48   R(37,42)                1.085          -DE/DX =    0.0                 !
 ! R49   R(39,41)                1.392          -DE/DX =    0.0                 !
 ! R50   R(39,43)                1.0851         -DE/DX =    0.0                 !
 ! R51   R(41,44)                1.0855         -DE/DX =    0.0                 !
 ! A1    A(2,1,6)              120.149          -DE/DX =    0.0                 !
 ! A2    A(2,1,19)             120.0773         -DE/DX =    0.0                 !
 ! A3    A(6,1,19)             119.7721         -DE/DX =    0.0                 !
 ! A4    A(1,2,3)              120.258          -DE/DX =    0.0                 !
 ! A5    A(1,2,21)             119.5023         -DE/DX =    0.0                 !
 ! A6    A(3,2,21)             120.2305         -DE/DX =    0.0                 !
 ! A7    A(2,3,4)              119.9797         -DE/DX =    0.0                 !
 ! A8    A(2,3,22)             120.3832         -DE/DX =    0.0                 !
 ! A9    A(4,3,22)             119.6318         -DE/DX =    0.0                 !
 ! A10   A(3,4,5)              119.8336         -DE/DX =    0.0                 !
 ! A11   A(3,4,20)             120.2523         -DE/DX =    0.0                 !
 ! A12   A(5,4,20)             119.9139         -DE/DX =    0.0                 !
 ! A13   A(4,5,6)              120.3562         -DE/DX =    0.0                 !
 ! A14   A(4,5,10)             117.7979         -DE/DX =    0.0                 !
 ! A15   A(6,5,10)             121.8296         -DE/DX =    0.0                 !
 ! A16   A(1,6,5)              119.371          -DE/DX =    0.0                 !
 ! A17   A(1,6,7)              118.2255         -DE/DX =    0.0                 !
 ! A18   A(5,6,7)              122.3677         -DE/DX =    0.0                 !
 ! A19   A(6,7,8)              102.5618         -DE/DX =    0.0                 !
 ! A20   A(6,7,26)              90.5531         -DE/DX =    0.0                 !
 ! A21   A(8,7,26)              98.0021         -DE/DX =    0.0                 !
 ! A22   A(7,8,9)              122.3939         -DE/DX =    0.0                 !
 ! A23   A(7,8,14)             118.2255         -DE/DX =    0.0                 !
 ! A24   A(9,8,14)             119.3449         -DE/DX =    0.0                 !
 ! A25   A(8,9,10)             121.8402         -DE/DX =    0.0                 !
 ! A26   A(8,9,11)             120.4061         -DE/DX =    0.0                 !
 ! A27   A(10,9,11)            117.7109         -DE/DX =    0.0                 !
 ! A28   A(5,10,9)             102.9206         -DE/DX =    0.0                 !
 ! A29   A(5,10,23)            106.9555         -DE/DX =    0.0                 !
 ! A30   A(5,10,24)             88.5751         -DE/DX =    0.0                 !
 ! A31   A(5,10,33)            145.7746         -DE/DX =    0.0                 !
 ! A32   A(9,10,23)            110.2881         -DE/DX =    0.0                 !
 ! A33   A(9,10,24)            128.4912         -DE/DX =    0.0                 !
 ! A34   A(9,10,33)            103.8054         -DE/DX =    0.0                 !
 ! A35   A(23,10,33)            43.0098         -DE/DX =    0.0                 !
 ! A36   A(24,10,33)            57.9401         -DE/DX =    0.0                 !
 ! A37   A(9,11,12)            119.823          -DE/DX =    0.0                 !
 ! A38   A(9,11,17)            119.8942         -DE/DX =    0.0                 !
 ! A39   A(12,11,17)           120.2796         -DE/DX =    0.0                 !
 ! A40   A(11,12,13)           119.9349         -DE/DX =    0.0                 !
 ! A41   A(11,12,18)           119.6768         -DE/DX =    0.0                 !
 ! A42   A(13,12,18)           120.3857         -DE/DX =    0.0                 !
 ! A43   A(12,13,14)           120.2983         -DE/DX =    0.0                 !
 ! A44   A(12,13,15)           120.2437         -DE/DX =    0.0                 !
 ! A45   A(14,13,15)           119.4509         -DE/DX =    0.0                 !
 ! A46   A(8,14,13)            120.1388         -DE/DX =    0.0                 !
 ! A47   A(8,14,16)            119.777          -DE/DX =    0.0                 !
 ! A48   A(13,14,16)           120.0829         -DE/DX =    0.0                 !
 ! A49   A(10,23,25)            94.787          -DE/DX =    0.0                 !
 ! A50   A(10,23,27)            99.9165         -DE/DX =    0.0                 !
 ! A51   A(24,23,25)           114.2692         -DE/DX =    0.0                 !
 ! A52   A(24,23,27)           117.1713         -DE/DX =    0.0                 !
 ! A53   A(25,23,27)           128.2837         -DE/DX =    0.0                 !
 ! A54   A(23,25,26)           111.9107         -DE/DX =    0.0                 !
 ! A55   A(23,25,34)           127.7198         -DE/DX =    0.0                 !
 ! A56   A(23,25,45)            81.931          -DE/DX =    0.0                 !
 ! A57   A(26,25,34)           112.6236         -DE/DX =    0.0                 !
 ! A58   A(26,25,45)           101.5607         -DE/DX =    0.0                 !
 ! A59   A(34,25,45)           113.9204         -DE/DX =    0.0                 !
 ! A60   A(7,26,25)            125.0244         -DE/DX =    0.0                 !
 ! A61   A(23,27,28)           110.5588         -DE/DX =    0.0                 !
 ! A62   A(23,27,29)           112.6043         -DE/DX =    0.0                 !
 ! A63   A(23,27,33)           106.4039         -DE/DX =    0.0                 !
 ! A64   A(28,27,29)           111.9437         -DE/DX =    0.0                 !
 ! A65   A(28,27,33)           105.6441         -DE/DX =    0.0                 !
 ! A66   A(29,27,33)           109.2879         -DE/DX =    0.0                 !
 ! A67   A(27,29,30)           110.9509         -DE/DX =    0.0                 !
 ! A68   A(27,29,31)           109.5649         -DE/DX =    0.0                 !
 ! A69   A(27,29,32)           111.2056         -DE/DX =    0.0                 !
 ! A70   A(30,29,31)           108.2867         -DE/DX =    0.0                 !
 ! A71   A(30,29,32)           108.6013         -DE/DX =    0.0                 !
 ! A72   A(31,29,32)           108.1407         -DE/DX =    0.0                 !
 ! A73   A(10,33,27)           108.2685         -DE/DX =    0.0                 !
 ! A74   A(25,34,35)           115.8616         -DE/DX =    0.0                 !
 ! A75   A(25,34,36)           124.3787         -DE/DX =    0.0                 !
 ! A76   A(35,34,36)           119.5175         -DE/DX =    0.0                 !
 ! A77   A(34,35,37)           120.539          -DE/DX =    0.0                 !
 ! A78   A(34,35,38)           119.7539         -DE/DX =    0.0                 !
 ! A79   A(37,35,38)           119.6915         -DE/DX =    0.0                 !
 ! A80   A(34,36,39)           119.7621         -DE/DX =    0.0                 !
 ! A81   A(34,36,40)           121.5585         -DE/DX =    0.0                 !
 ! A82   A(39,36,40)           118.6285         -DE/DX =    0.0                 !
 ! A83   A(35,37,41)           119.7341         -DE/DX =    0.0                 !
 ! A84   A(35,37,42)           119.8833         -DE/DX =    0.0                 !
 ! A85   A(41,37,42)           120.3815         -DE/DX =    0.0                 !
 ! A86   A(36,39,41)           120.4092         -DE/DX =    0.0                 !
 ! A87   A(36,39,43)           119.3894         -DE/DX =    0.0                 !
 ! A88   A(41,39,43)           120.2006         -DE/DX =    0.0                 !
 ! A89   A(37,41,39)           120.0311         -DE/DX =    0.0                 !
 ! A90   A(37,41,44)           120.0036         -DE/DX =    0.0                 !
 ! A91   A(39,41,44)           119.9565         -DE/DX =    0.0                 !
 ! D1    D(6,1,2,3)             -2.0469         -DE/DX =    0.0                 !
 ! D2    D(6,1,2,21)           179.0543         -DE/DX =    0.0                 !
 ! D3    D(19,1,2,3)           178.4261         -DE/DX =    0.0                 !
 ! D4    D(19,1,2,21)           -0.4727         -DE/DX =    0.0                 !
 ! D5    D(2,1,6,5)              2.0246         -DE/DX =    0.0                 !
 ! D6    D(2,1,6,7)           -175.8504         -DE/DX =    0.0                 !
 ! D7    D(19,1,6,5)          -178.4469         -DE/DX =    0.0                 !
 ! D8    D(19,1,6,7)             3.6781         -DE/DX =    0.0                 !
 ! D9    D(1,2,3,4)              0.1858         -DE/DX =    0.0                 !
 ! D10   D(1,2,3,22)          -178.973          -DE/DX =    0.0                 !
 ! D11   D(21,2,3,4)           179.0765         -DE/DX =    0.0                 !
 ! D12   D(21,2,3,22)           -0.0823         -DE/DX =    0.0                 !
 ! D13   D(2,3,4,5)              1.6713         -DE/DX =    0.0                 !
 ! D14   D(2,3,4,20)          -178.5238         -DE/DX =    0.0                 !
 ! D15   D(22,3,4,5)          -179.1636         -DE/DX =    0.0                 !
 ! D16   D(22,3,4,20)            0.6414         -DE/DX =    0.0                 !
 ! D17   D(3,4,5,6)             -1.6818         -DE/DX =    0.0                 !
 ! D18   D(3,4,5,10)           176.8755         -DE/DX =    0.0                 !
 ! D19   D(20,4,5,6)           178.5125         -DE/DX =    0.0                 !
 ! D20   D(20,4,5,10)           -2.9301         -DE/DX =    0.0                 !
 ! D21   D(4,5,6,1)             -0.1646         -DE/DX =    0.0                 !
 ! D22   D(4,5,6,7)            177.6187         -DE/DX =    0.0                 !
 ! D23   D(10,5,6,1)          -178.6625         -DE/DX =    0.0                 !
 ! D24   D(10,5,6,7)            -0.8793         -DE/DX =    0.0                 !
 ! D25   D(4,5,10,9)           143.577          -DE/DX =    0.0                 !
 ! D26   D(4,5,10,23)         -100.2006         -DE/DX =    0.0                 !
 ! D27   D(4,5,10,24)          -87.1473         -DE/DX =    0.0                 !
 ! D28   D(4,5,10,33)          -75.8419         -DE/DX =    0.0                 !
 ! D29   D(6,5,10,9)           -37.8882         -DE/DX =    0.0                 !
 ! D30   D(6,5,10,23)           78.3342         -DE/DX =    0.0                 !
 ! D31   D(6,5,10,24)           91.3875         -DE/DX =    0.0                 !
 ! D32   D(6,5,10,33)          102.6929         -DE/DX =    0.0                 !
 ! D33   D(1,6,7,8)           -143.5813         -DE/DX =    0.0                 !
 ! D34   D(1,6,7,26)           118.0941         -DE/DX =    0.0                 !
 ! D35   D(5,6,7,8)             38.6113         -DE/DX =    0.0                 !
 ! D36   D(5,6,7,26)           -59.7134         -DE/DX =    0.0                 !
 ! D37   D(6,7,8,9)            -37.6207         -DE/DX =    0.0                 !
 ! D38   D(6,7,8,14)           144.5699         -DE/DX =    0.0                 !
 ! D39   D(26,7,8,9)            54.7469         -DE/DX =    0.0                 !
 ! D40   D(26,7,8,14)         -123.0624         -DE/DX =    0.0                 !
 ! D41   D(6,7,26,25)          107.4495         -DE/DX =    0.0                 !
 ! D42   D(8,7,26,25)            4.6818         -DE/DX =    0.0                 !
 ! D43   D(7,8,9,10)            -0.9812         -DE/DX =    0.0                 !
 ! D44   D(7,8,9,11)          -178.5478         -DE/DX =    0.0                 !
 ! D45   D(14,8,9,10)          176.8045         -DE/DX =    0.0                 !
 ! D46   D(14,8,9,11)           -0.7621         -DE/DX =    0.0                 !
 ! D47   D(7,8,14,13)          176.5217         -DE/DX =    0.0                 !
 ! D48   D(7,8,14,16)           -3.0658         -DE/DX =    0.0                 !
 ! D49   D(9,8,14,13)           -1.3563         -DE/DX =    0.0                 !
 ! D50   D(9,8,14,16)          179.0562         -DE/DX =    0.0                 !
 ! D51   D(8,9,10,5)            38.889          -DE/DX =    0.0                 !
 ! D52   D(8,9,10,23)          -74.9271         -DE/DX =    0.0                 !
 ! D53   D(8,9,10,24)          -59.728          -DE/DX =    0.0                 !
 ! D54   D(8,9,10,33)         -119.5328         -DE/DX =    0.0                 !
 ! D55   D(11,9,10,5)         -143.4816         -DE/DX =    0.0                 !
 ! D56   D(11,9,10,23)         102.7023         -DE/DX =    0.0                 !
 ! D57   D(11,9,10,24)         117.9014         -DE/DX =    0.0                 !
 ! D58   D(11,9,10,33)          58.0966         -DE/DX =    0.0                 !
 ! D59   D(8,9,11,12)            2.2515         -DE/DX =    0.0                 !
 ! D60   D(8,9,11,17)         -178.3952         -DE/DX =    0.0                 !
 ! D61   D(10,9,11,12)        -175.4135         -DE/DX =    0.0                 !
 ! D62   D(10,9,11,17)           3.9398         -DE/DX =    0.0                 !
 ! D63   D(5,10,23,25)         -77.558          -DE/DX =    0.0                 !
 ! D64   D(5,10,23,27)         152.2167         -DE/DX =    0.0                 !
 ! D65   D(9,10,23,25)          33.6608         -DE/DX =    0.0                 !
 ! D66   D(9,10,23,27)         -96.5645         -DE/DX =    0.0                 !
 ! D67   D(33,10,23,25)        122.3242         -DE/DX =    0.0                 !
 ! D68   D(33,10,23,27)         -7.9011         -DE/DX =    0.0                 !
 ! D69   D(5,10,33,27)         -24.2095         -DE/DX =    0.0                 !
 ! D70   D(9,10,33,27)         116.1983         -DE/DX =    0.0                 !
 ! D71   D(23,10,33,27)         11.1264         -DE/DX =    0.0                 !
 ! D72   D(24,10,33,27)        -10.8392         -DE/DX =    0.0                 !
 ! D73   D(9,11,12,13)          -1.618          -DE/DX =    0.0                 !
 ! D74   D(9,11,12,18)         178.9682         -DE/DX =    0.0                 !
 ! D75   D(17,11,12,13)        179.0313         -DE/DX =    0.0                 !
 ! D76   D(17,11,12,18)         -0.3826         -DE/DX =    0.0                 !
 ! D77   D(11,12,13,14)         -0.4958         -DE/DX =    0.0                 !
 ! D78   D(11,12,13,15)       -179.5267         -DE/DX =    0.0                 !
 ! D79   D(18,12,13,14)        178.9138         -DE/DX =    0.0                 !
 ! D80   D(18,12,13,15)         -0.1171         -DE/DX =    0.0                 !
 ! D81   D(12,13,14,8)           1.9932         -DE/DX =    0.0                 !
 ! D82   D(12,13,14,16)       -178.4206         -DE/DX =    0.0                 !
 ! D83   D(15,13,14,8)        -178.9682         -DE/DX =    0.0                 !
 ! D84   D(15,13,14,16)          0.618          -DE/DX =    0.0                 !
 ! D85   D(10,23,25,26)         65.6227         -DE/DX =    0.0                 !
 ! D86   D(10,23,25,34)        -81.0202         -DE/DX =    0.0                 !
 ! D87   D(10,23,25,45)        164.8962         -DE/DX =    0.0                 !
 ! D88   D(24,23,25,26)        -14.0097         -DE/DX =    0.0                 !
 ! D89   D(24,23,25,34)       -160.6526         -DE/DX =    0.0                 !
 ! D90   D(24,23,25,45)         85.2638         -DE/DX =    0.0                 !
 ! D91   D(27,23,25,26)        172.2568         -DE/DX =    0.0                 !
 ! D92   D(27,23,25,34)         25.6139         -DE/DX =    0.0                 !
 ! D93   D(27,23,25,45)        -88.4697         -DE/DX =    0.0                 !
 ! D94   D(10,23,27,28)        129.0896         -DE/DX =    0.0                 !
 ! D95   D(10,23,27,29)       -104.8614         -DE/DX =    0.0                 !
 ! D96   D(10,23,27,33)         14.8448         -DE/DX =    0.0                 !
 ! D97   D(24,23,27,28)       -148.7243         -DE/DX =    0.0                 !
 ! D98   D(24,23,27,29)        -22.6753         -DE/DX =    0.0                 !
 ! D99   D(24,23,27,33)         97.0308         -DE/DX =    0.0                 !
 ! D100  D(25,23,27,28)         24.8537         -DE/DX =    0.0                 !
 ! D101  D(25,23,27,29)        150.9027         -DE/DX =    0.0                 !
 ! D102  D(25,23,27,33)        -89.3911         -DE/DX =    0.0                 !
 ! D103  D(23,25,26,7)         -99.8747         -DE/DX =    0.0                 !
 ! D104  D(34,25,26,7)          52.013          -DE/DX =    0.0                 !
 ! D105  D(45,25,26,7)         174.2629         -DE/DX =    0.0                 !
 ! D106  D(23,25,34,35)       -178.2274         -DE/DX =    0.0                 !
 ! D107  D(23,25,34,36)          7.4738         -DE/DX =    0.0                 !
 ! D108  D(26,25,34,35)         35.3225         -DE/DX =    0.0                 !
 ! D109  D(26,25,34,36)       -138.9763         -DE/DX =    0.0                 !
 ! D110  D(45,25,34,35)        -79.6616         -DE/DX =    0.0                 !
 ! D111  D(45,25,34,36)        106.0396         -DE/DX =    0.0                 !
 ! D112  D(23,27,29,30)         56.0316         -DE/DX =    0.0                 !
 ! D113  D(23,27,29,31)        175.5463         -DE/DX =    0.0                 !
 ! D114  D(23,27,29,32)        -64.9608         -DE/DX =    0.0                 !
 ! D115  D(28,27,29,30)       -178.6697         -DE/DX =    0.0                 !
 ! D116  D(28,27,29,31)        -59.1549         -DE/DX =    0.0                 !
 ! D117  D(28,27,29,32)         60.338          -DE/DX =    0.0                 !
 ! D118  D(33,27,29,30)        -61.9898         -DE/DX =    0.0                 !
 ! D119  D(33,27,29,31)         57.5249         -DE/DX =    0.0                 !
 ! D120  D(33,27,29,32)        177.0178         -DE/DX =    0.0                 !
 ! D121  D(23,27,33,10)        -14.9749         -DE/DX =    0.0                 !
 ! D122  D(28,27,33,10)       -132.5294         -DE/DX =    0.0                 !
 ! D123  D(29,27,33,10)        106.8635         -DE/DX =    0.0                 !
 ! D124  D(25,34,35,37)       -174.5021         -DE/DX =    0.0                 !
 ! D125  D(25,34,35,38)          4.056          -DE/DX =    0.0                 !
 ! D126  D(36,34,35,37)          0.0917         -DE/DX =    0.0                 !
 ! D127  D(36,34,35,38)        178.6498         -DE/DX =    0.0                 !
 ! D128  D(25,34,36,39)        173.5192         -DE/DX =    0.0                 !
 ! D129  D(25,34,36,40)         -3.8502         -DE/DX =    0.0                 !
 ! D130  D(35,34,36,39)         -0.5847         -DE/DX =    0.0                 !
 ! D131  D(35,34,36,40)       -177.9541         -DE/DX =    0.0                 !
 ! D132  D(34,35,37,41)         -0.0051         -DE/DX =    0.0                 !
 ! D133  D(34,35,37,42)        179.6094         -DE/DX =    0.0                 !
 ! D134  D(38,35,37,41)       -178.5641         -DE/DX =    0.0                 !
 ! D135  D(38,35,37,42)          1.0504         -DE/DX =    0.0                 !
 ! D136  D(34,36,39,41)          0.9985         -DE/DX =    0.0                 !
 ! D137  D(34,36,39,43)       -178.6754         -DE/DX =    0.0                 !
 ! D138  D(40,36,39,41)        178.4448         -DE/DX =    0.0                 !
 ! D139  D(40,36,39,43)         -1.229          -DE/DX =    0.0                 !
 ! D140  D(35,37,41,39)          0.4133         -DE/DX =    0.0                 !
 ! D141  D(35,37,41,44)        179.335          -DE/DX =    0.0                 !
 ! D142  D(42,37,41,39)       -179.1993         -DE/DX =    0.0                 !
 ! D143  D(42,37,41,44)         -0.2775         -DE/DX =    0.0                 !
 ! D144  D(36,39,41,37)         -0.9139         -DE/DX =    0.0                 !
 ! D145  D(36,39,41,44)       -179.8362         -DE/DX =    0.0                 !
 ! D146  D(43,39,41,37)        178.7573         -DE/DX =    0.0                 !
 ! D147  D(43,39,41,44)         -0.165          -DE/DX =    0.0                 !
 --------------------------------------------------------------------------------
 GradGradGradGradGradGradGradGradGradGradGradGradGradGradGradGradGradGrad

                          Input orientation:                          
 ---------------------------------------------------------------------
 Center     Atomic      Atomic             Coordinates (Angstroms)
 Number     Number       Type             X           Y           Z
 ---------------------------------------------------------------------
      1          6           0       -3.772876    0.641433   -1.781496
      2          6           0       -4.697108    1.575190   -1.322463
      3          6           0       -4.619171    2.057338   -0.017131
      4          6           0       -3.612191    1.607887    0.830970
      5          6           0       -2.660754    0.700258    0.360044
      6          6           0       -2.735259    0.213601   -0.949470
      7         16           0       -1.519405   -0.894145   -1.623657
      8          6           0       -1.160333   -1.958800   -0.246166
      9          6           0       -1.097940   -1.487141    1.069061
     10         16           0       -1.349189    0.226999    1.462995
     11          6           0       -0.782754   -2.354522    2.116539
     12          6           0       -0.483165   -3.685602    1.846088
     13          6           0       -0.531446   -4.156781    0.535737
     14          6           0       -0.888408   -3.303816   -0.504406
     15          1           0       -0.306159   -5.196050    0.320004
     16          1           0       -0.949800   -3.680829   -1.520606
     17          1           0       -0.762168   -1.985226    3.137355
     18          1           0       -0.222169   -4.353539    2.660148
     19          1           0       -3.851546    0.248648   -2.790691
     20          1           0       -3.561536    1.962415    1.856030
     21          1           0       -5.489697    1.911661   -1.982710
     22          1           0       -5.348436    2.772731    0.348029
     23          6           0        0.902440    1.728051    0.745575
     24          1           0        0.102023    2.446834    0.577729
     25          6           0        1.228683    0.908927   -0.420405
     26          1           0        0.464213    0.976781   -1.190685
     27          6           0        1.601224    1.783958    2.056600
     28          1           0        2.644740    1.476271    1.948875
     29          6           0        1.475304    3.147518    2.730851
     30          1           0        0.424798    3.428751    2.851611
     31          1           0        1.935919    3.110165    3.720231
     32          1           0        1.979960    3.924631    2.149310
     33          1           0        1.131269    1.020434    2.691459
     34          6           0        1.950577   -0.385163   -0.446064
     35          6           0        2.163116   -0.942005   -1.715510
     36          6           0        2.312924   -1.109461    0.693063
     37          6           0        2.726489   -2.202377   -1.846787
     38          1           0        1.862557   -0.391366   -2.603402
     39          6           0        2.869097   -2.379554    0.557123
     40          1           0        2.133898   -0.725406    1.689576
     41          6           0        3.085039   -2.922625   -0.706197
     42          1           0        2.880323   -2.625605   -2.833935
     43          1           0        3.128197   -2.945327    1.446018
     44          1           0        3.516369   -3.913968   -0.803536
     45         35           0        2.408398    2.529579   -0.867433
 ---------------------------------------------------------------------
                    Distance matrix (angstroms):
                    1          2          3          4          5
     1  C    0.000000
     2  C    1.391697   0.000000
     3  C    2.415365   1.393712   0.000000
     4  C    2.790131   2.411512   1.391147   0.000000
     5  C    2.413808   2.782639   2.412327   1.396708   0.000000
     6  C    1.397124   2.417003   2.796023   2.425491   1.399005
     7  S    2.731491   4.035608   4.571731   4.082292   2.789242
     8  C    3.992973   5.114322   5.305222   4.460167   3.112771
     9  C    4.451043   5.296346   5.112946   3.994665   2.780253
    10  S    4.070963   4.559053   4.029106   2.725341   1.777830
    11  C    5.754238   6.526220   6.223757   5.035781   3.992974
    12  C    6.534890   7.448018   7.318435   6.232359   5.117224
    13  C    6.236930   7.325377   7.458581   6.542901   5.306190
    14  C    5.051346   6.243406   6.549656   5.772958   4.463305
    15  H    7.107083   8.235765   8.445553   7.581853   6.349186
    16  H    5.169116   6.458120   6.975047   6.370930   5.065385
    17  H    6.337097   6.931832   6.416352   5.133469   4.304638
    18  H    7.568716   8.428292   8.221970   7.097658   6.064490
    19  H    1.085792   2.151833   3.399006   3.875726   3.398392
    20  H    3.875727   3.397394   2.153215   1.085820   2.154628
    21  H    2.145097   1.085051   2.154655   3.396190   3.867676
    22  H    3.399956   2.156125   1.084876   2.145843   3.393954
    23  C    5.424519   5.971189   5.583757   4.517037   3.728451
    24  H    4.882649   5.234707   4.774436   3.816195   3.275798
    25  C    5.190348   6.030972   5.973179   5.048618   3.972451
    26  H    4.291205   5.197567   5.327816   4.593740   3.499521
    27  C    6.702036   7.150569   6.562652   5.358438   4.713508
    28  H    7.469833   8.038294   7.547663   6.357375   5.592392
    29  C    7.361055   7.549850   6.773663   5.644698   5.358804
    30  H    6.845093   6.862398   5.962556   4.867835   4.813857
    31  H    8.303853   8.472424   7.618761   6.433210   6.182872
    32  H    7.702321   7.883928   7.192272   6.194955   5.927418
    33  H    6.648429   7.098543   6.440434   5.129029   4.462897
    34  C    5.966171   6.985899   7.022207   6.045449   4.805448
    35  C    6.143910   7.318021   7.607888   6.807398   5.502243
    36  C    6.798973   7.772403   7.654210   6.519968   5.303156
    37  C    7.094593   8.345941   8.686284   7.865580   6.505212
    38  H    5.787945   6.966876   7.395793   6.764968   5.516702
    39  C    7.662331   8.741872   8.722955   7.614577   6.332720
    40  H    6.986170   7.812027   7.500697   6.260910   5.175796
    41  C    7.803190   9.009548   9.199440   8.230511   6.875776
    42  H    7.486402   8.794811   9.279372   8.573605   7.208772
    43  H    8.420600   9.451718   9.337514   8.157381   6.926874
    44  H    8.651079   9.892490  10.122349   9.163998   7.797554
    45  Br   6.527538   7.183740   7.094557   6.323098   5.527153
                    6          7          8          9         10
     6  C    0.000000
     7  S    1.777620   0.000000
     8  C    2.773870   1.777612   0.000000
     9  C    3.106092   2.789267   1.398634   0.000000
    10  S    2.782330   3.288367   2.781118   1.776679   0.000000
    11  C    4.450612   4.082209   2.425188   1.396031   2.722539
    12  C    5.300081   4.572216   2.796056   2.411420   4.025569
    13  C    5.114965   4.035324   2.416194   2.780706   4.554782
    14  C    3.997645   2.730823   1.396316   2.412469   4.068125
    15  H    6.064356   4.874031   3.395578   3.865748   5.639486
    16  H    4.322111   2.846169   2.152650   3.397143   4.932799
    17  H    5.042823   4.942783   3.406970   2.153757   2.835844
    18  H    6.340641   5.656962   3.880926   3.393342   4.866691
    19  H    2.153467   2.847249   4.311620   5.049059   4.935191
    20  H    3.407626   4.943527   5.055782   4.311388   2.839124
    21  H    3.396752   4.874904   6.061308   6.336616   5.644004
    22  H    3.880895   5.656413   6.346705   6.060785   4.870101
    23  C    4.289475   4.284216   4.339522   3.800477   2.799586
    24  H    3.920439   4.317091   4.656389   4.142159   2.795958
    25  C    4.059092   3.500124   3.736524   3.656887   3.264605
    26  H    3.298068   2.760900   3.485528   3.690215   3.300397
    27  C    5.505230   5.518591   5.190102   4.354401   3.388425
    28  H    6.240122   5.976785   5.576423   4.854229   4.212864
    29  C    6.315178   6.653199   6.471761   5.555466   4.256131
    30  H    5.896726   6.518848   6.413624   5.446303   3.914908
    31  H    7.212219   7.518703   7.142372   6.112955   4.919318
    32  H    6.753331   7.049924   7.086219   6.318836   5.022623
    33  H    5.371907   5.414048   4.770421   3.726859   2.879468
    34  C    4.750684   3.699535   3.491998   3.578186   3.861050
    35  C    5.090807   3.683976   3.773348   4.322672   4.879114
    36  C    5.471066   4.483336   3.696896   3.452247   3.973662
    37  C    6.039273   4.448468   4.210546   4.862096   5.785125
    38  H    4.923555   3.556733   4.141410   4.842752   5.218551
    39  C    6.356343   5.120663   4.130208   4.098276   5.040701
    40  H    5.617383   4.934836   4.015011   3.377877   3.618053
    41  C    6.615963   5.114427   4.377644   4.765445   5.855588
    42  H    6.568642   4.880607   4.844386   5.688238   6.670062
    43  H    7.077945   5.935525   4.714680   4.486494   5.487342
    44  H    7.492729   5.928824   5.099498   5.539671   6.779264
    45  Br   5.641604   5.265110   5.767786   5.672605   4.985201
                   11         12         13         14         15
    11  C    0.000000
    12  C    1.390925   0.000000
    13  C    2.410442   1.393327   0.000000
    14  C    2.789566   2.415534   1.391715   0.000000
    15  H    3.395433   2.154464   1.085069   2.144578   0.000000
    16  H    3.875025   3.398882   2.151766   1.085619   2.469416
    17  H    1.085757   2.153252   3.396660   3.875182   4.295905
    18  H    2.146121   1.084875   2.155803   3.400029   2.488604
    19  H    6.346250   6.951549   6.441739   5.160163   7.203536
    20  H    5.140568   6.432462   6.954796   6.360068   8.012520
    21  H    7.560389   8.429378   8.231210   7.110446   9.093466
    22  H    7.089556   8.223449   8.441372   7.585705   9.430101
    23  C    4.624589   5.695496   6.060636   5.485369   7.041662
    24  H    5.118964   6.289512   6.634062   5.934808   7.658115
    25  C    4.596962   5.401584   5.447353   4.715541   6.338351
    26  H    4.856978   5.644230   5.506844   4.541374   6.401523
    27  C    4.776396   5.857053   6.492586   6.216306   7.441396
    28  H    5.143034   6.036496   6.619395   6.430471   7.475352
    29  C    5.979018   7.163096   7.886594   7.594323   8.865716
    30  H    5.953550   7.242203   7.988616   7.636414   9.018344
    31  H    6.310769   7.452974   8.308874   8.183125   9.251036
    32  H    6.860133   8.004659   8.615103   8.217067   9.579119
    33  H    3.922288   5.046566   5.849386   5.743848   6.806957
    34  C    4.232778   4.697867   4.620549   4.072073   5.368831
    35  C    5.035668   5.216810   4.760626   4.044344   5.323301
    36  C    3.627628   3.972919   4.171493   4.061731   4.868160
    37  C    5.295837   5.112646   4.484445   4.010316   4.780587
    38  H    5.755823   6.012684   5.455620   4.522827   6.027821
    39  C    3.970948   3.821630   3.837015   4.012474   4.251015
    40  H    3.367963   3.954273   4.495524   4.538291   5.274112
    41  C    4.821868   4.452906   4.018023   3.996788   4.209724
    42  H    6.164318   5.859971   5.033821   4.482188   5.167997
    43  H    4.011756   3.708099   3.960961   4.479485   4.257753
    44  H    5.425972   4.803012   4.270529   4.456885   4.185427
    45  Br   6.553013   7.372435   7.437673   6.710381   8.274308
                   16         17         18         19         20
    16  H    0.000000
    17  H    4.960531   0.000000
    18  H    4.296590   2.475527   0.000000
    19  H    5.047181   7.048133   8.004009   0.000000
    20  H    7.075948   5.006209   7.189524   4.961161   0.000000
    21  H    7.218043   7.984380   9.410405   2.470220   4.296081
    22  H    8.030456   7.173029   9.077898   4.296887   2.474609
    23  C    6.149987   4.720165   6.474263   6.106897   4.605987
    24  H    6.561829   5.190536   7.119456   5.639945   3.910291
    25  C    5.198277   4.999726   6.268040   5.644727   5.407234
    26  H    4.878689   5.386040   6.611532   4.660040   5.143987
    27  C    7.011990   4.578253   6.431011   7.455609   5.169735
    28  H    7.180090   5.000147   6.535424   8.134634   6.225979
    29  C    8.401329   5.613964   7.691052   8.201597   5.247812
    30  H    8.458837   5.549927   7.811483   7.761169   4.362589
    31  H    9.050488   5.795035   7.841428   9.169249   5.917312
    32  H    8.938388   6.589530   8.581283   8.480738   5.885956
    33  H    6.646368   3.580212   5.541873   7.448360   4.858775
    34  C    4.519761   4.770752   5.487931   6.289962   6.418267
    35  C    4.150829   5.761588   6.039415   6.224935   7.345964
    36  C    4.707189   4.024639   4.562912   7.209833   6.730393
    37  C    3.975841   6.087655   5.799529   7.083009   8.402118
    38  H    4.461207   6.510443   6.910127   5.752883   7.405917
    39  C    4.538088   4.472044   4.227914   7.955020   7.867204
    40  H    5.343124   3.474249   4.433555   7.539702   6.300004
    41  C    4.185458   5.518389   4.931270   7.906851   8.637452
    42  H    4.184277   7.023825   6.541877   7.319922   9.194740
    43  H    5.096261   4.349408   3.831726   8.767439   8.307019
    44  H    4.529372   6.128339   5.115368   8.692660   9.576111
    45  Br   7.090366   6.817204   8.169518   6.934584   6.586276
                   21         22         23         24         25
    21  H    0.000000
    22  H    2.488723   0.000000
    23  C    6.952458   6.350028   0.000000
    24  H    6.173297   5.465023   1.088802   0.000000
    25  C    6.970144   6.879153   1.461816   2.151928   0.000000
    26  H    6.078680   6.275346   2.122628   2.327988   1.087359
    27  C    8.161709   7.224587   1.486678   2.207729   2.653303
    28  H    9.045219   8.254355   2.132353   3.047530   2.817904
    29  C    8.500367   7.237523   2.506867   2.648167   3.873309
    30  H    7.788034   6.326810   2.748802   2.497776   4.207355
    31  H    9.439265   8.034142   3.439025   3.698445   4.742414
    32  H    8.770486   7.633930   2.820724   2.860139   4.032657
    33  H    8.153486   7.109768   2.083159   2.749876   3.115384
    34  C    7.936899   7.992401   2.642777   3.533485   1.482046
    35  C    8.171925   8.630230   3.843884   4.581625   2.444670
    36  C    8.784523   8.595749   3.169179   4.189107   2.547406
    37  C    9.189640   9.735159   5.049332   5.863554   3.736067
    38  H    7.729478   8.409571   4.077916   4.612424   2.618785
    39  C    9.733177   9.701424   4.558034   5.563376   3.802713
    40  H    8.863352   8.367917   2.902943   3.927828   2.818240
    41  C    9.926022  10.230932   5.338555   6.275185   4.267145
    42  H    9.558692  10.343085   5.973209   6.714763   4.587587
    43  H   10.469699  10.283728   5.223512   6.243962   4.684758
    44  H   10.790627  11.163459   6.408178   7.350202   5.351693
    45  Br   8.000348   7.855249   2.347796   2.722995   2.053795
                   26         27         28         29         30
    26  H    0.000000
    27  C    3.534004   0.000000
    28  H    3.854999   1.093253   0.000000
    29  C    4.594872   1.526358   2.184522   0.000000
    30  H    4.727988   2.172871   3.091157   1.094183   0.000000
    31  H    5.552867   2.153721   2.511919   1.091987   1.771859
    32  H    4.705621   2.175895   2.544911   1.093970   1.776978
    33  H    3.939278   1.098577   1.746371   2.155087   2.514905
    34  C    2.149100   3.330234   3.111676   4.774779   5.267695
    35  C    2.615999   4.687794   4.416757   6.080084   6.556208
    36  C    3.364319   3.276831   2.893644   4.793335   5.368400
    37  C    3.956691   5.691530   5.286415   7.151336   7.686503
    38  H    2.413082   5.149364   4.982279   6.413105   6.813048
    39  C    4.483669   4.603343   4.105448   6.100515   6.706392
    40  H    3.739143   2.591400   2.274990   4.064178   4.639868
    41  C    4.723222   5.655676   5.156894   7.158993   7.750798
    42  H    4.638431   6.708030   6.305248   8.140631   8.660847
    43  H    5.425122   5.007054   4.476285   6.442485   7.064908
    44  H    5.777973   6.656915   6.114751   8.156128   8.765469
    45  Br   2.509089   3.123691   3.016107   3.768310   4.309810
                   31         32         33         34         35
    31  H    0.000000
    32  H    1.770052   0.000000
    33  H    2.464307   3.073851   0.000000
    34  C    5.438340   5.031019   3.534263   0.000000
    35  C    6.783729   6.217277   4.933280   1.402405   0.000000
    36  C    5.206834   5.251057   3.150610   1.397681   2.419031
    37  C    7.735618   7.352980   5.790242   2.422051   1.386780
    38  H    7.228723   6.421050   5.528428   2.159142   1.087148
    39  C    6.404146   6.562650   4.374398   2.414054   2.780255
    40  H    4.344463   4.675243   2.248775   2.170329   3.412093
    41  C    7.570224   7.500669   5.559586   2.791663   2.406555
    42  H    8.760596   8.279431   6.847099   3.403811   2.144707
    43  H    6.577427   7.000670   4.611518   3.394289   3.865222
    44  H    8.502984   8.516072   6.500155   3.877106   3.390510
    45  Br   4.648330   3.351189   4.071153   2.980415   3.582080
                   36         37         38         39         40
    36  C    0.000000
    37  C    2.795772   0.000000
    38  H    3.403700   2.144436   0.000000
    39  C    1.393179   2.414645   3.867161   0.000000
    40  H    1.082860   3.877946   4.314495   2.135222   0.000000
    41  C    2.416952   1.395801   3.391330   1.391953   3.387059
    42  H    3.880767   1.085011   2.465931   3.399991   4.962867
    43  H    2.145231   3.399398   4.952006   1.085065   2.444585
    44  H    3.399022   2.154490   4.287580   2.150530   4.277120
    45  Br   3.960666   4.842698   3.441431   5.132367   4.148322
                   41         42         43         44         45
    41  C    0.000000
    42  H    2.158100   0.000000
    43  H    2.152768   4.299030   0.000000
    44  H    1.085487   2.487359   2.479806   0.000000
    45  Br   5.496396   5.537667   5.987049   6.538424   0.000000
 Stoichiometry    C22H20BrS2(1+)
 Framework group  C1[X(C22H20BrS2)]
 Deg. of freedom   129
 Full point group                 C1      NOp   1
 Largest Abelian subgroup         C1      NOp   1
 Largest concise Abelian subgroup C1      NOp   1
                         Standard orientation:                         
 ---------------------------------------------------------------------
 Center     Atomic      Atomic             Coordinates (Angstroms)
 Number     Number       Type             X           Y           Z
 ---------------------------------------------------------------------
      1          6           0        3.774431   -0.652028   -1.772778
      2          6           0        4.693089   -1.591220   -1.313638
      3          6           0        4.608935   -2.076870   -0.009991
      4          6           0        3.601300   -1.625473    0.836295
      5          6           0        2.655361   -0.712254    0.365101
      6          6           0        2.736115   -0.222067   -0.942725
      7         16           0        1.527282    0.893036   -1.617410
      8          6           0        1.168605    1.955197   -0.237892
      9          6           0        1.100012    1.479937    1.075729
     10         16           0        1.342452   -0.236454    1.465357
     11          6           0        0.785382    2.345607    2.124788
     12          6           0        0.492524    3.678793    1.857354
     13          6           0        0.546988    4.153622    0.548564
     14          6           0        0.903434    3.302160   -0.492987
     15          1           0        0.326971    5.194510    0.335215
     16          1           0        0.969672    3.681897   -1.507867
     17          1           0        0.759969    1.973393    3.144434
     18          1           0        0.231933    4.345472    2.672575
     19          1           0        3.857995   -0.256617   -2.780553
     20          1           0        3.545870   -1.982800    1.860136
     21          1           0        5.486247   -1.929244   -1.972406
     22          1           0        5.333887   -2.796559    0.355317
     23          6           0       -0.913528   -1.725400    0.736469
     24          1           0       -0.115772   -2.447220    0.568988
     25          6           0       -1.232497   -0.901400   -0.428087
     26          1           0       -0.465927   -0.970362   -1.196177
     27          6           0       -1.616653   -1.782084    2.045137
     28          1           0       -2.658457   -1.469465    1.935072
     29          6           0       -1.498869   -3.148175    2.715728
     30          1           0       -0.449999   -3.434410    2.838929
     31          1           0       -1.962410   -3.111704    3.703774
     32          1           0       -2.005130   -3.921325    2.130314
     33          1           0       -1.145321   -1.022526    2.683721
     34          6           0       -1.948585    0.395943   -0.452157
     35          6           0       -2.154685    0.957467   -1.720602
     36          6           0       -2.311293    1.118470    0.687979
     37          6           0       -2.712072    2.220702   -1.849894
     38          1           0       -1.853784    0.408127   -2.609182
     39          6           0       -2.861423    2.391409    0.554074
     40          1           0       -2.137086    0.730686    1.683901
     41          6           0       -3.071007    2.939159   -0.708296
     42          1           0       -2.860944    2.647520   -2.836257
     43          1           0       -3.120802    2.955695    1.443833
     44          1           0       -3.497647    3.932685   -0.804037
     45         35           0       -2.417954   -2.515487   -0.883598
 ---------------------------------------------------------------------
 Rotational constants (GHZ):           0.1916671           0.1617614           0.1181972

 **********************************************************************

            Population analysis using the SCF Density.

 **********************************************************************

 Orbital symmetries:
       Occupied  (A) (A) (A) (A) (A) (A) (A) (A) (A) (A) (A) (A)
                 (A) (A) (A) (A) (A) (A) (A) (A) (A) (A) (A) (A)
                 (A) (A) (A) (A) (A) (A) (A) (A) (A) (A) (A) (A)
                 (A) (A) (A) (A) (A) (A) (A) (A) (A) (A) (A) (A)
                 (A) (A) (A) (A) (A) (A) (A) (A) (A) (A) (A) (A)
                 (A) (A) (A) (A) (A) (A) (A) (A) (A) (A) (A) (A)
                 (A) (A) (A) (A) (A) (A) (A) (A) (A) (A) (A) (A)
                 (A) (A) (A) (A) (A) (A) (A) (A) (A) (A) (A) (A)
                 (A) (A) (A) (A) (A) (A) (A) (A) (A) (A) (A) (A)
                 (A)
       Virtual   (A) (A) (A) (A) (A) (A) (A) (A) (A) (A) (A) (A)
                 (A) (A) (A) (A) (A) (A) (A) (A) (A) (A) (A) (A)
                 (A) (A) (A) (A) (A) (A) (A) (A) (A) (A) (A) (A)
                 (A) (A) (A) (A) (A) (A) (A) (A) (A) (A) (A) (A)
                 (A) (A) (A) (A) (A) (A) (A) (A) (A) (A) (A) (A)
                 (A) (A) (A) (A) (A) (A) (A) (A) (A) (A) (A) (A)
                 (A) (A) (A) (A) (A) (A) (A) (A) (A) (A) (A) (A)
                 (A) (A) (A) (A) (A) (A) (A) (A) (A) (A) (A) (A)
                 (A) (A) (A) (A) (A) (A) (A) (A) (A) (A) (A) (A)
                 (A) (A) (A) (A) (A) (A) (A) (A) (A) (A) (A) (A)
                 (A) (A) (A) (A) (A) (A) (A) (A) (A) (A) (A) (A)
                 (A) (A) (A) (A) (A) (A) (A) (A) (A) (A) (A) (A)
                 (A) (A) (A) (A) (A) (A) (A) (A) (A) (A) (A) (A)
                 (A) (A) (A) (A) (A) (A) (A) (A) (A) (A) (A) (A)
                 (A) (A) (A) (A) (A) (A) (A) (A) (A) (A) (A) (A)
                 (A) (A) (A) (A) (A) (A) (A) (A) (A) (A) (A) (A)
                 (A) (A) (A) (A) (A) (A) (A) (A) (A) (A) (A) (A)
                 (A) (A) (A) (A) (A) (A) (A) (A) (A) (A) (A) (A)
                 (A) (A) (A) (A) (A) (A) (A) (A) (A) (A) (A) (A)
                 (A) (A) (A) (A) (A) (A) (A) (A) (A) (A) (A) (A)
                 (A) (A) (A) (A) (A) (A) (A) (A) (A) (A) (A) (A)
                 (A) (A) (A) (A) (A) (A) (A) (A) (A) (A) (A) (A)
                 (A) (A) (A) (A) (A) (A) (A) (A) (A) (A) (A) (A)
                 (A) (A) (A) (A) (A) (A) (A) (A) (A) (A) (A) (A)
                 (A) (A) (A) (A) (A) (A) (A) (A) (A) (A) (A) (A)
                 (A) (A) (A) (A) (A) (A) (A) (A) (A) (A) (A) (A)
                 (A) (A) (A) (A) (A) (A) (A) (A) (A) (A) (A) (A)
                 (A) (A) (A) (A) (A) (A) (A) (A) (A) (A) (A) (A)
                 (A) (A) (A) (A) (A) (A) (A) (A) (A) (A) (A) (A)
                 (A) (A) (A) (A) (A) (A) (A) (A) (A) (A) (A) (A)
                 (A) (A) (A) (A) (A) (A) (A) (A) (A) (A) (A) (A)
                 (A) (A) (A) (A) (A) (A) (A) (A) (A) (A) (A) (A)
                 (A) (A) (A) (A) (A) (A) (A) (A) (A) (A) (A) (A)
                 (A) (A) (A) (A) (A) (A) (A) (A) (A) (A) (A) (A)
                 (A) (A) (A) (A) (A) (A) (A) (A) (A) (A) (A) (A)
                 (A) (A) (A) (A) (A) (A) (A) (A) (A) (A) (A) (A)
                 (A) (A) (A) (A) (A) (A) (A) (A) (A) (A) (A) (A)
                 (A) (A) (A) (A) (A) (A) (A) (A) (A) (A) (A) (A)
                 (A) (A) (A) (A) (A) (A) (A) (A) (A) (A) (A) (A)
                 (A) (A) (A) (A) (A) (A) (A) (A) (A) (A) (A) (A)
                 (A) (A) (A) (A) (A) (A)
 The electronic state is 1-A.
 Alpha  occ. eigenvalues -- -483.26719 -89.10758 -89.08958 -62.12743 -56.61863
 Alpha  occ. eigenvalues --  -56.61560 -56.61448 -10.45407 -10.42905 -10.37257
 Alpha  occ. eigenvalues --  -10.37161 -10.37132 -10.37039 -10.35280 -10.34888
 Alpha  occ. eigenvalues --  -10.33635 -10.33592 -10.33478 -10.33359 -10.33271
 Alpha  occ. eigenvalues --  -10.33229 -10.32863 -10.32799 -10.32759 -10.32740
 Alpha  occ. eigenvalues --  -10.32627 -10.32544 -10.32513 -10.31133  -8.77443
 Alpha  occ. eigenvalues --   -8.12282  -8.10545  -6.71822  -6.70677  -6.70378
 Alpha  occ. eigenvalues --   -6.07299  -6.06922  -6.06406  -6.05607  -6.05201
 Alpha  occ. eigenvalues --   -6.04585  -2.82364  -2.82111  -2.81869  -2.80946
 Alpha  occ. eigenvalues --   -2.80931  -1.03260  -1.02115  -0.99221  -0.98291
 Alpha  occ. eigenvalues --   -0.93466  -0.92895  -0.92321  -0.89073  -0.88148
 Alpha  occ. eigenvalues --   -0.87670  -0.87312  -0.84769  -0.83854  -0.79887
 Alpha  occ. eigenvalues --   -0.78336  -0.74134  -0.73349  -0.72796  -0.72625
 Alpha  occ. eigenvalues --   -0.72128  -0.69365  -0.67585  -0.64105  -0.63391
 Alpha  occ. eigenvalues --   -0.63017  -0.60522  -0.58960  -0.58313  -0.57767
 Alpha  occ. eigenvalues --   -0.57321  -0.56918  -0.55713  -0.55055  -0.54900
 Alpha  occ. eigenvalues --   -0.54188  -0.53386  -0.52903  -0.52773  -0.52216
 Alpha  occ. eigenvalues --   -0.52059  -0.49888  -0.49316  -0.48567  -0.48205
[truncated: 508,164 more chars]
