# Supplementary material for: Enriching Alkene syn-Dihalogenation: Aryl Alkene, Bromine, Regio-Reversion, and Stereoconvergency
Source: Org Lett. 2026 Feb 25;28(9):3002–7. doi: 10.1021/acs.orglett.6c00241 (PMC12973299; doi:10.1021/acs.orglett.6c00241)
Supplement: Supplementary file 1 [file ol6c00241_si_001.zip › Fig 4b/Z-alkene/syn-dibromination PDT.log]

 Entering Gaussian System, Link 0=g16
 Input=250423002_2ndBr_majorregio_pdtoptfreq_fromIRCfwd_6-31_gdp+_SMD_DCM_wB97XD.gjf
 Output=250423002_2ndBr_majorregio_pdtoptfreq_fromIRCfwd_6-31_gdp+_SMD_DCM_wB97XD.log
 Initial command:
 /home/ansgus3642/gaussian/g16/l1.exe "/home/ansgus3642/gaussian/scratch/Gau-114266.inp" -scrdir="/home/ansgus3642/gaussian/scratch/"
 Entering Link 1 = /home/ansgus3642/gaussian/g16/l1.exe PID=    114268.
  
 Copyright (c) 1988-2019, Gaussian, Inc.  All Rights Reserved.
  
 This is part of the Gaussian(R) 16 program.  It is based on
 the Gaussian(R) 09 system (copyright 2009, Gaussian, Inc.),
 the Gaussian(R) 03 system (copyright 2003, Gaussian, Inc.),
 the Gaussian(R) 98 system (copyright 1998, Gaussian, Inc.),
 the Gaussian(R) 94 system (copyright 1995, Gaussian, Inc.),
 the Gaussian 92(TM) system (copyright 1992, Gaussian, Inc.),
 the Gaussian 90(TM) system (copyright 1990, Gaussian, Inc.),
 the Gaussian 88(TM) system (copyright 1988, Gaussian, Inc.),
 the Gaussian 86(TM) system (copyright 1986, Carnegie Mellon
 University), and the Gaussian 82(TM) system (copyright 1983,
 Carnegie Mellon University). Gaussian is a federally registered
 trademark of Gaussian, Inc.
  
 This software contains proprietary and confidential information,
 including trade secrets, belonging to Gaussian, Inc.
  
 This software is provided under written license and may be
 used, copied, transmitted, or stored only in accord with that
 written license.
  
 The following legend is applicable only to US Government
 contracts under FAR:
  
                    RESTRICTED RIGHTS LEGEND
  
 Use, reproduction and disclosure by the US Government is
 subject to restrictions as set forth in subparagraphs (a)
 and (c) of the Commercial Computer Software - Restricted
 Rights clause in FAR 52.227-19.
  
 Gaussian, Inc.
 340 Quinnipiac St., Bldg. 40, Wallingford CT 06492
  
  
 ---------------------------------------------------------------
 Warning -- This program may not be used in any manner that
 competes with the business of Gaussian, Inc. or will provide
 assistance to any competitor of Gaussian, Inc.  The licensee
 of this program is prohibited from giving any competitor of
 Gaussian, Inc. access to this program.  By using this program,
 the user acknowledges that Gaussian, Inc. is engaged in the
 business of creating and licensing software in the field of
 computational chemistry and represents and warrants to the
 licensee that it is not a competitor of Gaussian, Inc. and that
 it will not use this program in any manner prohibited above.
 ---------------------------------------------------------------
  

 Cite this work as:
 Gaussian 16, Revision C.01,
 M. J. Frisch, G. W. Trucks, H. B. Schlegel, G. E. Scuseria, 
 M. A. Robb, J. R. Cheeseman, G. Scalmani, V. Barone, 
 G. A. Petersson, H. Nakatsuji, X. Li, M. Caricato, A. V. Marenich, 
 J. Bloino, B. G. Janesko, R. Gomperts, B. Mennucci, H. P. Hratchian, 
 J. V. Ortiz, A. F. Izmaylov, J. L. Sonnenberg, D. Williams-Young, 
 F. Ding, F. Lipparini, F. Egidi, J. Goings, B. Peng, A. Petrone, 
 T. Henderson, D. Ranasinghe, V. G. Zakrzewski, J. Gao, N. Rega, 
 G. Zheng, W. Liang, M. Hada, M. Ehara, K. Toyota, R. Fukuda, 
 J. Hasegawa, M. Ishida, T. Nakajima, Y. Honda, O. Kitao, H. Nakai, 
 T. Vreven, K. Throssell, J. A. Montgomery, Jr., J. E. Peralta, 
 F. Ogliaro, M. J. Bearpark, J. J. Heyd, E. N. Brothers, K. N. Kudin, 
 V. N. Staroverov, T. A. Keith, R. Kobayashi, J. Normand, 
 K. Raghavachari, A. P. Rendell, J. C. Burant, S. S. Iyengar, 
 J. Tomasi, M. Cossi, J. M. Millam, M. Klene, C. Adamo, R. Cammi, 
 J. W. Ochterski, R. L. Martin, K. Morokuma, O. Farkas, 
 J. B. Foresman, and D. J. Fox, Gaussian, Inc., Wallingford CT, 2019.
 
 ******************************************
 Gaussian 16:  ES64L-G16RevC.01  3-Jul-2019
                23-Apr-2025 
 ******************************************
 %mem=6GB
 %nprocshared=2
 Will use up to    2 processors via shared memory.
 ----------------------------------------------------------------------
 # opt=calcfc freq wb97xd/6-31+g(d,p) scrf=(smd,solvent=dichloromethane
 )
 ----------------------------------------------------------------------
 1/10=4,18=20,19=15,26=3,38=1/1,3;
 2/9=110,12=2,17=6,18=5,40=1/2;
 3/5=1,6=6,7=111,11=2,25=1,30=1,70=32201,71=2,72=9,74=-58,140=1/1,2,3;
 4//1;
 5/5=2,38=5,53=9/2;
 8/6=4,10=90,11=11/1;
 11/6=1,8=1,9=11,15=111,16=1/1,2,10;
 10/6=1,13=1/2;
 6/7=2,8=2,9=2,10=2,28=1/1;
 7/10=1,25=1/1,2,3,16;
 1/10=4,18=20,19=15,26=3/3(2);
 2/9=110/2;
 99//99;
 2/9=110/2;
 3/5=1,6=6,7=111,11=2,25=1,30=1,70=32205,71=1,72=9,74=-58/1,2,3;
 4/5=5,16=3,69=1/1;
 5/5=2,38=5,53=9/2;
 7//1,2,3,16;
 1/18=20,19=15,26=3/3(-5);
 2/9=110/2;
 6/7=2,8=2,9=2,10=2,19=2,28=1/1;
 99/9=1/99;
 -------------------
 Title Card Required
 -------------------
 Symbolic Z-matrix:
 Charge =  0 Multiplicity = 1
 C                     4.39743  -1.53003  -0.45239 
 C                     5.01713  -2.33938   0.49525 
 C                     4.5992   -2.3077    1.82471 
 C                     3.56874  -1.45656   2.20654 
 C                     2.92435  -0.66503   1.25364 
 C                     3.33151  -0.70483  -0.0843 
 S                     2.49386   0.23135  -1.34504 
 C                     2.17162   1.76362  -0.49764 
 C                     1.73722   1.79458   0.83121 
 S                     1.55521   0.31866   1.79714 
 C                     1.38835   3.00815   1.42612 
 C                     1.46162   4.18897   0.69513 
 C                     1.93095   4.16557  -0.61666 
 C                     2.29895   2.95957  -1.20645 
 H                     2.01471   5.08695  -1.18396 
 H                     2.66922   2.9427   -2.22696 
 H                     1.05844   3.02574   2.46076 
 H                     1.17263   5.12676   1.15857 
 H                     4.73645  -1.54169  -1.48383 
 H                     3.25513  -1.40874   3.24501 
 H                     5.83453  -2.98667   0.19428 
 H                     5.0855   -2.93078   2.56829 
 C                    -0.82919  -1.11982  -0.00123 
 H                     0.22114  -0.92896  -0.20723 
 C                    -1.50155   0.24147   0.22068 
 H                    -0.87239   0.71339   0.97443 
 C                    -1.00675  -1.99744   1.23822 
 H                    -1.99326  -2.46936   1.19764 
 C                     0.08456  -3.04536   1.42453 
 H                     1.04242  -2.58402   1.6804 
 H                    -0.18431  -3.73176   2.23408 
 H                     0.23224  -3.63945   0.5163 
 H                    -1.02024  -1.33801   2.11399 
 C                    -2.91551   0.23956   0.72349 
 C                    -3.88844  -0.5229    0.07659 
 C                    -3.24802   0.91753   1.90109 
 C                    -5.1594   -0.65295   0.62016 
 H                    -3.64321  -1.04452  -0.84075 
 C                    -4.53476   0.81266   2.43123 
 H                    -2.49431   1.50933   2.41517 
 C                    -5.49021   0.02081   1.79567 
 H                    -5.89729  -1.27311   0.12026 
 H                    -4.78617   1.34062   3.34625 
 H                    -6.48625  -0.07562   2.21717 
 Br                   -1.26593   1.45522  -1.30736 
 Br                   -1.33755  -2.17245  -1.61726 
 
 Add virtual bond connecting atoms H24        and S10        Dist= 5.12D+00.
 Add virtual bond connecting atoms H26        and S10        Dist= 4.90D+00.
 Add virtual bond connecting atoms H30        and C5         Dist= 5.14D+00.

 GradGradGradGradGradGradGradGradGradGradGradGradGradGradGradGradGradGrad
 Berny optimization.
 Initialization pass.
                           ----------------------------
                           !    Initial Parameters    !
                           ! (Angstroms and Degrees)  !
 --------------------------                            --------------------------
 ! Name  Definition              Value          Derivative Info.                !
 --------------------------------------------------------------------------------
 ! R1    R(1,2)                  1.3918         calculate D2E/DX2 analytically  !
 ! R2    R(1,6)                  1.3974         calculate D2E/DX2 analytically  !
 ! R3    R(1,19)                 1.0858         calculate D2E/DX2 analytically  !
 ! R4    R(2,3)                  1.394          calculate D2E/DX2 analytically  !
 ! R5    R(2,21)                 1.0852         calculate D2E/DX2 analytically  !
 ! R6    R(3,4)                  1.39           calculate D2E/DX2 analytically  !
 ! R7    R(3,22)                 1.0852         calculate D2E/DX2 analytically  !
 ! R8    R(4,5)                  1.3963         calculate D2E/DX2 analytically  !
 ! R9    R(4,20)                 1.0858         calculate D2E/DX2 analytically  !
 ! R10   R(5,6)                  1.3991         calculate D2E/DX2 analytically  !
 ! R11   R(5,10)                 1.7713         calculate D2E/DX2 analytically  !
 ! R12   R(5,30)                 2.7215         calculate D2E/DX2 analytically  !
 ! R13   R(6,7)                  1.7798         calculate D2E/DX2 analytically  !
 ! R14   R(7,8)                  1.7804         calculate D2E/DX2 analytically  !
 ! R15   R(8,9)                  1.3984         calculate D2E/DX2 analytically  !
 ! R16   R(8,14)                 1.396          calculate D2E/DX2 analytically  !
 ! R17   R(9,10)                 1.7733         calculate D2E/DX2 analytically  !
 ! R18   R(9,11)                 1.3958         calculate D2E/DX2 analytically  !
 ! R19   R(10,24)                2.7118         calculate D2E/DX2 analytically  !
 ! R20   R(10,26)                2.5934         calculate D2E/DX2 analytically  !
 ! R21   R(11,12)                1.3907         calculate D2E/DX2 analytically  !
 ! R22   R(11,17)                1.0861         calculate D2E/DX2 analytically  !
 ! R23   R(12,13)                1.3934         calculate D2E/DX2 analytically  !
 ! R24   R(12,18)                1.0852         calculate D2E/DX2 analytically  !
 ! R25   R(13,14)                1.392          calculate D2E/DX2 analytically  !
 ! R26   R(13,15)                1.0853         calculate D2E/DX2 analytically  !
 ! R27   R(14,16)                1.0857         calculate D2E/DX2 analytically  !
 ! R28   R(23,24)                1.0872         calculate D2E/DX2 analytically  !
 ! R29   R(23,25)                1.5344         calculate D2E/DX2 analytically  !
 ! R30   R(23,27)                1.529          calculate D2E/DX2 analytically  !
 ! R31   R(23,46)                1.9945         calculate D2E/DX2 analytically  !
 ! R32   R(25,26)                1.0894         calculate D2E/DX2 analytically  !
 ! R33   R(25,34)                1.5007         calculate D2E/DX2 analytically  !
 ! R34   R(25,45)                1.9656         calculate D2E/DX2 analytically  !
 ! R35   R(27,28)                1.0943         calculate D2E/DX2 analytically  !
 ! R36   R(27,29)                1.5244         calculate D2E/DX2 analytically  !
 ! R37   R(27,33)                1.0964         calculate D2E/DX2 analytically  !
 ! R38   R(29,30)                1.0935         calculate D2E/DX2 analytically  !
 ! R39   R(29,31)                1.0949         calculate D2E/DX2 analytically  !
 ! R40   R(29,32)                1.0953         calculate D2E/DX2 analytically  !
 ! R41   R(34,35)                1.3951         calculate D2E/DX2 analytically  !
 ! R42   R(34,36)                1.3989         calculate D2E/DX2 analytically  !
 ! R43   R(35,37)                1.3884         calculate D2E/DX2 analytically  !
 ! R44   R(35,38)                1.0834         calculate D2E/DX2 analytically  !
 ! R45   R(36,39)                1.3956         calculate D2E/DX2 analytically  !
 ! R46   R(36,40)                1.0875         calculate D2E/DX2 analytically  !
 ! R47   R(37,41)                1.3947         calculate D2E/DX2 analytically  !
 ! R48   R(37,42)                1.0858         calculate D2E/DX2 analytically  !
 ! R49   R(39,41)                1.3942         calculate D2E/DX2 analytically  !
 ! R50   R(39,43)                1.0859         calculate D2E/DX2 analytically  !
 ! R51   R(41,44)                1.0858         calculate D2E/DX2 analytically  !
 ! A1    A(2,1,6)              120.2444         calculate D2E/DX2 analytically  !
 ! A2    A(2,1,19)             120.1012         calculate D2E/DX2 analytically  !
 ! A3    A(6,1,19)             119.6533         calculate D2E/DX2 analytically  !
 ! A4    A(1,2,3)              120.1765         calculate D2E/DX2 analytically  !
 ! A5    A(1,2,21)             119.5633         calculate D2E/DX2 analytically  !
 ! A6    A(3,2,21)             120.2568         calculate D2E/DX2 analytically  !
 ! A7    A(2,3,4)              119.8787         calculate D2E/DX2 analytically  !
 ! A8    A(2,3,22)             120.4049         calculate D2E/DX2 analytically  !
 ! A9    A(4,3,22)             119.7072         calculate D2E/DX2 analytically  !
 ! A10   A(3,4,5)              120.1168         calculate D2E/DX2 analytically  !
 ! A11   A(3,4,20)             120.2513         calculate D2E/DX2 analytically  !
 ! A12   A(5,4,20)             119.6303         calculate D2E/DX2 analytically  !
 ! A13   A(4,5,6)              120.1436         calculate D2E/DX2 analytically  !
 ! A14   A(4,5,10)             117.5236         calculate D2E/DX2 analytically  !
 ! A15   A(4,5,30)              79.1869         calculate D2E/DX2 analytically  !
 ! A16   A(6,5,10)             122.2874         calculate D2E/DX2 analytically  !
 ! A17   A(6,5,30)             109.3382         calculate D2E/DX2 analytically  !
 ! A18   A(10,5,30)             78.987          calculate D2E/DX2 analytically  !
 ! A19   A(1,6,5)              119.3866         calculate D2E/DX2 analytically  !
 ! A20   A(1,6,7)              118.8848         calculate D2E/DX2 analytically  !
 ! A21   A(5,6,7)              121.7005         calculate D2E/DX2 analytically  !
 ! A22   A(6,7,8)              101.5797         calculate D2E/DX2 analytically  !
 ! A23   A(7,8,9)              121.8418         calculate D2E/DX2 analytically  !
 ! A24   A(7,8,14)             118.6277         calculate D2E/DX2 analytically  !
 ! A25   A(9,8,14)             119.4619         calculate D2E/DX2 analytically  !
 ! A26   A(8,9,10)             122.0785         calculate D2E/DX2 analytically  !
 ! A27   A(8,9,11)             120.1254         calculate D2E/DX2 analytically  !
 ! A28   A(10,9,11)            117.7633         calculate D2E/DX2 analytically  !
 ! A29   A(5,10,9)             102.4594         calculate D2E/DX2 analytically  !
 ! A30   A(5,10,24)             84.1437         calculate D2E/DX2 analytically  !
 ! A31   A(5,10,26)            135.2928         calculate D2E/DX2 analytically  !
 ! A32   A(9,10,24)             91.7651         calculate D2E/DX2 analytically  !
 ! A33   A(9,10,26)             78.2638         calculate D2E/DX2 analytically  !
 ! A34   A(24,10,26)            51.3219         calculate D2E/DX2 analytically  !
 ! A35   A(9,11,12)            120.0674         calculate D2E/DX2 analytically  !
 ! A36   A(9,11,17)            119.7358         calculate D2E/DX2 analytically  !
 ! A37   A(12,11,17)           120.1967         calculate D2E/DX2 analytically  !
 ! A38   A(11,12,13)           119.8891         calculate D2E/DX2 analytically  !
 ! A39   A(11,12,18)           119.6851         calculate D2E/DX2 analytically  !
 ! A40   A(13,12,18)           120.4124         calculate D2E/DX2 analytically  !
 ! A41   A(12,13,14)           120.1634         calculate D2E/DX2 analytically  !
 ! A42   A(12,13,15)           120.2552         calculate D2E/DX2 analytically  !
 ! A43   A(14,13,15)           119.5813         calculate D2E/DX2 analytically  !
 ! A44   A(8,14,13)            120.1959         calculate D2E/DX2 analytically  !
 ! A45   A(8,14,16)            119.6713         calculate D2E/DX2 analytically  !
 ! A46   A(13,14,16)           120.123          calculate D2E/DX2 analytically  !
 ! A47   A(24,23,25)           107.1558         calculate D2E/DX2 analytically  !
 ! A48   A(24,23,27)           111.5021         calculate D2E/DX2 analytically  !
 ! A49   A(24,23,46)           100.6821         calculate D2E/DX2 analytically  !
 ! A50   A(25,23,27)           109.9437         calculate D2E/DX2 analytically  !
 ! A51   A(25,23,46)           118.2755         calculate D2E/DX2 analytically  !
 ! A52   A(27,23,46)           108.9214         calculate D2E/DX2 analytically  !
 ! A53   A(10,24,23)           114.5808         calculate D2E/DX2 analytically  !
 ! A54   A(23,25,26)           103.3748         calculate D2E/DX2 analytically  !
 ! A55   A(23,25,34)           117.3988         calculate D2E/DX2 analytically  !
 ! A56   A(23,25,45)           112.512          calculate D2E/DX2 analytically  !
 ! A57   A(26,25,34)           108.2337         calculate D2E/DX2 analytically  !
 ! A58   A(26,25,45)           101.6048         calculate D2E/DX2 analytically  !
 ! A59   A(34,25,45)           111.9744         calculate D2E/DX2 analytically  !
 ! A60   A(10,26,25)           133.9624         calculate D2E/DX2 analytically  !
 ! A61   A(23,27,28)           108.7925         calculate D2E/DX2 analytically  !
 ! A62   A(23,27,29)           114.2361         calculate D2E/DX2 analytically  !
 ! A63   A(23,27,33)           107.6807         calculate D2E/DX2 analytically  !
 ! A64   A(28,27,29)           110.6981         calculate D2E/DX2 analytically  !
 ! A65   A(28,27,33)           106.1361         calculate D2E/DX2 analytically  !
 ! A66   A(29,27,33)           108.944          calculate D2E/DX2 analytically  !
 ! A67   A(27,29,30)           111.4485         calculate D2E/DX2 analytically  !
 ! A68   A(27,29,31)           110.2137         calculate D2E/DX2 analytically  !
 ! A69   A(27,29,32)           111.5953         calculate D2E/DX2 analytically  !
 ! A70   A(30,29,31)           107.8529         calculate D2E/DX2 analytically  !
 ! A71   A(30,29,32)           107.7434         calculate D2E/DX2 analytically  !
 ! A72   A(31,29,32)           107.8291         calculate D2E/DX2 analytically  !
 ! A73   A(5,30,29)            150.0562         calculate D2E/DX2 analytically  !
 ! A74   A(25,34,35)           120.1589         calculate D2E/DX2 analytically  !
 ! A75   A(25,34,36)           120.3565         calculate D2E/DX2 analytically  !
 ! A76   A(35,34,36)           119.3033         calculate D2E/DX2 analytically  !
 ! A77   A(34,35,37)           120.5328         calculate D2E/DX2 analytically  !
 ! A78   A(34,35,38)           119.8607         calculate D2E/DX2 analytically  !
 ! A79   A(37,35,38)           119.5772         calculate D2E/DX2 analytically  !
 ! A80   A(34,36,39)           120.1653         calculate D2E/DX2 analytically  !
 ! A81   A(34,36,40)           119.7984         calculate D2E/DX2 analytically  !
 ! A82   A(39,36,40)           120.0222         calculate D2E/DX2 analytically  !
 ! A83   A(35,37,41)           120.1215         calculate D2E/DX2 analytically  !
 ! A84   A(35,37,42)           119.6922         calculate D2E/DX2 analytically  !
 ! A85   A(41,37,42)           120.1831         calculate D2E/DX2 analytically  !
 ! A86   A(36,39,41)           120.0894         calculate D2E/DX2 analytically  !
 ! A87   A(36,39,43)           119.8024         calculate D2E/DX2 analytically  !
 ! A88   A(41,39,43)           120.1045         calculate D2E/DX2 analytically  !
 ! A89   A(37,41,39)           119.7381         calculate D2E/DX2 analytically  !
 ! A90   A(37,41,44)           120.1212         calculate D2E/DX2 analytically  !
 ! A91   A(39,41,44)           120.1398         calculate D2E/DX2 analytically  !
 ! D1    D(6,1,2,3)             -1.5563         calculate D2E/DX2 analytically  !
 ! D2    D(6,1,2,21)           179.1144         calculate D2E/DX2 analytically  !
 ! D3    D(19,1,2,3)           178.8326         calculate D2E/DX2 analytically  !
 ! D4    D(19,1,2,21)           -0.4966         calculate D2E/DX2 analytically  !
 ! D5    D(2,1,6,5)              2.2289         calculate D2E/DX2 analytically  !
 ! D6    D(2,1,6,7)           -175.8749         calculate D2E/DX2 analytically  !
 ! D7    D(19,1,6,5)          -178.1583         calculate D2E/DX2 analytically  !
 ! D8    D(19,1,6,7)             3.7379         calculate D2E/DX2 analytically  !
 ! D9    D(1,2,3,4)             -0.5741         calculate D2E/DX2 analytically  !
 ! D10   D(1,2,3,22)          -179.4641         calculate D2E/DX2 analytically  !
 ! D11   D(21,2,3,4)           178.7504         calculate D2E/DX2 analytically  !
 ! D12   D(21,2,3,22)           -0.1396         calculate D2E/DX2 analytically  !
 ! D13   D(2,3,4,5)              2.0097         calculate D2E/DX2 analytically  !
 ! D14   D(2,3,4,20)          -178.4613         calculate D2E/DX2 analytically  !
 ! D15   D(22,3,4,5)          -179.0925         calculate D2E/DX2 analytically  !
 ! D16   D(22,3,4,20)            0.4364         calculate D2E/DX2 analytically  !
 ! D17   D(3,4,5,6)             -1.324          calculate D2E/DX2 analytically  !
 ! D18   D(3,4,5,10)           176.2805         calculate D2E/DX2 analytically  !
 ! D19   D(3,4,5,30)           104.8729         calculate D2E/DX2 analytically  !
 ! D20   D(20,4,5,6)           179.1441         calculate D2E/DX2 analytically  !
 ! D21   D(20,4,5,10)           -3.2513         calculate D2E/DX2 analytically  !
 ! D22   D(20,4,5,30)          -74.659          calculate D2E/DX2 analytically  !
 ! D23   D(4,5,6,1)             -0.7931         calculate D2E/DX2 analytically  !
 ! D24   D(4,5,6,7)            177.2554         calculate D2E/DX2 analytically  !
 ! D25   D(10,5,6,1)          -178.2801         calculate D2E/DX2 analytically  !
 ! D26   D(10,5,6,7)            -0.2316         calculate D2E/DX2 analytically  !
 ! D27   D(30,5,6,1)           -89.2962         calculate D2E/DX2 analytically  !
 ! D28   D(30,5,6,7)            88.7523         calculate D2E/DX2 analytically  !
 ! D29   D(4,5,10,9)           143.5424         calculate D2E/DX2 analytically  !
 ! D30   D(4,5,10,24)         -125.9393         calculate D2E/DX2 analytically  !
 ! D31   D(4,5,10,26)         -130.6378         calculate D2E/DX2 analytically  !
 ! D32   D(6,5,10,9)           -38.9081         calculate D2E/DX2 analytically  !
 ! D33   D(6,5,10,24)           51.6103         calculate D2E/DX2 analytically  !
 ! D34   D(6,5,10,26)           46.9118         calculate D2E/DX2 analytically  !
 ! D35   D(30,5,10,9)         -144.935          calculate D2E/DX2 analytically  !
 ! D36   D(30,5,10,24)         -54.4167         calculate D2E/DX2 analytically  !
 ! D37   D(30,5,10,26)         -59.1151         calculate D2E/DX2 analytically  !
 ! D38   D(4,5,30,29)         -173.695          calculate D2E/DX2 analytically  !
 ! D39   D(6,5,30,29)          -55.3496         calculate D2E/DX2 analytically  !
 ! D40   D(10,5,30,29)          65.2096         calculate D2E/DX2 analytically  !
 ! D41   D(1,6,7,8)           -141.8684         calculate D2E/DX2 analytically  !
 ! D42   D(5,6,7,8)             40.0736         calculate D2E/DX2 analytically  !
 ! D43   D(6,7,8,9)            -41.7176         calculate D2E/DX2 analytically  !
 ! D44   D(6,7,8,14)           141.311          calculate D2E/DX2 analytically  !
 ! D45   D(7,8,9,10)             3.2251         calculate D2E/DX2 analytically  !
 ! D46   D(7,8,9,11)          -174.6466         calculate D2E/DX2 analytically  !
 ! D47   D(14,8,9,10)         -179.8281         calculate D2E/DX2 analytically  !
 ! D48   D(14,8,9,11)            2.3002         calculate D2E/DX2 analytically  !
 ! D49   D(7,8,14,13)          173.7681         calculate D2E/DX2 analytically  !
 ! D50   D(7,8,14,16)           -5.1006         calculate D2E/DX2 analytically  !
 ! D51   D(9,8,14,13)           -3.2771         calculate D2E/DX2 analytically  !
 ! D52   D(9,8,14,16)          177.8542         calculate D2E/DX2 analytically  !
 ! D53   D(8,9,10,5)            37.2529         calculate D2E/DX2 analytically  !
 ! D54   D(8,9,10,24)          -47.1383         calculate D2E/DX2 analytically  !
 ! D55   D(8,9,10,26)          -96.9732         calculate D2E/DX2 analytically  !
 ! D56   D(11,9,10,5)         -144.8275         calculate D2E/DX2 analytically  !
 ! D57   D(11,9,10,24)         130.7813         calculate D2E/DX2 analytically  !
 ! D58   D(11,9,10,26)          80.9465         calculate D2E/DX2 analytically  !
 ! D59   D(8,9,11,12)            0.518          calculate D2E/DX2 analytically  !
 ! D60   D(8,9,11,17)         -179.5713         calculate D2E/DX2 analytically  !
 ! D61   D(10,9,11,12)        -177.444          calculate D2E/DX2 analytically  !
 ! D62   D(10,9,11,17)           2.4667         calculate D2E/DX2 analytically  !
 ! D63   D(5,10,24,23)         145.9814         calculate D2E/DX2 analytically  !
 ! D64   D(9,10,24,23)        -111.6722         calculate D2E/DX2 analytically  !
 ! D65   D(26,10,24,23)        -38.2516         calculate D2E/DX2 analytically  !
 ! D66   D(5,10,26,25)           9.2146         calculate D2E/DX2 analytically  !
 ! D67   D(9,10,26,25)         105.1468         calculate D2E/DX2 analytically  !
 ! D68   D(24,10,26,25)          3.2233         calculate D2E/DX2 analytically  !
 ! D69   D(9,11,12,13)          -2.3733         calculate D2E/DX2 analytically  !
 ! D70   D(9,11,12,18)         178.9523         calculate D2E/DX2 analytically  !
 ! D71   D(17,11,12,13)        177.7164         calculate D2E/DX2 analytically  !
 ! D72   D(17,11,12,18)         -0.9579         calculate D2E/DX2 analytically  !
 ! D73   D(11,12,13,14)          1.3994         calculate D2E/DX2 analytically  !
 ! D74   D(11,12,13,15)       -178.4227         calculate D2E/DX2 analytically  !
 ! D75   D(18,12,13,14)       -179.936          calculate D2E/DX2 analytically  !
 ! D76   D(18,12,13,15)          0.2418         calculate D2E/DX2 analytically  !
 ! D77   D(12,13,14,8)           1.4405         calculate D2E/DX2 analytically  !
 ! D78   D(12,13,14,16)       -179.6959         calculate D2E/DX2 analytically  !
 ! D79   D(15,13,14,8)        -178.7362         calculate D2E/DX2 analytically  !
 ! D80   D(15,13,14,16)          0.1274         calculate D2E/DX2 analytically  !
 ! D81   D(25,23,24,10)         60.9297         calculate D2E/DX2 analytically  !
 ! D82   D(27,23,24,10)        -59.4214         calculate D2E/DX2 analytically  !
 ! D83   D(46,23,24,10)       -174.8245         calculate D2E/DX2 analytically  !
 ! D84   D(24,23,25,26)        -52.092          calculate D2E/DX2 analytically  !
 ! D85   D(24,23,25,34)       -171.1368         calculate D2E/DX2 analytically  !
 ! D86   D(24,23,25,45)         56.7142         calculate D2E/DX2 analytically  !
 ! D87   D(27,23,25,26)         69.2464         calculate D2E/DX2 analytically  !
 ! D88   D(27,23,25,34)        -49.7984         calculate D2E/DX2 analytically  !
 ! D89   D(27,23,25,45)        178.0527         calculate D2E/DX2 analytically  !
 ! D90   D(46,23,25,26)       -164.8181         calculate D2E/DX2 analytically  !
 ! D91   D(46,23,25,34)         76.1371         calculate D2E/DX2 analytically  !
 ! D92   D(46,23,25,45)        -56.0118         calculate D2E/DX2 analytically  !
 ! D93   D(24,23,27,28)       -158.8518         calculate D2E/DX2 analytically  !
 ! D94   D(24,23,27,29)        -34.6146         calculate D2E/DX2 analytically  !
 ! D95   D(24,23,27,33)         86.5284         calculate D2E/DX2 analytically  !
 ! D96   D(25,23,27,28)         82.4491         calculate D2E/DX2 analytically  !
 ! D97   D(25,23,27,29)       -153.3137         calculate D2E/DX2 analytically  !
 ! D98   D(25,23,27,33)        -32.1707         calculate D2E/DX2 analytically  !
 ! D99   D(46,23,27,28)        -48.6303         calculate D2E/DX2 analytically  !
 ! D100  D(46,23,27,29)         75.6068         calculate D2E/DX2 analytically  !
 ! D101  D(46,23,27,33)       -163.2502         calculate D2E/DX2 analytically  !
 ! D102  D(23,25,26,10)         19.5506         calculate D2E/DX2 analytically  !
 ! D103  D(34,25,26,10)        144.7446         calculate D2E/DX2 analytically  !
 ! D104  D(45,25,26,10)        -97.231          calculate D2E/DX2 analytically  !
 ! D105  D(23,25,34,35)        -51.5328         calculate D2E/DX2 analytically  !
 ! D106  D(23,25,34,36)        123.5401         calculate D2E/DX2 analytically  !
 ! D107  D(26,25,34,35)       -167.9609         calculate D2E/DX2 analytically  !
 ! D108  D(26,25,34,36)          7.1119         calculate D2E/DX2 analytically  !
 ! D109  D(45,25,34,35)         80.858          calculate D2E/DX2 analytically  !
 ! D110  D(45,25,34,36)       -104.0691         calculate D2E/DX2 analytically  !
 ! D111  D(23,27,29,30)         68.9894         calculate D2E/DX2 analytically  !
 ! D112  D(23,27,29,31)       -171.2974         calculate D2E/DX2 analytically  !
 ! D113  D(23,27,29,32)        -51.5187         calculate D2E/DX2 analytically  !
 ! D114  D(28,27,29,30)       -167.7982         calculate D2E/DX2 analytically  !
 ! D115  D(28,27,29,31)        -48.0849         calculate D2E/DX2 analytically  !
 ! D116  D(28,27,29,32)         71.6937         calculate D2E/DX2 analytically  !
 ! D117  D(33,27,29,30)        -51.452          calculate D2E/DX2 analytically  !
 ! D118  D(33,27,29,31)         68.2612         calculate D2E/DX2 analytically  !
 ! D119  D(33,27,29,32)       -171.9602         calculate D2E/DX2 analytically  !
 ! D120  D(27,29,30,5)         -45.4887         calculate D2E/DX2 analytically  !
 ! D121  D(31,29,30,5)        -166.5898         calculate D2E/DX2 analytically  !
 ! D122  D(32,29,30,5)          77.2557         calculate D2E/DX2 analytically  !
 ! D123  D(25,34,35,37)        172.6019         calculate D2E/DX2 analytically  !
 ! D124  D(25,34,35,38)         -5.4196         calculate D2E/DX2 analytically  !
 ! D125  D(36,34,35,37)         -2.5227         calculate D2E/DX2 analytically  !
 ! D126  D(36,34,35,38)        179.4558         calculate D2E/DX2 analytically  !
 ! D127  D(25,34,36,39)       -174.116          calculate D2E/DX2 analytically  !
 ! D128  D(25,34,36,40)          4.5187         calculate D2E/DX2 analytically  !
 ! D129  D(35,34,36,39)          0.9988         calculate D2E/DX2 analytically  !
 ! D130  D(35,34,36,40)        179.6335         calculate D2E/DX2 analytically  !
 ! D131  D(34,35,37,41)          2.4152         calculate D2E/DX2 analytically  !
 ! D132  D(34,35,37,42)       -178.2238         calculate D2E/DX2 analytically  !
 ! D133  D(38,35,37,41)       -179.5577         calculate D2E/DX2 analytically  !
 ! D134  D(38,35,37,42)         -0.1967         calculate D2E/DX2 analytically  !
 ! D135  D(34,36,39,41)          0.6272         calculate D2E/DX2 analytically  !
 ! D136  D(34,36,39,43)        179.9351         calculate D2E/DX2 analytically  !
 ! D137  D(40,36,39,41)       -178.0044         calculate D2E/DX2 analytically  !
 ! D138  D(40,36,39,43)          1.3035         calculate D2E/DX2 analytically  !
 ! D139  D(35,37,41,39)         -0.7606         calculate D2E/DX2 analytically  !
 ! D140  D(35,37,41,44)        179.5897         calculate D2E/DX2 analytically  !
 ! D141  D(42,37,41,39)        179.8815         calculate D2E/DX2 analytically  !
 ! D142  D(42,37,41,44)          0.2318         calculate D2E/DX2 analytically  !
 ! D143  D(36,39,41,37)         -0.7522         calculate D2E/DX2 analytically  !
 ! D144  D(36,39,41,44)        178.8975         calculate D2E/DX2 analytically  !
 ! D145  D(43,39,41,37)        179.9421         calculate D2E/DX2 analytically  !
 ! D146  D(43,39,41,44)         -0.4082         calculate D2E/DX2 analytically  !
 --------------------------------------------------------------------------------
 Trust Radius=3.00D-01 FncErr=1.00D-07 GrdErr=1.00D-06 EigMax=2.50D+02 EigMin=1.00D-04
 Number of steps in this run=    276 maximum allowed number of steps=    276.
 GradGradGradGradGradGradGradGradGradGradGradGradGradGradGradGradGradGrad

                          Input orientation:                          
 ---------------------------------------------------------------------
 Center     Atomic      Atomic             Coordinates (Angstroms)
 Number     Number       Type             X           Y           Z
 ---------------------------------------------------------------------
      1          6           0        4.397431   -1.530025   -0.452393
      2          6           0        5.017128   -2.339380    0.495251
      3          6           0        4.599204   -2.307704    1.824708
      4          6           0        3.568740   -1.456563    2.206540
      5          6           0        2.924349   -0.665026    1.253640
      6          6           0        3.331512   -0.704831   -0.084300
      7         16           0        2.493856    0.231350   -1.345041
      8          6           0        2.171617    1.763619   -0.497638
      9          6           0        1.737219    1.794582    0.831212
     10         16           0        1.555212    0.318659    1.797140
     11          6           0        1.388346    3.008148    1.426116
     12          6           0        1.461618    4.188965    0.695131
     13          6           0        1.930948    4.165568   -0.616657
     14          6           0        2.298947    2.959571   -1.206450
     15          1           0        2.014710    5.086953   -1.183961
     16          1           0        2.669217    2.942704   -2.226955
     17          1           0        1.058435    3.025737    2.460761
     18          1           0        1.172634    5.126755    1.158565
     19          1           0        4.736447   -1.541686   -1.483826
     20          1           0        3.255134   -1.408740    3.245008
     21          1           0        5.834525   -2.986668    0.194282
     22          1           0        5.085499   -2.930777    2.568286
     23          6           0       -0.829192   -1.119822   -0.001228
     24          1           0        0.221144   -0.928956   -0.207232
     25          6           0       -1.501549    0.241472    0.220675
     26          1           0       -0.872388    0.713389    0.974426
     27          6           0       -1.006753   -1.997442    1.238223
     28          1           0       -1.993257   -2.469363    1.197640
     29          6           0        0.084561   -3.045358    1.424534
     30          1           0        1.042421   -2.584019    1.680404
     31          1           0       -0.184306   -3.731759    2.234080
     32          1           0        0.232242   -3.639453    0.516300
     33          1           0       -1.020235   -1.338012    2.113993
     34          6           0       -2.915514    0.239559    0.723489
     35          6           0       -3.888436   -0.522898    0.076591
     36          6           0       -3.248020    0.917528    1.901090
     37          6           0       -5.159403   -0.652954    0.620161
     38          1           0       -3.643207   -1.044524   -0.840752
     39          6           0       -4.534757    0.812662    2.431226
     40          1           0       -2.494310    1.509327    2.415174
     41          6           0       -5.490206    0.020812    1.795673
     42          1           0       -5.897294   -1.273111    0.120262
     43          1           0       -4.786173    1.340617    3.346245
     44          1           0       -6.486252   -0.075618    2.217165
     45         35           0       -1.265934    1.455219   -1.307360
     46         35           0       -1.337549   -2.172448   -1.617258
 ---------------------------------------------------------------------
                    Distance matrix (angstroms):
                    1          2          3          4          5
     1  C    0.000000
     2  C    1.391801   0.000000
     3  C    2.414681   1.393958   0.000000
     4  C    2.786046   2.409503   1.389997   0.000000
     5  C    2.414279   2.785380   2.414467   1.396348   0.000000
     6  C    1.397362   2.418456   2.796526   2.422669   1.399089
     7  S    2.742783   4.045025   4.574559   4.076537   2.782437
     8  C    3.975473   5.090910   5.278460   4.431039   3.087377
     9  C    4.447177   5.287751   5.099681   3.976926   2.763584
    10  S    4.068936   4.554662   4.020501   2.715385   1.771317
    11  C    5.760070   6.529213   6.223083   5.029595   3.985130
    12  C    6.530134   7.436457   7.302541   6.212593   5.100269
    13  C    6.208889   7.285272   7.415059   6.500858   5.274419
    14  C    5.012854   6.193801   6.497945   5.723907   4.425028
    15  H    7.070852   8.184417   8.391225   7.531806   6.313050
    16  H    5.112837   6.389327   6.907069   6.310196   5.019497
    17  H    6.355339   6.951184   6.433289   5.143663   4.308191
    18  H    7.570153   8.423971   8.213179   7.083760   6.051634
    19  H    1.085782   2.152172   3.398826   3.871639   3.397933
    20  H    3.871734   3.395862   2.152188   1.085841   2.151296
    21  H    2.145981   1.085220   2.155296   3.394729   3.870579
    22  H    3.400007   2.156826   1.085178   2.145862   3.395952
    23  C    5.262072   5.992768   5.849153   4.932488   3.983793
    24  H    4.226436   5.048192   5.019675   4.160657   3.084011
    25  C    6.195901   7.016362   6.803705   5.703930   4.634364
    26  H    5.902517   6.650970   6.307797   5.094155   4.048852
    27  C    5.681713   6.079151   5.645085   4.708006   4.150799
    28  H    6.666773   7.046683   6.624190   5.742774   5.238475
    29  C    4.941653   5.068746   4.591979   3.908364   3.709391
    30  H    4.112884   4.154844   3.570417   2.816072   2.721455
    31  H    5.749529   5.658371   5.007743   4.388921   4.475472
    32  H    4.768318   4.958404   4.749299   4.330605   4.079010
    33  H    5.997859   6.330309   5.709823   4.591439   4.093026
    34  C    7.615333   8.344449   8.010756   6.864533   5.933240
    35  C    8.363595   9.098569   8.847682   7.811395   6.915178
    36  C    8.365544   8.994248   8.484508   7.224806   6.404827
    37  C    9.656744  10.316076   9.970935   8.907461   8.108544
    38  H    8.064638   8.857932   8.754293   7.840150   6.903860
    39  C    9.674059  10.243138   9.671287   8.418226   7.694708
    40  H    8.059572   8.655654   8.076900   6.752822   5.953053
    41  C   10.257888  10.847381  10.354662   9.187815   8.459841
    42  H   10.313840  10.972792  10.684193   9.694948   8.914914
    43  H   10.344507  10.852431  10.183841   8.884127   8.237339
    44  H   11.300283  11.849783  11.314750  10.149384   9.478143
    45  Br   6.458820   7.558125   7.639979   6.648311   5.349078
    46  Br   5.887242   6.698692   6.863706   6.261437   5.355199
                    6          7          8          9         10
     6  C    0.000000
     7  S    1.779767   0.000000
     8  C    2.758523   1.780387   0.000000
     9  C    3.102740   2.784290   1.398393   0.000000
    10  S    2.782551   3.280545   2.780984   1.773272   0.000000
    11  C    4.454600   4.075791   2.421404   1.395839   2.720083
    12  C    5.296532   4.570616   2.794477   2.414031   4.025227
    13  C    5.095662   4.040480   2.416908   2.784857   4.557006
    14  C    3.969037   2.738683   1.396040   2.413463   4.068060
    15  H    6.040528   4.881845   3.397088   3.870094   5.642227
    16  H    4.281836   2.856565   2.151368   3.396938   4.931527
    17  H    5.055824   4.934892   3.403563   2.152190   2.831157
    18  H    6.341361   5.654968   3.879647   3.395481   4.865381
    19  H    2.152404   2.862190   4.298367   5.048312   4.934154
    20  H    3.403765   4.933355   5.024467   4.288560   2.823112
    21  H    3.398450   4.887251   6.038284   6.328819   5.639757
    22  H    3.881690   5.659487   6.318857   6.046273   4.859674
    23  C    4.182174   3.830685   4.191123   3.971545   3.314926
    24  H    3.120855   2.793947   3.337460   3.285500   2.711787
    25  C    4.934266   4.291250   4.040427   3.643422   3.440202
    26  H    4.561252   4.116295   3.540610   2.828345   2.593436
    27  C    4.715979   4.888254   5.221190   4.698349   3.498625
    28  H    5.754138   5.821792   6.175620   5.677319   4.552373
    29  C    4.277539   4.920576   5.583620   5.148624   3.690293
    30  H    3.447530   4.380215   4.992084   4.513980   2.949936
    31  H    5.186343   5.974018   6.573571   6.016705   4.429755
    32  H    4.310244   4.854133   5.829445   5.647377   4.365484
    33  H    4.916413   5.174616   5.160296   4.366031   3.078617
    34  C    6.369437   5.791387   5.449111   4.906896   4.598519
    35  C    7.224032   6.582065   6.502472   6.130918   5.770772
    36  C    7.061449   6.631542   5.986838   5.173632   4.841538
    37  C    8.520246   7.950873   7.799561   7.321091   6.885882
    38  H    7.023839   6.288538   6.466496   6.309118   5.986677
    39  C    8.396954   7.999970   7.379567   6.546900   6.142787
    40  H    6.714914   6.376068   5.506361   4.527267   4.265945
    41  C    9.048954   8.582171   8.185364   7.504140   7.051711
    42  H    9.248548   8.649966   8.643544   8.258449   7.802916
    43  H    9.047061   8.731407   7.960227   7.006149   6.607366
    44  H   10.103521   9.665706   9.258058   8.546578   8.062073
    45  Br   5.224768   3.954149   3.545069   3.702376   4.346096
    46  Br   5.128742   4.531226   5.390772   5.584490   5.121698
                   11         12         13         14         15
    11  C    0.000000
    12  C    1.390696   0.000000
    13  C    2.409763   1.393415   0.000000
    14  C    2.786029   2.414237   1.392016   0.000000
    15  H    3.395035   2.154827   1.085265   2.146404   0.000000
    16  H    3.871672   3.398536   2.152556   1.085732   2.472654
    17  H    1.086113   2.152465   3.395732   3.871910   4.295005
    18  H    2.146302   1.085234   2.156463   3.399789   2.489599
    19  H    6.354410   6.950735   6.418376   5.126369   7.171933
    20  H    5.128564   6.407252   6.909330   6.309668   7.959174
    21  H    7.564638   8.418009   8.188407   7.058337   9.037361
    22  H    7.088323   8.205605   8.393638   7.530585   9.369797
    23  C    4.898461   5.823740   5.994370   5.280082   6.928975
    24  H    4.419386   5.342860   5.389363   4.520657   6.353113
    25  C    4.178406   4.958646   5.280312   4.885542   6.149452
    26  H    3.252824   4.195857   4.723111   4.456335   5.667630
    27  C    5.552273   6.682772   7.074840   6.440191   8.073715
    28  H    6.441317   7.518112   7.919177   7.326390   8.878836
    29  C    6.192317   7.400253   7.718359   6.919881   8.755810
    30  H    5.608624   6.857099   7.184907   6.375278   8.245832
    31  H    6.967954   8.235004   8.658451   7.923237   9.710219
    32  H    6.808446   7.926378   8.067685   7.126448   9.067427
    33  H    5.016328   6.222559   6.815814   6.364867   7.833745
    34  C    5.165460   5.895583   6.379477   6.189809   7.172357
    35  C    6.491066   7.155929   7.505167   7.215088   8.240543
    36  C    5.108051   5.859806   6.611393   6.677993   7.389044
    37  C    7.544949   8.202909   8.661464   8.486096   9.363188
    38  H    6.846851   7.470447   7.633248   7.174657   8.350139
    39  C    6.396370   7.097180   7.895373   8.033767   8.615954
    40  H    4.277817   5.078225   5.985860   6.180185   6.788552
    41  C    7.508344   8.180009   8.835828   8.849856   9.532459
    42  H    8.550730   9.182502   9.560526   9.319556  10.234804
    43  H    6.677742   7.360461   8.294857   8.575953   8.989428
    44  H    8.493802   9.147234   9.842127   9.905212  10.511239
    45  Br   4.114448   4.350043   4.247719   3.870612   4.895645
    46  Br   6.597818   7.324620   7.201022   6.303212   8.007764
                   16         17         18         19         20
    16  H    0.000000
    17  H    4.957438   0.000000
    18  H    4.297858   2.474476   0.000000
    19  H    4.993539   7.067453   8.009438   0.000000
    20  H    7.015750   5.010501   7.169571   4.957200   0.000000
    21  H    7.144160   8.006059   9.406950   2.471800   4.295351
    22  H    7.958048   7.190888   9.067615   4.297793   2.474830
    23  C    5.804898   5.177855   6.661242   5.775154   5.225250
    24  H    5.006206   4.843433   6.280316   4.732134   4.620958
    25  C    5.539209   4.395866   5.647732   6.708023   5.873314
    26  H    5.268933   3.359200   4.867630   6.525902   5.166760
    27  C    7.065781   5.567039   7.450521   6.371939   4.747361
    28  H    7.921931   6.411273   8.229544   7.303407   5.732560
    29  C    7.474671   6.235414   8.248519   5.688553   4.005643
    30  H    6.961220   5.663795   7.729509   4.974398   2.953873
    31  H    8.520087   6.874558   9.026145   6.544697   4.271784
    32  H    7.535853   6.992016   8.839867   5.356211   4.643254
    33  H    7.126038   4.845970   6.893093   6.791552   4.423005
    34  C    6.870323   5.154917   6.386465   8.160734   6.866720
    35  C    7.766565   6.538242   7.661832   8.823913   7.864743
    36  C    7.493717   4.827352   6.149074   9.014272   7.036238
    37  C    9.073154   7.455339   8.590088  10.156006   8.846777
    38  H    7.593829   7.040771   8.079250   8.418985   8.025783
    39  C    8.839286   6.015178   7.266731  10.335657   8.141208
    40  H    7.089848   3.863104   5.302012   8.763260   6.500757
    41  C    9.554851   7.235787   8.418432  10.852693   8.979152
    42  H    9.831970   8.505304   9.592718  10.757401   9.672092
    43  H    9.445109   6.146800   7.391087  11.059726   8.498931
    44  H   10.615229   8.160885   9.319005  11.907798   9.885761
    45  Br   4.306237   4.697654   5.050503   6.711271   7.026121
    46  Br   6.526154   7.027952   8.202718   6.108117   6.731836
                   21         22         23         24         25
    21  H    0.000000
    22  H    2.489992   0.000000
    23  C    6.923039   6.698174   0.000000
    24  H    5.992115   5.947498   1.087232   0.000000
    25  C    8.014959   7.678779   1.534414   2.126188   0.000000
    26  H    7.699463   7.163571   2.077120   2.299875   1.089353
    27  C    6.990813   6.305213   1.529047   2.176863   2.508578
    28  H    7.908761   7.224982   2.147928   3.041396   2.923160
    29  C    5.880395   5.131343   2.564260   2.675906   3.842951
    30  H    5.033383   4.153920   2.911133   2.641382   4.072590
    31  H    6.398614   5.340797   3.497813   3.738997   4.644943
    32  H    5.649372   5.316669   2.782628   2.805426   4.260869
    33  H    7.306921   6.326395   2.135009   2.663913   2.512187
    34  C    9.340866   8.801734   2.593428   3.474233   1.500707
    35  C   10.030951   9.619664   3.117908   4.139334   2.510428
    36  C   10.032376   9.203377   3.690574   4.459778   2.516149
    37  C   11.246957  10.674347   4.399411   5.450784   3.786751
    38  H    9.729883   9.558755   2.937542   3.917641   2.714242
    39  C   11.267690  10.323829   4.835549   5.710805   3.796465
    40  H    9.721925   8.785868   3.940056   4.493988   2.721921
    41  C   11.826196  11.007013   5.123958   6.126435   4.294030
    42  H   11.856531  11.373760   5.071875   6.136854   4.650443
    43  H   11.893674  10.784245   5.737337   6.546097   4.665411
    44  H   12.820601  11.923952   6.165546   7.182969   5.379013
    45  Br   8.508925   8.637030   2.920199   3.017610   1.965601
    46  Br   7.441994   7.703855   1.994493   2.442124   3.038405
                   26         27         28         29         30
    26  H    0.000000
    27  C    2.726948   0.000000
    28  H    3.381728   1.094325   0.000000
    29  C    3.904680   1.524403   2.168082   0.000000
    30  H    3.877860   2.176858   3.075963   1.093526   0.000000
    31  H    4.671138   2.162407   2.437243   1.094897   1.768820
    32  H    4.514125   2.180019   2.605030   1.095284   1.767900
    33  H    2.351323   1.096359   1.751122   2.147314   2.448486
    34  C    2.112309   2.985380   2.900627   4.503620   4.955152
    35  C    3.380985   3.439152   2.938908   4.895351   5.579766
    36  C    2.558126   3.736271   3.679715   5.199776   5.542330
    37  C    4.513413   4.408418   3.695579   5.819774   6.581470
    38  H    3.750009   3.490140   2.984551   4.799074   5.539078
    39  C    3.942723   4.665485   4.330432   6.102118   6.573134
    40  H    2.310823   3.986912   4.190873   5.327016   5.459289
    41  C    4.741134   4.948278   4.334428   6.373160   7.033751
    42  H    5.470417   5.068716   4.222945   6.373741   7.232715
    43  H    4.619162   5.465383   5.189685   6.830359   7.221517
    44  H    5.803654   5.888688   5.191960   7.254185   7.953685
    45  Br   2.431406   4.297445   4.712363   5.435281   5.529076
    46  Br   3.906566   2.879900   2.905471   3.469419   4.087569
                   31         32         33         34         35
    31  H    0.000000
    32  H    1.769972   0.000000
    33  H    2.538350   3.068868   0.000000
    34  C    5.051015   4.999803   2.830956   0.000000
    35  C    5.354636   5.185195   3.611370   1.395133   0.000000
    36  C    5.577911   5.898809   3.177391   1.398909   2.411173
    37  C    6.069215   6.164398   4.453487   2.417084   1.388431
    38  H    5.351618   4.857402   3.961898   2.150641   1.083397
    39  C    6.294208   6.797981   4.132542   2.422140   2.783120
    40  H    5.730436   6.127785   3.220395   2.156739   3.397425
    41  C    6.513568   6.912362   4.682774   2.797582   2.411748
    42  H    6.568973   6.582373   5.269239   3.397509   2.144816
    43  H    6.938522   7.615391   4.782864   3.404489   3.869012
    44  H    7.285752   7.793075   5.610849   3.883372   3.395698
    45  Br   6.373104   5.614797   4.423592   2.885011   3.564517
    46  Br   4.312102   3.027939   3.836562   3.713064   3.478098
                   36         37         38         39         40
    36  C    0.000000
    37  C    2.785781   0.000000
    38  H    3.394631   2.141599   0.000000
    39  C    1.395612   2.412088   3.866502   0.000000
    40  H    1.087468   3.873016   4.294552   2.156159   0.000000
    41  C    2.417149   1.394711   3.390735   1.394215   3.402183
    42  H    3.871550   1.085807   2.461038   3.398163   4.958718
    43  H    2.152532   3.397817   4.952395   1.085913   2.479515
    44  H    3.401821   2.155056   4.286320   2.154808   4.299635
    45  Br   3.809452   4.828958   3.481072   5.007505   3.920344
    46  Br   5.057334   4.682037   2.681647   5.960138   5.581583
                   41         42         43         44         45
    41  C    0.000000
    42  H    2.155681   0.000000
    43  H    2.154489   4.298038   0.000000
    44  H    1.085846   2.485531   2.484112   0.000000
    45  Br   5.434226   5.561599   5.836202   6.482088   0.000000
    46  Br   5.805433   4.961759   6.990779   6.753417   3.641584
                   46
    46  Br   0.000000
 Stoichiometry    C22H20Br2S2
 Framework group  C1[X(C22H20Br2S2)]
 Deg. of freedom   132
 Full point group                 C1      NOp   1
 Largest Abelian subgroup         C1      NOp   1
 Largest concise Abelian subgroup C1      NOp   1
                         Standard orientation:                         
 ---------------------------------------------------------------------
 Center     Atomic      Atomic             Coordinates (Angstroms)
 Number     Number       Type             X           Y           Z
 ---------------------------------------------------------------------
      1          6           0        4.340409   -1.519255   -0.653719
      2          6           0        4.964294   -2.376148    0.248285
      3          6           0        4.557338   -2.407511    1.581147
      4          6           0        3.533699   -1.571912    2.012457
      5          6           0        2.885001   -0.732463    1.104544
      6          6           0        3.281092   -0.708765   -0.237097
      7         16           0        2.437259    0.290880   -1.443838
      8          6           0        2.128541    1.781387   -0.520333
      9          6           0        1.705104    1.749405    0.812026
     10         16           0        1.524590    0.228989    1.706587
     11          6           0        1.366325    2.933969    1.468077
     12          6           0        1.438746    4.148634    0.794742
     13          6           0        1.897285    4.187206   -0.520500
     14          6           0        2.255264    3.009879   -1.171238
     15          1           0        1.980406    5.134748   -1.043046
     16          1           0        2.617144    3.041199   -2.194407
     17          1           0        1.044919    2.902525    2.505068
     18          1           0        1.157592    5.063908    1.305584
     19          1           0        4.670971   -1.482082   -1.687290
     20          1           0        3.228759   -1.573408    3.054600
     21          1           0        5.776414   -3.011234   -0.090580
     22          1           0        5.046971   -3.067900    2.289496
     23          6           0       -0.880551   -1.111004   -0.139612
     24          1           0        0.168889   -0.914463   -0.344846
     25          6           0       -1.545198    0.240514    0.153765
     26          1           0       -0.907895    0.672758    0.924284
     27          6           0       -1.051812   -2.047146    1.057172
     28          1           0       -2.040642   -2.512668    1.001931
     29          6           0        0.036447   -3.107147    1.183247
     30          1           0        0.998339   -2.662550    1.453237
     31          1           0       -0.228787   -3.831039    1.960700
     32          1           0        0.174169   -3.656955    0.246021
     33          1           0       -1.055323   -1.431028    1.964028
     34          6           0       -2.955021    0.219695    0.667659
     35          6           0       -3.936455   -0.506591   -0.007389
     36          6           0       -3.275007    0.840905    1.879539
     37          6           0       -5.203509   -0.657943    0.539794
     38          1           0       -3.700951   -0.983956   -0.951004
     39          6           0       -4.557830    0.715428    2.414660
     40          1           0       -2.514593    1.404052    2.415470
     41          6           0       -5.521827   -0.040836    1.749370
     42          1           0       -5.948112   -1.250166    0.016521
     43          1           0       -4.799513    1.199251    3.356313
     44          1           0       -6.514819   -0.153743    2.173965
     45         35           0       -1.316782    1.526187   -1.315405
     46         35           0       -1.406576   -2.081814   -1.800584
 ---------------------------------------------------------------------
 Rotational constants (GHZ):           0.1833508           0.1108775           0.0938426
 Standard basis: 6-31+G(d,p) (6D, 7F)
 There are   632 symmetry adapted cartesian basis functions of A   symmetry.
 There are   632 symmetry adapted basis functions of A   symmetry.
   632 basis functions,  1130 primitive gaussians,   632 cartesian basis functions
   127 alpha electrons      127 beta electrons
       nuclear repulsion energy      3918.8303794339 Hartrees.
 NAtoms=   46 NActive=   46 NUniq=   46 SFac= 1.00D+00 NAtFMM=   60 NAOKFM=F Big=F
 Integral buffers will be    131072 words long.
 Raffenetti 2 integral format.
 Two-electron integral symmetry is turned on.
 Nuclear repulsion after empirical dispersion term =     3918.7869173421 Hartrees.
 Force inversion solution in PCM.
 ------------------------------------------------------------------------------
 Polarizable Continuum Model (PCM)
 =================================
 Model                : PCM.
 Atomic radii         : SMD-Coulomb.
 Polarization charges : Total charges.
 Charge compensation  : None.
 Solution method      : Matrix inversion.
 Cavity type          : VdW (van der Waals Surface) (Alpha=1.000).
 Cavity algorithm     : GePol (No added spheres)
                        Default sphere list used, NSphG=   46.
                        Lebedev-Laikov grids with approx.  5.0 points / Ang**2.
                        Smoothing algorithm: York/Karplus (Gamma=1.0000).
                        Polarization charges: spherical gaussians, with
                                              point-specific exponents (IZeta= 3).
                        Self-potential: point-specific (ISelfS= 7).
                        Self-field    : sphere-specific E.n sum rule (ISelfD= 2).
 1st derivatives      : Analytical E(r).r(x)/FMM algorithm (CHGder, D1EAlg=3).
                        Cavity 1st derivative terms included.
 2nd derivatives      : Analytical E(r).r(xy)/FMM algorithm (CHGder, D2EAlg=3).
                        Cavity 2nd derivative terms included.
 Solvent              : Dichloromethane, Eps=   8.930000 Eps(inf)=   2.028346
 ------------------------------------------------------------------------------
 ------------------------------------------------------------------------------
 Atomic radii for non-electrostatic terms: SMD-CDS.
 ------------------------------------------------------------------------------
 Nuclear repulsion after PCM non-electrostatic terms =     3918.7689635884 Hartrees.
 One-electron integrals computed using PRISM.
 NBasis=   632 RedAO= T EigKep=  1.30D-06  NBF=   632
 NBsUse=   630 1.00D-06 EigRej=  9.37D-07 NBFU=   630
 ExpMin= 3.50D-02 ExpMax= 5.74D+05 ExpMxC= 5.74D+03 IAcc=3 IRadAn=         5 AccDes= 0.00D+00
 Harris functional with IExCor= 4639 and IRadAn=       5 diagonalized for initial guess.
 HarFok:  IExCor= 4639 AccDes= 0.00D+00 IRadAn=         5 IDoV= 1 UseB2=F ITyADJ=14
 ICtDFT=  3500011 ScaDFX=  1.000000  1.000000  1.000000  1.000000
 FoFCou: FMM=F IPFlag=           0 FMFlag=      100000 FMFlg1=           0
         NFxFlg=           0 DoJE=T BraDBF=F KetDBF=T FulRan=T
         wScrn=  0.000000 ICntrl=       500 IOpCl=  0 I1Cent=   200000004 NGrid=           0
         NMat0=    1 NMatS0=      1 NMatT0=    0 NMatD0=    1 NMtDS0=    0 NMtDT0=    0
 Petite list used in FoFCou.
 Requested convergence on RMS density matrix=1.00D-08 within 128 cycles.
 Requested convergence on MAX density matrix=1.00D-06.
 Requested convergence on             energy=1.00D-06.
 No special actions if energy rises.
 Inv3:  Mode=1 IEnd=    35253552.
 Iteration    1 A*A^-1 deviation from unit magnitude is 3.11D-15 for     25.
 Iteration    1 A*A^-1 deviation from orthogonality  is 2.00D-15 for   1751    167.
 Iteration    1 A^-1*A deviation from unit magnitude is 3.11D-15 for   2987.
 Iteration    1 A^-1*A deviation from orthogonality  is 1.54D-14 for   2022   1985.
 Error on total polarization charges =  0.04898
 SCF Done:  E(RwB97XD) =  -6790.07593897     A.U. after   18 cycles
            NFock= 18  Conv=0.22D-08     -V/T= 2.0064
 SMD-CDS (non-electrostatic) energy       (kcal/mol) =     -11.27
 (included in total energy above)
 DoSCS=F DFT=T ScalE2(SS,OS)=  1.000000  1.000000
 Range of M.O.s used for correlation:     1   630
 NBasis=   632 NAE=   127 NBE=   127 NFC=     0 NFV=     0
 NROrb=    630 NOA=   127 NOB=   127 NVA=   503 NVB=   503

 **** Warning!!: The largest alpha MO coefficient is  0.14008596D+03

 Symmetrizing basis deriv contribution to polar:
 IMax=3 JMax=2 DiffMx= 0.00D+00
 G2DrvN: will do    47 centers at a time, making    1 passes.
 Calling FoFCou, ICntrl=  3107 FMM=F I1Cent=   0 AccDes= 0.00D+00.
 NEqPCM:  Using equilibrium solvation (IEInf=0, Eps=   8.9300, EpsInf=   2.0283)
 G2PCM: DoFxE=T DoFxN=T DoGrad=T DoDP/DQ/DG/TGxP=FFFF NFrqRd=   0 IEInf=0 SqF1=F DoCFld=F IF1Alg=4.
 End of G2Drv F.D. properties file   721 does not exist.
 End of G2Drv F.D. properties file   722 does not exist.
 End of G2Drv F.D. properties file   788 does not exist.
          IDoAtm=1111111111111111111111111111111111111111111111
 NEqPCM:  Using equilibrium solvation (IEInf=0, Eps=   8.9300, EpsInf=   2.0283)
          Differentiating once with respect to nuclear coordinates.
 CalDSu exits because no D1Ps are significant.
          There are   141 degrees of freedom in the 1st order CPHF.  IDoFFX=6 NUNeed=     0.
    135 vectors produced by pass  0 Test12= 6.39D-14 1.00D-09 XBig12= 2.93D-01 7.93D-02.
 AX will form   135 AO Fock derivatives at one time.
    135 vectors produced by pass  1 Test12= 6.39D-14 1.00D-09 XBig12= 1.78D-02 2.37D-02.
    135 vectors produced by pass  2 Test12= 6.39D-14 1.00D-09 XBig12= 7.21D-04 2.77D-03.
    135 vectors produced by pass  3 Test12= 6.39D-14 1.00D-09 XBig12= 1.05D-05 2.97D-04.
    135 vectors produced by pass  4 Test12= 6.39D-14 1.00D-09 XBig12= 9.70D-08 2.30D-05.
    135 vectors produced by pass  5 Test12= 6.39D-14 1.00D-09 XBig12= 7.95D-10 2.30D-06.
    135 vectors produced by pass  6 Test12= 6.39D-14 1.00D-09 XBig12= 5.74D-12 2.00D-07.
     83 vectors produced by pass  7 Test12= 6.39D-14 1.00D-09 XBig12= 4.07D-14 1.32D-08.
 InvSVY:  IOpt=1 It=  1 EMax= 5.00D-16
 Solved reduced A of dimension  1028 with   141 vectors.
 End of Minotr F.D. properties file   721 does not exist.
 End of Minotr F.D. properties file   722 does not exist.
 End of Minotr F.D. properties file   788 does not exist.

 **********************************************************************

            Population analysis using the SCF Density.

 **********************************************************************

 Orbital symmetries:
       Occupied  (A) (A) (A) (A) (A) (A) (A) (A) (A) (A) (A) (A)
                 (A) (A) (A) (A) (A) (A) (A) (A) (A) (A) (A) (A)
                 (A) (A) (A) (A) (A) (A) (A) (A) (A) (A) (A) (A)
                 (A) (A) (A) (A) (A) (A) (A) (A) (A) (A) (A) (A)
                 (A) (A) (A) (A) (A) (A) (A) (A) (A) (A) (A) (A)
                 (A) (A) (A) (A) (A) (A) (A) (A) (A) (A) (A) (A)
                 (A) (A) (A) (A) (A) (A) (A) (A) (A) (A) (A) (A)
                 (A) (A) (A) (A) (A) (A) (A) (A) (A) (A) (A) (A)
                 (A) (A) (A) (A) (A) (A) (A) (A) (A) (A) (A) (A)
                 (A) (A) (A) (A) (A) (A) (A) (A) (A) (A) (A) (A)
                 (A) (A) (A) (A) (A) (A) (A)
       Virtual   (A) (A) (A) (A) (A) (A) (A) (A) (A) (A) (A) (A)
                 (A) (A) (A) (A) (A) (A) (A) (A) (A) (A) (A) (A)
                 (A) (A) (A) (A) (A) (A) (A) (A) (A) (A) (A) (A)
                 (A) (A) (A) (A) (A) (A) (A) (A) (A) (A) (A) (A)
                 (A) (A) (A) (A) (A) (A) (A) (A) (A) (A) (A) (A)
                 (A) (A) (A) (A) (A) (A) (A) (A) (A) (A) (A) (A)
                 (A) (A) (A) (A) (A) (A) (A) (A) (A) (A) (A) (A)
                 (A) (A) (A) (A) (A) (A) (A) (A) (A) (A) (A) (A)
                 (A) (A) (A) (A) (A) (A) (A) (A) (A) (A) (A) (A)
                 (A) (A) (A) (A) (A) (A) (A) (A) (A) (A) (A) (A)
                 (A) (A) (A) (A) (A) (A) (A) (A) (A) (A) (A) (A)
                 (A) (A) (A) (A) (A) (A) (A) (A) (A) (A) (A) (A)
                 (A) (A) (A) (A) (A) (A) (A) (A) (A) (A) (A) (A)
                 (A) (A) (A) (A) (A) (A) (A) (A) (A) (A) (A) (A)
                 (A) (A) (A) (A) (A) (A) (A) (A) (A) (A) (A) (A)
                 (A) (A) (A) (A) (A) (A) (A) (A) (A) (A) (A) (A)
                 (A) (A) (A) (A) (A) (A) (A) (A) (A) (A) (A) (A)
                 (A) (A) (A) (A) (A) (A) (A) (A) (A) (A) (A) (A)
                 (A) (A) (A) (A) (A) (A) (A) (A) (A) (A) (A) (A)
                 (A) (A) (A) (A) (A) (A) (A) (A) (A) (A) (A) (A)
                 (A) (A) (A) (A) (A) (A) (A) (A) (A) (A) (A) (A)
                 (A) (A) (A) (A) (A) (A) (A) (A) (A) (A) (A) (A)
                 (A) (A) (A) (A) (A) (A) (A) (A) (A) (A) (A) (A)
                 (A) (A) (A) (A) (A) (A) (A) (A) (A) (A) (A) (A)
                 (A) (A) (A) (A) (A) (A) (A) (A) (A) (A) (A) (A)
                 (A) (A) (A) (A) (A) (A) (A) (A) (A) (A) (A) (A)
                 (A) (A) (A) (A) (A) (A) (A) (A) (A) (A) (A) (A)
                 (A) (A) (A) (A) (A) (A) (A) (A) (A) (A) (A) (A)
                 (A) (A) (A) (A) (A) (A) (A) (A) (A) (A) (A) (A)
                 (A) (A) (A) (A) (A) (A) (A) (A) (A) (A) (A) (A)
                 (A) (A) (A) (A) (A) (A) (A) (A) (A) (A) (A) (A)
                 (A) (A) (A) (A) (A) (A) (A) (A) (A) (A) (A) (A)
                 (A) (A) (A) (A) (A) (A) (A) (A) (A) (A) (A) (A)
                 (A) (A) (A) (A) (A) (A) (A) (A) (A) (A) (A) (A)
                 (A) (A) (A) (A) (A) (A) (A) (A) (A) (A) (A) (A)
                 (A) (A) (A) (A) (A) (A) (A) (A) (A) (A) (A) (A)
                 (A) (A) (A) (A) (A) (A) (A) (A) (A) (A) (A) (A)
                 (A) (A) (A) (A) (A) (A) (A) (A) (A) (A) (A) (A)
                 (A) (A) (A) (A) (A) (A) (A) (A) (A) (A) (A) (A)
                 (A) (A) (A) (A) (A) (A) (A) (A) (A) (A) (A) (A)
                 (A) (A) (A) (A) (A) (A) (A) (A) (A) (A) (A) (A)
                 (A) (A) (A) (A) (A) (A) (A) (A) (A) (A) (A)
 The electronic state is 1-A.
 Alpha  occ. eigenvalues -- -483.19678-483.19442 -89.07223 -89.07016 -62.05610
 Alpha  occ. eigenvalues --  -62.05420 -56.54687 -56.54543 -56.54362 -56.54335
 Alpha  occ. eigenvalues --  -56.54211 -56.54208 -10.36912 -10.36381 -10.35373
 Alpha  occ. eigenvalues --  -10.35316 -10.35214 -10.35128 -10.32111 -10.31934
 Alpha  occ. eigenvalues --  -10.31926 -10.31821 -10.31707 -10.31432 -10.31374
 Alpha  occ. eigenvalues --  -10.31286 -10.31211 -10.31038 -10.30815 -10.30736
 Alpha  occ. eigenvalues --  -10.30613 -10.30423 -10.30218 -10.28269  -8.70169
 Alpha  occ. eigenvalues --   -8.70076  -8.08853  -8.08591  -6.64507  -6.64394
 Alpha  occ. eigenvalues --   -6.63263  -6.63248  -6.63213  -6.63192  -6.03913
 Alpha  occ. eigenvalues --   -6.03654  -6.03508  -6.03258  -6.02893  -6.02622
 Alpha  occ. eigenvalues --   -2.75050  -2.74941  -2.74693  -2.74681  -2.74608
 Alpha  occ. eigenvalues --   -2.74591  -2.73675  -2.73675  -2.73637  -2.73636
 Alpha  occ. eigenvalues --   -1.00351  -0.97898  -0.97573  -0.94381  -0.91621
 Alpha  occ. eigenvalues --   -0.90890  -0.89156  -0.86539  -0.86067  -0.85226
 Alpha  occ. eigenvalues --   -0.84929  -0.84372  -0.82148  -0.79568  -0.78081
 Alpha  occ. eigenvalues --   -0.73004  -0.71710  -0.71094  -0.70554  -0.70530
 Alpha  occ. eigenvalues --   -0.69446  -0.66009  -0.65765  -0.62443  -0.60365
 Alpha  occ. eigenvalues --   -0.58957  -0.57449  -0.56332  -0.55686  -0.55346
 Alpha  occ. eigenvalues --   -0.55219  -0.54187  -0.53428  -0.52741  -0.52165
 Alpha  occ. eigenvalues --   -0.51822  -0.51490  -0.50944  -0.50806  -0.50202
 Alpha  occ. eigenvalues --   -0.48100  -0.47793  -0.46988  -0.46717  -0.45922
 Alpha  occ. eigenvalues --   -0.45523  -0.44046  -0.43814  -0.43359  -0.43101
 Alpha  occ. eigenvalues --   -0.42691  -0.42543  -0.42019  -0.41686  -0.40994
 Alpha  occ. eigenvalues --   -0.38760  -0.38474  -0.36345  -0.36255  -0.35234
 Alpha  occ. eigenvalues --   -0.34837  -0.34490  -0.34123  -0.33388  -0.32409
 Alpha  occ. eigenvalues --   -0.31056  -0.28584
 Alpha virt. eigenvalues --    0.02672   0.02974   0.03733   0.04483   0.04655
 Alpha virt. eigenvalues --    0.05064   0.05372   0.06150   0.06425   0.06693
 Alpha virt. eigenvalues --    0.07415   0.07507   0.08310   0.08467   0.08709
 Alpha virt. eigenvalues --    0.08984   0.09080   0.09556   0.09922   0.10158
 Alpha virt. eigenvalues --    0.10625   0.10810   0.10876   0.11229   0.11346
 Alpha virt. eigenvalues --    0.11539   0.12162   0.12628   0.12679   0.13042
 Alpha virt. eigenvalues --    0.13294   0.13803   0.13858   0.14079   0.14208
 Alpha virt. eigenvalues --    0.14527   0.15083   0.15339   0.15772   0.16097
 Alpha virt. eigenvalues --    0.16400   0.17064   0.17120   0.17249   0.17554
 Alpha virt. eigenvalues --    0.17961   0.18143   0.18348   0.18645   0.18970
 Alpha virt. eigenvalues --    0.19180   0.19442   0.19731   0.20140   0.20237
 Alpha virt. eigenvalues --    0.20624   0.20750   0.21123   0.21695   0.21864
 Alpha virt. eigenvalues --    0.22336   0.22603   0.22719   0.22871   0.23024
 Alpha virt. eigenvalues --    0.23292   0.23750   0.23775   0.23927   0.24018
 Alpha virt. eigenvalues --    0.24577   0.24721   0.24876   0.25054   0.25393
 Alpha virt. eigenvalues --    0.25719   0.25748   0.25879   0.26548   0.26723
 Alpha virt. eigenvalues --    0.27009   0.27157   0.27389   0.27454   0.27805
 Alpha virt. eigenvalues --    0.27907   0.28041   0.28315   0.28420   0.28727
 Alpha virt. eigenvalues --    0.28926   0.29278   0.29658   0.29799   0.29987
 Alpha virt. eigenvalues --    0.30196   0.30463   0.30521   0.30713   0.31011
 Alpha virt. eigenvalues --    0.31500   0.31644   0.31905   0.32203   0.32567
 Alpha virt. eigenvalues --    0.32903   0.33029   0.33193   0.33473   0.33830
 Alpha virt. eigenvalues --    0.34069   0.34247   0.34561   0.34793   0.35408
 Alpha virt. eigenvalues --    0.35572   0.35779   0.36139   0.36464   0.36916
 Alpha virt. eigenvalues --    0.37089   0.37473   0.37669   0.37792   0.38044
 Alpha virt. eigenvalues --    0.38794   0.39057   0.39408   0.39849   0.40088
 Alpha virt. eigenvalues --    0.40500   0.40709   0.40928   0.41204   0.41900
 Alpha virt. eigenvalues --    0.41994   0.42923   0.43261   0.44121   0.44226
 Alpha virt. eigenvalues --    0.44766   0.45091   0.45814   0.45930   0.46357
 Alpha virt. eigenvalues --    0.47061   0.47389   0.48282   0.49583   0.50484
 Alpha virt. eigenvalues --    0.51065   0.52235   0.54916   0.56829   0.57995
 Alpha virt. eigenvalues --    0.59100   0.59804   0.60194   0.61722   0.62699
 Alpha virt. eigenvalues --    0.63295   0.64138   0.64323   0.66417   0.66875
 Alpha virt. eigenvalues --    0.67265   0.67793   0.69101   0.69845   0.70237
 Alpha virt. eigenvalues --    0.71057   0.71704   0.72542   0.73379   0.75288
 Alpha virt. eigenvalues --    0.75715   0.75965   0.76472   0.77038   0.77132
 Alpha virt. eigenvalues --    0.77300   0.77727   0.78434   0.78614   0.78975
 Alpha virt. eigenvalues --    0.79172   0.79698   0.79997   0.80298   0.80562
 Alpha virt. eigenvalues --    0.80824   0.81205   0.82106   0.82294   0.82570
 Alpha virt. eigenvalues --    0.82812   0.82944   0.83828   0.83935   0.84276
 Alpha virt. eigenvalues --    0.84489   0.84744   0.85099   0.85612   0.86029
 Alpha virt. eigenvalues --    0.86598   0.86811   0.87777   0.88827   0.89055
 Alpha virt. eigenvalues --    0.89514   0.90788   0.90969   0.91804   0.91861
 Alpha virt. eigenvalues --    0.93258   0.93690   0.94520   0.95095   0.95704
 Alpha virt. eigenvalues --    0.96564   0.97422   0.98584   0.98793   0.99679
 Alpha virt. eigenvalues --    1.00150   1.00445   1.00630   1.01050   1.01747
 Alpha virt. eigenvalues --    1.02647   1.02888   1.03131   1.03165   1.04114
 Alpha virt. eigenvalues --    1.04956   1.05126   1.05505   1.06022   1.06950
 Alpha virt. eigenvalues --    1.07829   1.07947   1.08711   1.08859   1.09484
 Alpha virt. eigenvalues --    1.10685   1.11380   1.11861   1.12287   1.12914
 Alpha virt. eigenvalues --    1.13499   1.13878   1.14598   1.15154   1.15899
 Alpha virt. eigenvalues --    1.17167   1.17415   1.18195   1.19133   1.19986
 Alpha virt. eigenvalues --    1.20209   1.22142   1.22357   1.22754   1.24327
 Alpha virt. eigenvalues --    1.24650   1.25066   1.26257   1.27191   1.27960
 Alpha virt. eigenvalues --    1.28879   1.29440   1.29637   1.30622   1.31455
 Alpha virt. eigenvalues --    1.31847   1.33538   1.34234   1.34569   1.35550
 Alpha virt. eigenvalues --    1.36622   1.36967   1.38308   1.40018   1.41634
 Alpha virt. eigenvalues --    1.42106   1.43088   1.43702   1.44563   1.45679
 Alpha virt. eigenvalues --    1.46247   1.46863   1.48022   1.48307   1.48675
 Alpha virt. eigenvalues --    1.48869   1.49129   1.49568   1.50099   1.50695
 Alpha virt. eigenvalues --    1.51276   1.52474   1.53668   1.54607   1.55432
 Alpha virt. eigenvalues --    1.55809   1.56428   1.57672   1.60242   1.60649
 Alpha virt. eigenvalues --    1.62224   1.62473   1.65296   1.65753   1.67839
 Alpha virt. eigenvalues --    1.69927   1.70806   1.73516   1.76514   1.77068
 Alpha virt. eigenvalues --    1.79148   1.85548   1.86421   1.88667   1.91499
 Alpha virt. eigenvalues --    1.92537   1.92889   1.93586   1.93931   1.94328
 Alpha virt. eigenvalues --    1.95837   1.97414   1.97815   1.98597   2.00192
 Alpha virt. eigenvalues --    2.00775   2.01368   2.02194   2.03385   2.04499
 Alpha virt. eigenvalues --    2.04685   2.05864   2.06470   2.07241   2.07538
 Alpha virt. eigenvalues --    2.07836   2.08680   2.08985   2.09174   2.09647
 Alpha virt. eigenvalues --    2.10019   2.10396   2.10582   2.11820   2.13170
 Alpha virt. eigenvalues --    2.13342   2.13935   2.14296   2.14925   2.15794
 Alpha virt. eigenvalues --    2.17079   2.18705   2.20976   2.22117   2.22843
 Alpha virt. eigenvalues --    2.23511   2.24279   2.25009   2.25728   2.25874
 Alpha virt. eigenvalues --    2.26537   2.28730   2.28865   2.32363   2.34618
 Alpha virt. eigenvalues --    2.35483   2.37568   2.37900   2.38206   2.38523
 Alpha virt. eigenvalues --    2.38866   2.40213   2.40462   2.46268   2.47719
 Alpha virt. eigenvalues --    2.48000   2.48224   2.48493   2.48709   2.49231
 Alpha virt. eigenvalues --    2.49274   2.50063   2.51214   2.52450   2.53077
 Alpha virt. eigenvalues --    2.55324   2.55355   2.56180   2.56684   2.57670
 Alpha virt. eigenvalues --    2.58667   2.59556   2.60632   2.61712   2.62151
 Alpha virt. eigenvalues --    2.64131   2.64483   2.64955   2.65151   2.65355
 Alpha virt. eigenvalues --    2.65869   2.66542   2.67109   2.67561   2.67718
 Alpha virt. eigenvalues --    2.69470   2.70608   2.72034   2.72732   2.72961
 Alpha virt. eigenvalues --    2.73395   2.75556   2.77070   2.78289   2.79329
 Alpha virt. eigenvalues --    2.80293   2.80493   2.80632   2.82475   2.83157
 Alpha virt. eigenvalues --    2.85085   2.86206   2.87036   2.89229   2.90623
 Alpha virt. eigenvalues --    2.91466   2.91644   2.92229   2.94433   2.97790
 Alpha virt. eigenvalues --    3.01263   3.01417   3.03192   3.04715   3.06383
 Alpha virt. eigenvalues --    3.10874   3.11355   3.14323   3.17070   3.27551
 Alpha virt. eigenvalues --    3.28400   3.29095   3.37281   3.37641   3.38002
 Alpha virt. eigenvalues --    3.38404   3.39096   3.39343   3.39726   3.44149
 Alpha virt. eigenvalues --    3.45207   3.45551   3.47582   3.52449   3.53624
 Alpha virt. eigenvalues --    3.57692   3.58062   3.60152   3.61507   3.62286
 Alpha virt. eigenvalues --    3.64761   3.70186   3.90552   3.93390   4.01073
 Alpha virt. eigenvalues --    4.08039   4.19055   4.42437   4.43016   4.44132
 Alpha virt. eigenvalues --    4.44665   4.46989   4.48044   4.49936   4.50835
 Alpha virt. eigenvalues --    4.55847   4.56763   4.57321   4.58465   4.60623
 Alpha virt. eigenvalues --    4.60927   4.62230   4.63493   4.65527   4.75345
 Alpha virt. eigenvalues --    4.84055   4.89384   4.89965   4.98049   9.23499
 Alpha virt. eigenvalues --    9.29252  83.31480  84.40617
          Condensed to atoms (all electrons):
               1          2          3          4          5          6
     1  C   13.517386  -0.830249  -0.047425   2.414104  -1.847649  -7.926933
     2  C   -0.830249   6.484717   0.214639  -0.233724  -0.509113   0.702631
     3  C   -0.047425   0.214639   6.850884  -0.701422   0.248294  -0.855837
     4  C    2.414104  -0.233724  -0.701422  13.132624  -7.412519  -3.104919
     5  C   -1.847649  -0.509113   0.248294  -7.412519  18.756177   0.419872
     6  C   -7.926933   0.702631  -0.855837  -3.104919   0.419872  20.860805
     7  S    1.644958   0.145998  -0.157004   0.246602  -2.297453  -0.558600
     8  C    0.925836  -0.235519   0.163080  -1.429192   1.591012   2.908970
     9  C   -1.055213   0.261529  -0.272617   0.150849   1.921566   0.438948
    10  S    0.126871  -0.240262   0.385844   3.297300  -4.108043  -5.961546
    11  C   -0.497749  -0.008225   0.034110  -0.122058  -0.510614  -1.062792
    12  C   -0.037170   0.013577  -0.010996   0.104294  -0.107820  -0.105397
    13  C    0.060245  -0.000166   0.007102  -0.067676   0.057469   0.144860
    14  C   -0.786686   0.051411  -0.025651  -0.240739  -0.611311   0.155661
    15  H   -0.000112  -0.000018   0.000011   0.000107   0.000526   0.000010
    16  H    0.000858  -0.000060  -0.000041   0.001187   0.001714  -0.003882
    17  H    0.000739   0.000024  -0.000819   0.000354  -0.006357   0.001771
    18  H    0.000032   0.000001   0.000009   0.000061   0.000493   0.000227
    19  H    0.305537   0.035591   0.023765  -0.007949  -0.016491  -0.064584
    20  H   -0.006144   0.014423   0.034736   0.329900  -0.086974  -0.024862
    21  H    0.021801   0.271993   0.015957  -0.014767   0.025069   0.013423
    22  H   -0.010409   0.031437   0.252880   0.007581   0.036754   0.012678
    23  C   -0.526149   0.015304  -0.040395  -0.415867   0.196354   0.465924
    24  H    0.008223   0.000643  -0.001490  -0.001468  -0.018587   0.005283
    25  C    0.428629  -0.015621   0.013795   0.025988   0.144889   0.126164
    26  H   -0.003301   0.000515  -0.000203   0.002252  -0.002839  -0.010126
    27  C    0.060032  -0.003647  -0.002113   0.093855   0.180206  -0.230893
    28  H   -0.000332  -0.000011  -0.000230  -0.001191  -0.001123   0.001978
    29  C   -0.044151   0.004026   0.007803  -0.066932  -0.016530   0.119022
    30  H   -0.003713  -0.008903   0.009649  -0.002860   0.027773  -0.017098
    31  H    0.001015   0.000986  -0.004100   0.007725  -0.008057   0.001801
    32  H    0.000853   0.001467  -0.001581  -0.004249   0.004470   0.002263
    33  H    0.000053   0.000195   0.000009  -0.002028   0.002414   0.001485
    34  C    0.026498  -0.003422   0.024030   0.153947  -0.066440  -0.115118
    35  C   -0.019205   0.002175  -0.000089   0.017198   0.001525  -0.078983
    36  C    0.015000   0.002708  -0.004593  -0.041879   0.084638   0.148251
    37  C   -0.003602   0.000316  -0.001050  -0.005136   0.008834  -0.007775
    38  H    0.000035   0.000003  -0.000007  -0.000100  -0.000164   0.000148
    39  C    0.002611   0.000527  -0.001163   0.004293   0.017723   0.006491
    40  H    0.000010  -0.000005   0.000020   0.000123  -0.000274  -0.000212
    41  C   -0.000155   0.000030   0.000098   0.000265   0.001300   0.001196
    42  H    0.000000   0.000000   0.000000   0.000000   0.000001   0.000001
    43  H    0.000000   0.000000   0.000000  -0.000002   0.000005   0.000001
    44  H    0.000000   0.000000   0.000000   0.000000  -0.000001   0.000000
    45  Br   0.007657  -0.001761  -0.006231  -0.010948  -0.002404  -0.003946
    46  Br   0.003525   0.011734  -0.003633  -0.022332  -0.037685   0.102232
               7          8          9         10         11         12
     1  C    1.644958   0.925836  -1.055213   0.126871  -0.497749  -0.037170
     2  C    0.145998  -0.235519   0.261529  -0.240262  -0.008225   0.013577
     3  C   -0.157004   0.163080  -0.272617   0.385844   0.034110  -0.010996
     4  C    0.246602  -1.429192   0.150849   3.297300  -0.122058   0.104294
     5  C   -2.297453   1.591012   1.921566  -4.108043  -0.510614  -0.107820
     6  C   -0.558600   2.908970   0.438948  -5.961546  -1.062792  -0.105397
     7  S   22.470157   0.782307  -3.009972  -3.631090  -0.116285  -0.318235
     8  C    0.782307  33.040901  -6.231118  -9.407516  -5.919620  -1.361685
     9  C   -3.009972  -6.231118  23.668275  -2.599255  -7.187787   0.632827
    10  S   -3.631090  -9.407516  -2.599255  32.787760   4.644796   0.659785
    11  C   -0.116285  -5.919620  -7.187787   4.644796  14.487325  -0.465016
    12  C   -0.318235  -1.361685   0.632827   0.659785  -0.465016   6.855261
    13  C    0.431346   1.874013  -1.017606  -0.652542  -0.916437   0.441546
    14  C    0.153966 -11.587791   0.472065   2.136724   3.849146  -0.368141
    15  H   -0.008094   0.010562   0.014259   0.003313   0.006649   0.005467
    16  H    0.031110  -0.103395   0.032465   0.004464  -0.012742   0.022266
    17  H    0.001624  -0.032122  -0.048809   0.035654   0.271948   0.090975
    18  H    0.001862   0.022716   0.030394  -0.007553   0.004345   0.268968
    19  H    0.045294  -0.002913   0.003258   0.000124   0.001019  -0.000026
    20  H   -0.001345   0.000498  -0.010962   0.070296   0.003576  -0.000225
    21  H   -0.006078   0.000436   0.000306   0.001280   0.000054   0.000001
    22  H    0.000727   0.000056   0.000607  -0.004211   0.000075   0.000007
    23  C   -0.950301  -0.954642   1.572627   0.902251  -0.045432   0.136251
    24  H    0.027864   0.028937  -0.048931   0.010006  -0.016785  -0.000231
    25  C    1.137706   2.406977  -2.083054  -2.240118   0.033285  -0.208864
    26  H   -0.017719  -0.146242   0.028975   0.108941   0.070518   0.002442
    27  C   -0.328361   0.043337   0.032013  -0.110030   0.035681  -0.008762
    28  H    0.001089   0.000736  -0.000352   0.000676  -0.000660  -0.000044
    29  C    0.065612  -0.004479   0.034002  -0.114856  -0.003127  -0.003386
    30  H   -0.004765  -0.003174   0.002229   0.003631  -0.000286   0.000290
    31  H   -0.000470  -0.000140  -0.000444   0.004950   0.000021   0.000020
    32  H    0.002636   0.001128   0.000638  -0.006008  -0.000219  -0.000036
    33  H    0.001702   0.003455   0.003361  -0.017442   0.001434  -0.000092
    34  C   -0.180617   0.085150   0.001562   0.568773  -0.522136   0.085439
    35  C    0.001688  -0.189947   0.004650   0.163429   0.099826   0.001277
    36  C    0.100938   0.278945   0.167698  -0.600405  -0.153831  -0.054664
    37  C   -0.045330  -0.050018   0.060266   0.009791  -0.009547   0.015268
    38  H    0.000841   0.000166  -0.000065  -0.001114   0.000133   0.000071
    39  C    0.031602  -0.003849   0.136431  -0.127856  -0.084489   0.010686
    40  H   -0.000172   0.002206  -0.010067   0.010837   0.006633  -0.005392
    41  C    0.002712   0.002852  -0.000089  -0.004181   0.004002  -0.004909
    42  H    0.000002  -0.000003   0.000001   0.000005   0.000001   0.000000
    43  H    0.000005  -0.000006  -0.000142  -0.000079   0.000116   0.000051
    44  H   -0.000001   0.000000   0.000000  -0.000003  -0.000002   0.000000
    45  Br  -0.038787   0.119633  -0.037078  -0.011444  -0.012218  -0.005788
    46  Br   0.154822   0.053874  -0.002114  -0.254982  -0.046130  -0.007920
              13         14         15         16         17         18
     1  C    0.060245  -0.786686  -0.000112   0.000858   0.000739   0.000032
     2  C   -0.000166   0.051411  -0.000018  -0.000060   0.000024   0.000001
     3  C    0.007102  -0.025651   0.000011  -0.000041  -0.000819   0.000009
     4  C   -0.067676  -0.240739   0.000107   0.001187   0.000354   0.000061
     5  C    0.057469  -0.611311   0.000526   0.001714  -0.006357   0.000493
     6  C    0.144860   0.155661   0.000010  -0.003882   0.001771   0.000227
     7  S    0.431346   0.153966  -0.008094   0.031110   0.001624   0.001862
     8  C    1.874013 -11.587791   0.010562  -0.103395  -0.032122   0.022716
     9  C   -1.017606   0.472065   0.014259   0.032465  -0.048809   0.030394
    10  S   -0.652542   2.136724   0.003313   0.004464   0.035654  -0.007553
    11  C   -0.916437   3.849146   0.006649  -0.012742   0.271948   0.004345
    12  C    0.441546  -0.368141   0.005467   0.022266   0.090975   0.268968
    13  C    6.203074  -0.867891   0.290569   0.017693   0.016418   0.015177
    14  C   -0.867891  13.891044   0.004746   0.331337  -0.014762  -0.008748
    15  H    0.290569   0.004746   0.485367  -0.003710  -0.000130  -0.003486
    16  H    0.017693   0.331337  -0.003710   0.481957   0.000009  -0.000120
    17  H    0.016418  -0.014762  -0.000130   0.000009   0.495437  -0.003797
    18  H    0.015177  -0.008748  -0.003486  -0.000120  -0.003797   0.485193
    19  H   -0.000068   0.001578   0.000000   0.000000   0.000000   0.000000
    20  H   -0.000005   0.000931   0.000000   0.000000   0.000001   0.000000
    21  H   -0.000001  -0.000002   0.000000   0.000000   0.000000   0.000000
    22  H   -0.000001   0.000087   0.000000   0.000000   0.000000   0.000000
    23  C   -0.146705   0.242706   0.000086  -0.000557  -0.000671   0.000463
    24  H    0.002001   0.009860   0.000000  -0.000001  -0.000002   0.000000
    25  C    0.237554  -0.628393  -0.000460  -0.000834   0.011487  -0.000627
    26  H   -0.004493   0.015535   0.000000   0.000000  -0.000038  -0.000003
    27  C    0.003207  -0.065550   0.000011  -0.000030   0.000426  -0.000068
    28  H    0.000016   0.000124   0.000000   0.000000   0.000000   0.000000
    29  C   -0.000273   0.003786   0.000000   0.000015   0.000045  -0.000004
    30  H   -0.000022  -0.001472   0.000000   0.000000   0.000000   0.000000
    31  H   -0.000003   0.000022   0.000000   0.000000   0.000000   0.000000
    32  H    0.000005   0.000249   0.000000   0.000000   0.000000   0.000000
    33  H   -0.000186   0.000687   0.000000   0.000000   0.000001   0.000000
    34  C   -0.011622  -0.017634   0.000391  -0.000363  -0.022611  -0.000372
    35  C   -0.022320   0.128007   0.000048  -0.000052  -0.002957  -0.000022
    36  C    0.040641  -0.152374  -0.000225   0.000084   0.013931   0.000391
    37  C   -0.002121   0.007282   0.000000  -0.000002   0.000107  -0.000002
    38  H    0.000012  -0.000063   0.000000   0.000000   0.000000   0.000000
    39  C    0.012467  -0.017529  -0.000027   0.000006   0.005284   0.000125
    40  H    0.000205   0.000379   0.000000   0.000000  -0.000028   0.000000
    41  C   -0.000098   0.001086   0.000000   0.000000  -0.000050   0.000000
    42  H    0.000000  -0.000001   0.000000   0.000000   0.000000   0.000000
    43  H    0.000006  -0.000002   0.000000   0.000000   0.000000   0.000000
    44  H    0.000000   0.000000   0.000000   0.000000   0.000000   0.000000
    45  Br   0.005219  -0.001788   0.000850   0.001751  -0.001124   0.000562
    46  Br   0.006619  -0.020757   0.000005   0.000010  -0.000153   0.000031
              19         20         21         22         23         24
     1  C    0.305537  -0.006144   0.021801  -0.010409  -0.526149   0.008223
     2  C    0.035591   0.014423   0.271993   0.031437   0.015304   0.000643
     3  C    0.023765   0.034736   0.015957   0.252880  -0.040395  -0.001490
     4  C   -0.007949   0.329900  -0.014767   0.007581  -0.415867  -0.001468
     5  C   -0.016491  -0.086974   0.025069   0.036754   0.196354  -0.018587
     6  C   -0.064584  -0.024862   0.013423   0.012678   0.465924   0.005283
     7  S    0.045294  -0.001345  -0.006078   0.000727  -0.950301   0.027864
     8  C   -0.002913   0.000498   0.000436   0.000056  -0.954642   0.028937
     9  C    0.003258  -0.010962   0.000306   0.000607   1.572627  -0.048931
    10  S    0.000124   0.070296   0.001280  -0.004211   0.902251   0.010006
    11  C    0.001019   0.003576   0.000054   0.000075  -0.045432  -0.016785
    12  C   -0.000026  -0.000225   0.000001   0.000007   0.136251  -0.000231
    13  C   -0.000068  -0.000005  -0.000001  -0.000001  -0.146705   0.002001
    14  C    0.001578   0.000931  -0.000002   0.000087   0.242706   0.009860
    15  H    0.000000   0.000000   0.000000   0.000000   0.000086   0.000000
    16  H    0.000000   0.000000   0.000000   0.000000  -0.000557  -0.000001
    17  H    0.000000   0.000001   0.000000   0.000000  -0.000671  -0.000002
    18  H    0.000000   0.000000   0.000000   0.000000   0.000463   0.000000
    19  H    0.479347   0.000009  -0.003823  -0.000120  -0.000480  -0.000003
    20  H    0.000009   0.486180  -0.000123  -0.003827  -0.003927  -0.000003
    21  H   -0.003823  -0.000123   0.482273  -0.003575   0.000011   0.000000
    22  H   -0.000120  -0.003827  -0.003575   0.484039   0.000206   0.000000
    23  C   -0.000480  -0.003927   0.000011   0.000206  21.831726   0.464397
    24  H   -0.000003  -0.000003   0.000000   0.000000   0.464397   0.536961
    25  C    0.000250  -0.000074  -0.000023   0.000015 -12.047406  -0.254969
    26  H    0.000000   0.000001   0.000000   0.000000   0.146399  -0.009257
    27  C   -0.000545  -0.003784   0.000135   0.000420  -3.497296  -0.167756
    28  H    0.000000   0.000000   0.000000   0.000000   0.077352   0.004127
    29  C    0.000341   0.007889  -0.000159  -0.000481   0.524597   0.036023
    30  H   -0.000001  -0.000128   0.000000  -0.000014   0.035844   0.001965
    31  H    0.000000  -0.000019   0.000000   0.000000   0.009861   0.000139
    32  H    0.000000   0.000001   0.000000   0.000000  -0.004863  -0.000428
    33  H    0.000000   0.000008   0.000000   0.000000  -0.069092  -0.000647
    34  C   -0.000027  -0.000040   0.000003   0.000001  -0.654764   0.188056
    35  C   -0.000003  -0.000040   0.000000   0.000000  -3.155261   0.045299
    36  C    0.000003  -0.000023   0.000000   0.000000   0.744145  -0.032906
    37  C    0.000000   0.000002   0.000000   0.000000   1.721698   0.010010
    38  H    0.000000   0.000000   0.000000   0.000000   0.040561   0.000014
    39  C    0.000000   0.000003   0.000000   0.000000  -0.520871   0.001699
    40  H    0.000000   0.000000   0.000000   0.000000  -0.001547   0.000003
    41  C    0.000000  -0.000001   0.000000   0.000000  -0.083245  -0.000179
    42  H    0.000000   0.000000   0.000000   0.000000   0.003191   0.000000
    43  H    0.000000   0.000000   0.000000   0.000000  -0.001879   0.000000
    44  H    0.000000   0.000000   0.000000   0.000000  -0.000268   0.000000
    45  Br   0.000018   0.000074  -0.000003   0.000000  -0.235153   0.006132
    46  Br   0.000089  -0.000217   0.000013   0.000014   0.331357  -0.049323
              25         26         27         28         29         30
     1  C    0.428629  -0.003301   0.060032  -0.000332  -0.044151  -0.003713
     2  C   -0.015621   0.000515  -0.003647  -0.000011   0.004026  -0.008903
     3  C    0.013795  -0.000203  -0.002113  -0.000230   0.007803   0.009649
     4  C    0.025988   0.002252   0.093855  -0.001191  -0.066932  -0.002860
     5  C    0.144889  -0.002839   0.180206  -0.001123  -0.016530   0.027773
     6  C    0.126164  -0.010126  -0.230893   0.001978   0.119022  -0.017098
     7  S    1.137706  -0.017719  -0.328361   0.001089   0.065612  -0.004765
     8  C    2.406977  -0.146242   0.043337   0.000736  -0.004479  -0.003174
     9  C   -2.083054   0.028975   0.032013  -0.000352   0.034002   0.002229
    10  S   -2.240118   0.108941  -0.110030   0.000676  -0.114856   0.003631
    11  C    0.033285   0.070518   0.035681  -0.000660  -0.003127  -0.000286
    12  C   -0.208864   0.002442  -0.008762  -0.000044  -0.003386   0.000290
    13  C    0.237554  -0.004493   0.003207   0.000016  -0.000273  -0.000022
    14  C   -0.628393   0.015535  -0.065550   0.000124   0.003786  -0.001472
    15  H   -0.000460   0.000000   0.000011   0.000000   0.000000   0.000000
    16  H   -0.000834   0.000000  -0.000030   0.000000   0.000015   0.000000
    17  H    0.011487  -0.000038   0.000426   0.000000   0.000045   0.000000
    18  H   -0.000627  -0.000003  -0.000068   0.000000  -0.000004   0.000000
    19  H    0.000250   0.000000  -0.000545   0.000000   0.000341  -0.000001
    20  H   -0.000074   0.000001  -0.003784   0.000000   0.007889  -0.000128
    21  H   -0.000023   0.000000   0.000135   0.000000  -0.000159   0.000000
    22  H    0.000015   0.000000   0.000420   0.000000  -0.000481  -0.000014
    23  C  -12.047406   0.146399  -3.497296   0.077352   0.524597   0.035844
    24  H   -0.254969  -0.009257  -0.167756   0.004127   0.036023   0.001965
    25  C   28.155900   0.368350   2.753290  -0.170871  -0.341426  -0.044994
    26  H    0.368350   0.588625  -0.031715   0.000186   0.003071   0.000046
    27  C    2.753290  -0.031715   8.677173   0.317522  -0.851454  -0.110653
    28  H   -0.170871   0.000186   0.317522   0.511668   0.012972   0.003991
    29  C   -0.341426   0.003071  -0.851454   0.012972   6.325230   0.455889
    30  H   -0.044994   0.000046  -0.110653   0.003991   0.455889   0.548108
    31  H    0.003092  -0.000011  -0.095759  -0.004072   0.443791  -0.026791
    32  H    0.020837  -0.000004  -0.057605  -0.002524   0.402573  -0.028989
    33  H    0.074734   0.000983   0.379973  -0.027672  -0.066448  -0.005813
    34  C  -11.405497  -0.511394  -0.939448   0.075085  -0.194315   0.010912
    35  C   -0.524454  -0.181032   0.315758  -0.000432  -0.190230  -0.001233
    36  C    4.200393   0.389470  -0.078360  -0.001381   0.177665   0.001050
    37  C   -3.041033  -0.016351   0.003512   0.009962   0.012589   0.000195
    38  H    0.105732  -0.000094  -0.009348  -0.000372   0.002598   0.000000
    39  C   -0.653394   0.052949  -0.043782   0.004175  -0.025416  -0.000056
    40  H    0.050620   0.003273   0.007841   0.000003   0.001859   0.000000
    41  C   -0.283565   0.007456   0.015613   0.003812  -0.002853   0.000066
    42  H    0.011562   0.000002   0.000424  -0.000012   0.000439   0.000000
    43  H    0.007725  -0.000005   0.000217   0.000000  -0.000015   0.000000
    44  H    0.000462   0.000000  -0.000303   0.000000  -0.000061   0.000000
    45  Br   0.339329  -0.046787   0.029787   0.002216  -0.006442   0.000432
    46  Br  -0.070375   0.012291  -0.237044  -0.006523  -0.075505   0.004044
              31         32         33         34         35         36
     1  C    0.001015   0.000853   0.000053   0.026498  -0.019205   0.015000
     2  C    0.000986   0.001467   0.000195  -0.003422   0.002175   0.002708
     3  C   -0.004100  -0.001581   0.000009   0.024030  -0.000089  -0.004593
     4  C    0.007725  -0.004249  -0.002028   0.153947   0.017198  -0.041879
     5  C   -0.008057   0.004470   0.002414  -0.066440   0.001525   0.084638
     6  C    0.001801   0.002263   0.001485  -0.115118  -0.078983   0.148251
     7  S   -0.000470   0.002636   0.001702  -0.180617   0.001688   0.100938
     8  C   -0.000140   0.001128   0.003455   0.085150  -0.189947   0.278945
     9  C   -0.000444   0.000638   0.003361   0.001562   0.004650   0.167698
    10  S    0.004950  -0.006008  -0.017442   0.568773   0.163429  -0.600405
    11  C    0.000021  -0.000219   0.001434  -0.522136   0.099826  -0.153831
    12  C    0.000020  -0.000036  -0.000092   0.085439   0.001277  -0.054664
    13  C   -0.000003   0.000005  -0.000186  -0.011622  -0.022320   0.040641
    14  C    0.000022   0.000249   0.000687  -0.017634   0.128007  -0.152374
    15  H    0.000000   0.000000   0.000000   0.000391   0.000048  -0.000225
    16  H    0.000000   0.000000   0.000000  -0.000363  -0.000052   0.000084
    17  H    0.000000   0.000000   0.000001  -0.022611  -0.002957   0.013931
    18  H    0.000000   0.000000   0.000000  -0.000372  -0.000022   0.000391
    19  H    0.000000   0.000000   0.000000  -0.000027  -0.000003   0.000003
    20  H   -0.000019   0.000001   0.000008  -0.000040  -0.000040  -0.000023
    21  H    0.000000   0.000000   0.000000   0.000003   0.000000   0.000000
    22  H    0.000000   0.000000   0.000000   0.000001   0.000000   0.000000
    23  C    0.009861  -0.004863  -0.069092  -0.654764  -3.155261   0.744145
    24  H    0.000139  -0.000428  -0.000647   0.188056   0.045299  -0.032906
    25  C    0.003092   0.020837   0.074734 -11.405497  -0.524454   4.200393
    26  H   -0.000011  -0.000004   0.000983  -0.511394  -0.181032   0.389470
    27  C   -0.095759  -0.057605   0.379973  -0.939448   0.315758  -0.078360
    28  H   -0.004072  -0.002524  -0.027672   0.075085  -0.000432  -0.001381
    29  C    0.443791   0.402573  -0.066448  -0.194315  -0.190230   0.177665
    30  H   -0.026791  -0.028989  -0.005813   0.010912  -0.001233   0.001050
    31  H    0.521587  -0.024459  -0.001792   0.001297   0.002577  -0.000707
    32  H   -0.024459   0.523438   0.004128  -0.002612  -0.001126  -0.001673
    33  H   -0.001792   0.004128   0.527145   0.020468  -0.014639  -0.015191
    34  C    0.001297  -0.002612   0.020468  29.670748  -3.221696  -6.162396
    35  C    0.002577  -0.001126  -0.014639  -3.221696  29.001005 -14.388123
    36  C   -0.000707  -0.001673  -0.015191  -6.162396 -14.388123  26.848458
    37  C    0.000079   0.000757   0.007828   0.369124  -3.652444  -1.279088
    38  H    0.000000   0.000001  -0.000018   0.224085  -0.091470   0.146738
    39  C   -0.000558   0.000106  -0.004718  -0.057128   0.865550  -4.148243
    40  H    0.000000   0.000000  -0.000207   0.040238   0.045221   0.194655
    41  C    0.000231  -0.000158  -0.003762  -1.289505   0.529135  -0.143529
    42  H    0.000000   0.000000   0.000000   0.027493   0.042416   0.023031
    43  H    0.000000   0.000000  -0.000003   0.005633   0.008599   0.024808
    44  H    0.000000   0.000000   0.000000   0.018852  -0.017779  -0.032078
    45  Br   0.000244   0.000184   0.003595  -0.061812   0.050827  -0.224691
    46  Br  -0.000716   0.003971   0.010314  -0.254790   0.047850   0.131738
              37         38         39         40         41         42
     1  C   -0.003602   0.000035   0.002611   0.000010  -0.000155   0.000000
     2  C    0.000316   0.000003   0.000527  -0.000005   0.000030   0.000000
     3  C   -0.001050  -0.000007  -0.001163   0.000020   0.000098   0.000000
     4  C   -0.005136  -0.000100   0.004293   0.000123   0.000265   0.000000
     5  C    0.008834  -0.000164   0.017723  -0.000274   0.001300   0.000001
     6  C   -0.007775   0.000148   0.006491  -0.000212   0.001196   0.000001
     7  S   -0.045330   0.000841   0.031602  -0.000172   0.002712   0.000002
     8  C   -0.050018   0.000166  -0.003849   0.002206   0.002852  -0.000003
     9  C    0.060266  -0.000065   0.136431  -0.010067  -0.000089   0.000001
    10  S    0.009791  -0.001114  -0.127856   0.010837  -0.004181   0.000005
    11  C   -0.009547   0.000133  -0.084489   0.006633   0.004002   0.000001
    12  C    0.015268   0.000071   0.010686  -0.005392  -0.004909   0.000000
    13  C   -0.002121   0.000012   0.012467   0.000205  -0.000098   0.000000
    14  C    0.007282  -0.000063  -0.017529   0.000379   0.001086  -0.000001
    15  H    0.000000   0.000000  -0.000027   0.000000   0.000000   0.000000
    16  H   -0.000002   0.000000   0.000006   0.000000   0.000000   0.000000
    17  H    0.000107   0.000000   0.005284  -0.000028  -0.000050   0.000000
    18  H   -0.000002   0.000000   0.000125   0.000000   0.000000   0.000000
    19  H    0.000000   0.000000   0.000000   0.000000   0.000000   0.000000
    20  H    0.000002   0.000000   0.000003   0.000000  -0.000001   0.000000
    21  H    0.000000   0.000000   0.000000   0.000000   0.000000   0.000000
    22  H    0.000000   0.000000   0.000000   0.000000   0.000000   0.000000
    23  C    1.721698   0.040561  -0.520871  -0.001547  -0.083245   0.003191
    24  H    0.010010   0.000014   0.001699   0.000003  -0.000179   0.000000
    25  C   -3.041033   0.105732  -0.653394   0.050620  -0.283565   0.011562
    26  H   -0.016351  -0.000094   0.052949   0.003273   0.007456   0.000002
    27  C    0.003512  -0.009348  -0.043782   0.007841   0.015613   0.000424
    28  H    0.009962  -0.000372   0.004175   0.000003   0.003812  -0.000012
    29  C    0.012589   0.002598  -0.025416   0.001859  -0.002853   0.000439
    30  H    0.000195   0.000000  -0.000056   0.000000   0.000066   0.000000
    31  H    0.000079   0.000000  -0.000558   0.000000   0.000231   0.000000
    32  H    0.000757   0.000001   0.000106   0.000000  -0.000158   0.000000
    33  H    0.007828  -0.000018  -0.004718  -0.000207  -0.003762   0.000000
    34  C    0.369124   0.224085  -0.057128   0.040238  -1.289505   0.027493
    35  C   -3.652444  -0.091470   0.865550   0.045221   0.529135   0.042416
    36  C   -1.279088   0.146738  -4.148243   0.194655  -0.143529   0.023031
    37  C   11.206884  -0.065356   0.365377  -0.008274   0.533575   0.228648
    38  H   -0.065356   0.527123  -0.009825  -0.000118  -0.029507  -0.004466
    39  C    0.365377  -0.009825   9.672958  -0.013545   0.622492  -0.014925
    40  H   -0.008274  -0.000118  -0.013545   0.506727  -0.007051   0.000012
    41  C    0.533575  -0.029507   0.622492  -0.007051   5.918227   0.004458
    42  H    0.228648  -0.004466  -0.014925   0.000012   0.004458   0.493204
    43  H   -0.009573   0.000011   0.267136  -0.003681   0.024800  -0.000119
    44  H    0.044037  -0.000126   0.047424  -0.000118   0.267568  -0.003583
    45  Br   0.038201   0.000572  -0.037856  -0.000256   0.000189  -0.000367
    46  Br  -0.044408   0.001107   0.027117  -0.000274  -0.002392   0.000791
              43         44         45         46
     1  C    0.000000   0.000000   0.007657   0.003525
     2  C    0.000000   0.000000  -0.001761   0.011734
     3  C    0.000000   0.000000  -0.006231  -0.003633
     4  C   -0.000002   0.000000  -0.010948  -0.022332
     5  C    0.000005  -0.000001  -0.002404  -0.037685
     6  C    0.000001   0.000000  -0.003946   0.102232
     7  S    0.000005  -0.000001  -0.038787   0.154822
     8  C   -0.000006   0.000000   0.119633   0.053874
     9  C   -0.000142   0.000000  -0.037078  -0.002114
    10  S   -0.000079  -0.000003  -0.011444  -0.254982
    11  C    0.000116  -0.000002  -0.012218  -0.046130
    12  C    0.000051   0.000000  -0.005788  -0.007920
    13  C    0.000006   0.000000   0.005219   0.006619
    14  C   -0.000002   0.000000  -0.001788  -0.020757
    15  H    0.000000   0.000000   0.000850   0.000005
    16  H    0.000000   0.000000   0.001751   0.000010
    17  H    0.000000   0.000000  -0.001124  -0.000153
    18  H    0.000000   0.000000   0.000562   0.000031
    19  H    0.000000   0.000000   0.000018   0.000089
    20  H    0.000000   0.000000   0.000074  -0.000217
    21  H    0.000000   0.000000  -0.000003   0.000013
    22  H    0.000000   0.000000   0.000000   0.000014
    23  C   -0.001879  -0.000268  -0.235153   0.331357
    24  H    0.000000   0.000000   0.006132  -0.049323
    25  C    0.007725   0.000462   0.339329  -0.070375
    26  H   -0.000005   0.000000  -0.046787   0.012291
    27  C    0.000217  -0.000303   0.029787  -0.237044
    28  H    0.000000   0.000000   0.002216  -0.006523
    29  C   -0.000015  -0.000061  -0.006442  -0.075505
    30  H    0.000000   0.000000   0.000432   0.004044
    31  H    0.000000   0.000000   0.000244  -0.000716
    32  H    0.000000   0.000000   0.000184   0.003971
    33  H   -0.000003   0.000000   0.003595   0.010314
    34  C    0.005633   0.018852  -0.061812  -0.254790
    35  C    0.008599  -0.017779   0.050827   0.047850
    36  C    0.024808  -0.032078  -0.224691   0.131738
    37  C   -0.009573   0.044037   0.038201  -0.044408
    38  H    0.000011  -0.000126   0.000572   0.001107
    39  C    0.267136   0.047424  -0.037856   0.027117
    40  H   -0.003681  -0.000118  -0.000256  -0.000274
    41  C    0.024800   0.267568   0.000189  -0.002392
    42  H   -0.000119  -0.003583  -0.000367   0.000791
    43  H    0.491479  -0.003708   0.000263  -0.000072
    44  H   -0.003708   0.492985   0.000062  -0.000046
    45  Br   0.000263   0.000062  35.286739  -0.094996
    46  Br  -0.000072  -0.000046  -0.094996  35.308350
 Mulliken charges:
               1
     1  C    0.073840
     2  C   -0.177894
     3  C   -0.148026
     4  C   -0.080653
     5  C   -0.060630
     6  C   -0.508591
     7  S    0.185510
     8  C   -0.684410
     9  C   -0.056127
    10  S    0.163035
    11  C    0.159492
    12  C   -0.271968
    13  C   -0.157229
    14  C   -0.041135
    15  H    0.193286
    16  H    0.198863
    17  H    0.188196
    18  H    0.193750
    19  H    0.200811
    20  H    0.194194
    21  H    0.195799
    22  H    0.195054
    23  C   -0.106541
    24  H    0.215323
    25  C   -0.642714
    26  H    0.179334
    27  C   -0.076125
    28  H    0.190112
    29  C   -0.633293
    30  H    0.154851
    31  H    0.168660
    32  H    0.166830
    33  H    0.185779
    34  C    0.097977
    35  C    0.379473
    36  C   -0.219018
    37  C   -0.413231
    38  H    0.162261
    39  C   -0.390002
    40  H    0.180354
    41  C   -0.085933
    42  H    0.187794
    43  H    0.188432
    44  H    0.186682
    45  Br  -0.052660
    46  Br   0.020488
 Sum of Mulliken charges =   0.00000
 Mulliken charges with hydrogens summed into heavy atoms:
               1
     1  C    0.274651
     2  C    0.017905
     3  C    0.047028
     4  C    0.113541
     5  C   -0.060630
     6  C   -0.508591
     7  S    0.185510
     8  C   -0.684410
     9  C   -0.056127
    10  S    0.163035
    11  C    0.347688
    12  C   -0.078217
    13  C    0.036057
    14  C    0.157728
    23  C    0.108782
    25  C   -0.463380
    27  C    0.299765
    29  C   -0.142952
    34  C    0.097977
    35  C    0.541734
    36  C   -0.038665
    37  C   -0.225438
    39  C   -0.201570
    41  C    0.100749
    45  Br  -0.052660
    46  Br   0.020488
 APT charges:
               1
     1  C   -0.997624
     2  C   -0.521960
     3  C   -0.456139
     4  C   -0.725107
     5  C   -0.487487
     6  C   -0.326487
     7  S   -0.310394
     8  C   -0.631101
     9  C   -0.295551
    10  S    0.382810
    11  C   -0.588663
    12  C   -0.526231
    13  C   -0.456807
    14  C   -0.679721
    15  H    1.040043
    16  H    0.697607
    17  H    0.518852
    18  H    0.949446
    19  H    0.699541
    20  H    0.529425
    21  H    1.211521
    22  H    1.127704
    23  C   -0.544078
    24  H    0.268657
    25  C   -0.968421
    26  H    0.277049
    27  C   -0.564227
    28  H    0.617628
    29  C   -1.657648
    30  H    0.205179
    31  H    0.747571
    32  H    0.405494
    33  H    0.322971
    34  C   -0.661169
    35  C   -0.025996
    36  C   -0.811092
    37  C   -0.568345
    38  H    0.249380
    39  C   -0.678561
    40  H    0.201048
    41  C   -0.216302
    42  H    0.964148
    43  H    0.930687
    44  H    1.304119
    45  Br   0.007526
    46  Br   0.040705
 Sum of APT charges =   0.00000
 APT charges with hydrogens summed into heavy atoms:
               1
     1  C   -0.298083
     2  C    0.689561
     3  C    0.671565
     4  C   -0.195682
     5  C   -0.487487
     6  C   -0.326487
     7  S   -0.310394
     8  C   -0.631101
     9  C   -0.295551
    10  S    0.382810
    11  C   -0.069810
    12  C    0.423215
    13  C    0.583236
    14  C    0.017886
    23  C   -0.275421
    25  C   -0.691372
    27  C    0.376373
    29  C   -0.299405
    34  C   -0.661169
    35  C    0.223384
    36  C   -0.610045
    37  C    0.395803
    39  C    0.252127
    41  C    1.087817
    45  Br   0.007526
    46  Br   0.040705
 Electronic spatial extent (au):  <R**2>=          12287.5461
 Charge=              0.0000 electrons
 Dipole moment (field-independent basis, Debye):
    X=              2.4333    Y=              0.4345    Z=              4.7236  Tot=              5.3313
 Quadrupole moment (field-independent basis, Debye-Ang):
   XX=           -176.0202   YY=           -178.5857   ZZ=           -184.9842
   XY=             -5.1459   XZ=             -8.9887   YZ=             -2.0879
 Traceless Quadrupole moment (field-independent basis, Debye-Ang):
   XX=              3.8431   YY=              1.2777   ZZ=             -5.1208
   XY=             -5.1459   XZ=             -8.9887   YZ=             -2.0879
 Octapole moment (field-independent basis, Debye-Ang**2):
  XXX=           -105.8134  YYY=             50.3772  ZZZ=            -70.8978  XYY=             30.2859
  XXY=            -97.2780  XXZ=             -8.0185  XZZ=            -22.0055  YZZ=              7.0526
  YYZ=            -18.2978  XYZ=            -31.5020
 Hexadecapole moment (field-independent basis, Debye-Ang**3):
 XXXX=          -8660.8092 YYYY=          -4073.1847 ZZZZ=          -2261.5469 XXXY=           -239.3779
 XXXZ=            -96.6913 YYYX=             64.6200 YYYZ=              8.1719 ZZZX=             95.5405
 ZZZY=             51.8866 XXYY=          -2200.7216 XXZZ=          -1811.5499 YYZZ=          -1024.6474
 XXYZ=             -3.4030 YYXZ=             37.3285 ZZXY=            -68.0629
 N-N= 3.918768963588D+03 E-N=-2.396418325813D+04  KE= 6.746625596251D+03
  Exact polarizability:       0.000       0.000       0.000       0.000       0.000       0.000
 Approx polarizability:     338.931     -25.111     376.409     -28.300       3.711     395.220
 D2PCM: PCM CHGder 2nd derivatives, FixD1E=F FixD2E=F DoIter=F DoCFld=F I1PDM=0
 Calling FoFJK, ICntrl=    100127 FMM=F ISym2X=0 I1Cent= 0 IOpClX= 0 NMat=1 NMatS=1 NMatT=0.
 ***** Axes restored to original set *****
 -------------------------------------------------------------------
 Center     Atomic                   Forces (Hartrees/Bohr)
 Number     Number              X              Y              Z
 -------------------------------------------------------------------
      1        6           0.000012793   -0.000118264   -0.000096129
      2        6           0.000117505   -0.000415350   -0.000463266
      3        6           0.000664745   -0.000356337   -0.000296142
      4        6           0.001180982    0.000052472    0.000224370
      5        6           0.000985187    0.000416038    0.000629217
      6        6           0.000476969    0.000224097    0.000434569
      7       16          -0.000141668   -0.000150903    0.001703629
      8        6           0.000171977    0.000113064    0.000306894
      9        6           0.000747988    0.000474729    0.000534441
     10       16           0.003464050    0.002008749    0.002738693
     11        6           0.000759572    0.000693759    0.000120827
     12        6           0.000172123    0.000397124   -0.000432410
     13        6          -0.000416447   -0.000009346   -0.000575399
     14        6          -0.000343901   -0.000105017   -0.000226345
     15        1          -0.000050856   -0.000023266   -0.000099848
     16        1          -0.000011541   -0.000011352   -0.000080175
     17        1           0.000105783    0.000037103    0.000031819
     18        1           0.000011542    0.000042086   -0.000045139
     19        1          -0.000015998   -0.000047283   -0.000057834
     20        1           0.000133549    0.000025534    0.000023444
     21        1          -0.000024783   -0.000077663   -0.000084090
     22        1           0.000043080   -0.000056482   -0.000059508
     23        6          -0.000013836   -0.000663733    0.000120561
     24        1          -0.000000751   -0.000056381    0.000180961
     25        6          -0.000713913   -0.001161659   -0.000727006
     26        1          -0.000095987   -0.000121991   -0.000025777
     27        6          -0.000743704   -0.001424272   -0.000375513
     28        1          -0.000063790   -0.000062202   -0.000068584
     29        6          -0.000793380   -0.002169872   -0.001207868
     30        1          -0.000265990   -0.000360544   -0.000697838
     31        1           0.000287257    0.000440480   -0.000249944
     32        1          -0.000484843   -0.000313367    0.000263872
     33        1           0.000053950   -0.000116282   -0.000053419
     34        6          -0.000911105   -0.001674936   -0.001642786
     35        6          -0.002066754   -0.000757456   -0.001066092
     36        6           0.000347354   -0.001287267   -0.001502315
     37        6          -0.001789849    0.000473180    0.000065912
     38        1          -0.000286099   -0.000108415   -0.000163988
     39        6           0.000925132   -0.000331546   -0.000260903
     40        1           0.000143735   -0.000078636   -0.000213674
     41        6          -0.000252687    0.000654077    0.000437233
     42        1          -0.000265316    0.000105604    0.000048136
     43        1           0.000194391    0.000009578    0.000017889
     44        1          -0.000013338    0.000127607    0.000120744
     45       35          -0.001630857   -0.001819218   -0.002621595
     46       35           0.000397731    0.007583757    0.005390378
 -------------------------------------------------------------------
 Cartesian Forces:  Max     0.007583757 RMS     0.001109049
 FormGI is forming the generalized inverse of G from B-inverse, IUseBI=4.

 GradGradGradGradGradGradGradGradGradGradGradGradGradGradGradGradGradGrad
 Berny optimization.
 Internal  Forces:  Max     0.008471383 RMS     0.001386515
 Search for a local minimum.
 Step number   1 out of a maximum of  276
 All quantities printed in internal units (Hartrees-Bohrs-Radians)
 Mixed Optimization -- RFO/linear search
 Second derivative matrix not updated -- analytic derivatives used.
 ITU=  0
     Eigenvalues ---   -0.00031   0.00025   0.00161   0.00302   0.00390
     Eigenvalues ---    0.00527   0.00538   0.00676   0.00819   0.00919
     Eigenvalues ---    0.01096   0.01488   0.01544   0.01628   0.01692
     Eigenvalues ---    0.01754   0.01774   0.01788   0.01810   0.01830
     Eigenvalues ---    0.01980   0.02021   0.02083   0.02097   0.02179
     Eigenvalues ---    0.02272   0.02380   0.02428   0.02472   0.02514
     Eigenvalues ---    0.02537   0.02552   0.02592   0.02722   0.02763
     Eigenvalues ---    0.02922   0.02926   0.02955   0.02996   0.03259
     Eigenvalues ---    0.03321   0.03696   0.03785   0.04136   0.04578
     Eigenvalues ---    0.04718   0.05338   0.06586   0.06976   0.07602
     Eigenvalues ---    0.08521   0.08874   0.10777   0.10956   0.11001
     Eigenvalues ---    0.11032   0.11542   0.11655   0.11800   0.11845
     Eigenvalues ---    0.12036   0.12272   0.12302   0.12319   0.12416
     Eigenvalues ---    0.12533   0.12566   0.12736   0.12946   0.14362
     Eigenvalues ---    0.14769   0.15221   0.16299   0.16483   0.16849
     Eigenvalues ---    0.17873   0.18412   0.18518   0.19277   0.19354
     Eigenvalues ---    0.19436   0.19499   0.19633   0.19917   0.20187
     Eigenvalues ---    0.21557   0.22493   0.23428   0.24775   0.25211
     Eigenvalues ---    0.26808   0.27351   0.28196   0.29027   0.29196
     Eigenvalues ---    0.29315   0.30370   0.32347   0.33755   0.34164
     Eigenvalues ---    0.34298   0.34453   0.34634   0.35708   0.36242
     Eigenvalues ---    0.36417   0.36541   0.36552   0.36575   0.36600
     Eigenvalues ---    0.36678   0.36709   0.36730   0.36757   0.36870
     Eigenvalues ---    0.36912   0.37542   0.39493   0.41756   0.42569
     Eigenvalues ---    0.42643   0.42908   0.44410   0.46931   0.48258
     Eigenvalues ---    0.48336   0.48381   0.48601   0.48901   0.51663
     Eigenvalues ---    0.52110   0.52390
 RFO step:  Lambda=-6.45269759D-03 EMin=-3.08054756D-04
 Linear search not attempted -- first point.
 Maximum step size (   0.300) exceeded in Quadratic search.
    -- Step size scaled by   0.743
 Iteration  1 RMS(Cart)=  0.12520399 RMS(Int)=  0.01630944
 Iteration  2 RMS(Cart)=  0.05657095 RMS(Int)=  0.00152124
 Iteration  3 RMS(Cart)=  0.00255484 RMS(Int)=  0.00021099
 Iteration  4 RMS(Cart)=  0.00000460 RMS(Int)=  0.00021098
 Iteration  5 RMS(Cart)=  0.00000000 RMS(Int)=  0.00021098
 Variable       Old X    -DE/DX   Delta X   Delta X   Delta X     New X
                                 (Linear)    (Quad)   (Total)
    R1        2.63012  -0.00046   0.00000  -0.00050  -0.00043   2.62969
    R2        2.64063   0.00024   0.00000   0.00012   0.00012   2.64075
    R3        2.05183   0.00005   0.00000   0.00005   0.00005   2.05188
    R4        2.63420   0.00000   0.00000   0.00000   0.00006   2.63426
    R5        2.05077   0.00005   0.00000   0.00003   0.00003   2.05079
    R6        2.62671   0.00129   0.00000   0.00184   0.00184   2.62856
    R7        2.05069   0.00001   0.00000   0.00009   0.00009   2.05078
    R8        2.63872   0.00145   0.00000   0.00139   0.00132   2.64004
    R9        2.05194  -0.00002   0.00000   0.00014   0.00014   2.05208
   R10        2.64389  -0.00052   0.00000  -0.00003  -0.00005   2.64384
   R11        3.34730   0.00319   0.00000   0.00905   0.00927   3.35657
   R12        5.14280   0.00190   0.00000   0.10400   0.10381   5.24661
   R13        3.36327  -0.00127   0.00000  -0.00325  -0.00314   3.36013
   R14        3.36444  -0.00102   0.00000  -0.00288  -0.00285   3.36160
   R15        2.64258  -0.00029   0.00000   0.00013   0.00007   2.64265
   R16        2.63813  -0.00004   0.00000   0.00047   0.00047   2.63860
   R17        3.35100   0.00198   0.00000   0.00749   0.00741   3.35841
   R18        2.63775   0.00094   0.00000   0.00153   0.00151   2.63926
   R19        5.12453   0.00153   0.00000   0.07158   0.07209   5.19662
   R20        4.90088   0.00525   0.00000   0.22157   0.22175   5.12263
   R21        2.62804   0.00099   0.00000   0.00128   0.00128   2.62932
   R22        2.05246   0.00000   0.00000  -0.00009  -0.00009   2.05237
   R23        2.63317   0.00001   0.00000   0.00048   0.00050   2.63367
   R24        2.05080   0.00001   0.00000   0.00011   0.00011   2.05090
   R25        2.63053  -0.00052   0.00000  -0.00090  -0.00088   2.62965
   R26        2.05085   0.00003   0.00000  -0.00002  -0.00002   2.05083
   R27        2.05174   0.00007   0.00000  -0.00006  -0.00006   2.05167
   R28        2.05457   0.00143   0.00000   0.00132   0.00178   2.05635
   R29        2.89962  -0.00473   0.00000  -0.00562  -0.00611   2.89351
   R30        2.88948   0.00073   0.00000  -0.00353  -0.00380   2.88568
   R31        3.76905  -0.00847   0.00000  -0.04147  -0.04147   3.72758
   R32        2.05858   0.00465   0.00000   0.00581   0.00572   2.06430
   R33        2.83593   0.00236   0.00000   0.00196   0.00196   2.83789
   R34        3.71445   0.00072   0.00000  -0.00542  -0.00542   3.70903
   R35        2.06797   0.00009   0.00000   0.00126   0.00126   2.06923
   R36        2.88071   0.00080   0.00000   0.00194   0.00154   2.88224
   R37        2.07182  -0.00011   0.00000   0.00066   0.00066   2.07248
   R38        2.06646   0.00178   0.00000   0.00334   0.00292   2.06939
   R39        2.06906  -0.00053   0.00000  -0.00108  -0.00108   2.06797
   R40        2.06979  -0.00011   0.00000  -0.00100  -0.00100   2.06879
   R41        2.63642   0.00373   0.00000   0.00548   0.00550   2.64192
   R42        2.64355  -0.00236   0.00000  -0.00511  -0.00509   2.63846
   R43        2.62375   0.00227   0.00000   0.00062   0.00062   2.62437
   R44        2.04732   0.00013   0.00000   0.00120   0.00120   2.04853
   R45        2.63732  -0.00110   0.00000   0.00153   0.00152   2.63885
   R46        2.05502  -0.00004   0.00000  -0.00018  -0.00018   2.05484
   R47        2.63562   0.00042   0.00000   0.00343   0.00341   2.63903
   R48        2.05188   0.00010   0.00000   0.00004   0.00004   2.05191
   R49        2.63469  -0.00050   0.00000  -0.00280  -0.00282   2.63186
   R50        2.05208  -0.00003   0.00000  -0.00007  -0.00007   2.05201
   R51        2.05195   0.00005   0.00000   0.00005   0.00005   2.05201
    A1        2.09866   0.00023   0.00000   0.00002   0.00000   2.09866
    A2        2.09616  -0.00012   0.00000   0.00020   0.00021   2.09637
    A3        2.08834  -0.00011   0.00000  -0.00023  -0.00022   2.08812
    A4        2.09748  -0.00049   0.00000  -0.00173  -0.00167   2.09580
    A5        2.08677   0.00019   0.00000   0.00079   0.00076   2.08753
    A6        2.09888   0.00031   0.00000   0.00093   0.00091   2.09978
    A7        2.09228   0.00024   0.00000   0.00133   0.00131   2.09359
    A8        2.10146  -0.00021   0.00000  -0.00046  -0.00046   2.10100
    A9        2.08928  -0.00003   0.00000  -0.00079  -0.00079   2.08849
   A10        2.09643   0.00025   0.00000   0.00091   0.00077   2.09720
   A11        2.09878  -0.00021   0.00000  -0.00130  -0.00123   2.09755
   A12        2.08794  -0.00004   0.00000   0.00037   0.00044   2.08839
   A13        2.09690  -0.00147   0.00000  -0.00380  -0.00353   2.09337
   A14        2.05117   0.00215   0.00000   0.00795   0.00793   2.05910
   A15        1.38207   0.00145   0.00000   0.03597   0.03567   1.41775
   A16        2.13432  -0.00067   0.00000  -0.00417  -0.00441   2.12991
   A17        1.90831  -0.00189   0.00000  -0.06730  -0.06738   1.84093
   A18        1.37858   0.00109   0.00000   0.03225   0.03287   1.41145
   A19        2.08369   0.00125   0.00000   0.00337   0.00322   2.08691
   A20        2.07493  -0.00089   0.00000  -0.00286  -0.00280   2.07214
   A21        2.12407  -0.00037   0.00000  -0.00081  -0.00076   2.12331
   A22        1.77290   0.00129   0.00000   0.00234   0.00234   1.77525
   A23        2.12654   0.00007   0.00000  -0.00043  -0.00045   2.12609
   A24        2.07044  -0.00115   0.00000  -0.00248  -0.00242   2.06803
   A25        2.08500   0.00107   0.00000   0.00292   0.00288   2.08788
   A26        2.13067  -0.00100   0.00000  -0.00392  -0.00406   2.12661
   A27        2.09658  -0.00114   0.00000  -0.00285  -0.00284   2.09375
   A28        2.05536   0.00212   0.00000   0.00681   0.00694   2.06230
   A29        1.78825   0.00013   0.00000  -0.00244  -0.00230   1.78596
   A30        1.46858   0.00056   0.00000  -0.01342  -0.01314   1.45544
   A31        2.36130  -0.00131   0.00000  -0.03740  -0.03718   2.32412
   A32        1.60160  -0.00010   0.00000  -0.01598  -0.01581   1.58579
   A33        1.36596   0.00010   0.00000   0.01178   0.01145   1.37741
   A34        0.89574  -0.00187   0.00000  -0.02588  -0.02563   0.87011
   A35        2.09557   0.00009   0.00000   0.00048   0.00043   2.09600
   A36        2.08978  -0.00002   0.00000  -0.00003  -0.00001   2.08978
   A37        2.09783  -0.00007   0.00000  -0.00045  -0.00043   2.09740
   A38        2.09246   0.00025   0.00000   0.00126   0.00124   2.09370
   A39        2.08890  -0.00006   0.00000  -0.00090  -0.00090   2.08800
   A40        2.10159  -0.00018   0.00000  -0.00028  -0.00027   2.10132
   A41        2.09725  -0.00036   0.00000  -0.00119  -0.00120   2.09605
   A42        2.09885   0.00025   0.00000   0.00050   0.00050   2.09935
   A43        2.08709   0.00011   0.00000   0.00067   0.00067   2.08776
   A44        2.09781   0.00011   0.00000  -0.00002  -0.00006   2.09776
   A45        2.08866  -0.00006   0.00000  -0.00041  -0.00039   2.08827
   A46        2.09654  -0.00005   0.00000   0.00049   0.00050   2.09705
   A47        1.87022   0.00014   0.00000   0.00526   0.00535   1.87557
   A48        1.94608  -0.00154   0.00000  -0.00158  -0.00132   1.94476
   A49        1.75723   0.00143   0.00000   0.01855   0.01851   1.77574
   A50        1.91888   0.00448   0.00000   0.01437   0.01367   1.93255
   A51        2.06430  -0.00604   0.00000  -0.04025  -0.03988   2.02442
   A52        1.90104   0.00110   0.00000   0.00428   0.00424   1.90528
   A53        1.99981   0.00166   0.00000   0.04685   0.04717   2.04698
   A54        1.80423  -0.00216   0.00000   0.00359   0.00353   1.80776
   A55        2.04900   0.00256   0.00000  -0.02261  -0.02289   2.02610
   A56        1.96370  -0.00175   0.00000  -0.01300  -0.01321   1.95049
   A57        1.88903   0.00135   0.00000   0.02269   0.02300   1.91204
   A58        1.77334   0.00207   0.00000   0.02154   0.02147   1.79481
   A59        1.95432  -0.00190   0.00000  -0.00186  -0.00262   1.95170
   A60        2.33809   0.00105   0.00000  -0.01755  -0.01769   2.32040
   A61        1.89879  -0.00005   0.00000  -0.00249  -0.00246   1.89633
   A62        1.99380   0.00056   0.00000  -0.00783  -0.00766   1.98613
   A63        1.87938  -0.00027   0.00000   0.00033   0.00020   1.87958
   A64        1.93205  -0.00040   0.00000   0.00681   0.00668   1.93873
   A65        1.85242   0.00011   0.00000   0.00465   0.00466   1.85709
   A66        1.90143   0.00003   0.00000  -0.00072  -0.00073   1.90070
   A67        1.94514  -0.00015   0.00000  -0.01001  -0.01037   1.93477
   A68        1.92359  -0.00021   0.00000   0.00199   0.00187   1.92546
   A69        1.94771   0.00023   0.00000   0.00173   0.00201   1.94972
   A70        1.88239  -0.00009   0.00000  -0.00034  -0.00016   1.88223
   A71        1.88048   0.00033   0.00000   0.00657   0.00663   1.88710
   A72        1.88197  -0.00011   0.00000   0.00037   0.00034   1.88231
   A73        2.61897   0.00062   0.00000   0.01435   0.01464   2.63361
   A74        2.09717   0.00763   0.00000   0.00846   0.00829   2.10546
   A75        2.10062  -0.00659   0.00000  -0.01016  -0.01029   2.09033
   A76        2.08224  -0.00099   0.00000  -0.00052  -0.00060   2.08164
   A77        2.10369  -0.00074   0.00000  -0.00110  -0.00109   2.10260
   A78        2.09196   0.00070   0.00000  -0.00222  -0.00225   2.08971
   A79        2.08702   0.00006   0.00000   0.00363   0.00360   2.09062
   A80        2.09728   0.00164   0.00000   0.00233   0.00233   2.09961
   A81        2.09088  -0.00110   0.00000  -0.00482  -0.00486   2.08602
   A82        2.09478  -0.00054   0.00000   0.00275   0.00271   2.09750
   A83        2.09652  -0.00014   0.00000  -0.00017  -0.00019   2.09633
   A84        2.08902   0.00031   0.00000   0.00130   0.00129   2.09031
   A85        2.09759  -0.00017   0.00000  -0.00123  -0.00125   2.09635
   A86        2.09596   0.00050   0.00000  -0.00030  -0.00031   2.09565
   A87        2.09095  -0.00044   0.00000  -0.00065  -0.00065   2.09030
   A88        2.09622  -0.00006   0.00000   0.00101   0.00100   2.09722
   A89        2.08982  -0.00025   0.00000   0.00007   0.00004   2.08987
   A90        2.09651   0.00029   0.00000   0.00014   0.00015   2.09666
   A91        2.09684  -0.00004   0.00000  -0.00023  -0.00022   2.09661
    D1       -0.02716   0.00004   0.00000  -0.00160  -0.00160  -0.02876
    D2        3.12614   0.00002   0.00000  -0.00102  -0.00104   3.12510
    D3        3.12122   0.00004   0.00000  -0.00036  -0.00033   3.12088
    D4       -0.00867   0.00002   0.00000   0.00022   0.00023  -0.00844
    D5        0.03890  -0.00022   0.00000  -0.00228  -0.00225   0.03666
    D6       -3.06960   0.00017   0.00000   0.00768   0.00774  -3.06186
    D7       -3.10945  -0.00022   0.00000  -0.00351  -0.00350  -3.11295
    D8        0.06524   0.00017   0.00000   0.00645   0.00648   0.07172
    D9       -0.01002   0.00022   0.00000   0.00446   0.00444  -0.00558
   D10       -3.13224  -0.00007   0.00000   0.00012   0.00011  -3.13213
   D11        3.11978   0.00024   0.00000   0.00388   0.00387   3.12365
   D12       -0.00244  -0.00005   0.00000  -0.00046  -0.00046  -0.00289
   D13        0.03508  -0.00025   0.00000  -0.00329  -0.00328   0.03179
   D14       -3.11474  -0.00040   0.00000  -0.00593  -0.00590  -3.12063
   D15       -3.12575   0.00004   0.00000   0.00103   0.00102  -3.12474
   D16        0.00762  -0.00012   0.00000  -0.00161  -0.00160   0.00602
   D17       -0.02311   0.00005   0.00000  -0.00063  -0.00061  -0.02371
   D18        3.07668   0.00008   0.00000  -0.00118  -0.00106   3.07562
   D19        1.83038  -0.00130   0.00000  -0.05861  -0.05866   1.77172
   D20        3.12666   0.00020   0.00000   0.00199   0.00200   3.12865
   D21       -0.05675   0.00023   0.00000   0.00145   0.00155  -0.05520
   D22       -1.30305  -0.00115   0.00000  -0.05599  -0.05605  -1.35909
   D23       -0.01384   0.00020   0.00000   0.00344   0.00339  -0.01045
   D24        3.09369  -0.00021   0.00000  -0.00684  -0.00693   3.08676
   D25       -3.11157   0.00010   0.00000   0.00372   0.00356  -3.10802
   D26       -0.00404  -0.00031   0.00000  -0.00657  -0.00676  -0.01080
   D27       -1.55851   0.00003   0.00000  -0.00012   0.00033  -1.55818
   D28        1.54902  -0.00037   0.00000  -0.01040  -0.00999   1.53903
   D29        2.50529  -0.00012   0.00000  -0.00363  -0.00366   2.50162
   D30       -2.19806  -0.00011   0.00000  -0.02278  -0.02259  -2.22064
   D31       -2.28006  -0.00004   0.00000   0.00524   0.00451  -2.27555
   D32       -0.67907  -0.00011   0.00000  -0.00417  -0.00409  -0.68317
   D33        0.90077  -0.00011   0.00000  -0.02332  -0.02302   0.87775
   D34        0.81876  -0.00003   0.00000   0.00470   0.00408   0.82285
   D35       -2.52959   0.00146   0.00000   0.05596   0.05558  -2.47401
   D36       -0.94975   0.00146   0.00000   0.03681   0.03666  -0.91309
   D37       -1.03175   0.00154   0.00000   0.06483   0.06376  -0.96800
   D38       -3.03155   0.00053   0.00000  -0.02783  -0.02710  -3.05865
   D39       -0.96603  -0.00055   0.00000  -0.01936  -0.01968  -0.98571
   D40        1.13812  -0.00090   0.00000  -0.01307  -0.01441   1.12371
   D41       -2.47607   0.00041   0.00000  -0.00073  -0.00060  -2.47667
   D42        0.69942   0.00077   0.00000   0.00938   0.00952   0.70894
   D43       -0.72811  -0.00056   0.00000   0.00308   0.00313  -0.72498
   D44        2.46634  -0.00022   0.00000   0.00281   0.00279   2.46914
   D45        0.05629  -0.00055   0.00000  -0.01706  -0.01714   0.03914
   D46       -3.04816  -0.00012   0.00000  -0.01851  -0.01861  -3.06676
   D47       -3.13859  -0.00096   0.00000  -0.01695  -0.01696   3.12763
   D48        0.04015  -0.00053   0.00000  -0.01840  -0.01842   0.02172
   D49        3.03282  -0.00014   0.00000   0.01028   0.01036   3.04318
   D50       -0.08902  -0.00010   0.00000   0.00690   0.00697  -0.08205
   D51       -0.05720   0.00023   0.00000   0.01011   0.01013  -0.04707
   D52        3.10414   0.00027   0.00000   0.00674   0.00674   3.11088
   D53        0.65018   0.00042   0.00000   0.01684   0.01695   0.66713
   D54       -0.82272  -0.00013   0.00000   0.03410   0.03386  -0.78886
   D55       -1.69250   0.00177   0.00000   0.05382   0.05367  -1.63883
   D56       -2.52772  -0.00006   0.00000   0.01807   0.01819  -2.50952
   D57        2.28256  -0.00062   0.00000   0.03534   0.03510   2.31767
   D58        1.41278   0.00129   0.00000   0.05505   0.05491   1.46769
   D59        0.00904   0.00039   0.00000   0.01240   0.01242   0.02146
   D60       -3.13411   0.00009   0.00000   0.00932   0.00932  -3.12479
   D61       -3.09698   0.00086   0.00000   0.01122   0.01123  -3.08575
   D62        0.04305   0.00057   0.00000   0.00814   0.00813   0.05118
   D63        2.54786  -0.00057   0.00000  -0.01627  -0.01690   2.53096
   D64       -1.94905  -0.00042   0.00000  -0.01727  -0.01752  -1.96656
   D65       -0.66762  -0.00071   0.00000   0.00464   0.00459  -0.66303
   D66        0.16083   0.00070   0.00000  -0.04854  -0.04830   0.11253
   D67        1.83516   0.00113   0.00000  -0.03643  -0.03697   1.79819
   D68        0.05626   0.00064   0.00000  -0.01479  -0.01511   0.04115
   D69       -0.04142   0.00004   0.00000   0.00197   0.00195  -0.03947
   D70        3.12331  -0.00018   0.00000  -0.00172  -0.00173   3.12157
   D71        3.10174   0.00034   0.00000   0.00507   0.00506   3.10680
   D72       -0.01672   0.00012   0.00000   0.00138   0.00138  -0.01534
   D73        0.02442  -0.00032   0.00000  -0.01026  -0.01027   0.01416
   D74       -3.11406  -0.00019   0.00000  -0.00608  -0.00607  -3.12013
   D75       -3.14048  -0.00010   0.00000  -0.00654  -0.00656   3.13615
   D76        0.00422   0.00004   0.00000  -0.00237  -0.00236   0.00186
   D77        0.02514   0.00016   0.00000   0.00409   0.00412   0.02926
   D78       -3.13629   0.00012   0.00000   0.00747   0.00751  -3.12877
   D79       -3.11953   0.00002   0.00000  -0.00005  -0.00005  -3.11958
   D80        0.00222  -0.00002   0.00000   0.00333   0.00334   0.00557
   D81        1.06342   0.00278   0.00000   0.00925   0.00852   1.07195
   D82       -1.03710  -0.00190   0.00000  -0.01078  -0.01095  -1.04805
   D83       -3.05126  -0.00330   0.00000  -0.02480  -0.02514  -3.07641
   D84       -0.90918   0.00033   0.00000   0.01272   0.01287  -0.89631
   D85       -2.98690  -0.00123   0.00000  -0.00576  -0.00562  -2.99252
   D86        0.98985   0.00091   0.00000   0.03429   0.03415   1.02400
   D87        1.20858   0.00117   0.00000   0.02240   0.02273   1.23131
   D88       -0.86915  -0.00039   0.00000   0.00391   0.00424  -0.86490
   D89        3.10761   0.00174   0.00000   0.04396   0.04401  -3.13157
   D90       -2.87662   0.00181   0.00000   0.00803   0.00811  -2.86851
   D91        1.32884   0.00025   0.00000  -0.01045  -0.01038   1.31846
   D92       -0.97759   0.00238   0.00000   0.02960   0.02938  -0.94821
   D93       -2.77249   0.00005   0.00000  -0.03597  -0.03609  -2.80858
   D94       -0.60414  -0.00012   0.00000  -0.03459  -0.03472  -0.63886
   D95        1.51021   0.00009   0.00000  -0.04032  -0.04041   1.46980
   D96        1.43901  -0.00206   0.00000  -0.05083  -0.05091   1.38810
   D97       -2.67583  -0.00223   0.00000  -0.04946  -0.04954  -2.72537
   D98       -0.56148  -0.00203   0.00000  -0.05519  -0.05523  -0.61672
   D99       -0.84876   0.00156   0.00000  -0.01237  -0.01234  -0.86110
   D100       1.31959   0.00140   0.00000  -0.01100  -0.01097   1.30862
   D101      -2.84925   0.00160   0.00000  -0.01673  -0.01666  -2.86591
   D102       0.34122  -0.00006   0.00000   0.01031   0.01053   0.35175
   D103       2.52627   0.00242   0.00000  -0.00235  -0.00229   2.52398
   D104      -1.69700   0.00183   0.00000   0.01520   0.01556  -1.68144
   D105      -0.89942  -0.00049   0.00000  -0.26754  -0.26776  -1.16718
   D106       2.15618   0.00022   0.00000  -0.29759  -0.29780   1.85838
   D107      -2.93147  -0.00030   0.00000  -0.27487  -0.27467   3.07704
   D108       0.12413   0.00041   0.00000  -0.30492  -0.30471  -0.18059
   D109       1.41124  -0.00256   0.00000  -0.31233  -0.31232   1.09892
   D110      -1.81635  -0.00185   0.00000  -0.34238  -0.34236  -2.15871
   D111       1.20409   0.00015   0.00000  -0.00620  -0.00625   1.19784
   D112      -2.98970  -0.00020   0.00000  -0.01180  -0.01191  -3.00161
   D113      -0.89917  -0.00033   0.00000  -0.00887  -0.00892  -0.90809
   D114      -2.92863   0.00018   0.00000  -0.01000  -0.01001  -2.93864
   D115      -0.83924  -0.00016   0.00000  -0.01559  -0.01567  -0.85491
   D116       1.25129  -0.00029   0.00000  -0.01267  -0.01268   1.23861
   D117      -0.89801   0.00010   0.00000  -0.00091  -0.00095  -0.89895
   D118       1.19138  -0.00024   0.00000  -0.00651  -0.00660   1.18478
   D119      -3.00127  -0.00037   0.00000  -0.00359  -0.00361  -3.00489
   D120      -0.79393  -0.00068   0.00000   0.01535   0.01493  -0.77900
   D121      -2.90754  -0.00026   0.00000   0.01925   0.01903  -2.88851
   D122       1.34837  -0.00026   0.00000   0.01559   0.01528   1.36365
   D123       3.01247   0.00080   0.00000  -0.01770  -0.01787   2.99460
   D124      -0.09459   0.00026   0.00000  -0.02820  -0.02831  -0.12290
   D125      -0.04403   0.00038   0.00000   0.01251   0.01250  -0.03152
   D126       3.13209  -0.00016   0.00000   0.00201   0.00206   3.13415
   D127      -3.03890  -0.00105   0.00000   0.01595   0.01581  -3.02309
   D128       0.07887  -0.00091   0.00000   0.02810   0.02796   0.10682
   D129       0.01743   0.00008   0.00000  -0.01339  -0.01338   0.00405
   D130       3.13520   0.00022   0.00000  -0.00125  -0.00123   3.13397
   D131       0.04215  -0.00048   0.00000  -0.00040  -0.00043   0.04173
   D132      -3.11059  -0.00037   0.00000  -0.01080  -0.01081  -3.12140
   D133      -3.13387   0.00007   0.00000   0.00995   0.00991  -3.12396
   D134      -0.00343   0.00017   0.00000  -0.00045  -0.00047  -0.00391
   D135       0.01095  -0.00040   0.00000   0.00226   0.00224   0.01318
   D136       3.14046  -0.00005   0.00000   0.00830   0.00831  -3.13442
   D137      -3.10676  -0.00054   0.00000  -0.00981  -0.00989  -3.11665
   D138       0.02275  -0.00018   0.00000  -0.00377  -0.00382   0.01893
   D139      -0.01327   0.00012   0.00000  -0.01089  -0.01087  -0.02414
   D140       3.13443   0.00013   0.00000  -0.00747  -0.00745   3.12699
   D141       3.13953   0.00002   0.00000  -0.00045  -0.00047   3.13906
   D142       0.00405   0.00003   0.00000   0.00297   0.00296   0.00700
   D143      -0.01313   0.00030   0.00000   0.00991   0.00993  -0.00320
   D144       3.12235   0.00029   0.00000   0.00649   0.00651   3.12886
   D145       3.14058  -0.00006   0.00000   0.00387   0.00384  -3.13876
   D146      -0.00713  -0.00006   0.00000   0.00044   0.00042  -0.00670
         Item               Value     Threshold  Converged?
 Maximum Force            0.008471     0.000450     NO 
 RMS     Force            0.001387     0.000300     NO 
 Maximum Displacement     1.222390     0.001800     NO 
 RMS     Displacement     0.175077     0.001200     NO 
 Predicted change in Energy=-4.329768D-03
 GradGradGradGradGradGradGradGradGradGradGradGradGradGradGradGradGradGrad

                          Input orientation:                          
 ---------------------------------------------------------------------
 Center     Atomic      Atomic             Coordinates (Angstroms)
 Number     Number       Type             X           Y           Z
 ---------------------------------------------------------------------
      1          6           0        4.335017   -1.578639   -0.435299
      2          6           0        4.980384   -2.366889    0.512664
      3          6           0        4.627524   -2.271484    1.857879
      4          6           0        3.633727   -1.382452    2.253849
      5          6           0        2.961400   -0.611873    1.302048
      6          6           0        3.307627   -0.713441   -0.049686
      7         16           0        2.428104    0.183320   -1.308223
      8          6           0        2.179445    1.759381   -0.521701
      9          6           0        1.815826    1.862214    0.824705
     10         16           0        1.633849    0.428500    1.858997
     11          6           0        1.543270    3.114421    1.379943
     12          6           0        1.608090    4.257306    0.589034
     13          6           0        1.991261    4.158140   -0.747261
     14          6           0        2.292861    2.915561   -1.296300
     15          1           0        2.062844    5.048526   -1.363592
     16          1           0        2.602961    2.838586   -2.333920
     17          1           0        1.276477    3.191610    2.429896
     18          1           0        1.376652    5.224481    1.023622
     19          1           0        4.622668   -1.638506   -1.480600
     20          1           0        3.369473   -1.291054    3.303146
     21          1           0        5.766408   -3.046472    0.199510
     22          1           0        5.133692   -2.877520    2.602340
     23          6           0       -0.835143   -1.064156    0.079756
     24          1           0        0.217279   -0.864482   -0.111704
     25          6           0       -1.532234    0.286134    0.267618
     26          1           0       -0.917158    0.790273    1.016496
     27          6           0       -1.020432   -1.944337    1.313770
     28          1           0       -2.017835   -2.394645    1.276164
     29          6           0        0.057390   -3.011201    1.476204
     30          1           0        1.023325   -2.555764    1.718552
     31          1           0       -0.204340   -3.695105    2.289419
     32          1           0        0.180014   -3.605047    0.564724
     33          1           0       -1.008776   -1.290590    2.194251
     34          6           0       -2.956846    0.233817    0.739828
     35          6           0       -3.959400   -0.295920   -0.077964
     36          6           0       -3.264652    0.587701    2.054907
     37          6           0       -5.238572   -0.504011    0.421104
     38          1           0       -3.730398   -0.566770   -1.102330
     39          6           0       -4.558899    0.409327    2.547952
     40          1           0       -2.486308    0.993430    2.696738
     41          6           0       -5.546813   -0.138185    1.733132
     42          1           0       -6.003544   -0.933588   -0.218662
     43          1           0       -4.790372    0.693756    3.570033
     44          1           0       -6.550531   -0.288252    2.119336
     45         35           0       -1.328202    1.435874   -1.309970
     46         35           0       -1.348756   -2.085919   -1.527465
 ---------------------------------------------------------------------
                    Distance matrix (angstroms):
                    1          2          3          4          5
     1  C    0.000000
     2  C    1.391572   0.000000
     3  C    2.413350   1.393992   0.000000
     4  C    2.786003   2.411292   1.390972   0.000000
     5  C    2.416575   2.789177   2.416449   1.397047   0.000000
     6  C    1.397424   2.418315   2.794356   2.420783   1.399062
     7  S    2.739126   4.041452   4.570307   4.073516   2.780333
     8  C    3.974460   5.093258   5.282363   4.437311   3.091983
     9  C    4.446729   5.291230   5.104954   3.984354   2.767906
    10  S    4.072924   4.563564   4.031378   2.726714   1.776221
    11  C    5.754455   6.527686   6.224870   5.035433   3.987784
    12  C    6.522548   7.433584   7.304249   6.219461   5.103797
    13  C    6.204929   7.286856   7.421368   6.511722   5.281464
    14  C    5.010944   6.196727   6.504224   5.733621   4.431834
    15  H    7.067093   8.186621   8.398691   7.543941   6.320851
    16  H    5.110446   6.391569   6.912514   6.318803   5.025377
    17  H    6.349746   6.949217   6.434447   5.148754   4.310161
    18  H    7.560609   8.418840   8.213017   7.089388   6.054088
    19  H    1.085809   2.152117   3.397959   3.871650   3.399546
    20  H    3.871814   3.396946   2.152378   1.085913   2.152255
    21  H    2.146252   1.085233   2.155887   3.396704   3.874394
    22  H    3.398857   2.156616   1.085223   2.146292   3.397465
    23  C    5.221161   5.975356   5.870272   4.979839   4.014013
    24  H    4.191718   5.033313   5.030822   4.187631   3.097210
    25  C    6.196459   7.036531   6.856599   5.780696   4.697788
    26  H    5.941783   6.708392   6.389505   5.192526   4.134098
    27  C    5.645689   6.068782   5.683528   4.781282   4.198879
    28  H    6.629758   7.039800   6.671908   5.824136   5.288831
    29  C    4.899405   5.057610   4.645318   4.005963   3.770992
    30  H    4.069539   4.141034   3.618077   2.911598   2.776387
    31  H    5.701690   5.639360   5.055673   4.481114   4.528038
    32  H    4.729739   4.957752   4.819854   4.440857   4.151970
    33  H    5.962686   6.313176   5.730897   4.643794   4.125407
    34  C    7.605075   8.355531   8.065310   6.952714   6.004741
    35  C    8.400619   9.195515   9.021397   8.017075   7.064116
    36  C    8.285476   8.893185   8.396439   7.176957   6.385099
    37  C    9.671704  10.387770  10.125618   9.102105   8.247863
    38  H    8.155962   9.040263   9.029050   8.133856   7.110783
    39  C    9.589240  10.141385   9.594442   8.391429   7.690905
    40  H    7.934460   8.474279   7.872099   6.579954   5.848049
    41  C   10.218980  10.829522  10.396329   9.279098   8.532286
    42  H   10.360929  11.101165  10.914283   9.959507   9.098697
    43  H   10.221506  10.685632  10.021022   8.775445   8.181589
    44  H   11.255506  11.826417  11.355637  10.243753   9.552462
    45  Br   6.474904   7.588232   7.697431   6.727890   5.423706
    46  Br   5.809942   6.655756   6.871019   6.294310   5.362500
                    6          7          8          9         10
     6  C    0.000000
     7  S    1.778105   0.000000
     8  C    2.758703   1.778881   0.000000
     9  C    3.102262   2.782616   1.398428   0.000000
    10  S    2.783637   3.274484   2.781482   1.777192   0.000000
    11  C    4.450766   4.074374   2.420144   1.396638   2.729811
    12  C    5.291948   4.568301   2.792814   2.415608   4.034009
    13  C    5.094284   4.037908   2.416678   2.788034   4.564049
    14  C    3.969063   2.735612   1.396288   2.415733   4.071323
    15  H    6.039545   4.879212   3.397183   3.873274   5.649227
    16  H    4.281493   2.851853   2.151323   3.398499   4.932368
    17  H    5.052061   4.934530   3.402727   2.152865   2.844014
    18  H    6.335580   5.652996   3.878069   3.396658   4.874981
    19  H    2.152346   2.857424   4.293537   5.044584   4.935430
    20  H    3.402784   4.932005   5.034955   4.301115   2.838102
    21  H    3.398637   4.883553   6.040089   6.331916   5.648661
    22  H    3.879561   5.655215   6.323612   6.052546   4.871472
    23  C    4.159603   3.759184   4.173950   4.018237   3.389638
    24  H    3.094658   2.723471   3.301947   3.296526   2.749934
    25  C    4.952180   4.263582   4.070632   3.742175   3.546383
    26  H    4.609415   4.118676   3.590845   2.941944   2.710779
    27  C    4.701724   4.826404   5.227399   4.772145   3.601782
    28  H    5.739762   5.752507   6.172958   5.746444   4.652380
    29  C    4.262872   4.855748   5.590456   5.221754   3.803064
    30  H    3.426201   4.317100   4.997582   4.576630   3.049311
    31  H    5.166782   5.908889   6.583027   6.091818   4.535230
    32  H    4.303586   4.786812   5.827104   5.712654   4.478648
    33  H    4.898947   5.123659   5.181069   4.449068   3.170352
    34  C    6.384688   5.761489   5.504570   5.043538   4.729156
    35  C    7.279066   6.522532   6.488959   6.231018   5.963308
    36  C    7.022615   6.624322   6.135954   5.380430   4.905000
    37  C    8.561719   7.889292   7.812734   7.451607   7.082887
    38  H    7.117820   6.207429   6.377645   6.354055   6.207670
    39  C    8.360057   7.983694   7.526665   6.761477   6.230983
    40  H    6.635204   6.391200   5.719640   4.771546   4.242245
    41  C    9.050440   8.541224   8.269226   7.683442   7.204087
    42  H    9.315305   8.574807   8.620048   8.369448   8.031296
    43  H    8.981100   8.727218   8.152067   7.248722   6.653466
    44  H   10.102907   9.622185   9.347747   8.734787   8.219829
    45  Br   5.262963   3.959638   3.609655   3.824070   4.453190
    46  Br   5.074389   4.411597   5.314706   5.579877   5.165884
                   11         12         13         14         15
    11  C    0.000000
    12  C    1.391376   0.000000
    13  C    2.411440   1.393678   0.000000
    14  C    2.786343   2.413229   1.391549   0.000000
    15  H    3.396720   2.155360   1.085254   2.146386   0.000000
    16  H    3.871926   3.397969   2.152414   1.085699   2.473276
    17  H    1.086065   2.152778   3.396973   3.872180   4.296169
    18  H    2.146412   1.085291   2.156584   3.398910   2.490103
    19  H    6.344738   6.937699   6.408057   5.118740   7.161200
    20  H    5.142172   6.422864   6.928130   6.325315   7.979724
    21  H    7.562070   8.413591   8.188684   7.060370   9.038178
    22  H    7.091455   8.209082   8.402096   7.538536   9.379816
    23  C    4.980747   5.877646   5.995406   5.245578   6.917114
    24  H    4.451396   5.353326   5.364483   4.472140   6.319572
    25  C    4.323795   5.072983   5.332676   4.898069   6.185937
    26  H    3.404036   4.310443   4.786676   4.491113   5.716463
    27  C    5.671682   6.774566   7.110441   6.434981   8.097839
    28  H    6.560644   7.607098   7.943934   7.307391   8.889378
    29  C    6.303994   7.484847   7.751329   6.914522   8.777556
    30  H    5.704033   6.930778   7.217592   6.374673   8.270758
    31  H    7.088788   8.331690   8.701468   7.924285   9.743495
    32  H    6.904658   7.991033   8.078923   7.102526   9.063542
    33  H    5.155595   6.340652   6.880507   6.385645   7.891609
    34  C    5.381326   6.086859   6.488105   6.236745   7.266573
    35  C    6.635910   7.223137   7.463041   7.133633   8.153734
    36  C    5.473208   6.273627   6.944408   6.894597   7.743856
    37  C    7.746342   8.341171   8.681660   8.447807   9.344864
    38  H    6.893796   7.391338   7.428878   6.960165   8.072265
    39  C    6.776300   7.528350   8.235085   8.246580   8.981638
    40  H    4.740259   5.644414   6.474963   6.517622   7.322900
    41  C    7.808551   8.474783   9.024041   8.942220   9.715891
    42  H    8.711849   9.248499   9.493261   9.209103  10.107579
    43  H    7.125387   7.907311   8.753944   8.876362   9.501119
    44  H    8.811045   9.463986  10.047388  10.006826  10.714580
    45  Br   4.277675   4.493162   4.329689   3.911745   4.955130
    46  Br   6.622716   7.311567   7.124093   6.191092   7.909878
                   16         17         18         19         20
    16  H    0.000000
    17  H    4.957634   0.000000
    18  H    4.297606   2.473906   0.000000
    19  H    4.985150   7.058257   7.994269   0.000000
    20  H    7.029793   5.023691   7.184690   4.957363   0.000000
    21  H    7.145598   8.002985   9.399882   2.472505   4.296434
    22  H    7.965246   7.193204   9.069186   4.297290   2.473959
    23  C    5.733916   5.300343   6.732747   5.705461   5.302878
    24  H    4.933806   4.902398   6.301474   4.677654   4.666850
    25  C    5.512065   4.583240   5.781041   6.681566   5.977347
    26  H    5.273719   3.546286   4.992375   6.544014   5.285441
    27  C    7.022178   5.735806   7.564532   6.304492   4.863708
    28  H    7.859464   6.587096   8.344903   7.229646   5.860858
    29  C    7.430814   6.393008   8.352948   5.609701   4.155299
    30  H    6.929415   5.796757   7.819206   4.902164   3.100780
    31  H    8.482059   7.045522   9.146627   6.460855   4.424843
    32  H    7.469487   7.132716   8.922057   5.271415   4.798559
    33  H    7.113303   5.036668   7.036106   6.733405   4.516493
    34  C    6.866164   5.433773   6.615623   8.116953   6.994150
    35  C    7.614398   6.772491   7.756402   8.798967   8.132316
    36  C    7.665322   5.248124   6.641158   8.925560   7.007098
    37  C    8.958391   7.754916   8.771536  10.106810   9.111753
    38  H    7.295526   7.188242   8.008759   8.430030   8.386952
    39  C    9.001456   6.465805   7.793590  10.233475   8.143751
    40  H    7.390046   4.365976   5.968549   8.655332   6.314805
    41  C    9.582322   7.624322   8.786123  10.770208   9.126565
    42  H    9.632006   8.776720   9.691871  10.724074  10.019199
    43  H    9.701461   6.659267   8.064978  10.934060   8.402010
    44  H   10.648711   8.571344   9.717564  11.816222  10.040592
    45  Br   4.297687   4.884010   5.207247   6.700282   7.126368
    46  Br   6.365312   7.099638   8.208401   5.988345   6.799139
                   21         22         23         24         25
    21  H    0.000000
    22  H    2.490475   0.000000
    23  C    6.893794   6.728946   0.000000
    24  H    5.970827   5.965692   1.088172   0.000000
    25  C    8.023782   7.739135   1.531180   2.128050   0.000000
    26  H    7.749718   7.251234   2.079211   2.301738   1.092380
    27  C    6.965449   6.356453   1.527037   2.174855   2.516222
    28  H    7.885335   7.289462   2.144843   3.043569   2.905090
    29  C    5.850135   5.201432   2.556886   2.674962   3.854867
    30  H    5.004510   4.216602   2.892135   2.619157   4.088089
    31  H    6.359109   5.409339   3.493195   3.735717   4.658459
    32  H    5.626117   5.405563   2.778824   2.823056   4.261614
    33  H    7.277721   6.357263   2.133662   2.646169   2.544009
    34  C    9.335277   8.866012   2.573335   3.465030   1.501745
    35  C   10.111077   9.825122   3.221187   4.215335   2.519792
    36  C    9.910083   9.101627   3.540108   4.350503   2.507312
    37  C   11.297026  10.861639   4.452019   5.493645   3.792734
    38  H    9.901163   9.881105   3.166579   4.080946   2.726926
    39  C   11.138657  10.234874   4.704201   5.613219   3.791543
    40  H    9.521779   8.547372   3.715993   4.318398   2.703913
    41  C   11.781303  11.060410   5.078475   6.095546   4.294720
    42  H   11.965405  11.652251   5.178655   6.222126   4.660129
    43  H   11.695954  10.591388   5.560228   6.407797   4.656991
    44  H   12.767165  11.977424   6.117808   7.149324   5.379785
    45  Br   8.526631   8.698714   2.902516   3.019269   1.962732
    46  Br   7.384488   7.726840   1.972550   2.439006   2.980373
                   26         27         28         29         30
    26  H    0.000000
    27  C    2.752659   0.000000
    28  H    3.379737   1.094991   0.000000
    29  C    3.951238   1.525216   2.174101   0.000000
    30  H    3.931198   2.171321   3.077388   1.095073   0.000000
    31  H    4.716679   2.164044   2.450846   1.094324   1.769504
    32  H    4.552662   2.181766   2.608019   1.094754   1.772989
    33  H    2.392801   1.096707   1.754999   2.147744   2.440571
    34  C    2.132256   2.970431   2.842219   4.489767   4.957965
    35  C    3.410704   3.645783   3.163539   5.091443   5.758638
    36  C    2.574890   3.463671   3.324963   4.931830   5.327405
    37  C    4.550196   4.545778   3.831289   5.953692   6.715982
    38  H    3.774296   3.883187   3.454161   5.193401   5.874636
    39  C    3.968974   4.425345   3.992081   5.844551   6.375020
    40  H    2.307968   3.562564   3.703586   4.898690   5.086368
    41  C    4.775909   4.891438   4.213563   6.302961   7.000829
    42  H    5.510774   5.310495   4.500563   6.627516   7.467337
    43  H    4.640222   5.124715   4.742048   6.450707   6.912773
    44  H    5.840751   5.828683   5.068842   7.175841   7.916156
    45  Br   2.449122   4.290054   4.672961   5.427625   5.534871
    46  Br   3.864000   2.863644   2.898847   3.443170   4.047733
                   31         32         33         34         35
    31  H    0.000000
    32  H    1.769296   0.000000
    33  H    2.537295   3.070064   0.000000
    34  C    5.041224   4.960587   2.869519   0.000000
    35  C    5.591013   5.338363   3.854674   1.398042   0.000000
    36  C    5.269054   5.627211   2.938770   1.396213   2.410933
    37  C    6.246373   6.244848   4.653379   2.419143   1.388759
    38  H    5.807196   5.225085   4.335734   2.152410   1.084033
    39  C    5.989606   6.519639   3.951986   2.422125   2.784278
    40  H    5.230262   5.727193   2.766286   2.151259   3.395791
    41  C    6.442294   6.795649   4.704726   2.798744   2.413468
    42  H    6.895448   6.781355   5.558535   3.400574   2.145912
    43  H    6.475628   7.226087   4.486744   3.403443   3.870123
    44  H    7.204840   7.662779   5.632171   3.884607   3.397373
    45  Br   6.367543   5.585704   4.451428   2.880815   3.382331
    46  Br   4.297414   3.003688   3.820904   3.620462   3.481467
                   36         37         38         39         40
    36  C    0.000000
    37  C    2.785230   0.000000
    38  H    3.393798   2.144617   0.000000
    39  C    1.396419   2.412390   3.868299   0.000000
    40  H    1.087374   3.872441   4.291259   2.158459   0.000000
    41  C    2.416342   1.396516   3.394539   1.392723   3.402320
    42  H    3.871042   1.085826   2.466296   3.397730   4.958215
    43  H    2.152830   3.398718   4.954135   1.085877   2.482169
    44  H    3.401242   2.156798   4.290671   2.153353   4.300466
    45  Br   3.973869   4.695825   3.134365   5.135637   4.194124
    46  Br   4.863362   4.629258   2.856706   5.756760   5.349794
                   41         42         43         44         45
    41  C    0.000000
    42  H    2.156564   0.000000
    43  H    2.153726   4.298167   0.000000
    44  H    1.085875   2.486340   2.483349   0.000000
    45  Br   5.434594   5.353889   6.029245   6.481163   0.000000
    46  Br   5.661169   4.970702   6.749504   6.602214   3.528563
                   46
    46  Br   0.000000
 Stoichiometry    C22H20Br2S2
 Framework group  C1[X(C22H20Br2S2)]
 Deg. of freedom   132
 Full point group                 C1      NOp   1
 Largest Abelian subgroup         C1      NOp   1
 Largest concise Abelian subgroup C1      NOp   1
                         Standard orientation:                         
 ---------------------------------------------------------------------
 Center     Atomic      Atomic             Coordinates (Angstroms)
 Number     Number       Type             X           Y           Z
 ---------------------------------------------------------------------
      1          6           0        4.242028   -1.620423   -0.815045
      2          6           0        4.881920   -2.532228    0.018995
      3          6           0        4.554858   -2.589689    1.372858
      4          6           0        3.592457   -1.729968    1.891959
      5          6           0        2.925075   -0.834573    1.052549
      6          6           0        3.245228   -0.782283   -0.308385
      7         16           0        2.368927    0.280199   -1.433057
      8          6           0        2.176596    1.756543   -0.459488
      9          6           0        1.839002    1.706578    0.896659
     10         16           0        1.635951    0.164400    1.756235
     11          6           0        1.610046    2.889758    1.602536
     12          6           0        1.692282    4.117085    0.952280
     13          6           0        2.049689    4.168992   -0.393790
     14          6           0        2.308041    2.993904   -1.092954
     15          1           0        2.134826    5.124658   -0.900968
     16          1           0        2.598131    3.033924   -2.138415
     17          1           0        1.363458    2.847398    2.659389
     18          1           0        1.494627    5.030779    1.503599
     19          1           0        4.510012   -1.561946   -1.865638
     20          1           0        3.348781   -1.758210    2.949802
     21          1           0        5.643751   -3.188808   -0.388737
     22          1           0        5.057079   -3.292838    2.029415
     23          6           0       -0.902705   -1.042798   -0.137846
     24          1           0        0.151312   -0.847896   -0.325409
     25          6           0       -1.559608    0.292240    0.223625
     26          1           0       -0.918357    0.687712    1.014633
     27          6           0       -1.090638   -2.059401    0.986006
     28          1           0       -2.100382   -2.477024    0.915207
     29          6           0       -0.039517   -3.164515    0.998328
     30          1           0        0.942419   -2.765512    1.273616
     31          1           0       -0.305734   -3.934069    1.729395
     32          1           0        0.051337   -3.647920    0.020293
     33          1           0       -1.046187   -1.516176    1.937688
     34          6           0       -2.976821    0.219264    0.714969
     35          6           0       -4.007225   -0.183731   -0.139657
     36          6           0       -3.252359    0.420828    2.068801
     37          6           0       -5.282837   -0.418145    0.356846
     38          1           0       -3.803221   -0.335701   -1.193419
     39          6           0       -4.542336    0.217004    2.563170
     40          1           0       -2.452426    0.727371    2.738518
     41          6           0       -5.558538   -0.204352    1.709080
     42          1           0       -6.070016   -0.748937   -0.313933
     43          1           0       -4.748480    0.382786    3.616333
     44          1           0       -6.559197   -0.374528    2.094886
     45         35           0       -1.351514    1.617020   -1.209544
     46         35           0       -1.471275   -1.851853   -1.844630
 ---------------------------------------------------------------------
 Rotational constants (GHZ):           0.1861452           0.1092140           0.0934091
 Standard basis: 6-31+G(d,p) (6D, 7F)
 There are   632 symmetry adapted cartesian basis functions of A   symmetry.
 There are   632 symmetry adapted basis functions of A   symmetry.
   632 basis functions,  1130 primitive gaussians,   632 cartesian basis functions
   127 alpha electrons      127 beta electrons
       nuclear repulsion energy      3918.5103814498 Hartrees.
 NAtoms=   46 NActive=   46 NUniq=   46 SFac= 1.00D+00 NAtFMM=   60 NAOKFM=F Big=F
 Integral buffers will be    131072 words long.
 Raffenetti 2 integral format.
 Two-electron integral symmetry is turned on.
 Nuclear repulsion after empirical dispersion term =     3918.4672536756 Hartrees.
 ------------------------------------------------------------------------------
 Polarizable Continuum Model (PCM)
 =================================
 Model                : PCM.
 Atomic radii         : SMD-Coulomb.
 Polarization charges : Total charges.
 Charge compensation  : None.
 Solution method      : Matrix inversion.
 Cavity type          : VdW (van der Waals Surface) (Alpha=1.000).
 Cavity algorithm     : GePol (No added spheres)
                        Default sphere list used, NSphG=   46.
                        Lebedev-Laikov grids with approx.  5.0 points / Ang**2.
                        Smoothing algorithm: York/Karplus (Gamma=1.0000).
                        Polarization charges: spherical gaussians, with
                                              point-specific exponents (IZeta= 3).
                        Self-potential: point-specific (ISelfS= 7).
                        Self-field    : sphere-specific E.n sum rule (ISelfD= 2).
 1st derivatives      : Analytical E(r).r(x)/FMM algorithm (CHGder, D1EAlg=3).
                        Cavity 1st derivative terms included.
 Solvent              : Dichloromethane, Eps=   8.930000 Eps(inf)=   2.028346
 ------------------------------------------------------------------------------
 ------------------------------------------------------------------------------
 Atomic radii for non-electrostatic terms: SMD-CDS.
 ------------------------------------------------------------------------------
 Nuclear repulsion after PCM non-electrostatic terms =     3918.4492777358 Hartrees.
 One-electron integrals computed using PRISM.
 NBasis=   632 RedAO= T EigKep=  1.36D-06  NBF=   632
 NBsUse=   630 1.00D-06 EigRej=  9.34D-07 NBFU=   630
 Initial guess from the checkpoint file:  "/home/ansgus3642/gaussian/scratch/Gau-114268.chk"
 B after Tr=     0.000000    0.000000    0.000000
         Rot=    0.999404   -0.032269   -0.006689    0.010242 Ang=  -3.96 deg.
 ExpMin= 3.50D-02 ExpMax= 5.74D+05 ExpMxC= 5.74D+03 IAcc=3 IRadAn=         5 AccDes= 0.00D+00
 Harris functional with IExCor= 4639 and IRadAn=       5 diagonalized for initial guess.
 HarFok:  IExCor= 4639 AccDes= 0.00D+00 IRadAn=         5 IDoV= 1 UseB2=F ITyADJ=14
 ICtDFT=  3500011 ScaDFX=  1.000000  1.000000  1.000000  1.000000
 FoFCou: FMM=F IPFlag=           0 FMFlag=      100000 FMFlg1=           0
         NFxFlg=           0 DoJE=T BraDBF=F KetDBF=T FulRan=T
         wScrn=  0.000000 ICntrl=       500 IOpCl=  0 I1Cent=   200000004 NGrid=           0
         NMat0=    1 NMatS0=      1 NMatT0=    0 NMatD0=    1 NMtDS0=    0 NMtDT0=    0
 Petite list used in FoFCou.
 Requested convergence on RMS density matrix=1.00D-08 within 128 cycles.
 Requested convergence on MAX density matrix=1.00D-06.
 Requested convergence on             energy=1.00D-06.
 No special actions if energy rises.
 Inv3:  Mode=1 IEnd=    35686803.
 Iteration    1 A*A^-1 deviation from unit magnitude is 3.00D-15 for    938.
 Iteration    1 A*A^-1 deviation from orthogonality  is 2.00D-15 for   2102    266.
 Iteration    1 A^-1*A deviation from unit magnitude is 3.00D-15 for    189.
 Iteration    1 A^-1*A deviation from orthogonality  is 1.97D-15 for   2952   2278.
 Error on total polarization charges =  0.04897
 SCF Done:  E(RwB97XD) =  -6790.08021198     A.U. after   18 cycles
            NFock= 18  Conv=0.88D-08     -V/T= 2.0064
 SMD-CDS (non-electrostatic) energy       (kcal/mol) =     -11.28
 (included in total energy above)
 D1PCM: PCM CHGder 1st derivatives, ID1Alg=3 FixD1E=F DoIter=F DoCFld=F I1PDM=0.
 Calling FoFJK, ICntrl=      2127 FMM=F ISym2X=0 I1Cent= 0 IOpClX= 0 NMat=1 NMatS=1 NMatT=0.
 ***** Axes restored to original set *****
 -------------------------------------------------------------------
 Center     Atomic                   Forces (Hartrees/Bohr)
 Number     Number              X              Y              Z
 -------------------------------------------------------------------
      1        6           0.000037484   -0.000050230   -0.000032096
      2        6           0.000042553   -0.000134476   -0.000109737
      3        6           0.000038559   -0.000210091   -0.000162303
      4        6           0.000610505    0.000249602    0.000192498
      5        6           0.000587351    0.000464543    0.000804229
      6        6           0.000097451   -0.000084499    0.000174995
      7       16          -0.000120085   -0.000054016    0.000554880
      8        6          -0.000105586    0.000014166   -0.000154163
      9        6           0.000409890    0.000121510    0.000157814
     10       16           0.002964821    0.001730216    0.001513242
     11        6           0.000464959    0.000088691    0.000100336
     12        6          -0.000067095    0.000049508   -0.000183482
     13        6          -0.000300787   -0.000044031   -0.000079961
     14        6          -0.000055693   -0.000065306   -0.000047580
     15        1          -0.000034805   -0.000007644   -0.000059824
     16        1          -0.000003638   -0.000010549   -0.000077647
     17        1           0.000114468    0.000015043    0.000000300
     18        1           0.000024053    0.000033822   -0.000063562
     19        1          -0.000003947   -0.000023415   -0.000064341
     20        1           0.000176907    0.000139408    0.000040417
     21        1          -0.000031731   -0.000061038   -0.000027982
     22        1           0.000012793   -0.000005085   -0.000023270
     23        6           0.000647828   -0.000466777    0.000436655
     24        1          -0.000373616   -0.000092499    0.000167257
     25        6           0.000096465    0.000037648    0.000015208
     26        1          -0.002009612    0.000316381   -0.000658280
     27        6          -0.000319163   -0.000994668   -0.000104579
     28        1           0.000168295   -0.000127029    0.000132748
     29        6          -0.000455502   -0.000524658   -0.000095442
     30        1          -0.000331279   -0.001024440   -0.001164179
     31        1           0.000174397    0.000207986    0.000041145
     32        1          -0.000204250   -0.000184924    0.000118645
     33        1           0.000153687   -0.000494431   -0.000018598
     34        6          -0.001009915   -0.002604822   -0.002083498
     35        6          -0.000778432   -0.000380191   -0.000039907
     36        6          -0.000653754    0.001167190   -0.001378133
     37        6          -0.001177472    0.000512901    0.001018463
     38        1          -0.000220919    0.000362818   -0.000355418
     39        6           0.001587794   -0.000931318    0.000509311
     40        1          -0.000314515   -0.000077080    0.000204682
     41        6          -0.000323178    0.000563493   -0.000353264
     42        1          -0.000058896    0.000013906   -0.000007021
     43        1           0.000093522    0.000015562    0.000021196
     44        1          -0.000008618    0.000063120    0.000027926
     45       35           0.000554011    0.000367029   -0.000416875
     46       35          -0.000095305    0.002118677    0.001529196
 -------------------------------------------------------------------
 Cartesian Forces:  Max     0.002964821 RMS     0.000651294

 GradGradGradGradGradGradGradGradGradGradGradGradGradGradGradGradGradGrad
 Berny optimization.
 Using GEDIIS/GDIIS optimizer.
 FormGI is forming the generalized inverse of G from B-inverse, IUseBI=4.
 Internal  Forces:  Max     0.005409225 RMS     0.000683014
 Search for a local minimum.
 Step number   2 out of a maximum of  276
 All quantities printed in internal units (Hartrees-Bohrs-Radians)
 Mixed Optimization -- En-DIIS/RFO-DIIS
 Update second derivatives using D2CorX and points    1    2
 DE= -4.27D-03 DEPred=-4.33D-03 R= 9.87D-01
 TightC=F SS=  1.41D+00  RLast= 8.28D-01 DXNew= 5.0454D-01 2.4831D+00
 Trust test= 9.87D-01 RLast= 8.28D-01 DXMaxT set to 5.05D-01
 ITU=  1  0
 Use linear search instead of GDIIS.
     Eigenvalues ---   -0.00071   0.00025   0.00160   0.00302   0.00388
     Eigenvalues ---    0.00506   0.00543   0.00655   0.00779   0.00824
     Eigenvalues ---    0.01061   0.01446   0.01521   0.01625   0.01693
     Eigenvalues ---    0.01751   0.01773   0.01785   0.01807   0.01829
     Eigenvalues ---    0.01963   0.02021   0.02081   0.02087   0.02176
     Eigenvalues ---    0.02261   0.02343   0.02427   0.02442   0.02500
     Eigenvalues ---    0.02531   0.02554   0.02579   0.02730   0.02750
     Eigenvalues ---    0.02918   0.02925   0.02948   0.03014   0.03256
     Eigenvalues ---    0.03322   0.03693   0.03782   0.04136   0.04559
     Eigenvalues ---    0.04745   0.05341   0.06677   0.06947   0.07619
     Eigenvalues ---    0.08046   0.08856   0.10498   0.10954   0.10999
     Eigenvalues ---    0.11031   0.11428   0.11650   0.11797   0.11843
     Eigenvalues ---    0.12061   0.12224   0.12303   0.12310   0.12417
     Eigenvalues ---    0.12513   0.12564   0.12685   0.12954   0.14371
     Eigenvalues ---    0.14751   0.15185   0.15873   0.16479   0.16750
     Eigenvalues ---    0.17871   0.18035   0.18470   0.19261   0.19353
     Eigenvalues ---    0.19428   0.19444   0.19640   0.19864   0.19999
     Eigenvalues ---    0.21437   0.22288   0.23116   0.24772   0.25204
     Eigenvalues ---    0.26806   0.27381   0.28155   0.29033   0.29194
     Eigenvalues ---    0.29305   0.30372   0.32402   0.33758   0.34129
     Eigenvalues ---    0.34206   0.34434   0.34607   0.35701   0.36243
     Eigenvalues ---    0.36415   0.36540   0.36553   0.36573   0.36599
     Eigenvalues ---    0.36678   0.36709   0.36730   0.36757   0.36870
     Eigenvalues ---    0.36912   0.37541   0.39486   0.41745   0.42278
     Eigenvalues ---    0.42586   0.42910   0.44319   0.46928   0.48257
     Eigenvalues ---    0.48332   0.48357   0.48457   0.48875   0.51659
     Eigenvalues ---    0.52104   0.52363
 RFO step:  Lambda=-3.98645808D-03 EMin=-7.11802740D-04
 Quartic linear search produced a step of  0.40408.
 Iteration  1 RMS(Cart)=  0.14151699 RMS(Int)=  0.01451235
 Iteration  2 RMS(Cart)=  0.04234334 RMS(Int)=  0.00112621
 Iteration  3 RMS(Cart)=  0.00121404 RMS(Int)=  0.00101429
 Iteration  4 RMS(Cart)=  0.00000263 RMS(Int)=  0.00101429
 Iteration  5 RMS(Cart)=  0.00000002 RMS(Int)=  0.00101429
 Variable       Old X    -DE/DX   Delta X   Delta X   Delta X     New X
                                 (Linear)    (Quad)   (Total)
    R1        2.62969  -0.00016  -0.00017  -0.00013   0.00021   2.62990
    R2        2.64075   0.00011   0.00005  -0.00010  -0.00007   2.64068
    R3        2.05188   0.00007   0.00002   0.00046   0.00048   2.05236
    R4        2.63426  -0.00002   0.00003   0.00027   0.00082   2.63508
    R5        2.05079   0.00002   0.00001   0.00011   0.00012   2.05092
    R6        2.62856   0.00039   0.00074   0.00261   0.00337   2.63192
    R7        2.05078  -0.00001   0.00003   0.00009   0.00012   2.05090
    R8        2.64004   0.00051   0.00053   0.00128   0.00131   2.64134
    R9        2.05208   0.00000   0.00005   0.00027   0.00033   2.05240
   R10        2.64384  -0.00009  -0.00002  -0.00054  -0.00106   2.64278
   R11        3.35657   0.00124   0.00374   0.01248   0.01589   3.37246
   R12        5.24661   0.00139   0.04195   0.11523   0.15644   5.40305
   R13        3.36013  -0.00035  -0.00127  -0.00374  -0.00480   3.35533
   R14        3.36160  -0.00042  -0.00115  -0.00459  -0.00553   3.35607
   R15        2.64265   0.00000   0.00003   0.00079   0.00073   2.64337
   R16        2.63860  -0.00008   0.00019  -0.00075  -0.00059   2.63801
   R17        3.35841   0.00052   0.00299   0.00644   0.00920   3.36761
   R18        2.63926   0.00014   0.00061   0.00027   0.00083   2.64010
   R19        5.19662   0.00091   0.02913   0.14541   0.17628   5.37291
   R20        5.12263   0.00326   0.08960   0.31229   0.40216   5.52479
   R21        2.62932   0.00030   0.00052   0.00214   0.00268   2.63200
   R22        2.05237  -0.00003  -0.00004  -0.00016  -0.00019   2.05217
   R23        2.63367  -0.00004   0.00020  -0.00013   0.00014   2.63381
   R24        2.05090   0.00000   0.00004   0.00011   0.00015   2.05106
   R25        2.62965  -0.00016  -0.00036  -0.00091  -0.00122   2.62843
   R26        2.05083   0.00003  -0.00001   0.00015   0.00014   2.05097
   R27        2.05167   0.00007  -0.00003   0.00039   0.00036   2.05204
   R28        2.05635   0.00043   0.00072   0.00278   0.00483   2.06118
   R29        2.89351  -0.00012  -0.00247  -0.01635  -0.01995   2.87356
   R30        2.88568   0.00102  -0.00153   0.00022  -0.00206   2.88362
   R31        3.72758  -0.00232  -0.01676  -0.02962  -0.04637   3.68121
   R32        2.06430   0.00118   0.00231   0.00474   0.00694   2.07124
   R33        2.83789   0.00200   0.00079   0.00857   0.00937   2.84725
   R34        3.70903   0.00061  -0.00219   0.03163   0.02944   3.73846
   R35        2.06923  -0.00011   0.00051  -0.00155  -0.00104   2.06819
   R36        2.88224   0.00026   0.00062   0.00331   0.00361   2.88585
   R37        2.07248  -0.00031   0.00027   0.00002   0.00029   2.07277
   R38        2.06939   0.00062   0.00118   0.00161   0.00160   2.07099
   R39        2.06797  -0.00014  -0.00044  -0.00120  -0.00164   2.06633
   R40        2.06879  -0.00002  -0.00040  -0.00090  -0.00130   2.06749
   R41        2.64192   0.00142   0.00222   0.00292   0.00543   2.64735
   R42        2.63846  -0.00054  -0.00206   0.00334   0.00147   2.63993
   R43        2.62437   0.00156   0.00025   0.01266   0.01296   2.63734
   R44        2.04853   0.00020   0.00049   0.00024   0.00073   2.04925
   R45        2.63885  -0.00127   0.00062  -0.01256  -0.01198   2.62687
   R46        2.05484  -0.00013  -0.00007  -0.00026  -0.00034   2.05450
   R47        2.63903  -0.00024   0.00138  -0.00464  -0.00348   2.63555
   R48        2.05191   0.00004   0.00001   0.00047   0.00049   2.05240
   R49        2.63186  -0.00020  -0.00114   0.00248   0.00105   2.63291
   R50        2.05201   0.00001  -0.00003   0.00000  -0.00002   2.05199
   R51        2.05201   0.00001   0.00002  -0.00002   0.00000   2.05200
    A1        2.09866   0.00005   0.00000  -0.00119  -0.00135   2.09731
    A2        2.09637  -0.00002   0.00008   0.00071   0.00088   2.09725
    A3        2.08812  -0.00003  -0.00009   0.00049   0.00048   2.08860
    A4        2.09580  -0.00017  -0.00068  -0.00171  -0.00198   2.09382
    A5        2.08753   0.00006   0.00031   0.00093   0.00103   2.08857
    A6        2.09978   0.00010   0.00037   0.00082   0.00098   2.10076
    A7        2.09359   0.00014   0.00053   0.00237   0.00279   2.09638
    A8        2.10100  -0.00010  -0.00019  -0.00125  -0.00139   2.09961
    A9        2.08849  -0.00004  -0.00032  -0.00108  -0.00135   2.08715
   A10        2.09720   0.00007   0.00031  -0.00063  -0.00146   2.09574
   A11        2.09755  -0.00007  -0.00050  -0.00056  -0.00049   2.09706
   A12        2.08839   0.00001   0.00018   0.00113   0.00187   2.09025
   A13        2.09337  -0.00052  -0.00143  -0.00337  -0.00276   2.09061
   A14        2.05910   0.00088   0.00320   0.00986   0.01183   2.07094
   A15        1.41775   0.00074   0.01441   0.10046   0.11512   1.53287
   A16        2.12991  -0.00036  -0.00178  -0.00672  -0.00933   2.12058
   A17        1.84093  -0.00138  -0.02723  -0.14676  -0.17368   1.66725
   A18        1.41145   0.00092   0.01328   0.04322   0.05651   1.46796
   A19        2.08691   0.00044   0.00130   0.00469   0.00491   2.09182
   A20        2.07214  -0.00035  -0.00113  -0.00191  -0.00234   2.06980
   A21        2.12331  -0.00009  -0.00031  -0.00322  -0.00328   2.12003
   A22        1.77525   0.00045   0.00095   0.00235   0.00345   1.77870
   A23        2.12609   0.00001  -0.00018  -0.00077  -0.00119   2.12490
   A24        2.06803  -0.00035  -0.00098  -0.00466  -0.00536   2.06267
   A25        2.08788   0.00033   0.00116   0.00547   0.00659   2.09447
   A26        2.12661  -0.00033  -0.00164  -0.00794  -0.01033   2.11628
   A27        2.09375  -0.00030  -0.00115  -0.00420  -0.00525   2.08850
   A28        2.06230   0.00062   0.00281   0.01147   0.01473   2.07703
   A29        1.78596   0.00011  -0.00093  -0.00569  -0.00587   1.78009
   A30        1.45544   0.00018  -0.00531   0.01745   0.01222   1.46766
   A31        2.32412  -0.00051  -0.01503  -0.02435  -0.03952   2.28460
   A32        1.58579  -0.00022  -0.00639  -0.04551  -0.05110   1.53469
   A33        1.37741  -0.00026   0.00463   0.01248   0.01529   1.39270
   A34        0.87011  -0.00069  -0.01036  -0.04434  -0.05316   0.81695
   A35        2.09600  -0.00003   0.00017  -0.00072  -0.00071   2.09529
   A36        2.08978   0.00002   0.00000   0.00042   0.00047   2.09025
   A37        2.09740   0.00001  -0.00017   0.00027   0.00016   2.09756
   A38        2.09370   0.00010   0.00050   0.00253   0.00300   2.09669
   A39        2.08800   0.00003  -0.00036  -0.00024  -0.00059   2.08742
   A40        2.10132  -0.00012  -0.00011  -0.00227  -0.00237   2.09896
   A41        2.09605  -0.00007  -0.00048  -0.00118  -0.00168   2.09437
   A42        2.09935   0.00007   0.00020   0.00075   0.00095   2.10031
   A43        2.08776  -0.00001   0.00027   0.00038   0.00065   2.08841
   A44        2.09776  -0.00004  -0.00002  -0.00253  -0.00267   2.09509
   A45        2.08827   0.00002  -0.00016   0.00034   0.00022   2.08848
   A46        2.09705   0.00002   0.00020   0.00204   0.00228   2.09933
   A47        1.87557  -0.00045   0.00216  -0.00396  -0.00189   1.87367
   A48        1.94476  -0.00083  -0.00053  -0.02267  -0.02247   1.92229
   A49        1.77574   0.00074   0.00748   0.00936   0.01644   1.79219
   A50        1.93255   0.00246   0.00552   0.04676   0.05124   1.98379
   A51        2.02442  -0.00207  -0.01612  -0.05253  -0.06796   1.95646
   A52        1.90528  -0.00009   0.00171   0.01739   0.01962   1.92490
   A53        2.04698   0.00115   0.01906   0.08048   0.10064   2.14763
   A54        1.80776  -0.00060   0.00143   0.00956   0.00963   1.81739
   A55        2.02610   0.00107  -0.00925   0.04597   0.03663   2.06274
   A56        1.95049  -0.00027  -0.00534  -0.00505  -0.01028   1.94022
   A57        1.91204   0.00025   0.00929  -0.00338   0.00569   1.91773
   A58        1.79481  -0.00038   0.00868  -0.04100  -0.03227   1.76254
   A59        1.95170  -0.00024  -0.00106  -0.01514  -0.01662   1.93508
   A60        2.32040   0.00024  -0.00715  -0.01272  -0.02080   2.29960
   A61        1.89633   0.00020  -0.00099   0.02015   0.01920   1.91553
   A62        1.98613   0.00024  -0.00310  -0.01585  -0.01816   1.96797
   A63        1.87958   0.00004   0.00008  -0.00537  -0.00597   1.87362
   A64        1.93873  -0.00027   0.00270  -0.00680  -0.00466   1.93407
   A65        1.85709   0.00005   0.00188   0.00697   0.00897   1.86605
   A66        1.90070  -0.00026  -0.00030   0.00232   0.00206   1.90276
   A67        1.93477  -0.00010  -0.00419  -0.00684  -0.01165   1.92312
   A68        1.92546  -0.00012   0.00075   0.00028   0.00027   1.92573
   A69        1.94972   0.00019   0.00081  -0.00018   0.00167   1.95139
   A70        1.88223  -0.00002  -0.00006  -0.00155  -0.00110   1.88113
   A71        1.88710   0.00009   0.00268   0.00850   0.01104   1.89814
   A72        1.88231  -0.00004   0.00014   0.00004   0.00012   1.88243
   A73        2.63361   0.00033   0.00591   0.06339   0.06976   2.70337
   A74        2.10546   0.00541   0.00335   0.08230   0.08365   2.18911
   A75        2.09033  -0.00447  -0.00416  -0.06268  -0.06892   2.02141
   A76        2.08164  -0.00088  -0.00024  -0.00764  -0.00900   2.07264
   A77        2.10260  -0.00054  -0.00044  -0.00958  -0.00967   2.09294
   A78        2.08971   0.00042  -0.00091   0.01233   0.01100   2.10072
   A79        2.09062   0.00012   0.00146  -0.00214  -0.00113   2.08949
   A80        2.09961   0.00133   0.00094   0.01630   0.01734   2.11695
   A81        2.08602  -0.00030  -0.00196   0.00070  -0.00143   2.08459
   A82        2.09750  -0.00103   0.00110  -0.01731  -0.01647   2.08103
   A83        2.09633   0.00026  -0.00008   0.01145   0.01131   2.10764
   A84        2.09031  -0.00009   0.00052  -0.00794  -0.00741   2.08290
   A85        2.09635  -0.00017  -0.00050  -0.00333  -0.00383   2.09251
   A86        2.09565   0.00006  -0.00012  -0.00508  -0.00554   2.09011
   A87        2.09030  -0.00013  -0.00026   0.00086   0.00051   2.09081
   A88        2.09722   0.00007   0.00041   0.00439   0.00472   2.10195
   A89        2.08987  -0.00021   0.00002  -0.00449  -0.00486   2.08501
   A90        2.09666   0.00015   0.00006   0.00115   0.00140   2.09806
   A91        2.09661   0.00006  -0.00009   0.00333   0.00343   2.10004
    D1       -0.02876   0.00003  -0.00065   0.00257   0.00177  -0.02699
    D2        3.12510  -0.00001  -0.00042  -0.00126  -0.00180   3.12330
    D3        3.12088   0.00005  -0.00014   0.00164   0.00156   3.12244
    D4       -0.00844   0.00001   0.00009  -0.00218  -0.00201  -0.01045
    D5        0.03666  -0.00009  -0.00091  -0.00762  -0.00835   0.02831
    D6       -3.06186   0.00013   0.00313   0.00392   0.00740  -3.05446
    D7       -3.11295  -0.00010  -0.00142  -0.00670  -0.00814  -3.12109
    D8        0.07172   0.00011   0.00262   0.00484   0.00761   0.07933
    D9       -0.00558   0.00008   0.00179   0.00192   0.00360  -0.00197
   D10       -3.13213  -0.00005   0.00005  -0.00115  -0.00098  -3.13311
   D11        3.12365   0.00012   0.00156   0.00578   0.00720   3.13086
   D12       -0.00289  -0.00001  -0.00018   0.00271   0.00262  -0.00028
   D13        0.03179  -0.00012  -0.00133  -0.00115  -0.00223   0.02956
   D14       -3.12063  -0.00020  -0.00238  -0.00739  -0.00935  -3.12998
   D15       -3.12474   0.00001   0.00041   0.00189   0.00232  -3.12242
   D16        0.00602  -0.00007  -0.00065  -0.00434  -0.00479   0.00123
   D17       -0.02371   0.00006  -0.00025  -0.00397  -0.00441  -0.02812
   D18        3.07562   0.00014  -0.00043  -0.01024  -0.01094   3.06467
   D19        1.77172  -0.00110  -0.02370  -0.11748  -0.13960   1.63212
   D20        3.12865   0.00014   0.00081   0.00224   0.00270   3.13135
   D21       -0.05520   0.00022   0.00063  -0.00403  -0.00384  -0.05904
   D22       -1.35909  -0.00103  -0.02265  -0.11127  -0.13250  -1.49160
   D23       -0.01045   0.00005   0.00137   0.00836   0.00971  -0.00074
   D24        3.08676  -0.00018  -0.00280  -0.00349  -0.00648   3.08029
   D25       -3.10802  -0.00007   0.00144   0.01447   0.01590  -3.09211
   D26       -0.01080  -0.00029  -0.00273   0.00263  -0.00028  -0.01108
   D27       -1.55818   0.00009   0.00013  -0.02606  -0.02484  -1.58302
   D28        1.53903  -0.00013  -0.00404  -0.03791  -0.04102   1.49801
   D29        2.50162  -0.00002  -0.00148  -0.01356  -0.01499   2.48663
   D30       -2.22064  -0.00022  -0.00913  -0.05595  -0.06423  -2.28487
   D31       -2.27555  -0.00036   0.00182  -0.00546  -0.00586  -2.28141
   D32       -0.68317   0.00005  -0.00165  -0.01987  -0.02146  -0.70463
   D33        0.87775  -0.00015  -0.00930  -0.06226  -0.07071   0.80705
   D34        0.82285  -0.00028   0.00165  -0.01177  -0.01234   0.81051
   D35       -2.47401   0.00112   0.02246   0.12697   0.14826  -2.32576
   D36       -0.91309   0.00092   0.01481   0.08458   0.09901  -0.81408
   D37       -0.96800   0.00078   0.02576   0.13507   0.15738  -0.81062
   D38       -3.05865  -0.00006  -0.01095  -0.06644  -0.07165  -3.13030
   D39       -0.98571  -0.00039  -0.00795  -0.04319  -0.05512  -1.04083
   D40        1.12371  -0.00052  -0.00582  -0.03719  -0.04953   1.07418
   D41       -2.47667   0.00017  -0.00024  -0.00167  -0.00201  -2.47869
   D42        0.70894   0.00037   0.00385   0.00992   0.01379   0.72273
   D43       -0.72498  -0.00013   0.00126   0.00036   0.00185  -0.72312
   D44        2.46914   0.00001   0.00113  -0.00060   0.00072   2.46985
   D45        0.03914  -0.00033  -0.00693  -0.02357  -0.03031   0.00884
   D46       -3.06676  -0.00006  -0.00752  -0.00130  -0.00890  -3.07566
   D47        3.12763  -0.00049  -0.00685  -0.02289  -0.02951   3.09812
   D48        0.02172  -0.00022  -0.00744  -0.00062  -0.00810   0.01363
   D49        3.04318  -0.00010   0.00418  -0.01267  -0.00843   3.03475
   D50       -0.08205  -0.00003   0.00282  -0.00215   0.00069  -0.08136
   D51       -0.04707   0.00004   0.00409  -0.01343  -0.00931  -0.05638
   D52        3.11088   0.00012   0.00272  -0.00290  -0.00019   3.11069
   D53        0.66713   0.00026   0.00685   0.03063   0.03744   0.70458
   D54       -0.78886   0.00013   0.01368   0.02265   0.03587  -0.75298
   D55       -1.63883   0.00083   0.02169   0.05376   0.07572  -1.56312
   D56       -2.50952  -0.00002   0.00735   0.00845   0.01578  -2.49374
   D57        2.31767  -0.00016   0.01418   0.00046   0.01421   2.33188
   D58        1.46769   0.00054   0.02219   0.03158   0.05405   1.52175
   D59        0.02146   0.00022   0.00502   0.01058   0.01559   0.03705
   D60       -3.12479   0.00005   0.00377   0.00270   0.00643  -3.11836
   D61       -3.08575   0.00050   0.00454   0.03242   0.03702  -3.04873
   D62        0.05118   0.00033   0.00329   0.02454   0.02786   0.07904
   D63        2.53096  -0.00035  -0.00683  -0.02747  -0.03695   2.49401
   D64       -1.96656  -0.00021  -0.00708  -0.02812  -0.03743  -2.00399
   D65       -0.66303  -0.00053   0.00185   0.01754   0.01903  -0.64400
   D66        0.11253   0.00012  -0.01952  -0.10795  -0.12780  -0.01527
   D67        1.79819   0.00008  -0.01494  -0.10210  -0.11897   1.67921
   D68        0.04115  -0.00010  -0.00610  -0.04509  -0.05170  -0.01054
   D69       -0.03947  -0.00004   0.00079  -0.00654  -0.00576  -0.04523
   D70        3.12157  -0.00010  -0.00070  -0.00800  -0.00873   3.11285
   D71        3.10680   0.00012   0.00205   0.00138   0.00343   3.11024
   D72       -0.01534   0.00006   0.00056  -0.00008   0.00047  -0.01487
   D73        0.01416  -0.00014  -0.00415  -0.00755  -0.01173   0.00243
   D74       -3.12013  -0.00006  -0.00245  -0.00102  -0.00349  -3.12362
   D75        3.13615  -0.00007  -0.00265  -0.00605  -0.00873   3.12742
   D76        0.00186   0.00001  -0.00096   0.00048  -0.00048   0.00137
   D77        0.02926   0.00013   0.00166   0.01746   0.01911   0.04838
   D78       -3.12877   0.00006   0.00304   0.00686   0.00991  -3.11886
   D79       -3.11958   0.00005  -0.00002   0.01098   0.01093  -3.10865
   D80        0.00557  -0.00002   0.00135   0.00038   0.00173   0.00730
   D81        1.07195   0.00089   0.00344  -0.00692  -0.00625   1.06569
   D82       -1.04805  -0.00135  -0.00442  -0.04827  -0.05443  -1.10248
   D83       -3.07641  -0.00130  -0.01016  -0.06378  -0.07611   3.13067
   D84       -0.89631   0.00028   0.00520   0.02115   0.02688  -0.86943
   D85       -2.99252  -0.00021  -0.00227  -0.00726  -0.00947  -3.00199
   D86        1.02400  -0.00058   0.01380  -0.02311  -0.00933   1.01467
   D87        1.23131   0.00047   0.00919   0.01909   0.02956   1.26087
   D88       -0.86490  -0.00002   0.00172  -0.00932  -0.00679  -0.87169
   D89       -3.13157  -0.00039   0.01778  -0.02517  -0.00665  -3.13822
   D90       -2.86851   0.00080   0.00328   0.04098   0.04371  -2.82480
   D91        1.31846   0.00031  -0.00419   0.01256   0.00736   1.32583
   D92       -0.94821  -0.00006   0.01187  -0.00328   0.00750  -0.94071
   D93       -2.80858   0.00004  -0.01458  -0.00302  -0.01802  -2.82659
   D94       -0.63886   0.00002  -0.01403  -0.00774  -0.02251  -0.66137
   D95        1.46980  -0.00014  -0.01633  -0.01864  -0.03526   1.43454
   D96        1.38810  -0.00048  -0.02057  -0.01426  -0.03464   1.35346
   D97       -2.72537  -0.00051  -0.02002  -0.01897  -0.03913  -2.76451
   D98       -0.61672  -0.00066  -0.02232  -0.02987  -0.05188  -0.66860
   D99       -0.86110   0.00044  -0.00499   0.00593   0.00043  -0.86067
   D100       1.30862   0.00042  -0.00443   0.00122  -0.00406   1.30455
   D101      -2.86591   0.00026  -0.00673  -0.00968  -0.01681  -2.88273
   D102       0.35175   0.00024   0.00425   0.04089   0.04515   0.39690
   D103       2.52398   0.00128  -0.00092   0.09945   0.09843   2.62242
   D104      -1.68144   0.00091   0.00629   0.05855   0.06509  -1.61635
   D105      -1.16718  -0.00060  -0.10820   0.28907   0.18052  -0.98666
   D106       1.85838  -0.00008  -0.12034   0.40851   0.28820   2.14658
   D107       3.07704  -0.00069  -0.11099   0.24955   0.13862  -3.06752
   D108      -0.18059  -0.00017  -0.12313   0.36899   0.24631   0.06572
   D109       1.09892  -0.00024  -0.12620   0.30979   0.18331   1.28223
   D110      -2.15871   0.00028  -0.13834   0.42923   0.29100  -1.86771
   D111       1.19784  -0.00009  -0.00253  -0.02121  -0.02401   1.17383
   D112      -3.00161  -0.00026  -0.00481  -0.02733  -0.03258  -3.03419
   D113      -0.90809  -0.00026  -0.00360  -0.02720  -0.03114  -0.93924
   D114      -2.93864   0.00015  -0.00405  -0.01165  -0.01574  -2.95439
   D115      -0.85491  -0.00002  -0.00633  -0.01777  -0.02431  -0.87921
   D116       1.23861  -0.00003  -0.00512  -0.01764  -0.02287   1.21574
   D117      -0.89895  -0.00011  -0.00038  -0.00569  -0.00628  -0.90523
   D118       1.18478  -0.00028  -0.00267  -0.01181  -0.01484   1.16994
   D119      -3.00489  -0.00028  -0.00146  -0.01168  -0.01341  -3.01829
   D120      -0.77900  -0.00041   0.00603  -0.00316   0.00090  -0.77810
   D121      -2.88851  -0.00019   0.00769   0.00160   0.00819  -2.88032
   D122       1.36365  -0.00018   0.00618  -0.00208   0.00283   1.36648
   D123       2.99460   0.00035  -0.00722   0.10656   0.10340   3.09801
   D124      -0.12290  -0.00012  -0.01144   0.07755   0.06920  -0.05370
   D125      -0.03152   0.00008   0.00505  -0.00862  -0.00349  -0.03501
   D126       3.13415  -0.00040   0.00083  -0.03764  -0.03769   3.09647
   D127      -3.02309  -0.00046   0.00639  -0.07331  -0.06218  -3.08527
   D128       0.10682  -0.00073   0.01130  -0.10347  -0.08840   0.01842
   D129       0.00405   0.00048  -0.00541   0.05057   0.04450   0.04856
   D130       3.13397   0.00021  -0.00050   0.02042   0.01828  -3.13094
   D131       0.04173  -0.00035  -0.00017  -0.02304  -0.02240   0.01932
   D132      -3.12140  -0.00025  -0.00437  -0.01370  -0.01812  -3.13952
   D133      -3.12396   0.00013   0.00400   0.00619   0.01174  -3.11222
   D134      -0.00391   0.00023  -0.00019   0.01553   0.01603   0.01212
   D135       0.01318  -0.00072   0.00090  -0.06042  -0.05875  -0.04557
   D136      -3.13442  -0.00023   0.00336  -0.02891  -0.02566   3.12311
   D137      -3.11665  -0.00045  -0.00400  -0.03019  -0.03268   3.13385
   D138       0.01893   0.00004  -0.00154   0.00133   0.00041   0.01934
   D139      -0.02414   0.00010  -0.00439   0.01328   0.00837  -0.01577
   D140       3.12699   0.00015  -0.00301   0.01547   0.01191   3.13889
   D141       3.13906  -0.00001  -0.00019   0.00396   0.00410  -3.14002
   D142       0.00700   0.00004   0.00119   0.00615   0.00764   0.01464
   D143      -0.00320   0.00044   0.00401   0.02819   0.03165   0.02845
   D144       3.12886   0.00038   0.00263   0.02599   0.02809  -3.12624
   D145      -3.13876  -0.00006   0.00155  -0.00344  -0.00164  -3.14040
   D146      -0.00670  -0.00011   0.00017  -0.00564  -0.00520  -0.01190
         Item               Value     Threshold  Converged?
 Maximum Force            0.005409     0.000450     NO 
 RMS     Force            0.000683     0.000300     NO 
 Maximum Displacement     0.873676     0.001800     NO 
 RMS     Displacement     0.164141     0.001200     NO 
 Predicted change in Energy=-4.169112D-03
 GradGradGradGradGradGradGradGradGradGradGradGradGradGradGradGradGradGrad

                          Input orientation:                          
 ---------------------------------------------------------------------
 Center     Atomic      Atomic             Coordinates (Angstroms)
 Number     Number       Type             X           Y           Z
 ---------------------------------------------------------------------
      1          6           0        4.325905   -1.600717   -0.398506
      2          6           0        5.038014   -2.361973    0.523539
      3          6           0        4.778449   -2.226783    1.886909
      4          6           0        3.809113   -1.329262    2.328054
      5          6           0        3.068928   -0.587152    1.403354
      6          6           0        3.328233   -0.724017    0.035935
      7         16           0        2.354979    0.126157   -1.181689
      8          6           0        2.154835    1.726748   -0.438679
      9          6           0        1.891936    1.876577    0.927012
     10         16           0        1.756114    0.462528    2.003007
     11          6           0        1.663783    3.151247    1.451409
     12          6           0        1.654687    4.260544    0.609237
     13          6           0        1.926324    4.109724   -0.749443
     14          6           0        2.204372    2.849114   -1.267289
     15          1           0        1.936534    4.974099   -1.405713
     16          1           0        2.437373    2.729220   -2.321089
     17          1           0        1.481001    3.271791    2.515070
     18          1           0        1.450117    5.244033    1.020253
     19          1           0        4.537819   -1.690436   -1.459909
     20          1           0        3.613979   -1.215608    3.390404
     21          1           0        5.799389   -3.052851    0.175878
     22          1           0        5.336042   -2.811998    2.611108
     23          6           0       -0.835872   -1.061959    0.102031
     24          1           0        0.216086   -0.802984   -0.024477
     25          6           0       -1.594974    0.232182    0.349524
     26          1           0       -1.025658    0.728606    1.143738
     27          6           0       -0.993522   -2.087957    1.220504
     28          1           0       -1.968046   -2.579045    1.137260
     29          6           0        0.133450   -3.118331    1.240087
     30          1           0        1.080058   -2.638298    1.513108
     31          1           0       -0.073797   -3.894112    1.982288
     32          1           0        0.254194   -3.607075    0.268732
     33          1           0       -0.992722   -1.539227    2.170239
     34          6           0       -3.047349    0.141781    0.740140
     35          6           0       -4.047698   -0.505363    0.003205
     36          6           0       -3.392206    0.755563    1.946760
     37          6           0       -5.350674   -0.563528    0.499814
     38          1           0       -3.817753   -0.954144   -0.956840
     39          6           0       -4.686471    0.684550    2.448906
     40          1           0       -2.626664    1.269546    2.522748
     41          6           0       -5.678123    0.036541    1.715468
     42          1           0       -6.118489   -1.069273   -0.078341
     43          1           0       -4.923673    1.156086    3.397849
     44          1           0       -6.695361   -0.012024    2.092284
     45         35           0       -1.344888    1.504016   -1.145001
     46         35           0       -1.289413   -1.860477   -1.615937
 ---------------------------------------------------------------------
                    Distance matrix (angstroms):
                    1          2          3          4          5
     1  C    0.000000
     2  C    1.391682   0.000000
     3  C    2.412442   1.394427   0.000000
     4  C    2.788349   2.415153   1.392755   0.000000
     5  C    2.419505   2.793092   2.417577   1.397738   0.000000
     6  C    1.397387   2.417438   2.790615   2.418962   1.398501
     7  S    2.734962   4.036988   4.563532   4.068298   2.775064
     8  C    3.973309   5.094725   5.284138   4.441919   3.095607
     9  C    4.446659   5.293950   5.107927   3.989472   2.771673
    10  S    4.077754   4.575752   4.047269   2.744262   1.784628
    11  C    5.752411   6.530082   6.230088   5.044393   3.994041
    12  C    6.519611   7.437202   7.312711   6.232320   5.111835
    13  C    6.204053   7.292871   7.432112   6.526749   5.291571
    14  C    5.005665   6.196129   6.506885   5.741124   4.437083
    15  H    7.067656   8.195068   8.412522   7.561741   6.332510
    16  H    5.100120   6.385569   6.910126   6.321983   5.026793
    17  H    6.350098   6.953980   6.442210   5.159920   4.318434
    18  H    7.558679   8.424432   8.224474   7.105168   6.063830
    19  H    1.086063   2.152957   3.398052   3.874290   3.401933
    20  H    3.874401   3.400138   2.153825   1.086085   2.154160
    21  H    2.147036   1.085298   2.156927   3.400562   3.878374
    22  H    3.397845   2.156220   1.085288   2.147123   3.398296
    23  C    5.213899   6.030775   6.005265   5.157763   4.143229
    24  H    4.203200   5.097230   5.147403   4.326802   3.197498
    25  C    6.243066   7.124356   7.002184   5.962956   4.851170
    26  H    6.036845   6.834065   6.555478   5.386320   4.308626
    27  C    5.581658   6.077851   5.811972   4.986741   4.334669
    28  H    6.552063   7.036238   6.797151   6.029554   5.423058
    29  C    4.750244   5.014006   4.773809   4.230241   3.879505
    30  H    3.907220   4.089134   3.739942   3.134558   2.859169
    31  H    5.503201   5.532269   5.131606   4.666369   4.598681
    32  H    4.587975   4.949762   4.999259   4.697520   4.281359
    33  H    5.906778   6.305419   5.818885   4.809014   4.241646
    34  C    7.661442   8.466923   8.256409   7.190029   6.195163
    35  C    8.454490   9.288051   9.187627   8.234878   7.253514
    36  C    8.403663   9.100175   8.698136   7.506722   6.621512
    37  C    9.773378  10.543235  10.358069   9.371793   8.467978
    38  H    8.188343   9.088350   9.143369   8.312661   7.289141
    39  C    9.723843  10.370821   9.918488   8.731837   7.928216
    40  H    8.069099   8.713900   8.213666   6.943410   6.094271
    41  C   10.355195  11.045775  10.700090   9.604599   8.774811
    42  H   10.462806  11.247261  11.133072  10.218395   9.318610
    43  H   10.371450  10.948680  10.385467   9.142372   8.420129
    44  H   11.410359  12.068774  11.687414  10.589366   9.805444
    45  Br   6.508035   7.646655   7.785024   6.830322   5.508981
    46  Br   5.751645   6.698148   7.015915   6.467784   5.452762
                    6          7          8          9         10
     6  C    0.000000
     7  S    1.775564   0.000000
     8  C    2.758327   1.775954   0.000000
     9  C    3.101621   2.779388   1.398813   0.000000
    10  S    2.783671   3.257925   2.778320   1.782062   0.000000
    11  C    4.448778   4.069659   2.417180   1.397079   2.746269
    12  C    5.289166   4.559712   2.787184   2.416727   4.046950
    13  C    5.093841   4.029812   2.413994   2.792603   4.572416
    14  C    3.965945   2.728461   1.395977   2.420413   4.073274
    15  H    6.040173   4.871121   3.395305   3.877917   5.657402
    16  H    4.274814   2.842702   2.151335   3.402155   4.929484
    17  H    5.052213   4.932026   3.400859   2.153467   2.868772
    18  H    6.333547   5.644464   3.872519   3.397596   4.891035
    19  H    2.152815   2.853455   4.289367   5.041990   4.936084
    20  H    3.402318   4.928432   5.044644   4.312231   2.862285
    21  H    3.398479   4.879861   6.041938   6.334954   5.660774
    22  H    3.875884   5.648433   6.326254   6.056466   4.889601
    23  C    4.178319   3.638831   4.124752   4.093473   3.557550
    24  H    3.113735   2.603327   3.214009   3.300584   2.843220
    25  C    5.025000   4.237686   4.112913   3.898213   3.743909
    26  H    4.721622   4.147200   3.689968   3.142795   2.923593
    27  C    4.684133   4.678172   5.216992   4.912182   3.831159
    28  H    5.718796   5.602160   6.166164   5.898833   4.885699
    29  C    4.170056   4.618105   5.511719   5.304658   4.004702
    30  H    3.301637   4.065657   4.900841   4.624581   3.211258
    31  H    5.040992   5.663238   6.513213   6.186967   4.725391
    32  H    4.220893   4.522614   5.706359   5.760726   4.671739
    33  H    4.887789   5.021557   5.232606   4.640537   3.404569
    34  C    6.472524   5.734006   5.564571   5.238413   4.977044
    35  C    7.379244   6.541946   6.606738   6.465779   6.214519
    36  C    7.141758   6.573696   6.115814   5.497155   5.156959
    37  C    8.692777   7.917083   7.903088   7.654542   7.336131
    38  H    7.218288   6.270584   6.567151   6.645481   6.468048
    39  C    8.487754   7.941979   7.498519   6.856568   6.461812
    40  H    6.754209   6.312445   5.642855   4.830384   4.486663
    41  C    9.193135   8.540039   8.297733   7.830274   7.451980
    42  H    9.453720   8.628214   8.740449   8.593932   8.287809
    43  H    9.106658   8.660929   8.071547   7.285374   6.859020
    44  H   10.257092   9.625313   9.367767   8.869405   8.465258
    45  Br   5.310066   3.948273   3.577228   3.861226   4.539919
    46  Br   5.034172   4.173354   5.110476   5.527490   5.269568
                   11         12         13         14         15
    11  C    0.000000
    12  C    1.392795   0.000000
    13  C    2.414820   1.393752   0.000000
    14  C    2.788340   2.411563   1.390903   0.000000
    15  H    3.400049   2.156066   1.085329   2.146266   0.000000
    16  H    3.874053   3.397699   2.153377   1.085891   2.475527
    17  H    1.085963   2.154066   3.399630   3.874036   4.298593
    18  H    2.147395   1.085373   2.155285   3.396673   2.488931
    19  H    6.338591   6.928779   6.400509   5.107797   7.154414
    20  H    5.160657   6.446856   6.953105   6.340588   8.008060
    21  H    7.564459   8.417369   8.195079   7.059749   9.047375
    22  H    7.098639   8.220749   8.416039   7.543043   9.397596
    23  C    5.081358   5.898235   5.924612   5.139514   6.811278
    24  H    4.462063   5.301932   5.252161   4.340010   6.184048
    25  C    4.511606   5.182224   5.351878   4.888501   6.167510
    26  H    3.632760   4.465929   4.871374   4.554415   5.770484
    27  C    5.879102   6.905803   7.128635   6.386729   8.084236
    28  H    6.791548   7.757769   7.966517   7.256434   8.874820
    29  C    6.457103   7.560419   7.708268   6.796032   8.702804
    30  H    5.819224   6.981490   7.167363   6.253509   8.197661
    31  H    7.275857   8.448156   8.690467   7.824378   9.703872
    32  H    7.004325   7.998546   7.961261   6.917002   8.903402
    33  H    5.438224   6.563752   6.996858   6.426161   7.986951
    34  C    5.635384   6.252238   6.534588   6.240192   7.266021
    35  C    6.934631   7.456428   7.586464   7.207984   8.235325
    36  C    5.616734   6.288480   6.841539   6.784891   7.578297
    37  C    7.994229   8.506393   8.738113   8.476290   9.348783
    38  H    7.259554   7.719660   7.660299   7.129315   8.273897
    39  C    6.885152   7.508821   8.104955   8.122755   8.781942
    40  H    4.805882   5.562154   6.285185   6.340215   7.069604
    41  C    7.979643   8.534403   8.971856   8.884882   9.597096
    42  H    8.984246   9.449971   9.591214   9.275632  10.157148
    43  H    7.152893   7.790304   8.535014   8.685556   9.204014
    44  H    8.960597   9.496187   9.969838   9.933684  10.564422
    45  Br   4.301955   4.435453   4.200834   3.797563   4.783009
    46  Br   6.576272   7.147448   6.836305   5.874380   7.560579
                   16         17         18         19         20
    16  H    0.000000
    17  H    4.959583   0.000000
    18  H    4.296920   2.474908   0.000000
    19  H    4.968587   7.054665   7.985735   0.000000
    20  H    7.040399   5.045053   7.212966   4.960290   0.000000
    21  H    7.139351   8.007583   9.405712   2.474577   4.299378
    22  H    7.964543   7.202990   9.084650   4.297469   2.474119
    23  C    5.564052   5.474673   6.770111   5.631269   5.535176
    24  H    4.762878   4.965189   6.259450   4.639548   4.835012
    25  C    5.443086   4.836366   5.902635   6.676949   6.202921
    26  H    5.291508   3.825138   5.151096   6.601744   5.509420
    27  C    6.893410   6.043680   7.731077   6.159413   5.167061
    28  H    7.716577   6.930121   8.538037   7.061246   6.172084
    29  C    7.223841   6.653957   8.468239   5.359788   4.512017
    30  H    6.734509   6.007815   7.906389   4.657615   3.459630
    31  H    8.288157   7.351967   9.314157   6.162135   4.770415
    32  H    7.184850   7.339611   8.963098   5.001115   5.172244
    33  H    7.082176   5.420711   7.300859   6.617229   4.776528
    34  C    6.793241   5.783882   6.807249   8.107527   7.296553
    35  C    7.610584   7.151424   8.019719   8.789550   8.407071
    36  C    7.489582   5.513848   6.667298   8.970707   7.419989
    37  C    8.913661   8.089667   8.958202  10.143605   9.441701
    38  H    7.386131   7.615082   8.371185   8.403022   8.613798
    39  C    8.813777   6.688490   7.777380  10.295965   8.567058
    40  H    7.158063   4.569678   5.888479   8.715094   6.773067
    41  C    9.455452   7.896788   8.855117  10.836555   9.524518
    42  H    9.626070   9.128135   9.917082  10.763431  10.333176
    43  H    9.453359   6.802600   7.936591  11.010010   8.860953
    44  H   10.507097   8.821286   9.753163  11.900397  10.460220
    45  Br   4.146059   4.950434   5.146659   6.701487   7.249594
    46  Br   5.954115   7.147069   8.057827   5.831800   7.037227
                   21         22         23         24         25
    21  H    0.000000
    22  H    2.490591   0.000000
    23  C    6.927900   6.888441   0.000000
    24  H    6.022899   6.098884   1.090728   0.000000
    25  C    8.093095   7.900681   1.520621   2.119288   0.000000
    26  H    7.862407   7.426997   2.080215   2.291817   1.096054
    27  C    6.940166   6.520843   1.525945   2.159695   2.550175
    28  H    7.841033   7.454944   2.157561   3.045399   2.943248
    29  C    5.765387   5.388923   2.542327   2.639466   3.873821
    30  H    4.922613   4.398769   2.854256   2.545386   4.092601
    31  H    6.202027   5.552723   3.483851   3.696783   4.691077
    32  H    5.573596   5.651907   2.773743   2.819636   4.262140
    33  H    7.238874   6.470514   2.128350   2.611522   2.610671
    34  C    9.422783   9.083313   2.597461   3.482417   1.506701
    35  C   10.172739  10.008810   3.261194   4.274248   2.584524
    36  C   10.105713   9.452573   3.638853   4.397114   2.460718
    37  C   11.429154  11.122907   4.559616   5.596520   3.842008
    38  H    9.908432   9.998691   3.166140   4.142946   2.838080
    39  C   11.361693  10.616163   4.835827   5.689063   3.764226
    40  H    9.756499   8.948268   3.808244   4.343382   2.619812
    41  C   11.985322  11.411755   5.220850   6.202734   4.310010
    42  H   12.084494  11.894389   5.285700   6.340398   4.726419
    43  H   11.961618  11.028436   5.700198   6.478224   4.607182
    44  H   13.001462  12.363805   6.276709   7.271478   5.395442
    45  Br   8.576156   8.796087   2.898001   3.002410   1.978310
    46  Br   7.408338   7.916436   1.948011   2.432605   2.887148
                   26         27         28         29         30
    26  H    0.000000
    27  C    2.817792   0.000000
    28  H    3.439287   1.094438   0.000000
    29  C    4.018923   1.527128   2.172025   0.000000
    30  H    3.988298   2.165232   3.071761   1.095919   0.000000
    31  H    4.793613   2.165273   2.455943   1.093457   1.768779
    32  H    4.604540   2.184121   2.597987   1.094066   1.780183
    33  H    2.489550   1.096860   1.760547   2.151050   2.436431
    34  C    2.143476   3.069314   2.953895   4.582113   5.036051
    35  C    3.457776   3.648892   3.148204   5.083255   5.755267
    36  C    2.499223   3.790348   3.715256   5.285517   5.630940
    37  C    4.559606   4.672050   3.988836   6.095133   6.832697
    38  H    3.878127   3.742010   3.232177   5.012205   5.738081
    39  C    3.886766   4.778455   4.445368   6.257378   6.720855
    40  H    2.181171   3.954215   4.143067   5.340123   5.480001
    41  C    4.738275   5.167588   4.576055   6.629750   7.271088
    42  H    5.537397   5.384236   4.580750   6.709965   7.537481
    43  H    4.523082   5.541726   5.272304   6.964271   7.348087
    44  H    5.796016   6.130291   5.463439   7.550367   8.227387
    45  Br   2.437518   4.315245   4.718944   5.407423   5.486773
    46  Br   3.793247   2.860891   2.925231   3.429813   4.001291
                   31         32         33         34         35
    31  H    0.000000
    32  H    1.768118   0.000000
    33  H    2.534804   3.073519   0.000000
    34  C    5.164628   5.017602   3.015372   0.000000
    35  C    5.585005   5.310121   3.885588   1.400916   0.000000
    36  C    5.712493   5.928289   3.327691   1.396992   2.407698
    37  C    6.413732   6.382093   4.768024   2.420852   1.395619
    38  H    5.594559   5.012067   4.254615   2.162016   1.084419
    39  C    6.516029   6.897924   4.320488   2.429238   2.793810
    40  H    5.785550   6.096012   3.268522   2.150935   3.393779
    41  C    6.850525   7.110651   4.964156   2.807723   2.425653
    42  H    6.983137   6.868186   5.616979   3.401244   2.147748
    43  H    7.143501   7.699959   4.921800   3.407759   3.879607
    44  H    7.676445   8.034055   5.904110   3.893577   3.408483
    45  Br   6.366741   5.538858   4.513997   2.882328   3.558252
    46  Br   4.308204   2.997550   3.811346   3.556750   3.473627
                   36         37         38         39         40
    36  C    0.000000
    37  C    2.769342   0.000000
    38  H    3.396333   2.150411   0.000000
    39  C    1.390077   2.407867   3.878027   0.000000
    40  H    1.087196   3.856508   4.297792   2.142539   0.000000
    41  C    2.407469   1.394675   3.403478   1.393277   3.388717
    42  H    3.855344   1.086085   2.465441   3.393161   4.942527
    43  H    2.147433   3.396764   4.963813   1.085865   2.460676
    44  H    3.394289   2.155992   4.297135   2.155930   4.287425
    45  Br   3.782946   4.798591   3.491850   4.975326   3.892340
    46  Br   4.894712   4.759445   2.765565   5.877083   5.358544
                   41         42         43         44         45
    41  C    0.000000
    42  H    2.152788   0.000000
    43  H    2.157076   4.296940   0.000000
    44  H    1.085874   2.482371   2.491557   0.000000
    45  Br   5.395617   5.526920   5.793638   6.434746   0.000000
    46  Br   5.827324   5.129344   6.888072   6.811163   3.397745
                   46
    46  Br   0.000000
 Stoichiometry    C22H20Br2S2
 Framework group  C1[X(C22H20Br2S2)]
 Deg. of freedom   132
 Full point group                 C1      NOp   1
 Largest Abelian subgroup         C1      NOp   1
 Largest concise Abelian subgroup C1      NOp   1
                         Standard orientation:                         
 ---------------------------------------------------------------------
 Center     Atomic      Atomic             Coordinates (Angstroms)
 Number     Number       Type             X           Y           Z
 ---------------------------------------------------------------------
      1          6           0        4.272087   -1.568711   -0.787856
      2          6           0        5.019981   -2.383111    0.057240
      3          6           0        4.804806   -2.341943    1.434349
      4          6           0        3.844060   -1.485272    1.966181
      5          6           0        3.068159   -0.690067    1.118067
      6          6           0        3.282952   -0.732636   -0.263185
      7         16           0        2.263602    0.187757   -1.388543
      8          6           0        2.076442    1.733052   -0.533531
      9          6           0        1.857904    1.788636    0.846986
     10         16           0        1.768271    0.304522    1.829389
     11          6           0        1.637898    3.023117    1.463009
     12          6           0        1.592698    4.186144    0.698023
     13          6           0        1.820209    4.129185   -0.675854
     14          6           0        2.090195    2.908771   -1.286026
     15          1           0        1.802276    5.035595   -1.272543
     16          1           0        2.288980    2.861897   -2.352537
     17          1           0        1.489625    3.070462    2.537759
     18          1           0        1.394643    5.137923    1.180647
     19          1           0        4.449323   -1.585173   -1.859234
     20          1           0        3.683449   -1.444833    3.039564
     21          1           0        5.774467   -3.041857   -0.360702
     22          1           0        5.390413   -2.968944    2.099019
     23          6           0       -0.874067   -1.114081   -0.084189
     24          1           0        0.171179   -0.837166   -0.227246
     25          6           0       -1.634046    0.153273    0.274326
     26          1           0       -1.042363    0.600866    1.081114
     27          6           0       -0.986963   -2.214084    0.967361
     28          1           0       -1.960071   -2.707806    0.883131
     29          6           0        0.147593   -3.232626    0.880903
     30          1           0        1.099179   -2.762901    1.154548
     31          1           0       -0.029197   -4.058281    1.575661
     32          1           0        0.239637   -3.654098   -0.124517
     33          1           0       -0.958692   -1.730154    1.951289
     34          6           0       -3.071956    0.023041    0.705140
     35          6           0       -4.091414   -0.582885   -0.040600
     36          6           0       -3.381098    0.551377    1.960878
     37          6           0       -5.376732   -0.686618    0.493205
     38          1           0       -3.890151   -0.964197   -1.035616
     39          6           0       -4.657432    0.434538    2.499056
     40          1           0       -2.600672    1.032969    2.544829
     41          6           0       -5.668075   -0.172401    1.756462
     42          1           0       -6.159562   -1.159867   -0.092279
     43          1           0       -4.866484    0.839226    3.484768
     44          1           0       -6.671866   -0.255806    2.162135
     45         35           0       -1.443054    1.524598   -1.138719
     46         35           0       -1.378468   -1.800155   -1.836223
 ---------------------------------------------------------------------
 Rotational constants (GHZ):           0.1901375           0.1066946           0.0919644
 Standard basis: 6-31+G(d,p) (6D, 7F)
 There are   632 symmetry adapted cartesian basis functions of A   symmetry.
 There are   632 symmetry adapted basis functions of A   symmetry.
   632 basis functions,  1130 primitive gaussians,   632 cartesian basis functions
   127 alpha electrons      127 beta electrons
       nuclear repulsion energy      3915.1986398409 Hartrees.
 NAtoms=   46 NActive=   46 NUniq=   46 SFac= 1.00D+00 NAtFMM=   60 NAOKFM=F Big=F
 Integral buffers will be    131072 words long.
 Raffenetti 2 integral format.
 Two-electron integral symmetry is turned on.
 Nuclear repulsion after empirical dispersion term =     3915.1564865061 Hartrees.
 ------------------------------------------------------------------------------
 Polarizable Continuum Model (PCM)
 =================================
 Model                : PCM.
 Atomic radii         : SMD-Coulomb.
 Polarization charges : Total charges.
 Charge compensation  : None.
 Solution method      : Matrix inversion.
 Cavity type          : VdW (van der Waals Surface) (Alpha=1.000).
 Cavity algorithm     : GePol (No added spheres)
                        Default sphere list used, NSphG=   46.
                        Lebedev-Laikov grids with approx.  5.0 points / Ang**2.
                        Smoothing algorithm: York/Karplus (Gamma=1.0000).
                        Polarization charges: spherical gaussians, with
                                              point-specific exponents (IZeta= 3).
                        Self-potential: point-specific (ISelfS= 7).
                        Self-field    : sphere-specific E.n sum rule (ISelfD= 2).
 1st derivatives      : Analytical E(r).r(x)/FMM algorithm (CHGder, D1EAlg=3).
                        Cavity 1st derivative terms included.
 Solvent              : Dichloromethane, Eps=   8.930000 Eps(inf)=   2.028346
 ------------------------------------------------------------------------------
 ------------------------------------------------------------------------------
 Atomic radii for non-electrostatic terms: SMD-CDS.
 ------------------------------------------------------------------------------
 Nuclear repulsion after PCM non-electrostatic terms =     3915.1384864460 Hartrees.
 One-electron integrals computed using PRISM.
 NBasis=   632 RedAO= T EigKep=  1.36D-06  NBF=   632
 NBsUse=   630 1.00D-06 EigRej=  9.49D-07 NBFU=   630
 Initial guess from the checkpoint file:  "/home/ansgus3642/gaussian/scratch/Gau-114268.chk"
 B after Tr=     0.000000    0.000000    0.000000
         Rot=    0.999732    0.016243   -0.004708   -0.015781 Ang=   2.65 deg.
 ExpMin= 3.50D-02 ExpMax= 5.74D+05 ExpMxC= 5.74D+03 IAcc=3 IRadAn=         5 AccDes= 0.00D+00
 Harris functional with IExCor= 4639 and IRadAn=       5 diagonalized for initial guess.
 HarFok:  IExCor= 4639 AccDes= 0.00D+00 IRadAn=         5 IDoV= 1 UseB2=F ITyADJ=14
 ICtDFT=  3500011 ScaDFX=  1.000000  1.000000  1.000000  1.000000
 FoFCou: FMM=F IPFlag=           0 FMFlag=      100000 FMFlg1=           0
         NFxFlg=           0 DoJE=T BraDBF=F KetDBF=T FulRan=T
         wScrn=  0.000000 ICntrl=       500 IOpCl=  0 I1Cent=   200000004 NGrid=           0
         NMat0=    1 NMatS0=      1 NMatT0=    0 NMatD0=    1 NMtDS0=    0 NMtDT0=    0
 Petite list used in FoFCou.
 Requested convergence on RMS density matrix=1.00D-08 within 128 cycles.
 Requested convergence on MAX density matrix=1.00D-06.
 Requested convergence on             energy=1.00D-06.
 No special actions if energy rises.
 Inv3:  Mode=1 IEnd=    35459532.
 Iteration    1 A*A^-1 deviation from unit magnitude is 3.11D-15 for     51.
 Iteration    1 A*A^-1 deviation from orthogonality  is 1.93D-15 for   1487   1200.
 Iteration    1 A^-1*A deviation from unit magnitude is 3.00D-15 for    565.
 Iteration    1 A^-1*A deviation from orthogonality  is 3.54D-15 for   1004    969.
 Error on total polarization charges =  0.04967
 SCF Done:  E(RwB97XD) =  -6790.07965398     A.U. after   18 cycles
            NFock= 18  Conv=0.71D-08     -V/T= 2.0064
 SMD-CDS (non-electrostatic) energy       (kcal/mol) =     -11.30
 (included in total energy above)
 D1PCM: PCM CHGder 1st derivatives, ID1Alg=3 FixD1E=F DoIter=F DoCFld=F I1PDM=0.
 Calling FoFJK, ICntrl=      2127 FMM=F ISym2X=0 I1Cent= 0 IOpClX= 0 NMat=1 NMatS=1 NMatT=0.
 ***** Axes restored to original set *****
 -------------------------------------------------------------------
 Center     Atomic                   Forces (Hartrees/Bohr)
 Number     Number              X              Y              Z
 -------------------------------------------------------------------
      1        6           0.000016202   -0.000287401    0.000153238
      2        6          -0.000232359    0.000582012    0.000432918
      3        6          -0.000692486   -0.000004463    0.000106098
      4        6           0.000134207    0.000221679   -0.000360830
      5        6          -0.000888223    0.000957650    0.001819386
      6        6          -0.000239770   -0.000585853   -0.000559868
      7       16           0.001051491    0.000249688   -0.001492011
      8        6          -0.000258324   -0.000036396   -0.000391240
      9        6          -0.000323251   -0.000907439   -0.000756500
     10       16           0.003122866    0.000471842   -0.000660561
     11        6          -0.000157677   -0.000398352   -0.000030070
     12        6           0.000145219   -0.000234846    0.000519540
     13        6           0.000457343    0.000087741    0.000398157
     14        6          -0.000067260    0.000090516    0.000157038
     15        1          -0.000009257    0.000049617    0.000085938
     16        1           0.000061971    0.000060508    0.000134186
     17        1          -0.000081360    0.000062381    0.000032148
     18        1           0.000007659   -0.000062964    0.000121078
     19        1          -0.000043422    0.000046542    0.000142405
     20        1           0.000297670    0.000301228   -0.000141400
     21        1           0.000026102    0.000066919    0.000077755
     22        1           0.000012343    0.000051972    0.000006280
     23        6           0.001701310    0.000816739   -0.000968066
     24        1          -0.001620276   -0.000281791    0.000098116
     25        6           0.000212790    0.001809301    0.000032027
     26        1          -0.004330009   -0.001592018   -0.000241686
     27        6          -0.000790920    0.000892768    0.000355626
     28        1          -0.000539765    0.000735331   -0.000106679
     29        6          -0.000571860    0.001321828    0.001685989
     30        1           0.000504397   -0.001218336   -0.001781508
     31        1          -0.000063281   -0.000224904    0.000427366
     32        1           0.000140211    0.000127652   -0.000238370
     33        1          -0.000355204    0.000150725    0.000415724
     34        6           0.001914684    0.004111880    0.003940252
     35        6           0.001008144    0.002208840    0.000029825
     36        6           0.000779014   -0.001221152    0.003846038
     37        6           0.002522389   -0.000977205   -0.001914429
     38        1           0.000101374   -0.000448892    0.000907467
     39        6          -0.003204687    0.001410427   -0.000775907
     40        1          -0.000179028   -0.000024126   -0.000098685
     41        6           0.000492425   -0.001014222    0.000576402
     42        1           0.000178001   -0.000050380   -0.000068021
     43        1          -0.000193477   -0.000106623   -0.000009495
     44        1           0.000003764   -0.000092569   -0.000112680
     45       35          -0.000574561    0.000368007    0.000830600
     46       35           0.000524879   -0.007483863   -0.006623589
 -------------------------------------------------------------------
 Cartesian Forces:  Max     0.007483863 RMS     0.001360566

 GradGradGradGradGradGradGradGradGradGradGradGradGradGradGradGradGradGrad
 Berny optimization.
 Using GEDIIS/GDIIS optimizer.
 FormGI is forming the generalized inverse of G from B-inverse, IUseBI=4.
 Internal  Forces:  Max     0.011207996 RMS     0.001489800
 Search for a local minimum.
 Step number   3 out of a maximum of  276
 All quantities printed in internal units (Hartrees-Bohrs-Radians)
 Mixed Optimization -- RFO/linear search
 Update second derivatives using D2CorX and points    3    2
 DE=  5.58D-04 DEPred=-4.17D-03 R=-1.34D-01
 Trust test=-1.34D-01 RLast= 9.39D-01 DXMaxT set to 2.52D-01
 ITU= -1  1  0
 Use linear search instead of GDIIS.
     Eigenvalues ---   -0.00194   0.00025   0.00161   0.00300   0.00387
     Eigenvalues ---    0.00525   0.00541   0.00655   0.00765   0.00825
     Eigenvalues ---    0.01090   0.01472   0.01524   0.01629   0.01691
     Eigenvalues ---    0.01751   0.01775   0.01784   0.01812   0.01827
     Eigenvalues ---    0.01966   0.02019   0.02084   0.02103   0.02179
     Eigenvalues ---    0.02253   0.02351   0.02429   0.02439   0.02500
     Eigenvalues ---    0.02529   0.02555   0.02579   0.02730   0.02766
     Eigenvalues ---    0.02914   0.02924   0.02952   0.03054   0.03263
     Eigenvalues ---    0.03318   0.03693   0.03802   0.04136   0.04605
     Eigenvalues ---    0.04740   0.05337   0.06747   0.07055   0.07612
     Eigenvalues ---    0.08529   0.08877   0.10919   0.10952   0.11009
     Eigenvalues ---    0.11033   0.11543   0.11665   0.11802   0.11874
     Eigenvalues ---    0.12064   0.12301   0.12302   0.12344   0.12478
     Eigenvalues ---    0.12560   0.12584   0.12761   0.12949   0.14285
     Eigenvalues ---    0.14636   0.15340   0.16463   0.16546   0.16765
     Eigenvalues ---    0.17871   0.18457   0.18769   0.19289   0.19352
     Eigenvalues ---    0.19423   0.19538   0.19656   0.19927   0.20730
     Eigenvalues ---    0.21649   0.22450   0.24248   0.24846   0.25240
     Eigenvalues ---    0.26804   0.27360   0.28082   0.29178   0.29255
     Eigenvalues ---    0.29306   0.30400   0.32453   0.33757   0.34154
     Eigenvalues ---    0.34233   0.34438   0.34597   0.35662   0.36259
     Eigenvalues ---    0.36408   0.36541   0.36552   0.36572   0.36596
     Eigenvalues ---    0.36678   0.36709   0.36730   0.36757   0.36870
     Eigenvalues ---    0.36912   0.37531   0.39418   0.41714   0.42560
     Eigenvalues ---    0.42880   0.42946   0.44176   0.46918   0.48253
     Eigenvalues ---    0.48334   0.48386   0.48642   0.48887   0.51660
     Eigenvalues ---    0.52110   0.52359
 RFO step:  Lambda=-2.99540898D-03 EMin=-1.93588278D-03
 Quartic linear search produced a step of -0.58748.
 Maximum step size (   0.252) exceeded in Quadratic search.
    -- Step size scaled by   0.764
 Iteration  1 RMS(Cart)=  0.13035045 RMS(Int)=  0.02614837
 Iteration  2 RMS(Cart)=  0.09572530 RMS(Int)=  0.00447609
 Iteration  3 RMS(Cart)=  0.00758084 RMS(Int)=  0.00039460
 Iteration  4 RMS(Cart)=  0.00003855 RMS(Int)=  0.00039407
 Iteration  5 RMS(Cart)=  0.00000000 RMS(Int)=  0.00039407
 Variable       Old X    -DE/DX   Delta X   Delta X   Delta X     New X
                                 (Linear)    (Quad)   (Total)
    R1        2.62990  -0.00004  -0.00012  -0.00007  -0.00040   2.62949
    R2        2.64068  -0.00018   0.00004   0.00008   0.00013   2.64081
    R3        2.05236  -0.00015  -0.00028   0.00007  -0.00021   2.05215
    R4        2.63508  -0.00042  -0.00048  -0.00025  -0.00095   2.63414
    R5        2.05092  -0.00005  -0.00007   0.00002  -0.00005   2.05087
    R6        2.63192  -0.00104  -0.00198   0.00009  -0.00190   2.63003
    R7        2.05090  -0.00002  -0.00007  -0.00001  -0.00008   2.05082
    R8        2.64134  -0.00077  -0.00077   0.00026  -0.00030   2.64104
    R9        2.05240  -0.00016  -0.00019  -0.00004  -0.00023   2.05217
   R10        2.64278   0.00103   0.00062   0.00076   0.00158   2.64436
   R11        3.37246  -0.00258  -0.00933   0.00128  -0.00798   3.36448
   R12        5.40305   0.00061  -0.09190   0.09742   0.00599   5.40903
   R13        3.35533   0.00079   0.00282   0.00017   0.00290   3.35823
   R14        3.35607   0.00097   0.00325  -0.00068   0.00248   3.35855
   R15        2.64337   0.00042  -0.00043   0.00030  -0.00007   2.64330
   R16        2.63801   0.00015   0.00034   0.00012   0.00047   2.63849
   R17        3.36761  -0.00143  -0.00541   0.00034  -0.00497   3.36264
   R18        2.64010  -0.00061  -0.00049  -0.00007  -0.00054   2.63956
   R19        5.37291   0.00123  -0.10356   0.05047  -0.05403   5.31888
   R20        5.52479   0.00089  -0.23626   0.20328  -0.03315   5.49164
   R21        2.63200  -0.00099  -0.00158  -0.00012  -0.00170   2.63030
   R22        2.05217   0.00005   0.00011  -0.00010   0.00002   2.05219
   R23        2.63381  -0.00007  -0.00008  -0.00004  -0.00015   2.63366
   R24        2.05106  -0.00001  -0.00009   0.00003  -0.00006   2.05100
   R25        2.62843   0.00051   0.00072   0.00010   0.00080   2.62922
   R26        2.05097  -0.00001  -0.00008   0.00008   0.00000   2.05097
   R27        2.05204  -0.00012  -0.00021   0.00006  -0.00015   2.05189
   R28        2.06118  -0.00111  -0.00284   0.00012  -0.00340   2.05777
   R29        2.87356   0.00486   0.01172   0.00663   0.01892   2.89248
   R30        2.88362  -0.00105   0.00121   0.00005   0.00157   2.88518
   R31        3.68121   0.00879   0.02724   0.00195   0.02919   3.71040
   R32        2.07124  -0.00311  -0.00408  -0.00098  -0.00500   2.06624
   R33        2.84725  -0.00189  -0.00550   0.00261  -0.00289   2.84436
   R34        3.73846  -0.00046  -0.01729  -0.00473  -0.02202   3.71644
   R35        2.06819   0.00016   0.00061   0.00052   0.00114   2.06933
   R36        2.88585   0.00004  -0.00212   0.00041  -0.00149   2.88437
   R37        2.07277   0.00044  -0.00017  -0.00018  -0.00035   2.07242
   R38        2.07099  -0.00007  -0.00094   0.00038   0.00014   2.07113
   R39        2.06633   0.00046   0.00096   0.00006   0.00103   2.06736
   R40        2.06749   0.00017   0.00076  -0.00027   0.00050   2.06798
   R41        2.64735  -0.00289  -0.00319   0.00050  -0.00268   2.64467
   R42        2.63993   0.00302  -0.00086   0.00005  -0.00078   2.63916
   R43        2.63734  -0.00351  -0.00762   0.00036  -0.00728   2.63006
   R44        2.04925  -0.00060  -0.00043   0.00149   0.00106   2.05032
   R45        2.62687   0.00290   0.00704   0.00032   0.00739   2.63425
   R46        2.05450  -0.00019   0.00020  -0.00060  -0.00040   2.05410
   R47        2.63555   0.00005   0.00204   0.00045   0.00245   2.63800
   R48        2.05240  -0.00007  -0.00029  -0.00003  -0.00031   2.05209
   R49        2.63291   0.00030  -0.00062  -0.00061  -0.00124   2.63167
   R50        2.05199  -0.00001   0.00001  -0.00008  -0.00007   2.05192
   R51        2.05200  -0.00004   0.00000  -0.00005  -0.00005   2.05195
    A1        2.09731  -0.00001   0.00079   0.00013   0.00098   2.09830
    A2        2.09725   0.00004  -0.00051   0.00010  -0.00044   2.09680
    A3        2.08860  -0.00003  -0.00028  -0.00023  -0.00054   2.08805
    A4        2.09382   0.00039   0.00116  -0.00026   0.00074   2.09456
    A5        2.08857  -0.00013  -0.00061   0.00016  -0.00036   2.08820
    A6        2.10076  -0.00026  -0.00058   0.00008  -0.00041   2.10035
    A7        2.09638  -0.00014  -0.00164   0.00025  -0.00134   2.09504
    A8        2.09961   0.00009   0.00082  -0.00013   0.00066   2.10027
    A9        2.08715   0.00005   0.00079  -0.00012   0.00065   2.08780
   A10        2.09574   0.00018   0.00086   0.00032   0.00164   2.09738
   A11        2.09706  -0.00006   0.00029  -0.00046  -0.00040   2.09666
   A12        2.09025  -0.00011  -0.00110   0.00014  -0.00119   2.08906
   A13        2.09061   0.00038   0.00162  -0.00083  -0.00005   2.09056
   A14        2.07094  -0.00113  -0.00695   0.00220  -0.00431   2.06663
   A15        1.53287  -0.00010  -0.06763   0.02334  -0.04420   1.48867
   A16        2.12058   0.00075   0.00548  -0.00128   0.00460   2.12517
   A17        1.66725   0.00119   0.10203  -0.03474   0.06697   1.73422
   A18        1.46796  -0.00110  -0.03320   0.01395  -0.01915   1.44881
   A19        2.09182  -0.00080  -0.00288   0.00032  -0.00212   2.08970
   A20        2.06980   0.00029   0.00137  -0.00169  -0.00061   2.06919
   A21        2.12003   0.00054   0.00193   0.00140   0.00320   2.12323
   A22        1.77870  -0.00140  -0.00203   0.00134  -0.00081   1.77788
   A23        2.12490  -0.00011   0.00070  -0.00029   0.00051   2.12541
   A24        2.06267   0.00113   0.00315   0.00066   0.00368   2.06635
   A25        2.09447  -0.00101  -0.00387  -0.00032  -0.00418   2.09029
   A26        2.11628   0.00136   0.00607   0.00091   0.00729   2.12356
   A27        2.08850   0.00080   0.00308   0.00019   0.00321   2.09170
   A28        2.07703  -0.00213  -0.00865  -0.00095  -0.00983   2.06719
   A29        1.78009  -0.00086   0.00345  -0.00107   0.00200   1.78209
   A30        1.46766  -0.00007  -0.00718   0.00100  -0.00631   1.46135
   A31        2.28460   0.00081   0.02322  -0.01303   0.01022   2.29482
   A32        1.53469   0.00049   0.03002  -0.00635   0.02330   1.55799
   A33        1.39270   0.00140  -0.00898   0.01418   0.00607   1.39877
   A34        0.81695   0.00088   0.03123  -0.01395   0.01655   0.83349
   A35        2.09529   0.00013   0.00042   0.00009   0.00058   2.09587
   A36        2.09025   0.00000  -0.00028   0.00015  -0.00016   2.09009
   A37        2.09756  -0.00013  -0.00009  -0.00025  -0.00038   2.09718
   A38        2.09669  -0.00024  -0.00176  -0.00024  -0.00199   2.09470
   A39        2.08742  -0.00002   0.00034   0.00043   0.00077   2.08819
   A40        2.09896   0.00026   0.00139  -0.00019   0.00120   2.10015
   A41        2.09437   0.00027   0.00099   0.00022   0.00121   2.09558
   A42        2.10031  -0.00023  -0.00056  -0.00008  -0.00063   2.09967
   A43        2.08841  -0.00003  -0.00038  -0.00017  -0.00054   2.08787
   A44        2.09509   0.00005   0.00157   0.00009   0.00169   2.09678
   A45        2.08848   0.00001  -0.00013   0.00020   0.00005   2.08854
   A46        2.09933  -0.00006  -0.00134  -0.00024  -0.00160   2.09773
   A47        1.87367   0.00042   0.00111   0.00492   0.00608   1.87975
   A48        1.92229   0.00165   0.01320   0.00162   0.01445   1.93673
   A49        1.79219  -0.00128  -0.00966   0.00898  -0.00065   1.79154
   A50        1.98379  -0.00505  -0.03010   0.00235  -0.02721   1.95658
   A51        1.95646   0.00675   0.03992  -0.00591   0.03335   1.98981
   A52        1.92490  -0.00201  -0.01152  -0.01067  -0.02218   1.90272
   A53        2.14763  -0.00022  -0.05913   0.03882  -0.02091   2.12672
   A54        1.81739   0.00123  -0.00566   0.00714   0.00203   1.81942
   A55        2.06274  -0.00174  -0.02152  -0.02029  -0.04172   2.02102
   A56        1.94022   0.00145   0.00604  -0.00062   0.00531   1.94552
   A57        1.91773  -0.00030  -0.00334   0.00731   0.00359   1.92132
   A58        1.76254  -0.00067   0.01896  -0.00408   0.01484   1.77738
   A59        1.93508   0.00021   0.00976   0.01288   0.02257   1.95766
   A60        2.29960  -0.00047   0.01222  -0.03445  -0.02154   2.27806
   A61        1.91553   0.00023  -0.01128  -0.00184  -0.01303   1.90250
   A62        1.96797  -0.00177   0.01067  -0.00187   0.00835   1.97632
   A63        1.87362   0.00039   0.00351   0.00324   0.00701   1.88062
   A64        1.93407   0.00094   0.00274   0.00313   0.00614   1.94020
   A65        1.86605  -0.00046  -0.00527   0.00076  -0.00456   1.86150
   A66        1.90276   0.00073  -0.00121  -0.00331  -0.00451   1.89825
   A67        1.92312   0.00069   0.00684  -0.00364   0.00373   1.92685
   A68        1.92573   0.00013  -0.00016   0.00030   0.00042   1.92615
   A69        1.95139  -0.00048  -0.00098   0.00171   0.00022   1.95160
   A70        1.88113   0.00002   0.00065   0.00007   0.00048   1.88162
   A71        1.89814  -0.00056  -0.00648   0.00102  -0.00556   1.89258
   A72        1.88243   0.00019  -0.00007   0.00058   0.00056   1.88299
   A73        2.70337   0.00005  -0.04098   0.01266  -0.02864   2.67473
   A74        2.18911  -0.01121  -0.04914   0.00016  -0.04936   2.13975
   A75        2.02141   0.01074   0.04049   0.00096   0.04114   2.06255
   A76        2.07264   0.00047   0.00529  -0.00133   0.00385   2.07649
   A77        2.09294   0.00191   0.00568   0.00057   0.00640   2.09934
   A78        2.10072  -0.00100  -0.00646  -0.00274  -0.00917   2.09155
   A79        2.08949  -0.00090   0.00066   0.00210   0.00281   2.09229
   A80        2.11695  -0.00240  -0.01019   0.00109  -0.00890   2.10805
   A81        2.08459   0.00126   0.00084   0.00176   0.00254   2.08713
   A82        2.08103   0.00115   0.00967  -0.00287   0.00675   2.08778
   A83        2.10764  -0.00020  -0.00665  -0.00001  -0.00664   2.10100
   A84        2.08290  -0.00009   0.00435  -0.00053   0.00381   2.08671
   A85        2.09251   0.00028   0.00225   0.00047   0.00270   2.09521
   A86        2.09011  -0.00006   0.00325  -0.00031   0.00312   2.09323
   A87        2.09081   0.00026  -0.00030  -0.00026  -0.00054   2.09027
   A88        2.10195  -0.00018  -0.00277   0.00038  -0.00237   2.09958
   A89        2.08501   0.00031   0.00286  -0.00019   0.00269   2.08770
   A90        2.09806  -0.00030  -0.00082  -0.00012  -0.00096   2.09710
   A91        2.10004  -0.00001  -0.00201   0.00029  -0.00173   2.09831
    D1       -0.02699  -0.00014  -0.00104  -0.00275  -0.00373  -0.03072
    D2        3.12330   0.00004   0.00106  -0.00114  -0.00004   3.12326
    D3        3.12244  -0.00027  -0.00092  -0.00251  -0.00344   3.11900
    D4       -0.01045  -0.00009   0.00118  -0.00091   0.00025  -0.01020
    D5        0.02831   0.00000   0.00490  -0.00120   0.00364   0.03194
    D6       -3.05446  -0.00060  -0.00435  -0.00178  -0.00626  -3.06071
    D7       -3.12109   0.00013   0.00478  -0.00143   0.00336  -3.11773
    D8        0.07933  -0.00047  -0.00447  -0.00201  -0.00654   0.07280
    D9       -0.00197  -0.00005  -0.00212   0.00306   0.00098  -0.00099
   D10       -3.13311   0.00024   0.00058   0.00278   0.00330  -3.12980
   D11        3.13086  -0.00023  -0.00423   0.00144  -0.00274   3.12812
   D12       -0.00028   0.00005  -0.00154   0.00116  -0.00041  -0.00069
   D13        0.02956   0.00036   0.00131   0.00060   0.00181   0.03137
   D14       -3.12998   0.00042   0.00549   0.00068   0.00600  -3.12398
   D15       -3.12242   0.00008  -0.00136   0.00088  -0.00050  -3.12291
   D16        0.00123   0.00013   0.00282   0.00096   0.00369   0.00492
   D17       -0.02812  -0.00049   0.00259  -0.00453  -0.00186  -0.02998
   D18        3.06467  -0.00036   0.00643  -0.00251   0.00402   3.06869
   D19        1.63212   0.00083   0.08201  -0.03124   0.05015   1.68227
   D20        3.13135  -0.00055  -0.00158  -0.00460  -0.00604   3.12531
   D21       -0.05904  -0.00042   0.00226  -0.00258  -0.00016  -0.05920
   D22       -1.49160   0.00077   0.07784  -0.03131   0.04597  -1.44562
   D23       -0.00074   0.00030  -0.00570   0.00483  -0.00088  -0.00162
   D24        3.08029   0.00091   0.00381   0.00532   0.00919   3.08948
   D25       -3.09211   0.00022  -0.00934   0.00264  -0.00670  -3.09881
   D26       -0.01108   0.00083   0.00016   0.00313   0.00337  -0.00771
   D27       -1.58302  -0.00030   0.01459  -0.00217   0.01204  -1.57098
   D28        1.49801   0.00030   0.02410  -0.00168   0.02211   1.52012
   D29        2.48663  -0.00042   0.00881  -0.00437   0.00443   2.49107
   D30       -2.28487   0.00017   0.03774  -0.01057   0.02680  -2.25808
   D31       -2.28141   0.00084   0.00344   0.01147   0.01604  -2.26537
   D32       -0.70463  -0.00030   0.01261  -0.00230   0.01029  -0.69434
   D33        0.80705   0.00029   0.04154  -0.00849   0.03266   0.83971
   D34        0.81051   0.00096   0.00725   0.01355   0.02190   0.83241
   D35       -2.32576  -0.00098  -0.08710   0.02994  -0.05654  -2.38229
   D36       -0.81408  -0.00039  -0.05817   0.02375  -0.03417  -0.84825
   D37       -0.81062   0.00029  -0.09246   0.04578  -0.04493  -0.85555
   D38       -3.13030  -0.00051   0.04209  -0.02348   0.01631  -3.11398
   D39       -1.04083  -0.00012   0.03238  -0.02262   0.01147  -1.02937
   D40        1.07418   0.00051   0.02910  -0.02104   0.01095   1.08513
   D41       -2.47869  -0.00036   0.00118  -0.00304  -0.00178  -2.48047
   D42        0.72273  -0.00091  -0.00810  -0.00358  -0.01168   0.71104
   D43       -0.72312   0.00053  -0.00109   0.00606   0.00487  -0.71826
   D44        2.46985   0.00015  -0.00042   0.00508   0.00454   2.47440
   D45        0.00884   0.00029   0.01781  -0.00703   0.01071   0.01954
   D46       -3.07566  -0.00023   0.00523  -0.01006  -0.00484  -3.08050
   D47        3.09812   0.00073   0.01733  -0.00601   0.01127   3.10939
   D48        0.01363   0.00022   0.00476  -0.00903  -0.00428   0.00935
   D49        3.03475   0.00037   0.00495   0.00606   0.01103   3.04578
   D50       -0.08136   0.00020  -0.00041   0.00379   0.00339  -0.07797
   D51       -0.05638  -0.00002   0.00547   0.00510   0.01057  -0.04581
   D52        3.11069  -0.00020   0.00011   0.00283   0.00294   3.11363
   D53        0.70458  -0.00010  -0.02200   0.00496  -0.01706   0.68752
   D54       -0.75298  -0.00019  -0.02108   0.00525  -0.01557  -0.76856
   D55       -1.56312  -0.00116  -0.04448   0.01644  -0.02821  -1.59132
   D56       -2.49374   0.00050  -0.00927   0.00800  -0.00131  -2.49506
   D57        2.33188   0.00042  -0.00835   0.00830   0.00017   2.33205
   D58        1.52175  -0.00055  -0.03176   0.01949  -0.01246   1.50928
   D59        0.03705  -0.00021  -0.00916   0.00674  -0.00240   0.03465
   D60       -3.11836   0.00007  -0.00378   0.00558   0.00181  -3.11654
   D61       -3.04873  -0.00082  -0.02175   0.00373  -0.01800  -3.06673
   D62        0.07904  -0.00055  -0.01637   0.00256  -0.01378   0.06526
   D63        2.49401   0.00058   0.02171  -0.01199   0.01093   2.50494
   D64       -2.00399  -0.00034   0.02199  -0.01240   0.01059  -1.99341
   D65       -0.64400   0.00127  -0.01118   0.01095  -0.00004  -0.64404
   D66       -0.01527  -0.00181   0.07508  -0.06693   0.00835  -0.00692
   D67        1.67921  -0.00182   0.06989  -0.05533   0.01556   1.69477
   D68       -0.01054  -0.00089   0.03037  -0.03680  -0.00617  -0.01672
   D69       -0.04523   0.00003   0.00339  -0.00050   0.00290  -0.04233
   D70        3.11285   0.00015   0.00513  -0.00065   0.00448   3.11733
   D71        3.11024  -0.00024  -0.00202   0.00067  -0.00133   3.10891
   D72       -0.01487  -0.00012  -0.00028   0.00051   0.00025  -0.01462
   D73        0.00243   0.00015   0.00689  -0.00348   0.00341   0.00583
   D74       -3.12362   0.00009   0.00205  -0.00159   0.00046  -3.12317
   D75        3.12742   0.00003   0.00513  -0.00332   0.00181   3.12924
   D76        0.00137  -0.00003   0.00028  -0.00143  -0.00114   0.00024
   D77        0.04838  -0.00013  -0.01123   0.00119  -0.01005   0.03833
   D78       -3.11886   0.00005  -0.00582   0.00348  -0.00235  -3.12121
   D79       -3.10865  -0.00007  -0.00642  -0.00070  -0.00712  -3.11577
   D80        0.00730   0.00011  -0.00102   0.00159   0.00058   0.00788
   D81        1.06569  -0.00282   0.00367   0.00507   0.01012   1.07581
   D82       -1.10248   0.00212   0.03198  -0.00208   0.03075  -1.07174
   D83        3.13067   0.00439   0.04471   0.00476   0.05034  -3.10218
   D84       -0.86943   0.00066  -0.01579  -0.01249  -0.02855  -0.89798
   D85       -3.00199   0.00119   0.00556  -0.01477  -0.00919  -3.01117
   D86        1.01467   0.00106   0.00548  -0.01390  -0.00845   1.00622
   D87        1.26087  -0.00019  -0.01736  -0.00542  -0.02350   1.23737
   D88       -0.87169   0.00033   0.00399  -0.00770  -0.00414  -0.87583
   D89       -3.13822   0.00020   0.00391  -0.00683  -0.00340   3.14156
   D90       -2.82480  -0.00144  -0.02568  -0.02299  -0.04869  -2.87349
   D91        1.32583  -0.00091  -0.00432  -0.02527  -0.02933   1.29649
   D92       -0.94071  -0.00104  -0.00441  -0.02440  -0.02859  -0.96930
   D93       -2.82659  -0.00031   0.01058  -0.02382  -0.01304  -2.83964
   D94       -0.66137  -0.00018   0.01322  -0.02247  -0.00891  -0.67028
   D95        1.43454  -0.00009   0.02071  -0.02554  -0.00469   1.42984
   D96        1.35346   0.00140   0.02035  -0.03294  -0.01251   1.34095
   D97       -2.76451   0.00153   0.02299  -0.03159  -0.00837  -2.77288
   D98       -0.66860   0.00162   0.03048  -0.03466  -0.00415  -0.67275
   D99       -0.86067  -0.00205  -0.00025  -0.01803  -0.01827  -0.87895
   D100       1.30455  -0.00192   0.00239  -0.01668  -0.01414   1.29041
   D101      -2.88273  -0.00183   0.00988  -0.01976  -0.00992  -2.89265
   D102       0.39690  -0.00009  -0.02652   0.03797   0.01131   0.40820
   D103       2.62242  -0.00160  -0.05783   0.02223  -0.03586   2.58655
   D104      -1.61635  -0.00183  -0.03824   0.03776  -0.00077  -1.61712
   D105      -0.98666  -0.00021  -0.10605  -0.21779  -0.32365  -1.31031
   D106       2.14658  -0.00076  -0.16931  -0.24798  -0.41714   1.72944
   D107      -3.06752  -0.00037  -0.08144  -0.21883  -0.30028   2.91538
   D108       0.06572  -0.00092  -0.14470  -0.24903  -0.39377  -0.32806
   D109       1.28223   0.00049  -0.10769  -0.22479  -0.33261   0.94962
   D110      -1.86771  -0.00006  -0.17095  -0.25499  -0.42610  -2.29381
   D111       1.17383  -0.00051   0.01411  -0.01349   0.00056   1.17439
   D112      -3.03419   0.00002   0.01914  -0.01550   0.00377  -3.03042
   D113      -0.93924   0.00004   0.01830  -0.01343   0.00491  -0.93433
   D114      -2.95439  -0.00080   0.00925  -0.01491  -0.00573  -2.96012
   D115      -0.87921  -0.00026   0.01428  -0.01691  -0.00252  -0.88174
   D116       1.21574  -0.00025   0.01344  -0.01484  -0.00138   1.21436
   D117      -0.90523  -0.00037   0.00369  -0.01416  -0.01046  -0.91569
   D118       1.16994   0.00016   0.00872  -0.01616  -0.00725   1.16269
   D119      -3.01829   0.00018   0.00788  -0.01409  -0.00611  -3.02440
   D120      -0.77810   0.00071  -0.00053   0.02099   0.02134  -0.75676
   D121      -2.88032   0.00013  -0.00481   0.02272   0.01832  -2.86199
   D122       1.36648   0.00019  -0.00166   0.02145   0.02034   1.38682
   D123       3.09801  -0.00070  -0.06075  -0.02869  -0.08974   3.00826
   D124      -0.05370   0.00009  -0.04066  -0.03657  -0.07744  -0.13114
   D125      -0.03501  -0.00018   0.00205   0.00230   0.00430  -0.03071
   D126       3.09647   0.00061   0.02214  -0.00558   0.01661   3.11307
   D127      -3.08527  -0.00001   0.03653   0.02941   0.06555  -3.01972
   D128       0.01842   0.00049   0.05194   0.02873   0.08043   0.09884
   D129       0.04856  -0.00058  -0.02614   0.00135  -0.02475   0.02381
   D130      -3.13094  -0.00009  -0.01074   0.00068  -0.00987  -3.14081
   D131       0.01932   0.00043   0.01316  -0.00034   0.01273   0.03205
   D132      -3.13952   0.00040   0.01064  -0.00543   0.00522  -3.13430
   D133      -3.11222  -0.00036  -0.00690   0.00752   0.00049  -3.11173
   D134       0.01212  -0.00040  -0.00942   0.00243  -0.00702   0.00511
   D135      -0.04557   0.00099   0.03452  -0.00695   0.02754  -0.01802
   D136       3.12311   0.00032   0.01508   0.00105   0.01619   3.13930
   D137       3.13385   0.00050   0.01920  -0.00638   0.01275  -3.13658
   D138       0.01934  -0.00017  -0.00024   0.00162   0.00140   0.02074
   D139      -0.01577  -0.00001  -0.00492  -0.00520  -0.01005  -0.02583
   D140       3.13889  -0.00015  -0.00700  -0.00300  -0.00990   3.12900
   D141      -3.14002   0.00002  -0.00241  -0.00008  -0.00252   3.14065
   D142       0.01464  -0.00011  -0.00449   0.00212  -0.00236   0.01228
   D143       0.02845  -0.00063  -0.01859   0.00875  -0.00973   0.01872
   D144      -3.12624  -0.00050  -0.01650   0.00655  -0.00988  -3.13611
   D145      -3.14040   0.00005   0.00096   0.00069   0.00171  -3.13869
   D146      -0.01190   0.00018   0.00305  -0.00151   0.00157  -0.01033
         Item               Value     Threshold  Converged?
 Maximum Force            0.011208     0.000450     NO 
 RMS     Force            0.001490     0.000300     NO 
 Maximum Displacement     1.645823     0.001800     NO 
 RMS     Displacement     0.212719     0.001200     NO 
 Predicted change in Energy=-2.151972D-03
 GradGradGradGradGradGradGradGradGradGradGradGradGradGradGradGradGradGrad

                          Input orientation:                          
 ---------------------------------------------------------------------
 Center     Atomic      Atomic             Coordinates (Angstroms)
 Number     Number       Type             X           Y           Z
 ---------------------------------------------------------------------
      1          6           0        4.296152   -1.628579   -0.410209
      2          6           0        4.981519   -2.390247    0.531235
      3          6           0        4.711755   -2.228166    1.889168
      4          6           0        3.757789   -1.303792    2.304441
      5          6           0        3.040866   -0.562393    1.361265
      6          6           0        3.310374   -0.726046   -0.002086
      7         16           0        2.376525    0.132168   -1.246867
      8          6           0        2.196080    1.744604   -0.521494
      9          6           0        1.917213    1.913389    0.838768
     10         16           0        1.753788    0.523968    1.938399
     11          6           0        1.711065    3.195940    1.352183
     12          6           0        1.742005    4.299906    0.505029
     13          6           0        2.028857    4.132280   -0.848462
     14          6           0        2.277766    2.860985   -1.356044
     15          1           0        2.071028    4.991776   -1.509844
     16          1           0        2.520077    2.730189   -2.406361
     17          1           0        1.517802    3.327276    2.412719
     18          1           0        1.558460    5.290915    0.907741
     19          1           0        4.519529   -1.738072   -1.467281
     20          1           0        3.558107   -1.164600    3.362773
     21          1           0        5.733271   -3.100664    0.202613
     22          1           0        5.250894   -2.811575    2.628575
     23          6           0       -0.853549   -1.012062    0.153688
     24          1           0        0.199631   -0.787290   -0.007711
     25          6           0       -1.589532    0.316765    0.341796
     26          1           0       -1.015718    0.835050    1.114880
     27          6           0       -1.036283   -1.944231    1.348974
     28          1           0       -2.034029   -2.393012    1.301945
     29          6           0        0.045981   -3.015992    1.447726
     30          1           0        1.015428   -2.559854    1.678635
     31          1           0       -0.190374   -3.722952    2.248464
     32          1           0        0.143187   -3.582856    0.516720
     33          1           0       -1.009798   -1.331395    2.258055
     34          6           0       -3.033917    0.213134    0.752339
     35          6           0       -4.046454   -0.158407   -0.139470
     36          6           0       -3.349231    0.379583    2.102640
     37          6           0       -5.337877   -0.393240    0.323235
     38          1           0       -3.822875   -0.265713   -1.195729
     39          6           0       -4.644228    0.152810    2.566059
     40          1           0       -2.570620    0.668729    2.803847
     41          6           0       -5.645426   -0.223728    1.674314
     42          1           0       -6.112961   -0.687586   -0.378065
     43          1           0       -4.870569    0.285153    3.619759
     44          1           0       -6.656918   -0.396628    2.029352
     45         35           0       -1.341770    1.502464   -1.207550
     46         35           0       -1.344659   -1.971947   -1.487225
 ---------------------------------------------------------------------
                    Distance matrix (angstroms):
                    1          2          3          4          5
     1  C    0.000000
     2  C    1.391468   0.000000
     3  C    2.412336   1.393924   0.000000
     4  C    2.786512   2.412916   1.391751   0.000000
     5  C    2.418804   2.792155   2.417716   1.397581   0.000000
     6  C    1.397458   2.417999   2.792324   2.419512   1.399336
     7  S    2.735908   4.038591   4.567186   4.072058   2.779589
     8  C    3.975054   5.095479   5.284204   4.440446   3.095268
     9  C    4.445766   5.292054   5.105417   3.985746   2.768591
    10  S    4.075909   4.570669   4.040574   2.736917   1.780404
    11  C    5.750190   6.524976   6.222011   5.034228   3.986668
    12  C    6.519836   7.433255   7.304176   6.221149   5.105109
    13  C    6.206463   7.291443   7.426159   6.517735   5.286493
    14  C    5.012452   6.200608   6.508085   5.738901   4.436847
    15  H    7.070324   8.193365   8.405611   7.551696   6.327136
    16  H    5.112526   6.395861   6.916669   6.324286   5.030638
    17  H    6.344183   6.944594   6.429493   5.145489   4.307529
    18  H    7.557205   8.417799   8.212372   7.090697   6.055116
    19  H    1.085950   2.152402   3.397484   3.872304   3.401372
    20  H    3.872387   3.397928   2.152576   1.085961   2.153190
    21  H    2.146601   1.085272   2.156204   3.398376   3.877413
    22  H    3.397827   2.156135   1.085247   2.146588   3.398400
    23  C    5.217039   6.007491   5.955116   5.096595   4.102062
    24  H    4.201340   5.072118   5.102307   4.274729   3.161849
    25  C    6.244289   7.109325   6.969738   5.922163   4.822118
    26  H    6.050730   6.834475   6.541159   5.364333   4.297608
    27  C    5.623987   6.089464   5.780343   4.930132   4.304971
    28  H    6.602046   7.057755   6.773300   5.978005   5.395298
    29  C    4.841569   5.058759   4.752366   4.176494   3.872591
    30  H    3.999212   4.132212   3.717146   3.080563   2.862337
    31  H    5.619952   5.610121   5.137542   4.630708   4.606209
    32  H    4.682469   4.983170   4.958892   4.632001   4.270011
    33  H    5.946516   6.324473   5.803141   4.767892   4.219417
    34  C    7.646786   8.430522   8.200473   7.130032   6.154285
    35  C    8.475481   9.323907   9.225264   8.257773   7.255723
    36  C    8.294517   8.918670   8.474988   7.306449   6.501561
    37  C    9.740560  10.512908  10.335095   9.353363   8.444492
    38  H    8.270009   9.220272   9.284811   8.413992   7.330565
    39  C    9.589678  10.161824   9.677895   8.531355   7.811768
    40  H    7.922143   8.459132   7.890603   6.647481   5.923300
    41  C   10.254454  10.905613  10.551546   9.485992   8.698527
    42  H   10.451610  11.261145  11.166388  10.247305   9.318450
    43  H   10.194694  10.665852  10.056473   8.871492   8.271030
    44  H   11.288884  11.902608  11.516114  10.457759   9.722182
    45  Br   6.498104   7.626307   7.755800   6.798136   5.483607
    46  Br   5.752965   6.653546   6.938719   6.392037   5.416047
                    6          7          8          9         10
     6  C    0.000000
     7  S    1.777100   0.000000
     8  C    2.759628   1.777266   0.000000
     9  C    3.100734   2.780932   1.398774   0.000000
    10  S    2.784058   3.269132   2.781483   1.779434   0.000000
    11  C    4.446775   4.072418   2.419149   1.396792   2.735856
    12  C    5.289342   4.565281   2.790968   2.416101   4.038861
    13  C    5.095289   4.034910   2.415754   2.789747   4.567512
    14  C    3.970677   2.732785   1.396228   2.417672   4.073028
    15  H    6.041755   4.876298   3.396558   3.875062   5.652639
    16  H    4.283768   2.848640   2.151528   3.400216   4.932702
    17  H    5.047179   4.933425   3.402135   2.153121   2.852929
    18  H    6.332520   5.650154   3.876287   3.397226   4.881003
    19  H    2.152452   2.852866   4.292081   5.042130   4.936072
    20  H    3.402348   4.932192   5.040448   4.305479   2.852310
    21  H    3.398697   4.880568   6.042572   6.333066   5.655723
    22  H    3.877554   5.652139   6.325630   6.053274   4.881798
    23  C    4.176640   3.701917   4.165970   4.087140   3.513230
    24  H    3.111351   2.668290   3.265006   3.310631   2.814630
    25  C    5.021433   4.276392   4.137009   3.885028   3.710776
    26  H    4.732833   4.192756   3.717614   3.137058   2.906049
    27  C    4.711981   4.764145   5.249221   4.885148   3.771462
    28  H    5.748209   5.685592   6.191818   5.862757   4.823007
    29  C    4.242884   4.754279   5.582475   5.307648   3.960894
    30  H    3.384443   4.202158   4.976230   4.639881   3.181605
    31  H    5.128514   5.802435   6.577385   6.180413   4.681051
    32  H    4.296696   4.679684   5.802938   5.784426   4.634783
    33  H    4.913102   5.088582   5.240736   4.594604   3.343943
    34  C    6.457650   5.768558   5.596509   5.235649   4.942213
    35  C    7.379973   6.524217   6.537325   6.388630   6.198869
    36  C    7.071254   6.638124   6.284889   5.628975   5.107702
    37  C    8.660764   7.890074   7.876829   7.630375   7.330875
    38  H    7.247064   6.212365   6.381519   6.468096   6.445582
    39  C    8.404966   7.989356   7.671806   7.009685   6.439435
    40  H    6.663689   6.416418   5.910738   5.054835   4.412534
    41  C    9.125185   8.544686   8.377656   7.903095   7.441583
    42  H    9.430912   8.573108   8.658884   8.528156   8.289729
    43  H    9.003784   8.730854   8.319705   7.513923   6.838575
    44  H   10.177532   9.623737   9.458713   8.959318   8.461426
    45  Br   5.297344   3.962950   3.611881   3.870045   4.520722
    46  Br   5.042543   4.281621   5.223238   5.580849   5.250225
                   11         12         13         14         15
    11  C    0.000000
    12  C    1.391894   0.000000
    13  C    2.412584   1.393671   0.000000
    14  C    2.787084   2.412701   1.391325   0.000000
    15  H    3.397911   2.155610   1.085329   2.146315   0.000000
    16  H    3.872735   3.397881   2.152720   1.085812   2.473896
    17  H    1.085973   2.153035   3.397721   3.872796   4.296874
    18  H    2.147031   1.085341   2.155912   3.398041   2.489363
    19  H    6.338873   6.932663   6.406825   5.117538   7.161552
    20  H    5.144739   6.428511   6.937582   6.333391   7.990918
    21  H    7.559555   8.413685   8.194078   7.064785   9.046111
    22  H    7.088710   8.209441   8.407642   7.542853   9.387777
    23  C    5.071578   5.922613   5.981373   5.204317   6.882337
    24  H    4.472120   5.340541   5.315552   4.409825   6.257486
    25  C    4.494938   5.195305   5.391438   4.930691   6.219647
    26  H    3.614617   4.470143   4.898558   4.588782   5.804787
    27  C    5.828317   6.886245   7.151768   6.433517   8.120124
    28  H    6.727899   7.725843   7.981899   7.298011   8.904647
    29  C    6.431930   7.568853   7.765441   6.883375   8.773391
    30  H    5.806862   6.997255   7.224812   6.339422   8.264854
    31  H    7.231172   8.434447   8.730441   7.901419   9.756296
    32  H    7.007732   8.043276   8.058710   7.041787   9.019305
    33  H    5.359147   6.508231   6.981090   6.437844   7.979414
    34  C    5.636648   6.290652   6.599542   6.298442   7.349379
    35  C    6.828300   7.334724   7.471416   7.112843   8.113316
    36  C    5.839661   6.621328   7.191354   7.055703   7.981327
    37  C    7.976749   8.496081   8.724791   8.450324   9.340795
    38  H    7.007095   7.396306   7.328418   6.857096   7.904301
    39  C    7.150097   7.888614   8.486767   8.404232   9.226227
    40  H    5.179473   6.088411   6.818411   6.754075   7.670826
    41  C    8.118858   8.740974   9.177899   9.026378   9.842968
    42  H    8.904544   9.346412   9.473204   9.162593  10.025656
    43  H    7.545361   8.339420   9.075652   9.082523   9.831119
    44  H    9.131715   9.742838  10.209579  10.094628  10.850707
    45  Br   4.328960   4.502030   4.290222   3.868937   4.890182
    46  Br   6.641290   7.268611   7.003586   6.041225   7.756344
                   16         17         18         19         20
    16  H    0.000000
    17  H    4.958286   0.000000
    18  H    4.297127   2.474367   0.000000
    19  H    4.984479   7.051419   7.988449   0.000000
    20  H    7.037740   5.024181   7.190233   4.958086   0.000000
    21  H    7.150539   7.998322   9.399194   2.473535   4.297242
    22  H    7.969887   7.188050   9.068941   4.296900   2.473277
    23  C    5.651517   5.436577   6.790722   5.659028   5.457490
    24  H    4.848778   4.952343   6.295160   4.657880   4.773037
    25  C    5.501443   4.796605   5.913740   6.694455   6.149710
    26  H    5.337840   3.783424   5.150149   6.627781   5.474624
    27  C    6.971402   5.953460   7.699008   6.232242   5.076577
    28  H    7.793497   6.824295   8.491414   7.144696   6.085063
    29  C    7.348043   6.582896   8.460726   5.490262   4.407957
    30  H    6.850965   5.953953   7.907195   4.780256   3.353844
    31  H    8.405770   7.256070   9.279319   6.318995   4.673110
    32  H    7.351772   7.296184   8.994427   5.147024   5.060599
    33  H    7.121324   5.302442   7.230096   6.679594   4.702551
    34  C    6.867300   5.759591   6.848207   8.111009   7.222693
    35  C    7.523437   7.044472   7.887130   8.811043   8.432525
    36  C    7.765644   5.698513   7.045169   8.896414   7.189142
    37  C    8.885603   8.075178   8.956044  10.108559   9.432514
    38  H    7.118575   7.379248   8.016201   8.475688   8.721631
    39  C    9.093686   6.933351   8.223350  10.189098   8.345576
    40  H    7.570408   4.892447   6.481444   8.620060   6.421433
    41  C    9.594424   8.029116   9.104663  10.746589   9.404316
    42  H    9.503922   9.062899   9.810529  10.739635  10.380317
    43  H    9.844489   7.177934   8.587497  10.869469   8.556309
    44  H   10.661602   8.991132  10.054779  11.787233  10.330272
    45  Br   4.225911   4.961193   5.219018   6.702489   7.211788
    46  Br   6.155573   7.175305   8.180044   5.868883   6.943443
                   21         22         23         24         25
    21  H    0.000000
    22  H    2.490291   0.000000
    23  C    6.910199   6.828436   0.000000
    24  H    6.001425   6.046734   1.088926   0.000000
    25  C    8.082180   7.861762   1.530632   2.131243   0.000000
    26  H    7.865808   7.406726   2.088543   2.317169   1.093408
    27  C    6.962639   6.474432   1.526774   2.169468   2.536255
    28  H    7.876563   7.416552   2.149197   3.046766   2.909012
    29  C    5.822606   5.341096   2.549397   2.666275   3.873661
    30  H    4.972843   4.347980   2.866042   2.579006   4.104618
    31  H    6.297803   5.530144   3.489529   3.722975   4.681061
    32  H    5.619628   5.580634   2.781053   2.844891   4.270826
    33  H    7.268021   6.443949   2.134185   2.625351   2.593177
    34  C    9.388666   9.017052   2.571671   3.469058   1.505169
    35  C   10.218460  10.056941   3.318028   4.294426   2.548307
    36  C    9.910301   9.188158   3.458832   4.290641   2.490193
    37  C   11.398027  11.103378   4.529998   5.561366   3.815041
    38  H   10.065398  10.170546   3.345873   4.226581   2.773281
    39  C   11.129397  10.329808   4.641736   5.565165   3.782248
    40  H    9.483109   8.562670   3.577252   4.207035   2.673595
    41  C   11.828670  11.239990   5.088798   6.108315   4.303256
    42  H   12.103444  11.945226   5.296175   6.324234   4.689172
    43  H   11.643972  10.630907   5.461947   6.325789   4.638022
    44  H   12.812711  12.164991   6.129923   7.163414   5.388430
    45  Br   8.557661   8.762992   2.900719   3.009735   1.966658
    46  Br   7.363875   7.819597   1.963457   2.444832   2.939980
                   26         27         28         29         30
    26  H    0.000000
    27  C    2.789198   0.000000
    28  H    3.390034   1.095040   0.000000
    29  C    4.008556   1.526342   2.176189   0.000000
    30  H    3.996092   2.167299   3.077160   1.095996   0.000000
    31  H    4.768815   2.165293   2.462458   1.094000   1.769593
    32  H    4.606382   2.183779   2.602418   1.094329   1.776903
    33  H    2.449565   1.096676   1.757903   2.146898   2.438519
    34  C    2.142742   3.000123   2.844967   4.516258   4.994465
    35  C    3.427201   3.803388   3.334815   5.237653   5.890254
    36  C    2.574568   3.364201   3.171459   4.846267   5.279234
    37  C    4.562505   4.686301   3.984014   6.093376   6.848051
    38  H    3.798779   4.130137   3.736810   5.433225   6.077353
    39  C    3.967047   4.346970   3.859059   5.769752   6.338594
    40  H    2.301737   3.361310   3.452231   4.718351   4.954754
    41  C    4.782068   4.930535   4.229261   6.343517   7.058646
    42  H    5.525323   5.507675   4.729546   6.832830   7.651754
    43  H    4.629976   4.982807   4.537708   6.307754   6.819603
    44  H    5.846060   5.869371   5.087806   7.219987   7.979187
    45  Br   2.438326   4.302191   4.685245   5.421512   5.512611
    46  Br   3.841664   2.853048   2.903790   3.411428   3.992281
                   31         32         33         34         35
    31  H    0.000000
    32  H    1.769132   0.000000
    33  H    2.528061   3.070944   0.000000
    34  C    5.081033   4.955709   2.958007   0.000000
    35  C    5.768671   5.450737   4.042933   1.399498   0.000000
    36  C    5.179810   5.514803   2.902507   1.396582   2.408860
    37  C    6.425750   6.344537   4.832797   2.420754   1.391767
    38  H    6.083587   5.446611   4.580142   2.155625   1.084982
    39  C    5.912632   6.408927   3.937869   2.426174   2.788203
    40  H    5.026021   5.538202   2.595102   2.151951   3.394901
    41  C    6.506290   6.792041   4.801742   2.803723   2.418841
    42  H    7.154659   6.951448   5.779783   3.401415   2.146488
    43  H    6.312653   7.051816   4.401479   3.405961   3.873979
    44  H    7.275207   7.660387   5.728530   3.889563   3.402214
    45  Br   6.369829   5.571238   4.489029   2.892560   3.348821
    46  Br   4.284129   2.970607   3.814388   3.555815   3.522083
                   36         37         38         39         40
    36  C    0.000000
    37  C    2.778173   0.000000
    38  H    3.394110   2.149126   0.000000
    39  C    1.393988   2.410306   3.873091   0.000000
    40  H    1.086983   3.865090   4.293941   2.150016   0.000000
    41  C    2.412459   1.395971   3.400088   1.392619   3.395108
    42  H    3.864059   1.085918   2.468004   3.395778   4.950994
    43  H    2.150590   3.397891   4.958834   1.085831   2.470346
    44  H    3.398333   2.156551   4.295355   2.154264   4.293327
    45  Br   4.030896   4.680370   3.046715   5.193065   4.277440
    46  Br   4.736574   4.660029   3.022873   5.641885   5.185504
                   41         42         43         44         45
    41  C    0.000000
    42  H    2.155461   0.000000
    43  H    2.155022   4.297948   0.000000
    44  H    1.085846   2.485196   2.487019   0.000000
    45  Br   5.459518   5.314944   6.102227   6.506525   0.000000
    46  Br   5.616778   5.061277   6.603622   6.562624   3.485651
                   46
    46  Br   0.000000
 Stoichiometry    C22H20Br2S2
 Framework group  C1[X(C22H20Br2S2)]
 Deg. of freedom   132
 Full point group                 C1      NOp   1
 Largest Abelian subgroup         C1      NOp   1
 Largest concise Abelian subgroup C1      NOp   1
                         Standard orientation:                         
 ---------------------------------------------------------------------
 Center     Atomic      Atomic             Coordinates (Angstroms)
 Number     Number       Type             X           Y           Z
 ---------------------------------------------------------------------
      1          6           0        4.180887   -1.682122   -0.925451
      2          6           0        4.862200   -2.604717   -0.137532
      3          6           0        4.630350   -2.654301    1.236081
      4          6           0        3.718344   -1.780512    1.820642
      5          6           0        3.004776   -0.876704    1.028693
      6          6           0        3.236188   -0.827795   -0.350508
      7         16           0        2.302683    0.246005   -1.415218
      8          6           0        2.194188    1.726074   -0.437313
      9          6           0        1.953525    1.683001    0.939928
     10         16           0        1.769266    0.140856    1.808387
     11          6           0        1.803154    2.872301    1.656854
     12          6           0        1.851363    4.096293    0.995878
     13          6           0        2.100203    4.139188   -0.374727
     14          6           0        2.293818    2.958792   -1.085336
     15          1           0        2.155760    5.091887   -0.891657
     16          1           0        2.506591    2.990787   -2.149616
     17          1           0        1.639648    2.837749    2.729891
     18          1           0        1.711078    5.015006    1.556460
     19          1           0        4.375303   -1.627465   -1.992457
     20          1           0        3.548639   -1.806771    2.892939
     21          1           0        5.581463   -3.275291   -0.596669
     22          1           0        5.166805   -3.364325    1.857243
     23          6           0       -0.930167   -1.011540   -0.122372
     24          1           0        0.125897   -0.795130   -0.276178
     25          6           0       -1.616067    0.291223    0.296180
     26          1           0       -1.006865    0.661760    1.125105
     27          6           0       -1.115969   -2.117289    0.913889
     28          1           0       -2.129173   -2.522975    0.824729
     29          6           0       -0.068578   -3.222627    0.809391
     30          1           0        0.920959   -2.838295    1.081993
     31          1           0       -0.309684   -4.041392    1.493736
     32          1           0       -0.012723   -3.635686   -0.202449
     33          1           0       -1.047202   -1.659026    1.907852
     34          6           0       -3.052993    0.166027    0.726417
     35          6           0       -4.098389   -0.027707   -0.183644
     36          6           0       -3.330386    0.123325    2.094506
     37          6           0       -5.385689   -0.295241    0.272754
     38          1           0       -3.903678    0.028971   -1.249506
     39          6           0       -4.620968   -0.136266    2.552996
     40          1           0       -2.526025    0.273225    2.810093
     41          6           0       -5.655203   -0.335275    1.641876
     42          1           0       -6.186705   -0.450361   -0.443855
     43          1           0       -4.817651   -0.167749    3.620401
     44          1           0       -6.663266   -0.532755    1.993828
     45         35           0       -1.365103    1.701898   -1.050949
     46         35           0       -1.492264   -1.681232   -1.880417
 ---------------------------------------------------------------------
 Rotational constants (GHZ):           0.1889572           0.1070592           0.0917364
 Standard basis: 6-31+G(d,p) (6D, 7F)
 There are   632 symmetry adapted cartesian basis functions of A   symmetry.
 There are   632 symmetry adapted basis functions of A   symmetry.
   632 basis functions,  1130 primitive gaussians,   632 cartesian basis functions
   127 alpha electrons      127 beta electrons
       nuclear repulsion energy      3909.0059613874 Hartrees.
 NAtoms=   46 NActive=   46 NUniq=   46 SFac= 1.00D+00 NAtFMM=   60 NAOKFM=F Big=F
 Integral buffers will be    131072 words long.
 Raffenetti 2 integral format.
 Two-electron integral symmetry is turned on.
 Nuclear repulsion after empirical dispersion term =     3908.9634213272 Hartrees.
 ------------------------------------------------------------------------------
 Polarizable Continuum Model (PCM)
 =================================
 Model                : PCM.
 Atomic radii         : SMD-Coulomb.
 Polarization charges : Total charges.
 Charge compensation  : None.
 Solution method      : Matrix inversion.
 Cavity type          : VdW (van der Waals Surface) (Alpha=1.000).
 Cavity algorithm     : GePol (No added spheres)
                        Default sphere list used, NSphG=   46.
                        Lebedev-Laikov grids with approx.  5.0 points / Ang**2.
                        Smoothing algorithm: York/Karplus (Gamma=1.0000).
                        Polarization charges: spherical gaussians, with
                                              point-specific exponents (IZeta= 3).
                        Self-potential: point-specific (ISelfS= 7).
                        Self-field    : sphere-specific E.n sum rule (ISelfD= 2).
 1st derivatives      : Analytical E(r).r(x)/FMM algorithm (CHGder, D1EAlg=3).
                        Cavity 1st derivative terms included.
 Solvent              : Dichloromethane, Eps=   8.930000 Eps(inf)=   2.028346
 ------------------------------------------------------------------------------
 ------------------------------------------------------------------------------
 Atomic radii for non-electrostatic terms: SMD-CDS.
 ------------------------------------------------------------------------------
 Nuclear repulsion after PCM non-electrostatic terms =     3908.9453789223 Hartrees.
 One-electron integrals computed using PRISM.
 NBasis=   632 RedAO= T EigKep=  1.42D-06  NBF=   632
 NBsUse=   630 1.00D-06 EigRej=  9.47D-07 NBFU=   630
 Lowest energy guess from the checkpoint file:  "/home/ansgus3642/gaussian/scratch/Gau-114268.chk"
 B after Tr=     0.000000    0.000000    0.000000
         Rot=    0.999733   -0.022320   -0.004557    0.003890 Ang=  -2.65 deg.
 B after Tr=     0.000000    0.000000    0.000000
         Rot=    0.999070   -0.038349   -0.000052    0.019708 Ang=  -4.94 deg.
 Requested convergence on RMS density matrix=1.00D-08 within 128 cycles.
 Requested convergence on MAX density matrix=1.00D-06.
 Requested convergence on             energy=1.00D-06.
 No special actions if energy rises.
 Inv3:  Mode=1 IEnd=    36206028.
 Iteration    1 A*A^-1 deviation from unit magnitude is 2.89D-15 for    194.
 Iteration    1 A*A^-1 deviation from orthogonality  is 1.70D-15 for    816    510.
 Iteration    1 A^-1*A deviation from unit magnitude is 3.11D-15 for   1272.
 Iteration    1 A^-1*A deviation from orthogonality  is 2.22D-15 for   2819   1488.
 Error on total polarization charges =  0.04980
 SCF Done:  E(RwB97XD) =  -6790.08239572     A.U. after   15 cycles
            NFock= 15  Conv=0.77D-08     -V/T= 2.0064
 SMD-CDS (non-electrostatic) energy       (kcal/mol) =     -11.32
 (included in total energy above)
 D1PCM: PCM CHGder 1st derivatives, ID1Alg=3 FixD1E=F DoIter=F DoCFld=F I1PDM=0.
 Calling FoFJK, ICntrl=      2127 FMM=F ISym2X=0 I1Cent= 0 IOpClX= 0 NMat=1 NMatS=1 NMatT=0.
 ***** Axes restored to original set *****
 -------------------------------------------------------------------
 Center     Atomic                   Forces (Hartrees/Bohr)
 Number     Number              X              Y              Z
 -------------------------------------------------------------------
      1        6          -0.000083233   -0.000022576    0.000093476
      2        6           0.000064226    0.000095814    0.000038200
      3        6          -0.000304713   -0.000096391    0.000081855
      4        6          -0.000050821    0.000304891    0.000038409
      5        6           0.000145507    0.000453387    0.000740894
      6        6          -0.000235755   -0.000184683   -0.000071916
      7       16           0.000173230   -0.000042885   -0.000357157
      8        6          -0.000311944    0.000069524    0.000033769
      9        6          -0.000013617   -0.000274529   -0.000264683
     10       16           0.002094411    0.000480571   -0.000087297
     11        6           0.000103726   -0.000069193    0.000030610
     12        6          -0.000067495   -0.000073705    0.000057721
     13        6           0.000122899    0.000022229    0.000068269
     14        6           0.000165768    0.000082878    0.000035619
     15        1          -0.000040078   -0.000019097    0.000000814
     16        1           0.000022813   -0.000004239    0.000011822
     17        1          -0.000003907   -0.000027012    0.000005427
     18        1           0.000026417   -0.000035706    0.000005358
     19        1           0.000037243   -0.000027869    0.000041407
     20        1           0.000147050    0.000171458   -0.000082891
     21        1          -0.000005157    0.000031385    0.000030686
     22        1           0.000004561    0.000005396    0.000016860
     23        6          -0.000104327   -0.000085958    0.000044227
     24        1          -0.000640922   -0.000058072   -0.000110938
     25        6           0.000358023    0.000861118   -0.000845251
     26        1          -0.002675021   -0.001053397    0.000735232
     27        6           0.000146456    0.000007745    0.000126750
     28        1           0.000272583   -0.000075242    0.000237425
     29        6          -0.000110592    0.000740763    0.000793175
     30        1           0.000093437   -0.001073999   -0.001368804
     31        1           0.000025831    0.000059825    0.000188967
     32        1          -0.000028832   -0.000014836    0.000039517
     33        1          -0.000025633    0.000238008    0.000035792
     34        6          -0.000588777   -0.000686971   -0.000675292
     35        6           0.000980207   -0.000494354    0.000389050
     36        6           0.000140843    0.000137450    0.000325146
     37        6          -0.000037009    0.001112395   -0.000044847
     38        1           0.000041937   -0.000112067    0.000164377
     39        6           0.000045649    0.000661244   -0.000053090
     40        1           0.000118515    0.000074931   -0.000122053
     41        6           0.000096696   -0.000797361   -0.000237061
     42        1           0.000028086    0.000018722   -0.000011056
     43        1          -0.000026324    0.000012121    0.000004140
     44        1          -0.000018862   -0.000056517   -0.000033274
     45       35           0.000413691    0.000128356    0.000793826
     46       35          -0.000496785   -0.000383550   -0.000843213
 -------------------------------------------------------------------
 Cartesian Forces:  Max     0.002675021 RMS     0.000456824

 GradGradGradGradGradGradGradGradGradGradGradGradGradGradGradGradGradGrad
 Berny optimization.
 Using GEDIIS/GDIIS optimizer.
 FormGI is forming the generalized inverse of G from B-inverse, IUseBI=4.
 Internal  Forces:  Max     0.001475626 RMS     0.000234181
 Search for a local minimum.
 Step number   4 out of a maximum of  276
 All quantities printed in internal units (Hartrees-Bohrs-Radians)
 Mixed Optimization -- En-DIIS/RFO-DIIS
 Update second derivatives using D2CorX and points    2    4
 DE= -2.18D-03 DEPred=-2.15D-03 R= 1.01D+00
 TightC=F SS=  1.41D+00  RLast= 6.83D-01 DXNew= 4.2426D-01 2.0497D+00
 Trust test= 1.01D+00 RLast= 6.83D-01 DXMaxT set to 4.24D-01
 ITU=  1 -1  1  0
 Use linear search instead of GDIIS.
     Eigenvalues ---   -0.00420   0.00025   0.00156   0.00292   0.00376
     Eigenvalues ---    0.00493   0.00545   0.00621   0.00771   0.00847
     Eigenvalues ---    0.01157   0.01466   0.01531   0.01625   0.01692
     Eigenvalues ---    0.01750   0.01774   0.01785   0.01809   0.01828
     Eigenvalues ---    0.01968   0.02023   0.02083   0.02091   0.02177
     Eigenvalues ---    0.02233   0.02329   0.02431   0.02447   0.02498
     Eigenvalues ---    0.02530   0.02556   0.02577   0.02731   0.02763
     Eigenvalues ---    0.02915   0.02925   0.02952   0.03054   0.03261
     Eigenvalues ---    0.03331   0.03692   0.03803   0.04139   0.04614
     Eigenvalues ---    0.04742   0.05343   0.06684   0.07030   0.07615
     Eigenvalues ---    0.08347   0.08863   0.10872   0.10954   0.11007
     Eigenvalues ---    0.11032   0.11521   0.11660   0.11801   0.11858
     Eigenvalues ---    0.12069   0.12302   0.12302   0.12332   0.12478
     Eigenvalues ---    0.12558   0.12573   0.12734   0.12953   0.14336
     Eigenvalues ---    0.14709   0.15236   0.16467   0.16580   0.16760
     Eigenvalues ---    0.17872   0.18463   0.18685   0.19289   0.19353
     Eigenvalues ---    0.19435   0.19529   0.19660   0.19931   0.20492
     Eigenvalues ---    0.21599   0.22494   0.23679   0.24773   0.25237
     Eigenvalues ---    0.26806   0.27371   0.28076   0.29180   0.29283
     Eigenvalues ---    0.29297   0.30379   0.32445   0.33761   0.34155
     Eigenvalues ---    0.34263   0.34433   0.34608   0.35654   0.36255
     Eigenvalues ---    0.36411   0.36541   0.36552   0.36573   0.36598
     Eigenvalues ---    0.36678   0.36709   0.36731   0.36757   0.36870
     Eigenvalues ---    0.36912   0.37537   0.39392   0.41729   0.42573
     Eigenvalues ---    0.42731   0.42931   0.44319   0.46923   0.48256
     Eigenvalues ---    0.48334   0.48388   0.48574   0.48891   0.51661
     Eigenvalues ---    0.52115   0.52394
 RFO step:  Lambda=-4.38681595D-03 EMin=-4.20482806D-03
 I=     1 Eig=   -4.20D-03 Dot1=  4.97D-04
 I=     1 Stepn=  6.00D-01 RXN=   6.00D-01 EDone=F
 Mixed    1 eigenvectors in step.  Raw Step.Grad=  4.97D-04.
 RFO eigenvector is Hessian eigenvector with negative curvature.
 Taking step of  6.00D-01 in eigenvector direction(s).  Step.Grad= -3.44D-05.
 Quartic linear search produced a step of  0.27048.
 Iteration  1 RMS(Cart)=  0.10488815 RMS(Int)=  0.00484931
 Iteration  2 RMS(Cart)=  0.01213284 RMS(Int)=  0.00029395
 Iteration  3 RMS(Cart)=  0.00014406 RMS(Int)=  0.00028952
 Iteration  4 RMS(Cart)=  0.00000014 RMS(Int)=  0.00028952
 Variable       Old X    -DE/DX   Delta X   Delta X   Delta X     New X
                                 (Linear)    (Quad)   (Total)
    R1        2.62949   0.00004  -0.00005   0.00001   0.00010   2.62959
    R2        2.64081  -0.00001   0.00002  -0.00006  -0.00005   2.64076
    R3        2.05215  -0.00003   0.00007   0.00009   0.00016   2.05231
    R4        2.63414  -0.00005  -0.00003   0.00017   0.00028   2.63442
    R5        2.05087  -0.00003   0.00002   0.00002   0.00004   2.05091
    R6        2.63003  -0.00026   0.00040   0.00080   0.00120   2.63123
    R7        2.05082   0.00001   0.00001   0.00002   0.00003   2.05085
    R8        2.64104  -0.00032   0.00027   0.00028   0.00041   2.64146
    R9        2.05217  -0.00009   0.00002   0.00001   0.00004   2.05220
   R10        2.64436   0.00010   0.00014  -0.00012  -0.00009   2.64427
   R11        3.36448  -0.00056   0.00214   0.00371   0.00575   3.37023
   R12        5.40903   0.00023   0.04393   0.02753   0.07132   5.48035
   R13        3.35823   0.00018  -0.00051  -0.00101  -0.00146   3.35677
   R14        3.35855   0.00025  -0.00083  -0.00102  -0.00180   3.35675
   R15        2.64330   0.00001   0.00018   0.00010   0.00023   2.64353
   R16        2.63849   0.00005  -0.00003  -0.00020  -0.00024   2.63825
   R17        3.36264  -0.00032   0.00115   0.00189   0.00296   3.36561
   R18        2.63956  -0.00018   0.00008   0.00019   0.00026   2.63981
   R19        5.31888   0.00038   0.03307   0.04953   0.08309   5.40197
   R20        5.49164   0.00148   0.09981   0.08675   0.18661   5.67825
   R21        2.63030  -0.00018   0.00026   0.00065   0.00092   2.63122
   R22        2.05219   0.00001  -0.00005  -0.00001  -0.00006   2.05213
   R23        2.63366  -0.00002   0.00000   0.00003   0.00005   2.63371
   R24        2.05100  -0.00003   0.00003   0.00002   0.00004   2.05104
   R25        2.62922   0.00006  -0.00011  -0.00030  -0.00040   2.62882
   R26        2.05097  -0.00002   0.00004   0.00004   0.00008   2.05105
   R27        2.05189  -0.00001   0.00006   0.00011   0.00017   2.05205
   R28        2.05777  -0.00023   0.00039   0.00121   0.00202   2.05979
   R29        2.89248  -0.00015  -0.00028  -0.00801  -0.00866   2.88382
   R30        2.88518   0.00017  -0.00013   0.00024  -0.00019   2.88500
   R31        3.71040   0.00102  -0.00465  -0.00618  -0.01083   3.69957
   R32        2.06624  -0.00048   0.00053   0.00121   0.00171   2.06795
   R33        2.84436  -0.00082   0.00175   0.00242   0.00417   2.84853
   R34        3.71644  -0.00050   0.00201   0.01457   0.01658   3.73302
   R35        2.06933  -0.00023   0.00002  -0.00084  -0.00081   2.06851
   R36        2.88437  -0.00004   0.00058   0.00084   0.00130   2.88567
   R37        2.07242   0.00016  -0.00002   0.00049   0.00048   2.07289
   R38        2.07113  -0.00038   0.00047   0.00033   0.00051   2.07164
   R39        2.06736   0.00009  -0.00017  -0.00040  -0.00056   2.06680
   R40        2.06798  -0.00002  -0.00022  -0.00014  -0.00036   2.06762
   R41        2.64467  -0.00113   0.00074   0.00103   0.00187   2.64654
   R42        2.63916   0.00000   0.00019   0.00156   0.00181   2.64097
   R43        2.63006  -0.00031   0.00154   0.00367   0.00522   2.63528
   R44        2.05032  -0.00014   0.00048  -0.00077  -0.00028   2.05003
   R45        2.63425  -0.00005  -0.00124  -0.00390  -0.00515   2.62910
   R46        2.05410   0.00003  -0.00020  -0.00016  -0.00036   2.05374
   R47        2.63800  -0.00019  -0.00028  -0.00179  -0.00214   2.63586
   R48        2.05209  -0.00002   0.00005   0.00018   0.00023   2.05231
   R49        2.63167   0.00028  -0.00005   0.00106   0.00092   2.63258
   R50        2.05192   0.00001  -0.00002   0.00003   0.00000   2.05192
   R51        2.05195   0.00002  -0.00001   0.00001   0.00000   2.05195
    A1        2.09830   0.00003  -0.00010  -0.00038  -0.00052   2.09777
    A2        2.09680  -0.00007   0.00012   0.00017   0.00031   2.09711
    A3        2.08805   0.00003  -0.00002   0.00022   0.00022   2.08828
    A4        2.09456   0.00005  -0.00034  -0.00040  -0.00063   2.09393
    A5        2.08820  -0.00001   0.00018   0.00023   0.00036   2.08856
    A6        2.10035  -0.00004   0.00015   0.00018   0.00028   2.10064
    A7        2.09504  -0.00007   0.00039   0.00065   0.00101   2.09605
    A8        2.10027   0.00004  -0.00020  -0.00038  -0.00056   2.09971
    A9        2.08780   0.00003  -0.00019  -0.00027  -0.00044   2.08736
   A10        2.09738   0.00004   0.00005  -0.00034  -0.00060   2.09679
   A11        2.09666   0.00001  -0.00024  -0.00001  -0.00010   2.09655
   A12        2.08906  -0.00005   0.00018   0.00032   0.00066   2.08972
   A13        2.09056   0.00022  -0.00076  -0.00074  -0.00095   2.08961
   A14        2.06663  -0.00040   0.00204   0.00373   0.00555   2.07218
   A15        1.48867   0.00010   0.01918   0.03364   0.05273   1.54140
   A16        2.12517   0.00017  -0.00128  -0.00301  -0.00461   2.12056
   A17        1.73422  -0.00006  -0.02886  -0.04146  -0.07018   1.66404
   A18        1.44881  -0.00011   0.01011   0.00871   0.01880   1.46761
   A19        2.08970  -0.00028   0.00076   0.00124   0.00170   2.09139
   A20        2.06919   0.00013  -0.00080  -0.00041  -0.00103   2.06816
   A21        2.12323   0.00016  -0.00002  -0.00092  -0.00084   2.12239
   A22        1.77788  -0.00041   0.00071   0.00030   0.00109   1.77897
   A23        2.12541  -0.00002  -0.00018  -0.00043  -0.00070   2.12471
   A24        2.06635   0.00018  -0.00045  -0.00107  -0.00144   2.06492
   A25        2.09029  -0.00016   0.00065   0.00163   0.00227   2.09256
   A26        2.12356   0.00032  -0.00082  -0.00317  -0.00421   2.11935
   A27        2.09170   0.00015  -0.00055  -0.00127  -0.00178   2.08993
   A28        2.06719  -0.00047   0.00132   0.00425   0.00573   2.07292
   A29        1.78209  -0.00028  -0.00105  -0.00202  -0.00278   1.77931
   A30        1.46135   0.00020   0.00160   0.00772   0.00941   1.47077
   A31        2.29482   0.00007  -0.00792  -0.00919  -0.01717   2.27765
   A32        1.55799   0.00009  -0.00752  -0.00944  -0.01671   1.54128
   A33        1.39877   0.00033   0.00578   0.00361   0.00886   1.40763
   A34        0.83349  -0.00013  -0.00990  -0.01698  -0.02650   0.80699
   A35        2.09587   0.00001  -0.00003  -0.00020  -0.00029   2.09558
   A36        2.09009  -0.00004   0.00009   0.00011   0.00022   2.09031
   A37        2.09718   0.00003  -0.00006   0.00008   0.00004   2.09722
   A38        2.09470  -0.00003   0.00027   0.00076   0.00102   2.09572
   A39        2.08819  -0.00001   0.00005  -0.00018  -0.00013   2.08806
   A40        2.10015   0.00004  -0.00032  -0.00056  -0.00087   2.09928
   A41        2.09558   0.00003  -0.00013  -0.00044  -0.00057   2.09501
   A42        2.09967  -0.00002   0.00009   0.00026   0.00035   2.10002
   A43        2.08787  -0.00001   0.00003   0.00015   0.00018   2.08804
   A44        2.09678  -0.00002  -0.00026  -0.00067  -0.00096   2.09582
   A45        2.08854   0.00000   0.00007   0.00009   0.00017   2.08871
   A46        2.09773   0.00001   0.00018   0.00055   0.00074   2.09847
   A47        1.87975  -0.00006   0.00113  -0.00395  -0.00288   1.87687
   A48        1.93673  -0.00018  -0.00217  -0.01002  -0.01188   1.92485
   A49        1.79154   0.00005   0.00427  -0.00058   0.00360   1.79514
   A50        1.95658  -0.00009   0.00650   0.01393   0.02002   1.97660
   A51        1.98981  -0.00015  -0.00936  -0.01015  -0.01925   1.97056
   A52        1.90272   0.00042  -0.00069   0.00865   0.00804   1.91076
   A53        2.12672   0.00031   0.02157   0.03035   0.05235   2.17907
   A54        1.81942   0.00032   0.00315  -0.00047   0.00205   1.82147
   A55        2.02102  -0.00001  -0.00138   0.02686   0.02568   2.04670
   A56        1.94552   0.00012  -0.00134  -0.00179  -0.00315   1.94237
   A57        1.92132  -0.00010   0.00251  -0.00182   0.00054   1.92185
   A58        1.77738  -0.00038  -0.00472  -0.01435  -0.01890   1.75848
   A59        1.95766   0.00001   0.00161  -0.01292  -0.01146   1.94619
   A60        2.27806  -0.00039  -0.01145   0.00632  -0.00554   2.27252
   A61        1.90250   0.00028   0.00167   0.00920   0.01096   1.91345
   A62        1.97632  -0.00007  -0.00265  -0.00584  -0.00832   1.96799
   A63        1.88062  -0.00017   0.00028  -0.00416  -0.00411   1.87651
   A64        1.94020  -0.00012   0.00040  -0.00390  -0.00366   1.93654
   A65        1.86150  -0.00003   0.00119   0.00146   0.00268   1.86418
   A66        1.89825   0.00010  -0.00066   0.00358   0.00297   1.90122
   A67        1.92685  -0.00001  -0.00214  -0.00026  -0.00251   1.92434
   A68        1.92615   0.00002   0.00019   0.00017   0.00008   1.92623
   A69        1.95160  -0.00004   0.00051  -0.00138  -0.00055   1.95106
   A70        1.88162  -0.00008  -0.00017   0.00009   0.00012   1.88174
   A71        1.89258   0.00007   0.00148   0.00153   0.00288   1.89545
   A72        1.88299   0.00004   0.00018  -0.00007   0.00011   1.88310
   A73        2.67473   0.00034   0.01112   0.02439   0.03559   2.71032
   A74        2.13975  -0.00071   0.00928   0.02569   0.03433   2.17408
   A75        2.06255   0.00022  -0.00751  -0.01792  -0.02615   2.03640
   A76        2.07649   0.00051  -0.00139  -0.00270  -0.00444   2.07204
   A77        2.09934  -0.00004  -0.00088  -0.00248  -0.00322   2.09612
   A78        2.09155  -0.00002   0.00050   0.00546   0.00583   2.09738
   A79        2.09229   0.00006   0.00045  -0.00297  -0.00265   2.08965
   A80        2.10805  -0.00033   0.00228   0.00448   0.00685   2.11490
   A81        2.08713  -0.00001   0.00030   0.00040   0.00064   2.08777
   A82        2.08778   0.00034  -0.00263  -0.00502  -0.00773   2.08005
   A83        2.10100   0.00002   0.00126   0.00351   0.00476   2.10575
   A84        2.08671  -0.00003  -0.00097  -0.00237  -0.00335   2.08336
   A85        2.09521   0.00002  -0.00031  -0.00099  -0.00130   2.09392
   A86        2.09323  -0.00016  -0.00065  -0.00109  -0.00181   2.09142
   A87        2.09027   0.00010  -0.00001  -0.00007  -0.00010   2.09017
   A88        2.09958   0.00006   0.00064   0.00110   0.00173   2.10130
   A89        2.08770   0.00000  -0.00059  -0.00174  -0.00243   2.08527
   A90        2.09710  -0.00005   0.00012   0.00071   0.00088   2.09798
   A91        2.09831   0.00005   0.00046   0.00105   0.00156   2.09987
    D1       -0.03072  -0.00001  -0.00053   0.00147   0.00090  -0.02982
    D2        3.12326   0.00001  -0.00050   0.00037  -0.00016   3.12310
    D3        3.11900  -0.00004  -0.00051   0.00022  -0.00028   3.11872
    D4       -0.01020  -0.00002  -0.00048  -0.00088  -0.00134  -0.01154
    D5        0.03194   0.00000  -0.00127  -0.00341  -0.00464   0.02731
    D6       -3.06071  -0.00012   0.00031  -0.00136  -0.00096  -3.06167
    D7       -3.11773   0.00003  -0.00129  -0.00217  -0.00346  -3.12120
    D8        0.07280  -0.00008   0.00029  -0.00011   0.00022   0.07301
    D9       -0.00099  -0.00004   0.00124   0.00004   0.00126   0.00026
   D10       -3.12980   0.00003   0.00063  -0.00016   0.00049  -3.12931
   D11        3.12812  -0.00006   0.00121   0.00115   0.00232   3.13045
   D12       -0.00069   0.00001   0.00060   0.00094   0.00156   0.00088
   D13        0.03137   0.00009  -0.00011   0.00044   0.00039   0.03176
   D14       -3.12398   0.00008  -0.00090  -0.00180  -0.00260  -3.12658
   D15       -3.12291   0.00002   0.00049   0.00064   0.00114  -3.12177
   D16        0.00492   0.00002  -0.00030  -0.00159  -0.00184   0.00308
   D17       -0.02998  -0.00009  -0.00169  -0.00240  -0.00413  -0.03411
   D18        3.06869  -0.00010  -0.00187  -0.00274  -0.00463   3.06406
   D19        1.68227  -0.00010  -0.02419  -0.03112  -0.05498   1.62729
   D20        3.12531  -0.00009  -0.00090  -0.00017  -0.00115   3.12416
   D21       -0.05920  -0.00010  -0.00108  -0.00051  -0.00165  -0.06085
   D22       -1.44562  -0.00010  -0.02340  -0.02889  -0.05200  -1.49763
   D23       -0.00162   0.00005   0.00239   0.00388   0.00625   0.00463
   D24        3.08948   0.00017   0.00073   0.00178   0.00245   3.09193
   D25       -3.09881   0.00007   0.00249   0.00407   0.00652  -3.09230
   D26       -0.00771   0.00019   0.00084   0.00196   0.00272  -0.00500
   D27       -1.57098  -0.00008  -0.00346  -0.01143  -0.01458  -1.58557
   D28        1.52012   0.00004  -0.00512  -0.01354  -0.01839   1.50173
   D29        2.49107  -0.00013  -0.00286  -0.00836  -0.01122   2.47984
   D30       -2.25808   0.00003  -0.01012  -0.01616  -0.02605  -2.28412
   D31       -2.26537   0.00007   0.00275  -0.00689  -0.00482  -2.27020
   D32       -0.69434  -0.00014  -0.00302  -0.00865  -0.01164  -0.70598
   D33        0.83971   0.00003  -0.01029  -0.01644  -0.02646   0.81324
   D34        0.83241   0.00006   0.00259  -0.00718  -0.00524   0.82717
   D35       -2.38229   0.00000   0.02481   0.03470   0.05917  -2.32312
   D36       -0.84825   0.00017   0.01754   0.02691   0.04435  -0.80390
   D37       -0.85555   0.00021   0.03042   0.03618   0.06557  -0.78997
   D38       -3.11398  -0.00048  -0.01497  -0.00558  -0.01908  -3.13306
   D39       -1.02937  -0.00024  -0.01181  -0.00146  -0.01452  -1.04388
   D40        1.08513  -0.00007  -0.01044  -0.00167  -0.01383   1.07130
   D41       -2.48047  -0.00004  -0.00103   0.00145   0.00039  -2.48008
   D42        0.71104  -0.00015   0.00057   0.00349   0.00407   0.71511
   D43       -0.71826   0.00008   0.00182  -0.00045   0.00144  -0.71682
   D44        2.47440  -0.00006   0.00142  -0.00320  -0.00170   2.47269
   D45        0.01954   0.00004  -0.00530  -0.00806  -0.01332   0.00623
   D46       -3.08050  -0.00008  -0.00372  -0.00291  -0.00663  -3.08713
   D47        3.10939   0.00019  -0.00493  -0.00536  -0.01024   3.09916
   D48        0.00935   0.00007  -0.00335  -0.00020  -0.00355   0.00580
   D49        3.04578   0.00008   0.00070  -0.00077  -0.00007   3.04571
   D50       -0.07797   0.00008   0.00111   0.00146   0.00257  -0.07540
   D51       -0.04581  -0.00007   0.00034  -0.00340  -0.00306  -0.04887
   D52        3.11363  -0.00007   0.00074  -0.00117  -0.00043   3.11320
   D53        0.68752   0.00006   0.00551   0.01182   0.01735   0.70487
   D54       -0.76856  -0.00018   0.00549   0.00589   0.01122  -0.75734
   D55       -1.59132  -0.00007   0.01285   0.02065   0.03360  -1.55773
   D56       -2.49506   0.00019   0.00391   0.00661   0.01056  -2.48450
   D57        2.33205  -0.00004   0.00389   0.00068   0.00442   2.33647
   D58        1.50928   0.00006   0.01125   0.01544   0.02680   1.53609
   D59        0.03465  -0.00002   0.00357   0.00230   0.00587   0.04052
   D60       -3.11654   0.00002   0.00223   0.00046   0.00268  -3.11386
   D61       -3.06673  -0.00015   0.00515   0.00747   0.01261  -3.05412
   D62        0.06526  -0.00012   0.00381   0.00562   0.00942   0.07468
   D63        2.50494   0.00007  -0.00704  -0.00611  -0.01394   2.49100
   D64       -1.99341  -0.00023  -0.00726  -0.00734  -0.01528  -2.00868
   D65       -0.64404   0.00011   0.00514   0.00310   0.00811  -0.63593
   D66       -0.00692  -0.00039  -0.03231  -0.02011  -0.05249  -0.05941
   D67        1.69477  -0.00049  -0.02797  -0.01913  -0.04768   1.64709
   D68       -0.01672  -0.00034  -0.01565  -0.00782  -0.02350  -0.04022
   D69       -0.04233  -0.00004  -0.00077  -0.00084  -0.00162  -0.04395
   D70        3.11733   0.00002  -0.00115  -0.00171  -0.00286   3.11447
   D71        3.10891  -0.00007   0.00057   0.00101   0.00158   3.11048
   D72       -0.01462  -0.00002   0.00019   0.00015   0.00034  -0.01429
   D73        0.00583   0.00004  -0.00225  -0.00277  -0.00503   0.00081
   D74       -3.12317   0.00003  -0.00082  -0.00068  -0.00150  -3.12467
   D75        3.12924  -0.00001  -0.00187  -0.00190  -0.00377   3.12547
   D76        0.00024  -0.00003  -0.00044   0.00020  -0.00024  -0.00001
   D77        0.03833   0.00001   0.00245   0.00486   0.00731   0.04564
   D78       -3.12121   0.00002   0.00205   0.00262   0.00466  -3.11655
   D79       -3.11577   0.00003   0.00103   0.00278   0.00381  -3.11196
   D80        0.00788   0.00003   0.00063   0.00054   0.00116   0.00904
   D81        1.07581  -0.00009   0.00105  -0.00668  -0.00664   1.06918
   D82       -1.07174   0.00018  -0.00641  -0.01505  -0.02208  -1.09381
   D83       -3.10218  -0.00026  -0.00697  -0.02034  -0.02806  -3.13024
   D84       -0.89798  -0.00016  -0.00045   0.01938   0.01888  -0.87909
   D85       -3.01117  -0.00026  -0.00505   0.00621   0.00110  -3.01007
   D86        1.00622  -0.00039  -0.00481   0.00194  -0.00301   1.00321
   D87        1.23737  -0.00048   0.00164   0.01298   0.01472   1.25209
   D88       -0.87583  -0.00058  -0.00296  -0.00019  -0.00306  -0.87889
   D89        3.14156  -0.00071  -0.00272  -0.00446  -0.00716   3.13440
   D90       -2.87349  -0.00010  -0.00135   0.02800   0.02644  -2.84705
   D91        1.29649  -0.00020  -0.00594   0.01484   0.00866   1.30516
   D92       -0.96930  -0.00033  -0.00570   0.01056   0.00455  -0.96475
   D93       -2.83964  -0.00010  -0.00840   0.00412  -0.00446  -2.84410
   D94       -0.67028  -0.00009  -0.00850   0.00185  -0.00691  -0.67720
   D95        1.42984  -0.00012  -0.01081  -0.00015  -0.01110   1.41874
   D96        1.34095   0.00016  -0.01275   0.00663  -0.00605   1.33490
   D97       -2.77288   0.00017  -0.01285   0.00436  -0.00850  -2.78138
   D98       -0.67275   0.00014  -0.01516   0.00236  -0.01269  -0.68545
   D99       -0.87895   0.00010  -0.00483   0.00292  -0.00206  -0.88100
   D100       1.29041   0.00011  -0.00492   0.00065  -0.00451   1.28590
   D101      -2.89265   0.00007  -0.00723  -0.00134  -0.00870  -2.90135
   D102       0.40820   0.00038   0.01527   0.00351   0.01855   0.42675
   D103       2.58655   0.00051   0.01692   0.03456   0.05127   2.63783
   D104      -1.61712   0.00028   0.01740   0.01117   0.02844  -1.58868
   D105      -1.31031   0.00017  -0.03871   0.20060   0.16171  -1.14861
   D106       1.72944   0.00045  -0.03488   0.25875   0.22387   1.95331
   D107       2.91538  -0.00017  -0.04373   0.18457   0.14095   3.05633
   D108      -0.32806   0.00012  -0.03989   0.24272   0.20311  -0.12494
   D109       0.94962   0.00035  -0.04038   0.21046   0.16989   1.11951
   D110      -2.29381   0.00064  -0.03654   0.26860   0.23205  -2.06176
   D111       1.17439  -0.00009  -0.00634  -0.00974  -0.01629   1.15809
   D112      -3.03042  -0.00019  -0.00779  -0.00969  -0.01768  -3.04810
   D113      -0.93433  -0.00014  -0.00710  -0.01057  -0.01785  -0.95218
   D114      -2.96012   0.00014  -0.00581  -0.00494  -0.01083  -2.97095
   D115      -0.88174   0.00004  -0.00726  -0.00489  -0.01222  -0.89395
   D116       1.21436   0.00009  -0.00656  -0.00578  -0.01239   1.20197
   D117      -0.91569   0.00010  -0.00453  -0.00324  -0.00788  -0.92357
   D118       1.16269   0.00000  -0.00597  -0.00319  -0.00926   1.15343
   D119      -3.02440   0.00005  -0.00528  -0.00407  -0.00944  -3.03384
   D120      -0.75676   0.00012   0.00602  -0.01148  -0.00614  -0.76291
   D121      -2.86199   0.00015   0.00717  -0.01159  -0.00483  -2.86682
   D122       1.38682   0.00011   0.00627  -0.01236  -0.00653   1.38029
   D123       3.00826   0.00042   0.00369   0.05635   0.06103   3.06929
   D124      -0.13114   0.00025  -0.00223   0.05081   0.04933  -0.08182
   D125      -0.03071   0.00015   0.00022  -0.00141  -0.00117  -0.03188
   D126       3.11307  -0.00002  -0.00570  -0.00695  -0.01287   3.10020
   D127      -3.01972  -0.00026   0.00091  -0.04532  -0.04323  -3.06295
   D128       0.09884  -0.00012  -0.00216  -0.05198  -0.05319   0.04565
   D129       0.02381  -0.00005   0.00534   0.01241   0.01757   0.04139
   D130      -3.14081   0.00008   0.00227   0.00576   0.00761  -3.13320
   D131       0.03205  -0.00028  -0.00262  -0.00884  -0.01126   0.02079
   D132      -3.13430  -0.00008  -0.00349  -0.00197  -0.00548  -3.13978
   D133      -3.11173  -0.00011   0.00331  -0.00328   0.00040  -3.11133
   D134       0.00511   0.00009   0.00244   0.00358   0.00618   0.01129
   D135      -0.01802   0.00009  -0.00844  -0.01295  -0.02119  -0.03922
   D136       3.13930   0.00002  -0.00256  -0.00881  -0.01139   3.12790
   D137      -3.13658  -0.00004  -0.00539  -0.00636  -0.01138   3.13522
   D138       0.02074  -0.00011   0.00049  -0.00222  -0.00158   0.01916
   D139      -0.02583   0.00031  -0.00045   0.00836   0.00778  -0.01804
   D140       3.12900   0.00014   0.00054   0.00641   0.00682   3.13582
   D141       3.14065   0.00011   0.00043   0.00149   0.00199  -3.14055
   D142       0.01228  -0.00006   0.00143  -0.00047   0.00103   0.01332
   D143       0.01872  -0.00021   0.00593   0.00240   0.00820   0.02692
   D144      -3.13611  -0.00004   0.00493   0.00435   0.00915  -3.12696
   D145      -3.13869  -0.00014   0.00002  -0.00177  -0.00168  -3.14037
   D146      -0.01033   0.00003  -0.00098   0.00018  -0.00073  -0.01106
         Item               Value     Threshold  Converged?
 Maximum Force            0.001476     0.000450     NO 
 RMS     Force            0.000234     0.000300     YES
 Maximum Displacement     0.804341     0.001800     NO 
 RMS     Displacement     0.111928     0.001200     NO 
 Predicted change in Energy=-1.361386D-03
 GradGradGradGradGradGradGradGradGradGradGradGradGradGradGradGradGradGrad

                          Input orientation:                          
 ---------------------------------------------------------------------
 Center     Atomic      Atomic             Coordinates (Angstroms)
 Number     Number       Type             X           Y           Z
 ---------------------------------------------------------------------
      1          6           0        4.304344   -1.626636   -0.405184
      2          6           0        5.021525   -2.379405    0.519651
      3          6           0        4.790606   -2.210585    1.884063
      4          6           0        3.842901   -1.289809    2.323110
      5          6           0        3.092922   -0.558993    1.397216
      6          6           0        3.327046   -0.726542    0.027867
      7         16           0        2.353763    0.120031   -1.193351
      8          6           0        2.186627    1.735629   -0.474184
      9          6           0        1.948169    1.911430    0.892980
     10         16           0        1.807089    0.521339    1.997387
     11          6           0        1.758672    3.197786    1.403656
     12          6           0        1.759082    4.295497    0.547060
     13          6           0        2.000687    4.119127   -0.814159
     14          6           0        2.240937    2.845471   -1.319407
     15          1           0        2.017491    4.973798   -1.482951
     16          1           0        2.452549    2.707111   -2.375463
     17          1           0        1.599286    3.336921    2.468787
     18          1           0        1.585994    5.289161    0.947921
     19          1           0        4.496854   -1.740407   -1.467949
     20          1           0        3.672546   -1.147888    3.386214
     21          1           0        5.766504   -3.088438    0.173037
     22          1           0        5.354928   -2.786622    2.610370
     23          6           0       -0.858201   -1.029671    0.150384
     24          1           0        0.193928   -0.774069    0.024767
     25          6           0       -1.623994    0.271320    0.373569
     26          1           0       -1.069433    0.779845    1.168166
     27          6           0       -1.027115   -2.031509    1.289914
     28          1           0       -2.009832   -2.508215    1.217870
     29          6           0        0.085501   -3.076744    1.327301
     30          1           0        1.043181   -2.603054    1.572794
     31          1           0       -0.123065   -3.827340    2.094955
     32          1           0        0.188004   -3.595195    0.369261
     33          1           0       -1.016645   -1.466794    2.230253
     34          6           0       -3.080136    0.160194    0.747054
     35          6           0       -4.078958   -0.349518   -0.091939
     36          6           0       -3.427951    0.556609    2.041273
     37          6           0       -5.383845   -0.489987    0.379493
     38          1           0       -3.843091   -0.628345   -1.113448
     39          6           0       -4.727196    0.406696    2.515712
     40          1           0       -2.666023    0.961535    2.702043
     41          6           0       -5.716248   -0.103858    1.677948
     42          1           0       -6.148718   -0.888125   -0.280760
     43          1           0       -4.969149    0.710792    3.529622
     44          1           0       -6.735768   -0.211468    2.035796
     45         35           0       -1.354876    1.528359   -1.126349
     46         35           0       -1.302533   -1.893372   -1.549407
 ---------------------------------------------------------------------
                    Distance matrix (angstroms):
                    1          2          3          4          5
     1  C    0.000000
     2  C    1.391521   0.000000
     3  C    2.412074   1.394074   0.000000
     4  C    2.787466   2.414298   1.392385   0.000000
     5  C    2.419928   2.793480   2.418038   1.397799   0.000000
     6  C    1.397431   2.417657   2.791031   2.418991   1.399287
     7  S    2.734378   4.037142   4.565135   4.070710   2.778213
     8  C    3.974206   5.094886   5.283431   4.440875   3.096578
     9  C    4.444626   5.291140   5.104185   3.985375   2.769062
    10  S    4.077061   4.575000   4.046928   2.744246   1.783449
    11  C    5.746947   6.521712   6.218833   5.032684   3.986684
    12  C    6.515888   7.429577   7.301152   6.220314   5.105680
    13  C    6.203861   7.289406   7.424912   6.518650   5.288475
    14  C    5.009311   6.197833   6.505900   5.738881   4.438050
    15  H    7.068027   8.191717   8.404898   7.553211   6.329588
    16  H    5.108083   6.391711   6.913307   6.323372   5.030966
    17  H    6.341447   6.941703   6.426605   5.144091   4.307825
    18  H    7.553050   8.413869   8.209268   7.089966   6.055873
    19  H    1.086036   2.152709   3.397549   3.873348   3.402343
    20  H    3.873379   3.399053   2.153100   1.085980   2.153804
    21  H    2.146885   1.085294   2.156528   3.399725   3.878756
    22  H    3.397478   2.155942   1.085264   2.146903   3.398639
    23  C    5.226557   6.043949   6.025714   5.185438   4.169833
    24  H    4.219863   5.111527   5.162365   4.343199   3.214661
    25  C    6.273268   7.156159   7.041913   6.010389   4.897609
    26  H    6.094593   6.892112   6.617797   5.454209   4.378373
    27  C    5.609075   6.107403   5.850723   5.033355   4.376588
    28  H    6.578777   7.067113   6.839471   6.079519   5.465321
    29  C    4.785703   5.050041   4.816455   4.278181   3.922823
    30  H    3.937127   4.121450   3.780756   3.182141   2.900078
    31  H    5.540374   5.571796   5.177117   4.713811   4.638051
    32  H    4.628092   4.986350   5.039416   4.742426   4.325941
    33  H    5.940034   6.341807   5.864916   4.863655   4.290291
    34  C    7.684462   8.493420   8.298311   7.246717   6.248727
    35  C    8.485806   9.344158   9.275631   8.335015   7.327846
    36  C    8.398815   9.073542   8.673336   7.506929   6.646891
    37  C    9.786148  10.576449  10.428023   9.463097   8.537922
    38  H    8.238866   9.182300   9.275197   8.445232   7.376755
    39  C    9.707461  10.333643   9.891295   8.738524   7.958508
    40  H    8.058505   8.661588   8.144492   6.897698   6.097543
    41  C   10.347490  11.037189  10.717965   9.654017   8.825386
    42  H   10.479856  11.297739  11.229611  10.333148   9.398502
    43  H   10.341371  10.882225  10.319649   9.116486   8.435432
    44  H   11.394962  12.051249  11.699436  10.637369   9.855543
    45  Br   6.519267   7.657573   7.798028   6.845270   5.523434
    46  Br   5.728653   6.671652   7.001121   6.468089   5.457397
                    6          7          8          9         10
     6  C    0.000000
     7  S    1.776328   0.000000
     8  C    2.759510   1.776314   0.000000
     9  C    3.099777   2.779639   1.398894   0.000000
    10  S    2.783251   3.262010   2.779786   1.781003   0.000000
    11  C    4.444428   4.070768   2.418125   1.396929   2.741938
    12  C    5.286677   4.562586   2.789025   2.416442   4.043516
    13  C    5.093991   4.032520   2.414792   2.791238   4.570159
    14  C    3.969138   2.730685   1.396102   2.419256   4.073197
    15  H    6.040809   4.874012   3.395873   3.876590   5.655211
    16  H    4.281438   2.846072   2.151594   3.401504   4.931129
    17  H    5.045293   4.932431   3.401497   2.153349   2.862325
    18  H    6.329806   5.647514   3.874368   3.397536   4.886960
    19  H    2.152635   2.851224   4.290402   5.040407   4.935473
    20  H    3.402263   4.931452   5.042350   4.306869   2.862707
    21  H    3.398615   4.879354   6.042023   6.332194   5.660010
    22  H    3.876281   5.650126   6.324820   6.052035   4.889327
    23  C    4.197999   3.666627   4.160282   4.132462   3.594555
    24  H    3.133481   2.635928   3.243206   3.323111   2.858601
    25  C    5.062415   4.277929   4.169379   3.964858   3.804159
    26  H    4.785239   4.210747   3.769982   3.234523   3.004798
    27  C    4.717459   4.714453   5.256568   4.955466   3.879467
    28  H    5.750890   5.635834   6.203509   5.941767   4.935051
    29  C    4.209465   4.660265   5.551487   5.342289   4.044636
    30  H    3.335287   4.096875   4.931710   4.654215   3.244329
    31  H    5.078492   5.703453   6.548418   6.218380   4.758784
    32  H    4.266064   4.575497   5.755308   5.804772   4.713606
    33  H    4.926067   5.059519   5.275457   4.689437   3.461268
    34  C    6.508111   5.770099   5.631359   5.326535   5.057541
    35  C    7.416563   6.543202   6.614493   6.512159   6.306285
    36  C    7.164515   6.639398   6.264272   5.661871   5.235343
    37  C    8.721194   7.919377   7.936887   7.732329   7.439751
    38  H    7.261068   6.242391   6.508036   6.634373   6.551610
    39  C    8.505553   7.998707   7.648954   7.032637   6.555813
    40  H    6.776260   6.409405   5.851141   5.046363   4.549620
    41  C    9.213668   8.568521   8.394690   7.963721   7.556025
    42  H    9.482166   8.610539   8.740679   8.647240   8.394725
    43  H    9.118941   8.733872   8.263528   7.499514   6.949895
    44  H   10.274109   9.651780   9.471026   9.012408   8.574316
    45  Br   5.323269   3.967603   3.607010   3.890314   4.557394
    46  Br   5.028150   4.189161   5.147814   5.568558   5.299087
                   11         12         13         14         15
    11  C    0.000000
    12  C    1.392382   0.000000
    13  C    2.413741   1.393699   0.000000
    14  C    2.787791   2.412149   1.391113   0.000000
    15  H    3.399075   2.155879   1.085369   2.146265   0.000000
    16  H    3.873496   3.397795   2.153053   1.085899   2.474616
    17  H    1.085940   2.153471   3.398633   3.873455   4.297731
    18  H    2.147408   1.085364   2.155429   3.397256   2.488932
    19  H    6.334786   6.927323   6.402534   5.112876   7.157375
    20  H    5.145710   6.430597   6.941160   6.335557   7.995187
    21  H    7.556041   8.409627   8.191760   7.061748   9.044172
    22  H    7.085361   8.206325   8.406408   7.540593   9.387112
    23  C    5.127388   5.946843   5.967723   5.175101   6.854125
    24  H    4.486133   5.331323   5.283138   4.370140   6.215832
    25  C    4.589958   5.260163   5.417992   4.942683   6.230601
    26  H    3.728280   4.554787   4.950360   4.627459   5.843523
    27  C    5.926134   6.953110   7.171125   6.424457   8.126053
    28  H    6.840657   7.806741   8.008438   7.291692   8.915957
    29  C    6.494232   7.599973   7.748184   6.835466   8.743073
    30  H    5.847245   7.011039   7.197367   6.283779   8.227731
    31  H    7.305561   8.480504   8.724656   7.859567   9.738759
    32  H    7.048514   8.047541   8.012307   6.967661   8.955744
    33  H    5.490351   6.613759   7.040970   6.465876   8.029638
    34  C    5.750839   6.368577   6.627617   6.308311   7.357276
    35  C    6.992717   7.487804   7.579742   7.187191   8.212144
    36  C    5.855205   6.566375   7.093317   6.976342   7.847583
    37  C    8.103340   8.599439   8.786356   8.494047   9.386236
    38  H    7.235664   7.641064   7.535106   7.008938   8.115847
    39  C    7.147960   7.814741   8.374641   8.319294   9.074059
    40  H    5.124895   5.944814   6.641706   6.618122   7.453036
    41  C    8.176217   8.747217   9.143046   8.999971   9.776738
    42  H    9.058628   9.491498   9.579660   9.241473  10.123950
    43  H    7.481207   8.186262   8.891784   8.947362   9.597513
    44  H    9.174864   9.730959  10.158837  10.059001  10.765135
    45  Br   4.345353   4.489331   4.250805   3.834309   4.834364
    46  Br   6.634112   7.216008   6.899420   5.921631   7.627909
                   16         17         18         19         20
    16  H    0.000000
    17  H    4.958980   0.000000
    18  H    4.296834   2.474762   0.000000
    19  H    4.978271   7.047912   7.982754   0.000000
    20  H    7.038915   5.025296   7.192675   4.959180   0.000000
    21  H    7.146016   7.995087   9.394747   2.474274   4.298244
    22  H    7.966394   7.184892   9.065697   4.296922   2.473417
    23  C    5.595043   5.520993   6.821861   5.639217   5.568863
    24  H    4.793859   4.984828   6.289103   4.655877   4.851788
    25  C    5.487118   4.917050   5.984366   6.700972   6.256478
    26  H    5.354999   3.918203   5.237722   6.654647   5.578732
    27  C    6.928027   6.091614   7.780585   6.181002   5.221309
    28  H    7.747549   6.982560   8.590804   7.080969   6.232305
    29  C    7.264045   6.688022   8.507865   5.390664   4.563605
    30  H    6.765568   6.032857   7.935501   4.681681   3.509922
    31  H    8.325712   7.377865   9.345970   6.196228   4.822186
    32  H    7.237453   7.379293   9.012269   5.038032   5.218558
    33  H    7.118245   5.475004   7.352620   6.644565   4.840088
    34  C    6.844523   5.912102   6.936816   8.119686   7.367153
    35  C    7.564261   7.238067   8.060254   8.796166   8.533508
    36  C    7.662408   5.760731   6.980839   8.966240   7.425041
    37  C    8.900578   8.232526   9.071952  10.129404   9.565115
    38  H    7.235539   7.627267   8.291024   8.421226   8.775059
    39  C    8.986893   6.972288   8.133437  10.274372   8.586628
    40  H    7.418078   4.887712   6.315452   8.717577   6.715296
    41  C    9.542585   8.122895   9.107158  10.811217   9.599876
    42  H    9.554857   9.243516   9.974682  10.745418  10.486724
    43  H    9.692107   7.153060   8.402175  10.981317   8.840484
    44  H   10.602004   9.069271  10.034546  11.865315  10.537244
    45  Br   4.176868   4.992291   5.205280   6.711503   7.266395
    46  Br   5.995619   7.205720   8.134434   5.801977   7.047518
                   21         22         23         24         25
    21  H    0.000000
    22  H    2.490197   0.000000
    23  C    6.937273   6.909514   0.000000
    24  H    6.035884   6.113234   1.089994   0.000000
    25  C    8.120816   7.941010   1.526050   2.125874   0.000000
    26  H    7.917318   7.488128   2.086827   2.306099   1.094312
    27  C    6.965470   6.560813   1.526675   2.161642   2.549308
    28  H    7.867639   7.500417   2.156820   3.047510   2.930448
    29  C    5.797091   5.431142   2.542875   2.647765   3.878338
    30  H    4.950222   4.438628   2.848515   2.542205   4.100487
    31  H    6.239132   5.599747   3.485503   3.702517   4.692011
    32  H    5.604906   5.689768   2.779274   2.842087   4.270046
    33  H    7.271381   6.517928   2.131205   2.609506   2.614801
    34  C    9.441723   9.127211   2.590133   3.480523   1.507378
    35  C   10.222770  10.111388   3.300698   4.295512   2.574682
    36  C   10.065519   9.414883   3.563055   4.353735   2.473234
    37  C   11.450976  11.205918   4.563464   5.596256   3.836157
    38  H   10.002570  10.155222   3.266175   4.196938   2.818689
    39  C   11.305832  10.576175   4.756790   5.640610   3.773190
    40  H    9.690493   8.853967   3.707301   4.284793   2.642728
    41  C   11.959351  11.429679   5.176021   6.173522   4.311462
    42  H   12.125173  12.012360   5.309942   6.351024   4.716522
    43  H   11.872450  10.939082   5.598961   6.414530   4.619943
    44  H   12.963551  12.375237   6.226558   7.237503   5.396880
    45  Br   8.585876   8.809290   2.901767   3.004170   1.975431
    46  Br   7.373350   7.900850   1.957729   2.443411   2.913256
                   26         27         28         29         30
    26  H    0.000000
    27  C    2.814307   0.000000
    28  H    3.420257   1.094611   0.000000
    29  C    4.028954   1.527032   2.173849   0.000000
    30  H    4.008849   2.166289   3.075038   1.096267   0.000000
    31  H    4.793820   2.165735   2.463587   1.093704   1.769649
    32  H    4.621728   2.183856   2.594638   1.094139   1.778809
    33  H    2.485599   1.096928   1.759516   2.149880   2.442585
    34  C    2.145746   3.051746   2.913353   4.564614   5.031812
    35  C    3.452617   3.748648   3.264484   5.176362   5.838328
    36  C    2.524828   3.609281   3.475946   5.104444   5.494904
    37  C    4.566030   4.710229   4.019961   6.124001   6.869912
    38  H    3.857711   3.959133   3.511380   5.233139   5.915321
    39  C    3.915910   4.597611   4.191082   6.058772   6.576089
    40  H    2.221461   3.693026   3.830473   5.076267   5.266848
    41  C    4.757489   5.084720   4.441860   6.528498   7.207421
    42  H    5.539011   5.477697   4.690518   6.800102   7.622339
    43  H    4.559499   5.298693   4.946086   6.689180   7.138549
    44  H    5.817460   6.038014   5.317755   7.432461   8.151448
    45  Br   2.430340   4.314906   4.713625   5.413137   5.486769
    46  Br   3.819113   2.855990   2.921665   3.406238   3.969152
                   31         32         33         34         35
    31  H    0.000000
    32  H    1.768807   0.000000
    33  H    2.527641   3.073200   0.000000
    34  C    5.144077   4.992635   3.017443   0.000000
    35  C    5.703231   5.380901   4.002330   1.400486   0.000000
    36  C    5.490370   5.753975   3.153454   1.397542   2.407378
    37  C    6.461930   6.378709   4.842716   2.421758   1.394528
    38  H    5.862253   5.220186   4.457816   2.159945   1.084831
    39  C    6.269140   6.691904   4.166490   2.429346   2.791400
    40  H    5.456053   5.860983   2.973182   2.153049   3.394346
    41  C    6.732155   6.983000   4.924317   2.808091   2.423544
    42  H    7.112770   6.921329   5.742666   3.401701   2.147011
    43  H    6.792455   7.424665   4.696013   3.407964   3.877164
    44  H    7.536967   7.884515   5.858501   3.893923   3.406604
    45  Br   6.370061   5.555910   4.511332   2.891027   3.466562
    46  Br   4.291009   2.966343   3.814385   3.556787   3.495173
                   36         37         38         39         40
    36  C    0.000000
    37  C    2.771714   0.000000
    38  H    3.395397   2.149869   0.000000
    39  C    1.391260   2.408041   3.876048   0.000000
    40  H    1.086792   3.858460   4.297811   2.142662   0.000000
    41  C    2.409258   1.394838   3.402307   1.393103   3.389352
    42  H    3.857676   1.086038   2.465110   3.393750   4.944444
    43  H    2.148080   3.396640   4.961794   1.085832   2.460112
    44  H    3.395825   2.156064   4.296406   2.155646   4.287499
    45  Br   3.908423   4.751197   3.292834   5.088741   4.086195
    46  Br   4.838676   4.727288   2.871373   5.791703   5.299474
                   41         42         43         44         45
    41  C    0.000000
    42  H    2.153751   0.000000
    43  H    2.156504   4.297317   0.000000
    44  H    1.085844   2.483732   2.490587   0.000000
    45  Br   5.435971   5.434642   5.950585   6.479211   0.000000
    46  Br   5.753178   5.109353   6.783973   6.723282   3.448182
                   46
    46  Br   0.000000
 Stoichiometry    C22H20Br2S2
 Framework group  C1[X(C22H20Br2S2)]
 Deg. of freedom   132
 Full point group                 C1      NOp   1
 Largest Abelian subgroup         C1      NOp   1
 Largest concise Abelian subgroup C1      NOp   1
                         Standard orientation:                         
 ---------------------------------------------------------------------
 Center     Atomic      Atomic             Coordinates (Angstroms)
 Number     Number       Type             X           Y           Z
 ---------------------------------------------------------------------
      1          6           0        4.210835   -1.663277   -0.862060
      2          6           0        4.942363   -2.521339   -0.046631
      3          6           0        4.754501   -2.498433    1.334537
      4          6           0        3.835475   -1.618221    1.899650
      5          6           0        3.070773   -0.781429    1.081817
      6          6           0        3.261715   -0.802579   -0.304220
      7         16           0        2.267063    0.184263   -1.396077
      8          6           0        2.147891    1.714414   -0.501803
      9          6           0        1.952690    1.744061    0.883088
     10         16           0        1.821189    0.244393    1.834757
     11          6           0        1.799593    2.969847    1.535329
     12          6           0        1.792958    4.153877    0.802691
     13          6           0        1.991470    4.122978   -0.576452
     14          6           0        2.195661    2.908553   -1.223503
     15          1           0        2.002725    5.044838   -1.149231
     16          1           0        2.373801    2.882741   -2.294380
     17          1           0        1.673928    2.994754    2.613686
     18          1           0        1.648190    5.100414    1.313694
     19          1           0        4.370094   -1.663666   -1.936355
     20          1           0        3.698833   -1.590180    2.976635
     21          1           0        5.664998   -3.198413   -0.490739
     22          1           0        5.330340   -3.157266    1.976524
     23          6           0       -0.922558   -1.061708   -0.085341
     24          1           0        0.129504   -0.807958   -0.215209
     25          6           0       -1.659837    0.217442    0.300693
     26          1           0       -1.073811    0.629403    1.127966
     27          6           0       -1.074423   -2.178886    0.944021
     28          1           0       -2.066582   -2.631901    0.851447
     29          6           0        0.021375   -3.236666    0.833767
     30          1           0        0.993564   -2.805128    1.099143
     31          1           0       -0.176904   -4.063254    1.521972
     32          1           0        0.087068   -3.649477   -0.177377
     33          1           0       -1.026962   -1.719666    1.939066
     34          6           0       -3.106001    0.085779    0.704998
     35          6           0       -4.137362   -0.316658   -0.152733
     36          6           0       -3.408995    0.344079    2.044624
     37          6           0       -5.429961   -0.490115    0.341036
     38          1           0       -3.936286   -0.486164   -1.205204
     39          6           0       -4.696024    0.160833    2.540186
     40          1           0       -2.621369    0.664824    2.721296
     41          6           0       -5.717597   -0.242704    1.683282
     42          1           0       -6.220403   -0.804131   -0.334298
     43          1           0       -4.902988    0.356362    3.588024
     44          1           0       -6.727791   -0.374964    2.058880
     45         35           0       -1.414205    1.626050   -1.062325
     46         35           0       -1.430917   -1.730014   -1.853854
 ---------------------------------------------------------------------
 Rotational constants (GHZ):           0.1900216           0.1055928           0.0908318
 Standard basis: 6-31+G(d,p) (6D, 7F)
 There are   632 symmetry adapted cartesian basis functions of A   symmetry.
 There are   632 symmetry adapted basis functions of A   symmetry.
   632 basis functions,  1130 primitive gaussians,   632 cartesian basis functions
   127 alpha electrons      127 beta electrons
       nuclear repulsion energy      3902.0523193473 Hartrees.
 NAtoms=   46 NActive=   46 NUniq=   46 SFac= 1.00D+00 NAtFMM=   60 NAOKFM=F Big=F
 Integral buffers will be    131072 words long.
 Raffenetti 2 integral format.
 Two-electron integral symmetry is turned on.
 Nuclear repulsion after empirical dispersion term =     3902.0104112949 Hartrees.
 ------------------------------------------------------------------------------
 Polarizable Continuum Model (PCM)
 =================================
 Model                : PCM.
 Atomic radii         : SMD-Coulomb.
 Polarization charges : Total charges.
 Charge compensation  : None.
 Solution method      : Matrix inversion.
 Cavity type          : VdW (van der Waals Surface) (Alpha=1.000).
 Cavity algorithm     : GePol (No added spheres)
                        Default sphere list used, NSphG=   46.
                        Lebedev-Laikov grids with approx.  5.0 points / Ang**2.
                        Smoothing algorithm: York/Karplus (Gamma=1.0000).
                        Polarization charges: spherical gaussians, with
                                              point-specific exponents (IZeta= 3).
                        Self-potential: point-specific (ISelfS= 7).
                        Self-field    : sphere-specific E.n sum rule (ISelfD= 2).
 1st derivatives      : Analytical E(r).r(x)/FMM algorithm (CHGder, D1EAlg=3).
                        Cavity 1st derivative terms included.
 Solvent              : Dichloromethane, Eps=   8.930000 Eps(inf)=   2.028346
 ------------------------------------------------------------------------------
 ------------------------------------------------------------------------------
 Atomic radii for non-electrostatic terms: SMD-CDS.
 ------------------------------------------------------------------------------
 Nuclear repulsion after PCM non-electrostatic terms =     3901.9923171843 Hartrees.
 One-electron integrals computed using PRISM.
 NBasis=   632 RedAO= T EigKep=  1.42D-06  NBF=   632
 NBsUse=   630 1.00D-06 EigRej=  9.58D-07 NBFU=   630
 Initial guess from the checkpoint file:  "/home/ansgus3642/gaussian/scratch/Gau-114268.chk"
 B after Tr=     0.000000    0.000000    0.000000
         Rot=    0.999752    0.020679   -0.000679   -0.008258 Ang=   2.55 deg.
 ExpMin= 3.50D-02 ExpMax= 5.74D+05 ExpMxC= 5.74D+03 IAcc=3 IRadAn=         5 AccDes= 0.00D+00
 Harris functional with IExCor= 4639 and IRadAn=       5 diagonalized for initial guess.
 HarFok:  IExCor= 4639 AccDes= 0.00D+00 IRadAn=         5 IDoV= 1 UseB2=F ITyADJ=14
 ICtDFT=  3500011 ScaDFX=  1.000000  1.000000  1.000000  1.000000
 FoFCou: FMM=F IPFlag=           0 FMFlag=      100000 FMFlg1=           0
         NFxFlg=           0 DoJE=T BraDBF=F KetDBF=T FulRan=T
         wScrn=  0.000000 ICntrl=       500 IOpCl=  0 I1Cent=   200000004 NGrid=           0
         NMat0=    1 NMatS0=      1 NMatT0=    0 NMatD0=    1 NMtDS0=    0 NMtDT0=    0
 Petite list used in FoFCou.
 Requested convergence on RMS density matrix=1.00D-08 within 128 cycles.
 Requested convergence on MAX density matrix=1.00D-06.
 Requested convergence on             energy=1.00D-06.
 No special actions if energy rises.
 Inv3:  Mode=1 IEnd=    36226875.
 Iteration    1 A*A^-1 deviation from unit magnitude is 8.44D-15 for     24.
 Iteration    1 A*A^-1 deviation from orthogonality  is 9.33D-15 for   2486     24.
 Iteration    1 A^-1*A deviation from unit magnitude is 7.99D-15 for     24.
 Iteration    1 A^-1*A deviation from orthogonality  is 1.33D-11 for   1021    986.
 Error on total polarization charges =  0.04967
 SCF Done:  E(RwB97XD) =  -6790.08144833     A.U. after   18 cycles
            NFock= 18  Conv=0.73D-08     -V/T= 2.0064
 SMD-CDS (non-electrostatic) energy       (kcal/mol) =     -11.35
 (included in total energy above)
 D1PCM: PCM CHGder 1st derivatives, ID1Alg=3 FixD1E=F DoIter=F DoCFld=F I1PDM=0.
 Calling FoFJK, ICntrl=      2127 FMM=F ISym2X=0 I1Cent= 0 IOpClX= 0 NMat=1 NMatS=1 NMatT=0.
 ***** Axes restored to original set *****
 -------------------------------------------------------------------
 Center     Atomic                   Forces (Hartrees/Bohr)
 Number     Number              X              Y              Z
 -------------------------------------------------------------------
      1        6          -0.000004961   -0.000043410    0.000144431
      2        6          -0.000112505    0.000299922    0.000217782
      3        6          -0.000413978    0.000032331    0.000184190
      4        6          -0.000394639    0.000167911   -0.000123665
      5        6          -0.000240448    0.000868096    0.000911958
      6        6          -0.000353893   -0.000421994   -0.000331974
      7       16           0.000307124    0.000006778   -0.001030640
      8        6          -0.000373604    0.000037890   -0.000030669
      9        6           0.000022524   -0.000616319   -0.000494327
     10       16           0.002207062   -0.000092038   -0.000874734
     11        6          -0.000283869   -0.000228085   -0.000044825
     12        6           0.000052986   -0.000117801    0.000327325
     13        6           0.000303484    0.000085157    0.000167924
     14        6           0.000156939    0.000092864    0.000065002
     15        1          -0.000032159    0.000001015    0.000060044
     16        1           0.000020194    0.000011423    0.000118757
     17        1          -0.000132029    0.000012328    0.000009945
     18        1          -0.000002812   -0.000070416    0.000084624
     19        1           0.000048631    0.000017181    0.000141135
     20        1           0.000179099    0.000196411   -0.000114098
     21        1           0.000013766    0.000067147    0.000061554
     22        1           0.000002534    0.000045194    0.000035311
     23        6           0.000185172    0.000248443   -0.000937754
     24        1          -0.001080612    0.000011855   -0.000308268
     25        6           0.000012714    0.001562738   -0.001365440
     26        1          -0.003668534   -0.002085692    0.001029977
     27        6          -0.000188244    0.001087583    0.000347361
     28        1          -0.000371612    0.000567636   -0.000294705
     29        6          -0.000239798    0.001186366    0.001514249
     30        1           0.000242347   -0.001098628   -0.001486049
     31        1          -0.000028020   -0.000087215    0.000312350
     32        1           0.000066926    0.000087170   -0.000041882
     33        1          -0.000265344    0.000354417    0.000202821
     34        6           0.001184150    0.003452124    0.003541613
     35        6           0.001459453    0.001811437   -0.000056790
     36        6           0.001320556   -0.002220477    0.002662271
     37        6           0.002292910   -0.000947846   -0.001609693
     38        1           0.000154014   -0.000176709    0.000563660
     39        6          -0.002687459    0.001150765   -0.000653747
     40        1           0.000521578    0.000167747   -0.000137185
     41        6           0.000355707   -0.000662633    0.000280267
     42        1           0.000089447    0.000015176   -0.000020161
     43        1          -0.000141064   -0.000060120   -0.000004770
     44        1           0.000002549   -0.000064823   -0.000069180
     45       35          -0.000501528   -0.001007069    0.000211455
     46       35           0.000315250   -0.003643833   -0.003165448
 -------------------------------------------------------------------
 Cartesian Forces:  Max     0.003668534 RMS     0.000987337

 GradGradGradGradGradGradGradGradGradGradGradGradGradGradGradGradGradGrad
 Berny optimization.
 Using GEDIIS/GDIIS optimizer.
 FormGI is forming the generalized inverse of G from B-inverse, IUseBI=4.
 Internal  Forces:  Max     0.009251034 RMS     0.001050706
 Search for a local minimum.
 Step number   5 out of a maximum of  276
 All quantities printed in internal units (Hartrees-Bohrs-Radians)
 Mixed Optimization -- RFO/linear search
 Update second derivatives using D2CorX and points    5    4
 ITU=  0  1 -1  1  0
 Use linear search instead of GDIIS.
     Eigenvalues ---    0.00025   0.00158   0.00294   0.00381   0.00503
     Eigenvalues ---    0.00517   0.00554   0.00661   0.00795   0.00873
     Eigenvalues ---    0.01209   0.01487   0.01552   0.01644   0.01693
     Eigenvalues ---    0.01751   0.01779   0.01787   0.01815   0.01828
     Eigenvalues ---    0.01976   0.02030   0.02088   0.02116   0.02182
     Eigenvalues ---    0.02259   0.02370   0.02434   0.02458   0.02504
     Eigenvalues ---    0.02530   0.02557   0.02580   0.02731   0.02770
     Eigenvalues ---    0.02914   0.02925   0.02952   0.03088   0.03277
     Eigenvalues ---    0.03375   0.03698   0.03807   0.04139   0.04638
     Eigenvalues ---    0.04745   0.05342   0.06778   0.07111   0.07611
     Eigenvalues ---    0.08683   0.08907   0.10949   0.10973   0.11023
     Eigenvalues ---    0.11052   0.11612   0.11679   0.11804   0.11895
     Eigenvalues ---    0.12070   0.12301   0.12302   0.12361   0.12473
     Eigenvalues ---    0.12561   0.12593   0.12845   0.12951   0.14281
     Eigenvalues ---    0.14654   0.15542   0.16463   0.16612   0.16880
     Eigenvalues ---    0.17871   0.18458   0.19131   0.19311   0.19353
     Eigenvalues ---    0.19430   0.19592   0.19659   0.19942   0.20959
     Eigenvalues ---    0.21782   0.22641   0.24686   0.25169   0.26216
     Eigenvalues ---    0.26810   0.27379   0.28140   0.29179   0.29287
     Eigenvalues ---    0.29547   0.30499   0.32488   0.33762   0.34169
     Eigenvalues ---    0.34375   0.34486   0.34638   0.35988   0.36260
     Eigenvalues ---    0.36407   0.36542   0.36564   0.36576   0.36630
     Eigenvalues ---    0.36678   0.36709   0.36731   0.36760   0.36870
     Eigenvalues ---    0.36912   0.37531   0.39673   0.41722   0.42575
     Eigenvalues ---    0.42911   0.43542   0.45257   0.46917   0.48253
     Eigenvalues ---    0.48335   0.48387   0.48824   0.49435   0.51668
     Eigenvalues ---    0.52126   0.52448
 RFO step:  Lambda=-9.06949702D-04 EMin= 2.51498077D-04
 Quartic linear search produced a step of -0.81830.
 Iteration  1 RMS(Cart)=  0.13178819 RMS(Int)=  0.00702061
 Iteration  2 RMS(Cart)=  0.01459208 RMS(Int)=  0.00046047
 Iteration  3 RMS(Cart)=  0.00019594 RMS(Int)=  0.00045522
 Iteration  4 RMS(Cart)=  0.00000003 RMS(Int)=  0.00045522
 Variable       Old X    -DE/DX   Delta X   Delta X   Delta X     New X
                                 (Linear)    (Quad)   (Total)
    R1        2.62959   0.00011  -0.00008   0.00057   0.00039   2.62998
    R2        2.64076  -0.00010   0.00004  -0.00021  -0.00016   2.64061
    R3        2.05231  -0.00013  -0.00013  -0.00010  -0.00023   2.05208
    R4        2.63442  -0.00017  -0.00023   0.00028  -0.00007   2.63435
    R5        2.05091  -0.00005  -0.00003  -0.00006  -0.00010   2.05081
    R6        2.63123  -0.00074  -0.00098  -0.00029  -0.00128   2.62995
    R7        2.05085   0.00000  -0.00003   0.00005   0.00002   2.05087
    R8        2.64146  -0.00074  -0.00034  -0.00094  -0.00117   2.64028
    R9        2.05220  -0.00011  -0.00003  -0.00027  -0.00030   2.05191
   R10        2.64427   0.00041   0.00008  -0.00033  -0.00017   2.64410
   R11        3.37023  -0.00221  -0.00471  -0.00408  -0.00867   3.36156
   R12        5.48035   0.00026  -0.05836   0.01096  -0.04672   5.43364
   R13        3.35677   0.00063   0.00119   0.00111   0.00208   3.35885
   R14        3.35675   0.00075   0.00147   0.00198   0.00330   3.36005
   R15        2.64353   0.00010  -0.00019  -0.00020  -0.00032   2.64321
   R16        2.63825   0.00011   0.00020  -0.00001   0.00019   2.63844
   R17        3.36561  -0.00102  -0.00243  -0.00233  -0.00458   3.36102
   R18        2.63981  -0.00038  -0.00021  -0.00048  -0.00066   2.63915
   R19        5.40197   0.00052  -0.06800  -0.00318  -0.07241   5.32957
   R20        5.67825   0.00030  -0.15270   0.15098  -0.00163   5.67661
   R21        2.63122  -0.00061  -0.00075  -0.00033  -0.00110   2.63012
   R22        2.05213   0.00004   0.00005  -0.00003   0.00002   2.05215
   R23        2.63371   0.00001  -0.00004   0.00025   0.00017   2.63388
   R24        2.05104  -0.00003  -0.00004  -0.00002  -0.00006   2.05098
   R25        2.62882   0.00034   0.00033   0.00041   0.00071   2.62953
   R26        2.05105  -0.00004  -0.00006  -0.00003  -0.00009   2.05096
   R27        2.05205  -0.00012  -0.00014  -0.00009  -0.00023   2.05182
   R28        2.05979  -0.00093  -0.00165  -0.00152  -0.00401   2.05578
   R29        2.88382   0.00107   0.00709  -0.00066   0.00677   2.89059
   R30        2.88500  -0.00119   0.00015  -0.00266  -0.00241   2.88259
   R31        3.69957   0.00429   0.00886   0.00503   0.01389   3.71346
   R32        2.06795  -0.00229  -0.00140   0.00180   0.00072   2.06867
   R33        2.84853  -0.00347  -0.00342  -0.00106  -0.00447   2.84406
   R34        3.73302  -0.00087  -0.01357  -0.00491  -0.01848   3.71454
   R35        2.06851   0.00011   0.00066   0.00014   0.00080   2.06932
   R36        2.88567  -0.00003  -0.00107  -0.00042  -0.00124   2.88443
   R37        2.07289   0.00035  -0.00039   0.00058   0.00019   2.07308
   R38        2.07164  -0.00042  -0.00042   0.00065   0.00106   2.07271
   R39        2.06680   0.00028   0.00046   0.00026   0.00071   2.06751
   R40        2.06762   0.00001   0.00029  -0.00019   0.00010   2.06772
   R41        2.64654  -0.00294  -0.00153  -0.00259  -0.00414   2.64239
   R42        2.64097   0.00131  -0.00148   0.00039  -0.00111   2.63986
   R43        2.63528  -0.00293  -0.00427  -0.00061  -0.00488   2.63039
   R44        2.05003  -0.00045   0.00023  -0.00103  -0.00080   2.04923
   R45        2.62910   0.00235   0.00422   0.00031   0.00452   2.63362
   R46        2.05374   0.00034   0.00029   0.00033   0.00062   2.05436
   R47        2.63586   0.00027   0.00175  -0.00048   0.00129   2.63715
   R48        2.05231  -0.00005  -0.00019  -0.00004  -0.00022   2.05209
   R49        2.63258   0.00041  -0.00075   0.00069  -0.00004   2.63255
   R50        2.05192   0.00001   0.00000  -0.00001  -0.00002   2.05191
   R51        2.05195  -0.00002   0.00000   0.00004   0.00004   2.05199
    A1        2.09777  -0.00001   0.00043  -0.00006   0.00041   2.09819
    A2        2.09711  -0.00004  -0.00025  -0.00077  -0.00104   2.09607
    A3        2.08828   0.00006  -0.00018   0.00084   0.00063   2.08891
    A4        2.09393   0.00027   0.00051   0.00086   0.00129   2.09523
    A5        2.08856  -0.00009  -0.00029  -0.00042  -0.00067   2.08789
    A6        2.10064  -0.00018  -0.00023  -0.00046  -0.00065   2.09998
    A7        2.09605  -0.00019  -0.00083  -0.00072  -0.00153   2.09452
    A8        2.09971   0.00014   0.00046   0.00020   0.00066   2.10037
    A9        2.08736   0.00005   0.00036   0.00050   0.00085   2.08821
   A10        2.09679   0.00006   0.00049  -0.00090  -0.00019   2.09660
   A11        2.09655   0.00001   0.00008   0.00097   0.00094   2.09749
   A12        2.08972  -0.00006  -0.00054  -0.00005  -0.00070   2.08902
   A13        2.08961   0.00058   0.00078   0.00247   0.00287   2.09248
   A14        2.07218  -0.00117  -0.00454  -0.00093  -0.00554   2.06663
   A15        1.54140  -0.00011  -0.04315   0.02117  -0.02133   1.52007
   A16        2.12056   0.00059   0.00377  -0.00162   0.00260   2.12316
   A17        1.66404   0.00088   0.05743  -0.04478   0.01233   1.67637
   A18        1.46761  -0.00093  -0.01538   0.02223   0.00645   1.47406
   A19        2.09139  -0.00071  -0.00139  -0.00176  -0.00297   2.08843
   A20        2.06816   0.00053   0.00084   0.00310   0.00373   2.07189
   A21        2.12239   0.00020   0.00068  -0.00104  -0.00036   2.12203
   A22        1.77897  -0.00086  -0.00089  -0.00071  -0.00180   1.77717
   A23        2.12471  -0.00009   0.00057  -0.00154  -0.00089   2.12382
   A24        2.06492   0.00071   0.00117   0.00224   0.00330   2.06822
   A25        2.09256  -0.00061  -0.00186  -0.00041  -0.00223   2.09034
   A26        2.11935   0.00074   0.00345  -0.00167   0.00216   2.12151
   A27        2.08993   0.00055   0.00145   0.00080   0.00214   2.09206
   A28        2.07292  -0.00127  -0.00469   0.00103  -0.00395   2.06898
   A29        1.77931  -0.00035   0.00228  -0.00148   0.00022   1.77954
   A30        1.47077  -0.00002  -0.00770   0.01230   0.00451   1.47527
   A31        2.27765   0.00042   0.01405   0.00611   0.01813   2.29579
   A32        1.54128   0.00003   0.01368   0.00495   0.01802   1.55930
   A33        1.40763   0.00074  -0.00725   0.05581   0.04912   1.45675
   A34        0.80699   0.00045   0.02169  -0.00522   0.01563   0.82262
   A35        2.09558   0.00007   0.00023  -0.00023   0.00008   2.09566
   A36        2.09031  -0.00002  -0.00018  -0.00023  -0.00044   2.08987
   A37        2.09722  -0.00005  -0.00003   0.00046   0.00039   2.09761
   A38        2.09572  -0.00016  -0.00083  -0.00016  -0.00099   2.09473
   A39        2.08806  -0.00004   0.00011   0.00001   0.00011   2.08817
   A40        2.09928   0.00020   0.00071   0.00014   0.00085   2.10013
   A41        2.09501   0.00014   0.00046   0.00024   0.00068   2.09569
   A42        2.10002  -0.00013  -0.00028  -0.00025  -0.00052   2.09950
   A43        2.08804  -0.00001  -0.00014   0.00000  -0.00013   2.08791
   A44        2.09582   0.00002   0.00079  -0.00025   0.00057   2.09639
   A45        2.08871  -0.00001  -0.00014   0.00033   0.00017   2.08888
   A46        2.09847   0.00000  -0.00061  -0.00006  -0.00069   2.09779
   A47        1.87687   0.00049   0.00236  -0.00068   0.00076   1.87763
   A48        1.92485   0.00118   0.00972   0.00099   0.01084   1.93569
   A49        1.79514  -0.00094  -0.00295  -0.00550  -0.00870   1.78645
   A50        1.97660  -0.00369  -0.01638  -0.00606  -0.02214   1.95447
   A51        1.97056   0.00356   0.01575   0.00374   0.01997   1.99053
   A52        1.91076  -0.00029  -0.00658   0.00741   0.00108   1.91183
   A53        2.17907  -0.00045  -0.04284   0.03982  -0.00263   2.17644
   A54        1.82147   0.00112  -0.00168   0.00090  -0.00259   1.81888
   A55        2.04670  -0.00136  -0.02102   0.00541  -0.01433   2.03237
   A56        1.94237   0.00025   0.00258  -0.00612  -0.00392   1.93845
   A57        1.92185  -0.00045  -0.00044  -0.01197  -0.01247   1.90938
   A58        1.75848   0.00028   0.01546   0.01104   0.02769   1.78618
   A59        1.94619   0.00044   0.00938   0.00116   0.01021   1.95640
   A60        2.27252  -0.00070   0.00453  -0.05070  -0.04727   2.22525
   A61        1.91345  -0.00011  -0.00897   0.00289  -0.00593   1.90753
   A62        1.96799  -0.00083   0.00681   0.00070   0.00686   1.97486
   A63        1.87651   0.00004   0.00337  -0.00529  -0.00170   1.87481
   A64        1.93654   0.00066   0.00299   0.00095   0.00462   1.94116
   A65        1.86418  -0.00020  -0.00220   0.00100  -0.00130   1.86288
   A66        1.90122   0.00047  -0.00243  -0.00046  -0.00318   1.89804
   A67        1.92434   0.00030   0.00206  -0.00201  -0.00106   1.92328
   A68        1.92623   0.00021  -0.00006   0.00023   0.00049   1.92672
   A69        1.95106  -0.00037   0.00045  -0.00043   0.00021   1.95126
   A70        1.88174   0.00000  -0.00010   0.00183   0.00207   1.88381
   A71        1.89545  -0.00026  -0.00235   0.00030  -0.00166   1.89380
   A72        1.88310   0.00011  -0.00009   0.00021   0.00002   1.88312
   A73        2.71032  -0.00007  -0.02912   0.04672   0.01594   2.72626
   A74        2.17408  -0.00925  -0.02810  -0.00082  -0.02876   2.14533
   A75        2.03640   0.00768   0.02140  -0.00081   0.02079   2.05719
   A76        2.07204   0.00154   0.00363   0.00180   0.00553   2.07757
   A77        2.09612   0.00103   0.00264  -0.00001   0.00259   2.09871
   A78        2.09738  -0.00070  -0.00477   0.00004  -0.00470   2.09268
   A79        2.08965  -0.00033   0.00217  -0.00005   0.00214   2.09179
   A80        2.11490  -0.00245  -0.00561  -0.00164  -0.00732   2.10759
   A81        2.08777   0.00079  -0.00052  -0.00140  -0.00193   2.08584
   A82        2.08005   0.00167   0.00632   0.00326   0.00958   2.08963
   A83        2.10575  -0.00032  -0.00389  -0.00033  -0.00423   2.10153
   A84        2.08336   0.00008   0.00274   0.00006   0.00281   2.08617
   A85        2.09392   0.00024   0.00106   0.00031   0.00138   2.09529
   A86        2.09142  -0.00013   0.00148  -0.00001   0.00146   2.09288
   A87        2.09017   0.00023   0.00008   0.00059   0.00067   2.09084
   A88        2.10130  -0.00008  -0.00141  -0.00054  -0.00195   2.09935
   A89        2.08527   0.00034   0.00199   0.00039   0.00240   2.08766
   A90        2.09798  -0.00026  -0.00072  -0.00027  -0.00100   2.09698
   A91        2.09987  -0.00008  -0.00128  -0.00007  -0.00136   2.09851
    D1       -0.02982  -0.00009  -0.00074  -0.00162  -0.00235  -0.03217
    D2        3.12310   0.00002   0.00013   0.00007   0.00023   3.12333
    D3        3.11872  -0.00014   0.00023  -0.00264  -0.00247   3.11625
    D4       -0.01154  -0.00004   0.00110  -0.00095   0.00011  -0.01143
    D5        0.02731   0.00006   0.00380   0.00060   0.00432   0.03162
    D6       -3.06167  -0.00026   0.00078  -0.00576  -0.00511  -3.06678
    D7       -3.12120   0.00012   0.00284   0.00160   0.00443  -3.11677
    D8        0.07301  -0.00020  -0.00018  -0.00475  -0.00500   0.06801
    D9        0.00026  -0.00006  -0.00103   0.00025  -0.00074  -0.00048
   D10       -3.12931   0.00014  -0.00040   0.00212   0.00172  -3.12759
   D11        3.13045  -0.00017  -0.00190  -0.00146  -0.00334   3.12711
   D12        0.00088   0.00004  -0.00128   0.00042  -0.00088  -0.00001
   D13        0.03176   0.00022  -0.00032   0.00209   0.00174   0.03350
   D14       -3.12658   0.00030   0.00213   0.00357   0.00561  -3.12097
   D15       -3.12177   0.00002  -0.00093   0.00023  -0.00069  -3.12247
   D16        0.00308   0.00010   0.00151   0.00170   0.00317   0.00625
   D17       -0.03411  -0.00024   0.00338  -0.00313   0.00022  -0.03388
   D18        3.06406  -0.00028   0.00379  -0.00522  -0.00155   3.06251
   D19        1.62729   0.00073   0.04499  -0.04257   0.00227   1.62956
   D20        3.12416  -0.00032   0.00094  -0.00461  -0.00364   3.12053
   D21       -0.06085  -0.00037   0.00135  -0.00670  -0.00541  -0.06627
   D22       -1.49763   0.00064   0.04255  -0.04405  -0.00159  -1.49921
   D23        0.00463   0.00009  -0.00512   0.00177  -0.00328   0.00136
   D24        3.09193   0.00043  -0.00201   0.00845   0.00656   3.09849
   D25       -3.09230   0.00018  -0.00533   0.00390  -0.00124  -3.09353
   D26       -0.00500   0.00052  -0.00222   0.01058   0.00860   0.00360
   D27       -1.58557  -0.00035   0.01193   0.00269   0.01403  -1.57154
   D28        1.50173   0.00000   0.01504   0.00937   0.02386   1.52559
   D29        2.47984  -0.00017   0.00918  -0.01129  -0.00197   2.47787
   D30       -2.28412  -0.00010   0.02131  -0.00336   0.01750  -2.26663
   D31       -2.27020   0.00059   0.00395   0.06263   0.06793  -2.20226
   D32       -0.70598  -0.00022   0.00952  -0.01331  -0.00378  -0.70976
   D33        0.81324  -0.00015   0.02165  -0.00538   0.01569   0.82893
   D34        0.82717   0.00054   0.00429   0.06060   0.06613   0.89330
   D35       -2.32312  -0.00064  -0.04842   0.02566  -0.02203  -2.34515
   D36       -0.80390  -0.00057  -0.03629   0.03359  -0.00256  -0.80646
   D37       -0.78997   0.00012  -0.05366   0.09958   0.04788  -0.74210
   D38       -3.13306  -0.00052   0.01561  -0.12648  -0.11181   3.03831
   D39       -1.04388   0.00007   0.01188  -0.12295  -0.11075  -1.15463
   D40        1.07130   0.00056   0.01132  -0.12065  -0.10848   0.96282
   D41       -2.48008  -0.00031  -0.00032   0.00358   0.00323  -2.47685
   D42        0.71511  -0.00061  -0.00333  -0.00287  -0.00631   0.70880
   D43       -0.71682   0.00035  -0.00118  -0.00154  -0.00279  -0.71961
   D44        2.47269   0.00013   0.00139  -0.00862  -0.00721   2.46548
   D45        0.00623   0.00026   0.01090  -0.00205   0.00895   0.01517
   D46       -3.08713   0.00001   0.00542  -0.00594  -0.00036  -3.08749
   D47        3.09916   0.00051   0.00838   0.00521   0.01357   3.11273
   D48        0.00580   0.00027   0.00290   0.00132   0.00426   0.01006
   D49        3.04571   0.00011   0.00005   0.00598   0.00594   3.05165
   D50       -0.07540   0.00008  -0.00210   0.00505   0.00287  -0.07253
   D51       -0.04887  -0.00011   0.00250  -0.00093   0.00157  -0.04731
   D52        3.11320  -0.00015   0.00035  -0.00186  -0.00150   3.11170
   D53        0.70487  -0.00012  -0.01420   0.00863  -0.00579   0.69908
   D54       -0.75734  -0.00012  -0.00918  -0.00510  -0.01427  -0.77161
   D55       -1.55773  -0.00066  -0.02749  -0.00540  -0.03216  -1.58989
   D56       -2.48450   0.00017  -0.00864   0.01247   0.00356  -2.48094
   D57        2.33647   0.00017  -0.00362  -0.00126  -0.00492   2.33155
   D58        1.53609  -0.00037  -0.02193  -0.00156  -0.02281   1.51327
   D59        0.04052  -0.00021  -0.00480  -0.00097  -0.00581   0.03471
   D60       -3.11386  -0.00006  -0.00219  -0.00037  -0.00259  -3.11646
   D61       -3.05412  -0.00050  -0.01032  -0.00468  -0.01501  -3.06913
   D62        0.07468  -0.00036  -0.00771  -0.00408  -0.01178   0.06290
   D63        2.49100   0.00032   0.01140  -0.03395  -0.02173   2.46928
   D64       -2.00868  -0.00004   0.01250  -0.03662  -0.02358  -2.03226
   D65       -0.63593   0.00104  -0.00664   0.03553   0.02934  -0.60658
   D66       -0.05941  -0.00149   0.04295  -0.18592  -0.14282  -0.20223
   D67        1.64709  -0.00135   0.03902  -0.14132  -0.10040   1.54669
   D68       -0.04022  -0.00055   0.01923  -0.09488  -0.07454  -0.11476
   D69       -0.04395   0.00002   0.00133   0.00025   0.00159  -0.04236
   D70        3.11447   0.00009   0.00234   0.00136   0.00372   3.11818
   D71        3.11048  -0.00013  -0.00129  -0.00035  -0.00164   3.10884
   D72       -0.01429  -0.00006  -0.00027   0.00077   0.00049  -0.01380
   D73        0.00081   0.00014   0.00411   0.00015   0.00428   0.00509
   D74       -3.12467   0.00005   0.00123   0.00055   0.00177  -3.12290
   D75        3.12547   0.00006   0.00308  -0.00097   0.00213   3.12759
   D76       -0.00001  -0.00003   0.00020  -0.00057  -0.00038  -0.00039
   D77        0.04564  -0.00008  -0.00599   0.00020  -0.00580   0.03984
   D78       -3.11655  -0.00004  -0.00381   0.00114  -0.00271  -3.11926
   D79       -3.11196   0.00001  -0.00312  -0.00020  -0.00331  -3.11527
   D80        0.00904   0.00005  -0.00095   0.00075  -0.00022   0.00882
   D81        1.06918  -0.00164   0.00543  -0.00229   0.00297   1.07214
   D82       -1.09381   0.00185   0.01807   0.00504   0.02309  -1.07072
   D83       -3.13024   0.00216   0.02296  -0.00104   0.02172  -3.10852
   D84       -0.87909  -0.00011  -0.01545  -0.05724  -0.07377  -0.95286
   D85       -3.01007   0.00046  -0.00090  -0.04590  -0.04725  -3.05732
   D86        1.00321   0.00086   0.00246  -0.04658  -0.04492   0.95829
   D87        1.25209  -0.00064  -0.01205  -0.06036  -0.07369   1.17841
   D88       -0.87889  -0.00007   0.00250  -0.04903  -0.04717  -0.92605
   D89        3.13440   0.00033   0.00586  -0.04971  -0.04484   3.08956
   D90       -2.84705  -0.00112  -0.02164  -0.05215  -0.07419  -2.92124
   D91        1.30516  -0.00056  -0.00709  -0.04082  -0.04767   1.25748
   D92       -0.96475  -0.00016  -0.00372  -0.04150  -0.04534  -1.01009
   D93       -2.84410  -0.00035   0.00365  -0.02907  -0.02545  -2.86955
   D94       -0.67720  -0.00018   0.00566  -0.02517  -0.01899  -0.69618
   D95        1.41874  -0.00008   0.00909  -0.02886  -0.01991   1.39883
   D96        1.33490   0.00069   0.00495  -0.02476  -0.01899   1.31591
   D97       -2.78138   0.00086   0.00696  -0.02087  -0.01253  -2.79391
   D98       -0.68545   0.00096   0.01039  -0.02455  -0.01346  -0.69890
   D99       -0.88100  -0.00099   0.00169  -0.03106  -0.02942  -0.91043
   D100       1.28590  -0.00082   0.00369  -0.02716  -0.02296   1.26294
   D101      -2.90135  -0.00072   0.00712  -0.03084  -0.02389  -2.92524
   D102       0.42675   0.00018  -0.01518   0.11085   0.09415   0.52090
   D103       2.63783  -0.00102  -0.04196   0.11094   0.06804   2.70587
   D104      -1.58868  -0.00056  -0.02327   0.11306   0.08879  -1.49989
   D105      -1.14861  -0.00012  -0.13232  -0.04023  -0.17308  -1.32169
   D106       1.95331  -0.00071  -0.18319  -0.03511  -0.21884   1.73446
   D107       3.05633  -0.00029  -0.11534  -0.03574  -0.15030   2.90603
   D108      -0.12494  -0.00088  -0.16621  -0.03062  -0.19606  -0.32101
   D109       1.11951  -0.00061  -0.13902  -0.04294  -0.18219   0.93733
   D110      -2.06176  -0.00120  -0.18989  -0.03782  -0.22795  -2.28971
   D111       1.15809  -0.00031   0.01333  -0.04743  -0.03431   1.12378
   D112      -3.04810   0.00002   0.01447  -0.04629  -0.03211  -3.08021
   D113      -0.95218   0.00006   0.01461  -0.04615  -0.03162  -0.98380
   D114      -2.97095  -0.00057   0.00886  -0.04242  -0.03350  -3.00445
   D115      -0.89395  -0.00024   0.01000  -0.04127  -0.03130  -0.92525
   D116       1.20197  -0.00020   0.01014  -0.04113  -0.03081   1.17116
   D117      -0.92357  -0.00015   0.00645  -0.04093  -0.03434  -0.95791
   D118       1.15343   0.00018   0.00758  -0.03978  -0.03214   1.12129
   D119      -3.03384   0.00022   0.00772  -0.03964  -0.03165  -3.06549
   D120      -0.76291   0.00073   0.00503   0.11389   0.11908  -0.64383
   D121      -2.86682   0.00029   0.00395   0.11366   0.11784  -2.74899
   D122       1.38029   0.00029   0.00535   0.11227   0.11758   1.49786
   D123       3.06929  -0.00064  -0.04994   0.00804  -0.04211   3.02718
   D124      -0.08182  -0.00009  -0.04036   0.00478  -0.03574  -0.11756
   D125      -0.03188  -0.00016   0.00095   0.00288   0.00385  -0.02803
   D126       3.10020   0.00039   0.01053  -0.00038   0.01022   3.11043
   D127      -3.06295   0.00026   0.03537  -0.00714   0.02803  -3.03492
   D128       0.04565   0.00068   0.04353   0.00031   0.04363   0.08928
   D129       0.04139  -0.00057  -0.01438  -0.00239  -0.01674   0.02465
   D130      -3.13320  -0.00014  -0.00623   0.00506  -0.00114  -3.13433
   D131       0.02079   0.00045   0.00922  -0.00493   0.00426   0.02505
   D132      -3.13978   0.00028   0.00448  -0.00261   0.00188  -3.13790
   D133      -3.11133  -0.00009  -0.00033  -0.00169  -0.00208  -3.11341
   D134       0.01129  -0.00026  -0.00506   0.00063  -0.00445   0.00683
   D135      -0.03922   0.00091   0.01734   0.00387   0.02116  -0.01806
   D136       3.12790   0.00032   0.00932   0.00204   0.01135   3.13925
   D137       3.13522   0.00051   0.00931  -0.00347   0.00574   3.14096
   D138       0.01916  -0.00009   0.00129  -0.00529  -0.00407   0.01509
   D139      -0.01804  -0.00014  -0.00637   0.00631  -0.00004  -0.01808
   D140       3.13582  -0.00019  -0.00558   0.00155  -0.00403   3.13179
   D141      -3.14055   0.00004  -0.00163   0.00397   0.00234  -3.13821
   D142       0.01332  -0.00002  -0.00085  -0.00078  -0.00165   0.01166
   D143       0.02692  -0.00050  -0.00671  -0.00570  -0.01242   0.01450
   D144      -3.12696  -0.00044  -0.00749  -0.00094  -0.00842  -3.13538
   D145      -3.14037   0.00011   0.00138  -0.00384  -0.00252   3.14030
   D146      -0.01106   0.00016   0.00060   0.00091   0.00148  -0.00959
         Item               Value     Threshold  Converged?
 Maximum Force            0.009251     0.000450     NO 
 RMS     Force            0.001051     0.000300     NO 
 Maximum Displacement     1.056308     0.001800     NO 
 RMS     Displacement     0.138685     0.001200     NO 
 Predicted change in Energy=-4.217581D-04
 GradGradGradGradGradGradGradGradGradGradGradGradGradGradGradGradGradGrad

                          Input orientation:                          
 ---------------------------------------------------------------------
 Center     Atomic      Atomic             Coordinates (Angstroms)
 Number     Number       Type             X           Y           Z
 ---------------------------------------------------------------------
      1          6           0        4.271914   -1.652200   -0.422867
      2          6           0        4.975042   -2.401361    0.515894
      3          6           0        4.746016   -2.207195    1.877212
      4          6           0        3.814141   -1.263297    2.298538
      5          6           0        3.077693   -0.537112    1.359173
      6          6           0        3.307055   -0.730760   -0.007445
      7         16           0        2.352209    0.120590   -1.241432
      8          6           0        2.215787    1.747875   -0.537983
      9          6           0        1.975211    1.940702    0.826340
     10         16           0        1.813526    0.568269    1.945992
     11          6           0        1.810444    3.233796    1.327531
     12          6           0        1.844215    4.325631    0.465053
     13          6           0        2.092969    4.134097   -0.892919
     14          6           0        2.301839    2.851083   -1.389399
     15          1           0        2.137499    4.983926   -1.566516
     16          1           0        2.516324    2.701550   -2.443225
     17          1           0        1.647122    3.382717    2.390751
     18          1           0        1.693604    5.325700    0.858915
     19          1           0        4.466594   -1.786047   -1.482770
     20          1           0        3.647384   -1.096242    3.358394
     21          1           0        5.710180   -3.126491    0.181965
     22          1           0        5.300948   -2.779535    2.613623
     23          6           0       -0.871290   -0.991117    0.216586
     24          1           0        0.174498   -0.736831    0.058055
     25          6           0       -1.635466    0.314852    0.440776
     26          1           0       -1.103125    0.799630    1.265374
     27          6           0       -1.025837   -1.951976    1.391200
     28          1           0       -2.022207   -2.405108    1.359286
     29          6           0        0.064832   -3.018620    1.441480
     30          1           0        1.042684   -2.552494    1.613426
     31          1           0       -0.123677   -3.718285    2.261204
     32          1           0        0.113146   -3.594480    0.512337
     33          1           0       -0.979084   -1.356206    2.311169
     34          6           0       -3.092929    0.186550    0.793472
     35          6           0       -4.076823   -0.134867   -0.146672
     36          6           0       -3.451357    0.297462    2.139096
     37          6           0       -5.385953   -0.373036    0.261942
     38          1           0       -3.820080   -0.196068   -1.198468
     39          6           0       -4.762633    0.063338    2.548989
     40          1           0       -2.693937    0.553686    2.875640
     41          6           0       -5.736490   -0.264523    1.608356
     42          1           0       -6.140009   -0.625147   -0.477696
     43          1           0       -5.023584    0.151818    3.599269
     44          1           0       -6.760988   -0.442353    1.921216
     45         35           0       -1.341726    1.569108   -1.043928
     46         35           0       -1.337318   -1.914972   -1.453995
 ---------------------------------------------------------------------
                    Distance matrix (angstroms):
                    1          2          3          4          5
     1  C    0.000000
     2  C    1.391726   0.000000
     3  C    2.413121   1.394038   0.000000
     4  C    2.786906   2.412613   1.391707   0.000000
     5  C    2.417696   2.790426   2.416783   1.397177   0.000000
     6  C    1.397348   2.418051   2.793278   2.420390   1.399196
     7  S    2.738266   4.040753   4.568899   4.072318   2.778858
     8  C    3.975100   5.093163   5.279944   4.434833   3.092451
     9  C    4.443457   5.286669   5.097719   3.976762   2.763863
    10  S    4.072548   4.567173   4.038246   2.735211   1.778860
    11  C    5.744188   6.513711   6.206780   5.018118   3.978275
    12  C    6.512802   7.420046   7.286457   6.203095   5.095801
    13  C    6.200805   7.280337   7.411091   6.502283   5.278427
    14  C    5.009485   6.193894   6.498533   5.728530   4.431305
    15  H    7.064123   8.181109   8.389031   7.535089   6.318662
    16  H    5.110683   6.390726   6.908942   6.315746   5.026161
    17  H    6.336905   6.931500   6.412018   5.127369   4.298342
    18  H    7.548625   8.401962   8.191377   7.069941   6.044711
    19  H    1.085915   2.152159   3.397782   3.872629   3.400813
    20  H    3.872603   3.397913   2.152930   1.085822   2.152685
    21  H    2.146617   1.085242   2.156057   3.397990   3.875653
    22  H    3.398539   2.156316   1.085276   2.146824   3.397789
    23  C    5.224795   6.021459   5.982529   5.134381   4.135952
    24  H    4.225874   5.101520   5.135181   4.306267   3.187686
    25  C    6.285882   7.147186   7.010519   5.969928   4.876798
    26  H    6.144320   6.910295   6.605133   5.431629   4.390321
    27  C    5.607751   6.081007   5.797898   4.972215   4.340717
    28  H    6.584748   7.047895   6.790895   6.020705   5.431242
    29  C    4.800254   5.034668   4.770928   4.227650   3.904099
    30  H    3.922365   4.085445   3.728737   3.132472   2.875356
    31  H    5.549249   5.547732   5.113193   4.640557   4.602422
    32  H    4.684273   5.006154   5.025030   4.724647   4.342024
    33  H    5.927525   6.306107   5.804246   4.794142   4.246723
    34  C    7.687743   8.477410   8.267621   7.216293   6.238612
    35  C    8.489994   9.354798   9.286180   8.337848   7.322327
    36  C    8.367422   8.995700   8.575477   7.432957   6.628219
    37  C    9.766249  10.560720  10.422572   9.464777   8.536049
    38  H    8.258465   9.228029   9.321075   8.464594   7.364585
    39  C    9.664266  10.248440   9.799031   8.682380   7.952793
    40  H    8.016805   8.550669   7.998264   6.781560   6.066402
    41  C   10.306293  10.977088  10.664389   9.627484   8.821917
    42  H   10.462600  11.299846  11.249622  10.353734   9.399355
    43  H   10.287776  10.770257  10.196838   9.044326   8.433466
    44  H   11.343870  11.981112  11.641638  10.613655   9.855178
    45  Br   6.501962   7.622285   7.736545   6.765912   5.453653
    46  Br   5.709270   6.630454   6.941850   6.406536   5.413385
                    6          7          8          9         10
     6  C    0.000000
     7  S    1.777429   0.000000
     8  C    2.759704   1.778063   0.000000
     9  C    3.099309   2.780399   1.398727   0.000000
    10  S    2.781011   3.263476   2.779104   1.778577   0.000000
    11  C    4.442939   4.072485   2.419175   1.396579   2.736337
    12  C    5.284907   4.566455   2.790873   2.415693   4.038798
    13  C    5.091650   4.036942   2.415599   2.789391   4.566469
    14  C    3.968609   2.734963   1.396203   2.417639   4.071182
    15  H    6.037897   4.878915   3.396474   3.874701   5.651611
    16  H    4.282409   2.851770   2.151689   3.400257   4.930521
    17  H    5.042560   4.932684   3.401995   2.152773   2.854228
    18  H    6.327283   5.651406   3.876188   3.396848   4.881523
    19  H    2.152847   2.857295   4.295039   5.042583   4.933355
    20  H    3.402685   4.931182   5.031920   4.293074   2.851054
    21  H    3.398590   4.883192   6.040576   6.327848   5.652164
    22  H    3.878542   5.653958   6.320466   6.044464   4.880127
    23  C    4.192439   3.708458   4.195414   4.131577   3.553979
    24  H    3.133247   2.676988   3.270456   3.316928   2.820285
    25  C    5.071756   4.332333   4.224177   3.978572   3.771663
    26  H    4.838578   4.322558   3.894411   3.312242   3.003934
    27  C    4.713971   4.757886   5.283821   4.947554   3.836849
    28  H    5.750863   5.681409   6.229566   5.928697   4.888563
    29  C    4.224417   4.720673   5.591454   5.350030   4.022218
    30  H    3.327659   4.124373   4.949536   4.655956   3.231712
    31  H    5.083502   5.756339   6.571715   6.203894   4.714516
    32  H    4.321125   4.678767   5.836526   5.848429   4.719655
    33  H    4.913058   5.089147   5.287739   4.669280   3.411104
    34  C    6.514807   5.813322   5.691482   5.363224   5.054435
    35  C    7.409192   6.526578   6.579877   6.471619   6.290458
    36  C    7.165263   6.718678   6.433270   5.819897   5.275378
    37  C    8.704534   7.898288   7.932502   7.736838   7.453494
    38  H    7.245721   6.180556   6.375488   6.500079   6.496873
    39  C    8.502106   8.061734   7.814436   7.203510   6.623022
    40  H    6.780404   6.526979   6.097893   5.284353   4.602356
    41  C    9.198581   8.584676   8.479105   8.058840   7.603307
    42  H    9.459350   8.559041   8.686437   8.610510   8.399835
    43  H    9.120683   8.822454   8.489567   7.737724   7.046476
    44  H   10.255164   9.662796   9.561760   9.121342   8.633902
    45  Br   5.289126   3.972703   3.597755   3.825972   4.460597
    46  Br   5.006502   4.219159   5.184600   5.571265   5.258727
                   11         12         13         14         15
    11  C    0.000000
    12  C    1.391801   0.000000
    13  C    2.412625   1.393790   0.000000
    14  C    2.787408   2.413027   1.391489   0.000000
    15  H    3.397856   2.155607   1.085323   2.146485   0.000000
    16  H    3.873003   3.398154   2.152875   1.085778   2.474140
    17  H    1.085951   2.153194   3.397917   3.873089   4.297011
    18  H    2.146931   1.085334   2.156000   3.398322   2.489291
    19  H    6.336541   6.929899   6.405476   5.118385   7.159905
    20  H    5.123279   6.404650   6.917103   6.319288   7.968873
    21  H    7.548080   8.399997   8.182648   7.058142   9.033277
    22  H    7.070913   8.188330   8.389594   7.531448   9.367620
    23  C    5.125991   5.975241   6.023757   5.235498   6.923396
    24  H    4.478143   5.346224   5.320791   4.415181   6.262561
    25  C    4.602267   5.309906   5.501509   5.028357   6.329671
    26  H    3.797093   4.664762   5.098227   4.780173   6.002465
    27  C    5.911072   6.964430   7.210023   6.471053   8.176889
    28  H    6.818172   7.813560   8.047876   7.340312   8.970022
    29  C    6.492523   7.619556   7.792568   6.889956   8.796860
    30  H    5.844001   7.019246   7.217712   6.308810   8.252775
    31  H    7.276263   8.473685   8.747680   7.897254   9.772044
    32  H    7.083129   8.107218   8.100947   7.067691   9.055865
    33  H    5.460507   6.607755   7.060249   6.493069   8.058958
    34  C    5.797757   6.450987   6.732056   6.400639   7.479421
    35  C    6.941259   7.438342   7.539713   7.151755   8.175317
    36  C    6.080069   6.860877   7.392728   7.215990   8.181065
    37  C    8.119904   8.625198   8.808077   8.498471   9.415022
    38  H    7.060271   7.436215   7.335382   6.841014   7.903199
    39  C    7.399264   8.133902   8.684301   8.555068   9.421327
    40  H    5.465262   6.374427   7.066531   6.958906   7.918495
    41  C    8.323059   8.935532   9.322267   9.127336   9.981269
    42  H    9.019977   9.441758   9.518652   9.174975  10.058050
    43  H    7.833474   8.626163   9.310404   9.264700  10.065571
    44  H    9.345372   9.945029  10.356438  10.195182  10.990535
    45  Br   4.281493   4.475004   4.289418   3.877935   4.902968
    46  Br   6.644930   7.262920   6.976597   5.996909   7.725400
                   16         17         18         19         20
    16  H    0.000000
    17  H    4.958510   0.000000
    18  H    4.297344   2.474645   0.000000
    19  H    4.986437   7.047674   7.984355   0.000000
    20  H    7.025759   4.999845   7.162820   4.958206   0.000000
    21  H    7.145516   7.984795   9.382467   2.472780   4.297294
    22  H    7.960411   7.167529   9.043604   4.296930   2.474355
    23  C    5.673298   5.495436   6.847879   5.657980   5.504581
    24  H    4.854174   4.957899   6.301059   4.679433   4.804409
    25  C    5.590272   4.897916   6.030435   6.734162   6.197756
    26  H    5.520092   3.937343   5.335936   6.727540   5.526517
    27  C    6.993212   6.050021   7.787378   6.201132   5.142093
    28  H    7.818907   6.930138   8.592033   7.110912   6.152546
    29  C    7.336286   6.661972   8.521735   5.426416   4.494972
    30  H    6.799486   6.016337   7.940966   4.679427   3.456884
    31  H    8.385436   7.319613   9.330734   6.230688   4.722269
    32  H    7.358709   7.386664   9.065737   5.118925   5.179968
    33  H    7.161531   5.418550   7.341674   6.650876   4.750628
    34  C    6.947313   5.935896   7.023250   8.137494   7.325039
    35  C    7.535848   7.181606   8.007923   8.803496   8.536574
    36  C    7.898767   5.964614   7.307028   8.952814   7.336294
    37  C    8.900392   8.252373   9.107804  10.105113   9.576649
    38  H    7.077826   7.455232   8.069911   8.442620   8.794220
    39  C    9.212251   7.219991   8.498929  10.239821   8.528079
    40  H    7.749224   5.204165   6.788948   8.703063   6.570210
    41  C    9.660323   8.272378   9.328374  10.769077   9.581830
    42  H    9.479573   9.215767   9.927971  10.717178  10.522859
    43  H    9.993152   7.509830   8.910624  10.938278   8.763638
    44  H   10.723852   9.249213  10.289755  11.808948  10.527452
    45  Br   4.257348   4.900961   5.190957   6.722071   7.167688
    46  Br   6.094375   7.194057   8.183115   5.805415   6.976865
                   21         22         23         24         25
    21  H    0.000000
    22  H    2.490142   0.000000
    23  C    6.919305   6.858626   0.000000
    24  H    6.030722   6.081453   1.087872   0.000000
    25  C    8.115931   7.900021   1.529634   2.128022   0.000000
    26  H    7.937841   7.459246   2.088175   2.334663   1.094695
    27  C    6.943750   6.496721   1.525402   2.166716   2.532481
    28  H    7.854699   7.439231   2.151684   3.049896   2.896794
    29  C    5.785151   5.371033   2.547049   2.670666   3.873559
    30  H    4.915697   4.380041   2.837667   2.543533   4.095030
    31  H    6.221523   5.516521   3.489532   3.719119   4.676073
    32  H    5.626273   5.656220   2.798943   2.894183   4.283182
    33  H    7.239729   6.446406   2.128893   2.605936   2.592613
    34  C    9.425758   9.086682   2.579801   3.474126   1.505010
    35  C   10.239299  10.126998   3.337748   4.298605   2.550994
    36  C    9.974346   9.289560   3.466010   4.306659   2.486374
    37  C   11.432938  11.204084   4.557001   5.576067   3.817241
    38  H   10.065726  10.217607   3.365983   4.222313   2.778615
    39  C   11.200787  10.457618   4.657738   5.587511   3.779814
    40  H    9.561840   8.665864   3.574776   4.222812   2.665702
    41  C   11.884936  11.364897   5.112253   6.129134   4.303175
    42  H   12.129257  12.045462   5.326853   6.338178   4.692345
    43  H   11.731964  10.777768   5.476348   6.352161   4.634868
    44  H   12.874768  12.305778   6.155928   7.187423   5.388511
    45  Br   8.560424   8.741482   2.892224   2.971642   1.965652
    46  Br   7.335624   7.833235   1.965078   2.441290   2.941286
                   26         27         28         29         30
    26  H    0.000000
    27  C    2.755565   0.000000
    28  H    3.335248   1.095035   0.000000
    29  C    3.996770   1.526373   2.176898   0.000000
    30  H    3.995293   2.165360   3.078939   1.096829   0.000000
    31  H    4.728906   2.165790   2.478368   1.094082   1.771745
    32  H    4.621102   2.183461   2.586825   1.094192   1.778249
    33  H    2.399313   1.097028   1.759086   2.147031   2.450612
    34  C    2.134919   3.033718   2.860644   4.545820   5.027721
    35  C    3.421993   3.869813   3.412235   5.290705   5.928930
    36  C    2.555339   3.391529   3.155069   4.883303   5.347427
    37  C    4.552432   4.772723   4.080228   6.172639   6.921265
    38  H    3.800497   4.194924   3.828095   5.479842   6.091466
    39  C    3.947378   4.400638   3.875378   5.833477   6.435803
    40  H    2.276869   3.356257   3.391904   4.735926   5.020346
    41  C    4.766354   5.008484   4.294187   6.424036   7.154861
    42  H    5.517108   5.604285   4.847583   6.921849   7.725188
    43  H    4.608332   5.028270   4.534717   6.371790   6.932278
    44  H    5.829586   5.954145   5.159867   7.311574   8.089792
    45  Br   2.445793   4.292746   4.693920   5.403972   5.452939
    46  Br   3.849529   2.862433   2.936640   3.401152   3.934452
                   31         32         33         34         35
    31  H    0.000000
    32  H    1.769166   0.000000
    33  H    2.512695   3.072236   0.000000
    34  C    5.120394   4.965294   3.025201   0.000000
    35  C    5.853726   5.473487   4.138675   1.398294   0.000000
    36  C    5.216760   5.522612   2.979322   1.396952   2.408911
    37  C    6.548227   6.378126   4.958472   2.419425   1.391945
    38  H    6.167556   5.472324   4.662052   2.154755   1.084407
    39  C    5.991945   6.426570   4.048074   2.425888   2.788585
    40  H    5.023296   5.538249   2.628124   2.151605   3.394237
    41  C    6.622564   6.819686   4.931392   2.802841   2.418972
    42  H    7.298310   6.992786   5.911629   3.399914   2.146319
    43  H    6.385703   7.067524   4.504588   3.406043   3.874354
    44  H    7.409536   7.692501   5.866652   3.888700   3.402271
    45  Br   6.353272   5.585809   4.466055   2.890366   3.345049
    46  Br   4.304366   2.964972   3.823220   3.542552   3.518914
                   36         37         38         39         40
    36  C    0.000000
    37  C    2.777757   0.000000
    38  H    3.393945   2.148505   0.000000
    39  C    1.393654   2.410298   3.872871   0.000000
    40  H    1.087121   3.864865   4.292864   2.150963   0.000000
    41  C    2.412332   1.395522   3.399349   1.393084   3.395969
    42  H    3.863633   1.085921   2.466919   3.395880   4.950749
    43  H    2.150632   3.397725   4.958601   1.085823   2.472325
    44  H    3.398302   2.156089   4.294418   2.154819   4.294639
    45  Br   4.024831   4.672578   3.046632   5.184496   4.268791
    46  Br   4.719568   4.659769   3.030517   5.627643   5.165310
                   41         42         43         44         45
    41  C    0.000000
    42  H    2.155108   0.000000
    43  H    2.155298   4.297874   0.000000
    44  H    1.085865   2.484715   2.487463   0.000000
    45  Br   5.450758   5.306495   6.092952   6.496649   0.000000
    46  Br   5.608448   5.067805   6.587538   6.555674   3.508131
                   46
    46  Br   0.000000
 Stoichiometry    C22H20Br2S2
 Framework group  C1[X(C22H20Br2S2)]
 Deg. of freedom   132
 Full point group                 C1      NOp   1
 Largest Abelian subgroup         C1      NOp   1
 Largest concise Abelian subgroup C1      NOp   1
                         Standard orientation:                         
 ---------------------------------------------------------------------
 Center     Atomic      Atomic             Coordinates (Angstroms)
 Number     Number       Type             X           Y           Z
 ---------------------------------------------------------------------
      1          6           0        4.142977   -1.751514   -0.941740
      2          6           0        4.828902   -2.668761   -0.151128
      3          6           0        4.629276   -2.688064    1.228408
      4          6           0        3.744009   -1.789370    1.816200
      5          6           0        3.023835   -0.893403    1.022036
      6          6           0        3.223734   -0.872746   -0.362653
      7         16           0        2.285998    0.202574   -1.422648
      8          6           0        2.228129    1.699105   -0.464237
      9          6           0        2.016956    1.678440    0.918303
     10         16           0        1.815868    0.150619    1.806369
     11          6           0        1.913769    2.879123    1.624098
     12          6           0        1.979419    4.093665    0.947570
     13          6           0        2.198915    4.114266   -0.428674
     14          6           0        2.346653    2.921069   -1.129172
     15          1           0        2.268205    5.059272   -0.957908
     16          1           0        2.538374    2.935346   -2.197794
     17          1           0        1.773282    2.860759    2.700766
     18          1           0        1.876554    5.022147    1.500100
     19          1           0        4.315469   -1.720025   -2.013405
     20          1           0        3.600789   -1.789176    2.892536
     21          1           0        5.528057   -3.358249   -0.613229
     22          1           0        5.171347   -3.392601    1.850992
     23          6           0       -0.957835   -1.005001   -0.091494
     24          1           0        0.095016   -0.768868   -0.230104
     25          6           0       -1.663605    0.276104    0.356211
     26          1           0       -1.098883    0.600693    1.236033
     27          6           0       -1.133866   -2.136086    0.916728
     28          1           0       -2.148551   -2.539492    0.834398
     29          6           0       -0.087736   -3.238004    0.771108
     30          1           0        0.911161   -2.843660    0.994114
     31          1           0       -0.292366   -4.052960    1.471814
     32          1           0       -0.077773   -3.657875   -0.239270
     33          1           0       -1.048171   -1.698756    1.919160
     34          6           0       -3.119489    0.148718    0.715699
     35          6           0       -4.130338    0.021225   -0.241985
     36          6           0       -3.452086    0.054819    2.069227
     37          6           0       -5.441723   -0.229229    0.151781
     38          1           0       -3.892704    0.120660   -1.295351
     39          6           0       -4.765429   -0.191770    2.464951
     40          1           0       -2.673353    0.159569    2.820515
     41          6           0       -5.766525   -0.325924    1.505529
     42          1           0       -6.216973   -0.329553   -0.601975
     43          1           0       -5.006158   -0.263897    3.521293
     44          1           0       -6.792541   -0.512371    1.808235
     45         35           0       -1.341159    1.741191   -0.913960
     46         35           0       -1.487650   -1.628678   -1.878070
 ---------------------------------------------------------------------
 Rotational constants (GHZ):           0.1912668           0.1060382           0.0903568
 Standard basis: 6-31+G(d,p) (6D, 7F)
 There are   632 symmetry adapted cartesian basis functions of A   symmetry.
 There are   632 symmetry adapted basis functions of A   symmetry.
   632 basis functions,  1130 primitive gaussians,   632 cartesian basis functions
   127 alpha electrons      127 beta electrons
       nuclear repulsion energy      3903.4388393747 Hartrees.
 NAtoms=   46 NActive=   46 NUniq=   46 SFac= 1.00D+00 NAtFMM=   60 NAOKFM=F Big=F
 Integral buffers will be    131072 words long.
 Raffenetti 2 integral format.
 Two-electron integral symmetry is turned on.
 Nuclear repulsion after empirical dispersion term =     3903.3966558271 Hartrees.
 ------------------------------------------------------------------------------
 Polarizable Continuum Model (PCM)
 =================================
 Model                : PCM.
 Atomic radii         : SMD-Coulomb.
 Polarization charges : Total charges.
 Charge compensation  : None.
 Solution method      : Matrix inversion.
 Cavity type          : VdW (van der Waals Surface) (Alpha=1.000).
 Cavity algorithm     : GePol (No added spheres)
                        Default sphere list used, NSphG=   46.
                        Lebedev-Laikov grids with approx.  5.0 points / Ang**2.
                        Smoothing algorithm: York/Karplus (Gamma=1.0000).
                        Polarization charges: spherical gaussians, with
                                              point-specific exponents (IZeta= 3).
                        Self-potential: point-specific (ISelfS= 7).
                        Self-field    : sphere-specific E.n sum rule (ISelfD= 2).
 1st derivatives      : Analytical E(r).r(x)/FMM algorithm (CHGder, D1EAlg=3).
                        Cavity 1st derivative terms included.
 Solvent              : Dichloromethane, Eps=   8.930000 Eps(inf)=   2.028346
 ------------------------------------------------------------------------------
 ------------------------------------------------------------------------------
 Atomic radii for non-electrostatic terms: SMD-CDS.
 ------------------------------------------------------------------------------
 Nuclear repulsion after PCM non-electrostatic terms =     3903.3785767595 Hartrees.
 One-electron integrals computed using PRISM.
 NBasis=   632 RedAO= T EigKep=  1.41D-06  NBF=   632
 NBsUse=   630 1.00D-06 EigRej=  9.63D-07 NBFU=   630
 Lowest energy guess from the checkpoint file:  "/home/ansgus3642/gaussian/scratch/Gau-114268.chk"
 B after Tr=     0.000000    0.000000    0.000000
         Rot=    0.999979   -0.003910    0.001297    0.005000 Ang=  -0.74 deg.
 B after Tr=     0.000000    0.000000    0.000000
         Rot=    0.999611   -0.024531    0.002067    0.013113 Ang=  -3.20 deg.
 Requested convergence on RMS density matrix=1.00D-08 within 128 cycles.
 Requested convergence on MAX density matrix=1.00D-06.
 Requested convergence on             energy=1.00D-06.
 No special actions if energy rises.
 Inv3:  Mode=1 IEnd=    35831808.
 Iteration    1 A*A^-1 deviation from unit magnitude is 3.33D-15 for   2471.
 Iteration    1 A*A^-1 deviation from orthogonality  is 2.36D-15 for   1658    901.
 Iteration    1 A^-1*A deviation from unit magnitude is 3.22D-15 for   2467.
 Iteration    1 A^-1*A deviation from orthogonality  is 2.11D-15 for   1790    213.
 Error on total polarization charges =  0.04989
 SCF Done:  E(RwB97XD) =  -6790.08322832     A.U. after   15 cycles
            NFock= 15  Conv=0.41D-08     -V/T= 2.0064
 SMD-CDS (non-electrostatic) energy       (kcal/mol) =     -11.34
 (included in total energy above)
 D1PCM: PCM CHGder 1st derivatives, ID1Alg=3 FixD1E=F DoIter=F DoCFld=F I1PDM=0.
 Calling FoFJK, ICntrl=      2127 FMM=F ISym2X=0 I1Cent= 0 IOpClX= 0 NMat=1 NMatS=1 NMatT=0.
 ***** Axes restored to original set *****
 -------------------------------------------------------------------
 Center     Atomic                   Forces (Hartrees/Bohr)
 Number     Number              X              Y              Z
 -------------------------------------------------------------------
      1        6          -0.000035711   -0.000088193    0.000008853
      2        6          -0.000025660    0.000100256    0.000029636
      3        6          -0.000091763   -0.000037183   -0.000031739
      4        6           0.000112478   -0.000002475   -0.000035862
      5        6          -0.000168757    0.000261639    0.000695597
      6        6           0.000065329   -0.000068950   -0.000116563
      7       16           0.000059826    0.000141901   -0.000240263
      8        6          -0.000291899   -0.000080204    0.000067527
      9        6           0.000689409   -0.000118126   -0.000104992
     10       16           0.000875709    0.000680913    0.000137605
     11        6          -0.000081503   -0.000076252    0.000001243
     12        6           0.000054639   -0.000013128   -0.000017922
     13        6          -0.000049991   -0.000022864    0.000055397
     14        6           0.000024738   -0.000037453    0.000036835
     15        1          -0.000005139   -0.000006862   -0.000008188
     16        1           0.000032907    0.000010709    0.000000377
     17        1          -0.000052984   -0.000018281    0.000000220
     18        1          -0.000011020   -0.000032922   -0.000014072
     19        1          -0.000013949   -0.000028249    0.000004307
     20        1           0.000052042    0.000044831   -0.000031367
     21        1          -0.000005676    0.000005286    0.000008604
     22        1           0.000003956    0.000005100   -0.000009597
     23        6          -0.000882432    0.000026445    0.000046808
     24        1           0.000345392    0.000007349    0.000291176
     25        6           0.000465929    0.001003447   -0.000305235
     26        1          -0.001718123   -0.000856265   -0.000936971
     27        6           0.000260361   -0.000412636    0.000015169
     28        1           0.000246769   -0.000200297    0.000075332
     29        6           0.000169055    0.001104351    0.000964851
     30        1          -0.000198465   -0.001516962   -0.001215057
     31        1           0.000074417    0.000133573    0.000166286
     32        1           0.000079272    0.000097753    0.000000488
     33        1          -0.000114826    0.000067021    0.000056708
     34        6           0.000155747   -0.000354638    0.000079911
     35        6           0.000357556   -0.000358827    0.000201608
     36        6          -0.000004853    0.000013030    0.000100648
     37        6           0.000085726    0.000355857   -0.000191172
     38        1           0.000215090   -0.000054743   -0.000234365
     39        6          -0.000201669    0.000135022    0.000021450
     40        1          -0.000091078   -0.000084442   -0.000022020
     41        6           0.000138108   -0.000165493    0.000035381
     42        1           0.000009064   -0.000054651    0.000022905
     43        1           0.000001936    0.000000458    0.000027847
     44        1           0.000002066   -0.000029282   -0.000009252
     45       35           0.000390714    0.000409706    0.000363987
     46       35          -0.000922737    0.000114734    0.000007882
 -------------------------------------------------------------------
 Cartesian Forces:  Max     0.001718123 RMS     0.000362098

 GradGradGradGradGradGradGradGradGradGradGradGradGradGradGradGradGradGrad
 Berny optimization.
 Using GEDIIS/GDIIS optimizer.
 FormGI is forming the generalized inverse of G from B-inverse, IUseBI=4.
 Internal  Forces:  Max     0.001434057 RMS     0.000249894
 Search for a local minimum.
 Step number   6 out of a maximum of  276
 All quantities printed in internal units (Hartrees-Bohrs-Radians)
 Mixed Optimization -- En-DIIS/RFO-DIIS
 Update second derivatives using D2CorX and points    4    6
 DE= -8.33D-04 DEPred=-4.22D-04 R= 1.97D+00
 TightC=F SS=  1.41D+00  RLast= 5.76D-01 DXNew= 7.1352D-01 1.7294D+00
 Trust test= 1.97D+00 RLast= 5.76D-01 DXMaxT set to 7.14D-01
 ITU=  1  0  1 -1  1  0
 Use linear search instead of GDIIS.
     Eigenvalues ---    0.00027   0.00131   0.00272   0.00362   0.00474
     Eigenvalues ---    0.00533   0.00572   0.00622   0.00786   0.00876
     Eigenvalues ---    0.01205   0.01486   0.01557   0.01650   0.01698
     Eigenvalues ---    0.01751   0.01779   0.01793   0.01816   0.01836
     Eigenvalues ---    0.01983   0.02032   0.02086   0.02116   0.02184
     Eigenvalues ---    0.02243   0.02352   0.02432   0.02457   0.02502
     Eigenvalues ---    0.02530   0.02556   0.02580   0.02737   0.02771
     Eigenvalues ---    0.02916   0.02926   0.02956   0.03084   0.03277
     Eigenvalues ---    0.03347   0.03686   0.03806   0.04131   0.04676
     Eigenvalues ---    0.04738   0.05327   0.06715   0.07088   0.07616
     Eigenvalues ---    0.08666   0.08890   0.10950   0.10974   0.11023
     Eigenvalues ---    0.11051   0.11624   0.11681   0.11803   0.11893
     Eigenvalues ---    0.12067   0.12301   0.12302   0.12361   0.12468
     Eigenvalues ---    0.12560   0.12591   0.12845   0.12955   0.14292
     Eigenvalues ---    0.14678   0.15537   0.16466   0.16585   0.16926
     Eigenvalues ---    0.17875   0.18461   0.19177   0.19318   0.19353
     Eigenvalues ---    0.19445   0.19617   0.19729   0.19959   0.20994
     Eigenvalues ---    0.21895   0.22773   0.24750   0.25166   0.26217
     Eigenvalues ---    0.26814   0.27872   0.28192   0.29172   0.29338
     Eigenvalues ---    0.29457   0.30642   0.32470   0.33761   0.34168
     Eigenvalues ---    0.34326   0.34469   0.34615   0.35990   0.36271
     Eigenvalues ---    0.36415   0.36542   0.36564   0.36576   0.36625
     Eigenvalues ---    0.36679   0.36709   0.36731   0.36761   0.36870
     Eigenvalues ---    0.36912   0.37543   0.40098   0.41745   0.42588
     Eigenvalues ---    0.42921   0.43551   0.45035   0.46919   0.48254
     Eigenvalues ---    0.48335   0.48388   0.48831   0.49369   0.51670
     Eigenvalues ---    0.52119   0.52397
 RFO step:  Lambda=-3.18789729D-04 EMin= 2.72982723D-04
 Quartic linear search produced a step of  0.74281.
 Iteration  1 RMS(Cart)=  0.08497492 RMS(Int)=  0.00279269
 Iteration  2 RMS(Cart)=  0.00465316 RMS(Int)=  0.00107458
 Iteration  3 RMS(Cart)=  0.00003861 RMS(Int)=  0.00107452
 Iteration  4 RMS(Cart)=  0.00000007 RMS(Int)=  0.00107452
 Variable       Old X    -DE/DX   Delta X   Delta X   Delta X     New X
                                 (Linear)    (Quad)   (Total)
    R1        2.62998  -0.00008   0.00036  -0.00046  -0.00009   2.62990
    R2        2.64061  -0.00002  -0.00015   0.00000  -0.00015   2.64045
    R3        2.05208   0.00000  -0.00005   0.00003  -0.00002   2.05206
    R4        2.63435  -0.00008   0.00016  -0.00042  -0.00024   2.63411
    R5        2.05081  -0.00001  -0.00004  -0.00001  -0.00005   2.05076
    R6        2.62995  -0.00007  -0.00006  -0.00010  -0.00016   2.62979
    R7        2.05087  -0.00001   0.00004  -0.00005  -0.00001   2.05086
    R8        2.64028  -0.00001  -0.00057   0.00044  -0.00014   2.64014
    R9        2.05191  -0.00003  -0.00020   0.00002  -0.00018   2.05173
   R10        2.64410   0.00031  -0.00020   0.00113   0.00083   2.64493
   R11        3.36156   0.00019  -0.00217   0.00109  -0.00102   3.36054
   R12        5.43364   0.00031   0.01828   0.01703   0.03668   5.47031
   R13        3.35885   0.00005   0.00046   0.00042   0.00070   3.35956
   R14        3.36005  -0.00006   0.00112  -0.00101   0.00017   3.36022
   R15        2.64321  -0.00004  -0.00007  -0.00036  -0.00036   2.64285
   R16        2.63844  -0.00005  -0.00004   0.00003  -0.00001   2.63843
   R17        3.36102  -0.00015  -0.00120  -0.00040  -0.00157   3.35945
   R18        2.63915  -0.00010  -0.00030  -0.00007  -0.00038   2.63878
   R19        5.32957  -0.00020   0.00794   0.03155   0.03695   5.36651
   R20        5.67661   0.00124   0.13740   0.09501   0.23262   5.90923
   R21        2.63012  -0.00006  -0.00013   0.00000  -0.00013   2.62999
   R22        2.05215   0.00001  -0.00003   0.00002  -0.00001   2.05214
   R23        2.63388  -0.00007   0.00017  -0.00016   0.00003   2.63392
   R24        2.05098  -0.00003  -0.00001  -0.00010  -0.00011   2.05087
   R25        2.62953  -0.00002   0.00023  -0.00006   0.00018   2.62972
   R26        2.05096   0.00000  -0.00001   0.00002   0.00001   2.05097
   R27        2.05182   0.00000  -0.00005   0.00004  -0.00001   2.05182
   R28        2.05578   0.00031  -0.00148   0.00290   0.00057   2.05635
   R29        2.89059  -0.00058  -0.00140  -0.00214  -0.00330   2.88729
   R30        2.88259   0.00043  -0.00193   0.00177  -0.00031   2.88228
   R31        3.71346   0.00016   0.00228  -0.00100   0.00128   3.71474
   R32        2.06867  -0.00105   0.00181  -0.00640  -0.00327   2.06540
   R33        2.84406  -0.00059  -0.00022  -0.00026  -0.00048   2.84358
   R34        3.71454   0.00004  -0.00141   0.00118  -0.00024   3.71431
   R35        2.06932  -0.00014  -0.00001  -0.00034  -0.00034   2.06897
   R36        2.88443  -0.00012   0.00004  -0.00146  -0.00117   2.88326
   R37        2.07308   0.00008   0.00049   0.00049   0.00098   2.07407
   R38        2.07271  -0.00074   0.00117  -0.00394  -0.00129   2.07142
   R39        2.06751   0.00003   0.00011   0.00018   0.00030   2.06781
   R40        2.06772  -0.00005  -0.00019   0.00015  -0.00005   2.06767
   R41        2.64239  -0.00041  -0.00169   0.00011  -0.00157   2.64082
   R42        2.63986   0.00011   0.00052   0.00029   0.00081   2.64067
   R43        2.63039  -0.00021   0.00025  -0.00050  -0.00026   2.63014
   R44        2.04923   0.00028  -0.00081   0.00022  -0.00058   2.04865
   R45        2.63362   0.00011  -0.00047   0.00061   0.00014   2.63377
   R46        2.05436  -0.00010   0.00019  -0.00039  -0.00020   2.05417
   R47        2.63715   0.00007  -0.00063   0.00031  -0.00032   2.63683
   R48        2.05209  -0.00001   0.00000   0.00000   0.00000   2.05210
   R49        2.63255   0.00003   0.00065  -0.00050   0.00015   2.63270
   R50        2.05191   0.00003  -0.00001   0.00007   0.00006   2.05197
   R51        2.05199   0.00000   0.00003   0.00002   0.00005   2.05204
    A1        2.09819   0.00000  -0.00008   0.00016   0.00006   2.09825
    A2        2.09607  -0.00001  -0.00055  -0.00013  -0.00067   2.09540
    A3        2.08891   0.00001   0.00063  -0.00003   0.00062   2.08952
    A4        2.09523   0.00005   0.00049  -0.00020   0.00029   2.09552
    A5        2.08789  -0.00002  -0.00023   0.00007  -0.00016   2.08773
    A6        2.09998  -0.00003  -0.00027   0.00013  -0.00015   2.09984
    A7        2.09452   0.00003  -0.00039   0.00006  -0.00033   2.09419
    A8        2.10037  -0.00002   0.00007  -0.00007   0.00000   2.10037
    A9        2.08821  -0.00001   0.00031   0.00001   0.00032   2.08853
   A10        2.09660   0.00004  -0.00058   0.00103   0.00040   2.09700
   A11        2.09749  -0.00002   0.00062  -0.00054   0.00011   2.09760
   A12        2.08902  -0.00002  -0.00003  -0.00050  -0.00051   2.08851
   A13        2.09248  -0.00010   0.00143  -0.00181  -0.00033   2.09214
   A14        2.06663   0.00013   0.00000   0.00144   0.00153   2.06816
   A15        1.52007  -0.00001   0.02333  -0.00940   0.01502   1.53509
   A16        2.12316  -0.00004  -0.00150   0.00043  -0.00121   2.12195
   A17        1.67637  -0.00011  -0.04297  -0.00911  -0.05206   1.62430
   A18        1.47406   0.00018   0.01875   0.01987   0.03758   1.51163
   A19        2.08843  -0.00002  -0.00094   0.00077  -0.00018   2.08825
   A20        2.07189  -0.00012   0.00201  -0.00206   0.00000   2.07189
   A21        2.12203   0.00014  -0.00089   0.00130   0.00035   2.12238
   A22        1.77717  -0.00021  -0.00053   0.00090   0.00093   1.77810
   A23        2.12382   0.00012  -0.00119   0.00213   0.00082   2.12463
   A24        2.06822  -0.00008   0.00138  -0.00165  -0.00020   2.06802
   A25        2.09034  -0.00005   0.00003  -0.00049  -0.00044   2.08989
   A26        2.12151   0.00018  -0.00153   0.00073  -0.00096   2.12055
   A27        2.09206   0.00005   0.00027   0.00028   0.00055   2.09261
   A28        2.06898  -0.00024   0.00132  -0.00134   0.00013   2.06910
   A29        1.77954  -0.00020  -0.00190  -0.00127  -0.00261   1.77692
   A30        1.47527  -0.00004   0.01034  -0.01195  -0.00146   1.47382
   A31        2.29579  -0.00029   0.00072  -0.02166  -0.02709   2.26869
   A32        1.55930   0.00005   0.00097   0.01006   0.01140   1.57070
   A33        1.45675   0.00018   0.04307   0.01952   0.06377   1.52052
   A34        0.82262  -0.00025  -0.00808  -0.00884  -0.01890   0.80372
   A35        2.09566   0.00000  -0.00015   0.00015  -0.00001   2.09565
   A36        2.08987  -0.00001  -0.00017  -0.00025  -0.00041   2.08945
   A37        2.09761   0.00002   0.00032   0.00009   0.00041   2.09803
   A38        2.09473  -0.00001   0.00002  -0.00021  -0.00018   2.09455
   A39        2.08817   0.00000  -0.00001   0.00013   0.00011   2.08828
   A40        2.10013   0.00001  -0.00002   0.00012   0.00010   2.10023
   A41        2.09569   0.00001   0.00009  -0.00007   0.00003   2.09573
   A42        2.09950   0.00000  -0.00013   0.00019   0.00005   2.09955
   A43        2.08791  -0.00001   0.00003  -0.00012  -0.00009   2.08782
   A44        2.09639   0.00000  -0.00029   0.00041   0.00009   2.09648
   A45        2.08888   0.00001   0.00026   0.00010   0.00037   2.08925
   A46        2.09779  -0.00001   0.00004  -0.00049  -0.00044   2.09735
   A47        1.87763  -0.00022  -0.00158   0.00135  -0.00202   1.87562
   A48        1.93569  -0.00037  -0.00077  -0.00457  -0.00374   1.93195
   A49        1.78645   0.00047  -0.00378   0.00756   0.00263   1.78908
   A50        1.95447   0.00059  -0.00157   0.00354   0.00089   1.95536
   A51        1.99053  -0.00066   0.00053  -0.00772  -0.00501   1.98552
   A52        1.91183   0.00014   0.00677  -0.00005   0.00695   1.91878
   A53        2.17644   0.00029   0.03693   0.01590   0.05519   2.23163
   A54        1.81888   0.00018  -0.00040   0.00087  -0.00441   1.81447
   A55        2.03237  -0.00132   0.00843  -0.00537   0.00678   2.03916
   A56        1.93845   0.00059  -0.00525   0.00335  -0.00298   1.93547
   A57        1.90938   0.00074  -0.00886   0.00312  -0.00545   1.90393
   A58        1.78618  -0.00048   0.00654  -0.00734   0.00184   1.78801
   A59        1.95640   0.00039  -0.00093   0.00476   0.00280   1.95920
   A60        2.22525  -0.00013  -0.03923  -0.01398  -0.05712   2.16813
   A61        1.90753   0.00013   0.00374   0.00172   0.00515   1.91268
   A62        1.97486   0.00007  -0.00109   0.00237   0.00072   1.97557
   A63        1.87481  -0.00003  -0.00432  -0.00051  -0.00420   1.87061
   A64        1.94116  -0.00006   0.00071  -0.00677  -0.00443   1.93673
   A65        1.86288   0.00001   0.00103   0.00000   0.00096   1.86384
   A66        1.89804  -0.00012  -0.00016   0.00329   0.00179   1.89983
   A67        1.92328   0.00024  -0.00266   0.01192   0.00570   1.92898
   A68        1.92672  -0.00003   0.00042  -0.00247  -0.00167   1.92504
   A69        1.95126  -0.00007  -0.00025  -0.00250  -0.00150   1.94976
   A70        1.88381  -0.00019   0.00163  -0.00281  -0.00048   1.88333
   A71        1.89380  -0.00008   0.00091  -0.00457  -0.00202   1.89177
   A72        1.88312   0.00012   0.00009   0.00012  -0.00013   1.88298
   A73        2.72626  -0.00004   0.03828  -0.00957   0.02631   2.75257
   A74        2.14533  -0.00143   0.00414  -0.00234   0.00177   2.14710
   A75        2.05719   0.00118  -0.00398   0.00227  -0.00175   2.05544
   A76        2.07757   0.00025   0.00081  -0.00065   0.00014   2.07771
   A77        2.09871   0.00000  -0.00047   0.00056   0.00009   2.09880
   A78        2.09268  -0.00015   0.00084  -0.00060   0.00023   2.09290
   A79        2.09179   0.00014  -0.00037   0.00005  -0.00033   2.09146
   A80        2.10759  -0.00020  -0.00034   0.00031  -0.00002   2.10756
   A81        2.08584   0.00015  -0.00096   0.00060  -0.00037   2.08547
   A82        2.08963   0.00005   0.00137  -0.00095   0.00041   2.09004
   A83        2.10153  -0.00004   0.00039  -0.00009   0.00030   2.10182
   A84        2.08617   0.00004  -0.00040   0.00040   0.00000   2.08617
   A85        2.09529   0.00001   0.00006  -0.00026  -0.00021   2.09509
   A86        2.09288  -0.00008  -0.00026  -0.00020  -0.00046   2.09243
   A87        2.09084   0.00003   0.00042  -0.00032   0.00011   2.09094
   A88        2.09935   0.00005  -0.00017   0.00054   0.00037   2.09973
   A89        2.08766   0.00008  -0.00002   0.00011   0.00007   2.08774
   A90        2.09698  -0.00005  -0.00009  -0.00008  -0.00017   2.09681
   A91        2.09851  -0.00003   0.00015  -0.00003   0.00012   2.09862
    D1       -0.03217   0.00001  -0.00108   0.00014  -0.00098  -0.03314
    D2        3.12333   0.00001   0.00005   0.00052   0.00058   3.12391
    D3        3.11625  -0.00001  -0.00204  -0.00044  -0.00253   3.11372
    D4       -0.01143  -0.00001  -0.00091  -0.00006  -0.00098  -0.01242
    D5        0.03162  -0.00003  -0.00024  -0.00302  -0.00330   0.02832
    D6       -3.06678  -0.00007  -0.00451  -0.00341  -0.00797  -3.07476
    D7       -3.11677  -0.00001   0.00072  -0.00244  -0.00175  -3.11852
    D8        0.06801  -0.00005  -0.00355  -0.00284  -0.00642   0.06159
    D9       -0.00048   0.00000   0.00038   0.00153   0.00194   0.00147
   D10       -3.12759   0.00001   0.00164   0.00117   0.00287  -3.12472
   D11        3.12711   0.00000  -0.00075   0.00115   0.00038   3.12749
[truncated: 2,690,382 more chars]
