# Supplementary material for: Enriching Alkene syn-Dihalogenation: Aryl Alkene, Bromine, Regio-Reversion, and Stereoconvergency
Source: Org Lett. 2026 Feb 25;28(9):3002–7. doi: 10.1021/acs.orglett.6c00241 (PMC12973299; doi:10.1021/acs.orglett.6c00241)
Supplement: Supplementary file 1 [file ol6c00241_si_001.zip › Fig 4b/Z-alkene/syn-dibromination SM.log]

 Entering Gaussian System, Link 0=g16
 Input=250423001_2ndBr_majorregio_smoptfreq_fromIRCrvs_6-31_gdp+_SMD_DCM_wB97XD.gjf
 Output=250423001_2ndBr_majorregio_smoptfreq_fromIRCrvs_6-31_gdp+_SMD_DCM_wB97XD.log
 Initial command:
 /home/ansgus3642/gaussian/g16/l1.exe "/home/ansgus3642/gaussian/scratch/Gau-114255.inp" -scrdir="/home/ansgus3642/gaussian/scratch/"
 Entering Link 1 = /home/ansgus3642/gaussian/g16/l1.exe PID=    114257.
  
 Copyright (c) 1988-2019, Gaussian, Inc.  All Rights Reserved.
  
 This is part of the Gaussian(R) 16 program.  It is based on
 the Gaussian(R) 09 system (copyright 2009, Gaussian, Inc.),
 the Gaussian(R) 03 system (copyright 2003, Gaussian, Inc.),
 the Gaussian(R) 98 system (copyright 1998, Gaussian, Inc.),
 the Gaussian(R) 94 system (copyright 1995, Gaussian, Inc.),
 the Gaussian 92(TM) system (copyright 1992, Gaussian, Inc.),
 the Gaussian 90(TM) system (copyright 1990, Gaussian, Inc.),
 the Gaussian 88(TM) system (copyright 1988, Gaussian, Inc.),
 the Gaussian 86(TM) system (copyright 1986, Carnegie Mellon
 University), and the Gaussian 82(TM) system (copyright 1983,
 Carnegie Mellon University). Gaussian is a federally registered
 trademark of Gaussian, Inc.
  
 This software contains proprietary and confidential information,
 including trade secrets, belonging to Gaussian, Inc.
  
 This software is provided under written license and may be
 used, copied, transmitted, or stored only in accord with that
 written license.
  
 The following legend is applicable only to US Government
 contracts under FAR:
  
                    RESTRICTED RIGHTS LEGEND
  
 Use, reproduction and disclosure by the US Government is
 subject to restrictions as set forth in subparagraphs (a)
 and (c) of the Commercial Computer Software - Restricted
 Rights clause in FAR 52.227-19.
  
 Gaussian, Inc.
 340 Quinnipiac St., Bldg. 40, Wallingford CT 06492
  
  
 ---------------------------------------------------------------
 Warning -- This program may not be used in any manner that
 competes with the business of Gaussian, Inc. or will provide
 assistance to any competitor of Gaussian, Inc.  The licensee
 of this program is prohibited from giving any competitor of
 Gaussian, Inc. access to this program.  By using this program,
 the user acknowledges that Gaussian, Inc. is engaged in the
 business of creating and licensing software in the field of
 computational chemistry and represents and warrants to the
 licensee that it is not a competitor of Gaussian, Inc. and that
 it will not use this program in any manner prohibited above.
 ---------------------------------------------------------------
  

 Cite this work as:
 Gaussian 16, Revision C.01,
 M. J. Frisch, G. W. Trucks, H. B. Schlegel, G. E. Scuseria, 
 M. A. Robb, J. R. Cheeseman, G. Scalmani, V. Barone, 
 G. A. Petersson, H. Nakatsuji, X. Li, M. Caricato, A. V. Marenich, 
 J. Bloino, B. G. Janesko, R. Gomperts, B. Mennucci, H. P. Hratchian, 
 J. V. Ortiz, A. F. Izmaylov, J. L. Sonnenberg, D. Williams-Young, 
 F. Ding, F. Lipparini, F. Egidi, J. Goings, B. Peng, A. Petrone, 
 T. Henderson, D. Ranasinghe, V. G. Zakrzewski, J. Gao, N. Rega, 
 G. Zheng, W. Liang, M. Hada, M. Ehara, K. Toyota, R. Fukuda, 
 J. Hasegawa, M. Ishida, T. Nakajima, Y. Honda, O. Kitao, H. Nakai, 
 T. Vreven, K. Throssell, J. A. Montgomery, Jr., J. E. Peralta, 
 F. Ogliaro, M. J. Bearpark, J. J. Heyd, E. N. Brothers, K. N. Kudin, 
 V. N. Staroverov, T. A. Keith, R. Kobayashi, J. Normand, 
 K. Raghavachari, A. P. Rendell, J. C. Burant, S. S. Iyengar, 
 J. Tomasi, M. Cossi, J. M. Millam, M. Klene, C. Adamo, R. Cammi, 
 J. W. Ochterski, R. L. Martin, K. Morokuma, O. Farkas, 
 J. B. Foresman, and D. J. Fox, Gaussian, Inc., Wallingford CT, 2019.
 
 ******************************************
 Gaussian 16:  ES64L-G16RevC.01  3-Jul-2019
                23-Apr-2025 
 ******************************************
 %mem=6GB
 %nprocshared=2
 Will use up to    2 processors via shared memory.
 ----------------------------------------------------------------------
 # opt=calcfc freq wb97xd/6-31+g(d,p) scrf=(smd,solvent=dichloromethane
 )
 ----------------------------------------------------------------------
 1/10=4,18=20,19=15,26=3,38=1/1,3;
 2/9=110,12=2,17=6,18=5,40=1/2;
 3/5=1,6=6,7=111,11=2,25=1,30=1,70=32201,71=2,72=9,74=-58,140=1/1,2,3;
 4//1;
 5/5=2,38=5,53=9/2;
 8/6=4,10=90,11=11/1;
 11/6=1,8=1,9=11,15=111,16=1/1,2,10;
 10/6=1,13=1/2;
 6/7=2,8=2,9=2,10=2,28=1/1;
 7/10=1,25=1/1,2,3,16;
 1/10=4,18=20,19=15,26=3/3(2);
 2/9=110/2;
 99//99;
 2/9=110/2;
 3/5=1,6=6,7=111,11=2,25=1,30=1,70=32205,71=1,72=9,74=-58/1,2,3;
 4/5=5,16=3,69=1/1;
 5/5=2,38=5,53=9/2;
 7//1,2,3,16;
 1/18=20,19=15,26=3/3(-5);
 2/9=110/2;
 6/7=2,8=2,9=2,10=2,19=2,28=1/1;
 99/9=1/99;
 -------------------
 Title Card Required
 -------------------
 Symbolic Z-matrix:
 Charge =  0 Multiplicity = 1
 C                     4.34786  -1.5153   -0.439 
 C                     4.96307  -2.26372   0.55809 
 C                     4.49341  -2.21358   1.87097 
 C                     3.37269  -1.45045   2.18075 
 C                     2.71998  -0.75095   1.16214 
 C                     3.22526  -0.73798  -0.14104 
 S                     2.5078    0.24521  -1.42466 
 C                     2.13252   1.73431  -0.54037 
 C                     1.60459   1.73487   0.75381 
 S                     1.26424   0.19963   1.58726 
 C                     1.31189   2.92377   1.42221 
 C                     1.47954   4.13254   0.75496 
 C                     1.95881   4.14152  -0.55383 
 C                     2.30412   2.95483  -1.19296 
 H                     2.0857    5.08291  -1.07819 
 H                     2.70749   2.97556  -2.20023 
 H                     0.93535   2.90285   2.44012 
 H                     1.23471   5.06187   1.25742 
 H                     4.74855  -1.51315  -1.44759 
 H                     2.99573  -1.41867   3.19815 
 H                     5.83258  -2.86485   0.31347 
 H                     4.99454  -2.77057   2.65498 
 C                    -0.29271  -0.53522   0.67584 
 H                     0.0606   -0.87311  -0.29831 
 C                    -1.31755   0.63058   0.55228 
 H                    -1.00714   1.46274   1.1858 
 C                    -0.77771  -1.71663   1.51114 
 H                    -1.69981  -2.02604   1.0149 
 C                     0.16357  -2.91723   1.54148 
 H                     1.03803  -2.75938   2.17856 
 H                    -0.37233  -3.78446   1.93887 
 H                     0.50042  -3.1635    0.53004 
 H                    -1.0479   -1.3913    2.52299 
 C                    -2.76565   0.35083   0.91899 
 C                    -3.61698  -0.48149   0.18109 
 C                    -3.26989   1.00107   2.04873 
 C                    -4.93898  -0.65936   0.58233 
 H                    -3.23036  -1.00175  -0.69245 
 C                    -4.59229   0.81539   2.45289 
 H                    -2.6238    1.66028   2.62389 
 C                    -5.43538  -0.01027   1.71472 
 H                    -5.58778  -1.30854   0.00135 
 H                    -4.9616    1.32937   3.33533 
 H                    -6.46855  -0.15064   2.01843 
 Br                   -1.23787   1.43619  -1.25243 
 Br                   -1.36703  -2.34392  -1.82718 
 
 Add virtual bond connecting atoms Br46       and H24        Dist= 4.83D+00.
 Add virtual bond connecting atoms Br46       and H38        Dist= 4.84D+00.

 GradGradGradGradGradGradGradGradGradGradGradGradGradGradGradGradGradGrad
 Berny optimization.
 Initialization pass.
                           ----------------------------
                           !    Initial Parameters    !
                           ! (Angstroms and Degrees)  !
 --------------------------                            --------------------------
 ! Name  Definition              Value          Derivative Info.                !
 --------------------------------------------------------------------------------
 ! R1    R(1,2)                  1.3903         calculate D2E/DX2 analytically  !
 ! R2    R(1,6)                  1.3976         calculate D2E/DX2 analytically  !
 ! R3    R(1,19)                 1.0853         calculate D2E/DX2 analytically  !
 ! R4    R(2,3)                  1.3953         calculate D2E/DX2 analytically  !
 ! R5    R(2,21)                 1.085          calculate D2E/DX2 analytically  !
 ! R6    R(3,4)                  1.3908         calculate D2E/DX2 analytically  !
 ! R7    R(3,22)                 1.0845         calculate D2E/DX2 analytically  !
 ! R8    R(4,5)                  1.3975         calculate D2E/DX2 analytically  !
 ! R9    R(4,20)                 1.0855         calculate D2E/DX2 analytically  !
 ! R10   R(5,6)                  1.3978         calculate D2E/DX2 analytically  !
 ! R11   R(5,10)                 1.7898         calculate D2E/DX2 analytically  !
 ! R12   R(6,7)                  1.7689         calculate D2E/DX2 analytically  !
 ! R13   R(7,8)                  1.7721         calculate D2E/DX2 analytically  !
 ! R14   R(8,9)                  1.3977         calculate D2E/DX2 analytically  !
 ! R15   R(8,14)                 1.3946         calculate D2E/DX2 analytically  !
 ! R16   R(9,10)                 1.7797         calculate D2E/DX2 analytically  !
 ! R17   R(9,11)                 1.395          calculate D2E/DX2 analytically  !
 ! R18   R(10,23)                1.948          calculate D2E/DX2 analytically  !
 ! R19   R(11,12)                1.3909         calculate D2E/DX2 analytically  !
 ! R20   R(11,17)                1.0855         calculate D2E/DX2 analytically  !
 ! R21   R(12,13)                1.3938         calculate D2E/DX2 analytically  !
 ! R22   R(12,18)                1.0845         calculate D2E/DX2 analytically  !
 ! R23   R(13,14)                1.3914         calculate D2E/DX2 analytically  !
 ! R24   R(13,15)                1.085          calculate D2E/DX2 analytically  !
 ! R25   R(14,16)                1.0852         calculate D2E/DX2 analytically  !
 ! R26   R(23,24)                1.0899         calculate D2E/DX2 analytically  !
 ! R27   R(23,25)                1.5571         calculate D2E/DX2 analytically  !
 ! R28   R(23,27)                1.526          calculate D2E/DX2 analytically  !
 ! R29   R(24,46)                2.5571         calculate D2E/DX2 analytically  !
 ! R30   R(25,26)                1.091          calculate D2E/DX2 analytically  !
 ! R31   R(25,34)                1.5198         calculate D2E/DX2 analytically  !
 ! R32   R(25,45)                1.978          calculate D2E/DX2 analytically  !
 ! R33   R(27,28)                1.0919         calculate D2E/DX2 analytically  !
 ! R34   R(27,29)                1.5259         calculate D2E/DX2 analytically  !
 ! R35   R(27,33)                1.0967         calculate D2E/DX2 analytically  !
 ! R36   R(29,30)                1.0934         calculate D2E/DX2 analytically  !
 ! R37   R(29,31)                1.0942         calculate D2E/DX2 analytically  !
 ! R38   R(29,32)                1.0941         calculate D2E/DX2 analytically  !
 ! R39   R(34,35)                1.4007         calculate D2E/DX2 analytically  !
 ! R40   R(34,36)                1.3976         calculate D2E/DX2 analytically  !
 ! R41   R(35,37)                1.393          calculate D2E/DX2 analytically  !
 ! R42   R(35,38)                1.0878         calculate D2E/DX2 analytically  !
 ! R43   R(36,39)                1.3952         calculate D2E/DX2 analytically  !
 ! R44   R(36,40)                1.0876         calculate D2E/DX2 analytically  !
 ! R45   R(37,41)                1.3964         calculate D2E/DX2 analytically  !
 ! R46   R(37,42)                1.0862         calculate D2E/DX2 analytically  !
 ! R47   R(38,46)                2.5615         calculate D2E/DX2 analytically  !
 ! R48   R(39,41)                1.3919         calculate D2E/DX2 analytically  !
 ! R49   R(39,43)                1.0859         calculate D2E/DX2 analytically  !
 ! R50   R(41,44)                1.086          calculate D2E/DX2 analytically  !
 ! A1    A(2,1,6)              120.1298         calculate D2E/DX2 analytically  !
 ! A2    A(2,1,19)             120.279          calculate D2E/DX2 analytically  !
 ! A3    A(6,1,19)             119.5771         calculate D2E/DX2 analytically  !
 ! A4    A(1,2,3)              120.4345         calculate D2E/DX2 analytically  !
 ! A5    A(1,2,21)             119.4186         calculate D2E/DX2 analytically  !
 ! A6    A(3,2,21)             120.1196         calculate D2E/DX2 analytically  !
 ! A7    A(2,3,4)              120.0359         calculate D2E/DX2 analytically  !
 ! A8    A(2,3,22)             120.4151         calculate D2E/DX2 analytically  !
 ! A9    A(4,3,22)             119.5485         calculate D2E/DX2 analytically  !
 ! A10   A(3,4,5)              119.2533         calculate D2E/DX2 analytically  !
 ! A11   A(3,4,20)             120.3099         calculate D2E/DX2 analytically  !
 ! A12   A(5,4,20)             120.4199         calculate D2E/DX2 analytically  !
 ! A13   A(4,5,6)              121.0227         calculate D2E/DX2 analytically  !
 ! A14   A(4,5,10)             118.2034         calculate D2E/DX2 analytically  !
 ! A15   A(6,5,10)             120.6991         calculate D2E/DX2 analytically  !
 ! A16   A(1,6,5)              118.945          calculate D2E/DX2 analytically  !
 ! A17   A(1,6,7)              118.6999         calculate D2E/DX2 analytically  !
 ! A18   A(5,6,7)              122.3498         calculate D2E/DX2 analytically  !
 ! A19   A(6,7,8)              101.0022         calculate D2E/DX2 analytically  !
 ! A20   A(7,8,9)              122.8455         calculate D2E/DX2 analytically  !
 ! A21   A(7,8,14)             118.4148         calculate D2E/DX2 analytically  !
 ! A22   A(9,8,14)             118.6457         calculate D2E/DX2 analytically  !
 ! A23   A(8,9,10)             120.3646         calculate D2E/DX2 analytically  !
 ! A24   A(8,9,11)             121.551          calculate D2E/DX2 analytically  !
 ! A25   A(10,9,11)            118.0784         calculate D2E/DX2 analytically  !
 ! A26   A(5,10,9)             101.0323         calculate D2E/DX2 analytically  !
 ! A27   A(5,10,23)            109.7907         calculate D2E/DX2 analytically  !
 ! A28   A(9,10,23)            105.0197         calculate D2E/DX2 analytically  !
 ! A29   A(9,11,12)            119.048          calculate D2E/DX2 analytically  !
 ! A30   A(9,11,17)            120.3759         calculate D2E/DX2 analytically  !
 ! A31   A(12,11,17)           120.5588         calculate D2E/DX2 analytically  !
 ! A32   A(11,12,13)           119.8365         calculate D2E/DX2 analytically  !
 ! A33   A(11,12,18)           119.6877         calculate D2E/DX2 analytically  !
 ! A34   A(13,12,18)           120.4757         calculate D2E/DX2 analytically  !
 ! A35   A(12,13,14)           120.7421         calculate D2E/DX2 analytically  !
 ! A36   A(12,13,15)           119.9732         calculate D2E/DX2 analytically  !
 ! A37   A(14,13,15)           119.2725         calculate D2E/DX2 analytically  !
 ! A38   A(8,14,13)            120.0612         calculate D2E/DX2 analytically  !
 ! A39   A(8,14,16)            119.7862         calculate D2E/DX2 analytically  !
 ! A40   A(13,14,16)           120.1526         calculate D2E/DX2 analytically  !
 ! A41   A(10,23,24)           106.0232         calculate D2E/DX2 analytically  !
 ! A42   A(10,23,25)           106.3038         calculate D2E/DX2 analytically  !
 ! A43   A(10,23,27)           106.8557         calculate D2E/DX2 analytically  !
 ! A44   A(24,23,25)           111.9951         calculate D2E/DX2 analytically  !
 ! A45   A(24,23,27)           110.625          calculate D2E/DX2 analytically  !
 ! A46   A(25,23,27)           114.4486         calculate D2E/DX2 analytically  !
 ! A47   A(23,24,46)           122.1207         calculate D2E/DX2 analytically  !
 ! A48   A(23,25,26)           109.7393         calculate D2E/DX2 analytically  !
 ! A49   A(23,25,34)           118.045          calculate D2E/DX2 analytically  !
 ! A50   A(23,25,45)           110.5375         calculate D2E/DX2 analytically  !
 ! A51   A(26,25,34)           105.7474         calculate D2E/DX2 analytically  !
 ! A52   A(26,25,45)           101.9872         calculate D2E/DX2 analytically  !
 ! A53   A(34,25,45)           109.4819         calculate D2E/DX2 analytically  !
 ! A54   A(23,27,28)           103.8283         calculate D2E/DX2 analytically  !
 ! A55   A(23,27,29)           115.0854         calculate D2E/DX2 analytically  !
 ! A56   A(23,27,33)           110.7124         calculate D2E/DX2 analytically  !
 ! A57   A(28,27,29)           107.8796         calculate D2E/DX2 analytically  !
 ! A58   A(28,27,33)           107.177          calculate D2E/DX2 analytically  !
 ! A59   A(29,27,33)           111.5335         calculate D2E/DX2 analytically  !
 ! A60   A(27,29,30)           113.0393         calculate D2E/DX2 analytically  !
 ! A61   A(27,29,31)           109.191          calculate D2E/DX2 analytically  !
 ! A62   A(27,29,32)           110.4039         calculate D2E/DX2 analytically  !
 ! A63   A(30,29,31)           107.1287         calculate D2E/DX2 analytically  !
 ! A64   A(30,29,32)           108.9595         calculate D2E/DX2 analytically  !
 ! A65   A(31,29,32)           107.946          calculate D2E/DX2 analytically  !
 ! A66   A(25,34,35)           124.151          calculate D2E/DX2 analytically  !
 ! A67   A(25,34,36)           116.9473         calculate D2E/DX2 analytically  !
 ! A68   A(35,34,36)           118.8817         calculate D2E/DX2 analytically  !
 ! A69   A(34,35,37)           120.0631         calculate D2E/DX2 analytically  !
 ! A70   A(34,35,38)           119.4222         calculate D2E/DX2 analytically  !
 ! A71   A(37,35,38)           120.5019         calculate D2E/DX2 analytically  !
 ! A72   A(34,36,39)           120.9436         calculate D2E/DX2 analytically  !
 ! A73   A(34,36,40)           119.6794         calculate D2E/DX2 analytically  !
 ! A74   A(39,36,40)           119.3769         calculate D2E/DX2 analytically  !
 ! A75   A(35,37,41)           120.7704         calculate D2E/DX2 analytically  !
 ! A76   A(35,37,42)           119.2826         calculate D2E/DX2 analytically  !
 ! A77   A(41,37,42)           119.9465         calculate D2E/DX2 analytically  !
 ! A78   A(35,38,46)           149.875          calculate D2E/DX2 analytically  !
 ! A79   A(36,39,41)           119.9625         calculate D2E/DX2 analytically  !
 ! A80   A(36,39,43)           119.6527         calculate D2E/DX2 analytically  !
 ! A81   A(41,39,43)           120.3784         calculate D2E/DX2 analytically  !
 ! A82   A(37,41,39)           119.3702         calculate D2E/DX2 analytically  !
 ! A83   A(37,41,44)           120.3237         calculate D2E/DX2 analytically  !
 ! A84   A(39,41,44)           120.3058         calculate D2E/DX2 analytically  !
 ! A85   A(24,46,38)            80.7861         calculate D2E/DX2 analytically  !
 ! D1    D(6,1,2,3)             -2.0346         calculate D2E/DX2 analytically  !
 ! D2    D(6,1,2,21)           179.8635         calculate D2E/DX2 analytically  !
 ! D3    D(19,1,2,3)           176.5957         calculate D2E/DX2 analytically  !
 ! D4    D(19,1,2,21)           -1.5061         calculate D2E/DX2 analytically  !
 ! D5    D(2,1,6,5)             -1.3797         calculate D2E/DX2 analytically  !
 ! D6    D(2,1,6,7)            177.8008         calculate D2E/DX2 analytically  !
 ! D7    D(19,1,6,5)           179.9803         calculate D2E/DX2 analytically  !
 ! D8    D(19,1,6,7)            -0.8392         calculate D2E/DX2 analytically  !
 ! D9    D(1,2,3,4)              2.395          calculate D2E/DX2 analytically  !
 ! D10   D(1,2,3,22)          -177.8696         calculate D2E/DX2 analytically  !
 ! D11   D(21,2,3,4)          -179.5165         calculate D2E/DX2 analytically  !
 ! D12   D(21,2,3,22)            0.2189         calculate D2E/DX2 analytically  !
 ! D13   D(2,3,4,5)              0.677          calculate D2E/DX2 analytically  !
 ! D14   D(2,3,4,20)           179.1918         calculate D2E/DX2 analytically  !
 ! D15   D(22,3,4,5)          -179.0607         calculate D2E/DX2 analytically  !
 ! D16   D(22,3,4,20)           -0.5459         calculate D2E/DX2 analytically  !
 ! D17   D(3,4,5,6)             -4.1554         calculate D2E/DX2 analytically  !
 ! D18   D(3,4,5,10)           178.9681         calculate D2E/DX2 analytically  !
 ! D19   D(20,4,5,6)           177.3315         calculate D2E/DX2 analytically  !
 ! D20   D(20,4,5,10)            0.4549         calculate D2E/DX2 analytically  !
 ! D21   D(4,5,6,1)              4.4991         calculate D2E/DX2 analytically  !
 ! D22   D(4,5,6,7)           -174.6501         calculate D2E/DX2 analytically  !
 ! D23   D(10,5,6,1)          -178.7022         calculate D2E/DX2 analytically  !
 ! D24   D(10,5,6,7)             2.1486         calculate D2E/DX2 analytically  !
 ! D25   D(4,5,10,9)           133.3134         calculate D2E/DX2 analytically  !
 ! D26   D(4,5,10,23)         -116.1528         calculate D2E/DX2 analytically  !
 ! D27   D(6,5,10,9)           -43.5737         calculate D2E/DX2 analytically  !
 ! D28   D(6,5,10,23)           66.9601         calculate D2E/DX2 analytically  !
 ! D29   D(1,6,7,8)           -139.2441         calculate D2E/DX2 analytically  !
 ! D30   D(5,6,7,8)             39.907          calculate D2E/DX2 analytically  !
 ! D31   D(6,7,8,9)            -41.0438         calculate D2E/DX2 analytically  !
 ! D32   D(6,7,8,14)           142.5337         calculate D2E/DX2 analytically  !
 ! D33   D(7,8,9,10)            -0.5319         calculate D2E/DX2 analytically  !
 ! D34   D(7,8,9,11)          -179.6245         calculate D2E/DX2 analytically  !
 ! D35   D(14,8,9,10)          175.8827         calculate D2E/DX2 analytically  !
 ! D36   D(14,8,9,11)           -3.2099         calculate D2E/DX2 analytically  !
 ! D37   D(7,8,14,13)          176.8988         calculate D2E/DX2 analytically  !
 ! D38   D(7,8,14,16)           -3.0948         calculate D2E/DX2 analytically  !
 ! D39   D(9,8,14,13)            0.3234         calculate D2E/DX2 analytically  !
 ! D40   D(9,8,14,16)         -179.6702         calculate D2E/DX2 analytically  !
 ! D41   D(8,9,10,5)            42.5312         calculate D2E/DX2 analytically  !
 ! D42   D(8,9,10,23)          -71.6406         calculate D2E/DX2 analytically  !
 ! D43   D(11,9,10,5)         -138.3452         calculate D2E/DX2 analytically  !
 ! D44   D(11,9,10,23)         107.483          calculate D2E/DX2 analytically  !
 ! D45   D(8,9,11,12)            3.6737         calculate D2E/DX2 analytically  !
 ! D46   D(8,9,11,17)         -177.8284         calculate D2E/DX2 analytically  !
 ! D47   D(10,9,11,12)        -175.439          calculate D2E/DX2 analytically  !
 ! D48   D(10,9,11,17)           3.059          calculate D2E/DX2 analytically  !
 ! D49   D(5,10,23,24)         -35.7426         calculate D2E/DX2 analytically  !
 ! D50   D(5,10,23,25)        -155.0827         calculate D2E/DX2 analytically  !
 ! D51   D(5,10,23,27)          82.2885         calculate D2E/DX2 analytically  !
 ! D52   D(9,10,23,24)          72.1431         calculate D2E/DX2 analytically  !
 ! D53   D(9,10,23,25)         -47.197          calculate D2E/DX2 analytically  !
 ! D54   D(9,10,23,27)        -169.8258         calculate D2E/DX2 analytically  !
 ! D55   D(9,11,12,13)          -1.2364         calculate D2E/DX2 analytically  !
 ! D56   D(9,11,12,18)         178.6824         calculate D2E/DX2 analytically  !
 ! D57   D(17,11,12,13)       -179.7315         calculate D2E/DX2 analytically  !
 ! D58   D(17,11,12,18)          0.1873         calculate D2E/DX2 analytically  !
 ! D59   D(11,12,13,14)         -1.5897         calculate D2E/DX2 analytically  !
 ! D60   D(11,12,13,15)        179.691          calculate D2E/DX2 analytically  !
 ! D61   D(18,12,13,14)        178.4922         calculate D2E/DX2 analytically  !
 ! D62   D(18,12,13,15)         -0.2272         calculate D2E/DX2 analytically  !
 ! D63   D(12,13,14,8)           2.0519         calculate D2E/DX2 analytically  !
 ! D64   D(12,13,14,16)       -177.9545         calculate D2E/DX2 analytically  !
 ! D65   D(15,13,14,8)        -179.2199         calculate D2E/DX2 analytically  !
 ! D66   D(15,13,14,16)          0.7737         calculate D2E/DX2 analytically  !
 ! D67   D(10,23,24,46)        167.9742         calculate D2E/DX2 analytically  !
 ! D68   D(25,23,24,46)        -76.4944         calculate D2E/DX2 analytically  !
 ! D69   D(27,23,24,46)         52.4792         calculate D2E/DX2 analytically  !
 ! D70   D(10,23,25,26)        -12.5928         calculate D2E/DX2 analytically  !
 ! D71   D(10,23,25,34)       -133.7811         calculate D2E/DX2 analytically  !
 ! D72   D(10,23,25,45)         99.1267         calculate D2E/DX2 analytically  !
 ! D73   D(24,23,25,26)       -127.9533         calculate D2E/DX2 analytically  !
 ! D74   D(24,23,25,34)        110.8583         calculate D2E/DX2 analytically  !
 ! D75   D(24,23,25,45)        -16.2338         calculate D2E/DX2 analytically  !
 ! D76   D(27,23,25,26)        105.1078         calculate D2E/DX2 analytically  !
 ! D77   D(27,23,25,34)        -16.0806         calculate D2E/DX2 analytically  !
 ! D78   D(27,23,25,45)       -143.1728         calculate D2E/DX2 analytically  !
 ! D79   D(10,23,27,28)        174.6012         calculate D2E/DX2 analytically  !
 ! D80   D(10,23,27,29)        -67.7313         calculate D2E/DX2 analytically  !
 ! D81   D(10,23,27,33)         59.8785         calculate D2E/DX2 analytically  !
 ! D82   D(24,23,27,28)        -70.425          calculate D2E/DX2 analytically  !
 ! D83   D(24,23,27,29)         47.2424         calculate D2E/DX2 analytically  !
 ! D84   D(24,23,27,33)        174.8522         calculate D2E/DX2 analytically  !
 ! D85   D(25,23,27,28)         57.2158         calculate D2E/DX2 analytically  !
 ! D86   D(25,23,27,29)        174.8832         calculate D2E/DX2 analytically  !
 ! D87   D(25,23,27,33)        -57.5069         calculate D2E/DX2 analytically  !
 ! D88   D(23,24,46,38)         31.9892         calculate D2E/DX2 analytically  !
 ! D89   D(23,25,34,35)        -68.5583         calculate D2E/DX2 analytically  !
 ! D90   D(23,25,34,36)        113.0917         calculate D2E/DX2 analytically  !
 ! D91   D(26,25,34,35)        168.2246         calculate D2E/DX2 analytically  !
 ! D92   D(26,25,34,36)        -10.1254         calculate D2E/DX2 analytically  !
 ! D93   D(45,25,34,35)         59.0377         calculate D2E/DX2 analytically  !
 ! D94   D(45,25,34,36)       -119.3123         calculate D2E/DX2 analytically  !
 ! D95   D(23,27,29,30)         75.1971         calculate D2E/DX2 analytically  !
 ! D96   D(23,27,29,31)       -165.6655         calculate D2E/DX2 analytically  !
 ! D97   D(23,27,29,32)        -47.1393         calculate D2E/DX2 analytically  !
 ! D98   D(28,27,29,30)       -169.4423         calculate D2E/DX2 analytically  !
 ! D99   D(28,27,29,31)        -50.3049         calculate D2E/DX2 analytically  !
 ! D100  D(28,27,29,32)         68.2214         calculate D2E/DX2 analytically  !
 ! D101  D(33,27,29,30)        -51.9978         calculate D2E/DX2 analytically  !
 ! D102  D(33,27,29,31)         67.1396         calculate D2E/DX2 analytically  !
 ! D103  D(33,27,29,32)       -174.3342         calculate D2E/DX2 analytically  !
 ! D104  D(25,34,35,37)       -178.8471         calculate D2E/DX2 analytically  !
 ! D105  D(25,34,35,38)          2.4497         calculate D2E/DX2 analytically  !
 ! D106  D(36,34,35,37)         -0.5269         calculate D2E/DX2 analytically  !
 ! D107  D(36,34,35,38)       -179.2301         calculate D2E/DX2 analytically  !
 ! D108  D(25,34,36,39)        179.3364         calculate D2E/DX2 analytically  !
 ! D109  D(25,34,36,40)         -0.7809         calculate D2E/DX2 analytically  !
 ! D110  D(35,34,36,39)          0.8958         calculate D2E/DX2 analytically  !
 ! D111  D(35,34,36,40)       -179.2215         calculate D2E/DX2 analytically  !
 ! D112  D(34,35,37,41)          0.3204         calculate D2E/DX2 analytically  !
 ! D113  D(34,35,37,42)       -179.9319         calculate D2E/DX2 analytically  !
 ! D114  D(38,35,37,41)        179.0095         calculate D2E/DX2 analytically  !
 ! D115  D(38,35,37,42)         -1.2429         calculate D2E/DX2 analytically  !
 ! D116  D(34,35,38,46)         42.5032         calculate D2E/DX2 analytically  !
 ! D117  D(37,35,38,46)       -136.1941         calculate D2E/DX2 analytically  !
 ! D118  D(34,36,39,41)         -1.0518         calculate D2E/DX2 analytically  !
 ! D119  D(34,36,39,43)        179.8638         calculate D2E/DX2 analytically  !
 ! D120  D(40,36,39,41)        179.0652         calculate D2E/DX2 analytically  !
 ! D121  D(40,36,39,43)         -0.0193         calculate D2E/DX2 analytically  !
 ! D122  D(35,37,41,39)         -0.4641         calculate D2E/DX2 analytically  !
 ! D123  D(35,37,41,44)        179.7223         calculate D2E/DX2 analytically  !
 ! D124  D(42,37,41,39)        179.79           calculate D2E/DX2 analytically  !
 ! D125  D(42,37,41,44)         -0.0237         calculate D2E/DX2 analytically  !
 ! D126  D(35,38,46,24)        -32.3933         calculate D2E/DX2 analytically  !
 ! D127  D(36,39,41,37)          0.8211         calculate D2E/DX2 analytically  !
 ! D128  D(36,39,41,44)       -179.3652         calculate D2E/DX2 analytically  !
 ! D129  D(43,39,41,37)        179.8988         calculate D2E/DX2 analytically  !
 ! D130  D(43,39,41,44)         -0.2875         calculate D2E/DX2 analytically  !
 --------------------------------------------------------------------------------
 Trust Radius=3.00D-01 FncErr=1.00D-07 GrdErr=1.00D-06 EigMax=2.50D+02 EigMin=1.00D-04
 Number of steps in this run=    275 maximum allowed number of steps=    276.
 GradGradGradGradGradGradGradGradGradGradGradGradGradGradGradGradGradGrad

                          Input orientation:                          
 ---------------------------------------------------------------------
 Center     Atomic      Atomic             Coordinates (Angstroms)
 Number     Number       Type             X           Y           Z
 ---------------------------------------------------------------------
      1          6           0        4.347861   -1.515297   -0.439000
      2          6           0        4.963069   -2.263716    0.558090
      3          6           0        4.493405   -2.213576    1.870973
      4          6           0        3.372693   -1.450449    2.180747
      5          6           0        2.719982   -0.750947    1.162143
      6          6           0        3.225261   -0.737975   -0.141043
      7         16           0        2.507804    0.245210   -1.424655
      8          6           0        2.132520    1.734307   -0.540373
      9          6           0        1.604593    1.734867    0.753809
     10         16           0        1.264235    0.199631    1.587261
     11          6           0        1.311893    2.923765    1.422213
     12          6           0        1.479544    4.132538    0.754959
     13          6           0        1.958814    4.141517   -0.553826
     14          6           0        2.304118    2.954830   -1.192964
     15          1           0        2.085699    5.082915   -1.078194
     16          1           0        2.707494    2.975560   -2.200227
     17          1           0        0.935354    2.902847    2.440123
     18          1           0        1.234713    5.061869    1.257422
     19          1           0        4.748552   -1.513147   -1.447585
     20          1           0        2.995728   -1.418666    3.198151
     21          1           0        5.832582   -2.864853    0.313472
     22          1           0        4.994537   -2.770566    2.654984
     23          6           0       -0.292712   -0.535219    0.675839
     24          1           0        0.060602   -0.873106   -0.298308
     25          6           0       -1.317548    0.630575    0.552284
     26          1           0       -1.007139    1.462737    1.185798
     27          6           0       -0.777712   -1.716632    1.511140
     28          1           0       -1.699813   -2.026045    1.014903
     29          6           0        0.163567   -2.917226    1.541482
     30          1           0        1.038031   -2.759383    2.178561
     31          1           0       -0.372333   -3.784462    1.938870
     32          1           0        0.500417   -3.163502    0.530042
     33          1           0       -1.047899   -1.391299    2.522987
     34          6           0       -2.765652    0.350833    0.918993
     35          6           0       -3.616980   -0.481485    0.181090
     36          6           0       -3.269891    1.001069    2.048732
     37          6           0       -4.938978   -0.659362    0.582331
     38          1           0       -3.230363   -1.001753   -0.692449
     39          6           0       -4.592285    0.815387    2.452887
     40          1           0       -2.623796    1.660282    2.623886
     41          6           0       -5.435383   -0.010271    1.714724
     42          1           0       -5.587779   -1.308536    0.001348
     43          1           0       -4.961598    1.329374    3.335332
     44          1           0       -6.468554   -0.150637    2.018425
     45         35           0       -1.237869    1.436190   -1.252429
     46         35           0       -1.367029   -2.343920   -1.827182
 ---------------------------------------------------------------------
                    Distance matrix (angstroms):
                    1          2          3          4          5
     1  C    0.000000
     2  C    1.390252   0.000000
     3  C    2.417592   1.395263   0.000000
     4  C    2.796110   2.413237   1.390798   0.000000
     5  C    2.407879   2.772145   2.405567   1.397458   0.000000
     6  C    1.397583   2.415916   2.798892   2.433118   1.397773
     7  S    2.730698   4.031664   4.566115   4.077035   2.780085
     8  C    3.934201   5.020241   5.193664   4.368660   3.069228
     9  C    4.417225   5.225546   5.018316   3.912616   2.755014
    10  S    4.068840   4.561649   4.041237   2.742368   1.789839
    11  C    5.690913   6.402168   6.059346   4.894489   3.943838
    12  C    6.445993   7.285998   7.113509   6.065198   5.054989
    13  C    6.141683   7.161628   7.258857   6.383340   5.240241
    14  C    4.972664   6.113054   6.394772   5.650687   4.410471
    15  H    7.004452   8.057895   8.230031   7.413629   6.281351
    16  H    5.095147   6.336083   6.833102   6.262985   5.019217
    17  H    6.281286   6.816004   6.257910   4.995907   4.262434
    18  H    7.471857   8.249479   7.995475   6.916196   6.000328
    19  H    1.085266   2.152232   3.401254   3.880942   3.392156
    20  H    3.881555   3.399186   2.153211   1.085460   2.160373
    21  H    2.142875   1.085015   2.154847   3.396809   3.857087
    22  H    3.400974   2.157511   1.084456   2.144292   3.388368
    23  C    4.872200   5.533968   5.210772   4.066643   3.059306
    24  H    4.337372   5.167339   5.113940   4.177198   3.036469
    25  C    6.138751   6.915425   6.602674   5.383392   4.310705
    26  H    6.339139   7.065681   6.651370   5.353457   4.335019
    27  C    5.487721   5.845013   5.306704   4.212492   3.645300
    28  H    6.240918   6.682751   6.254916   5.236489   4.602406
    29  C    4.836944   4.942606   4.398998   3.585887   3.372228
    30  H    4.399358   4.275223   3.511713   2.676557   2.809961
    31  H    5.751835   5.717144   5.113482   4.419428   4.400901
    32  H    4.296330   4.552545   4.317917   3.729524   3.338629
    33  H    6.156539   6.383860   5.639797   4.434215   4.056954
    34  C    7.478546   8.166961   7.757343   6.520423   5.600466
    35  C    8.055555   8.771301   8.463698   7.334374   6.418112
    36  C    8.399467   8.981228   8.404422   7.081758   6.303505
    37  C    9.381957  10.031205   9.646037   8.500860   7.681422
    38  H    7.599832   8.383837   8.227772   7.215049   6.237710
    39  C    9.680977  10.216453   9.594947   8.285466   7.588720
    40  H    8.250429   8.787821   8.138071   6.769852   6.042076
    41  C   10.129931  10.702505  10.171519   8.937197   8.207553
    42  H    9.947542  10.608616  10.292952   9.222797   8.406976
    43  H   10.440487  10.914320  10.202643   8.861201   8.249676
    44  H   11.175691  11.716641  11.155358   9.928041   9.247853
    45  Br   6.369719   7.444388   7.478231   6.432470   5.126237
    46  Br   5.939161   6.765064   6.930947   6.271104   5.308228
                    6          7          8          9         10
     6  C    0.000000
     7  S    1.768914   0.000000
     8  C    2.732348   1.772062   0.000000
     9  C    3.089057   2.789368   1.397718   0.000000
    10  S    2.777006   3.258862   2.763327   1.779729   0.000000
    11  C    4.417362   4.087728   2.437208   1.394961   2.729545
    12  C    5.250928   4.573768   2.802815   2.400930   4.025772
    13  C    5.058035   4.030005   2.413507   2.761765   4.539291
    14  C    3.948652   2.727125   1.394632   2.401577   4.049954
    15  H    6.004966   4.868429   3.391846   3.846703   5.623692
    16  H    4.277694   2.845382   2.150911   3.388516   4.912621
    17  H    5.016142   4.946933   3.417901   2.157710   2.853579
    18  H    6.289370   5.658136   3.887260   3.385171   4.873502
    19  H    2.151362   2.848385   4.267624   5.027943   4.927917
    20  H    3.415588   4.937296   4.966178   4.225498   2.865645
    21  H    3.395337   4.873164   5.964208   6.263163   5.646538
    22  H    3.883237   5.649973   6.220557   5.950220   4.886436
    23  C    3.617256   3.586647   3.537184   2.959584   1.948019
    24  H    3.171444   2.916862   3.339168   3.208174   2.480901
    25  C    4.794867   4.323206   3.783529   3.130332   2.814692
    26  H    4.951449   4.544410   3.593171   2.661168   2.629781
    27  C    4.439738   4.823104   4.958542   4.261663   2.801322
    28  H    5.220315   5.367875   5.589804   5.013156   3.750574
    29  C    4.117523   4.928937   5.463301   4.933453   3.305808
    30  H    3.775000   4.916399   5.365050   4.748599   3.025982
    31  H    5.152650   5.987215   6.548110   5.981271   4.321456
    32  H    3.709220   4.412455   5.272389   5.026261   3.607186
    33  H    5.077774   5.559232   5.410051   4.465268   2.958480
    34  C    6.180632   5.771757   5.294888   4.587143   4.087717
    35  C    6.854620   6.373341   6.203789   5.701320   5.125183
    36  C    7.071520   6.783620   6.035491   5.096654   4.627478
    37  C    8.196600   7.765359   7.549583   6.969940   6.342524
    38  H    6.484498   5.917567   6.022430   5.740867   5.180908
    39  C    8.381851   8.109975   7.418020   6.491040   5.952083
    40  H    6.899850   6.687782   5.713191   4.624070   4.280757
    41  C    8.887079   8.544893   8.087161   7.316429   6.704117
    42  H    8.832638   8.365768   8.315971   7.845936   7.193037
    43  H    9.131472   8.923276   8.093922   7.067075   6.564531
    44  H    9.948785   9.622188   9.169457   8.386303   7.752717
    45  Br   5.087406   3.934229   3.457661   3.491961   3.981638
    46  Br   5.148908   4.677601   5.525817   5.668206   5.005160
                   11         12         13         14         15
    11  C    0.000000
    12  C    1.390851   0.000000
    13  C    2.409597   1.393807   0.000000
    14  C    2.797253   2.421017   1.391387   0.000000
    15  H    3.393043   2.151997   1.085031   2.142341   0.000000
    16  H    3.882326   3.402879   2.151886   1.085228   2.467090
    17  H    1.085523   2.155936   3.397868   3.882723   4.295875
    18  H    2.145834   1.084466   2.156847   3.404061   2.485905
    19  H    6.303376   6.885592   6.368412   5.099305   7.122869
    20  H    4.984573   6.251709   6.787353   6.235999   7.834911
    21  H    7.427923   8.252717   8.052795   6.970518   8.896229
    22  H    6.892532   7.976097   8.202985   7.404405   9.169249
    23  C    3.885409   4.993506   5.334164   4.734595   6.347984
    24  H    4.352258   5.308412   5.367955   4.526242   6.339040
    25  C    3.595755   4.486485   4.927955   4.643761   5.836427
    26  H    2.751073   3.673833   4.358788   4.341575   5.272286
    27  C    5.089955   6.315046   6.787530   6.215498   7.819054
    28  H    5.808347   6.935707   7.340660   6.761306   8.321566
    29  C    5.953995   7.214540   7.578857   6.822037   8.634787
    30  H    5.739794   7.051252   7.479051   6.754435   8.556033
    31  H    6.935695   8.216446   8.629538   7.898723   9.683748
    32  H    6.205585   7.364881   7.527615   6.607274   8.550025
    33  H    5.039851   6.326663   7.008506   6.628208   8.043842
    34  C    4.847637   5.687696   6.233704   6.078135   7.065194
    35  C    6.117998   6.898775   7.280229   6.982527   8.066529
    36  C    5.008196   5.834131   6.631371   6.737607   7.424384
    37  C    7.253798   8.011837   8.480497   8.287128   9.223729
    38  H    6.365028   7.116120   7.307530   6.821697   8.089036
    39  C    6.353492   7.124153   7.938537   8.088870   8.676163
    40  H    4.304655   5.142211   6.103662   6.366203   6.899214
    41  C    7.363414   8.117896   8.778258   8.783299   9.503032
    42  H    8.218072   8.950993   9.325361   9.049017  10.044816
    43  H    6.749726   7.483606   8.421746   8.714253   9.123194
    44  H    8.387060   9.116699   9.801000   9.844629  10.495445
    45  Br   3.983450   4.322526   4.245659   3.854280   4.937111
    46  Br   6.744160   7.530932   7.398889   6.477369   8.224366
                   16         17         18         19         20
    16  H    0.000000
    17  H    4.967758   0.000000
    18  H    4.298500   2.479874   0.000000
    19  H    4.988074   7.011117   7.930634   0.000000
    20  H    6.966691   4.847187   6.990346   4.966305   0.000000
    21  H    7.084863   7.859507   9.212186   2.470537   4.296577
    22  H    7.862672   6.979308   8.799801   4.297986   2.473439
    23  C    5.440456   4.054768   5.830837   5.556943   4.237496
    24  H    5.043368   4.745737   6.246820   4.869021   4.597589
    25  C    5.410752   3.715202   5.162134   6.737402   5.459336
    26  H    5.249028   2.724064   4.240847   6.994181   5.326818
    27  C    6.923696   5.013700   7.075472   6.271766   4.144109
    28  H    7.401180   5.767957   7.675206   6.921584   5.213788
    29  C    7.429460   5.939399   8.055681   5.650491   3.607128
    30  H    7.406110   5.669198   7.877764   5.335729   2.582569
    31  H    8.503844   6.832379   9.016903   6.546023   4.304255
    32  H    7.072032   6.374807   8.290054   4.968031   4.048436
    33  H    7.448569   4.730734   6.960988   7.027029   4.099697
    34  C    6.824518   4.745952   6.189613   8.095577   6.443538
    35  C    7.590837   6.105791   7.444877   8.584814   7.328634
    36  C    7.594827   4.631850   6.116186   9.101700   6.814269
    37  C    8.912004   7.116776   8.444092   9.934674   8.389196
    38  H    7.304147   6.512458   7.778587   8.030868   7.353557
    39  C    8.922140   5.908675   7.308601  10.386866   7.945084
    40  H    7.309219   3.774293   5.322228   8.999947   6.433409
    41  C    9.515696   7.042638   8.392015  10.769000   8.675700
    42  H    9.592287   8.138466   9.418396  10.439397   9.160146
    43  H    9.600381   6.168570   7.526188  11.191212   8.419595
    44  H   10.572133   8.019941   9.332184  11.819185   9.621449
    45  Br   4.339801   4.528678   5.055548   6.676370   6.773567
    46  Br   6.711018   7.144188   8.433834   6.183414   6.718907
                   21         22         23         24         25
    21  H    0.000000
    22  H    2.488752   0.000000
    23  C    6.563363   6.071968   0.000000
    24  H    6.136537   6.055246   1.089936   0.000000
    25  C    7.962374   7.472050   1.557122   2.209946   0.000000
    26  H    8.140686   7.489958   2.182268   2.966278   1.090957
    27  C    6.815336   5.978128   1.526004   2.165273   2.592336
    28  H    7.611345   6.932424   2.077850   2.480494   2.723559
    29  C    5.800731   4.959805   2.575167   2.752064   3.969774
    30  H    5.145620   3.985103   2.995990   3.263172   4.436817
    31  H    6.479859   5.508548   3.487000   3.697079   4.723198
    32  H    5.344911   4.986671   2.749215   2.474978   4.207198
    33  H    7.375252   6.199261   2.171436   3.075224   2.836257
    34  C    9.199833   8.542677   2.638114   3.311731   1.519782
    35  C    9.746394   9.247609   3.361312   3.729316   2.581056
    36  C   10.040493   9.104589   3.620582   4.484787   2.487622
    37  C   10.998317  10.364738   4.648865   5.081044   3.844424
    38  H    9.306986   9.054446   3.274089   3.316979   2.805836
    39  C   11.260511  10.237532   4.844416   5.662989   3.790824
    40  H    9.865353   8.813193   3.748208   4.707788   2.656711
    41  C   11.708082  10.829891   5.272752   5.916302   4.326490
    42  H   11.530143  11.007485   5.393579   5.673059   4.722135
    43  H   11.968187  10.788744   5.687540   6.578507   4.638187
    44  H   12.711876  11.775894   6.331782   6.965565   5.412275
    45  Br   8.422725   8.473934   2.915132   2.815887   1.977967
    46  Br   7.529155   7.793674   3.269659   2.557123   3.809452
                   26         27         28         29         30
    26  H    0.000000
    27  C    3.204196   0.000000
    28  H    3.560983   1.091906   0.000000
    29  C    4.547652   1.525894   2.131590   0.000000
    30  H    4.795268   2.197659   3.063931   1.093376   0.000000
    31  H    5.338838   2.150164   2.389131   1.094168   1.759933
    32  H    4.909667   2.165548   2.523868   1.094135   1.780437
    33  H    3.152024   1.096666   1.761310   2.181618   2.518211
    34  C    2.097590   2.928644   2.606676   4.432609   5.072274
    35  C    3.405981   3.369876   2.599315   4.698514   5.554083
    36  C    2.465327   3.726374   3.563336   5.234403   5.719794
    37  C    4.508529   4.392794   3.542193   5.661615   6.533198
    38  H    3.813692   3.373774   2.511336   4.492020   5.436097
    39  C    3.857181   4.674289   4.302084   6.114016   6.674930
    40  H    2.172717   4.006217   4.126933   5.467593   5.756799
    41  C    4.696686   4.964576   4.302043   6.310994   7.048252
    42  H    5.483169   5.057940   4.081469   6.167485   7.123663
    43  H    4.502891   5.487325   5.223262   6.893390   7.351979
    44  H    5.755284   5.924134   5.221600   7.201841   7.948586
    45  Br   2.449264   4.217742   4.164284   5.359309   5.878286
    46  Br   4.868080   3.447489   2.879103   3.744236   4.690725
                   31         32         33         34         35
    31  H    0.000000
    32  H    1.769768   0.000000
    33  H    2.554371   3.083799   0.000000
    34  C    4.885570   4.813423   2.925491   0.000000
    35  C    4.952492   4.926250   3.593386   1.400719   0.000000
    36  C    5.595464   5.819389   3.299332   1.397632   2.409673
    37  C    5.697429   5.988361   4.409351   2.420161   1.392951
    38  H    4.778666   4.481781   3.905627   2.154574   1.087760
    39  C    6.263451   6.742737   4.175769   2.430068   2.791802
    40  H    5.931574   6.116681   3.435954   2.154400   3.397180
    41  C    6.318958   6.824959   4.670176   2.809101   2.425008
    42  H    6.089752   6.386435   5.193845   3.399997   2.144847
    43  H    7.011617   7.608495   4.835184   3.408580   3.877686
    44  H    7.097529   7.736873   5.583666   3.895087   3.408333
    45  Br   6.179705   5.230297   4.720651   2.868309   3.375296
    46  Br   4.153039   3.116982   4.464673   4.093814   3.544587
                   36         37         38         39         40
    36  C    0.000000
    37  C    2.773664   0.000000
    38  H    3.395134   2.159088   0.000000
    39  C    1.395186   2.407085   3.879429   0.000000
    40  H    1.087567   3.861187   4.295629   2.148962   0.000000
    41  C    2.413240   1.396442   3.411690   1.391909   3.394458
    42  H    3.859878   1.086237   2.476465   3.392949   4.947401
    43  H    2.150580   3.396262   4.965314   1.085948   2.465963
    44  H    3.399822   2.158882   4.308029   2.154610   4.292805
    45  Br   3.900783   4.632050   3.197996   5.036553   4.122721
    46  Br   5.461918   4.626263   2.561454   6.221132   6.117606
                   41         42         43         44         45
    41  C    0.000000
    42  H    2.155081   0.000000
    43  H    2.155340   4.297222   0.000000
    44  H    1.085992   2.486985   2.489095   0.000000
    45  Br   5.339978   5.294072   5.909748   6.369974   0.000000
    46  Br   5.877288   4.714899   7.284612   6.754609   3.825736
                   46
    46  Br   0.000000
 Stoichiometry    C22H20Br2S2
 Framework group  C1[X(C22H20Br2S2)]
 Deg. of freedom   132
 Full point group                 C1      NOp   1
 Largest Abelian subgroup         C1      NOp   1
 Largest concise Abelian subgroup C1      NOp   1
                         Standard orientation:                         
 ---------------------------------------------------------------------
 Center     Atomic      Atomic             Coordinates (Angstroms)
 Number     Number       Type             X           Y           Z
 ---------------------------------------------------------------------
      1          6           0        4.306553   -1.527900   -0.476794
      2          6           0        4.915193   -2.257649    0.538008
      3          6           0        4.436110   -2.184255    1.846386
      4          6           0        3.312618   -1.416679    2.134328
      5          6           0        2.666668   -0.736260    1.098631
      6          6           0        3.181246   -0.746346   -0.200936
      7         16           0        2.472227    0.212869   -1.507173
      8          6           0        2.089470    1.717338   -0.652613
      9          6           0        1.552298    1.740770    0.637546
     10         16           0        1.207179    0.220514    1.496121
     11          6           0        1.253900    2.941269    1.282277
     12          6           0        1.425381    4.137958    0.594529
     13          6           0        1.913995    4.123755   -0.710750
     14          6           0        2.264784    2.926043   -1.325885
     15          1           0        2.043896    5.055654   -1.251105
     16          1           0        2.675339    2.928961   -2.330453
     17          1           0        0.870105    2.938379    2.297685
     18          1           0        1.176240    5.075981    1.078376
     19          1           0        4.714447   -1.543585   -1.482367
     20          1           0        2.928360   -1.366886    3.148276
     21          1           0        5.786900   -2.862314    0.310493
     22          1           0        4.932053   -2.726555    2.643880
     23          6           0       -0.342637   -0.532071    0.587019
     24          1           0        0.017899   -0.887159   -0.378324
     25          6           0       -1.367468    0.630376    0.435130
     26          1           0       -1.062246    1.474113    1.055721
     27          6           0       -0.832682   -1.698659    1.440023
     28          1           0       -1.750969   -2.017810    0.942881
     29          6           0        0.109288   -2.897657    1.498748
     30          1           0        0.979049   -2.727553    2.139100
     31          1           0       -0.428767   -3.758067    1.907888
     32          1           0        0.453556   -3.161837    0.494348
     33          1           0       -1.110354   -1.355368    2.443879
     34          6           0       -2.817941    0.355984    0.796481
     35          6           0       -3.663321   -0.490283    0.067662
     36          6           0       -3.330754    1.026041    1.910672
     37          6           0       -4.988017   -0.662089    0.462601
     38          1           0       -3.270061   -1.025877   -0.793562
     39          6           0       -4.655861    0.846483    2.308662
     40          1           0       -2.689302    1.696109    2.478432
     41          6           0       -5.493015    0.006878    1.579521
     42          1           0       -5.632141   -1.322227   -0.111188
     43          1           0       -5.031876    1.375973    3.179028
     44          1           0       -6.528223   -0.128922    1.878323
     45         35           0       -1.275506    1.403370   -1.383215
     46         35           0       -1.397615   -2.386611   -1.890556
 ---------------------------------------------------------------------
 Rotational constants (GHZ):           0.1794580           0.1139150           0.0970656
 Standard basis: 6-31+G(d,p) (6D, 7F)
 There are   632 symmetry adapted cartesian basis functions of A   symmetry.
 There are   632 symmetry adapted basis functions of A   symmetry.
   632 basis functions,  1130 primitive gaussians,   632 cartesian basis functions
   127 alpha electrons      127 beta electrons
       nuclear repulsion energy      3930.6389533202 Hartrees.
 NAtoms=   46 NActive=   46 NUniq=   46 SFac= 1.00D+00 NAtFMM=   60 NAOKFM=F Big=F
 Integral buffers will be    131072 words long.
 Raffenetti 2 integral format.
 Two-electron integral symmetry is turned on.
 Nuclear repulsion after empirical dispersion term =     3930.5933988699 Hartrees.
 Force inversion solution in PCM.
 ------------------------------------------------------------------------------
 Polarizable Continuum Model (PCM)
 =================================
 Model                : PCM.
 Atomic radii         : SMD-Coulomb.
 Polarization charges : Total charges.
 Charge compensation  : None.
 Solution method      : Matrix inversion.
 Cavity type          : VdW (van der Waals Surface) (Alpha=1.000).
 Cavity algorithm     : GePol (No added spheres)
                        Default sphere list used, NSphG=   46.
                        Lebedev-Laikov grids with approx.  5.0 points / Ang**2.
                        Smoothing algorithm: York/Karplus (Gamma=1.0000).
                        Polarization charges: spherical gaussians, with
                                              point-specific exponents (IZeta= 3).
                        Self-potential: point-specific (ISelfS= 7).
                        Self-field    : sphere-specific E.n sum rule (ISelfD= 2).
 1st derivatives      : Analytical E(r).r(x)/FMM algorithm (CHGder, D1EAlg=3).
                        Cavity 1st derivative terms included.
 2nd derivatives      : Analytical E(r).r(xy)/FMM algorithm (CHGder, D2EAlg=3).
                        Cavity 2nd derivative terms included.
 Solvent              : Dichloromethane, Eps=   8.930000 Eps(inf)=   2.028346
 ------------------------------------------------------------------------------
 ------------------------------------------------------------------------------
 Atomic radii for non-electrostatic terms: SMD-CDS.
 ------------------------------------------------------------------------------
 Nuclear repulsion after PCM non-electrostatic terms =     3930.5755321682 Hartrees.
 One-electron integrals computed using PRISM.
 NBasis=   632 RedAO= T EigKep=  1.04D-06  NBF=   632
 NBsUse=   630 1.00D-06 EigRej=  8.06D-07 NBFU=   630
 ExpMin= 3.50D-02 ExpMax= 5.74D+05 ExpMxC= 5.74D+03 IAcc=3 IRadAn=         5 AccDes= 0.00D+00
 Harris functional with IExCor= 4639 and IRadAn=       5 diagonalized for initial guess.
 HarFok:  IExCor= 4639 AccDes= 0.00D+00 IRadAn=         5 IDoV= 1 UseB2=F ITyADJ=14
 ICtDFT=  3500011 ScaDFX=  1.000000  1.000000  1.000000  1.000000
 FoFCou: FMM=F IPFlag=           0 FMFlag=      100000 FMFlg1=           0
         NFxFlg=           0 DoJE=T BraDBF=F KetDBF=T FulRan=T
         wScrn=  0.000000 ICntrl=       500 IOpCl=  0 I1Cent=   200000004 NGrid=           0
         NMat0=    1 NMatS0=      1 NMatT0=    0 NMatD0=    1 NMtDS0=    0 NMtDT0=    0
 Petite list used in FoFCou.
 Requested convergence on RMS density matrix=1.00D-08 within 128 cycles.
 Requested convergence on MAX density matrix=1.00D-06.
 Requested convergence on             energy=1.00D-06.
 No special actions if energy rises.
 Inv3:  Mode=1 IEnd=    34761648.
 Iteration    1 A*A^-1 deviation from unit magnitude is 4.00D-15 for   2430.
 Iteration    1 A*A^-1 deviation from orthogonality  is 3.11D-15 for   1817   1527.
 Iteration    1 A^-1*A deviation from unit magnitude is 3.33D-15 for   2430.
 Iteration    1 A^-1*A deviation from orthogonality  is 2.54D-15 for   2895   2252.
 Error on total polarization charges =  0.04865
 SCF Done:  E(RwB97XD) =  -6790.03474528     A.U. after   18 cycles
            NFock= 18  Conv=0.36D-08     -V/T= 2.0064
 SMD-CDS (non-electrostatic) energy       (kcal/mol) =     -11.21
 (included in total energy above)
 DoSCS=F DFT=T ScalE2(SS,OS)=  1.000000  1.000000
 Range of M.O.s used for correlation:     1   630
 NBasis=   632 NAE=   127 NBE=   127 NFC=     0 NFV=     0
 NROrb=    630 NOA=   127 NOB=   127 NVA=   503 NVB=   503

 **** Warning!!: The largest alpha MO coefficient is  0.14347662D+03

 Symmetrizing basis deriv contribution to polar:
 IMax=3 JMax=2 DiffMx= 0.00D+00
 G2DrvN: will do    47 centers at a time, making    1 passes.
 Calling FoFCou, ICntrl=  3107 FMM=F I1Cent=   0 AccDes= 0.00D+00.
 NEqPCM:  Using equilibrium solvation (IEInf=0, Eps=   8.9300, EpsInf=   2.0283)
 G2PCM: DoFxE=T DoFxN=T DoGrad=T DoDP/DQ/DG/TGxP=FFFF NFrqRd=   0 IEInf=0 SqF1=F DoCFld=F IF1Alg=4.
 End of G2Drv F.D. properties file   721 does not exist.
 End of G2Drv F.D. properties file   722 does not exist.
 End of G2Drv F.D. properties file   788 does not exist.
          IDoAtm=1111111111111111111111111111111111111111111111
 NEqPCM:  Using equilibrium solvation (IEInf=0, Eps=   8.9300, EpsInf=   2.0283)
          Differentiating once with respect to nuclear coordinates.
 CalDSu exits because no D1Ps are significant.
          There are   141 degrees of freedom in the 1st order CPHF.  IDoFFX=6 NUNeed=     0.
    135 vectors produced by pass  0 Test12= 6.39D-14 1.00D-09 XBig12= 3.67D-01 7.08D-02.
 AX will form   135 AO Fock derivatives at one time.
    135 vectors produced by pass  1 Test12= 6.39D-14 1.00D-09 XBig12= 1.68D-02 2.45D-02.
    135 vectors produced by pass  2 Test12= 6.39D-14 1.00D-09 XBig12= 6.37D-04 2.50D-03.
    135 vectors produced by pass  3 Test12= 6.39D-14 1.00D-09 XBig12= 1.01D-05 3.52D-04.
    135 vectors produced by pass  4 Test12= 6.39D-14 1.00D-09 XBig12= 1.07D-07 3.01D-05.
    135 vectors produced by pass  5 Test12= 6.39D-14 1.00D-09 XBig12= 8.73D-10 2.24D-06.
    135 vectors produced by pass  6 Test12= 6.39D-14 1.00D-09 XBig12= 6.24D-12 1.82D-07.
     88 vectors produced by pass  7 Test12= 6.39D-14 1.00D-09 XBig12= 4.61D-14 1.49D-08.
      4 vectors produced by pass  8 Test12= 6.39D-14 1.00D-09 XBig12= 3.49D-16 1.38D-09.
 InvSVY:  IOpt=1 It=  1 EMax= 6.66D-16
 Solved reduced A of dimension  1037 with   141 vectors.
 End of Minotr F.D. properties file   721 does not exist.
 End of Minotr F.D. properties file   722 does not exist.
 End of Minotr F.D. properties file   788 does not exist.

 **********************************************************************

            Population analysis using the SCF Density.

 **********************************************************************

 Orbital symmetries:
       Occupied  (A) (A) (A) (A) (A) (A) (A) (A) (A) (A) (A) (A)
                 (A) (A) (A) (A) (A) (A) (A) (A) (A) (A) (A) (A)
                 (A) (A) (A) (A) (A) (A) (A) (A) (A) (A) (A) (A)
                 (A) (A) (A) (A) (A) (A) (A) (A) (A) (A) (A) (A)
                 (A) (A) (A) (A) (A) (A) (A) (A) (A) (A) (A) (A)
                 (A) (A) (A) (A) (A) (A) (A) (A) (A) (A) (A) (A)
                 (A) (A) (A) (A) (A) (A) (A) (A) (A) (A) (A) (A)
                 (A) (A) (A) (A) (A) (A) (A) (A) (A) (A) (A) (A)
                 (A) (A) (A) (A) (A) (A) (A) (A) (A) (A) (A) (A)
                 (A) (A) (A) (A) (A) (A) (A) (A) (A) (A) (A) (A)
                 (A) (A) (A) (A) (A) (A) (A)
       Virtual   (A) (A) (A) (A) (A) (A) (A) (A) (A) (A) (A) (A)
                 (A) (A) (A) (A) (A) (A) (A) (A) (A) (A) (A) (A)
                 (A) (A) (A) (A) (A) (A) (A) (A) (A) (A) (A) (A)
                 (A) (A) (A) (A) (A) (A) (A) (A) (A) (A) (A) (A)
                 (A) (A) (A) (A) (A) (A) (A) (A) (A) (A) (A) (A)
                 (A) (A) (A) (A) (A) (A) (A) (A) (A) (A) (A) (A)
                 (A) (A) (A) (A) (A) (A) (A) (A) (A) (A) (A) (A)
                 (A) (A) (A) (A) (A) (A) (A) (A) (A) (A) (A) (A)
                 (A) (A) (A) (A) (A) (A) (A) (A) (A) (A) (A) (A)
                 (A) (A) (A) (A) (A) (A) (A) (A) (A) (A) (A) (A)
                 (A) (A) (A) (A) (A) (A) (A) (A) (A) (A) (A) (A)
                 (A) (A) (A) (A) (A) (A) (A) (A) (A) (A) (A) (A)
                 (A) (A) (A) (A) (A) (A) (A) (A) (A) (A) (A) (A)
                 (A) (A) (A) (A) (A) (A) (A) (A) (A) (A) (A) (A)
                 (A) (A) (A) (A) (A) (A) (A) (A) (A) (A) (A) (A)
                 (A) (A) (A) (A) (A) (A) (A) (A) (A) (A) (A) (A)
                 (A) (A) (A) (A) (A) (A) (A) (A) (A) (A) (A) (A)
                 (A) (A) (A) (A) (A) (A) (A) (A) (A) (A) (A) (A)
                 (A) (A) (A) (A) (A) (A) (A) (A) (A) (A) (A) (A)
                 (A) (A) (A) (A) (A) (A) (A) (A) (A) (A) (A) (A)
                 (A) (A) (A) (A) (A) (A) (A) (A) (A) (A) (A) (A)
                 (A) (A) (A) (A) (A) (A) (A) (A) (A) (A) (A) (A)
                 (A) (A) (A) (A) (A) (A) (A) (A) (A) (A) (A) (A)
                 (A) (A) (A) (A) (A) (A) (A) (A) (A) (A) (A) (A)
                 (A) (A) (A) (A) (A) (A) (A) (A) (A) (A) (A) (A)
                 (A) (A) (A) (A) (A) (A) (A) (A) (A) (A) (A) (A)
                 (A) (A) (A) (A) (A) (A) (A) (A) (A) (A) (A) (A)
                 (A) (A) (A) (A) (A) (A) (A) (A) (A) (A) (A) (A)
                 (A) (A) (A) (A) (A) (A) (A) (A) (A) (A) (A) (A)
                 (A) (A) (A) (A) (A) (A) (A) (A) (A) (A) (A) (A)
                 (A) (A) (A) (A) (A) (A) (A) (A) (A) (A) (A) (A)
                 (A) (A) (A) (A) (A) (A) (A) (A) (A) (A) (A) (A)
                 (A) (A) (A) (A) (A) (A) (A) (A) (A) (A) (A) (A)
                 (A) (A) (A) (A) (A) (A) (A) (A) (A) (A) (A) (A)
                 (A) (A) (A) (A) (A) (A) (A) (A) (A) (A) (A) (A)
                 (A) (A) (A) (A) (A) (A) (A) (A) (A) (A) (A) (A)
                 (A) (A) (A) (A) (A) (A) (A) (A) (A) (A) (A) (A)
                 (A) (A) (A) (A) (A) (A) (A) (A) (A) (A) (A) (A)
                 (A) (A) (A) (A) (A) (A) (A) (A) (A) (A) (A) (A)
                 (A) (A) (A) (A) (A) (A) (A) (A) (A) (A) (A) (A)
                 (A) (A) (A) (A) (A) (A) (A) (A) (A) (A) (A) (A)
                 (A) (A) (A) (A) (A) (A) (A) (A) (A) (A) (A)
 The electronic state is 1-A.
 Alpha  occ. eigenvalues -- -483.19639-483.07090 -89.16700 -89.08781 -62.05577
 Alpha  occ. eigenvalues --  -61.93179 -56.54614 -56.54272 -56.54234 -56.42251
 Alpha  occ. eigenvalues --  -56.42226 -56.42208 -10.38219 -10.37944 -10.37660
 Alpha  occ. eigenvalues --  -10.37632 -10.37543 -10.37481 -10.34257 -10.34221
 Alpha  occ. eigenvalues --  -10.33325 -10.33186 -10.33165 -10.33061 -10.32799
 Alpha  occ. eigenvalues --  -10.32738 -10.32301 -10.30881 -10.30576 -10.30551
 Alpha  occ. eigenvalues --  -10.30517 -10.30279 -10.29750 -10.28277  -8.70088
 Alpha  occ. eigenvalues --   -8.57993  -8.17917  -8.10386  -6.64451  -6.63157
 Alpha  occ. eigenvalues --   -6.63116  -6.51605  -6.51581  -6.51562  -6.12790
 Alpha  occ. eigenvalues --   -6.12667  -6.12141  -6.05451  -6.05044  -6.04405
 Alpha  occ. eigenvalues --   -2.74982  -2.74622  -2.74588  -2.73542  -2.73541
 Alpha  occ. eigenvalues --   -2.62285  -2.62282  -2.62264  -2.62246  -2.62244
 Alpha  occ. eigenvalues --   -1.03899  -0.99607  -0.97984  -0.96194  -0.93278
 Alpha  occ. eigenvalues --   -0.92759  -0.88848  -0.88413  -0.87948  -0.85018
 Alpha  occ. eigenvalues --   -0.84803  -0.84342  -0.81568  -0.79539  -0.74414
 Alpha  occ. eigenvalues --   -0.73719  -0.73383  -0.72461  -0.71914  -0.70269
 Alpha  occ. eigenvalues --   -0.69763  -0.68107  -0.66285  -0.64644  -0.61790
 Alpha  occ. eigenvalues --   -0.60306  -0.58913  -0.57812  -0.57712  -0.57455
 Alpha  occ. eigenvalues --   -0.55634  -0.55244  -0.54761  -0.53713  -0.53530
 Alpha  occ. eigenvalues --   -0.53189  -0.52289  -0.51533  -0.50992  -0.50289
 Alpha  occ. eigenvalues --   -0.49702  -0.48756  -0.48738  -0.47347  -0.46292
 Alpha  occ. eigenvalues --   -0.45866  -0.45351  -0.44854  -0.44566  -0.43842
 Alpha  occ. eigenvalues --   -0.43611  -0.43177  -0.42412  -0.42252  -0.41573
 Alpha  occ. eigenvalues --   -0.40129  -0.36804  -0.36403  -0.35901  -0.35496
 Alpha  occ. eigenvalues --   -0.35114  -0.33153  -0.32196  -0.31289  -0.27275
 Alpha  occ. eigenvalues --   -0.27170  -0.26905
 Alpha virt. eigenvalues --   -0.00926   0.01288   0.02266   0.02967   0.03182
 Alpha virt. eigenvalues --    0.04552   0.05473   0.05939   0.06178   0.06590
 Alpha virt. eigenvalues --    0.06924   0.07371   0.07806   0.08181   0.08412
 Alpha virt. eigenvalues --    0.08690   0.09009   0.09271   0.09493   0.09653
 Alpha virt. eigenvalues --    0.09895   0.10396   0.10645   0.10956   0.11077
 Alpha virt. eigenvalues --    0.11658   0.11975   0.12404   0.12516   0.12771
 Alpha virt. eigenvalues --    0.13392   0.13547   0.13691   0.13783   0.14462
 Alpha virt. eigenvalues --    0.14713   0.15054   0.15508   0.15660   0.16139
 Alpha virt. eigenvalues --    0.16438   0.16501   0.16731   0.16965   0.17359
 Alpha virt. eigenvalues --    0.17518   0.17863   0.18027   0.18545   0.18775
 Alpha virt. eigenvalues --    0.18842   0.19231   0.19414   0.19821   0.20153
 Alpha virt. eigenvalues --    0.20406   0.21046   0.21285   0.21578   0.21963
 Alpha virt. eigenvalues --    0.22162   0.22270   0.22483   0.22971   0.23037
 Alpha virt. eigenvalues --    0.23261   0.23453   0.23509   0.23798   0.24178
 Alpha virt. eigenvalues --    0.24275   0.24457   0.24817   0.25258   0.25470
 Alpha virt. eigenvalues --    0.25696   0.25930   0.26195   0.26322   0.26548
 Alpha virt. eigenvalues --    0.26781   0.27010   0.27314   0.27685   0.27792
 Alpha virt. eigenvalues --    0.28002   0.28237   0.28286   0.28616   0.28860
 Alpha virt. eigenvalues --    0.29008   0.29066   0.29332   0.29581   0.29880
 Alpha virt. eigenvalues --    0.30121   0.30263   0.30453   0.31161   0.31375
 Alpha virt. eigenvalues --    0.31622   0.31868   0.32044   0.32171   0.32280
 Alpha virt. eigenvalues --    0.32508   0.32864   0.33148   0.33445   0.33536
 Alpha virt. eigenvalues --    0.33730   0.34391   0.34888   0.34979   0.35436
 Alpha virt. eigenvalues --    0.35796   0.36055   0.36073   0.36237   0.36388
 Alpha virt. eigenvalues --    0.36776   0.37260   0.37483   0.37649   0.38010
 Alpha virt. eigenvalues --    0.38201   0.38852   0.39052   0.39357   0.39856
 Alpha virt. eigenvalues --    0.40002   0.40512   0.40948   0.41336   0.41664
 Alpha virt. eigenvalues --    0.42008   0.42382   0.42986   0.43419   0.43966
 Alpha virt. eigenvalues --    0.44371   0.44562   0.45122   0.45263   0.45842
 Alpha virt. eigenvalues --    0.47115   0.47404   0.48497   0.49259   0.49814
 Alpha virt. eigenvalues --    0.51103   0.51895   0.55592   0.56348   0.59081
 Alpha virt. eigenvalues --    0.59547   0.60378   0.61184   0.61724   0.63759
 Alpha virt. eigenvalues --    0.64057   0.65466   0.66106   0.66668   0.67522
 Alpha virt. eigenvalues --    0.67758   0.68301   0.69713   0.69827   0.70444
 Alpha virt. eigenvalues --    0.71262   0.71792   0.72464   0.72643   0.73662
 Alpha virt. eigenvalues --    0.74211   0.74409   0.75257   0.75663   0.75801
 Alpha virt. eigenvalues --    0.76360   0.77169   0.77785   0.78200   0.78459
 Alpha virt. eigenvalues --    0.78828   0.79389   0.79610   0.79885   0.80317
 Alpha virt. eigenvalues --    0.80709   0.80933   0.81462   0.82270   0.82546
 Alpha virt. eigenvalues --    0.82754   0.82843   0.83622   0.83805   0.84097
 Alpha virt. eigenvalues --    0.85427   0.85544   0.85628   0.85904   0.86625
 Alpha virt. eigenvalues --    0.87115   0.87328   0.88709   0.89238   0.89713
 Alpha virt. eigenvalues --    0.90740   0.91087   0.91794   0.92064   0.92492
 Alpha virt. eigenvalues --    0.93583   0.94393   0.94712   0.94887   0.95703
 Alpha virt. eigenvalues --    0.96602   0.97252   0.97718   0.98863   0.98886
 Alpha virt. eigenvalues --    0.98992   0.99631   0.99730   1.00323   1.00604
 Alpha virt. eigenvalues --    1.02269   1.02927   1.03221   1.03700   1.04088
 Alpha virt. eigenvalues --    1.04278   1.04880   1.05114   1.05636   1.06335
 Alpha virt. eigenvalues --    1.06665   1.07003   1.08277   1.08769   1.09708
 Alpha virt. eigenvalues --    1.10273   1.10811   1.11415   1.11788   1.12182
 Alpha virt. eigenvalues --    1.12455   1.13209   1.13888   1.14589   1.15593
 Alpha virt. eigenvalues --    1.16377   1.17390   1.17802   1.17941   1.19054
 Alpha virt. eigenvalues --    1.20963   1.22010   1.22786   1.23064   1.23380
 Alpha virt. eigenvalues --    1.23960   1.24331   1.25582   1.26313   1.27198
 Alpha virt. eigenvalues --    1.27632   1.28448   1.29472   1.30128   1.31317
 Alpha virt. eigenvalues --    1.32043   1.33340   1.33542   1.33824   1.35136
 Alpha virt. eigenvalues --    1.35659   1.36663   1.37656   1.38234   1.40897
 Alpha virt. eigenvalues --    1.41788   1.42968   1.43183   1.44401   1.44848
 Alpha virt. eigenvalues --    1.45922   1.46097   1.46606   1.47336   1.47828
 Alpha virt. eigenvalues --    1.48057   1.48766   1.49284   1.49563   1.50629
 Alpha virt. eigenvalues --    1.50988   1.51168   1.52979   1.53296   1.54655
 Alpha virt. eigenvalues --    1.54910   1.55337   1.55930   1.57640   1.59020
 Alpha virt. eigenvalues --    1.60861   1.62808   1.64832   1.67150   1.69565
 Alpha virt. eigenvalues --    1.69728   1.73934   1.74953   1.76746   1.79535
 Alpha virt. eigenvalues --    1.82627   1.83480   1.84696   1.87559   1.88135
 Alpha virt. eigenvalues --    1.91417   1.91661   1.91751   1.93510   1.93908
 Alpha virt. eigenvalues --    1.95335   1.96203   1.97153   1.99806   2.00691
 Alpha virt. eigenvalues --    2.00969   2.01817   2.02558   2.02921   2.03536
 Alpha virt. eigenvalues --    2.03824   2.05414   2.05917   2.06374   2.06803
 Alpha virt. eigenvalues --    2.07409   2.07839   2.08347   2.08532   2.09317
 Alpha virt. eigenvalues --    2.09877   2.10588   2.10997   2.12115   2.12377
 Alpha virt. eigenvalues --    2.12689   2.13076   2.14233   2.14982   2.16497
 Alpha virt. eigenvalues --    2.17552   2.19151   2.20497   2.21604   2.22521
 Alpha virt. eigenvalues --    2.23268   2.23665   2.24189   2.25871   2.26373
 Alpha virt. eigenvalues --    2.27142   2.28010   2.30569   2.32127   2.34667
 Alpha virt. eigenvalues --    2.35868   2.36400   2.36912   2.37158   2.38512
 Alpha virt. eigenvalues --    2.39548   2.41247   2.43264   2.45769   2.46730
 Alpha virt. eigenvalues --    2.46822   2.47334   2.47486   2.48518   2.49375
 Alpha virt. eigenvalues --    2.49646   2.50908   2.51136   2.51764   2.51903
 Alpha virt. eigenvalues --    2.53824   2.54099   2.56003   2.56809   2.57088
 Alpha virt. eigenvalues --    2.57725   2.59289   2.61308   2.61757   2.62804
 Alpha virt. eigenvalues --    2.63039   2.63265   2.63869   2.64316   2.64643
 Alpha virt. eigenvalues --    2.65085   2.65974   2.66703   2.67638   2.68038
 Alpha virt. eigenvalues --    2.69727   2.70246   2.70443   2.71099   2.72690
 Alpha virt. eigenvalues --    2.74235   2.74845   2.76942   2.78387   2.78898
 Alpha virt. eigenvalues --    2.79378   2.79781   2.80635   2.80919   2.83050
 Alpha virt. eigenvalues --    2.83278   2.84712   2.84926   2.88924   2.89383
 Alpha virt. eigenvalues --    2.89822   2.92151   2.93895   2.95413   2.98414
 Alpha virt. eigenvalues --    3.00764   3.02265   3.03876   3.04764   3.06466
 Alpha virt. eigenvalues --    3.09432   3.10274   3.14312   3.17611   3.26200
 Alpha virt. eigenvalues --    3.27458   3.29768   3.36291   3.36817   3.37074
 Alpha virt. eigenvalues --    3.37704   3.37901   3.39641   3.40443   3.43083
 Alpha virt. eigenvalues --    3.44321   3.45252   3.47692   3.51341   3.53928
 Alpha virt. eigenvalues --    3.56692   3.56878   3.58946   3.59712   3.63378
 Alpha virt. eigenvalues --    3.64975   3.69735   3.89195   3.91986   4.00791
 Alpha virt. eigenvalues --    4.04197   4.17291   4.41360   4.42919   4.43585
 Alpha virt. eigenvalues --    4.44661   4.45359   4.47313   4.49219   4.49967
 Alpha virt. eigenvalues --    4.54788   4.55932   4.57060   4.58811   4.59344
 Alpha virt. eigenvalues --    4.60610   4.62395   4.64378   4.65785   4.74295
 Alpha virt. eigenvalues --    4.87087   4.87839   4.91032   4.99260   9.22510
 Alpha virt. eigenvalues --    9.32858  80.93066  85.09040
          Condensed to atoms (all electrons):
               1          2          3          4          5          6
     1  C   29.741908  -1.641075   2.759551  -5.848366  -3.543720 -14.731808
     2  C   -1.641075   7.123002  -0.340014   2.187106  -2.514242   0.569693
     3  C    2.759551  -0.340014   9.913784  -4.141631   0.419859  -1.755481
     4  C   -5.848366   2.187106  -4.141631  37.713605 -19.793868 -16.260796
     5  C   -3.543720  -2.514242   0.419859 -19.793868  38.231974   4.432669
     6  C  -14.731808   0.569693  -1.755481 -16.260796   4.432669  46.127534
     7  S    3.388056   0.278294   0.251840  -1.415633  -2.828731   0.984701
     8  C    2.066748  -0.432098   0.775393  -5.305829   2.586564   6.194063
     9  C   -1.862588   0.255260  -0.332455  -4.168549   6.032464   5.681293
    10  S   -3.803178   0.187100  -2.158311  23.031811 -17.538278 -26.155716
    11  C   -2.807971   0.143658  -0.119682   5.456911  -0.554636  -6.953295
    12  C    0.300869   0.007865  -0.041755  -0.405004  -0.252708   0.700005
    13  C   -0.210466  -0.005236   0.006715   0.273758   0.236793  -0.431060
    14  C    1.699836  -0.025669   0.129760  -2.413848  -2.710632   3.411395
    15  H    0.000167  -0.000020   0.000016  -0.000002   0.000302   0.000791
    16  H   -0.013281  -0.000013  -0.000353   0.004166   0.018881  -0.010373
    17  H    0.001720  -0.000146  -0.001130  -0.010420  -0.010350   0.010169
    18  H   -0.000050   0.000002   0.000008   0.000436  -0.000178  -0.000336
    19  H   -0.001005   0.064328  -0.029024   0.059926   0.006737   0.168198
    20  H    0.017450  -0.014346   0.027113   0.226876   0.015600  -0.020120
    21  H    0.031070   0.266586   0.030170  -0.025432   0.025704   0.006324
    22  H   -0.008310   0.031646   0.256651   0.007689   0.042457   0.003032
    23  C    0.095119   0.100525   0.158023  -4.956761   4.504578   5.924148
    24  H    0.014934   0.001464   0.000586   0.068913  -0.045956  -0.086228
    25  C    0.949252  -0.132367   0.305648   0.233731  -0.271083  -0.052217
    26  H   -0.001974   0.000104   0.000149  -0.010044   0.062502   0.001047
    27  C   -0.633083   0.068257  -0.059681   1.089154   0.618138  -1.074358
    28  H    0.001985  -0.000387  -0.001333  -0.004415  -0.012340  -0.004392
    29  C   -0.065046   0.014161  -0.100730   0.087181   0.048087   0.020052
    30  H    0.023834  -0.023154   0.020167  -0.129643   0.118441  -0.062729
    31  H   -0.001066   0.002720  -0.002132   0.037835  -0.047428  -0.003477
    32  H   -0.011239   0.004778  -0.012142   0.046366   0.002464  -0.030817
    33  H   -0.002251   0.000873  -0.000325   0.041122  -0.050250  -0.019104
    34  C    0.000974  -0.014050   0.067260   0.469995  -1.320997  -0.552009
    35  C   -0.081304   0.008513  -0.014385   0.248825  -0.221207  -0.415059
    36  C    0.083863  -0.009178   0.025455  -0.301399   0.465009   0.479255
    37  C   -0.010886   0.001823  -0.008833  -0.040503   0.019644   0.010800
    38  H    0.000028   0.000003  -0.000027  -0.000060   0.000264  -0.000154
    39  C    0.013703  -0.001308   0.004973   0.008228  -0.009808   0.040011
    40  H   -0.000020  -0.000003   0.000027  -0.000124   0.002263  -0.000046
    41  C   -0.000714   0.000020   0.000631  -0.000692   0.005028   0.003151
    42  H    0.000000   0.000000   0.000000  -0.000002   0.000013   0.000001
    43  H    0.000000   0.000000   0.000000   0.000001   0.000009  -0.000004
    44  H    0.000000   0.000000   0.000000   0.000000  -0.000002   0.000000
    45  Br  -0.107317   0.006941  -0.024716  -0.004446   0.045496  -0.036981
    46  Br   0.055913   0.001789   0.019794  -0.094297  -0.120675   0.178644
               7          8          9         10         11         12
     1  C    3.388056   2.066748  -1.862588  -3.803178  -2.807971   0.300869
     2  C    0.278294  -0.432098   0.255260   0.187100   0.143658   0.007865
     3  C    0.251840   0.775393  -0.332455  -2.158311  -0.119682  -0.041755
     4  C   -1.415633  -5.305829  -4.168549  23.031811   5.456911  -0.405004
     5  C   -2.828731   2.586564   6.032464 -17.538278  -0.554636  -0.252708
     6  C    0.984701   6.194063   5.681293 -26.155716  -6.953295   0.700005
     7  S   23.811678   1.286889  -3.041584 -10.517246  -0.651057   0.190081
     8  C    1.286889  34.932123  -5.968177 -19.210898  -3.810427  -1.245478
     9  C   -3.041584  -5.968177  42.878600 -15.791452 -22.269483   3.171805
    10  S  -10.517246 -19.210898 -15.791452  97.168499  14.872420  -1.366531
    11  C   -0.651057  -3.810427 -22.269483  14.872420  30.813256  -4.727683
    12  C    0.190081  -1.245478   3.171805  -1.366531  -4.727683   8.473871
    13  C    0.313249   1.161560  -2.979991   0.419166   1.987291  -0.187136
    14  C    2.465191 -10.643816   1.498614  -3.960863  -3.696840   1.207813
    15  H   -0.008811   0.002210   0.038516   0.002576  -0.022436   0.025192
    16  H    0.026798   0.015045   0.019882   0.011844   0.029017  -0.006174
    17  H   -0.000983  -0.030778   0.036416   0.046763   0.204414   0.073464
    18  H   -0.000633   0.003390   0.041504  -0.000092  -0.021305   0.288203
    19  H    0.046117  -0.006476   0.015311   0.009347   0.004403  -0.000386
    20  H   -0.002038   0.003035  -0.010376   0.087049  -0.002247   0.000417
    21  H   -0.005259   0.000435   0.000124   0.001281   0.000028   0.000005
    22  H   -0.001213  -0.000488  -0.000003   0.000253   0.000234   0.000015
    23  C    0.591866  -0.423566   8.532275 -17.753676  -3.393147   0.997364
    24  H    0.013692  -0.091457  -0.026037   0.181825   0.022722  -0.001897
    25  C    2.111394   5.628006  -4.113849  -7.689342   0.080375  -0.486531
    26  H    0.003145  -0.059056   0.037505  -0.095411   0.023108   0.014530
    27  C   -0.921586  -0.518552  -0.385590   0.939122   0.576867  -0.036323
    28  H   -0.006830  -0.002577  -0.020512   0.120094   0.001074   0.000066
    29  C    0.057387  -0.152158  -0.006726  -0.083914   0.094532   0.016331
    30  H   -0.006660   0.002112  -0.007912   0.136555  -0.000768   0.000193
    31  H    0.000349  -0.001623   0.000069   0.018586   0.000406   0.000010
    32  H    0.000688  -0.007388   0.000839  -0.000179   0.002457  -0.000099
    33  H    0.002600  -0.014111  -0.019458   0.055707   0.013884  -0.000410
    34  C   -0.622109  -0.974521  -2.681911   6.807851   1.376969  -0.320532
    35  C   -0.220765  -0.547133  -0.248157   1.589515   0.392997   0.032433
    36  C    0.272666   1.127376   0.795193  -2.904298  -0.841186  -0.095360
    37  C   -0.042749  -0.162625   0.067794   0.227231   0.003894   0.033391
    38  H    0.000777  -0.000878   0.001044  -0.000673   0.000722   0.000212
    39  C    0.046554   0.253090   0.149458  -0.498009  -0.147832  -0.033724
    40  H    0.000025   0.001039  -0.000945  -0.003300   0.001040  -0.001523
    41  C   -0.001178   0.020117   0.033504  -0.045461  -0.020073  -0.006186
    42  H    0.000002  -0.000005  -0.000008  -0.000023   0.000008   0.000002
    43  H    0.000001  -0.000012  -0.000140  -0.000069   0.000136   0.000044
    44  H    0.000000   0.000000  -0.000006   0.000021   0.000001   0.000000
    45  Br  -0.184009  -0.451804   0.516907   0.430082  -0.026560   0.024805
    46  Br   0.049212   0.108525  -0.069191  -0.183943  -0.052672   0.001857
              13         14         15         16         17         18
     1  C   -0.210466   1.699836   0.000167  -0.013281   0.001720  -0.000050
     2  C   -0.005236  -0.025669  -0.000020  -0.000013  -0.000146   0.000002
     3  C    0.006715   0.129760   0.000016  -0.000353  -0.001130   0.000008
     4  C    0.273758  -2.413848  -0.000002   0.004166  -0.010420   0.000436
     5  C    0.236793  -2.710632   0.000302   0.018881  -0.010350  -0.000178
     6  C   -0.431060   3.411395   0.000791  -0.010373   0.010169  -0.000336
     7  S    0.313249   2.465191  -0.008811   0.026798  -0.000983  -0.000633
     8  C    1.161560 -10.643816   0.002210   0.015045  -0.030778   0.003390
     9  C   -2.979991   1.498614   0.038516   0.019882   0.036416   0.041504
    10  S    0.419166  -3.960863   0.002576   0.011844   0.046763  -0.000092
    11  C    1.987291  -3.696840  -0.022436   0.029017   0.204414  -0.021305
    12  C   -0.187136   1.207813   0.025192  -0.006174   0.073464   0.288203
    13  C    6.701143  -1.580110   0.268687   0.055844  -0.003499   0.028081
    14  C   -1.580110  20.588575   0.022382   0.173909   0.000239  -0.008990
    15  H    0.268687   0.022382   0.469169  -0.003677  -0.000119  -0.003431
    16  H    0.055844   0.173909  -0.003677   0.466492   0.000009  -0.000113
    17  H   -0.003499   0.000239  -0.000119   0.000009   0.472594  -0.003439
    18  H    0.028081  -0.008990  -0.003431  -0.000113  -0.003439   0.468397
    19  H    0.000207  -0.010961   0.000000   0.000000   0.000000   0.000000
    20  H   -0.000168   0.000978   0.000000   0.000000   0.000002   0.000000
    21  H   -0.000005   0.000159   0.000000   0.000000   0.000000   0.000000
    22  H   -0.000003  -0.000024   0.000000   0.000000   0.000000   0.000000
    23  C   -0.171937  -0.188824   0.000901  -0.002734  -0.011632   0.000645
    24  H   -0.000564   0.000641   0.000000   0.000002  -0.000003   0.000000
    25  C    0.266402   0.472069  -0.001348  -0.000345   0.016781   0.000675
    26  H   -0.001535   0.005202   0.000000   0.000000   0.000007  -0.000018
    27  C    0.045758  -0.444827   0.000021   0.000089   0.001921   0.000067
    28  H    0.000063  -0.000681   0.000000   0.000000   0.000000   0.000000
    29  C    0.001251  -0.030808  -0.000001   0.000014   0.000020  -0.000003
    30  H    0.000015  -0.000515   0.000000   0.000000   0.000000   0.000000
    31  H   -0.000004  -0.000062   0.000000   0.000000   0.000000   0.000000
    32  H    0.000047  -0.000547   0.000000   0.000000   0.000000   0.000000
    33  H    0.000103  -0.000523   0.000000   0.000000  -0.000001   0.000000
    34  C   -0.052711   0.279912   0.000396  -0.000202  -0.014260  -0.001257
    35  C   -0.036851   0.061511   0.000054  -0.000114  -0.003621  -0.000183
    36  C    0.017568  -0.068493  -0.000162   0.000112   0.012336   0.000796
    37  C   -0.005460   0.017618   0.000001  -0.000002   0.000286  -0.000003
    38  H    0.000000  -0.000428   0.000000   0.000000   0.000000   0.000000
    39  C   -0.007057  -0.013287  -0.000014   0.000008   0.004837  -0.000038
    40  H   -0.000043   0.000283   0.000000   0.000000  -0.000010   0.000000
    41  C   -0.000660   0.001048   0.000000  -0.000001  -0.000092   0.000004
    42  H    0.000000  -0.000001   0.000000   0.000000   0.000000   0.000000
    43  H    0.000004  -0.000001   0.000000   0.000000   0.000000   0.000000
    44  H    0.000000   0.000000   0.000000   0.000000   0.000000   0.000000
    45  Br  -0.016594  -0.048613   0.001205   0.001643   0.000618   0.000528
    46  Br  -0.000255   0.058387   0.000009  -0.000049  -0.000040  -0.000003
              19         20         21         22         23         24
     1  C   -0.001005   0.017450   0.031070  -0.008310   0.095119   0.014934
     2  C    0.064328  -0.014346   0.266586   0.031646   0.100525   0.001464
     3  C   -0.029024   0.027113   0.030170   0.256651   0.158023   0.000586
     4  C    0.059926   0.226876  -0.025432   0.007689  -4.956761   0.068913
     5  C    0.006737   0.015600   0.025704   0.042457   4.504578  -0.045956
     6  C    0.168198  -0.020120   0.006324   0.003032   5.924148  -0.086228
     7  S    0.046117  -0.002038  -0.005259  -0.001213   0.591866   0.013692
     8  C   -0.006476   0.003035   0.000435  -0.000488  -0.423566  -0.091457
     9  C    0.015311  -0.010376   0.000124  -0.000003   8.532275  -0.026037
    10  S    0.009347   0.087049   0.001281   0.000253 -17.753676   0.181825
    11  C    0.004403  -0.002247   0.000028   0.000234  -3.393147   0.022722
    12  C   -0.000386   0.000417   0.000005   0.000015   0.997364  -0.001897
    13  C    0.000207  -0.000168  -0.000005  -0.000003  -0.171937  -0.000564
    14  C   -0.010961   0.000978   0.000159  -0.000024  -0.188824   0.000641
    15  H    0.000000   0.000000   0.000000   0.000000   0.000901   0.000000
    16  H    0.000000   0.000000   0.000000   0.000000  -0.002734   0.000002
    17  H    0.000000   0.000002   0.000000   0.000000  -0.011632  -0.000003
    18  H    0.000000   0.000000   0.000000   0.000000   0.000645   0.000000
    19  H    0.465627   0.000008  -0.003733  -0.000112  -0.002221   0.000003
    20  H    0.000008   0.465264  -0.000114  -0.003679  -0.007838   0.000002
    21  H   -0.003733  -0.000114   0.465718  -0.003457  -0.000022   0.000000
    22  H   -0.000112  -0.003679  -0.003457   0.466830  -0.000532   0.000000
    23  C   -0.002221  -0.007838  -0.000022  -0.000532  41.737277   0.402994
    24  H    0.000003   0.000002   0.000000   0.000000   0.402994   0.415664
    25  C    0.000229  -0.000867  -0.000046  -0.000106 -11.956355  -0.130154
    26  H    0.000000   0.000000   0.000000   0.000000   0.288910   0.003518
    27  C   -0.000182  -0.003618   0.000193   0.000614  -7.293649  -0.056349
    28  H    0.000000   0.000000   0.000000   0.000000  -0.342707  -0.004263
    29  C    0.000251   0.007894  -0.000197  -0.000211   0.148317  -0.018717
    30  H    0.000000   0.000052   0.000000  -0.000018  -0.100946  -0.000104
    31  H    0.000000   0.000004   0.000000   0.000000   0.044032   0.000102
    32  H    0.000000   0.000016   0.000000   0.000000   0.010860   0.003094
    33  H    0.000000   0.000008   0.000000   0.000000   0.079727   0.003672
    34  C   -0.000022  -0.000032   0.000001   0.000002 -12.245478   0.015642
    35  C    0.000001  -0.000115   0.000000   0.000000  -1.772004  -0.003158
    36  C   -0.000002   0.000148   0.000000  -0.000001   1.678243   0.002111
    37  C    0.000000   0.000009   0.000000   0.000000   1.969322   0.001453
    38  H    0.000000   0.000000   0.000000   0.000000   0.048580  -0.000383
    39  C    0.000000   0.000025   0.000000   0.000000  -1.612716  -0.000477
    40  H    0.000000   0.000000   0.000000   0.000000   0.048194  -0.000013
    41  C    0.000000  -0.000003   0.000000   0.000000   0.148710   0.000320
    42  H    0.000000   0.000000   0.000000   0.000000   0.003622   0.000000
    43  H    0.000000   0.000000   0.000000   0.000000  -0.000737   0.000000
    44  H    0.000000   0.000000   0.000000   0.000000   0.000138   0.000000
    45  Br   0.000036   0.000116  -0.000001   0.000005   0.287876   0.007323
    46  Br  -0.000044   0.000002  -0.000001   0.000000   0.814093   0.020247
              25         26         27         28         29         30
     1  C    0.949252  -0.001974  -0.633083   0.001985  -0.065046   0.023834
     2  C   -0.132367   0.000104   0.068257  -0.000387   0.014161  -0.023154
     3  C    0.305648   0.000149  -0.059681  -0.001333  -0.100730   0.020167
     4  C    0.233731  -0.010044   1.089154  -0.004415   0.087181  -0.129643
     5  C   -0.271083   0.062502   0.618138  -0.012340   0.048087   0.118441
     6  C   -0.052217   0.001047  -1.074358  -0.004392   0.020052  -0.062729
     7  S    2.111394   0.003145  -0.921586  -0.006830   0.057387  -0.006660
     8  C    5.628006  -0.059056  -0.518552  -0.002577  -0.152158   0.002112
     9  C   -4.113849   0.037505  -0.385590  -0.020512  -0.006726  -0.007912
    10  S   -7.689342  -0.095411   0.939122   0.120094  -0.083914   0.136555
    11  C    0.080375   0.023108   0.576867   0.001074   0.094532  -0.000768
    12  C   -0.486531   0.014530  -0.036323   0.000066   0.016331   0.000193
    13  C    0.266402  -0.001535   0.045758   0.000063   0.001251   0.000015
    14  C    0.472069   0.005202  -0.444827  -0.000681  -0.030808  -0.000515
    15  H   -0.001348   0.000000   0.000021   0.000000  -0.000001   0.000000
    16  H   -0.000345   0.000000   0.000089   0.000000   0.000014   0.000000
    17  H    0.016781   0.000007   0.001921   0.000000   0.000020   0.000000
    18  H    0.000675  -0.000018   0.000067   0.000000  -0.000003   0.000000
    19  H    0.000229   0.000000  -0.000182   0.000000   0.000251   0.000000
    20  H   -0.000867   0.000000  -0.003618   0.000000   0.007894   0.000052
    21  H   -0.000046   0.000000   0.000193   0.000000  -0.000197   0.000000
    22  H   -0.000106   0.000000   0.000614   0.000000  -0.000211  -0.000018
    23  C  -11.956355   0.288910  -7.293649  -0.342707   0.148317  -0.100946
    24  H   -0.130154   0.003518  -0.056349  -0.004263  -0.018717  -0.000104
    25  C   26.689196   0.192464  -0.210013  -0.092616  -0.212995   0.002759
    26  H    0.192464   0.580259  -0.018354  -0.000168   0.009115   0.000000
    27  C   -0.210013  -0.018354  13.066408   0.538023  -0.506705  -0.057540
    28  H   -0.092616  -0.000168   0.538023   0.489604   0.026667   0.004183
    29  C   -0.212995   0.009115  -0.506705   0.026667   6.350545   0.420031
    30  H    0.002759   0.000000  -0.057540   0.004183   0.420031   0.562446
    31  H   -0.005930   0.000002  -0.145561  -0.005325   0.468945  -0.025775
    32  H   -0.014822  -0.000003  -0.066223  -0.003038   0.442364  -0.030251
    33  H   -0.022642   0.000522   0.343186  -0.024756  -0.048001  -0.004032
    34  C   -5.217716  -0.393321   1.252964   0.221810  -0.138416   0.016019
    35  C    0.652638  -0.188217   0.640693  -0.112594  -0.229110  -0.006114
    36  C   -0.090599   0.372451  -0.940046   0.032755   0.157326   0.002082
    37  C   -0.350469  -0.000556   0.328862  -0.009749   0.032297  -0.000656
    38  H    0.029663  -0.000089  -0.013990  -0.001284  -0.002730   0.000000
    39  C    1.046133   0.027193  -0.044166   0.005353  -0.006609   0.000395
    40  H    0.085093   0.004322   0.004616  -0.000011   0.003099   0.000000
    41  C   -0.535981   0.004806  -0.075214  -0.005792  -0.015289  -0.000042
    42  H   -0.004307   0.000002  -0.001131  -0.000017   0.000247   0.000000
    43  H   -0.004839  -0.000004  -0.000192  -0.000001  -0.000014   0.000000
    44  H    0.002399   0.000000  -0.000397   0.000000  -0.000027   0.000000
    45  Br  -0.847650  -0.044904   0.157682   0.006079   0.017970   0.000162
    46  Br   0.132481   0.000021  -0.426168  -0.018292  -0.139159   0.001145
              31         32         33         34         35         36
     1  C   -0.001066  -0.011239  -0.002251   0.000974  -0.081304   0.083863
     2  C    0.002720   0.004778   0.000873  -0.014050   0.008513  -0.009178
     3  C   -0.002132  -0.012142  -0.000325   0.067260  -0.014385   0.025455
     4  C    0.037835   0.046366   0.041122   0.469995   0.248825  -0.301399
     5  C   -0.047428   0.002464  -0.050250  -1.320997  -0.221207   0.465009
     6  C   -0.003477  -0.030817  -0.019104  -0.552009  -0.415059   0.479255
     7  S    0.000349   0.000688   0.002600  -0.622109  -0.220765   0.272666
     8  C   -0.001623  -0.007388  -0.014111  -0.974521  -0.547133   1.127376
     9  C    0.000069   0.000839  -0.019458  -2.681911  -0.248157   0.795193
    10  S    0.018586  -0.000179   0.055707   6.807851   1.589515  -2.904298
    11  C    0.000406   0.002457   0.013884   1.376969   0.392997  -0.841186
    12  C    0.000010  -0.000099  -0.000410  -0.320532   0.032433  -0.095360
    13  C   -0.000004   0.000047   0.000103  -0.052711  -0.036851   0.017568
    14  C   -0.000062  -0.000547  -0.000523   0.279912   0.061511  -0.068493
    15  H    0.000000   0.000000   0.000000   0.000396   0.000054  -0.000162
    16  H    0.000000   0.000000   0.000000  -0.000202  -0.000114   0.000112
    17  H    0.000000   0.000000  -0.000001  -0.014260  -0.003621   0.012336
    18  H    0.000000   0.000000   0.000000  -0.001257  -0.000183   0.000796
    19  H    0.000000   0.000000   0.000000  -0.000022   0.000001  -0.000002
    20  H    0.000004   0.000016   0.000008  -0.000032  -0.000115   0.000148
    21  H    0.000000   0.000000   0.000000   0.000001   0.000000   0.000000
    22  H    0.000000   0.000000   0.000000   0.000002   0.000000  -0.000001
    23  C    0.044032   0.010860   0.079727 -12.245478  -1.772004   1.678243
    24  H    0.000102   0.003094   0.003672   0.015642  -0.003158   0.002111
    25  C   -0.005930  -0.014822  -0.022642  -5.217716   0.652638  -0.090599
    26  H    0.000002  -0.000003   0.000522  -0.393321  -0.188217   0.372451
    27  C   -0.145561  -0.066223   0.343186   1.252964   0.640693  -0.940046
    28  H   -0.005325  -0.003038  -0.024756   0.221810  -0.112594   0.032755
    29  C    0.468945   0.442364  -0.048001  -0.138416  -0.229110   0.157326
    30  H   -0.025775  -0.030251  -0.004032   0.016019  -0.006114   0.002082
    31  H    0.513162  -0.020845  -0.001643  -0.009864   0.008449  -0.001362
    32  H   -0.020845   0.491501   0.003822  -0.010494   0.004780  -0.002943
    33  H   -0.001643   0.003822   0.519947  -0.028419   0.003138  -0.015067
    34  C   -0.009864  -0.010494  -0.028419  31.782826  -5.453034  -3.299357
    35  C    0.008449   0.004780   0.003138  -5.453034  31.224557 -16.911309
    36  C   -0.001362  -0.002943  -0.015067  -3.299357 -16.911309  33.151972
    37  C   -0.000084   0.002136   0.008435  -2.096045  -4.580615  -1.391648
    38  H    0.000001  -0.000003  -0.000011   0.109442   0.073093   0.058303
    39  C   -0.000397  -0.000620  -0.018502   0.232311   1.486637  -6.113711
    40  H    0.000000   0.000000  -0.000188  -0.101113   0.004223   0.235469
    41  C    0.000458   0.000061  -0.001150  -1.342316   0.252208   0.655701
    42  H    0.000000   0.000000   0.000000   0.049043  -0.015697   0.017520
    43  H    0.000000   0.000000  -0.000002   0.027695   0.007593  -0.009249
    44  H    0.000000   0.000000   0.000000   0.020317  -0.013219  -0.024358
    45  Br  -0.000458   0.002034   0.004813   0.418937  -0.233316  -0.097287
    46  Br   0.002055  -0.005346   0.000483  -0.350596   0.104769  -0.062675
              37         38         39         40         41         42
     1  C   -0.010886   0.000028   0.013703  -0.000020  -0.000714   0.000000
     2  C    0.001823   0.000003  -0.001308  -0.000003   0.000020   0.000000
     3  C   -0.008833  -0.000027   0.004973   0.000027   0.000631   0.000000
     4  C   -0.040503  -0.000060   0.008228  -0.000124  -0.000692  -0.000002
     5  C    0.019644   0.000264  -0.009808   0.002263   0.005028   0.000013
     6  C    0.010800  -0.000154   0.040011  -0.000046   0.003151   0.000001
     7  S   -0.042749   0.000777   0.046554   0.000025  -0.001178   0.000002
     8  C   -0.162625  -0.000878   0.253090   0.001039   0.020117  -0.000005
     9  C    0.067794   0.001044   0.149458  -0.000945   0.033504  -0.000008
    10  S    0.227231  -0.000673  -0.498009  -0.003300  -0.045461  -0.000023
    11  C    0.003894   0.000722  -0.147832   0.001040  -0.020073   0.000008
    12  C    0.033391   0.000212  -0.033724  -0.001523  -0.006186   0.000002
    13  C   -0.005460   0.000000  -0.007057  -0.000043  -0.000660   0.000000
    14  C    0.017618  -0.000428  -0.013287   0.000283   0.001048  -0.000001
    15  H    0.000001   0.000000  -0.000014   0.000000   0.000000   0.000000
    16  H   -0.000002   0.000000   0.000008   0.000000  -0.000001   0.000000
    17  H    0.000286   0.000000   0.004837  -0.000010  -0.000092   0.000000
    18  H   -0.000003   0.000000  -0.000038   0.000000   0.000004   0.000000
    19  H    0.000000   0.000000   0.000000   0.000000   0.000000   0.000000
    20  H    0.000009   0.000000   0.000025   0.000000  -0.000003   0.000000
    21  H    0.000000   0.000000   0.000000   0.000000   0.000000   0.000000
    22  H    0.000000   0.000000   0.000000   0.000000   0.000000   0.000000
    23  C    1.969322   0.048580  -1.612716   0.048194   0.148710   0.003622
    24  H    0.001453  -0.000383  -0.000477  -0.000013   0.000320   0.000000
    25  C   -0.350469   0.029663   1.046133   0.085093  -0.535981  -0.004307
    26  H   -0.000556  -0.000089   0.027193   0.004322   0.004806   0.000002
    27  C    0.328862  -0.013990  -0.044166   0.004616  -0.075214  -0.001131
    28  H   -0.009749  -0.001284   0.005353  -0.000011  -0.005792  -0.000017
    29  C    0.032297  -0.002730  -0.006609   0.003099  -0.015289   0.000247
    30  H   -0.000656   0.000000   0.000395   0.000000  -0.000042   0.000000
    31  H   -0.000084   0.000001  -0.000397   0.000000   0.000458   0.000000
    32  H    0.002136  -0.000003  -0.000620   0.000000   0.000061   0.000000
    33  H    0.008435  -0.000011  -0.018502  -0.000188  -0.001150   0.000000
    34  C   -2.096045   0.109442   0.232311  -0.101113  -1.342316   0.049043
    35  C   -4.580615   0.073093   1.486637   0.004223   0.252208  -0.015697
    36  C   -1.391648   0.058303  -6.113711   0.235469   0.655701   0.017520
    37  C   12.598723   0.038187  -0.470764   0.004580  -0.216547   0.288811
    38  H    0.038187   0.480912  -0.000467  -0.000110  -0.022681  -0.004222
    39  C   -0.470764  -0.000467  11.517661   0.035492   0.377981  -0.004960
    40  H    0.004580  -0.000110   0.035492   0.518790  -0.006335   0.000012
    41  C   -0.216547  -0.022681   0.377981  -0.006335   6.574506  -0.006878
    42  H    0.288811  -0.004222  -0.004960   0.000012  -0.006878   0.491983
    43  H   -0.003188   0.000010   0.292620  -0.003962   0.017306  -0.000124
    44  H    0.042518  -0.000104   0.034297  -0.000121   0.265609  -0.003492
    45  Br   0.054695  -0.006679  -0.185211  -0.001183   0.018504   0.000064
    46  Br   0.072391   0.018630   0.009261   0.000149  -0.042265   0.000929
              43         44         45         46
     1  C    0.000000   0.000000  -0.107317   0.055913
     2  C    0.000000   0.000000   0.006941   0.001789
     3  C    0.000000   0.000000  -0.024716   0.019794
     4  C    0.000001   0.000000  -0.004446  -0.094297
     5  C    0.000009  -0.000002   0.045496  -0.120675
     6  C   -0.000004   0.000000  -0.036981   0.178644
     7  S    0.000001   0.000000  -0.184009   0.049212
     8  C   -0.000012   0.000000  -0.451804   0.108525
     9  C   -0.000140  -0.000006   0.516907  -0.069191
    10  S   -0.000069   0.000021   0.430082  -0.183943
    11  C    0.000136   0.000001  -0.026560  -0.052672
    12  C    0.000044   0.000000   0.024805   0.001857
    13  C    0.000004   0.000000  -0.016594  -0.000255
    14  C   -0.000001   0.000000  -0.048613   0.058387
    15  H    0.000000   0.000000   0.001205   0.000009
    16  H    0.000000   0.000000   0.001643  -0.000049
    17  H    0.000000   0.000000   0.000618  -0.000040
    18  H    0.000000   0.000000   0.000528  -0.000003
    19  H    0.000000   0.000000   0.000036  -0.000044
    20  H    0.000000   0.000000   0.000116   0.000002
    21  H    0.000000   0.000000  -0.000001  -0.000001
    22  H    0.000000   0.000000   0.000005   0.000000
    23  C   -0.000737   0.000138   0.287876   0.814093
    24  H    0.000000   0.000000   0.007323   0.020247
    25  C   -0.004839   0.002399  -0.847650   0.132481
    26  H   -0.000004   0.000000  -0.044904   0.000021
    27  C   -0.000192  -0.000397   0.157682  -0.426168
    28  H   -0.000001   0.000000   0.006079  -0.018292
    29  C   -0.000014  -0.000027   0.017970  -0.139159
    30  H    0.000000   0.000000   0.000162   0.001145
    31  H    0.000000   0.000000  -0.000458   0.002055
    32  H    0.000000   0.000000   0.002034  -0.005346
    33  H   -0.000002   0.000000   0.004813   0.000483
    34  C    0.027695   0.020317   0.418937  -0.350596
    35  C    0.007593  -0.013219  -0.233316   0.104769
    36  C   -0.009249  -0.024358  -0.097287  -0.062675
    37  C   -0.003188   0.042518   0.054695   0.072391
    38  H    0.000010  -0.000104  -0.006679   0.018630
    39  C    0.292620   0.034297  -0.185211   0.009261
    40  H   -0.003962  -0.000121  -0.001183   0.000149
    41  C    0.017306   0.265609   0.018504  -0.042265
    42  H   -0.000124  -0.003492   0.000064   0.000929
    43  H    0.494243  -0.003601   0.000317  -0.000024
    44  H   -0.003601   0.493727   0.000062   0.000009
    45  Br   0.000317   0.000062  35.437571  -0.139390
    46  Br  -0.000024   0.000009  -0.139390  35.817029
 Mulliken charges:
               1
     1  C    0.139740
     2  C   -0.173202
     3  C   -0.029433
     4  C    0.038130
     5  C   -0.094853
     6  C   -0.290418
     7  S    0.285822
     8  C   -0.105788
     9  C    0.200724
    10  S   -0.583834
    11  C    0.016477
    12  C   -0.345406
    13  C   -0.092364
    14  C   -0.246155
    15  H    0.207426
    16  H    0.213676
    17  H    0.207925
    18  H    0.207335
    19  H    0.213437
    20  H    0.213494
    21  H    0.210469
    22  H    0.208728
    23  C   -0.378858
    24  H    0.284838
    25  C   -0.452198
    26  H    0.182771
    27  C    0.260860
    28  H    0.226323
    29  C   -0.666518
    30  H    0.146266
    31  H    0.175850
    32  H    0.198691
    33  H    0.188804
    34  C    0.090417
    35  C    0.510657
    36  C   -0.464019
    37  C   -0.433515
    38  H    0.195102
    39  C   -0.416542
    40  H    0.170334
    41  C   -0.034122
    42  H    0.188609
    43  H    0.186185
    44  H    0.186230
    45  Br   0.014644
    46  Br  -0.762740
 Sum of Mulliken charges =   0.00000
 Mulliken charges with hydrogens summed into heavy atoms:
               1
     1  C    0.353176
     2  C    0.037267
     3  C    0.179296
     4  C    0.251623
     5  C   -0.094853
     6  C   -0.290418
     7  S    0.285822
     8  C   -0.105788
     9  C    0.200724
    10  S   -0.583834
    11  C    0.224402
    12  C   -0.138071
    13  C    0.115063
    14  C   -0.032479
    23  C   -0.094020
    25  C   -0.269427
    27  C    0.675987
    29  C   -0.145711
    34  C    0.090417
    35  C    0.705759
    36  C   -0.293685
    37  C   -0.244906
    39  C   -0.230357
    41  C    0.152108
    45  Br   0.014644
    46  Br  -0.762740
 APT charges:
               1
     1  C   -0.727631
     2  C   -0.413968
     3  C   -0.437815
     4  C   -0.551055
     5  C   -0.212341
     6  C   -0.918056
     7  S   -0.674250
     8  C   -0.289803
     9  C   -0.221071
    10  S    0.687011
    11  C   -0.676410
    12  C   -0.538356
    13  C   -0.447699
    14  C   -0.896613
    15  H    1.083603
    16  H    0.746905
    17  H    0.522924
    18  H    0.980678
    19  H    0.757312
    20  H    0.534805
    21  H    1.257204
    22  H    1.151513
    23  C   -0.100527
    24  H    0.336546
    25  C   -1.152843
    26  H    0.438237
    27  C   -0.369998
    28  H    0.491380
    29  C   -1.710237
    30  H    0.399440
    31  H    0.745321
    32  H    0.250207
    33  H    0.490550
    34  C   -0.906730
    35  C    0.061785
    36  C   -0.866369
    37  C   -0.645817
    38  H    0.167995
    39  C   -0.708930
    40  H    0.289579
    41  C   -0.252488
    42  H    0.873363
    43  H    0.997976
    44  H    1.291338
    45  Br   0.138555
    46  Br  -0.975222
 Sum of APT charges =   0.00000
 APT charges with hydrogens summed into heavy atoms:
               1
     1  C    0.029681
     2  C    0.843237
     3  C    0.713698
     4  C   -0.016249
     5  C   -0.212341
     6  C   -0.918056
     7  S   -0.674250
     8  C   -0.289803
     9  C   -0.221071
    10  S    0.687011
    11  C   -0.153486
    12  C    0.442322
    13  C    0.635903
    14  C   -0.149708
    23  C    0.236019
    25  C   -0.714606
    27  C    0.611932
    29  C   -0.315269
    34  C   -0.906730
    35  C    0.229780
    36  C   -0.576790
    37  C    0.227546
    39  C    0.289047
    41  C    1.038850
    45  Br   0.138555
    46  Br  -0.975222
 Electronic spatial extent (au):  <R**2>=          12039.0820
 Charge=              0.0000 electrons
 Dipole moment (field-independent basis, Debye):
    X=             12.4468    Y=              9.8619    Z=             13.1230  Tot=             20.6008
 Quadrupole moment (field-independent basis, Debye-Ang):
   XX=           -164.1739   YY=           -188.9630   ZZ=           -191.9652
   XY=            -17.8081   XZ=            -13.1341   YZ=            -20.3104
 Traceless Quadrupole moment (field-independent basis, Debye-Ang):
   XX=             17.5268   YY=             -7.2623   ZZ=            -10.2645
   XY=            -17.8081   XZ=            -13.1341   YZ=            -20.3104
 Octapole moment (field-independent basis, Debye-Ang**2):
  XXX=             14.6307  YYY=            152.5957  ZZZ=            -17.1992  XYY=             90.9914
  XXY=            -84.4437  XXZ=             22.9144  XZZ=             31.5002  YZZ=             52.5972
  YYZ=             36.0043  XYZ=            -16.1294
 Hexadecapole moment (field-independent basis, Debye-Ang**3):
 XXXX=          -7833.7906 YYYY=          -4057.6276 ZZZZ=          -2474.5275 XXXY=           -401.1600
 XXXZ=            -45.7193 YYYX=             31.3289 YYYZ=           -142.6978 ZZZX=             88.6578
 ZZZY=            -85.8105 XXYY=          -2077.6178 XXZZ=          -1758.0257 YYZZ=          -1133.0989
 XXYZ=            -78.2732 YYXZ=            -48.0839 ZZXY=           -135.2462
 N-N= 3.930575532168D+03 E-N=-2.398775028354D+04  KE= 6.746521343364D+03
  Exact polarizability:       0.000       0.000       0.000       0.000       0.000       0.000
 Approx polarizability:     368.321     -19.598     377.538     -24.416       4.026     393.217
 D2PCM: PCM CHGder 2nd derivatives, FixD1E=F FixD2E=F DoIter=F DoCFld=F I1PDM=0
 Calling FoFJK, ICntrl=    100127 FMM=F ISym2X=0 I1Cent= 0 IOpClX= 0 NMat=1 NMatS=1 NMatT=0.
 ***** Axes restored to original set *****
 -------------------------------------------------------------------
 Center     Atomic                   Forces (Hartrees/Bohr)
 Number     Number              X              Y              Z
 -------------------------------------------------------------------
      1        6          -0.000648222    0.000117404    0.000157931
      2        6          -0.000720507    0.000681100    0.000663415
      3        6          -0.001446232    0.000552276    0.000426795
      4        6          -0.001950452    0.000001711   -0.000309432
      5        6          -0.001572501   -0.000351829   -0.000768082
      6        6          -0.001098996   -0.000274083   -0.000560753
      7       16          -0.000405159    0.000349274   -0.002258668
      8        6          -0.000393727   -0.000083338   -0.000558667
      9        6          -0.000622289   -0.000221426   -0.000662954
     10       16          -0.002465415    0.000025483   -0.001667172
     11        6          -0.000496156   -0.000489755   -0.000252052
     12        6           0.000144880   -0.000261478    0.000326398
     13        6           0.000392303    0.000006905    0.000422938
     14        6           0.000041183    0.000129360   -0.000032555
     15        1           0.000067977    0.000018387    0.000068334
     16        1          -0.000009442    0.000016970    0.000034358
     17        1          -0.000026960    0.000016146    0.000015931
     18        1           0.000037623   -0.000029706    0.000041166
     19        1          -0.000017697   -0.000004317   -0.000001787
     20        1          -0.000168833    0.000051954   -0.000070110
     21        1          -0.000014290    0.000093628    0.000070493
     22        1          -0.000098947    0.000062932    0.000033671
     23        6           0.000257496    0.001024851    0.001632953
     24        1           0.000066721   -0.000347563   -0.000977683
     25        6           0.000579958    0.000811001    0.000808769
     26        1           0.000110407    0.000015267    0.000041416
     27        6           0.000444472    0.000561672    0.000771389
     28        1           0.000024219   -0.000034927    0.000118641
     29        6           0.000544177    0.000477085    0.000797887
     30        1          -0.000125570   -0.000018775    0.000104536
     31        1           0.000055862    0.000091449   -0.000115576
     32        1           0.000145005    0.000105248    0.000141712
     33        1           0.000067544    0.000085050    0.000009138
     34        6           0.000915817    0.000627883    0.001013545
     35        6           0.001681894    0.000273739    0.000636156
     36        6           0.000370871    0.000488741    0.000770907
     37        6           0.001578533   -0.000039917   -0.000114165
     38        1           0.000156150    0.000029778    0.000063220
     39        6           0.000262576    0.000109373    0.000098988
     40        1           0.000023650    0.000028446    0.000102710
     41        6           0.000831887    0.000020321   -0.000478602
     42        1           0.000135238   -0.000019904   -0.000026342
     43        1          -0.000024773   -0.000004525   -0.000001967
     44        1           0.000047487   -0.000006138   -0.000073916
     45       35           0.001805888   -0.000462569    0.004276322
     46       35           0.001516349   -0.004223188   -0.004719235
 -------------------------------------------------------------------
 Cartesian Forces:  Max     0.004719235 RMS     0.000905466
 FormGI is forming the generalized inverse of G from B-inverse, IUseBI=4.

 GradGradGradGradGradGradGradGradGradGradGradGradGradGradGradGradGradGrad
 Berny optimization.
 Internal  Forces:  Max     0.011222117 RMS     0.001681044
 Search for a local minimum.
 Step number   1 out of a maximum of  275
 All quantities printed in internal units (Hartrees-Bohrs-Radians)
 Mixed Optimization -- RFO/linear search
 Second derivative matrix not updated -- analytic derivatives used.
 ITU=  0
     Eigenvalues ---    0.00065   0.00213   0.00392   0.00593   0.00742
     Eigenvalues ---    0.00935   0.01126   0.01151   0.01353   0.01363
     Eigenvalues ---    0.01486   0.01651   0.01716   0.01787   0.01809
     Eigenvalues ---    0.01816   0.01817   0.01901   0.02051   0.02192
     Eigenvalues ---    0.02260   0.02270   0.02291   0.02349   0.02448
     Eigenvalues ---    0.02535   0.02556   0.02569   0.02597   0.02614
     Eigenvalues ---    0.02795   0.02822   0.02847   0.02921   0.03094
     Eigenvalues ---    0.03245   0.03292   0.03521   0.03853   0.04031
     Eigenvalues ---    0.04338   0.04534   0.04608   0.05132   0.06269
     Eigenvalues ---    0.07046   0.07580   0.08407   0.08767   0.10260
     Eigenvalues ---    0.10899   0.11024   0.11089   0.11113   0.11745
     Eigenvalues ---    0.11783   0.11822   0.11990   0.12275   0.12340
     Eigenvalues ---    0.12375   0.12411   0.12541   0.12579   0.12708
     Eigenvalues ---    0.13418   0.14324   0.15168   0.16137   0.16188
     Eigenvalues ---    0.16273   0.16843   0.17001   0.17362   0.17787
     Eigenvalues ---    0.18548   0.18713   0.18979   0.19338   0.19373
     Eigenvalues ---    0.19521   0.19860   0.20295   0.21470   0.21595
     Eigenvalues ---    0.22968   0.24385   0.24436   0.24654   0.27200
     Eigenvalues ---    0.27707   0.28160   0.29249   0.29865   0.30303
     Eigenvalues ---    0.33353   0.33839   0.33934   0.34492   0.34738
     Eigenvalues ---    0.34877   0.35195   0.35691   0.36228   0.36363
     Eigenvalues ---    0.36481   0.36540   0.36620   0.36716   0.36721
     Eigenvalues ---    0.36747   0.36860   0.36894   0.36914   0.37068
     Eigenvalues ---    0.37107   0.37564   0.40646   0.40845   0.42246
     Eigenvalues ---    0.42555   0.42867   0.42992   0.46794   0.48081
     Eigenvalues ---    0.48107   0.48212   0.48325   0.48445   0.51643
     Eigenvalues ---    0.51808   0.52175
 RFO step:  Lambda=-6.85448990D-03 EMin= 6.47100862D-04
 Linear search not attempted -- first point.
 Iteration  1 RMS(Cart)=  0.13187263 RMS(Int)=  0.00309875
 Iteration  2 RMS(Cart)=  0.00706262 RMS(Int)=  0.00032575
 Iteration  3 RMS(Cart)=  0.00001539 RMS(Int)=  0.00032562
 Iteration  4 RMS(Cart)=  0.00000002 RMS(Int)=  0.00032562
 Variable       Old X    -DE/DX   Delta X   Delta X   Delta X     New X
                                 (Linear)    (Quad)   (Total)
    R1        2.62720   0.00062   0.00000   0.00043   0.00046   2.62765
    R2        2.64105  -0.00105   0.00000  -0.00082  -0.00083   2.64022
    R3        2.05085  -0.00001   0.00000  -0.00025  -0.00025   2.05061
    R4        2.63667   0.00007   0.00000  -0.00016  -0.00012   2.63654
    R5        2.05038  -0.00008   0.00000  -0.00006  -0.00006   2.05033
    R6        2.62823  -0.00245   0.00000  -0.00522  -0.00521   2.62302
    R7        2.04932  -0.00005   0.00000  -0.00021  -0.00021   2.04911
    R8        2.64081  -0.00278   0.00000  -0.00433  -0.00436   2.63645
    R9        2.05122   0.00000   0.00000  -0.00005  -0.00005   2.05117
   R10        2.64141  -0.00026   0.00000   0.00024   0.00022   2.64162
   R11        3.38231  -0.00684   0.00000  -0.02611  -0.02621   3.35610
   R12        3.34276   0.00124   0.00000   0.00401   0.00412   3.34688
   R13        3.34871   0.00105   0.00000   0.00143   0.00154   3.35025
   R14        2.64130   0.00088   0.00000   0.00137   0.00133   2.64264
   R15        2.63547   0.00012   0.00000   0.00024   0.00023   2.63570
   R16        3.36320  -0.00082   0.00000  -0.00395  -0.00407   3.35913
   R17        2.63609  -0.00070   0.00000  -0.00121  -0.00122   2.63487
   R18        3.68122  -0.01122   0.00000  -0.10991  -0.10991   3.57131
   R19        2.62833  -0.00056   0.00000  -0.00121  -0.00120   2.62713
   R20        2.05134   0.00003   0.00000  -0.00010  -0.00010   2.05124
   R21        2.63391   0.00006   0.00000  -0.00023  -0.00020   2.63371
   R22        2.04934  -0.00001   0.00000  -0.00004  -0.00004   2.04930
   R23        2.62934   0.00036   0.00000   0.00083   0.00084   2.63018
   R24        2.05041  -0.00001   0.00000   0.00010   0.00010   2.05051
   R25        2.05078  -0.00004   0.00000  -0.00008  -0.00008   2.05070
   R26        2.05968   0.00407   0.00000   0.00773   0.00820   2.06788
   R27        2.94253  -0.00648   0.00000  -0.01130  -0.01105   2.93149
   R28        2.88373  -0.00035   0.00000   0.00847   0.00847   2.89220
   R29        4.83226   0.00163   0.00000   0.01058   0.01120   4.84346
   R30        2.06161   0.00006   0.00000   0.00051   0.00051   2.06212
   R31        2.87197  -0.00577   0.00000  -0.02314  -0.02329   2.84868
   R32        3.73782  -0.00401   0.00000  -0.01532  -0.01532   3.72250
   R33        2.06340  -0.00006   0.00000  -0.00070  -0.00070   2.06270
   R34        2.88352  -0.00011   0.00000   0.00090   0.00090   2.88442
   R35        2.07240   0.00002   0.00000  -0.00013  -0.00013   2.07227
   R36        2.06618  -0.00004   0.00000  -0.00298  -0.00298   2.06320
   R37        2.06768  -0.00014   0.00000  -0.00033  -0.00033   2.06735
   R38        2.06761  -0.00011   0.00000  -0.00034  -0.00034   2.06727
   R39        2.64698  -0.00025   0.00000  -0.00274  -0.00346   2.64352
   R40        2.64114   0.00002   0.00000  -0.00321  -0.00325   2.63789
   R41        2.63230  -0.00195   0.00000  -0.00443  -0.00450   2.62779
   R42        2.05557   0.00316   0.00000   0.00554   0.00506   2.06063
   R43        2.63652  -0.00092   0.00000  -0.00008   0.00000   2.63652
   R44        2.05520   0.00008   0.00000   0.00038   0.00038   2.05558
   R45        2.63889   0.00002   0.00000   0.00080   0.00084   2.63974
   R46        2.05269  -0.00005   0.00000  -0.00018  -0.00018   2.05251
   R47        4.84045   0.00245   0.00000   0.13454   0.13420   4.97465
   R48        2.63033   0.00008   0.00000   0.00024   0.00035   2.63068
   R49        2.05215   0.00000   0.00000  -0.00009  -0.00009   2.05205
   R50        2.05223  -0.00007   0.00000  -0.00003  -0.00003   2.05220
    A1        2.09666  -0.00056   0.00000   0.00073   0.00069   2.09735
    A2        2.09927   0.00029   0.00000  -0.00210  -0.00208   2.09718
    A3        2.08701   0.00027   0.00000   0.00125   0.00126   2.08827
    A4        2.10198   0.00097   0.00000   0.00508   0.00510   2.10707
    A5        2.08425  -0.00043   0.00000  -0.00296  -0.00297   2.08128
    A6        2.09648  -0.00054   0.00000  -0.00220  -0.00220   2.09428
    A7        2.09502  -0.00053   0.00000  -0.00476  -0.00476   2.09026
    A8        2.10164   0.00039   0.00000   0.00129   0.00129   2.10293
    A9        2.08651   0.00014   0.00000   0.00348   0.00348   2.08999
   A10        2.08136  -0.00092   0.00000  -0.00161  -0.00168   2.07969
   A11        2.09980   0.00064   0.00000   0.00293   0.00296   2.10276
   A12        2.10172   0.00027   0.00000  -0.00144  -0.00141   2.10032
   A13        2.11225   0.00321   0.00000   0.01017   0.01025   2.12250
   A14        2.06304  -0.00403   0.00000  -0.01617  -0.01592   2.04712
   A15        2.10660   0.00083   0.00000   0.00656   0.00617   2.11276
   A16        2.07598  -0.00214   0.00000  -0.01011  -0.01012   2.06586
   A17        2.07170   0.00153   0.00000   0.00100   0.00113   2.07283
   A18        2.13541   0.00061   0.00000   0.00894   0.00873   2.14414
   A19        1.76282  -0.00082   0.00000  -0.00338  -0.00345   1.75937
   A20        2.14406  -0.00014   0.00000   0.00408   0.00391   2.14797
   A21        2.06673   0.00075   0.00000   0.00082   0.00097   2.06769
   A22        2.07076  -0.00063   0.00000  -0.00496  -0.00493   2.06583
   A23        2.10076   0.00012   0.00000   0.00819   0.00765   2.10841
   A24        2.12146   0.00064   0.00000   0.00434   0.00436   2.12583
   A25        2.06086  -0.00075   0.00000  -0.01214  -0.01199   2.04887
   A26        1.76335   0.00152   0.00000   0.00494   0.00514   1.76849
   A27        1.91621  -0.00679   0.00000  -0.05785  -0.05774   1.85847
   A28        1.83294   0.00114   0.00000   0.02608   0.02615   1.85909
   A29        2.07778  -0.00006   0.00000  -0.00013  -0.00019   2.07759
   A30        2.10096   0.00004   0.00000   0.00122   0.00122   2.10217
   A31        2.10415   0.00003   0.00000  -0.00082  -0.00082   2.10333
   A32        2.09154  -0.00003   0.00000  -0.00173  -0.00173   2.08981
   A33        2.08894  -0.00002   0.00000   0.00080   0.00079   2.08974
   A34        2.10270   0.00006   0.00000   0.00094   0.00094   2.10364
   A35        2.10735   0.00029   0.00000   0.00152   0.00152   2.10887
   A36        2.09393  -0.00019   0.00000  -0.00066  -0.00065   2.09327
   A37        2.08170  -0.00010   0.00000  -0.00085  -0.00085   2.08085
   A38        2.09546  -0.00015   0.00000   0.00166   0.00161   2.09707
   A39        2.09066   0.00010   0.00000   0.00015   0.00016   2.09083
   A40        2.09706   0.00006   0.00000  -0.00180  -0.00179   2.09527
   A41        1.85045  -0.00085   0.00000   0.00727   0.00709   1.85755
   A42        1.85535  -0.00290   0.00000  -0.00817  -0.00853   1.84682
   A43        1.86498   0.00098   0.00000   0.02348   0.02389   1.88887
   A44        1.95468   0.00139   0.00000   0.00266   0.00370   1.95839
   A45        1.93077   0.00019   0.00000  -0.01731  -0.01791   1.91286
   A46        1.99751   0.00087   0.00000  -0.00507  -0.00548   1.99203
   A47        2.13141   0.00573   0.00000   0.13126   0.13289   2.26430
   A48        1.91531   0.00139   0.00000   0.01576   0.01590   1.93121
   A49        2.06027  -0.00451   0.00000  -0.02486  -0.02592   2.03435
   A50        1.92924  -0.00019   0.00000  -0.01051  -0.01026   1.91899
   A51        1.84564   0.00194   0.00000   0.02036   0.02081   1.86645
   A52        1.78001  -0.00139   0.00000   0.00542   0.00534   1.78535
   A53        1.91082   0.00326   0.00000  -0.00010  -0.00033   1.91049
   A54        1.81215   0.00007   0.00000  -0.00569  -0.00563   1.80651
   A55        2.00862  -0.00031   0.00000   0.01694   0.01695   2.02557
   A56        1.93230   0.00015   0.00000  -0.00017  -0.00019   1.93211
   A57        1.88285   0.00058   0.00000  -0.00878  -0.00876   1.87410
   A58        1.87059  -0.00005   0.00000   0.00186   0.00182   1.87241
   A59        1.94663  -0.00036   0.00000  -0.00542  -0.00548   1.94115
   A60        1.97291  -0.00011   0.00000   0.00315   0.00314   1.97605
   A61        1.90574   0.00002   0.00000  -0.00623  -0.00622   1.89952
   A62        1.92691   0.00010   0.00000   0.00423   0.00422   1.93113
   A63        1.86975   0.00000   0.00000  -0.00192  -0.00191   1.86783
   A64        1.90170  -0.00001   0.00000   0.00128   0.00125   1.90295
   A65        1.88401   0.00000   0.00000  -0.00089  -0.00088   1.88313
   A66        2.16684  -0.00364   0.00000  -0.03115  -0.03210   2.13475
   A67        2.04112   0.00111   0.00000   0.01835   0.01899   2.06010
   A68        2.07488   0.00253   0.00000   0.01333   0.01344   2.08832
   A69        2.09550  -0.00192   0.00000  -0.00624  -0.00595   2.08955
   A70        2.08431   0.00396   0.00000   0.01222   0.01100   2.09531
   A71        2.10315  -0.00205   0.00000  -0.00612  -0.00521   2.09795
   A72        2.11086  -0.00133   0.00000  -0.00888  -0.00904   2.10182
   A73        2.08880   0.00072   0.00000   0.00088   0.00096   2.08976
   A74        2.08352   0.00061   0.00000   0.00799   0.00807   2.09159
   A75        2.10784   0.00046   0.00000  -0.00218  -0.00241   2.10543
   A76        2.08187  -0.00037   0.00000   0.00233   0.00245   2.08432
   A77        2.09346  -0.00009   0.00000  -0.00014  -0.00003   2.09343
   A78        2.61581   0.00251   0.00000   0.09841   0.09917   2.71499
   A79        2.09374  -0.00067   0.00000  -0.00122  -0.00123   2.09251
   A80        2.08833   0.00037   0.00000   0.00243   0.00243   2.09076
   A81        2.10100   0.00030   0.00000  -0.00116  -0.00116   2.09984
   A82        2.08340   0.00093   0.00000   0.00526   0.00522   2.08863
   A83        2.10004  -0.00053   0.00000  -0.00308  -0.00306   2.09698
   A84        2.09973  -0.00039   0.00000  -0.00219  -0.00217   2.09756
   A85        1.40998  -0.00733   0.00000  -0.13063  -0.12867   1.28131
    D1       -0.03551   0.00013   0.00000   0.00072   0.00074  -0.03477
    D2        3.13921   0.00002   0.00000   0.00330   0.00330  -3.14067
    D3        3.08218   0.00014   0.00000  -0.00499  -0.00495   3.07723
    D4       -0.02629   0.00002   0.00000  -0.00241  -0.00239  -0.02868
    D5       -0.02408   0.00023   0.00000  -0.00468  -0.00466  -0.02874
    D6        3.10321  -0.00006   0.00000  -0.01792  -0.01787   3.08534
    D7        3.14125   0.00023   0.00000   0.00104   0.00105  -3.14088
    D8       -0.01465  -0.00007   0.00000  -0.01220  -0.01216  -0.02680
    D9        0.04180  -0.00021   0.00000   0.00041   0.00041   0.04221
   D10       -3.10441  -0.00014   0.00000   0.00181   0.00180  -3.10261
   D11       -3.13315  -0.00009   0.00000  -0.00220  -0.00219  -3.13534
   D12        0.00382  -0.00001   0.00000  -0.00080  -0.00079   0.00303
   D13        0.01182  -0.00001   0.00000   0.00257   0.00256   0.01437
   D14        3.12749   0.00000   0.00000  -0.00239  -0.00240   3.12509
   D15       -3.12520  -0.00008   0.00000   0.00119   0.00118  -3.12402
   D16       -0.00953  -0.00007   0.00000  -0.00377  -0.00377  -0.01330
   D17       -0.07253   0.00017   0.00000  -0.00733  -0.00736  -0.07988
   D18        3.12358  -0.00007   0.00000  -0.01922  -0.01916   3.10442
   D19        3.09502   0.00015   0.00000  -0.00243  -0.00248   3.09254
   D20        0.00794  -0.00009   0.00000  -0.01432  -0.01428  -0.00634
   D21        0.07852  -0.00030   0.00000   0.00817   0.00818   0.08670
   D22       -3.04822   0.00000   0.00000   0.02198   0.02203  -3.02619
   D23       -3.11894  -0.00020   0.00000   0.01966   0.01974  -3.09920
   D24        0.03750   0.00010   0.00000   0.03347   0.03360   0.07110
   D25        2.32676   0.00131   0.00000   0.01238   0.01235   2.33911
   D26       -2.02725   0.00095   0.00000   0.02393   0.02402  -2.00323
   D27       -0.76051   0.00099   0.00000   0.00041   0.00048  -0.76002
   D28        1.16867   0.00063   0.00000   0.01195   0.01214   1.18082
   D29       -2.43027  -0.00083   0.00000  -0.02246  -0.02237  -2.45264
   D30        0.69651  -0.00116   0.00000  -0.03634  -0.03637   0.66014
   D31       -0.71635   0.00104   0.00000   0.00095   0.00105  -0.71530
   D32        2.48768   0.00149   0.00000   0.00232   0.00236   2.49004
   D33       -0.00928   0.00174   0.00000   0.03759   0.03770   0.02842
   D34       -3.13504   0.00119   0.00000   0.00775   0.00763  -3.12741
   D35        3.06973   0.00134   0.00000   0.03641   0.03660   3.10633
   D36       -0.05602   0.00079   0.00000   0.00657   0.00653  -0.04949
   D37        3.08747  -0.00064   0.00000   0.00280   0.00290   3.09036
   D38       -0.05401  -0.00053   0.00000  -0.00333  -0.00328  -0.05729
   D39        0.00564  -0.00022   0.00000   0.00380   0.00383   0.00947
   D40       -3.13584  -0.00012   0.00000  -0.00234  -0.00235  -3.13818
   D41        0.74231  -0.00189   0.00000  -0.03675  -0.03681   0.70550
   D42       -1.25036   0.00454   0.00000   0.01559   0.01550  -1.23486
   D43       -2.41458  -0.00134   0.00000  -0.00779  -0.00789  -2.42247
   D44        1.87593   0.00509   0.00000   0.04455   0.04442   1.92035
   D45        0.06412  -0.00078   0.00000  -0.01108  -0.01107   0.05305
   D46       -3.10369  -0.00011   0.00000   0.00062   0.00060  -3.10309
   D47       -3.06199  -0.00133   0.00000  -0.04044  -0.04032  -3.10231
   D48        0.05339  -0.00066   0.00000  -0.02874  -0.02866   0.02473
   D49       -0.62383  -0.00037   0.00000  -0.00357  -0.00279  -0.62661
   D50       -2.70670  -0.00012   0.00000  -0.00622  -0.00633  -2.71303
   D51        1.43620  -0.00009   0.00000  -0.00849  -0.00808   1.42812
   D52        1.25913  -0.00082   0.00000  -0.00887  -0.00881   1.25033
   D53       -0.82374  -0.00057   0.00000  -0.01151  -0.01235  -0.83609
   D54       -2.96402  -0.00054   0.00000  -0.01379  -0.01410  -2.97812
   D55       -0.02158   0.00021   0.00000   0.00537   0.00537  -0.01621
   D56        3.11860   0.00039   0.00000   0.00767   0.00765   3.12624
   D57       -3.13691  -0.00045   0.00000  -0.00638  -0.00634   3.13994
   D58        0.00327  -0.00027   0.00000  -0.00408  -0.00406  -0.00079
   D59       -0.02774   0.00035   0.00000   0.00498   0.00495  -0.02279
   D60        3.13620   0.00005   0.00000   0.00408   0.00407   3.14027
   D61        3.11528   0.00017   0.00000   0.00266   0.00266   3.11793
   D62       -0.00396  -0.00013   0.00000   0.00176   0.00177  -0.00220
   D63        0.03581  -0.00035   0.00000  -0.00963  -0.00963   0.02618
   D64       -3.10589  -0.00046   0.00000  -0.00347  -0.00344  -3.10933
   D65       -3.12798  -0.00006   0.00000  -0.00873  -0.00875  -3.13673
   D66        0.01350  -0.00017   0.00000  -0.00257  -0.00256   0.01094
   D67        2.93170   0.00033   0.00000  -0.05048  -0.05071   2.88099
   D68       -1.33508  -0.00292   0.00000  -0.05461  -0.05484  -1.38992
   D69        0.91593  -0.00045   0.00000  -0.07356  -0.07374   0.84220
   D70       -0.21979  -0.00118   0.00000  -0.04625  -0.04639  -0.26617
   D71       -2.33492  -0.00164   0.00000  -0.06862  -0.06833  -2.40325
   D72        1.73009  -0.00219   0.00000  -0.03679  -0.03691   1.69318
   D73       -2.23321   0.00081   0.00000  -0.05153  -0.05175  -2.28495
   D74        1.93484   0.00036   0.00000  -0.07390  -0.07369   1.86115
   D75       -0.28333  -0.00019   0.00000  -0.04207  -0.04227  -0.32560
   D76        1.83448  -0.00141   0.00000  -0.02554  -0.02567   1.80880
   D77       -0.28066  -0.00186   0.00000  -0.04791  -0.04762  -0.32828
   D78       -2.49884  -0.00241   0.00000  -0.01608  -0.01620  -2.51503
   D79        3.04737  -0.00045   0.00000   0.04469   0.04472   3.09209
   D80       -1.18213   0.00013   0.00000   0.03909   0.03910  -1.14303
   D81        1.04508  -0.00050   0.00000   0.04563   0.04568   1.09075
   D82       -1.22915  -0.00081   0.00000   0.05754   0.05702  -1.17213
   D83        0.82454  -0.00023   0.00000   0.05194   0.05140   0.87594
   D84        3.05175  -0.00086   0.00000   0.05848   0.05798   3.10972
   D85        0.99860   0.00199   0.00000   0.04204   0.04252   1.04113
   D86        3.05229   0.00257   0.00000   0.03644   0.03690   3.08919
   D87       -1.00369   0.00194   0.00000   0.04298   0.04347  -0.96021
   D88        0.55832  -0.00262   0.00000   0.00531   0.00737   0.56568
   D89       -1.19657   0.00106   0.00000   0.08563   0.08497  -1.11160
   D90        1.97382   0.00088   0.00000   0.06347   0.06282   2.03664
   D91        2.93607   0.00071   0.00000   0.06507   0.06501   3.00108
   D92       -0.17672   0.00053   0.00000   0.04292   0.04285  -0.13387
   D93        1.03040   0.00001   0.00000   0.04930   0.04904   1.07944
   D94       -2.08239  -0.00017   0.00000   0.02714   0.02688  -2.05551
   D95        1.31244  -0.00012   0.00000   0.03542   0.03543   1.34787
   D96       -2.89141  -0.00018   0.00000   0.03077   0.03078  -2.86063
   D97       -0.82274  -0.00010   0.00000   0.02840   0.02840  -0.79434
   D98       -2.95733   0.00017   0.00000   0.03224   0.03222  -2.92510
   D99       -0.87799   0.00012   0.00000   0.02759   0.02757  -0.85042
   D100       1.19069   0.00019   0.00000   0.02522   0.02519   1.21588
   D101      -0.90753   0.00025   0.00000   0.02605   0.02607  -0.88147
   D102       1.17181   0.00020   0.00000   0.02140   0.02141   1.19322
   D103      -3.04271   0.00027   0.00000   0.01903   0.01904  -3.02367
   D104      -3.12147   0.00019   0.00000  -0.01807  -0.01815  -3.13962
   D105       0.04275   0.00034   0.00000  -0.01065  -0.01113   0.03163
   D106      -0.00920   0.00035   0.00000   0.00454   0.00442  -0.00477
   D107      -3.12815   0.00049   0.00000   0.01197   0.01144  -3.11671
   D108       3.13001  -0.00021   0.00000   0.01211   0.01275  -3.14043
   D109      -0.01363  -0.00006   0.00000   0.00937   0.00983  -0.00380
   D110       0.01563  -0.00027   0.00000  -0.00806  -0.00801   0.00763
   D111      -3.12801  -0.00013   0.00000  -0.01080  -0.01093  -3.13893
   D112       0.00559  -0.00019   0.00000   0.00197   0.00208   0.00768
   D113      -3.14040  -0.00007   0.00000   0.00298   0.00292  -3.13749
   D114       3.12430  -0.00026   0.00000  -0.00529  -0.00474   3.11957
   D115      -0.02169  -0.00014   0.00000  -0.00428  -0.00390  -0.02560
   D116       0.74182   0.00160   0.00000   0.03434   0.03412   0.77594
   D117      -2.37704   0.00175   0.00000   0.04180   0.04118  -2.33586
   D118      -0.01836   0.00006   0.00000   0.00502   0.00505  -0.01331
   D119       3.13922   0.00011   0.00000   0.00157   0.00150   3.14071
   D120       3.12528  -0.00009   0.00000   0.00776   0.00798   3.13325
   D121      -0.00034  -0.00003   0.00000   0.00431   0.00443   0.00409
   D122      -0.00810  -0.00007   0.00000  -0.00524  -0.00523  -0.01333
   D123       3.13675   0.00004   0.00000  -0.00153  -0.00160   3.13514
   D124       3.13793  -0.00019   0.00000  -0.00627  -0.00607   3.13186
   D125      -0.00041  -0.00008   0.00000  -0.00256  -0.00245  -0.00286
   D126      -0.56537   0.00149   0.00000  -0.00168  -0.00141  -0.56678
   D127       0.01433   0.00014   0.00000   0.00181   0.00170   0.01603
   D128      -3.13051   0.00003   0.00000  -0.00190  -0.00192  -3.13244
   D129       3.13983   0.00008   0.00000   0.00532   0.00531  -3.13805
   D130      -0.00502  -0.00002   0.00000   0.00161   0.00168  -0.00334
         Item               Value     Threshold  Converged?
 Maximum Force            0.011222     0.000450     NO 
 RMS     Force            0.001681     0.000300     NO 
 Maximum Displacement     0.507111     0.001800     NO 
 RMS     Displacement     0.134895     0.001200     NO 
 Predicted change in Energy=-4.064387D-03
 GradGradGradGradGradGradGradGradGradGradGradGradGradGradGradGradGradGrad

                          Input orientation:                          
 ---------------------------------------------------------------------
 Center     Atomic      Atomic             Coordinates (Angstroms)
 Number     Number       Type             X           Y           Z
 ---------------------------------------------------------------------
      1          6           0        4.146142   -1.589239   -0.535003
      2          6           0        4.749009   -2.364703    0.449214
      3          6           0        4.335170   -2.277233    1.778749
      4          6           0        3.277294   -1.444999    2.117789
      5          6           0        2.633354   -0.720927    1.114042
      6          6           0        3.085966   -0.739904   -0.208408
      7         16           0        2.402234    0.294804   -1.472791
      8          6           0        2.115761    1.788184   -0.561291
      9          6           0        1.607320    1.801432    0.741359
     10         16           0        1.249703    0.283476    1.594410
     11          6           0        1.376571    2.992836    1.427961
     12          6           0        1.599593    4.200844    0.777052
     13          6           0        2.065872    4.202653   -0.536335
     14          6           0        2.337783    3.008922   -1.198349
     15          1           0        2.239872    5.143648   -1.047866
     16          1           0        2.728803    3.025705   -2.210498
     17          1           0        1.014997    2.976761    2.451313
     18          1           0        1.410110    5.134219    1.295631
     19          1           0        4.514556   -1.620102   -1.555217
     20          1           0        2.935847   -1.379658    3.146045
     21          1           0        5.571720   -3.018459    0.179137
     22          1           0        4.831913   -2.856890    2.548842
     23          6           0       -0.270448   -0.460300    0.753279
     24          1           0        0.062261   -0.820322   -0.225052
     25          6           0       -1.296462    0.697103    0.634238
     26          1           0       -1.013072    1.530451    1.279216
     27          6           0       -0.754688   -1.641489    1.597488
     28          1           0       -1.653612   -1.975766    1.076298
     29          6           0        0.192009   -2.835584    1.685285
     30          1           0        1.026060   -2.674134    2.371083
     31          1           0       -0.364715   -3.701138    2.056364
     32          1           0        0.586733   -3.088361    0.696836
     33          1           0       -1.062498   -1.304855    2.594712
     34          6           0       -2.730856    0.361883    0.954486
     35          6           0       -3.471718   -0.552741    0.198524
     36          6           0       -3.327070    1.001927    2.042346
     37          6           0       -4.792708   -0.820119    0.540832
     38          1           0       -3.005644   -1.073798   -0.638335
     39          6           0       -4.651724    0.728027    2.384125
     40          1           0       -2.752984    1.715235    2.629590
     41          6           0       -5.390528   -0.177179    1.627357
     42          1           0       -5.362251   -1.533989   -0.047145
     43          1           0       -5.105034    1.231251    3.232919
     44          1           0       -6.424562   -0.387465    1.884069
     45         35           0       -1.195649    1.502715   -1.160528
     46         35           0       -1.098677   -2.408448   -1.868006
 ---------------------------------------------------------------------
                    Distance matrix (angstroms):
                    1          2          3          4          5
     1  C    0.000000
     2  C    1.390495   0.000000
     3  C    2.421263   1.395198   0.000000
     4  C    2.795176   2.407476   1.388042   0.000000
     5  C    2.400383   2.760433   2.400021   1.395152   0.000000
     6  C    1.397142   2.416226   2.805830   2.438228   1.397888
     7  S    2.733181   4.034158   4.574290   4.084716   2.788696
     8  C    3.940828   5.020118   5.189333   4.356616   3.061092
     9  C    4.423954   5.226111   5.015261   3.901626   2.748442
    10  S    4.053495   4.535358   4.013890   2.715268   1.775970
    11  C    5.702558   6.405818   6.053923   4.876781   3.933203
    12  C    6.459989   7.289218   7.102975   6.040513   5.040441
    13  C    6.154148   7.162450   7.245568   6.356720   5.223736
    14  C    4.985306   6.115907   6.387182   5.631772   4.398441
    15  H    7.016314   8.056820   8.212764   7.382945   6.262740
    16  H    5.110171   6.341278   6.827566   6.246768   5.009883
    17  H    6.290509   6.817806   6.251427   4.978071   4.252090
    18  H    7.486120   8.252182   7.982418   6.888282   5.984316
    19  H    1.085135   2.151080   3.402842   3.879749   3.387090
    20  H    3.880573   3.395698   2.152496   1.085433   2.157421
    21  H    2.141247   1.084985   2.153424   3.390950   3.845347
    22  H    3.404015   2.158137   1.084343   2.143848   3.384472
    23  C    4.737134   5.377188   5.056139   3.926575   2.937710
    24  H    4.167180   4.980497   4.939186   4.026855   2.900615
    25  C    6.018008   6.779130   6.470846   5.263912   4.205291
    26  H    6.296137   7.004477   6.584199   5.288076   4.288637
    27  C    5.344939   5.668531   5.132609   4.070160   3.544006
    28  H    6.031819   6.445003   6.037369   5.067569   4.467004
    29  C    4.703001   4.745086   4.181658   3.411711   3.279978
    30  H    4.399686   4.201151   3.385054   2.577399   2.824635
    31  H    5.614546   5.524415   4.918688   4.284644   4.331056
    32  H    4.053909   4.231966   3.984876   3.458159   3.157129
    33  H    6.083249   6.284906   5.544919   4.368168   4.024012
    34  C    7.301956   7.977340   7.587692   6.380907   5.474732
    35  C    7.722965   8.421782   8.149753   7.073109   6.175627
    36  C    8.319001   8.893555   8.338603   7.043491   6.273487
    37  C    9.036150   9.666359   9.325973   8.246345   7.448813
    38  H    7.171081   7.936236   7.821643   6.870904   5.915542
    39  C    9.554762  10.083781   9.495384   8.225710   7.535578
    40  H    8.278414   8.813616   8.179588   6.827392   6.102820
    41  C    9.880172  10.439516   9.950997   8.773770   8.058650
    42  H    9.521060  10.157462   9.895770   8.907109   8.120291
    43  H   10.379627  10.852744  10.175535   8.869569   8.257317
    44  H   10.910360  11.437525  10.924932   9.762122   9.096702
    45  Br   6.203724   7.272355   7.315553   6.280414   4.977903
    46  Br   5.473219   6.290219   6.545436   5.996993   5.066399
                    6          7          8          9         10
     6  C    0.000000
     7  S    1.771095   0.000000
     8  C    2.730761   1.772874   0.000000
     9  C    3.089796   2.793613   1.398423   0.000000
    10  S    2.769354   3.276610   2.767897   1.777576   0.000000
    11  C    4.419625   4.092153   2.440228   1.394314   2.717431
    12  C    5.252754   4.578555   2.806870   2.399690   4.016997
    13  C    5.057371   4.032539   2.415113   2.758375   4.534992
    14  C    3.948855   2.728719   1.394753   2.398765   4.051107
    15  H    6.003062   4.870134   3.392830   3.843417   5.619904
    16  H    4.279690   2.847574   2.151084   3.386743   4.917813
    17  H    5.017632   4.951354   3.420553   2.157820   2.836045
    18  H    6.290943   5.662898   3.891279   3.384314   4.862583
    19  H    2.151630   2.852291   4.284684   5.043131   4.919657
    20  H    3.418212   4.941883   4.944907   4.203193   2.831372
    21  H    3.394256   4.873625   5.966214   6.266092   5.620108
    22  H    3.890036   5.657742   6.215073   5.946844   4.858505
    23  C    3.502647   3.559325   3.532389   2.939657   1.889858
    24  H    3.024820   2.876774   3.336799   3.192921   2.436971
    25  C    4.688360   4.275718   3.776641   3.108531   2.752448
    26  H    4.916264   4.556828   3.639161   2.688713   2.602776
    27  C    4.338748   4.810613   4.966132   4.262128   2.779043
    28  H    5.063736   5.301248   5.572898   5.001308   3.715084
    29  C    4.043875   4.965668   5.488821   4.939232   3.294769
    30  H    3.825994   5.048149   5.449638   4.798390   3.066055
    31  H    5.079892   6.006537   6.567918   5.991363   4.323991
    32  H    3.546954   4.410117   5.263222   4.995363   3.551683
    33  H    5.038492   5.577441   5.443214   4.495760   2.978199
    34  C    6.033381   5.678450   5.274620   4.575751   4.032431
    35  C    6.572963   6.165625   6.105504   5.624360   4.993953
    36  C    7.016189   6.758782   6.084533   5.165267   4.654425
    37  C    7.914626   7.554133   7.466249   6.919039   6.232068
    38  H    6.115884   5.640437   5.867339   5.608024   4.993527
    39  C    8.291435   8.051199   7.456425   6.559460   5.970604
    40  H    6.940842   6.739690   5.821660   4.752378   4.375275
    41  C    8.691240   8.400049   8.062085   7.325966   6.656272
    42  H    8.486987   8.103343   8.198893   7.766704   7.050944
    43  H    9.100586   8.909529   8.175946   7.182526   6.630661
    44  H    9.744374   9.468175   9.146057   8.402868   7.708982
    45  Br   4.926267   3.808060   3.377280   3.400447   3.880202
    46  Br   4.800995   4.440737   5.445351   5.643961   4.974904
                   11         12         13         14         15
    11  C    0.000000
    12  C    1.390217   0.000000
    13  C    2.407748   1.393702   0.000000
    14  C    2.796728   2.422356   1.391831   0.000000
    15  H    3.391312   2.151549   1.085086   2.142262   0.000000
    16  H    3.881752   3.403164   2.151164   1.085184   2.465046
    17  H    1.085470   2.154827   3.396055   3.882116   4.294179
    18  H    2.145730   1.084444   2.157299   3.405496   2.486076
    19  H    6.326571   6.915193   6.398332   5.127724   7.154013
    20  H    4.949935   6.208035   6.743810   6.204117   7.786320
    21  H    7.436028   8.261576   8.058991   6.977474   8.900941
    22  H    6.885859   7.962332   8.185747   7.393908   9.146780
    23  C    3.884844   5.022338   5.372581   4.758909   6.399223
    24  H    4.358903   5.345999   5.416791   4.559431   6.402183
    25  C    3.611854   4.547937   4.996440   4.680877   5.925107
    26  H    2.805546   3.769507   4.462823   4.421813   5.390004
    27  C    5.103721   6.352055   6.831014   6.245510   7.874221
    28  H    5.830324   6.987374   7.389723   6.778817   8.387928
    29  C    5.953140   7.233083   7.614705   6.861335   8.679400
    30  H    5.755596   7.080621   7.538202   6.838024   8.618600
    31  H    6.945233   8.242357   8.666011   7.932310   9.728841
    32  H    6.175706   7.359676   7.541051   6.620782   8.575711
    33  H    5.077451   6.379916   7.065606   6.675169   8.109081
    34  C    4.900719   5.789809   6.323184   6.110042   7.182118
    35  C    6.130949   6.974916   7.336122   6.956076   8.162389
    36  C    5.144456   6.008831   6.780713   6.827935   7.595664
    37  C    7.306547   8.131875   8.569052   8.278297   9.356691
    38  H    6.325417   7.143764   7.319263   6.747920   8.144924
    39  C    6.510296   7.329536   8.107294   8.178619   8.875267
    40  H    4.486580   5.343695   6.279467   6.499434   7.085641
    41  C    7.475452   8.291677   8.914168   8.823981   9.679413
    42  H    8.251048   9.057310   9.398158   9.014090  10.167819
    43  H    6.955017   7.733161   8.628928   8.842611   9.358398
    44  H    8.514232   9.309411   9.950629   9.890168  10.689334
    45  Br   3.941707   4.341370   4.279813   3.841254   5.007184
    46  Br   6.794419   7.613129   7.449455   6.450240   8.297753
                   16         17         18         19         20
    16  H    0.000000
    17  H    4.967093   0.000000
    18  H    4.298573   2.479182   0.000000
    19  H    5.020142   7.030672   7.961519   0.000000
    20  H    6.938490   4.811518   6.941362   4.965078   0.000000
    21  H    7.093974   7.865696   9.221265   2.465966   4.293721
    22  H    7.853618   6.972076   8.782773   4.298100   2.476678
    23  C    5.470988   4.043399   5.866606   5.437881   4.104982
    24  H    5.083735   4.742201   6.291719   4.715073   4.464823
    25  C    5.451391   3.720409   5.239367   6.628052   5.341774
    26  H    5.330621   2.752941   4.342721   6.965247   5.248595
    27  C    6.958316   5.018867   7.119528   6.140434   4.010814
    28  H    7.417769   5.791343   7.745088   6.715479   5.069747
    29  C    7.481120   5.920089   8.071763   5.537387   3.432519
    30  H    7.508554   5.651475   7.891417   5.356904   2.433828
    31  H    8.545548   6.830367   9.043907   6.417283   4.179759
    32  H    7.100906   6.328294   8.285369   4.759760   3.799556
    33  H    7.497850   4.761174   7.018765   6.958794   4.036871
    34  C    6.849887   4.807233   6.327651   7.919778   6.320397
    35  C    7.553484   6.137023   7.574787   8.245935   7.101307
    36  C    7.671764   4.787564   6.330426   9.017128   6.790746
    37  C    8.884442   7.196921   8.631270   9.573848   8.175010
    38  H    7.222292   6.489876   7.859935   7.595560   7.050985
    39  C    8.992334   6.096970   7.572660  10.249527   7.911643
    40  H    7.429252   3.977551   5.549797   9.025199   6.496760
    41  C    9.534734   7.187280   8.635373  10.503404   8.548736
    42  H    9.536040   8.201124   9.598589   9.991647   8.892621
    43  H    9.706691   6.411902   7.837942  11.117238   8.454594
    44  H   10.592417   8.184547   9.602986  11.533100   9.497067
    45  Br   4.338578   4.483878   5.100051   6.520292   6.627511
    46  Br   6.655594   7.219738   8.555375   5.676946   6.517400
                   21         22         23         24         25
    21  H    0.000000
    22  H    2.487754   0.000000
    23  C    6.403495   5.916230   0.000000
    24  H    5.945529   5.881469   1.094277   0.000000
    25  C    7.822049   7.338498   1.551276   2.210675   0.000000
    26  H    8.078505   7.417854   2.188879   2.990869   1.091227
    27  C    6.628062   5.795894   1.530485   2.159484   2.586577
    28  H    7.355103   6.708711   2.077046   2.443928   2.732618
    29  C    5.589563   4.719628   2.593159   2.779838   3.974937
    30  H    5.058281   3.814383   3.033032   3.332483   4.447019
    31  H    6.263489   5.287744   3.494273   3.699496   4.715413
    32  H    5.012284   4.637355   2.764896   2.503787   4.228485
    33  H    7.265280   6.095490   2.175199   3.074235   2.811767
    34  C    8.997814   8.372452   2.601938   3.254293   1.507455
    35  C    9.373576   8.932155   3.250297   3.569317   2.546310
    36  C    9.941002   9.039691   3.625292   4.466459   2.489791
    37  C   10.601174  10.040611   4.541524   4.915008   3.812404
    38  H    8.832958   8.646665   3.129579   3.105977   2.770710
    39  C   11.109318  10.139928   4.823625   5.605965   3.784290
    40  H    9.885003   8.856722   3.796905   4.743800   2.671981
    41  C   11.416703  10.607936   5.201865   5.794650   4.302562
    42  H   11.036602  10.602367   5.264973   5.474149   4.687504
    43  H   11.890278  10.766791   5.690623   6.547324   4.641517
    44  H   12.399182  11.543319   6.257565   6.834810   5.388486
    45  Br   8.248213   8.312466   2.893455   2.802490   1.969862
    46  Br   7.004078   7.408208   3.369329   2.563050   3.993093
                   26         27         28         29         30
    26  H    0.000000
    27  C    3.198321   0.000000
    28  H    3.570017   1.091533   0.000000
    29  C    4.547457   1.526370   2.125199   0.000000
    30  H    4.798830   2.199061   3.056932   1.091800   0.000000
    31  H    5.328587   2.145880   2.366156   1.093996   1.757283
    32  H    4.922598   2.168876   2.530021   1.093954   1.779803
    33  H    3.126008   1.096597   1.762135   2.178067   2.507391
    34  C    2.102804   2.886554   2.576800   4.393291   5.033743
    35  C    3.398900   3.244184   2.470019   4.565603   5.426816
    36  C    2.493250   3.715198   3.549699   5.218994   5.707122
    37  C    4.511767   4.254031   3.387649   5.497206   6.375363
    38  H    3.798612   3.223039   2.362520   4.327596   5.279424
    39  C    3.886450   4.628206   4.243770   6.053879   6.619071
    40  H    2.210192   4.040547   4.152688   5.502240   5.797807
    41  C    4.711616   4.861699   4.183673   6.183462   6.925354
    42  H    5.483190   4.893466   3.900166   5.961985   6.925191
    43  H    4.544296   5.463770   5.181533   6.855143   7.320185
    44  H    5.773082   5.813964   5.092854   7.057749   7.808829
    45  Br   2.446723   4.205605   4.160883   5.370762   5.903756
    46  Br   5.042545   3.565979   3.027225   3.804497   4.749208
                   31         32         33         34         35
    31  H    0.000000
    32  H    1.768917   0.000000
    33  H    2.553212   3.082660   0.000000
    34  C    4.829172   4.793430   2.872591   0.000000
    35  C    4.797649   4.811311   3.480192   1.398890   0.000000
    36  C    5.558288   5.818824   3.279426   1.395910   2.416111
    37  C    5.495837   5.840175   4.285774   2.412358   1.390569
    38  H    4.597697   4.329702   3.779126   2.161889   1.090439
    39  C    6.172792   6.697253   4.130314   2.422326   2.794572
    40  H    5.947227   6.161476   3.461199   2.153607   3.401526
    41  C    6.153140   6.713308   4.575945   2.795925   2.421662
    42  H    5.839233   6.193545   5.051711   3.394382   2.144135
    43  H    6.941424   7.582017   4.814690   3.403495   3.880452
    44  H    6.908824   7.606749   5.486196   3.881895   3.404066
    45  Br   6.174053   5.263522   4.690629   2.851604   3.354461
    46  Br   4.196478   3.143454   4.597291   4.278459   3.653152
                   36         37         38         39         40
    36  C    0.000000
    37  C    2.778937   0.000000
    38  H    3.405583   2.156011   0.000000
    39  C    1.395185   2.411299   3.884767   0.000000
    40  H    1.087768   3.866705   4.303705   2.154077   0.000000
    41  C    2.412543   1.396889   3.409539   1.392095   3.397402
    42  H    3.865074   1.086142   2.472828   3.395973   4.952841
    43  H    2.152024   3.398971   4.970643   1.085899   2.475961
    44  H    3.398517   2.157411   4.303786   2.153447   4.296235
    45  Br   3.879710   4.607496   3.191737   5.010904   4.103103
    46  Br   5.646880   4.687340   2.632472   6.367279   6.322173
                   41         42         43         44         45
    41  C    0.000000
    42  H    2.155386   0.000000
    43  H    2.154765   4.297852   0.000000
    44  H    1.085977   2.484473   2.486120   0.000000
    45  Br   5.309554   5.274634   5.887220   6.339076   0.000000
    46  Br   5.967924   4.717868   7.437590   6.821106   3.975818
                   46
    46  Br   0.000000
 Stoichiometry    C22H20Br2S2
 Framework group  C1[X(C22H20Br2S2)]
 Deg. of freedom   132
 Full point group                 C1      NOp   1
 Largest Abelian subgroup         C1      NOp   1
 Largest concise Abelian subgroup C1      NOp   1
                         Standard orientation:                         
 ---------------------------------------------------------------------
 Center     Atomic      Atomic             Coordinates (Angstroms)
 Number     Number       Type             X           Y           Z
 ---------------------------------------------------------------------
      1          6           0        4.066732   -1.680247   -0.419398
      2          6           0        4.623663   -2.422022    0.616496
      3          6           0        4.164634   -2.274587    1.925744
      4          6           0        3.107323   -1.415787    2.192613
      5          6           0        2.509312   -0.725643    1.137847
      6          6           0        3.007801   -0.804847   -0.165734
      7         16           0        2.383559    0.185401   -1.494835
      8          6           0        2.086293    1.718594   -0.655766
      9          6           0        1.532630    1.791962    0.626287
     10         16           0        1.123917    0.315108    1.527193
     11          6           0        1.294698    3.013482    1.255085
     12          6           0        1.557444    4.190711    0.563854
     13          6           0        2.069565    4.132475   -0.731038
     14          6           0        2.347732    2.909124   -1.333721
     15          1           0        2.274666    5.049306   -1.273962
     16          1           0        2.774274    2.879220   -2.331114
     17          1           0        0.897197    3.044184    2.264687
     18          1           0        1.363019    5.146994    1.036866
     19          1           0        4.470296   -1.757800   -1.423709
     20          1           0        2.730910   -1.303797    3.204511
     21          1           0        5.446068   -3.096697    0.402821
     22          1           0        4.625798   -2.828225    2.736059
     23          6           0       -0.376062   -0.443459    0.663364
     24          1           0       -0.014284   -0.847687   -0.286982
     25          6           0       -1.380858    0.720917    0.460709
     26          1           0       -1.108600    1.576505    1.080887
     27          6           0       -0.906253   -1.582625    1.537197
     28          1           0       -1.790927   -1.926727    0.998318
     29          6           0        0.019865   -2.783945    1.707320
     30          1           0        0.831493   -2.604902    2.415295
     31          1           0       -0.561690   -3.626362    2.093266
     32          1           0        0.445478   -3.082229    0.744712
     33          1           0       -1.244143   -1.201298    2.508251
     34          6           0       -2.830199    0.417330    0.742962
     35          6           0       -3.556846   -0.518257   -0.001050
     36          6           0       -3.455198    1.109163    1.781859
     37          6           0       -4.892683   -0.754589    0.304512
     38          1           0       -3.069038   -1.079221   -0.798809
     39          6           0       -4.794768    0.866340    2.087029
     40          1           0       -2.892113    1.838771    2.359655
     41          6           0       -5.519199   -0.059897    1.341902
     42          1           0       -5.451210   -1.484845   -0.273829
     43          1           0       -5.270492    1.409819    2.897888
     44          1           0       -6.564474   -0.246343    1.569907
     45         35           0       -1.205707    1.450504   -1.360660
     46         35           0       -1.139024   -2.487417   -1.904223
 ---------------------------------------------------------------------
 Rotational constants (GHZ):           0.1749614           0.1191364           0.0991233
 Standard basis: 6-31+G(d,p) (6D, 7F)
 There are   632 symmetry adapted cartesian basis functions of A   symmetry.
 There are   632 symmetry adapted basis functions of A   symmetry.
   632 basis functions,  1130 primitive gaussians,   632 cartesian basis functions
   127 alpha electrons      127 beta electrons
       nuclear repulsion energy      3949.1384135267 Hartrees.
 NAtoms=   46 NActive=   46 NUniq=   46 SFac= 1.00D+00 NAtFMM=   60 NAOKFM=F Big=F
 Integral buffers will be    131072 words long.
 Raffenetti 2 integral format.
 Two-electron integral symmetry is turned on.
 Nuclear repulsion after empirical dispersion term =     3949.0920254528 Hartrees.
 ------------------------------------------------------------------------------
 Polarizable Continuum Model (PCM)
 =================================
 Model                : PCM.
 Atomic radii         : SMD-Coulomb.
 Polarization charges : Total charges.
 Charge compensation  : None.
 Solution method      : Matrix inversion.
 Cavity type          : VdW (van der Waals Surface) (Alpha=1.000).
 Cavity algorithm     : GePol (No added spheres)
                        Default sphere list used, NSphG=   46.
                        Lebedev-Laikov grids with approx.  5.0 points / Ang**2.
                        Smoothing algorithm: York/Karplus (Gamma=1.0000).
                        Polarization charges: spherical gaussians, with
                                              point-specific exponents (IZeta= 3).
                        Self-potential: point-specific (ISelfS= 7).
                        Self-field    : sphere-specific E.n sum rule (ISelfD= 2).
 1st derivatives      : Analytical E(r).r(x)/FMM algorithm (CHGder, D1EAlg=3).
                        Cavity 1st derivative terms included.
 Solvent              : Dichloromethane, Eps=   8.930000 Eps(inf)=   2.028346
 ------------------------------------------------------------------------------
 ------------------------------------------------------------------------------
 Atomic radii for non-electrostatic terms: SMD-CDS.
 ------------------------------------------------------------------------------
 Nuclear repulsion after PCM non-electrostatic terms =     3949.0741425554 Hartrees.
 One-electron integrals computed using PRISM.
 NBasis=   632 RedAO= T EigKep=  1.03D-06  NBF=   632
 NBsUse=   630 1.00D-06 EigRej=  7.16D-07 NBFU=   630
 Initial guess from the checkpoint file:  "/home/ansgus3642/gaussian/scratch/Gau-114257.chk"
 B after Tr=     0.000000    0.000000    0.000000
         Rot=    0.999826    0.008705    0.016207    0.003026 Ang=   2.14 deg.
 ExpMin= 3.50D-02 ExpMax= 5.74D+05 ExpMxC= 5.74D+03 IAcc=3 IRadAn=         5 AccDes= 0.00D+00
 Harris functional with IExCor= 4639 and IRadAn=       5 diagonalized for initial guess.
 HarFok:  IExCor= 4639 AccDes= 0.00D+00 IRadAn=         5 IDoV= 1 UseB2=F ITyADJ=14
 ICtDFT=  3500011 ScaDFX=  1.000000  1.000000  1.000000  1.000000
 FoFCou: FMM=F IPFlag=           0 FMFlag=      100000 FMFlg1=           0
         NFxFlg=           0 DoJE=T BraDBF=F KetDBF=T FulRan=T
         wScrn=  0.000000 ICntrl=       500 IOpCl=  0 I1Cent=   200000004 NGrid=           0
         NMat0=    1 NMatS0=      1 NMatT0=    0 NMatD0=    1 NMtDS0=    0 NMtDT0=    0
 Petite list used in FoFCou.
 Requested convergence on RMS density matrix=1.00D-08 within 128 cycles.
 Requested convergence on MAX density matrix=1.00D-06.
 Requested convergence on             energy=1.00D-06.
 No special actions if energy rises.
 Inv3:  Mode=1 IEnd=    34415307.
 Iteration    1 A*A^-1 deviation from unit magnitude is 3.11D-15 for   3135.
 Iteration    1 A*A^-1 deviation from orthogonality  is 1.90D-15 for    957    788.
 Iteration    1 A^-1*A deviation from unit magnitude is 3.00D-15 for   3148.
 Iteration    1 A^-1*A deviation from orthogonality  is 3.97D-15 for    998    957.
 Error on total polarization charges =  0.04810
 SCF Done:  E(RwB97XD) =  -6790.03888844     A.U. after   19 cycles
            NFock= 19  Conv=0.73D-08     -V/T= 2.0064
 SMD-CDS (non-electrostatic) energy       (kcal/mol) =     -11.22
 (included in total energy above)
 D1PCM: PCM CHGder 1st derivatives, ID1Alg=3 FixD1E=F DoIter=F DoCFld=F I1PDM=0.
 Calling FoFJK, ICntrl=      2127 FMM=F ISym2X=0 I1Cent= 0 IOpClX= 0 NMat=1 NMatS=1 NMatT=0.
 ***** Axes restored to original set *****
 -------------------------------------------------------------------
 Center     Atomic                   Forces (Hartrees/Bohr)
 Number     Number              X              Y              Z
 -------------------------------------------------------------------
      1        6          -0.000182939   -0.000066296   -0.000025973
      2        6           0.000004667    0.000075879    0.000080149
      3        6           0.000024260   -0.000105325   -0.000041160
      4        6          -0.000088027   -0.000260594    0.000012613
      5        6           0.000684723    0.000212063    0.000206593
      6        6          -0.000222323   -0.000081018   -0.000153527
      7       16           0.000229527    0.000178957    0.000306864
      8        6           0.000130648   -0.000050569    0.000022731
      9        6          -0.000413741   -0.000234209   -0.000357315
     10       16           0.000968391    0.000372929    0.000743992
     11        6           0.000235364   -0.000166268   -0.000168642
     12        6           0.000018639    0.000062121   -0.000043184
     13        6           0.000063080    0.000026921    0.000094074
     14        6          -0.000078899   -0.000103323   -0.000010684
     15        1           0.000056488    0.000002639   -0.000006544
     16        1           0.000040798   -0.000093978   -0.000048100
     17        1          -0.000081775   -0.000065357    0.000102582
     18        1          -0.000000009   -0.000000365   -0.000033700
     19        1          -0.000099256   -0.000083432   -0.000040939
     20        1           0.000068807    0.000125050   -0.000108443
     21        1          -0.000012599    0.000000234   -0.000005806
     22        1           0.000038879   -0.000000482   -0.000028237
     23        6          -0.000131033   -0.000328241   -0.000808585
     24        1          -0.002307348   -0.000007944   -0.000419941
     25        6           0.000276201    0.000324044    0.000059843
     26        1           0.000420858   -0.000404014    0.000778082
     27        6           0.000234470   -0.000018900    0.000525981
     28        1           0.000420303   -0.000332593    0.000495770
     29        6           0.000187714    0.000184995    0.000170261
     30        1          -0.000075105   -0.000032415    0.000306093
     31        1          -0.000101046   -0.000036601   -0.000195568
     32        1           0.000232451    0.000106229   -0.000045131
     33        1          -0.000166885    0.000160531   -0.000240104
     34        6          -0.000562627    0.000840132   -0.000845037
     35        6          -0.000789332   -0.001051115    0.000282843
     36        6           0.000293807    0.000056428    0.000094244
     37        6          -0.000052772   -0.000033252    0.000017370
     38        1           0.000043322    0.001384069    0.000356157
     39        6          -0.000016091    0.000087223   -0.000032824
     40        1          -0.000519607   -0.000017788   -0.000054434
     41        6           0.000069255   -0.000089767    0.000038130
     42        1           0.000020890   -0.000027370    0.000038526
     43        1          -0.000010026    0.000018343   -0.000020375
     44        1           0.000014034    0.000021917    0.000013246
     45       35          -0.000342599    0.001091042    0.000265701
     46       35           0.001476462   -0.001640527   -0.001277593
 -------------------------------------------------------------------
 Cartesian Forces:  Max     0.002307348 RMS     0.000432175

 GradGradGradGradGradGradGradGradGradGradGradGradGradGradGradGradGradGrad
 Berny optimization.
 Using GEDIIS/GDIIS optimizer.
 FormGI is forming the generalized inverse of G from B-inverse, IUseBI=4.
 Internal  Forces:  Max     0.002205972 RMS     0.000370408
 Search for a local minimum.
 Step number   2 out of a maximum of  275
 All quantities printed in internal units (Hartrees-Bohrs-Radians)
 Mixed Optimization -- En-DIIS/RFO-DIIS
 Update second derivatives using D2CorX and points    1    2
 DE= -4.14D-03 DEPred=-4.06D-03 R= 1.02D+00
 TightC=F SS=  1.41D+00  RLast= 4.31D-01 DXNew= 5.0454D-01 1.2936D+00
 Trust test= 1.02D+00 RLast= 4.31D-01 DXMaxT set to 5.05D-01
 ITU=  1  0
 Use linear search instead of GDIIS.
     Eigenvalues ---    0.00065   0.00213   0.00388   0.00589   0.00736
     Eigenvalues ---    0.00937   0.01099   0.01146   0.01350   0.01364
     Eigenvalues ---    0.01479   0.01651   0.01717   0.01788   0.01808
     Eigenvalues ---    0.01817   0.01818   0.01906   0.02045   0.02167
     Eigenvalues ---    0.02227   0.02267   0.02292   0.02334   0.02481
     Eigenvalues ---    0.02536   0.02563   0.02577   0.02597   0.02613
     Eigenvalues ---    0.02795   0.02822   0.02846   0.02921   0.03097
     Eigenvalues ---    0.03233   0.03307   0.03509   0.03827   0.03971
     Eigenvalues ---    0.04335   0.04532   0.04608   0.05150   0.06267
     Eigenvalues ---    0.06991   0.07582   0.08373   0.09189   0.10268
     Eigenvalues ---    0.10872   0.10992   0.11069   0.11112   0.11742
     Eigenvalues ---    0.11783   0.11835   0.11987   0.12281   0.12340
     Eigenvalues ---    0.12373   0.12412   0.12542   0.12577   0.12759
     Eigenvalues ---    0.13361   0.14287   0.15171   0.16097   0.16168
     Eigenvalues ---    0.16322   0.16750   0.17016   0.17468   0.17814
     Eigenvalues ---    0.18533   0.18691   0.18949   0.19304   0.19372
     Eigenvalues ---    0.19524   0.19866   0.20235   0.21480   0.21648
     Eigenvalues ---    0.23035   0.24360   0.24606   0.24668   0.27197
     Eigenvalues ---    0.27702   0.28146   0.29354   0.30017   0.30335
     Eigenvalues ---    0.33393   0.33903   0.33969   0.34493   0.34792
     Eigenvalues ---    0.34958   0.35296   0.35889   0.36163   0.36335
     Eigenvalues ---    0.36481   0.36544   0.36622   0.36718   0.36721
     Eigenvalues ---    0.36755   0.36864   0.36896   0.36915   0.37068
     Eigenvalues ---    0.37108   0.37572   0.40732   0.40836   0.42282
     Eigenvalues ---    0.42579   0.42876   0.43007   0.46811   0.48081
     Eigenvalues ---    0.48104   0.48192   0.48328   0.48442   0.51644
     Eigenvalues ---    0.51835   0.52171
 RFO step:  Lambda=-1.34616964D-03 EMin= 6.47305019D-04
 Quartic linear search produced a step of  0.22880.
 Iteration  1 RMS(Cart)=  0.08964537 RMS(Int)=  0.00241104
 Iteration  2 RMS(Cart)=  0.00416215 RMS(Int)=  0.00055227
 Iteration  3 RMS(Cart)=  0.00002702 RMS(Int)=  0.00055217
 Iteration  4 RMS(Cart)=  0.00000009 RMS(Int)=  0.00055217
 Variable       Old X    -DE/DX   Delta X   Delta X   Delta X     New X
                                 (Linear)    (Quad)   (Total)
    R1        2.62765  -0.00003   0.00011  -0.00055  -0.00044   2.62721
    R2        2.64022  -0.00012  -0.00019   0.00026   0.00006   2.64027
    R3        2.05061   0.00001  -0.00006  -0.00006  -0.00011   2.05050
    R4        2.63654  -0.00009  -0.00003   0.00019   0.00018   2.63672
    R5        2.05033  -0.00001  -0.00001  -0.00001  -0.00002   2.05030
    R6        2.62302   0.00007  -0.00119   0.00050  -0.00068   2.62234
    R7        2.04911   0.00000  -0.00005   0.00002  -0.00003   2.04908
    R8        2.63645   0.00006  -0.00100   0.00089  -0.00011   2.63634
    R9        2.05117  -0.00012  -0.00001  -0.00017  -0.00019   2.05099
   R10        2.64162  -0.00014   0.00005  -0.00040  -0.00038   2.64125
   R11        3.35610   0.00044  -0.00600   0.00662   0.00060   3.35669
   R12        3.34688  -0.00034   0.00094  -0.00298  -0.00201   3.34487
   R13        3.35025  -0.00025   0.00035  -0.00212  -0.00173   3.34852
   R14        2.64264   0.00002   0.00030  -0.00035  -0.00005   2.64259
   R15        2.63570  -0.00019   0.00005  -0.00047  -0.00042   2.63528
   R16        3.35913  -0.00007  -0.00093  -0.00170  -0.00266   3.35647
   R17        2.63487  -0.00020  -0.00028  -0.00035  -0.00064   2.63423
   R18        3.57131   0.00122  -0.02515   0.02750   0.00236   3.57367
   R19        2.62713   0.00015  -0.00027   0.00065   0.00038   2.62751
   R20        2.05124   0.00012  -0.00002   0.00028   0.00026   2.05150
   R21        2.63371   0.00000  -0.00005  -0.00001  -0.00004   2.63367
   R22        2.04930  -0.00002  -0.00001   0.00000  -0.00001   2.04929
   R23        2.63018  -0.00001   0.00019  -0.00002   0.00018   2.63036
   R24        2.05051   0.00002   0.00002   0.00008   0.00010   2.05061
   R25        2.05070   0.00006  -0.00002   0.00020   0.00018   2.05088
   R26        2.06788   0.00027   0.00188   0.00134   0.00459   2.07248
   R27        2.93149   0.00080  -0.00253   0.00046  -0.00100   2.93048
   R28        2.89220   0.00031   0.00194  -0.00134   0.00059   2.89279
   R29        4.84346   0.00008   0.00256  -0.13391  -0.13025   4.71321
   R30        2.06212   0.00026   0.00012   0.00208   0.00219   2.06431
   R31        2.84868   0.00048  -0.00533   0.00380  -0.00105   2.84762
   R32        3.72250   0.00019  -0.00350   0.00752   0.00401   3.72651
   R33        2.06270  -0.00048  -0.00016  -0.00042  -0.00058   2.06212
   R34        2.88442  -0.00001   0.00021   0.00072   0.00092   2.88534
   R35        2.07227  -0.00012  -0.00003  -0.00065  -0.00068   2.07159
   R36        2.06320   0.00013  -0.00068   0.00063  -0.00005   2.06315
   R37        2.06735   0.00001  -0.00007  -0.00013  -0.00020   2.06715
   R38        2.06727   0.00010  -0.00008   0.00026   0.00018   2.06746
   R39        2.64352   0.00082  -0.00079   0.00089  -0.00106   2.64246
   R40        2.63789   0.00017  -0.00074  -0.00078  -0.00156   2.63633
   R41        2.62779   0.00001  -0.00103  -0.00049  -0.00169   2.62610
   R42        2.06063   0.00081   0.00116  -0.00269  -0.00299   2.05764
   R43        2.63652  -0.00001   0.00000   0.00070   0.00088   2.63739
   R44        2.05558  -0.00032   0.00009  -0.00083  -0.00074   2.05484
   R45        2.63974  -0.00004   0.00019   0.00029   0.00052   2.64025
   R46        2.05251  -0.00001  -0.00004  -0.00018  -0.00022   2.05229
   R47        4.97465   0.00174   0.03071   0.10161   0.13095   5.10560
   R48        2.63068  -0.00002   0.00008  -0.00022   0.00007   2.63075
   R49        2.05205   0.00000  -0.00002   0.00000  -0.00002   2.05203
   R50        2.05220  -0.00001  -0.00001  -0.00008  -0.00009   2.05211
    A1        2.09735   0.00002   0.00016   0.00010   0.00024   2.09759
    A2        2.09718   0.00001  -0.00048   0.00021  -0.00025   2.09693
    A3        2.08827  -0.00003   0.00029  -0.00033  -0.00003   2.08824
    A4        2.10707   0.00001   0.00117  -0.00061   0.00056   2.10763
    A5        2.08128  -0.00001  -0.00068   0.00042  -0.00025   2.08103
    A6        2.09428   0.00000  -0.00050   0.00016  -0.00035   2.09393
    A7        2.09026  -0.00005  -0.00109   0.00019  -0.00090   2.08936
    A8        2.10293  -0.00002   0.00030  -0.00015   0.00015   2.10308
    A9        2.08999   0.00007   0.00080  -0.00005   0.00074   2.09074
   A10        2.07969   0.00003  -0.00038   0.00042   0.00000   2.07969
   A11        2.10276   0.00005   0.00068   0.00008   0.00077   2.10353
   A12        2.10032  -0.00008  -0.00032  -0.00047  -0.00078   2.09954
   A13        2.12250  -0.00008   0.00235  -0.00157   0.00079   2.12329
   A14        2.04712   0.00018  -0.00364   0.00362   0.00007   2.04719
   A15        2.11276  -0.00010   0.00141  -0.00182  -0.00057   2.11219
   A16        2.06586   0.00007  -0.00232   0.00094  -0.00138   2.06448
   A17        2.07283  -0.00010   0.00026  -0.00053  -0.00019   2.07264
   A18        2.14414   0.00003   0.00200  -0.00047   0.00142   2.14556
   A19        1.75937   0.00016  -0.00079   0.00172   0.00085   1.76022
   A20        2.14797   0.00007   0.00089   0.00131   0.00212   2.15009
   A21        2.06769  -0.00022   0.00022  -0.00275  -0.00249   2.06520
   A22        2.06583   0.00015  -0.00113   0.00086  -0.00027   2.06555
   A23        2.10841  -0.00011   0.00175  -0.00183  -0.00026   2.10815
   A24        2.12583  -0.00008   0.00100  -0.00041   0.00061   2.12643
   A25        2.04887   0.00019  -0.00274   0.00228  -0.00039   2.04848
   A26        1.76849   0.00006   0.00118  -0.00012   0.00106   1.76955
   A27        1.85847  -0.00035  -0.01321   0.00860  -0.00456   1.85390
   A28        1.85909  -0.00026   0.00598  -0.00432   0.00168   1.86077
   A29        2.07759   0.00000  -0.00004  -0.00011  -0.00018   2.07741
   A30        2.10217  -0.00006   0.00028  -0.00007   0.00022   2.10239
   A31        2.10333   0.00006  -0.00019   0.00016  -0.00002   2.10331
   A32        2.08981   0.00001  -0.00040   0.00035  -0.00005   2.08976
   A33        2.08974   0.00003   0.00018   0.00010   0.00028   2.09002
   A34        2.10364  -0.00004   0.00021  -0.00045  -0.00024   2.10340
   A35        2.10887  -0.00004   0.00035  -0.00042  -0.00007   2.10879
   A36        2.09327   0.00005  -0.00015   0.00027   0.00012   2.09339
   A37        2.08085   0.00000  -0.00019   0.00018  -0.00002   2.08083
   A38        2.09707  -0.00004   0.00037  -0.00011   0.00024   2.09731
   A39        2.09083  -0.00008   0.00004  -0.00090  -0.00085   2.08998
   A40        2.09527   0.00012  -0.00041   0.00101   0.00061   2.09588
   A41        1.85755  -0.00023   0.00162   0.00771   0.00867   1.86621
   A42        1.84682   0.00079  -0.00195   0.00791   0.00497   1.85179
   A43        1.88887  -0.00087   0.00547  -0.00330   0.00304   1.89192
   A44        1.95839  -0.00024   0.00085  -0.00267   0.00068   1.95907
   A45        1.91286   0.00044  -0.00410  -0.00394  -0.00921   1.90365
   A46        1.99203   0.00005  -0.00125  -0.00436  -0.00637   1.98566
   A47        2.26430   0.00221   0.03041   0.09519   0.12779   2.39210
   A48        1.93121  -0.00052   0.00364  -0.00315  -0.00036   1.93085
   A49        2.03435  -0.00067  -0.00593  -0.00244  -0.00803   2.02632
   A50        1.91899   0.00159  -0.00235   0.00352   0.00153   1.92052
   A51        1.86645   0.00101   0.00476   0.00914   0.01385   1.88031
   A52        1.78535  -0.00041   0.00122   0.01224   0.01359   1.79893
   A53        1.91049  -0.00101  -0.00007  -0.01742  -0.01787   1.89262
   A54        1.80651   0.00031  -0.00129  -0.00234  -0.00361   1.80290
   A55        2.02557  -0.00025   0.00388   0.00206   0.00593   2.03150
   A56        1.93211   0.00003  -0.00004   0.00109   0.00103   1.93314
   A57        1.87410  -0.00001  -0.00200  -0.00123  -0.00322   1.87087
   A58        1.87241  -0.00011   0.00042  -0.00049  -0.00009   1.87232
   A59        1.94115   0.00004  -0.00125   0.00041  -0.00087   1.94027
   A60        1.97605  -0.00009   0.00072  -0.00358  -0.00286   1.97319
   A61        1.89952  -0.00007  -0.00142  -0.00059  -0.00202   1.89750
   A62        1.93113   0.00008   0.00097   0.00550   0.00646   1.93759
   A63        1.86783   0.00004  -0.00044  -0.00119  -0.00164   1.86620
   A64        1.90295   0.00003   0.00029   0.00073   0.00101   1.90397
   A65        1.88313   0.00002  -0.00020  -0.00103  -0.00123   1.88190
   A66        2.13475  -0.00068  -0.00734  -0.00307  -0.01118   2.12356
   A67        2.06010   0.00076   0.00434   0.00412   0.00923   2.06933
   A68        2.08832  -0.00008   0.00308  -0.00101   0.00197   2.09029
   A69        2.08955  -0.00011  -0.00136   0.00218   0.00160   2.09115
   A70        2.09531   0.00032   0.00252  -0.00421  -0.00438   2.09093
   A71        2.09795  -0.00021  -0.00119   0.00221   0.00292   2.10086
   A72        2.10182  -0.00006  -0.00207  -0.00083  -0.00310   2.09873
   A73        2.08976   0.00042   0.00022   0.00298   0.00330   2.09306
   A74        2.09159  -0.00035   0.00185  -0.00214  -0.00020   2.09139
   A75        2.10543   0.00003  -0.00055  -0.00150  -0.00253   2.10290
   A76        2.08432  -0.00001   0.00056   0.00069   0.00149   2.08582
   A77        2.09343  -0.00002  -0.00001   0.00080   0.00103   2.09447
   A78        2.71499   0.00068   0.02269   0.00138   0.02443   2.73942
   A79        2.09251   0.00012  -0.00028   0.00153   0.00130   2.09381
   A80        2.09076  -0.00006   0.00056  -0.00078  -0.00025   2.09051
   A81        2.09984  -0.00007  -0.00027  -0.00071  -0.00101   2.09883
   A82        2.08863   0.00010   0.00119  -0.00031   0.00080   2.08943
   A83        2.09698  -0.00003  -0.00070   0.00035  -0.00031   2.09667
   A84        2.09756  -0.00008  -0.00050  -0.00003  -0.00049   2.09707
   A85        1.28131  -0.00130  -0.02944  -0.04503  -0.07383   1.20748
    D1       -0.03477   0.00005   0.00017  -0.00036  -0.00019  -0.03495
    D2       -3.14067   0.00002   0.00076   0.00053   0.00129  -3.13938
    D3        3.07723   0.00006  -0.00113  -0.00087  -0.00199   3.07523
    D4       -0.02868   0.00004  -0.00055   0.00003  -0.00052  -0.02919
    D5       -0.02874  -0.00006  -0.00107  -0.00634  -0.00740  -0.03614
    D6        3.08534  -0.00003  -0.00409  -0.00876  -0.01284   3.07250
    D7       -3.14088  -0.00008   0.00024  -0.00585  -0.00560   3.13670
    D8       -0.02680  -0.00005  -0.00278  -0.00827  -0.01104  -0.03784
    D9        0.04221   0.00001   0.00009   0.00575   0.00584   0.04805
   D10       -3.10261  -0.00001   0.00041   0.00315   0.00355  -3.09906
   D11       -3.13534   0.00004  -0.00050   0.00485   0.00436  -3.13099
   D12        0.00303   0.00002  -0.00018   0.00225   0.00207   0.00509
   D13        0.01437  -0.00005   0.00058  -0.00425  -0.00366   0.01071
   D14        3.12509  -0.00002  -0.00055  -0.00330  -0.00385   3.12124
   D15       -3.12402  -0.00003   0.00027  -0.00166  -0.00139  -3.12541
   D16       -0.01330   0.00000  -0.00086  -0.00072  -0.00158  -0.01488
   D17       -0.07988   0.00004  -0.00168  -0.00254  -0.00423  -0.08411
   D18        3.10442  -0.00019  -0.00438  -0.00862  -0.01299   3.09143
   D19        3.09254   0.00000  -0.00057  -0.00349  -0.00407   3.08847
   D20       -0.00634  -0.00024  -0.00327  -0.00958  -0.01283  -0.01917
   D21        0.08670   0.00002   0.00187   0.00782   0.00970   0.09640
   D22       -3.02619  -0.00001   0.00504   0.01035   0.01541  -3.01077
   D23       -3.09920   0.00027   0.00452   0.01427   0.01880  -3.08040
   D24        0.07110   0.00024   0.00769   0.01679   0.02452   0.09562
   D25        2.33911   0.00018   0.00283  -0.00394  -0.00110   2.33801
   D26       -2.00323  -0.00019   0.00549  -0.00587  -0.00035  -2.00359
   D27       -0.76002  -0.00006   0.00011  -0.01000  -0.00984  -0.76986
   D28        1.18082  -0.00043   0.00278  -0.01193  -0.00909   1.17173
   D29       -2.45264  -0.00025  -0.00512  -0.00776  -0.01286  -2.46550
   D30        0.66014  -0.00021  -0.00832  -0.01027  -0.01862   0.64152
   D31       -0.71530  -0.00009   0.00024  -0.00669  -0.00640  -0.72170
   D32        2.49004  -0.00005   0.00054   0.00410   0.00466   2.49470
   D33        0.02842   0.00020   0.00863   0.01167   0.02033   0.04875
   D34       -3.12741   0.00005   0.00175   0.01547   0.01720  -3.11021
   D35        3.10633   0.00015   0.00837   0.00077   0.00919   3.11552
   D36       -0.04949  -0.00001   0.00149   0.00457   0.00605  -0.04344
   D37        3.09036   0.00000   0.00066  -0.01354  -0.01284   3.07752
   D38       -0.05729  -0.00004  -0.00075  -0.01192  -0.01264  -0.06993
   D39        0.00947   0.00004   0.00088  -0.00330  -0.00242   0.00706
   D40       -3.13818   0.00000  -0.00054  -0.00167  -0.00222  -3.14040
   D41        0.70550  -0.00022  -0.00842  -0.00570  -0.01413   0.69137
   D42       -1.23486   0.00022   0.00355  -0.01364  -0.01012  -1.24498
   D43       -2.42247  -0.00007  -0.00180  -0.00932  -0.01115  -2.43361
   D44        1.92035   0.00037   0.01016  -0.01726  -0.00713   1.91323
   D45        0.05305  -0.00001  -0.00253  -0.00190  -0.00443   0.04863
   D46       -3.10309   0.00001   0.00014  -0.00328  -0.00315  -3.10624
   D47       -3.10231  -0.00017  -0.00923   0.00175  -0.00746  -3.10976
   D48        0.02473  -0.00014  -0.00656   0.00036  -0.00618   0.01855
   D49       -0.62661  -0.00041  -0.00064  -0.00600  -0.00540  -0.63201
   D50       -2.71303  -0.00041  -0.00145  -0.01066  -0.01306  -2.72609
   D51        1.42812  -0.00045  -0.00185  -0.00821  -0.01003   1.41809
   D52        1.25033  -0.00059  -0.00201  -0.00439  -0.00538   1.24494
   D53       -0.83609  -0.00059  -0.00282  -0.00906  -0.01304  -0.84913
   D54       -2.97812  -0.00063  -0.00323  -0.00660  -0.01001  -2.98813
   D55       -0.01621  -0.00001   0.00123  -0.00210  -0.00087  -0.01709
   D56        3.12624   0.00001   0.00175  -0.00189  -0.00015   3.12609
   D57        3.13994  -0.00003  -0.00145  -0.00071  -0.00215   3.13779
   D58       -0.00079  -0.00001  -0.00093  -0.00051  -0.00143  -0.00222
   D59       -0.02279   0.00004   0.00113   0.00333   0.00446  -0.01833
   D60        3.14027   0.00003   0.00093   0.00218   0.00311  -3.13981
   D61        3.11793   0.00002   0.00061   0.00313   0.00373   3.12166
   D62       -0.00220   0.00001   0.00040   0.00197   0.00238   0.00019
   D63        0.02618  -0.00006  -0.00220  -0.00058  -0.00278   0.02340
   D64       -3.10933  -0.00001  -0.00079  -0.00220  -0.00297  -3.11231
   D65       -3.13673  -0.00004  -0.00200   0.00057  -0.00144  -3.13816
   D66        0.01094   0.00000  -0.00059  -0.00105  -0.00163   0.00931
   D67        2.88099  -0.00083  -0.01160  -0.05265  -0.06489   2.81610
   D68       -1.38992  -0.00014  -0.01255  -0.04001  -0.05338  -1.44330
   D69        0.84220   0.00009  -0.01687  -0.05098  -0.06847   0.77373
   D70       -0.26617  -0.00034  -0.01061  -0.06215  -0.07293  -0.33910
   D71       -2.40325  -0.00077  -0.01563  -0.07004  -0.08523  -2.48849
   D72        1.69318  -0.00023  -0.00844  -0.04722  -0.05593   1.63725
   D73       -2.28495  -0.00041  -0.01184  -0.07466  -0.08663  -2.37158
   D74        1.86115  -0.00084  -0.01686  -0.08254  -0.09893   1.76222
   D75       -0.32560  -0.00030  -0.00967  -0.05973  -0.06962  -0.39522
   D76        1.80880  -0.00085  -0.00587  -0.06344  -0.06951   1.73929
   D77       -0.32828  -0.00128  -0.01089  -0.07133  -0.08181  -0.41009
   D78       -2.51503  -0.00074  -0.00371  -0.04851  -0.05251  -2.56754
   D79        3.09209   0.00061   0.01023   0.06493   0.07513  -3.11597
   D80       -1.14303   0.00067   0.00895   0.06291   0.07182  -1.07122
   D81        1.09075   0.00055   0.01045   0.06626   0.07668   1.16744
   D82       -1.17213   0.00009   0.01305   0.07016   0.08215  -1.08997
   D83        0.87594   0.00016   0.01176   0.06814   0.07884   0.95478
   D84        3.10972   0.00003   0.01326   0.07149   0.08371  -3.08976
   D85        1.04113   0.00017   0.00973   0.05991   0.07072   1.11185
   D86        3.08919   0.00024   0.00844   0.05789   0.06741  -3.12659
   D87       -0.96021   0.00011   0.00995   0.06124   0.07228  -0.88794
   D88        0.56568  -0.00008   0.00169   0.05564   0.06049   0.62618
   D89       -1.11160   0.00010   0.01944   0.04043   0.05825  -1.05335
   D90        2.03664   0.00002   0.01437   0.03347   0.04630   2.08294
   D91        3.00108   0.00044   0.01487   0.03890   0.05320   3.05428
   D92       -0.13387   0.00036   0.00980   0.03194   0.04126  -0.09261
   D93        1.07944   0.00087   0.01122   0.02823   0.03908   1.11852
   D94       -2.05551   0.00079   0.00615   0.02126   0.02714  -2.02837
   D95        1.34787   0.00006   0.00811   0.06129   0.06940   1.41727
   D96       -2.86063   0.00001   0.00704   0.05716   0.06421  -2.79642
   D97       -0.79434   0.00003   0.00650   0.05879   0.06529  -0.72905
   D98       -2.92510   0.00030   0.00737   0.05870   0.06606  -2.85904
   D99       -0.85042   0.00025   0.00631   0.05457   0.06087  -0.78955
   D100       1.21588   0.00027   0.00576   0.05619   0.06195   1.27783
   D101      -0.88147   0.00019   0.00596   0.05759   0.06356  -0.81791
   D102       1.19322   0.00014   0.00490   0.05346   0.05837   1.25159
   D103      -3.02367   0.00016   0.00436   0.05509   0.05945  -2.96422
   D104      -3.13962   0.00000  -0.00415  -0.00917  -0.01338   3.13018
   D105       0.03163   0.00011  -0.00255  -0.01617  -0.01963   0.01199
   D106      -0.00477   0.00009   0.00101  -0.00208  -0.00127  -0.00605
   D107      -3.11671   0.00020   0.00262  -0.00907  -0.00753  -3.12424
   D108      -3.14043  -0.00003   0.00292   0.00491   0.00820  -3.13222
   D109      -0.00380   0.00012   0.00225   0.00761   0.01003   0.00623
   D110       0.00763  -0.00010  -0.00183  -0.00185  -0.00345   0.00417
   D111      -3.13893   0.00004  -0.00250   0.00084  -0.00162  -3.14055
   D112       0.00768  -0.00004   0.00048   0.00191   0.00242   0.01010
   D113      -3.13749   0.00003   0.00067   0.00207   0.00257  -3.13491
   D114       3.11957  -0.00014  -0.00108   0.00881   0.00859   3.12815
   D115      -0.02560  -0.00007  -0.00089   0.00897   0.00874  -0.01686
   D116       0.77594   0.00047   0.00781   0.06549   0.07394   0.84988
   D117      -2.33586   0.00058   0.00942   0.05846   0.06767  -2.26818
   D118      -0.01331   0.00007   0.00115   0.00593   0.00700  -0.00631
   D119       3.14071   0.00007   0.00034   0.00231   0.00254  -3.13994
   D120       3.13325  -0.00008   0.00183   0.00322   0.00517   3.13842
   D121       0.00409  -0.00008   0.00101  -0.00040   0.00070   0.00479
   D122      -0.01333   0.00001  -0.00120   0.00218   0.00112  -0.01221
   D123       3.13514   0.00001  -0.00037  -0.00001  -0.00041   3.13474
   D124       3.13186  -0.00007  -0.00139   0.00202   0.00097   3.13282
   D125      -0.00286  -0.00007  -0.00056  -0.00016  -0.00056  -0.00342
   D126      -0.56678   0.00016  -0.00032  -0.06485  -0.06255  -0.62933
   D127       0.01603  -0.00002   0.00039  -0.00606  -0.00579   0.01025
   D128      -3.13244  -0.00002  -0.00044  -0.00387  -0.00426  -3.13670
   D129      -3.13805  -0.00003   0.00121  -0.00242  -0.00130  -3.13935
   D130      -0.00334  -0.00003   0.00038  -0.00023   0.00023  -0.00311
         Item               Value     Threshold  Converged?
 Maximum Force            0.002206     0.000450     NO 
 RMS     Force            0.000370     0.000300     NO 
 Maximum Displacement     0.375049     0.001800     NO 
 RMS     Displacement     0.089522     0.001200     NO 
 Predicted change in Energy=-1.010447D-03
 GradGradGradGradGradGradGradGradGradGradGradGradGradGradGradGradGradGrad

                          Input orientation:                          
 ---------------------------------------------------------------------
 Center     Atomic      Atomic             Coordinates (Angstroms)
 Number     Number       Type             X           Y           Z
 ---------------------------------------------------------------------
      1          6           0        4.049635   -1.645749   -0.604408
      2          6           0        4.667289   -2.428629    0.364318
      3          6           0        4.310720   -2.313986    1.708400
      4          6           0        3.289079   -1.450549    2.077708
      5          6           0        2.626622   -0.719942    1.090974
      6          6           0        3.030022   -0.760042   -0.246633
      7         16           0        2.342704    0.294533   -1.491007
      8          6           0        2.115506    1.791888   -0.571140
      9          6           0        1.631945    1.818520    0.740718
     10         16           0        1.275877    0.310643    1.609214
     11          6           0        1.429315    3.015660    1.425528
     12          6           0        1.660529    4.217664    0.765988
     13          6           0        2.107961    4.206986   -0.553874
     14          6           0        2.347980    3.006348   -1.215930
     15          1           0        2.291077    5.143083   -1.071287
     16          1           0        2.722174    3.012177   -2.234643
     17          1           0        1.084073    3.009251    2.454754
     18          1           0        1.492754    5.156059    1.282968
     19          1           0        4.376942   -1.698306   -1.637606
     20          1           0        2.988272   -1.365082    3.117017
     21          1           0        5.458770   -3.109741    0.069683
     22          1           0        4.822382   -2.898098    2.465224
     23          6           0       -0.278546   -0.416733    0.814875
     24          1           0        0.011875   -0.784787   -0.176568
     25          6           0       -1.303254    0.744344    0.733116
     26          1           0       -1.035119    1.543919    1.427444
     27          6           0       -0.750137   -1.596934    1.668147
     28          1           0       -1.622861   -1.965384    1.126512
     29          6           0        0.222125   -2.766101    1.806182
     30          1           0        0.991575   -2.595407    2.561681
     31          1           0       -0.337512   -3.653319    2.116406
     32          1           0        0.703409   -2.991175    0.849806
     33          1           0       -1.097322   -1.252809    2.649358
     34          6           0       -2.742317    0.377727    0.988908
     35          6           0       -3.417292   -0.549042    0.188390
     36          6           0       -3.404339    0.980912    2.058563
     37          6           0       -4.740566   -0.868825    0.467453
     38          1           0       -2.896366   -1.032293   -0.636662
     39          6           0       -4.734035    0.658782    2.334200
     40          1           0       -2.882240    1.702671    2.682151
     41          6           0       -5.406391   -0.262043    1.535419
     42          1           0       -5.258099   -1.593920   -0.153709
     43          1           0       -5.242417    1.134046    3.167758
     44          1           0       -6.442415   -0.511511    1.744380
     45         35           0       -1.187422    1.625036   -1.027477
     46         35           0       -0.900210   -2.365570   -1.876532
 ---------------------------------------------------------------------
                    Distance matrix (angstroms):
                    1          2          3          4          5
     1  C    0.000000
     2  C    1.390262   0.000000
     3  C    2.421525   1.395292   0.000000
     4  C    2.794690   2.406618   1.387682   0.000000
     5  C    2.399251   2.758978   2.399661   1.395091   0.000000
     6  C    1.397173   2.416214   2.806614   2.438539   1.397688
     7  S    2.732099   4.032561   4.573146   4.083708   2.788619
     8  C    3.944528   5.019904   5.183962   4.348225   3.055021
     9  C    4.433481   5.233858   5.018949   3.901339   2.748791
    10  S    4.052323   4.533768   4.013575   2.715560   1.776286
    11  C    5.719742   6.422688   6.065281   4.881709   3.937028
    12  C    6.478072   7.305830   7.111546   6.041640   5.041716
    13  C    6.166616   7.171096   7.245212   6.350430   5.220072
    14  C    4.991151   6.116809   6.380439   5.621179   4.391433
    15  H    7.028423   8.064624   8.210571   7.374832   6.258037
    16  H    5.110391   6.335649   6.814622   6.231668   4.999758
    17  H    6.310471   6.839583   6.269381   4.989391   4.259839
    18  H    7.507624   8.273396   7.995217   6.892435   5.987479
    19  H    1.085076   2.150668   3.402823   3.879225   3.386142
    20  H    3.879982   3.395229   2.152553   1.085335   2.156814
    21  H    2.140872   1.084972   2.153286   3.390080   3.843857
    22  H    3.404138   2.158300   1.084328   2.143965   3.384419
    23  C    4.717837   5.358359   5.045722   3.923196   2.933967
    24  H    4.150640   4.966655   4.936762   4.032997   2.906505
    25  C    6.012897   6.771348   6.466935   5.264504   4.209052
    26  H    6.336965   7.030564   6.598511   5.299846   4.318174
    27  C    5.310810   5.633843   5.111560   4.062564   3.536204
    28  H    5.939315   6.353072   5.972227   5.029610   4.428373
    29  C    4.660039   4.685332   4.114678   3.348224   3.237266
    30  H    4.503077   4.285684   3.438605   2.612174   2.890281
    31  H    5.538973   5.442216   4.854518   4.243330   4.294450
    32  H    3.888719   4.032927   3.769410   3.250685   2.985867
    33  H    6.101848   6.311473   5.590922   4.427910   4.071887
    34  C    7.263864   7.947831   7.583423   6.395765   5.480949
    35  C    7.588563   8.302063   8.071407   7.025499   6.113326
    36  C    8.339813   8.924495   8.396493   7.121391   6.340475
    37  C    8.889326   9.536842   9.249551   8.210147   7.395025
    38  H    6.973113   7.756327   7.686621   6.767752   5.795316
    39  C    9.544587  10.089471   9.541308   8.299724   7.591163
    40  H    8.370440   8.912652   8.295805   6.956530   6.224825
    41  C    9.793361  10.370371   9.932906   8.793055   8.058318
    42  H    9.318784   9.973887   9.774878   8.834819   8.030062
    43  H   10.406668  10.897440  10.260656   8.980800   8.346980
    44  H   10.811402  11.358056  10.903216   9.782375   9.094933
    45  Br   6.189005   7.255821   7.295922   6.256234   4.953149
    46  Br   5.161144   6.001869   6.325202   5.832959   4.894152
                    6          7          8          9         10
     6  C    0.000000
     7  S    1.770029   0.000000
     8  C    2.730199   1.771961   0.000000
     9  C    3.094909   2.794336   1.398396   0.000000
    10  S    2.769035   3.278681   2.766407   1.776165   0.000000
    11  C    4.428804   4.092064   2.440319   1.393975   2.715585
    12  C    5.261032   4.577155   2.807010   2.399446   4.015445
    13  C    5.061220   4.029964   2.415171   2.758138   4.533519
    14  C    3.948469   2.725736   1.394530   2.398357   4.049404
    15  H    6.006077   4.866956   3.392857   3.843245   5.618557
    16  H    4.275113   2.842988   2.150441   3.386177   4.915822
    17  H    5.029092   4.952057   3.420798   2.157758   2.834468
    18  H    6.301041   5.661430   3.891424   3.384165   4.861227
    19  H    2.151590   2.851495   4.293354   5.055640   4.918772
    20  H    3.417887   4.940138   4.932613   4.197826   2.830869
    21  H    3.394107   4.871827   5.967749   6.275559   5.618343
    22  H    3.890759   5.656276   6.208272   5.949731   4.858649
    23  C    3.491601   3.562856   3.539849   2.941400   1.891105
    24  H    3.019061   2.885385   3.349658   3.200508   2.446770
    25  C    4.690454   4.294422   3.806094   3.125589   2.758180
    26  H    4.963480   4.635517   3.739287   2.767712   2.625778
    27  C    4.319302   4.808698   4.970959   4.266119   2.783353
    28  H    4.998769   5.261591   5.565474   5.006049   3.716985
    29  C    4.015296   4.973509   5.478303   4.913406   3.258150
    30  H    3.925616   5.157673   5.506917   4.817544   3.071343
    31  H    5.029443   5.981850   6.549082   5.975978   4.309671
    32  H    3.404887   4.354603   5.185633   4.899719   3.436047
    33  H    5.066019   5.600952   5.473943   4.530438   3.026277
    34  C    6.011736   5.658121   5.294530   4.612120   4.066345
    35  C    6.465417   6.058841   6.055468   5.604036   4.978316
    36  C    7.053073   6.789629   6.167796   5.272804   4.749273
    37  C    7.804087   7.440543   7.427233   6.921372   6.236372
    38  H    5.945445   5.471584   5.753187   5.525388   4.924941
    39  C    8.303875   8.052647   7.526031   6.664074   6.063484
    40  H    7.042554   6.833604   5.964003   4.915328   4.514296
    41  C    8.636942   8.337716   8.076828   7.382307   6.707169
    42  H    8.330482   7.945240   8.124531   7.740637   7.030512
    43  H    9.147616   8.941082   8.279562   7.322287   6.752422
    44  H    9.682611   9.396582   9.159984   8.463550   7.763133
    45  Br   4.907662   3.800906   3.338476   3.333584   3.840262
    46  Br   4.547638   4.212038   5.299344   5.546929   4.903865
                   11         12         13         14         15
    11  C    0.000000
    12  C    1.390419   0.000000
    13  C    2.407872   1.393681   0.000000
    14  C    2.796665   2.422370   1.391926   0.000000
    15  H    3.391555   2.151644   1.085138   2.142381   0.000000
    16  H    3.881797   3.403539   2.151700   1.085279   2.465766
    17  H    1.085605   2.155108   3.396286   3.882189   4.294538
    18  H    2.146079   1.084436   2.157130   3.405461   2.485961
    19  H    6.347658   6.939370   6.418350   5.140842   7.174687
    20  H    4.947967   6.201393   6.730403   6.188198   7.770725
    21  H    7.456229   8.282652   8.071631   6.981143   8.913202
    22  H    6.896840   7.969867   8.183229   7.384852   9.141936
    23  C    3.882140   5.023946   5.380303   4.768678   6.408753
    24  H    4.361106   5.350793   5.427129   4.572786   6.413651
    25  C    3.620116   4.566075   5.028182   4.716668   5.960200
    26  H    2.870446   3.853953   4.571269   4.535581   5.501020
    27  C    5.107338   6.358832   6.840438   6.253514   7.885512
    28  H    5.849443   7.010043   7.405463   6.780320   8.407112
    29  C    5.918696   7.205829   7.599353   6.853728   8.666924
    30  H    5.741648   7.077424   7.564756   6.891287   8.647044
    31  H    6.933561   8.232142   8.654197   7.916281   9.718413
    32  H    6.077866   7.272582   7.467034   6.553027   8.507492
    33  H    5.108961   6.409282   7.095343   6.704549   8.138297
    34  C    4.954981   5.846354   6.369348   6.138573   7.231049
    35  C    6.142248   6.988517   7.327972   6.917462   8.159200
    36  C    5.282532   6.148187   6.900567   6.921985   7.717344
    37  C    7.353540   8.181412   8.585411   8.252165   9.378419
    38  H    6.272963   7.091880   7.245701   6.644497   8.076740
    39  C    6.660889   7.484342   8.230652   8.262532   9.003249
    40  H    4.678947   5.534765   6.453337   6.652054   7.258646
    41  C    7.581707   8.402449   8.989040   8.853393   9.760190
    42  H    8.274281   9.082278   9.384534   8.952275  10.159686
    43  H    7.147576   7.932708   8.793268   8.963056   9.528663
    44  H    8.631729   9.432924  10.032703   9.920173  10.778511
    45  Br   3.846867   4.248419   4.213112   3.800343   4.947578
    46  Br   6.729630   7.541834   7.348265   6.312261   8.198329
                   16         17         18         19         20
    16  H    0.000000
    17  H    4.967276   0.000000
    18  H    4.298987   2.479695   0.000000
    19  H    5.028256   7.053473   7.989406   0.000000
    20  H    6.918921   4.816570   6.937260   4.964461   0.000000
    21  H    7.090610   7.891045   9.247961   2.465225   4.293418
    22  H    7.837792   6.990839   8.795089   4.297805   2.477687
    23  C    5.482820   4.035257   5.866227   5.415778   4.107471
    24  H    5.098856   4.740062   6.294195   4.692862   4.476984
    25  C    5.491333   3.713915   5.251973   6.622045   5.343206
    26  H    5.448296   2.773723   4.411187   7.014054   5.244484
    27  C    6.966536   5.019961   7.126137   6.101247   4.016053
    28  H    7.413017   5.817105   7.774733   6.611302   5.058164
    29  C    7.481110   5.875226   8.040451   5.501123   3.366410
    30  H    7.579228   5.606440   7.872198   5.468044   2.410165
    31  H    8.527729   6.820940   9.036019   6.335673   4.159098
    32  H    7.044819   6.223011   8.196835   4.620992   3.606248
    33  H    7.525432   4.791817   7.046212   6.967358   4.113805
    34  C    6.869663   4.869792   6.391772   7.867168   6.356562
    35  C    7.499762   6.169290   7.606236   8.087345   7.090418
    36  C    7.751892   4.941353   6.481891   9.021541   6.891262
    37  C    8.834930   7.274287   8.707385   9.394054   8.185438
    38  H    7.104878   6.460249   7.825922   7.372006   6.987834
    39  C    9.055819   6.276114   7.752643  10.214744   8.021400
    40  H    7.569619   4.182164   5.746666   9.106188   6.638006
    41  C    9.539783   7.326162   8.775976  10.384822   8.613276
    42  H    9.446226   8.259322   9.654028   9.749198   8.874270
    43  H    9.805511   6.636960   8.067933  11.119613   8.601887
    44  H   10.594278   8.339570   9.762231  11.397578   9.568207
    45  Br   4.320458   4.381971   4.998962   6.509915   6.599550
    46  Br   6.493849   7.182347   8.501977   5.324533   6.407558
                   21         22         23         24         25
    21  H    0.000000
    22  H    2.487649   0.000000
    23  C    6.381566   5.907646   0.000000
    24  H    5.927455   5.880997   1.096707   0.000000
    25  C    7.811471   7.334234   1.550745   2.212539   0.000000
    26  H    8.103743   7.424205   2.189018   3.015282   1.092386
    27  C    6.587427   5.777658   1.530799   2.154813   2.581047
    28  H    7.250926   6.648553   2.074276   2.400872   2.756725
    29  C    5.527745   4.649100   2.598632   2.810891   3.975106
    30  H    5.141053   3.843958   3.067761   3.425809   4.445652
    31  H    6.171016   5.226523   3.488975   3.688940   4.710158
    32  H    4.820384   4.425401   2.755577   2.529785   4.241982
    33  H    7.285963   6.146851   2.175947   3.071680   2.775430
    34  C    8.959087   8.374677   2.594537   3.208636   1.506898
    35  C    9.238817   8.865341   3.203392   3.456581   2.537466
    36  C    9.962117   9.104451   3.642905   4.447923   2.495463
    37  C   10.450185   9.977926   4.498301   4.796615   3.806311
    38  H    8.638461   8.525374   3.055955   2.954795   2.751498
    39  C   11.100589  10.197729   4.828713   5.559812   3.786958
    40  H    9.977812   8.976376   3.841590   4.768188   2.685205
    41  C   11.327378  10.603826   5.180532   5.706292   4.300260
    42  H   10.825844  10.496466   5.207675   5.331777   4.679182
    43  H   11.921544  10.865170   5.707977   6.517210   4.647188
    44  H   12.296081  11.537377   6.234280   6.739628   5.386168
    45  Br   8.233695   8.293096   2.896401   2.823049   1.971985
    46  Br   6.691649   7.202950   3.380548   2.494123   4.079739
                   26         27         28         29         30
    26  H    0.000000
    27  C    3.162927   0.000000
    28  H    3.570883   1.091225   0.000000
    29  C    4.505593   1.526858   2.122986   0.000000
    30  H    4.746367   2.197478   3.048264   1.091774   0.000000
    31  H    5.288913   2.144741   2.341183   1.093887   1.756110
    32  H    4.891137   2.174025   2.557410   1.094051   1.780502
    33  H    3.052643   1.096236   1.761537   2.177599   2.484702
    34  C    2.113490   2.886076   2.600440   4.397671   5.025444
    35  C    3.404481   3.225132   2.471048   4.558284   5.409087
    36  C    2.515649   3.720551   3.566937   5.220636   5.689221
    37  C    4.524737   4.230287   3.369998   5.479065   6.342264
    38  H    3.789676   3.199573   2.366698   4.324183   5.271509
    39  C    3.909942   4.626373   4.245487   6.047491   6.589697
    40  H    2.238604   4.057272   4.178597   5.511290   5.787436
    41  C    4.730874   4.845643   4.169374   6.166345   6.887073
    42  H    5.493600   4.862191   3.871939   5.937006   6.887289
    43  H    4.571438   5.466962   5.184047   6.850274   7.289637
    44  H    5.793453   5.795342   5.071845   7.035843   7.763685
    45  Br   2.460979   4.223589   4.209560   5.412811   5.953337
    46  Br   5.120406   3.630162   3.114587   3.870716   4.830053
                   31         32         33         34         35
    31  H    0.000000
    32  H    1.768114   0.000000
    33  H    2.573674   3.082683   0.000000
    34  C    4.827388   4.820983   2.849869   0.000000
    35  C    4.778998   4.835459   3.454549   1.398328   0.000000
    36  C    5.557415   5.840561   3.265100   1.395087   2.416294
    37  C    5.464370   5.855547   4.263963   2.412220   1.389673
    38  H    4.582237   4.359494   3.752748   2.157398   1.088855
    39  C    6.162067   6.715014   4.120581   2.419864   2.792338
    40  H    5.956705   6.184380   3.452806   2.154559   3.402255
    41  C    6.126323   6.726655   4.559666   2.793791   2.419374
    42  H    5.797131   6.204752   5.028480   3.394426   2.144148
    43  H    6.934140   7.598895   4.811199   3.401457   3.878209
    44  H    6.875987   7.616548   5.471611   3.879718   3.402041
    45  Br   6.202208   5.329994   4.670035   2.835363   3.343242
    46  Br   4.233023   3.224267   4.664844   4.373761   3.728187
                   36         37         38         39         40
    36  C    0.000000
    37  C    2.781844   0.000000
    38  H    3.402244   2.155658   0.000000
    39  C    1.395648   2.412130   3.881080   0.000000
    40  H    1.087376   3.869219   4.300552   2.154047   0.000000
    41  C    2.413882   1.397161   3.407557   1.392132   3.398004
    42  H    3.867859   1.086023   2.475167   3.396910   4.955232
    43  H    2.152277   3.399264   4.966950   1.085886   2.475800
    44  H    3.399404   2.157431   4.302910   2.153146   4.296146
    45  Br   3.853993   4.591186   3.183492   4.981263   4.079189
    46  Br   5.740608   4.741608   2.701767   6.447882   6.423443
                   41         42         43         44         45
    41  C    0.000000
    42  H    2.156164   0.000000
    43  H    2.154178   4.298161   0.000000
    44  H    1.085931   2.485348   2.484725   0.000000
    45  Br   5.284809   5.262657   5.855259   6.313714   0.000000
    46  Br   6.030913   4.749186   7.519770   6.874924   4.090027
                   46
    46  Br   0.000000
 Stoichiometry    C22H20Br2S2
 Framework group  C1[X(C22H20Br2S2)]
 Deg. of freedom   132
 Full point group                 C1      NOp   1
 Largest Abelian subgroup         C1      NOp   1
 Largest concise Abelian subgroup C1      NOp   1
                         Standard orientation:                         
 ---------------------------------------------------------------------
 Center     Atomic      Atomic             Coordinates (Angstroms)
 Number     Number       Type             X           Y           Z
 ---------------------------------------------------------------------
      1          6           0        3.996607   -1.668899   -0.429595
      2          6           0        4.565541   -2.409023    0.600628
      3          6           0        4.134038   -2.247815    1.917692
      4          6           0        3.086857   -1.381233    2.197170
      5          6           0        2.474592   -0.694453    1.148482
      6          6           0        2.951919   -0.780474   -0.162354
      7         16           0        2.326641    0.220179   -1.481718
      8          6           0        2.037213    1.748511   -0.633027
      9          6           0        1.481384    1.819331    0.648204
     10         16           0        1.089270    0.341490    1.552082
     11          6           0        1.231844    3.039144    1.275063
     12          6           0        1.490055    4.217912    0.584340
     13          6           0        2.010133    4.162383   -0.707473
     14          6           0        2.295768    2.940289   -1.309435
     15          1           0        2.214479    5.080274   -1.248993
     16          1           0        2.725879    2.911773   -2.305438
     17          1           0        0.830061    3.067756    2.283175
     18          1           0        1.286623    5.173253    1.055446
     19          1           0        4.381158   -1.756757   -1.440432
     20          1           0        2.728172   -1.260002    3.214323
     21          1           0        5.377376   -3.092881    0.376064
     22          1           0        4.607380   -2.798259    2.723127
     23          6           0       -0.413016   -0.430173    0.701229
     24          1           0       -0.065184   -0.832096   -0.258061
     25          6           0       -1.440512    0.716973    0.519235
     26          1           0       -1.217496    1.544474    1.196592
     27          6           0       -0.922149   -1.582278    1.571163
     28          1           0       -1.760599   -1.979190    0.996503
     29          6           0        0.049921   -2.735920    1.806718
     30          1           0        0.774909   -2.529648    2.596537
     31          1           0       -0.519229   -3.616378    2.118890
     32          1           0        0.585271   -2.991796    0.887547
     33          1           0       -1.325905   -1.205202    2.518014
     34          6           0       -2.888691    0.346101    0.708896
     35          6           0       -3.511035   -0.616440   -0.092058
     36          6           0       -3.613693    0.982264    1.716832
     37          6           0       -4.845258   -0.938512    0.125441
     38          1           0       -2.941409   -1.125014   -0.868257
     39          6           0       -4.954121    0.657656    1.930647
     40          1           0       -3.132585    1.731852    2.340562
     41          6           0       -5.573991   -0.298854    1.131347
     42          1           0       -5.321917   -1.691298   -0.495490
     43          1           0       -5.511634    1.158689    2.716327
     44          1           0       -6.618067   -0.550472    1.292096
     45         35           0       -1.233908    1.532469   -1.264303
     46         35           0       -0.869301   -2.484032   -1.944818
 ---------------------------------------------------------------------
 Rotational constants (GHZ):           0.1747325           0.1210653           0.0996784
 Standard basis: 6-31+G(d,p) (6D, 7F)
 There are   632 symmetry adapted cartesian basis functions of A   symmetry.
 There are   632 symmetry adapted basis functions of A   symmetry.
   632 basis functions,  1130 primitive gaussians,   632 cartesian basis functions
   127 alpha electrons      127 beta electrons
       nuclear repulsion energy      3956.9978033895 Hartrees.
 NAtoms=   46 NActive=   46 NUniq=   46 SFac= 1.00D+00 NAtFMM=   60 NAOKFM=F Big=F
 Integral buffers will be    131072 words long.
 Raffenetti 2 integral format.
 Two-electron integral symmetry is turned on.
 Nuclear repulsion after empirical dispersion term =     3956.9510653739 Hartrees.
 ------------------------------------------------------------------------------
 Polarizable Continuum Model (PCM)
 =================================
 Model                : PCM.
 Atomic radii         : SMD-Coulomb.
 Polarization charges : Total charges.
 Charge compensation  : None.
 Solution method      : Matrix inversion.
 Cavity type          : VdW (van der Waals Surface) (Alpha=1.000).
 Cavity algorithm     : GePol (No added spheres)
                        Default sphere list used, NSphG=   46.
                        Lebedev-Laikov grids with approx.  5.0 points / Ang**2.
                        Smoothing algorithm: York/Karplus (Gamma=1.0000).
                        Polarization charges: spherical gaussians, with
                                              point-specific exponents (IZeta= 3).
                        Self-potential: point-specific (ISelfS= 7).
                        Self-field    : sphere-specific E.n sum rule (ISelfD= 2).
 1st derivatives      : Analytical E(r).r(x)/FMM algorithm (CHGder, D1EAlg=3).
                        Cavity 1st derivative terms included.
 Solvent              : Dichloromethane, Eps=   8.930000 Eps(inf)=   2.028346
 ------------------------------------------------------------------------------
 ------------------------------------------------------------------------------
 Atomic radii for non-electrostatic terms: SMD-CDS.
 ------------------------------------------------------------------------------
 Nuclear repulsion after PCM non-electrostatic terms =     3956.9332220004 Hartrees.
 One-electron integrals computed using PRISM.
 NBasis=   632 RedAO= T EigKep=  1.02D-06  NBF=   632
 NBsUse=   630 1.00D-06 EigRej=  7.18D-07 NBFU=   630
 Initial guess from the checkpoint file:  "/home/ansgus3642/gaussian/scratch/Gau-114257.chk"
 B after Tr=     0.000000    0.000000    0.000000
         Rot=    0.999842   -0.006576    0.010530   -0.012731 Ang=  -2.04 deg.
 ExpMin= 3.50D-02 ExpMax= 5.74D+05 ExpMxC= 5.74D+03 IAcc=3 IRadAn=         5 AccDes= 0.00D+00
 Harris functional with IExCor= 4639 and IRadAn=       5 diagonalized for initial guess.
 HarFok:  IExCor= 4639 AccDes= 0.00D+00 IRadAn=         5 IDoV= 1 UseB2=F ITyADJ=14
 ICtDFT=  3500011 ScaDFX=  1.000000  1.000000  1.000000  1.000000
 FoFCou: FMM=F IPFlag=           0 FMFlag=      100000 FMFlg1=           0
         NFxFlg=           0 DoJE=T BraDBF=F KetDBF=T FulRan=T
         wScrn=  0.000000 ICntrl=       500 IOpCl=  0 I1Cent=   200000004 NGrid=           0
         NMat0=    1 NMatS0=      1 NMatT0=    0 NMatD0=    1 NMtDS0=    0 NMtDT0=    0
 Petite list used in FoFCou.
 Requested convergence on RMS density matrix=1.00D-08 within 128 cycles.
 Requested convergence on MAX density matrix=1.00D-06.
 Requested convergence on             energy=1.00D-06.
 No special actions if energy rises.
 Inv3:  Mode=1 IEnd=    34010067.
 Iteration    1 A*A^-1 deviation from unit magnitude is 3.33D-15 for    569.
 Iteration    1 A*A^-1 deviation from orthogonality  is 2.07D-15 for   1103    671.
 Iteration    1 A^-1*A deviation from unit magnitude is 3.22D-15 for    569.
 Iteration    1 A^-1*A deviation from orthogonality  is 8.83D-15 for   1001    960.
 Error on total polarization charges =  0.04839
 SCF Done:  E(RwB97XD) =  -6790.03999047     A.U. after   19 cycles
            NFock= 19  Conv=0.54D-08     -V/T= 2.0064
 SMD-CDS (non-electrostatic) energy       (kcal/mol) =     -11.20
 (included in total energy above)
 D1PCM: PCM CHGder 1st derivatives, ID1Alg=3 FixD1E=F DoIter=F DoCFld=F I1PDM=0.
 Calling FoFJK, ICntrl=      2127 FMM=F ISym2X=0 I1Cent= 0 IOpClX= 0 NMat=1 NMatS=1 NMatT=0.
 ***** Axes restored to original set *****
 -------------------------------------------------------------------
 Center     Atomic                   Forces (Hartrees/Bohr)
 Number     Number              X              Y              Z
 -------------------------------------------------------------------
      1        6           0.000070299    0.000033190   -0.000032739
      2        6           0.000042373   -0.000027658   -0.000043053
      3        6           0.000071773   -0.000168365   -0.000026971
      4        6           0.000049431   -0.000126648   -0.000083615
      5        6           0.000241832    0.000243554    0.000267039
      6        6          -0.000139168    0.000009683   -0.000161552
      7       16           0.000160228    0.000282382    0.000370815
      8        6           0.000393339   -0.000099614    0.000098632
      9        6           0.000241884   -0.000006507    0.000049488
     10       16          -0.000034270   -0.000247852    0.000258678
     11        6           0.000519625    0.000053479   -0.000203803
     12        6          -0.000187927    0.000051286   -0.000038340
     13        6           0.000095846   -0.000032515    0.000063685
     14        6          -0.000214850    0.000021098   -0.000111805
     15        1           0.000000326   -0.000003480    0.000003159
     16        1           0.000002058   -0.000000962   -0.000012049
     17        1          -0.000041832   -0.000021979   -0.000006591
     18        1          -0.000003608   -0.000002537   -0.000007707
     19        1          -0.000066893   -0.000068106   -0.000073750
     20        1           0.000101580    0.000010665   -0.000088778
     21        1           0.000001816   -0.000023201   -0.000016474
     22        1           0.000019564   -0.000008769   -0.000008299
     23        6           0.000188247    0.000395721   -0.000245596
     24        1          -0.001379782    0.000682437    0.000203565
     25        6           0.000393219    0.000153726   -0.000729745
     26        1          -0.000186731   -0.000392348    0.000047396
     27        6           0.000099608   -0.000123524    0.000314269
     28        1          -0.000135092   -0.000080161    0.000228349
     29        6          -0.000206160   -0.000173921   -0.000269584
     30        1           0.000178202    0.000189854    0.000416348
     31        1           0.000020150   -0.000065586   -0.000038946
     32        1          -0.000090127   -0.000079289   -0.000019321
     33        1           0.000039028    0.000052553   -0.000076197
     34        6           0.000357259    0.000183197    0.000191511
     35        6          -0.000786867   -0.000661151    0.000327111
     36        6          -0.000212590   -0.000229652    0.000624881
     37        6          -0.000365259    0.000235970    0.000098799
     38        1           0.000196221    0.000121785   -0.000543235
     39        6           0.000065268    0.000193885   -0.000316866
     40        1          -0.000126312   -0.000141018   -0.000158824
     41        6          -0.000008346   -0.000081778    0.000122383
     42        1          -0.000014814   -0.000006457   -0.000011328
     43        1           0.000034260    0.000044664    0.000010400
     44        1          -0.000015219    0.000011057    0.000028842
     45       35          -0.000177301    0.000991728   -0.000122970
     46       35           0.000809712   -0.001088833   -0.000277209
 -------------------------------------------------------------------
 Cartesian Forces:  Max     0.001379782 RMS     0.000284071

 GradGradGradGradGradGradGradGradGradGradGradGradGradGradGradGradGradGrad
 Berny optimization.
 Using GEDIIS/GDIIS optimizer.
 FormGI is forming the generalized inverse of G from B-inverse, IUseBI=4.
 Internal  Forces:  Max     0.001458393 RMS     0.000299265
 Search for a local minimum.
 Step number   3 out of a maximum of  275
 All quantities printed in internal units (Hartrees-Bohrs-Radians)
 Mixed Optimization -- En-DIIS/RFO-DIIS
 Swapping is turned off.
 Update second derivatives using D2CorX and points    2    3
 DE= -1.10D-03 DEPred=-1.01D-03 R= 1.09D+00
 TightC=F SS=  1.41D+00  RLast= 4.96D-01 DXNew= 8.4853D-01 1.4874D+00
 Trust test= 1.09D+00 RLast= 4.96D-01 DXMaxT set to 8.49D-01
 ITU=  1  1  0
     Eigenvalues ---    0.00064   0.00227   0.00324   0.00586   0.00798
     Eigenvalues ---    0.00943   0.00986   0.01147   0.01352   0.01383
     Eigenvalues ---    0.01522   0.01650   0.01727   0.01787   0.01802
     Eigenvalues ---    0.01817   0.01823   0.01907   0.02028   0.02084
     Eigenvalues ---    0.02211   0.02266   0.02291   0.02329   0.02481
     Eigenvalues ---    0.02538   0.02564   0.02577   0.02600   0.02613
     Eigenvalues ---    0.02796   0.02821   0.02845   0.02921   0.03097
     Eigenvalues ---    0.03237   0.03310   0.03504   0.03864   0.03959
     Eigenvalues ---    0.04338   0.04543   0.04609   0.05139   0.06261
     Eigenvalues ---    0.06909   0.07580   0.08400   0.09142   0.10258
     Eigenvalues ---    0.10876   0.10983   0.11067   0.11113   0.11741
     Eigenvalues ---    0.11790   0.11829   0.12035   0.12280   0.12340
     Eigenvalues ---    0.12372   0.12415   0.12544   0.12576   0.12764
     Eigenvalues ---    0.13331   0.14276   0.15178   0.16129   0.16196
     Eigenvalues ---    0.16370   0.16752   0.17015   0.17432   0.17808
     Eigenvalues ---    0.18522   0.18673   0.18940   0.19293   0.19372
     Eigenvalues ---    0.19527   0.19863   0.20224   0.21443   0.21615
     Eigenvalues ---    0.23023   0.24376   0.24595   0.24668   0.27210
     Eigenvalues ---    0.27692   0.28279   0.29337   0.29989   0.30337
     Eigenvalues ---    0.33408   0.33903   0.33984   0.34497   0.34789
     Eigenvalues ---    0.34931   0.35282   0.35921   0.36089   0.36327
     Eigenvalues ---    0.36479   0.36539   0.36622   0.36718   0.36721
     Eigenvalues ---    0.36756   0.36862   0.36895   0.36915   0.37069
     Eigenvalues ---    0.37107   0.37564   0.40496   0.40785   0.42300
     Eigenvalues ---    0.42573   0.42862   0.42999   0.46803   0.48083
     Eigenvalues ---    0.48099   0.48189   0.48327   0.48440   0.51649
     Eigenvalues ---    0.51825   0.52171
 En-DIIS/RFO-DIIS/Sim-DIIS IScMMF=       -3 using points:     3    2
 RFO step:  Lambda=-6.03865465D-04.
 DidBck=F Rises=F RFO-DIIS coefs:    1.71690   -0.71690
 Iteration  1 RMS(Cart)=  0.10281298 RMS(Int)=  0.00254783
 Iteration  2 RMS(Cart)=  0.00400524 RMS(Int)=  0.00093539
 Iteration  3 RMS(Cart)=  0.00004078 RMS(Int)=  0.00093534
 Iteration  4 RMS(Cart)=  0.00000009 RMS(Int)=  0.00093534
 Variable       Old X    -DE/DX   Delta X   Delta X   Delta X     New X
                                 (Linear)    (Quad)   (Total)
    R1        2.62721  -0.00006  -0.00032  -0.00031  -0.00062   2.62660
    R2        2.64027   0.00008   0.00004   0.00051   0.00054   2.64081
    R3        2.05050   0.00005  -0.00008   0.00016   0.00008   2.05057
    R4        2.63672  -0.00002   0.00013   0.00012   0.00026   2.63698
    R5        2.05030   0.00002  -0.00002   0.00007   0.00005   2.05035
    R6        2.62234   0.00023  -0.00049   0.00045  -0.00003   2.62231
    R7        2.04908   0.00001  -0.00002   0.00005   0.00003   2.04912
    R8        2.63634   0.00020  -0.00008   0.00040   0.00031   2.63665
    R9        2.05099  -0.00011  -0.00013  -0.00012  -0.00026   2.05073
   R10        2.64125   0.00017  -0.00027   0.00064   0.00033   2.64158
   R11        3.35669   0.00064   0.00043   0.00314   0.00354   3.36024
   R12        3.34487  -0.00031  -0.00144  -0.00108  -0.00252   3.34235
   R13        3.34852  -0.00036  -0.00124  -0.00247  -0.00367   3.34485
   R14        2.64259  -0.00005  -0.00004   0.00000  -0.00002   2.64257
   R15        2.63528   0.00003  -0.00030   0.00044   0.00014   2.63541
   R16        3.35647   0.00038  -0.00191   0.00143  -0.00049   3.35598
   R17        2.63423  -0.00004  -0.00046   0.00023  -0.00023   2.63400
   R18        3.57367   0.00115   0.00169   0.00235   0.00404   3.57772
   R19        2.62751   0.00000   0.00027  -0.00017   0.00010   2.62761
   R20        2.05150   0.00001   0.00018  -0.00024  -0.00006   2.05144
   R21        2.63367  -0.00009  -0.00003   0.00014   0.00011   2.63379
   R22        2.04929   0.00000  -0.00001   0.00000  -0.00001   2.04928
   R23        2.63036  -0.00007   0.00013  -0.00014  -0.00001   2.63035
   R24        2.05061   0.00000   0.00007  -0.00004   0.00003   2.05064
   R25        2.05088   0.00001   0.00013   0.00003   0.00016   2.05104
   R26        2.07248  -0.00037   0.00329  -0.00175   0.00404   2.07651
   R27        2.93048   0.00031  -0.00072  -0.00401  -0.00270   2.92779
   R28        2.89279   0.00056   0.00043   0.00407   0.00450   2.89729
   R29        4.71321   0.00033  -0.09338  -0.02193  -0.11334   4.59987
   R30        2.06431  -0.00030   0.00157  -0.00148   0.00009   2.06440
   R31        2.84762   0.00066  -0.00075   0.00426   0.00453   2.85215
   R32        3.72651   0.00054   0.00288   0.00025   0.00312   3.72963
   R33        2.06212   0.00002  -0.00042   0.00058   0.00016   2.06227
   R34        2.88534   0.00004   0.00066  -0.00050   0.00016   2.88551
   R35        2.07159  -0.00006  -0.00049   0.00025  -0.00024   2.07135
   R36        2.06315   0.00044  -0.00004   0.00175   0.00171   2.06486
   R37        2.06715   0.00003  -0.00015   0.00021   0.00006   2.06721
   R38        2.06746  -0.00001   0.00013  -0.00058  -0.00045   2.06701
   R39        2.64246   0.00100  -0.00076   0.00211  -0.00071   2.64175
   R40        2.63633   0.00025  -0.00112   0.00067  -0.00055   2.63578
   R41        2.62610   0.00037  -0.00121   0.00120  -0.00037   2.62573
   R42        2.05764   0.00099  -0.00215   0.00206  -0.00276   2.05488
   R43        2.63739  -0.00018   0.00063  -0.00087   0.00012   2.63751
   R44        2.05484  -0.00025  -0.00053  -0.00053  -0.00107   2.05378
   R45        2.64025   0.00000   0.00037  -0.00006   0.00042   2.64067
   R46        2.05229   0.00002  -0.00016   0.00009  -0.00008   2.05221
   R47        5.10560   0.00060   0.09388   0.05320   0.14452   5.25012
   R48        2.63075  -0.00006   0.00005  -0.00033   0.00019   2.63094
   R49        2.05203   0.00001  -0.00002   0.00006   0.00004   2.05207
   R50        2.05211   0.00002  -0.00006   0.00003  -0.00003   2.05208
    A1        2.09759   0.00004   0.00017  -0.00001   0.00013   2.09772
    A2        2.09693  -0.00001  -0.00018   0.00041   0.00024   2.09717
    A3        2.08824  -0.00003  -0.00002  -0.00036  -0.00037   2.08788
    A4        2.10763  -0.00008   0.00040  -0.00085  -0.00046   2.10717
    A5        2.08103   0.00004  -0.00018   0.00058   0.00040   2.08143
    A6        2.09393   0.00004  -0.00025   0.00026   0.00002   2.09395
    A7        2.08936   0.00004  -0.00065   0.00058  -0.00007   2.08929
    A8        2.10308  -0.00003   0.00011   0.00011   0.00022   2.10329
    A9        2.09074   0.00000   0.00053  -0.00069  -0.00016   2.09058
   A10        2.07969   0.00015   0.00000   0.00081   0.00078   2.08047
   A11        2.10353  -0.00012   0.00055  -0.00165  -0.00109   2.10245
   A12        2.09954  -0.00004  -0.00056   0.00080   0.00026   2.09980
   A13        2.12329  -0.00039   0.00057  -0.00217  -0.00160   2.12169
   A14        2.04719   0.00048   0.00005   0.00413   0.00427   2.05146
   A15        2.11219  -0.00009  -0.00041  -0.00187  -0.00243   2.10976
   A16        2.06448   0.00023  -0.00099   0.00142   0.00043   2.06492
   A17        2.07264  -0.00030  -0.00014  -0.00212  -0.00217   2.07047
   A18        2.14556   0.00007   0.00102   0.00064   0.00155   2.14711
   A19        1.76022   0.00003   0.00061   0.00134   0.00188   1.76210
   A20        2.15009  -0.00001   0.00152  -0.00102   0.00041   2.15049
   A21        2.06520  -0.00014  -0.00178   0.00066  -0.00113   2.06407
   A22        2.06555   0.00014  -0.00019  -0.00005  -0.00027   2.06529
   A23        2.10815   0.00013  -0.00018   0.00073   0.00041   2.10856
   A24        2.12643  -0.00025   0.00043  -0.00085  -0.00041   2.12602
   A25        2.04848   0.00012  -0.00028  -0.00008  -0.00033   2.04815
   A26        1.76955  -0.00039   0.00076  -0.00019   0.00055   1.77010
   A27        1.85390  -0.00028  -0.00327  -0.00961  -0.01284   1.84107
   A28        1.86077   0.00098   0.00120   0.01394   0.01516   1.87592
   A29        2.07741   0.00019  -0.00013   0.00075   0.00061   2.07802
   A30        2.10239  -0.00012   0.00015  -0.00083  -0.00067   2.10172
   A31        2.10331  -0.00007  -0.00002   0.00005   0.00003   2.10334
   A32        2.08976  -0.00003  -0.00003  -0.00042  -0.00045   2.08931
   A33        2.09002   0.00002   0.00020  -0.00002   0.00019   2.09021
   A34        2.10340   0.00001  -0.00017   0.00043   0.00026   2.10366
   A35        2.10879  -0.00005  -0.00005  -0.00007  -0.00012   2.10867
   A36        2.09339   0.00002   0.00008   0.00009   0.00018   2.09357
   A37        2.08083   0.00002  -0.00001  -0.00002  -0.00003   2.08080
   A38        2.09731   0.00000   0.00017   0.00022   0.00038   2.09769
   A39        2.08998   0.00000  -0.00061   0.00031  -0.00030   2.08967
   A40        2.09588   0.00000   0.00044  -0.00055  -0.00011   2.09577
   A41        1.86621  -0.00031   0.00621  -0.00500  -0.00006   1.86615
   A42        1.85179   0.00121   0.00356   0.01943   0.02147   1.87325
   A43        1.89192  -0.00071   0.00218  -0.00903  -0.00534   1.88657
   A44        1.95907   0.00010   0.00049  -0.00076   0.00393   1.96300
   A45        1.90365   0.00032  -0.00660   0.00380  -0.00470   1.89896
   A46        1.98566  -0.00061  -0.00456  -0.00841  -0.01432   1.97134
   A47        2.39210   0.00093   0.09162   0.00912   0.10238   2.49448
   A48        1.93085  -0.00002  -0.00026  -0.00059  -0.00236   1.92849
   A49        2.02632  -0.00093  -0.00576  -0.00365  -0.00863   2.01769
   A50        1.92052   0.00135   0.00110   0.00737   0.00927   1.92979
   A51        1.88031   0.00037   0.00993  -0.00420   0.00558   1.88589
   A52        1.79893  -0.00049   0.00974   0.00072   0.01061   1.80954
   A53        1.89262  -0.00025  -0.01281   0.00070  -0.01253   1.88010
   A54        1.80290   0.00009  -0.00259   0.00204  -0.00055   1.80235
   A55        2.03150   0.00031   0.00425   0.00456   0.00881   2.04031
   A56        1.93314  -0.00021   0.00074  -0.00443  -0.00369   1.92944
   A57        1.87087  -0.00010  -0.00231   0.00150  -0.00082   1.87006
   A58        1.87232  -0.00002  -0.00006  -0.00131  -0.00138   1.87094
   A59        1.94027  -0.00007  -0.00063  -0.00219  -0.00282   1.93745
   A60        1.97319  -0.00027  -0.00205  -0.00138  -0.00344   1.96974
   A61        1.89750   0.00009  -0.00145  -0.00015  -0.00161   1.89589
   A62        1.93759   0.00006   0.00463  -0.00040   0.00424   1.94183
   A63        1.86620   0.00005  -0.00117  -0.00145  -0.00264   1.86355
   A64        1.90397   0.00016   0.00073   0.00312   0.00384   1.90781
   A65        1.88190  -0.00008  -0.00088   0.00026  -0.00062   1.88129
   A66        2.12356   0.00031  -0.00802   0.00493  -0.00474   2.11882
   A67        2.06933   0.00000   0.00661  -0.00321   0.00515   2.07448
   A68        2.09029  -0.00032   0.00141  -0.00170  -0.00044   2.08985
   A69        2.09115  -0.00014   0.00115  -0.00073   0.00190   2.09306
   A70        2.09093  -0.00005  -0.00314   0.00045  -0.00801   2.08292
   A71        2.10086   0.00019   0.00209   0.00027   0.00620   2.10706
   A72        2.09873   0.00019  -0.00222   0.00203  -0.00064   2.09809
   A73        2.09306  -0.00009   0.00237  -0.00258   0.00000   2.09306
   A74        2.09139  -0.00009  -0.00014   0.00057   0.00064   2.09204
   A75        2.10290   0.00008  -0.00181   0.00120  -0.00157   2.10133
   A76        2.08582  -0.00004   0.00107  -0.00077   0.00078   2.08660
   A77        2.09447  -0.00004   0.00074  -0.00043   0.00079   2.09525
   A78        2.73942  -0.00049   0.01752  -0.04893  -0.03125   2.70817
   A79        2.09381   0.00017   0.00093  -0.00029   0.00078   2.09459
   A80        2.09051  -0.00014  -0.00018  -0.00070  -0.00095   2.08956
   A81        2.09883  -0.00004  -0.00072   0.00098   0.00018   2.09902
   A82        2.08943   0.00001   0.00058  -0.00049  -0.00002   2.08940
   A83        2.09667   0.00002  -0.00022   0.00020   0.00004   2.09671
   A84        2.09707  -0.00003  -0.00035   0.00029  -0.00001   2.09707
   A85        1.20748  -0.00019  -0.05293   0.00492  -0.04876   1.15872
    D1       -0.03495  -0.00004  -0.00013  -0.00205  -0.00219  -0.03714
    D2       -3.13938  -0.00001   0.00093  -0.00189  -0.00096  -3.14034
    D3        3.07523  -0.00002  -0.00143  -0.00059  -0.00202   3.07321
    D4       -0.02919   0.00000  -0.00037  -0.00042  -0.00079  -0.02999
    D5       -0.03614  -0.00004  -0.00531   0.00053  -0.00478  -0.04092
    D6        3.07250  -0.00014  -0.00921  -0.00146  -0.01068   3.06182
    D7        3.13670  -0.00005  -0.00401  -0.00094  -0.00496   3.13175
    D8       -0.03784  -0.00016  -0.00792  -0.00293  -0.01086  -0.04870
    D9        0.04805   0.00004   0.00419   0.00107   0.00526   0.05331
   D10       -3.09906   0.00003   0.00255   0.00104   0.00359  -3.09547
   D11       -3.13099   0.00001   0.00312   0.00091   0.00404  -3.12695
   D12        0.00509   0.00000   0.00148   0.00088   0.00236   0.00745
   D13        0.01071   0.00003  -0.00263   0.00138  -0.00124   0.00947
   D14        3.12124  -0.00002  -0.00276  -0.00020  -0.00296   3.11827
   D15       -3.12541   0.00003  -0.00100   0.00142   0.00042  -3.12499
   D16       -0.01488  -0.00002  -0.00113  -0.00017  -0.00130  -0.01618
   D17       -0.08411  -0.00007  -0.00303  -0.00280  -0.00583  -0.08995
   D18        3.09143  -0.00019  -0.00931  -0.00563  -0.01494   3.07648
   D19        3.08847  -0.00002  -0.00292  -0.00117  -0.00409   3.08438
   D20       -0.01917  -0.00014  -0.00920  -0.00400  -0.01320  -0.03237
   D21        0.09640   0.00008   0.00695   0.00184   0.00880   0.10520
   D22       -3.01077   0.00019   0.01105   0.00398   0.01505  -2.99572
   D23       -3.08040   0.00021   0.01348   0.00489   0.01834  -3.06205
   D24        0.09562   0.00033   0.01758   0.00703   0.02459   0.12021
   D25        2.33801  -0.00011  -0.00079  -0.00012  -0.00087   2.33714
   D26       -2.00359   0.00072  -0.00025   0.01187   0.01164  -1.99194
   D27       -0.76986  -0.00022  -0.00705  -0.00292  -0.00993  -0.77979
   D28        1.17173   0.00060  -0.00652   0.00907   0.00258   1.17431
   D29       -2.46550   0.00009  -0.00922  -0.00157  -0.01081  -2.47630
   D30        0.64152  -0.00002  -0.01335  -0.00364  -0.01703   0.62449
   D31       -0.72170  -0.00020  -0.00459  -0.00367  -0.00823  -0.72993
   D32        2.49470  -0.00005   0.00334   0.00279   0.00615   2.50086
   D33        0.04875   0.00003   0.01457   0.00662   0.02121   0.06996
   D34       -3.11021   0.00005   0.01233  -0.00696   0.00539  -3.10482
   D35        3.11552  -0.00013   0.00659   0.00018   0.00678   3.12230
   D36       -0.04344  -0.00011   0.00434  -0.01339  -0.00905  -0.05249
   D37        3.07752  -0.00006  -0.00921   0.00357  -0.00562   3.07190
   D38       -0.06993  -0.00008  -0.00906  -0.00104  -0.01009  -0.08002
   D39        0.00706   0.00009  -0.00173   0.00976   0.00802   0.01508
   D40       -3.14040   0.00006  -0.00159   0.00515   0.00355  -3.13684
   D41        0.69137   0.00009  -0.01013  -0.00363  -0.01376   0.67761
   D42       -1.24498   0.00023  -0.00725   0.00236  -0.00491  -1.24989
   D43       -2.43361   0.00007  -0.00799   0.00936   0.00139  -2.43222
   D44        1.91323   0.00021  -0.00511   0.01535   0.01023   1.92345
   D45        0.04863   0.00009  -0.00317   0.00985   0.00668   0.05531
   D46       -3.10624  -0.00001  -0.00226   0.00647   0.00421  -3.10203
   D47       -3.10976   0.00012  -0.00534  -0.00327  -0.00861  -3.11838
   D48        0.01855   0.00002  -0.00443  -0.00665  -0.01108   0.00747
   D49       -0.63201   0.00031  -0.00387   0.05030   0.04847  -0.58354
   D50       -2.72609  -0.00027  -0.00936   0.04367   0.03254  -2.69355
   D51        1.41809   0.00015  -0.00719   0.04744   0.04020   1.45830
   D52        1.24494   0.00015  -0.00386   0.05176   0.04979   1.29474
   D53       -0.84913  -0.00043  -0.00935   0.04513   0.03386  -0.81527
   D54       -2.98813  -0.00001  -0.00718   0.04890   0.04152  -2.94661
   D55       -0.01709  -0.00006  -0.00063  -0.00256  -0.00319  -0.02027
   D56        3.12609  -0.00005  -0.00011  -0.00088  -0.00099   3.12510
   D57        3.13779   0.00004  -0.00154   0.00083  -0.00071   3.13708
   D58       -0.00222   0.00005  -0.00103   0.00251   0.00148  -0.00074
   D59       -0.01833   0.00003   0.00320  -0.00084   0.00235  -0.01598
   D60       -3.13981   0.00000   0.00223  -0.00095   0.00129  -3.13852
   D61        3.12166   0.00002   0.00267  -0.00253   0.00014   3.12180
   D62        0.00019  -0.00001   0.00171  -0.00263  -0.00092  -0.00074
   D63        0.02340  -0.00005  -0.00199  -0.00286  -0.00485   0.01855
   D64       -3.11231  -0.00002  -0.00213   0.00176  -0.00037  -3.11268
   D65       -3.13816  -0.00002  -0.00103  -0.00276  -0.00379   3.14123
   D66        0.00931   0.00001  -0.00117   0.00186   0.00069   0.01000
   D67        2.81610  -0.00146  -0.04652  -0.03057  -0.07778   2.73832
   D68       -1.44330  -0.00014  -0.03827  -0.01055  -0.04964  -1.49293
   D69        0.77373  -0.00061  -0.04908  -0.01919  -0.06905   0.70468
   D70       -0.33910  -0.00012  -0.05228  -0.01342  -0.06587  -0.40497
   D71       -2.48849   0.00012  -0.06110  -0.00443  -0.06486  -2.55335
   D72        1.63725   0.00005  -0.04009  -0.00870  -0.04907   1.58818
   D73       -2.37158  -0.00052  -0.06210  -0.01867  -0.08111  -2.45268
   D74        1.76222  -0.00028  -0.07092  -0.00968  -0.08010   1.68213
   D75       -0.39522  -0.00035  -0.04991  -0.01396  -0.06430  -0.45953
   D76        1.73929  -0.00054  -0.04983  -0.01649  -0.06664   1.67265
   D77       -0.41009  -0.00031  -0.05865  -0.00750  -0.06563  -0.47572
   D78       -2.56754  -0.00038  -0.03764  -0.01177  -0.04984  -2.61738
   D79       -3.11597   0.00036   0.05386  -0.00571   0.04813  -3.06783
   D80       -1.07122   0.00046   0.05149  -0.00010   0.05136  -1.01985
   D81        1.16744   0.00043   0.05497  -0.00335   0.05160   1.21904
   D82       -1.08997  -0.00023   0.05890  -0.01454   0.04265  -1.04732
   D83        0.95478  -0.00013   0.05652  -0.00893   0.04588   1.00066
   D84       -3.08976  -0.00016   0.06001  -0.01218   0.04613  -3.04363
   D85        1.11185  -0.00030   0.05070  -0.01882   0.03361   1.14546
   D86       -3.12659  -0.00021   0.04833  -0.01321   0.03684  -3.08975
   D87       -0.88794  -0.00023   0.05181  -0.01646   0.03708  -0.85085
   D88        0.62618  -0.00013   0.04337   0.04033   0.08873   0.71490
   D89       -1.05335  -0.00036   0.04176  -0.03905   0.00018  -1.05317
   D90        2.08294  -0.00030   0.03320  -0.03369  -0.00294   2.08001
   D91        3.05428   0.00004   0.03814  -0.03217   0.00504   3.05932
   D92       -0.09261   0.00011   0.02958  -0.02681   0.00193  -0.09068
   D93        1.11852   0.00055   0.02802  -0.03132  -0.00393   1.11459
   D94       -2.02837   0.00061   0.01946  -0.02596  -0.00704  -2.03541
   D95        1.41727  -0.00007   0.04975  -0.01829   0.03146   1.44872
   D96       -2.79642  -0.00011   0.04603  -0.02105   0.02498  -2.77144
   D97       -0.72905  -0.00012   0.04680  -0.02106   0.02574  -0.70331
   D98       -2.85904   0.00016   0.04736  -0.01208   0.03527  -2.82377
   D99       -0.78955   0.00011   0.04364  -0.01485   0.02880  -0.76075
   D100       1.27783   0.00010   0.04441  -0.01485   0.02955   1.30738
   D101      -0.81791   0.00003   0.04557  -0.01396   0.03160  -0.78630
   D102       1.25159  -0.00001   0.04184  -0.01672   0.02513   1.27672
   D103      -2.96422  -0.00002   0.04262  -0.01673   0.02589  -2.93833
   D104       3.13018   0.00024  -0.00959   0.01120   0.00136   3.13155
   D105       0.01199   0.00025  -0.01408   0.01172  -0.00393   0.00807
   D106      -0.00605   0.00018  -0.00091   0.00578   0.00448  -0.00156
   D107      -3.12424   0.00018  -0.00540   0.00630  -0.00080  -3.12504
   D108      -3.13222  -0.00026   0.00588  -0.01020  -0.00388  -3.13610
   D109       0.00623  -0.00008   0.00719  -0.00656   0.00077   0.00700
   D110       0.00417  -0.00020  -0.00247  -0.00492  -0.00696  -0.00278
   D111      -3.14055  -0.00001  -0.00116  -0.00128  -0.00231   3.14032
   D112       0.01010  -0.00008   0.00174  -0.00308  -0.00130   0.00880
   D113      -3.13491  -0.00004   0.00185  -0.00289  -0.00129  -3.13620
   D114       3.12815  -0.00009   0.00616  -0.00360   0.00387   3.13203
   D115      -0.01686  -0.00005   0.00626  -0.00342   0.00388  -0.01298
   D116       0.84988   0.00019   0.05301   0.05893   0.11281   0.96269
   D117      -2.26818   0.00020   0.04851   0.05946   0.10754  -2.16064
   D118      -0.00631   0.00012   0.00502   0.00134   0.00621  -0.00009
   D119      -3.13994   0.00010   0.00182   0.00205   0.00369  -3.13624
   D120       3.13842  -0.00006   0.00370  -0.00228   0.00157   3.13999
   D121       0.00479  -0.00008   0.00050  -0.00158  -0.00095   0.00384
   D122      -0.01221   0.00001   0.00080  -0.00049   0.00055  -0.01166
   D123       3.13474   0.00001  -0.00029  -0.00067  -0.00100   3.13373
   D124       3.13282  -0.00004   0.00069  -0.00068   0.00054   3.13336
   D125      -0.00342  -0.00004  -0.00040  -0.00086  -0.00101  -0.00443
   D126      -0.62933   0.00012  -0.04484  -0.07635  -0.11642  -0.74576
   D127       0.01025  -0.00003  -0.00415   0.00136  -0.00298   0.00727
   D128      -3.13670  -0.00003  -0.00305   0.00153  -0.00143  -3.13812
   D129      -3.13935  -0.00001  -0.00093   0.00064  -0.00045  -3.13980
   D130      -0.00311  -0.00001   0.00017   0.00082   0.00110  -0.00201
         Item               Value     Threshold  Converged?
 Maximum Force            0.001458     0.000450     NO 
 RMS     Force            0.000299     0.000300     YES
 Maximum Displacement     0.453811     0.001800     NO 
 RMS     Displacement     0.102730     0.001200     NO 
 Predicted change in Energy=-3.538920D-04
 GradGradGradGradGradGradGradGradGradGradGradGradGradGradGradGradGradGrad

                          Input orientation:                          
 ---------------------------------------------------------------------
 Center     Atomic      Atomic             Coordinates (Angstroms)
 Number     Number       Type             X           Y           Z
 ---------------------------------------------------------------------
      1          6           0        3.948154   -1.671040   -0.709694
      2          6           0        4.583468   -2.476821    0.227865
      3          6           0        4.289968   -2.357092    1.586817
      4          6           0        3.308316   -1.468820    2.002693
      5          6           0        2.622174   -0.716882    1.048472
      6          6           0        2.971090   -0.757763   -0.304528
      7         16           0        2.276871    0.332058   -1.512265
      8          6           0        2.112375    1.820027   -0.567881
      9          6           0        1.656678    1.841877    0.753994
     10         16           0        1.304836    0.331865    1.619969
     11          6           0        1.497384    3.035084    1.456632
     12          6           0        1.736178    4.239838    0.804741
     13          6           0        2.152072    4.234823   -0.525492
     14          6           0        2.350266    3.036963   -1.206150
     15          1           0        2.342316    5.172645   -1.037211
     16          1           0        2.700097    3.046535   -2.233544
     17          1           0        1.177091    3.023645    2.493818
     18          1           0        1.600833    5.175436    1.336090
     19          1           0        4.228790   -1.727258   -1.756383
     20          1           0        3.055123   -1.381542    3.054325
     21          1           0        5.340646   -3.179844   -0.103294
     22          1           0        4.818307   -2.957442    2.319103
     23          6           0       -0.277903   -0.394328    0.877029
     24          1           0       -0.009050   -0.810926   -0.103595
     25          6           0       -1.307804    0.758041    0.768688
     26          1           0       -1.068083    1.553236    1.478346
     27          6           0       -0.750610   -1.535097    1.785783
     28          1           0       -1.609985   -1.942157    1.250312
     29          6           0        0.225388   -2.687262    2.012720
     30          1           0        0.956115   -2.476255    2.797233
     31          1           0       -0.340366   -3.565836    2.336283
     32          1           0        0.750934   -2.949423    1.089952
     33          1           0       -1.120256   -1.139720    2.738935
     34          6           0       -2.750283    0.365303    0.976007
     35          6           0       -3.378134   -0.566666    0.144435
     36          6           0       -3.460587    0.942597    2.028460
     37          6           0       -4.704161   -0.914768    0.370527
     38          1           0       -2.813772   -1.024299   -0.664572
     39          6           0       -4.794014    0.594899    2.250011
     40          1           0       -2.975066    1.666584    2.677515
     41          6           0       -5.419552   -0.330771    1.419260
     42          1           0       -5.184468   -1.643160   -0.276087
     43          1           0       -5.340985    1.052961    3.068667
     44          1           0       -6.457868   -0.600556    1.587566
     45         35           0       -1.173396    1.645137   -0.989219
     46         35           0       -0.697370   -2.439555   -1.776569
 ---------------------------------------------------------------------
                    Distance matrix (angstroms):
                    1          2          3          4          5
     1  C    0.000000
     2  C    1.389937   0.000000
     3  C    2.421046   1.395431   0.000000
     4  C    2.794159   2.406677   1.387668   0.000000
     5  C    2.399956   2.759974   2.400342   1.395256   0.000000
     6  C    1.397458   2.416271   2.806150   2.437743   1.397864
     7  S    2.729416   4.029671   4.570383   4.081908   2.788707
     8  C    3.946865   5.020201   5.180054   4.342193   3.050967
     9  C    4.442277   5.243478   5.025848   3.904852   2.750663
    10  S    4.052910   4.536088   4.017786   2.720822   1.778161
    11  C    5.731217   6.435440   6.073800   4.884957   3.938146
    12  C    6.490365   7.318016   7.117091   6.041149   5.041177
    13  C    6.175683   7.178120   7.244708   6.345090   5.217063
    14  C    4.996499   6.119265   6.376436   5.613966   4.387324
    15  H    7.037187   8.070781   8.208277   7.367715   6.254192
    16  H    5.112268   6.333489   6.806030   6.221259   4.994098
    17  H    6.323080   6.855149   6.282117   4.996555   4.262491
    18  H    7.521262   8.287419   8.002081   6.892459   5.987092
    19  H    1.085116   2.150554   3.402561   3.878752   3.386634
    20  H    3.879324   3.394754   2.151772   1.085198   2.157003
    21  H    2.140852   1.085001   2.153443   3.390155   3.844846
    22  H    3.403764   2.158570   1.084345   2.143872   3.384910
    23  C    4.691187   5.328332   5.022120   3.909299   2.922992
    24  H    4.094706   4.896560   4.871312   3.984243   2.873925
    25  C    5.975880   6.742693   6.458207   5.271645   4.206947
    26  H    6.351858   7.053020   6.634090   5.344214   4.353874
    27  C    5.322055   5.636164   5.111037   4.065258   3.548066
    28  H    5.899834   6.300010   5.924092   4.997981   4.410579
    29  C    4.722630   4.714112   4.100149   3.314988   3.249116
    30  H    4.679658   4.445148   3.548786   2.679378   2.988195
    31  H    5.591032   5.465851   4.843838   4.221568   4.307161
    32  H    3.885255   3.956623   3.622499   3.092812   2.913331
    33  H    6.153383   6.373836   5.663912   4.501401   4.128225
    34  C    7.201204   7.900714   7.572956   6.412855   5.480845
    35  C    7.458128   8.187964   8.005366   6.998258   6.069888
    36  C    8.319737   8.924202   8.435289   7.185655   6.380770
    37  C    8.752221   9.419151   9.189887   8.195774   7.360295
    38  H    6.792933   7.591141   7.570219   6.692672   5.707760
    39  C    9.503675  10.072820   9.574593   8.364679   7.626553
    40  H    8.399041   8.961028   8.376176   7.054575   6.297919
    41  C    9.699623  10.299775   9.920123   8.821067   8.059524
    42  H    9.142952   9.816391   9.682203   8.794920   7.972208
    43  H   10.391549  10.909825  10.323740   9.072270   8.403894
    44  H   10.710211  11.281855  10.890427   9.813488   9.096775
    45  Br   6.107818   7.184241   7.245837   6.223665   4.913010
    46  Br   4.828015   5.648575   6.016038   5.592018   4.686986
                    6          7          8          9         10
     6  C    0.000000
     7  S    1.768694   0.000000
     8  C    2.729789   1.770020   0.000000
     9  C    3.099398   2.792870   1.398388   0.000000
    10  S    2.769003   3.279595   2.766484   1.775906   0.000000
    11  C    4.433868   4.090025   2.439924   1.393851   2.714986
    12  C    5.266071   4.575108   2.807330   2.399816   4.015334
    13  C    5.064142   4.027515   2.415494   2.758386   4.533641
    14  C    3.949467   2.723161   1.394601   2.398220   4.049374
    15  H    6.008487   4.864282   3.393109   3.843505   5.618730
    16  H    4.274017   2.840378   2.150389   3.386046   4.915867
    17  H    5.034701   4.950036   3.420154   2.157213   2.832951
    18  H    6.306511   5.659370   3.891728   3.384461   4.860904
    19  H    2.151654   2.847871   4.298254   5.065222   4.918257
    20  H    3.417317   4.939215   4.925363   4.199714   2.838423
    21  H    3.394374   4.868817   5.969614   6.286831   5.620453
    22  H    3.890275   5.653237   6.203302   5.956419   4.863415
    23  C    3.476221   3.572566   3.564346   2.959451   1.893245
    24  H    2.987379   2.918253   3.411440   3.247687   2.450090
    25  C    4.664588   4.270140   3.822545   3.156432   2.780682
    26  H    4.983399   4.650134   3.791244   2.834135   2.672555
    27  C    4.338744   4.850673   4.999328   4.273591   2.781708
    28  H    4.980619   5.283137   5.596054   5.023577   3.715374
    29  C    4.078171   5.074485   5.525928   4.913866   3.230261
    30  H    4.078512   5.310630   5.578438   4.828237   3.064815
    31  H    5.081820   6.070818   6.592240   5.977891   4.290905
    32  H    3.417168   4.457369   5.229683   4.887718   3.369655
    33  H    5.113479   5.637314   5.490450   4.532248   3.049380
    34  C    5.969518   5.609356   5.305210   4.653048   4.106068
    35  C    6.367945   5.960825   6.029045   5.614443   4.991470
    36  C    7.049859   6.769631   6.210376   5.349707   4.821734
    37  C    7.706479   7.337185   7.404382   6.943083   6.262846
    38  H    5.802180   5.336003   5.689153   5.496564   4.901147
    39  C    8.285662   8.013814   7.559078   6.738282   6.136947
    40  H    7.080029   6.849676   6.036406   5.018338   4.606240
    41  C    8.576516   8.262451   8.081125   7.432093   6.759938
    42  H    8.203527   7.816725   8.082247   7.746471   7.043211
    43  H    9.151379   8.918316   8.328592   7.412650   6.840003
    44  H    9.618210   9.315277   9.162654   8.515055   7.818570
    45  Br   4.839369   3.728551   3.317289   3.329687   3.830690
    46  Br   4.295687   4.074040   5.244009   5.502358   4.819343
                   11         12         13         14         15
    11  C    0.000000
    12  C    1.390474   0.000000
    13  C    2.407656   1.393741   0.000000
    14  C    2.796037   2.422333   1.391922   0.000000
    15  H    3.391509   2.151818   1.085154   2.142368   0.000000
    16  H    3.881244   3.403571   2.151698   1.085363   2.465677
    17  H    1.085575   2.155153   3.396141   3.881531   4.294662
    18  H    2.146238   1.084432   2.157337   3.405540   2.486436
    19  H    6.361128   6.955481   6.432283   5.150671   7.189204
    20  H    4.948309   6.196786   6.721172   6.178322   7.759261
    21  H    7.471905   8.298699   8.082237   6.986226   8.923355
    22  H    6.905270   7.974563   8.181028   7.379128   9.137488
    23  C    3.904926   5.053439   5.413029   4.797985   6.443682
    24  H    4.415365   5.420436   5.505274   4.646316   6.496436
    25  C    3.677944   4.624936   5.072835   4.740775   6.006111
    26  H    2.962763   3.941504   4.644962   4.592719   5.573057
    27  C    5.103761   6.363681   6.859996   6.282582   7.907547
    28  H    5.871221   7.043607   7.447257   6.819782   8.454221
    29  C    5.888332   7.192108   7.620361   6.902390   8.692618
    30  H    5.697810   7.048718   7.583494   6.954589   8.667767
    31  H    6.908202   8.221083   8.674808   7.961488   9.743628
    32  H    6.042017   7.262061   7.495748   6.608083   8.545484
    33  H    5.091692   6.390616   7.088747   6.712146   8.129861
    34  C    5.039980   5.930403   6.423454   6.157530   7.286847
    35  C    6.202027   7.049445   7.354338   6.901072   8.188988
    36  C    5.411743   6.275002   6.990233   6.972452   7.808030
    37  C    7.432369   8.260537   8.621431   8.238145   9.417598
    38  H    6.290005   7.111404   7.234454   6.591999   8.070082
    39  C    6.794530   7.616941   8.318688   8.303581   9.093338
    40  H    4.833855   5.685485   6.568306   6.732010   7.373344
    41  C    7.692489   8.513082   9.052966   8.865917   9.826924
    42  H    8.338791   9.147305   9.404132   8.918564  10.182680
    43  H    7.300052   8.085034   8.898771   9.020292   9.636552
    44  H    8.747631   9.549064  10.098365   9.930741  10.847237
    45  Br   3.879073   4.291433   4.240314   3.794791   4.980547
    46  Br   6.726233   7.563043   7.364227   6.293307   8.229941
                   16         17         18         19         20
    16  H    0.000000
    17  H    4.966692   0.000000
    18  H    4.299173   2.479939   0.000000
    19  H    5.035245   7.067401   8.007293   0.000000
    20  H    6.906191   4.821498   6.932622   4.963863   0.000000
    21  H    7.090717   7.909707   9.266539   2.465550   4.292792
    22  H    7.826951   7.004454   8.801259   4.297728   2.476455
    23  C    5.512140   4.051364   5.895986   5.387193   4.101740
    24  H    5.172637   4.780944   6.364036   4.640115   4.437028
    25  C    5.505803   3.779383   5.319350   6.573171   5.370017
    26  H    5.496112   2.869511   4.501519   7.020113   5.300703
    27  C    7.003837   4.999948   7.124799   6.113779   4.014521
    28  H    7.456615   5.828661   7.808767   6.570974   5.033089
    29  C    7.551912   5.809617   8.010724   5.581664   3.285916
    30  H    7.671467   5.512693   7.816583   5.657457   2.381244
    31  H    8.593671   6.763782   9.009910   6.403708   4.100740
    32  H    7.127158   6.150609   8.172897   4.657338   3.409735
    33  H    7.539588   4.761459   7.018083   7.011803   4.194250
    34  C    6.869997   4.979437   6.496095   7.781531   6.408869
    35  C    7.460221   6.257796   7.692977   7.926247   7.107621
    36  C    7.781083   5.104447   6.634325   8.976619   6.993460
    37  C    8.791822   7.389762   8.819061   9.218541   8.223571
    38  H    7.031082   6.502943   7.869441   7.161276   6.957136
    39  C    9.070528   6.450763   7.919005  10.141726   8.134014
    40  H    7.630874   4.372158   5.920330   9.114448   6.767291
    41  C    9.522493   7.478134   8.922502  10.253068   8.694692
    42  H    9.380364   8.361870   9.753598   9.529312   8.891060
    43  H    9.835994   6.833693   8.257448  11.072097   8.741947
    44  H   10.572156   8.499925   9.918063  11.254160   9.657034
    45  Br   4.303047   4.422288   5.056325   6.414453   6.587215
    46  Br   6.469064   7.183061   8.541573   4.977432   6.207909
                   21         22         23         24         25
    21  H    0.000000
    22  H    2.488033   0.000000
    23  C    6.347301   5.883918   0.000000
    24  H    5.850729   5.812089   1.098844   0.000000
    25  C    7.776193   7.330609   1.549318   2.215693   0.000000
    26  H    8.122527   7.463423   2.186086   3.035350   1.092436
    27  C    6.586138   5.772377   1.533181   2.155014   2.569714
    28  H    7.188560   6.595154   2.075948   2.382381   2.759410
    29  C    5.557519   4.611049   2.607805   2.838025   3.970946
    30  H    5.303980   3.921310   3.089402   3.481331   4.438580
    31  H    6.194710   5.194454   3.491674   3.694902   4.699915
    32  H    4.747883   4.249047   2.762671   2.564234   4.252870
    33  H    7.347356   6.224701   2.175285   3.069668   2.741997
    34  C    8.899219   8.374252   2.588339   3.172288   1.509295
    35  C    9.105340   8.810598   3.190271   3.387021   2.535904
    36  C    9.949905   9.156138   3.639044   4.419684   2.501112
    37  C   10.307920   9.932112   4.485438   4.720131   3.806844
    38  H    8.453162   8.419500   3.033814   2.868220   2.738414
    39  C   11.067885  10.247957   4.822749   5.514679   3.791384
    40  H   10.018575   9.068999   3.842369   4.761290   2.692366
    41  C   11.234646  10.607680   5.170552   5.641202   4.302933
    42  H   10.638106  10.417190   5.192652   5.244741   4.678231
    43  H   11.919531  10.947894   5.703746   6.478182   4.652250
    44  H   12.194945  11.543057   6.224095   6.670197   5.388832
    45  Br   8.154634   8.247984   2.905891   2.858719   1.973637
    46  Br   6.309162   6.889516   3.376461   2.434144   4.132262
                   26         27         28         29         30
    26  H    0.000000
    27  C    3.119793   0.000000
    28  H    3.544493   1.091308   0.000000
    29  C    4.465473   1.526944   2.122509   0.000000
    30  H    4.698259   2.195842   3.043534   1.092679   0.000000
    31  H    5.241233   2.143653   2.329721   1.093921   1.755143
    32  H    4.871715   2.176955   2.571817   1.093813   1.783479
    33  H    2.973856   1.096111   1.760607   2.175554   2.470029
    34  C    2.119747   2.875057   2.588415   4.387203   5.012854
    35  C    3.407293   3.245885   2.498257   4.579606   5.428590
    36  C    2.529739   3.679923   3.514547   5.173252   5.637980
    37  C    4.532038   4.244799   3.376902   5.489899   6.353414
    38  H    3.779315   3.243731   2.440972   4.378337   5.320180
    39  C    3.923830   4.593638   4.192146   6.001941   6.541822
    40  H    2.255535   3.999269   4.113802   5.444340   5.712410
    41  C    4.742179   4.835676   4.139795   6.145779   6.866662
    42  H    5.499056   4.891021   3.898233   5.966183   6.917088
    43  H    4.586621   5.423594   5.118350   6.788874   7.223746
    44  H    5.805216   5.786661   5.041388   7.014343   7.742654
    45  Br   2.471521   4.241848   4.251445   5.453248   5.988147
    46  Br   5.164715   3.675763   3.200357   3.907884   4.863644
                   31         32         33         34         35
    31  H    0.000000
    32  H    1.767553   0.000000
    33  H    2.579999   3.081480   0.000000
    34  C    4.807484   4.822749   2.833725   0.000000
    35  C    4.798672   4.860117   3.486809   1.397954   0.000000
    36  C    5.491493   5.810811   3.212159   1.394797   2.415414
    37  C    5.471294   5.866468   4.301666   2.413053   1.389474
    38  H    4.645673   4.414927   3.803311   2.150936   1.087394
    39  C    6.095420   6.682395   4.091998   2.419223   2.790592
    40  H    5.868245   6.140924   3.364437   2.153831   3.400936
    41  C    6.091363   6.711235   4.569452   2.793920   2.418308
    42  H    5.829793   6.229076   5.085433   3.395132   2.144416
    43  H    6.846595   7.552871   4.767717   3.400564   3.876481
    44  H    6.839392   7.598132   5.486934   3.879829   3.401255
    45  Br   6.237559   5.397775   4.653749   2.826067   3.322365
    46  Br   4.279196   3.251845   4.717858   4.433775   3.792686
                   36         37         38         39         40
    36  C    0.000000
    37  C    2.782988   0.000000
    38  H    3.396980   2.158008   0.000000
    39  C    1.395710   2.412391   3.877881   0.000000
    40  H    1.086812   3.869799   4.293765   2.154029   0.000000
    41  C    2.414568   1.397383   3.407848   1.392232   3.398257
    42  H    3.868959   1.085983   2.480748   3.397431   4.955767
    43  H    2.151768   3.399627   4.963758   1.085907   2.475299
    44  H    3.399912   2.157638   4.304779   2.153220   4.296257
    45  Br   3.851128   4.568185   3.149939   4.970360   4.085513
    46  Br   5.792458   4.794723   2.778244   6.496442   6.472028
                   41         42         43         44         45
    41  C    0.000000
    42  H    2.156810   0.000000
    43  H    2.154398   4.298947   0.000000
    44  H    1.085915   2.486317   2.484996   0.000000
    45  Br   5.266386   5.235470   5.846871   6.293536   0.000000
    46  Br   6.079416   4.797889   7.565523   6.919730   4.187031
                   46
    46  Br   0.000000
 Stoichiometry    C22H20Br2S2
 Framework group  C1[X(C22H20Br2S2)]
 Deg. of freedom   132
 Full point group                 C1      NOp   1
 Largest Abelian subgroup         C1      NOp   1
 Largest concise Abelian subgroup C1      NOp   1
                         Standard orientation:                         
 ---------------------------------------------------------------------
 Center     Atomic      Atomic             Coordinates (Angstroms)
 Number     Number       Type             X           Y           Z
 ---------------------------------------------------------------------
      1          6           0        3.889717   -1.684196   -0.492132
      2          6           0        4.463881   -2.448850    0.516612
      3          6           0        4.072555   -2.285146    1.846007
      4          6           0        3.055118   -1.394835    2.158725
      5          6           0        2.431972   -0.685189    1.131676
      6          6           0        2.877384   -0.769218   -0.190659
      7         16           0        2.261114    0.269096   -1.483096
      8          6           0        2.015032    1.787138   -0.606760
      9          6           0        1.465533    1.849760    0.677615
     10         16           0        1.067029    0.366860    1.569828
     11          6           0        1.244807    3.064835    1.323907
     12          6           0        1.518142    4.248816    0.647968
     13          6           0        2.028381    4.202240   -0.648181
     14          6           0        2.286373    2.983759   -1.269621
     15          1           0        2.245807    5.123795   -1.178295
     16          1           0        2.708866    2.961570   -2.269131
     17          1           0        0.851091    3.085860    2.335351
     18          1           0        1.336061    5.200747    1.134453
     19          1           0        4.245212   -1.773647   -1.513454
     20          1           0        2.726342   -1.273840    3.185818
     21          1           0        5.249577   -3.153796    0.265696
     22          1           0        4.552769   -2.853002    2.635145
     23          6           0       -0.451311   -0.404094    0.742391
     24          1           0       -0.108844   -0.851505   -0.201006
     25          6           0       -1.481819    0.731174    0.519663
     26          1           0       -1.301254    1.553603    1.215667
     27          6           0       -0.976981   -1.517975    1.655400
     28          1           0       -1.791796   -1.953959    1.074928
     29          6           0       -0.008741   -2.649538    1.992495
     30          1           0        0.661790   -2.402307    2.819062
     31          1           0       -0.587771   -3.523041    2.306149
     32          1           0        0.584115   -2.937472    1.119544
     33          1           0       -1.417804   -1.093958    2.564984
     34          6           0       -2.931610    0.328449    0.637512
     35          6           0       -3.489231   -0.639647   -0.202800
     36          6           0       -3.721067    0.933599    1.615269
     37          6           0       -4.824650   -0.995695   -0.059531
     38          1           0       -2.863939   -1.118461   -0.952582
     39          6           0       -5.063545    0.577707    1.753469
     40          1           0       -3.290317    1.685731    2.270945
     41          6           0       -5.618979   -0.384038    0.913914
     42          1           0       -5.250333   -1.752080   -0.712244
     43          1           0       -5.672187    1.057498    2.514094
     44          1           0       -6.664050   -0.660353    1.017296
     45         35           0       -1.230236    1.557688   -1.254830
     46         35           0       -0.659747   -2.546002   -1.859392
 ---------------------------------------------------------------------
 Rotational constants (GHZ):           0.1742203           0.1234136           0.0996815
 Standard basis: 6-31+G(d,p) (6D, 7F)
 There are   632 symmetry adapted cartesian basis functions of A   symmetry.
 There are   632 symmetry adapted basis functions of A   symmetry.
   632 basis functions,  1130 primitive gaussians,   632 cartesian basis functions
   127 alpha electrons      127 beta electrons
       nuclear repulsion energy      3962.2494501856 Hartrees.
 NAtoms=   46 NActive=   46 NUniq=   46 SFac= 1.00D+00 NAtFMM=   60 NAOKFM=F Big=F
 Integral buffers will be    131072 words long.
 Raffenetti 2 integral format.
 Two-electron integral symmetry is turned on.
 Nuclear repulsion after empirical dispersion term =     3962.2026110354 Hartrees.
 ------------------------------------------------------------------------------
 Polarizable Continuum Model (PCM)
 =================================
 Model                : PCM.
 Atomic radii         : SMD-Coulomb.
 Polarization charges : Total charges.
 Charge compensation  : None.
 Solution method      : Matrix inversion.
 Cavity type          : VdW (van der Waals Surface) (Alpha=1.000).
 Cavity algorithm     : GePol (No added spheres)
                        Default sphere list used, NSphG=   46.
                        Lebedev-Laikov grids with approx.  5.0 points / Ang**2.
                        Smoothing algorithm: York/Karplus (Gamma=1.0000).
                        Polarization charges: spherical gaussians, with
                                              point-specific exponents (IZeta= 3).
                        Self-potential: point-specific (ISelfS= 7).
                        Self-field    : sphere-specific E.n sum rule (ISelfD= 2).
 1st derivatives      : Analytical E(r).r(x)/FMM algorithm (CHGder, D1EAlg=3).
                        Cavity 1st derivative terms included.
 Solvent              : Dichloromethane, Eps=   8.930000 Eps(inf)=   2.028346
 ------------------------------------------------------------------------------
 ------------------------------------------------------------------------------
 Atomic radii for non-electrostatic terms: SMD-CDS.
 ------------------------------------------------------------------------------
 Nuclear repulsion after PCM non-electrostatic terms =     3962.1847900901 Hartrees.
 One-electron integrals computed using PRISM.
 NBasis=   632 RedAO= T EigKep=  1.00D-06  NBF=   632
 NBsUse=   630 1.00D-06 EigRej=  7.37D-07 NBFU=   630
 Initial guess from the checkpoint file:  "/home/ansgus3642/gaussian/scratch/Gau-114257.chk"
 B after Tr=     0.000000    0.000000    0.000000
         Rot=    0.999946    0.001098    0.009243   -0.004608 Ang=   1.19 deg.
 ExpMin= 3.50D-02 ExpMax= 5.74D+05 ExpMxC= 5.74D+03 IAcc=3 IRadAn=         5 AccDes= 0.00D+00
 Harris functional with IExCor= 4639 and IRadAn=       5 diagonalized for initial guess.
 HarFok:  IExCor= 4639 AccDes= 0.00D+00 IRadAn=         5 IDoV= 1 UseB2=F ITyADJ=14
 ICtDFT=  3500011 ScaDFX=  1.000000  1.000000  1.000000  1.000000
 FoFCou: FMM=F IPFlag=           0 FMFlag=      100000 FMFlg1=           0
         NFxFlg=           0 DoJE=T BraDBF=F KetDBF=T FulRan=T
         wScrn=  0.000000 ICntrl=       500 IOpCl=  0 I1Cent=   200000004 NGrid=           0
         NMat0=    1 NMatS0=      1 NMatT0=    0 NMatD0=    1 NMtDS0=    0 NMtDT0=    0
 Petite list used in FoFCou.
 Requested convergence on RMS density matrix=1.00D-08 within 128 cycles.
 Requested convergence on MAX density matrix=1.00D-06.
 Requested convergence on             energy=1.00D-06.
 No special actions if energy rises.
 Inv3:  Mode=1 IEnd=    33989868.
 Iteration    1 A*A^-1 deviation from unit magnitude is 3.22D-15 for   2632.
 Iteration    1 A*A^-1 deviation from orthogonality  is 2.76D-15 for    967    798.
 Iteration    1 A^-1*A deviation from unit magnitude is 3.22D-15 for   2632.
 Iteration    1 A^-1*A deviation from orthogonality  is 8.29D-15 for   1071    967.
 Error on total polarization charges =  0.04843
 SCF Done:  E(RwB97XD) =  -6790.04024464     A.U. after   19 cycles
            NFock= 19  Conv=0.47D-08     -V/T= 2.0064
 SMD-CDS (non-electrostatic) energy       (kcal/mol) =     -11.18
 (included in total energy above)
 D1PCM: PCM CHGder 1st derivatives, ID1Alg=3 FixD1E=F DoIter=F DoCFld=F I1PDM=0.
 Calling FoFJK, ICntrl=      2127 FMM=F ISym2X=0 I1Cent= 0 IOpClX= 0 NMat=1 NMatS=1 NMatT=0.
 ***** Axes restored to original set *****
 -------------------------------------------------------------------
 Center     Atomic                   Forces (Hartrees/Bohr)
 Number     Number              X              Y              Z
 -------------------------------------------------------------------
      1        6           0.000006755    0.000131293   -0.000004788
      2        6           0.000059964    0.000066409   -0.000023253
      3        6           0.000013032   -0.000079989   -0.000019391
      4        6          -0.000250766   -0.000119288   -0.000051670
      5        6           0.000079485    0.000339509    0.000114632
      6        6           0.000066389   -0.000205476   -0.000068111
      7       16           0.000349998   -0.000108916    0.000074271
      8        6          -0.000222460   -0.000004562   -0.000245590
      9        6           0.000593784   -0.000057146    0.000199808
     10       16          -0.000571890   -0.000693578    0.000329077
     11        6          -0.000032861    0.000137802    0.000007970
     12        6          -0.000050164   -0.000048397    0.000034646
     13        6          -0.000130175   -0.000052921   -0.000055105
     14        6           0.000254191    0.000136305    0.000057151
     15        1          -0.000037900    0.000004922   -0.000005217
     16        1          -0.000028047    0.000008231    0.000019104
     17        1          -0.000012530   -0.000017557    0.000025457
     18        1          -0.000010526    0.000002086   -0.000011787
     19        1           0.000006625   -0.000064729    0.000003968
     20        1           0.000057084   -0.000041578   -0.000072523
     21        1           0.000008802    0.000010728   -0.000008774
     22        1          -0.000005800   -0.000019317   -0.000000515
     23        6          -0.000220753   -0.000038347   -0.000282002
     24        1          -0.000978832    0.001368249    0.000558808
     25        6           0.000253394   -0.000185861   -0.000432511
     26        1          -0.000066100    0.000222539   -0.000375653
     27        6          -0.000083095    0.000118202    0.000157574
     28        1          -0.000380530    0.000276761   -0.000092357
     29        6          -0.000003385   -0.000130776   -0.000248330
     30        1           0.000480198    0.000423290   -0.000080570
     31        1           0.000062316   -0.000024660    0.000030213
     32        1          -0.000302700   -0.000264206   -0.000096976
     33        1           0.000147682   -0.000120307    0.000029687
     34        6           0.000853386    0.000175137    0.000844215
     35        6          -0.000313064    0.000210628    0.000203699
     36        6          -0.000224006   -0.000015953    0.000019919
     37        6          -0.000132088   -0.000090407    0.000183635
     38        1           0.000115078   -0.001227855   -0.001197039
     39        6           0.000233125   -0.000174690   -0.000059781
     40        1           0.000113586    0.000170511    0.000136853
     41        6           0.000005540    0.000147967   -0.000096699
     42        1          -0.000012098    0.000002531    0.000004929
     43        1          -0.000024593   -0.000010294    0.000000896
     44        1           0.000012808   -0.000000371    0.000019131
     45       35           0.000005340    0.000856071    0.000498668
     46       35           0.000315796   -0.001011992   -0.000025669
 -------------------------------------------------------------------
 Cartesian Forces:  Max     0.001368249 RMS     0.000315765

 GradGradGradGradGradGradGradGradGradGradGradGradGradGradGradGradGradGrad
 Berny optimization.
 Using GEDIIS/GDIIS optimizer.
 FormGI is forming the generalized inverse of G from B-inverse, IUseBI=4.
 Internal  Forces:  Max     0.001622147 RMS     0.000307897
 Search for a local minimum.
 Step number   4 out of a maximum of  275
 All quantities printed in internal units (Hartrees-Bohrs-Radians)
 Mixed Optimization -- En-DIIS/RFO-DIIS
 Swapping is turned off.
 Update second derivatives using D2CorX and points    3    4
 DE= -2.54D-04 DEPred=-3.54D-04 R= 7.18D-01
 TightC=F SS=  1.41D+00  RLast= 4.34D-01 DXNew= 1.4270D+00 1.3007D+00
 Trust test= 7.18D-01 RLast= 4.34D-01 DXMaxT set to 1.30D+00
 ITU=  1  1  1  0
     Eigenvalues ---    0.00068   0.00238   0.00377   0.00595   0.00812
     Eigenvalues ---    0.00882   0.00944   0.01155   0.01356   0.01372
     Eigenvalues ---    0.01521   0.01649   0.01715   0.01786   0.01791
     Eigenvalues ---    0.01817   0.01819   0.01902   0.02007   0.02062
     Eigenvalues ---    0.02209   0.02264   0.02292   0.02331   0.02479
     Eigenvalues ---    0.02538   0.02565   0.02580   0.02600   0.02614
     Eigenvalues ---    0.02800   0.02821   0.02845   0.02921   0.03097
     Eigenvalues ---    0.03233   0.03308   0.03505   0.03859   0.03960
     Eigenvalues ---    0.04337   0.04543   0.04610   0.05141   0.06182
     Eigenvalues ---    0.06866   0.07583   0.08583   0.09273   0.10278
     Eigenvalues ---    0.10871   0.10974   0.11065   0.11114   0.11742
     Eigenvalues ---    0.11781   0.11828   0.11990   0.12282   0.12341
     Eigenvalues ---    0.12371   0.12409   0.12543   0.12574   0.12765
     Eigenvalues ---    0.13407   0.14416   0.15184   0.16117   0.16143
     Eigenvalues ---    0.16333   0.16782   0.17057   0.17421   0.17809
     Eigenvalues ---    0.18447   0.18642   0.18951   0.19281   0.19372
     Eigenvalues ---    0.19514   0.19877   0.20269   0.21314   0.21655
     Eigenvalues ---    0.23065   0.24246   0.24587   0.24659   0.27197
     Eigenvalues ---    0.27708   0.28032   0.29365   0.30180   0.30357
     Eigenvalues ---    0.33413   0.33747   0.33960   0.34499   0.34782
     Eigenvalues ---    0.34895   0.35324   0.35436   0.36079   0.36348
     Eigenvalues ---    0.36484   0.36543   0.36621   0.36716   0.36723
     Eigenvalues ---    0.36746   0.36860   0.36895   0.36913   0.37069
     Eigenvalues ---    0.37106   0.37559   0.40037   0.40768   0.42214
     Eigenvalues ---    0.42576   0.42860   0.42995   0.46799   0.48079
     Eigenvalues ---    0.48112   0.48188   0.48326   0.48443   0.51649
     Eigenvalues ---    0.51799   0.52172
 En-DIIS/RFO-DIIS/Sim-DIIS IScMMF=       -3 using points:     4    3    2
 RFO step:  Lambda=-3.70491792D-04.
 DidBck=F Rises=F RFO-DIIS coefs:    0.82093    0.48857   -0.30950
 Iteration  1 RMS(Cart)=  0.02464149 RMS(Int)=  0.00060531
 Iteration  2 RMS(Cart)=  0.00056701 RMS(Int)=  0.00044383
 Iteration  3 RMS(Cart)=  0.00000182 RMS(Int)=  0.00044383
 Iteration  4 RMS(Cart)=  0.00000000 RMS(Int)=  0.00044383
 Variable       Old X    -DE/DX   Delta X   Delta X   Delta X     New X
                                 (Linear)    (Quad)   (Total)
    R1        2.62660  -0.00007  -0.00003  -0.00024  -0.00026   2.62634
    R2        2.64081  -0.00003  -0.00008   0.00016   0.00008   2.64089
    R3        2.05057   0.00000  -0.00005   0.00008   0.00003   2.05060
    R4        2.63698  -0.00004   0.00001   0.00000   0.00001   2.63699
    R5        2.05035   0.00000  -0.00002   0.00002   0.00000   2.05036
    R6        2.62231   0.00007  -0.00021   0.00020   0.00000   2.62231
    R7        2.04912   0.00001  -0.00001   0.00003   0.00001   2.04913
    R8        2.63665   0.00000  -0.00009   0.00027   0.00017   2.63683
    R9        2.05073  -0.00008  -0.00001  -0.00031  -0.00032   2.05040
   R10        2.64158   0.00010  -0.00018   0.00023   0.00004   2.64162
   R11        3.36024   0.00016  -0.00045   0.00160   0.00114   3.36138
   R12        3.34235  -0.00015  -0.00017  -0.00130  -0.00148   3.34087
   R13        3.34485   0.00008   0.00012  -0.00163  -0.00149   3.34336
   R14        2.64257   0.00027  -0.00001   0.00025   0.00025   2.64282
   R15        2.63541   0.00008  -0.00015   0.00036   0.00021   2.63562
   R16        3.35598   0.00017  -0.00074   0.00080   0.00006   3.35604
   R17        2.63400   0.00009  -0.00016   0.00024   0.00008   2.63408
   R18        3.57772  -0.00004   0.00001   0.00326   0.00326   3.58098
   R19        2.62761  -0.00004   0.00010  -0.00024  -0.00014   2.62748
   R20        2.05144   0.00002   0.00009   0.00004   0.00013   2.05157
   R21        2.63379   0.00001  -0.00003   0.00001  -0.00002   2.63377
   R22        2.04928  -0.00001   0.00000  -0.00004  -0.00004   2.04924
   R23        2.63035  -0.00006   0.00006  -0.00023  -0.00018   2.63017
   R24        2.05064   0.00000   0.00003  -0.00002   0.00000   2.05065
   R25        2.05104  -0.00002   0.00003   0.00002   0.00004   2.05108
   R26        2.07651  -0.00044   0.00070  -0.00236  -0.00043   2.07608
   R27        2.92779  -0.00029   0.00017  -0.00312  -0.00205   2.92574
   R28        2.89729  -0.00035  -0.00062   0.00343   0.00281   2.90010
   R29        4.59987   0.00087  -0.02002   0.01271  -0.00634   4.59353
   R30        2.06440  -0.00010   0.00066  -0.00057   0.00009   2.06450
   R31        2.85215  -0.00025  -0.00114   0.00106   0.00042   2.85258
   R32        3.72963  -0.00006   0.00068  -0.00057   0.00011   3.72974
   R33        2.06227   0.00024  -0.00021   0.00049   0.00028   2.06255
   R34        2.88551   0.00009   0.00026  -0.00023   0.00003   2.88554
   R35        2.07135  -0.00006  -0.00017   0.00018   0.00001   2.07136
   R36        2.06486   0.00035  -0.00032   0.00072   0.00040   2.06527
   R37        2.06721   0.00000  -0.00007   0.00032   0.00025   2.06746
   R38        2.06701  -0.00001   0.00014  -0.00038  -0.00024   2.06676
   R39        2.64175   0.00117  -0.00020   0.00243   0.00132   2.64307
   R40        2.63578   0.00007  -0.00038   0.00042   0.00003   2.63581
   R41        2.62573   0.00013  -0.00046   0.00066   0.00007   2.62579
   R42        2.05488   0.00113  -0.00043   0.00314   0.00141   2.05629
   R43        2.63751  -0.00017   0.00025  -0.00054  -0.00016   2.63735
   R44        2.05378   0.00024  -0.00004  -0.00003  -0.00007   2.05371
   R45        2.64067  -0.00007   0.00008  -0.00011  -0.00001   2.64066
   R46        2.05221   0.00000  -0.00006   0.00007   0.00001   2.05222
   R47        5.25012  -0.00029   0.01465   0.02893   0.04238   5.29250
   R48        2.63094  -0.00006  -0.00001  -0.00034  -0.00020   2.63074
   R49        2.05207   0.00001  -0.00001   0.00005   0.00004   2.05210
   R50        2.05208  -0.00001  -0.00002  -0.00002  -0.00004   2.05204
    A1        2.09772   0.00000   0.00005   0.00015   0.00018   2.09790
    A2        2.09717  -0.00006  -0.00012  -0.00016  -0.00028   2.09689
    A3        2.08788   0.00006   0.00006   0.00007   0.00014   2.08801
    A4        2.10717  -0.00003   0.00025  -0.00045  -0.00020   2.10697
    A5        2.08143   0.00001  -0.00015   0.00023   0.00008   2.08151
    A6        2.09395   0.00002  -0.00011   0.00024   0.00013   2.09408
    A7        2.08929   0.00001  -0.00027   0.00013  -0.00014   2.08915
    A8        2.10329   0.00000   0.00001   0.00015   0.00016   2.10345
    A9        2.09058  -0.00001   0.00026  -0.00028  -0.00002   2.09056
   A10        2.08047   0.00009  -0.00014   0.00077   0.00062   2.08109
   A11        2.10245  -0.00010   0.00043  -0.00118  -0.00074   2.10171
   A12        2.09980   0.00000  -0.00029   0.00043   0.00014   2.09994
   A13        2.12169  -0.00020   0.00053  -0.00131  -0.00078   2.12090
   A14        2.05146  -0.00014  -0.00074   0.00120   0.00048   2.05195
   A15        2.10976   0.00034   0.00026   0.00019   0.00039   2.11015
   A16        2.06492   0.00013  -0.00050   0.00084   0.00034   2.06525
   A17        2.07047  -0.00007   0.00033  -0.00159  -0.00123   2.06924
   A18        2.14711  -0.00007   0.00016   0.00069   0.00080   2.14791
   A19        1.76210  -0.00008  -0.00007   0.00214   0.00201   1.76411
   A20        2.15049   0.00008   0.00058   0.00053   0.00107   2.15156
   A21        2.06407  -0.00001  -0.00057  -0.00101  -0.00158   2.06249
   A22        2.06529  -0.00005  -0.00004   0.00017   0.00013   2.06542
   A23        2.10856   0.00010  -0.00015   0.00092   0.00072   2.10929
   A24        2.12602  -0.00004   0.00026  -0.00074  -0.00047   2.12555
   A25        2.04815  -0.00006  -0.00006   0.00005  -0.00001   2.04813
   A26        1.77010  -0.00036   0.00023  -0.00094  -0.00075   1.76936
   A27        1.84107   0.00053   0.00089   0.00184   0.00274   1.84381
   A28        1.87592   0.00040  -0.00220   0.00499   0.00279   1.87872
   A29        2.07802   0.00000  -0.00016   0.00060   0.00044   2.07845
   A30        2.10172  -0.00001   0.00019  -0.00057  -0.00039   2.10133
   A31        2.10334   0.00001  -0.00001  -0.00008  -0.00009   2.10325
   A32        2.08931   0.00003   0.00007  -0.00017  -0.00011   2.08921
   A33        2.09021   0.00000   0.00005   0.00016   0.00021   2.09042
   A34        2.10366  -0.00004  -0.00012   0.00002  -0.00010   2.10355
   A35        2.10867   0.00004   0.00000  -0.00003  -0.00003   2.10864
   A36        2.09357  -0.00002   0.00000   0.00005   0.00006   2.09362
   A37        2.08080  -0.00002   0.00000  -0.00001  -0.00001   2.08079
   A38        2.09769   0.00001   0.00001   0.00007   0.00008   2.09777
   A39        2.08967   0.00000  -0.00021  -0.00002  -0.00023   2.08944
   A40        2.09577  -0.00001   0.00021  -0.00003   0.00018   2.09595
   A41        1.86615   0.00012   0.00269  -0.00147   0.00053   1.86668
   A42        1.87325   0.00028  -0.00231   0.00638   0.00330   1.87656
   A43        1.88657  -0.00069   0.00190  -0.00806  -0.00544   1.88113
   A44        1.96300   0.00056  -0.00049   0.00105   0.00262   1.96562
   A45        1.89896  -0.00029  -0.00201   0.00390   0.00107   1.90003
   A46        1.97134  -0.00001   0.00059  -0.00223  -0.00230   1.96904
   A47        2.49448   0.00051   0.02122   0.00798   0.03053   2.52501
   A48        1.92849   0.00049   0.00031   0.00003  -0.00044   1.92805
   A49        2.01769  -0.00162  -0.00094  -0.00535  -0.00547   2.01222
   A50        1.92979   0.00121  -0.00119   0.00624   0.00526   1.93504
   A51        1.88589   0.00035   0.00329  -0.00049   0.00249   1.88837
   A52        1.80954  -0.00090   0.00230  -0.00205   0.00040   1.80994
   A53        1.88010   0.00053  -0.00329   0.00187  -0.00166   1.87843
   A54        1.80235   0.00032  -0.00102   0.00426   0.00325   1.80560
   A55        2.04031  -0.00099   0.00026   0.00107   0.00133   2.04163
   A56        1.92944   0.00020   0.00098  -0.00306  -0.00208   1.92736
   A57        1.87006   0.00029  -0.00085   0.00009  -0.00076   1.86930
   A58        1.87094  -0.00018   0.00022  -0.00208  -0.00186   1.86908
   A59        1.93745   0.00040   0.00024  -0.00014   0.00009   1.93754
   A60        1.96974  -0.00023  -0.00027   0.00141   0.00113   1.97087
   A61        1.89589   0.00016  -0.00034  -0.00045  -0.00080   1.89510
   A62        1.94183  -0.00003   0.00124  -0.00486  -0.00362   1.93820
   A63        1.86355   0.00018  -0.00003   0.00064   0.00060   1.86415
   A64        1.90781   0.00008  -0.00037   0.00321   0.00283   1.91064
   A65        1.88129  -0.00014  -0.00027   0.00021  -0.00006   1.88123
   A66        2.11882   0.00049  -0.00261   0.00189  -0.00105   2.11778
   A67        2.07448  -0.00041   0.00193  -0.00101   0.00136   2.07584
   A68        2.08985  -0.00008   0.00069  -0.00088  -0.00034   2.08951
   A69        2.09306  -0.00025   0.00016  -0.00087  -0.00007   2.09299
   A70        2.08292   0.00044   0.00008   0.00365   0.00161   2.08453
   A71        2.10706  -0.00019  -0.00021  -0.00280  -0.00155   2.10551
   A72        2.09809  -0.00001  -0.00084   0.00088  -0.00008   2.09801
   A73        2.09306   0.00000   0.00102  -0.00106   0.00001   2.09307
   A74        2.09204   0.00001  -0.00018   0.00018   0.00006   2.09209
   A75        2.10133   0.00005  -0.00050   0.00102   0.00014   2.10147
   A76        2.08660  -0.00001   0.00032  -0.00073  -0.00023   2.08637
   A77        2.09525  -0.00004   0.00018  -0.00028   0.00008   2.09534
   A78        2.70817  -0.00105   0.01316  -0.01216   0.00149   2.70966
   A79        2.09459   0.00017   0.00026   0.00027   0.00058   2.09517
   A80        2.08956  -0.00006   0.00009  -0.00048  -0.00041   2.08915
   A81        2.09902  -0.00011  -0.00034   0.00021  -0.00016   2.09886
   A82        2.08940   0.00012   0.00025  -0.00043  -0.00026   2.08915
   A83        2.09671  -0.00005  -0.00010   0.00025   0.00018   2.09689
   A84        2.09707  -0.00008  -0.00015   0.00018   0.00007   2.09714
   A85        1.15872  -0.00025  -0.01412  -0.00915  -0.02268   1.13604
    D1       -0.03714   0.00002   0.00033  -0.00006   0.00027  -0.03687
    D2       -3.14034   0.00000   0.00057  -0.00062  -0.00005  -3.14039
    D3        3.07321   0.00003  -0.00025   0.00208   0.00182   3.07503
    D4       -0.02999   0.00001  -0.00002   0.00151   0.00150  -0.02849
    D5       -0.04092   0.00003  -0.00144   0.00092  -0.00051  -0.04143
    D6        3.06182  -0.00005  -0.00206  -0.00083  -0.00290   3.05892
    D7        3.13175   0.00002  -0.00085  -0.00120  -0.00204   3.12970
    D8       -0.04870  -0.00006  -0.00147  -0.00296  -0.00443  -0.05313
    D9        0.05331  -0.00004   0.00087  -0.00029   0.00057   0.05388
   D10       -3.09547  -0.00002   0.00046  -0.00031   0.00015  -3.09532
   D11       -3.12695  -0.00002   0.00063   0.00027   0.00090  -3.12605
   D12        0.00745   0.00000   0.00022   0.00025   0.00047   0.00793
   D13        0.00947   0.00001  -0.00091  -0.00025  -0.00116   0.00830
   D14        3.11827   0.00003  -0.00066   0.00033  -0.00033   3.11794
   D15       -3.12499  -0.00001  -0.00051  -0.00024  -0.00074  -3.12573
   D16       -0.01618   0.00001  -0.00026   0.00034   0.00009  -0.01610
   D17       -0.08995   0.00005  -0.00026   0.00126   0.00099  -0.08896
   D18        3.07648   0.00001  -0.00135  -0.00192  -0.00327   3.07322
   D19        3.08438   0.00003  -0.00053   0.00071   0.00018   3.08456
   D20       -0.03237   0.00000  -0.00161  -0.00247  -0.00408  -0.03645
   D21        0.10520  -0.00007   0.00143  -0.00159  -0.00016   0.10504
   D22       -2.99572   0.00002   0.00207   0.00031   0.00239  -2.99333
   D23       -3.06205  -0.00004   0.00253   0.00171   0.00424  -3.05781
   D24        0.12021   0.00005   0.00318   0.00361   0.00680   0.12701
   D25        2.33714   0.00001  -0.00018   0.00265   0.00248   2.33962
   D26       -1.99194   0.00048  -0.00219   0.00834   0.00615  -1.98580
   D27       -0.77979  -0.00002  -0.00127  -0.00049  -0.00173  -0.78152
   D28        1.17431   0.00045  -0.00328   0.00520   0.00193   1.17624
   D29       -2.47630   0.00005  -0.00205  -0.00337  -0.00542  -2.48172
   D30        0.62449  -0.00003  -0.00271  -0.00521  -0.00794   0.61655
   D31       -0.72993   0.00013  -0.00051   0.00624   0.00575  -0.72419
   D32        2.50086   0.00001   0.00034   0.01042   0.01077   2.51162
   D33        0.06996  -0.00024   0.00249  -0.00530  -0.00279   0.06717
   D34       -3.10482  -0.00012   0.00436   0.00315   0.00752  -3.09731
   D35        3.12230  -0.00012   0.00163  -0.00953  -0.00790   3.11440
   D36       -0.05249   0.00000   0.00349  -0.00108   0.00241  -0.05008
   D37        3.07190   0.00003  -0.00297  -0.00479  -0.00774   3.06416
   D38       -0.08002   0.00010  -0.00211  -0.00290  -0.00499  -0.08501
   D39        0.01508  -0.00010  -0.00218  -0.00084  -0.00303   0.01205
   D40       -3.13684  -0.00002  -0.00132   0.00105  -0.00028  -3.13712
   D41        0.67761   0.00004  -0.00191   0.00155  -0.00036   0.67725
   D42       -1.24989  -0.00053  -0.00225  -0.00175  -0.00400  -1.25389
   D43       -2.43222  -0.00007  -0.00370  -0.00651  -0.01022  -2.44244
   D44        1.92345  -0.00064  -0.00404  -0.00982  -0.01386   1.90960
   D45        0.05531   0.00008  -0.00257   0.00240  -0.00016   0.05514
   D46       -3.10203  -0.00003  -0.00173  -0.00142  -0.00315  -3.10517
   D47       -3.11838   0.00020  -0.00076   0.01058   0.00982  -3.10856
   D48        0.00747   0.00009   0.00007   0.00676   0.00683   0.01430
   D49       -0.58354   0.00034  -0.01035   0.00787  -0.00155  -0.58509
   D50       -2.69355  -0.00054  -0.00987   0.00398  -0.00674  -2.70029
   D51        1.45830  -0.00029  -0.01030   0.00756  -0.00278   1.45552
   D52        1.29474   0.00031  -0.01058   0.00953  -0.00014   1.29460
   D53       -0.81527  -0.00057  -0.01010   0.00565  -0.00533  -0.82060
   D54       -2.94661  -0.00032  -0.01053   0.00923  -0.00137  -2.94798
   D55       -0.02027  -0.00006   0.00030  -0.00175  -0.00146  -0.02173
   D56        3.12510  -0.00008   0.00013  -0.00220  -0.00207   3.12303
   D57        3.13708   0.00004  -0.00054   0.00208   0.00153   3.13861
   D58       -0.00074   0.00003  -0.00071   0.00163   0.00092   0.00018
   D59       -0.01598  -0.00004   0.00096  -0.00017   0.00079  -0.01519
   D60       -3.13852   0.00000   0.00073  -0.00121  -0.00048  -3.13900
   D61        3.12180  -0.00002   0.00113   0.00028   0.00141   3.12321
   D62       -0.00074   0.00001   0.00090  -0.00076   0.00014  -0.00060
   D63        0.01855   0.00012   0.00001   0.00149   0.00150   0.02005
   D64       -3.11268   0.00004  -0.00085  -0.00041  -0.00126  -3.11393
   D65        3.14123   0.00008   0.00023   0.00253   0.00276  -3.13919
   D66        0.01000   0.00000  -0.00063   0.00063   0.00000   0.01001
   D67        2.73832  -0.00147  -0.00615  -0.03066  -0.03714   2.70119
   D68       -1.49293  -0.00074  -0.00763  -0.02323  -0.03129  -1.52423
   D69        0.70468  -0.00058  -0.00883  -0.02241  -0.03158   0.67310
   D70       -0.40497   0.00034  -0.01078  -0.01250  -0.02333  -0.42830
   D71       -2.55335   0.00070  -0.01476  -0.00782  -0.02217  -2.57552
   D72        1.58818   0.00023  -0.00852  -0.01136  -0.02006   1.56813
   D73       -2.45268  -0.00030  -0.01229  -0.01529  -0.02756  -2.48025
   D74        1.68213   0.00006  -0.01627  -0.01061  -0.02640   1.65573
   D75       -0.45953  -0.00041  -0.01003  -0.01415  -0.02429  -0.48382
   D76        1.67265  -0.00034  -0.00958  -0.01959  -0.02926   1.64339
   D77       -0.47572   0.00002  -0.01357  -0.01490  -0.02810  -0.50382
   D78       -2.61738  -0.00044  -0.00733  -0.01844  -0.02598  -2.64336
   D79       -3.06783  -0.00017   0.01463  -0.02961  -0.01498  -3.08281
   D80       -1.01985  -0.00011   0.01303  -0.02598  -0.01295  -1.03281
   D81        1.21904  -0.00021   0.01449  -0.02812  -0.01362   1.20541
   D82       -1.04732  -0.00054   0.01779  -0.03361  -0.01670  -1.06401
   D83        1.00066  -0.00048   0.01618  -0.02998  -0.01467   0.98599
   D84       -3.04363  -0.00059   0.01765  -0.03212  -0.01534  -3.05897
   D85        1.14546  -0.00005   0.01587  -0.03087  -0.01412   1.13134
   D86       -3.08975   0.00001   0.01427  -0.02724  -0.01209  -3.10184
   D87       -0.85085  -0.00009   0.01573  -0.02937  -0.01276  -0.86362
   D88        0.71490  -0.00009   0.00283   0.02910   0.03438   0.74928
   D89       -1.05317  -0.00016   0.01800  -0.00387   0.01292  -1.04025
   D90        2.08001  -0.00020   0.01486  -0.00306   0.01068   2.09069
   D91        3.05932   0.00009   0.01556   0.00035   0.01547   3.07479
   D92       -0.09068   0.00004   0.01243   0.00115   0.01322  -0.07746
   D93        1.11459   0.00070   0.01280   0.00205   0.01463   1.12922
   D94       -2.03541   0.00066   0.00966   0.00285   0.01239  -2.02302
   D95        1.44872  -0.00038   0.01585  -0.05406  -0.03822   1.41051
   D96       -2.77144  -0.00019   0.01540  -0.05271  -0.03731  -2.80875
   D97       -0.70331  -0.00029   0.01560  -0.05563  -0.04003  -0.74333
   D98       -2.82377  -0.00035   0.01413  -0.04800  -0.03387  -2.85765
   D99       -0.76075  -0.00016   0.01368  -0.04665  -0.03297  -0.79372
   D100       1.30738  -0.00025   0.01388  -0.04956  -0.03568   1.27170
   D101      -0.78630  -0.00017   0.01401  -0.05051  -0.03650  -0.82280
   D102       1.27672   0.00002   0.01357  -0.04916  -0.03559   1.24112
   D103      -2.93833  -0.00008   0.01376  -0.05208  -0.03831  -2.97665
   D104       3.13155   0.00001  -0.00439   0.00414  -0.00024   3.13130
   D105       0.00807   0.00019  -0.00537   0.00600   0.00002   0.00809
   D106      -0.00156   0.00006  -0.00120   0.00333   0.00201   0.00045
   D107      -3.12504   0.00024  -0.00219   0.00518   0.00228  -3.12277
   D108      -3.13610  -0.00001   0.00323  -0.00468  -0.00132  -3.13742
   D109       0.00700   0.00001   0.00297  -0.00188   0.00111   0.00811
   D110      -0.00278  -0.00005   0.00018  -0.00388  -0.00352  -0.00631
   D111       3.14032  -0.00003  -0.00009  -0.00107  -0.00110   3.13922
   D112       0.00880   0.00000   0.00098  -0.00083   0.00013   0.00894
   D113      -3.13620   0.00003   0.00103  -0.00060   0.00029  -3.13591
   D114       3.13203  -0.00018   0.00196  -0.00264  -0.00010   3.13192
   D115      -0.01298  -0.00015   0.00201  -0.00242   0.00006  -0.01292
   D116       0.96269   0.00002   0.00268   0.01627   0.01964   0.98233
   D117      -2.16064   0.00020   0.00169   0.01812   0.01989  -2.14075
   D118      -0.00009  -0.00002   0.00106   0.00192   0.00290   0.00280
   D119      -3.13624   0.00002   0.00012   0.00170   0.00175  -3.13449
   D120       3.13999  -0.00004   0.00132  -0.00088   0.00047   3.14046
   D121       0.00384  -0.00001   0.00039  -0.00110  -0.00067   0.00317
   D122      -0.01166  -0.00007   0.00025  -0.00114  -0.00077  -0.01243
   D123       3.13373   0.00001   0.00005  -0.00049  -0.00044   3.13329
   D124       3.13336  -0.00010   0.00020  -0.00136  -0.00093   3.13243
   D125      -0.00443  -0.00002   0.00001  -0.00072  -0.00060  -0.00503
   D126      -0.74576   0.00045   0.00149  -0.02460  -0.02063  -0.76639
   D127       0.00727   0.00008  -0.00126   0.00059  -0.00074   0.00653
   D128      -3.13812   0.00000  -0.00106  -0.00006  -0.00107  -3.13919
   D129      -3.13980   0.00005  -0.00032   0.00080   0.00041  -3.13939
   D130      -0.00201  -0.00004  -0.00012   0.00016   0.00008  -0.00193
         Item               Value     Threshold  Converged?
 Maximum Force            0.001622     0.000450     NO 
 RMS     Force            0.000308     0.000300     NO 
 Maximum Displacement     0.109515     0.001800     NO 
 RMS     Displacement     0.024768     0.001200     NO 
 Predicted change in Energy=-1.759885D-04
 GradGradGradGradGradGradGradGradGradGradGradGradGradGradGradGradGradGrad

                          Input orientation:                          
 ---------------------------------------------------------------------
 Center     Atomic      Atomic             Coordinates (Angstroms)
 Number     Number       Type             X           Y           Z
 ---------------------------------------------------------------------
      1          6           0        3.933962   -1.683137   -0.717680
      2          6           0        4.566586   -2.493798    0.217285
      3          6           0        4.280119   -2.370761    1.577448
      4          6           0        3.307421   -1.474337    1.996849
      5          6           0        2.623626   -0.716267    1.045665
      6          6           0        2.966736   -0.761059   -0.308716
      7         16           0        2.281314    0.335549   -1.514190
      8          6           0        2.123220    1.823109   -0.569549
      9          6           0        1.671368    1.847369    0.753742
     10         16           0        1.313391    0.339898    1.621694
     11          6           0        1.509281    3.042566    1.452436
     12          6           0        1.741162    4.246081    0.795932
     13          6           0        2.154914    4.238216   -0.534945
     14          6           0        2.356848    3.038917   -1.211769
     15          1           0        2.339393    5.175052   -1.050572
     16          1           0        2.703856    3.046208   -2.240164
     17          1           0        1.189338    3.033387    2.489825
     18          1           0        1.601656    5.183000    1.323817
     19          1           0        4.208369   -1.743634   -1.765798
     20          1           0        3.059894   -1.384987    3.049479
     21          1           0        5.316032   -3.203633   -0.116924
     22          1           0        4.806552   -2.974997    2.307918
     23          6           0       -0.280657   -0.378725    0.891275
     24          1           0       -0.022424   -0.798118   -0.090754
     25          6           0       -1.309967    0.773757    0.794649
     26          1           0       -1.076508    1.556341    1.520309
     27          6           0       -0.745779   -1.516611    1.810016
     28          1           0       -1.622273   -1.915568    1.296336
     29          6           0        0.221835   -2.679674    2.016445
     30          1           0        0.994699   -2.463852    2.758411
     31          1           0       -0.341965   -3.540455    2.388115
     32          1           0        0.692981   -2.970849    1.073374
     33          1           0       -1.089852   -1.116344    2.770677
     34          6           0       -2.751511    0.368650    0.985656
     35          6           0       -3.362748   -0.564673    0.142139
     36          6           0       -3.477526    0.932094    2.034909
     37          6           0       -4.688060   -0.925343    0.352391
     38          1           0       -2.786863   -1.014503   -0.664123
     39          6           0       -4.810583    0.572766    2.238912
     40          1           0       -3.005206    1.655970    2.693697
     41          6           0       -5.419653   -0.353115    1.396418
     42          1           0       -5.154953   -1.654580   -0.303043
     43          1           0       -5.370037    1.021514    3.054309
     44          1           0       -6.457417   -0.632350    1.552108
     45         35           0       -1.173455    1.694311   -0.945872
     46         35           0       -0.645363   -2.439111   -1.772372
 ---------------------------------------------------------------------
                    Distance matrix (angstroms):
                    1          2          3          4          5
     1  C    0.000000
     2  C    1.389800   0.000000
     3  C    2.420797   1.395437   0.000000
     4  C    2.793710   2.406584   1.387666   0.000000
     5  C    2.400251   2.760602   2.400857   1.395348   0.000000
     6  C    1.397500   2.416316   2.806017   2.437307   1.397884
     7  S    2.727777   4.028111   4.569196   4.081173   2.788611
     8  C    3.948987   5.022433   5.181733   4.343027   3.050861
     9  C    4.443972   5.245551   5.027593   3.905856   2.750317
    10  S    4.053731   4.537123   4.018844   2.721828   1.778766
    11  C    5.737660   6.443915   6.082539   4.892045   3.941580
    12  C    6.500386   7.331018   7.130194   6.051326   5.046386
    13  C    6.185533   7.190412   7.256533   6.353858   5.221582
    14  C    5.002920   6.126669   6.383049   5.618566   4.389600
    15  H    7.048987   8.085735   8.222663   7.378226   6.259603
    16  H    5.118381   6.340385   6.811924   6.225102   4.995931
    17  H    6.329822   6.864402   6.292072   5.004885   4.266460
    18  H    7.533339   8.303521   8.018590   6.905269   5.993592
    19  H    1.085132   2.150276   3.402312   3.878369   3.386919
    20  H    3.878708   3.394246   2.151180   1.085026   2.157032
    21  H    2.140778   1.085002   2.153529   3.390135   3.845472
    22  H    3.403609   2.158676   1.084353   2.143861   3.385308
    23  C    4.696088   5.331375   5.023914   3.911133   2.927905
    24  H    4.102351   4.901962   4.875241   3.987884   2.880924
    25  C    5.985170   6.748640   6.461411   5.274417   4.213826
    26  H    6.372411   7.067249   6.642202   5.350788   4.368183
    27  C    5.321367   5.631421   5.103265   4.057723   3.546500
    28  H    5.914561   6.308778   5.926589   4.998728   4.419141
    29  C    4.716822   4.706207   4.093631   3.312712   3.250535
    30  H    4.618656   4.383673   3.492467   2.628269   2.939549
    31  H    5.601709   5.468260   4.836221   4.211882   4.309633
    32  H    3.920463   3.995658   3.671752   3.150818   2.968383
    33  H    6.142361   6.357081   5.642158   4.479172   4.114079
    34  C    7.197689   7.895476   7.569571   6.413249   5.483861
    35  C    7.431839   8.160975   7.983451   6.982735   6.056072
    36  C    8.327444   8.930186   8.443884   7.199157   6.396854
    37  C    8.721156   9.387586   9.166146   8.181280   7.347454
    38  H    6.754216   7.552378   7.536997   6.665772   5.682052
    39  C    9.502505  10.070854   9.578244   8.375632   7.638907
    40  H    8.422540   8.982496   8.398603   7.080514   6.326710
    41  C    9.681347  10.280946   9.909049   8.819267   8.059109
    42  H    9.098413   9.771559   9.647267   8.771190   7.950204
    43  H   10.397473  10.915246  10.335094   9.090972   8.423371
    44  H   10.688164  11.259458  10.877381   9.811157   9.095541
    45  Br   6.127392   7.200088   7.254890   6.227213   4.918834
    46  Br   4.759631   5.579080   5.957041   5.546378   4.647129
                    6          7          8          9         10
     6  C    0.000000
     7  S    1.767914   0.000000
     8  C    2.730839   1.769230   0.000000
     9  C    3.100112   2.793053   1.398519   0.000000
    10  S    2.769863   3.281869   2.767180   1.775939   0.000000
    11  C    4.437724   4.089602   2.439757   1.393894   2.715038
    12  C    5.271976   4.573913   2.807364   2.400098   4.015362
    13  C    5.069811   4.025631   2.415562   2.758746   4.533888
    14  C    3.953137   2.721279   1.394711   2.398521   4.049941
    15  H    6.015091   4.862006   3.393174   3.843862   5.618932
    16  H    4.277251   2.837825   2.150363   3.386254   4.916447
    17  H    5.038730   4.950038   3.420040   2.157076   2.832653
    18  H    6.313513   5.658091   3.891751   3.384712   4.860809
    19  H    2.151789   2.846023   4.301223   5.067520   4.919056
    20  H    3.416934   4.938978   4.926114   4.200778   2.839731
    21  H    3.394428   4.866998   5.972190   6.289217   5.621436
    22  H    3.890144   5.651995   6.204991   5.958193   4.864320
    23  C    3.483061   3.586105   3.572213   2.963919   1.894972
    24  H    2.997325   2.935742   3.421091   3.252800   2.451930
    25  C    4.675816   4.291860   3.840435   3.169018   2.784644
    26  H    5.006346   4.687588   3.831048   2.867603   2.683585
    27  C    4.340812   4.862523   5.004719   4.274889   2.778897
    28  H    4.996807   5.310798   5.611412   5.030127   3.716330
    29  C    4.077001   5.079213   5.529710   4.918301   3.234987
    30  H    4.024388   5.267555   5.543186   4.802417   3.042155
    31  H    5.093666   6.093684   6.602479   5.979409   4.287743
    32  H    3.458801   4.488937   5.265626   4.926929   3.412713
    33  H    5.105369   5.642060   5.488290   4.525037   3.035849
    34  C    5.970761   5.619577   5.319503   4.669288   4.114462
    35  C    6.348559   5.950569   6.025268   5.615544   4.987345
    36  C    7.063133   6.790891   6.240630   5.384257   4.845031
    37  C    7.685047   7.324353   7.402533   6.949197   6.263336
    38  H    5.770134   5.313349   5.671852   5.484203   4.885842
    39  C    8.291935   8.027269   7.584750   6.770970   6.159403
    40  H    7.107785   6.884556   6.080909   5.066597   4.640206
    41  C    8.567696   8.261404   8.092954   7.452365   6.772363
    42  H    8.170694   7.792661   8.070759   7.744618   7.037190
    43  H    9.164567   8.937836   8.362045   7.453592   6.869148
    44  H    9.606971   9.311522   9.173769   8.536015   7.831703
    45  Br   4.855511   3.755616   3.320584   3.317399   3.822464
    46  Br   4.243277   4.041142   5.222868   5.488388   4.804091
                   11         12         13         14         15
    11  C    0.000000
    12  C    1.390401   0.000000
    13  C    2.407510   1.393731   0.000000
    14  C    2.795777   2.422226   1.391828   0.000000
    15  H    3.391405   2.151846   1.085156   2.142279   0.000000
    16  H    3.881020   3.403579   2.151741   1.085386   2.465753
    17  H    1.085645   2.155090   3.396055   3.881355   4.294620
    18  H    2.146284   1.084409   2.157246   3.405379   2.486371
    19  H    6.367874   6.966079   6.443151   5.158282   7.202280
    20  H    4.955620   6.206968   6.729599   6.182511   7.769404
    21  H    7.481259   8.313316   8.096204   6.994632   8.940606
    22  H    6.914833   7.989161   8.194114   7.386231   9.153667
    23  C    3.901796   5.048334   5.411308   4.802032   6.440487
    24  H    4.413435   5.416677   5.504795   4.651930   6.494474
    25  C    3.678088   4.622383   5.076977   4.754177   6.007833
    26  H    2.983249   3.962157   4.675319   4.631438   5.601149
    27  C    5.098946   6.357819   6.857907   6.285723   7.904403
    28  H    5.866352   7.037686   7.449147   6.831612   8.454564
    29  C    5.892339   7.194727   7.622571   6.905211   8.694099
    30  H    5.682517   7.030770   7.557116   6.920856   8.641146
    31  H    6.902084   8.216119   8.676774   7.970627   9.745476
    32  H    6.080394   7.297927   7.529579   6.641357   8.577734
    33  H    5.078365   6.377293   7.080040   6.708638   8.120549
    34  C    5.051936   5.937556   6.431079   6.168819   7.291434
    35  C    6.202074   7.044196   7.346481   6.894397   8.178105
    36  C    5.446247   6.304941   7.018474   7.001396   7.833225
    37  C    7.440526   8.262884   8.618352   8.233631   9.411068
    38  H    6.276662   7.092850   7.213106   6.571750   8.046019
    39  C    6.830750   7.648582   8.345536   8.328336   9.117231
    40  H    4.883029   5.730463   6.612032   6.776196   7.414055
    41  C    7.716470   8.531733   9.065570   8.875950   9.836217
    42  H    8.340079   9.142317   9.392177   8.904036  10.167000
    43  H    7.346813   8.128177   8.936152   9.053955   9.671464
    44  H    8.774008   9.570141  10.111897   9.940246  10.857427
    45  Br   3.842752   4.247400   4.209318   3.787045   4.946374
    46  Br   6.714957   7.548740   7.345711   6.271868   8.210069
                   16         17         18         19         20
    16  H    0.000000
    17  H    4.966561   0.000000
    18  H    4.299149   2.480003   0.000000
    19  H    5.042932   7.074236   8.019908   0.000000
    20  H    6.909600   4.830551   6.945705   4.963317   0.000000
    21  H    7.098740   7.919921   9.284822   2.465218   4.292288
    22  H    7.833345   7.015555   8.820019   4.297586   2.475654
    23  C    5.517553   4.044596   5.887527   5.392066   4.102400
    24  H    5.179904   4.775792   6.357076   4.647514   4.439162
    25  C    5.521312   3.771747   5.310271   6.583706   5.370300
    26  H    5.536426   2.873270   4.512629   7.044023   5.300905
    27  C    7.008798   4.990922   7.115590   6.114047   4.004590
    28  H    7.472713   5.815645   7.796418   6.588066   5.027695
    29  C    7.554129   5.813710   8.012820   5.574405   3.286024
    30  H    7.633330   5.507237   7.803896   5.595968   2.348127
    31  H    8.607097   6.750602   9.000503   6.417874   4.081188
    32  H    7.157383   6.188987   8.208146   4.682405   3.467309
    33  H    7.538407   4.742769   7.001382   7.003160   4.167769
    34  C    6.880135   4.989352   6.499413   7.776386   6.411477
    35  C    7.451008   6.259325   7.686183   7.896328   7.097597
    36  C    7.807381   5.138288   6.661377   8.982086   7.009713
    37  C    8.782652   7.401619   8.821340   9.181654   8.216833
    38  H    7.008657   6.491762   7.849844   7.118890   6.936330
    39  C    9.091030   6.489736   7.950375  10.136317   8.150720
    40  H    7.672622   4.419620   5.961517   9.136743   6.794074
    41  C    9.527409   7.506177   8.941623  10.228977   8.700580
    42  H    9.360060   8.368225   9.749407   9.477310   8.876701
    43  H    9.865018   6.884161   8.301630  11.073633   8.766699
    44  H   10.575540   8.531694   9.940778  11.225082   9.663737
    45  Br   4.305387   4.379490   5.002367   6.438616   6.585298
    46  Br   6.443975   7.175004   8.528308   4.903310   6.171738
                   21         22         23         24         25
    21  H    0.000000
    22  H    2.488313   0.000000
    23  C    6.349763   5.884488   0.000000
    24  H    5.855450   5.814760   1.098615   0.000000
    25  C    7.781674   7.331777   1.548235   2.216416   0.000000
    26  H    8.136488   7.467513   2.184844   3.041397   1.092485
    27  C    6.580629   5.762220   1.534668   2.156942   2.568086
    28  H    7.196977   6.593594   2.079878   2.394207   2.753488
    29  C    5.547669   4.603456   2.610148   2.835525   3.970566
    30  H    5.242971   3.872265   3.075789   3.453541   4.432827
    31  H    6.196902   5.180097   3.498688   3.710432   4.699850
    32  H    4.779497   4.294833   2.774930   2.566662   4.255768
    33  H    7.330100   6.199704   2.175093   3.070579   2.743286
    34  C    8.891689   8.369747   2.583137   3.157201   1.509518
    35  C    9.074825   8.788500   3.177274   3.356561   2.535957
    36  C    9.952953   9.163288   3.639521   4.410193   2.502324
    37  C   10.270964   9.908220   4.473744   4.688360   3.807105
    38  H    8.411220   8.386688   3.017374   2.831554   2.739911
    39  C   11.061622  10.250887   4.820964   5.498467   3.792177
    40  H   10.037844   9.089458   3.848620   4.761586   2.694164
    41  C   11.210289  10.596244   5.163827   5.616030   4.303660
    42  H   10.586583  10.382303   5.178124   5.207826   4.678213
    43  H   11.920598  10.958658   5.704487   6.465249   4.653130
    44  H   12.165988  11.529799   6.217186   6.643464   5.389539
    45  Br   8.172542   8.255306   2.910271   2.875466   1.973694
    46  Br   6.234037   6.830762   3.387213   2.430791   4.165791
                   26         27         28         29         30
    26  H    0.000000
    27  C    3.104247   0.000000
    28  H    3.521673   1.091456   0.000000
    29  C    4.458214   1.526960   2.122063   0.000000
    30  H    4.688790   2.196812   3.047429   1.092891   0.000000
    31  H    5.222066   2.143177   2.339108   1.094053   1.755808
    32  H    4.881219   2.174276   2.554159   1.093684   1.785337
    33  H    2.950737   1.096116   1.759520   2.175636   2.482193
    34  C    2.121815   2.873454   2.566974   4.381278   5.019942
    35  C    3.409538   3.246002   2.487236   4.564591   5.425782
    36  C    2.533651   3.675483   3.478021   5.170153   5.661864
    37  C    4.534986   4.244508   3.357175   5.473008   6.360007
    38  H    3.782367   3.246460   2.451854   4.360104   5.302317
    39  C    3.927739   4.590434   4.152780   5.996090   6.572080
    40  H    2.259788   3.993892   4.076887   5.447043   5.742505
    41  C    4.745976   4.834241   4.107478   6.133816   6.888697
    42  H    5.501668   4.891306   3.886639   5.944804   6.917055
    43  H    4.590598   5.419789   5.075693   6.785646   7.262589
    44  H    5.809094   5.785435   5.009061   7.001397   7.768115
    45  Br   2.471939   4.252981   4.273191   5.463873   5.976029
    46  Br   5.195312   3.700620   3.262731   3.894231   4.818548
                   31         32         33         34         35
    31  H    0.000000
    32  H    1.767515   0.000000
    33  H    2.565541   3.081967   0.000000
    34  C    4.801448   4.798382   2.855279   0.000000
    35  C    4.798418   4.806852   3.518467   1.398650   0.000000
    36  C    5.473590   5.792291   3.230857   1.394811   2.415794
    37  C    5.465484   5.801681   4.339549   2.413641   1.389510
    38  H    4.655547   4.353792   3.832502   2.153168   1.088141
    39  C    6.075310   6.648677   4.120644   2.419110   2.790421
    40  H    5.847141   6.140805   3.370494   2.153824   3.401402
    41  C    6.076637   6.657416   4.606331   2.794397   2.418435
    42  H    5.827839   6.150238   5.124695   3.395695   2.144315
    43  H    6.821795   7.524843   4.792793   3.400329   3.876329
    44  H    6.823103   7.538300   5.525388   3.880285   3.401407
    45  Br   6.261758   5.415224   4.660419   2.824612   3.328630
    46  Br   4.314471   3.189385   4.752533   4.463865   3.816157
                   36         37         38         39         40
    36  C    0.000000
    37  C    2.783223   0.000000
    38  H    3.398680   2.157730   0.000000
    39  C    1.395628   2.412116   3.878463   0.000000
    40  H    1.086777   3.869998   4.295818   2.153961   0.000000
    41  C    2.414806   1.397378   3.408056   1.392127   3.398369
    42  H    3.869194   1.085988   2.479502   3.397234   4.955967
    43  H    2.151458   3.399369   4.964362   1.085926   2.474874
    44  H    3.400049   2.157729   4.304729   2.153152   4.296207
    45  Br   3.843796   4.571708   3.165460   4.962803   4.074707
    46  Br   5.820786   4.811393   2.800669   6.520035   6.502639
                   41         42         43         44         45
    41  C    0.000000
    42  H    2.156860   0.000000
    43  H    2.154222   4.298785   0.000000
    44  H    1.085894   2.486555   2.484808   0.000000
    45  Br   5.263883   5.242197   5.836557   6.290748   0.000000
    46  Br   6.098070   4.807372   7.589158   6.935166   4.248195
                   46
    46  Br   0.000000
 Stoichiometry    C22H20Br2S2
 Framework group  C1[X(C22H20Br2S2)]
 Deg. of freedom   132
 Full point group                 C1      NOp   1
 Largest Abelian subgroup         C1      NOp   1
 Largest concise Abelian subgroup C1      NOp   1
                         Standard orientation:                         
 ---------------------------------------------------------------------
 Center     Atomic      Atomic             Coordinates (Angstroms)
 Number     Number       Type             X           Y           Z
 ---------------------------------------------------------------------
      1          6           0        3.883910   -1.674521   -0.489953
      2          6           0        4.456033   -2.442064    0.517566
      3          6           0        4.063536   -2.280486    1.846882
      4          6           0        3.046544   -1.389835    2.160064
      5          6           0        2.425538   -0.676358    1.134247
      6          6           0        2.872749   -0.758467   -0.187623
      7         16           0        2.264067    0.285022   -1.478419
      8          6           0        2.008760    1.799137   -0.599528
      9          6           0        1.455887    1.857623    0.683736
     10         16           0        1.057315    0.372501    1.572279
     11          6           0        1.220451    3.071523    1.327132
     12          6           0        1.482100    4.257340    0.649937
     13          6           0        1.997303    4.214256   -0.644357
     14          6           0        2.270844    2.997735   -1.262772
     15          1           0        2.205294    5.137243   -1.175769
     16          1           0        2.695936    2.978328   -2.261262
     17          1           0        0.821677    3.089857    2.336720
     18          1           0        1.286662    5.208037    1.133591
     19          1           0        4.239282   -1.763706   -1.511358
     20          1           0        2.717138   -1.271152    3.187044
     21          1           0        5.240780   -3.147797    0.265885
     22          1           0        4.542114   -2.850437    2.635514
     23          6           0       -0.463433   -0.400041    0.746795
     24          1           0       -0.123279   -0.846033   -0.197843
     25          6           0       -1.501357    0.728647    0.532760
     26          1           0       -1.337659    1.538726    1.247252
     27          6           0       -0.978911   -1.516258    1.665243
     28          1           0       -1.806399   -1.948497    1.099813
     29          6           0       -0.010780   -2.653144    1.984334
     30          1           0        0.698861   -2.398497    2.775519
     31          1           0       -0.587085   -3.512113    2.340702
     32          1           0        0.536475   -2.965642    1.090465
     33          1           0       -1.402672   -1.091726    2.582668
     34          6           0       -2.946360    0.302246    0.626528
     35          6           0       -3.475052   -0.669571   -0.229205
     36          6           0       -3.760430    0.885353    1.597494
     37          6           0       -4.806412   -1.048702   -0.108871
     38          1           0       -2.831278   -1.134152   -0.973362
     39          6           0       -5.099053    0.507212    1.710963
     40          1           0       -3.352479    1.639200    2.265608
     41          6           0       -5.625786   -0.457094    0.856163
     42          1           0       -5.209123   -1.807692   -0.773046
     43          1           0       -5.727132    0.971325    2.465517
     44          1           0       -6.667651   -0.751076    0.941368
     45         35           0       -1.246473    1.594680   -1.222371
     46         35           0       -0.587186   -2.552445   -1.865686
 ---------------------------------------------------------------------
 Rotational constants (GHZ):           0.1737612           0.1238284           0.0994805
 Standard basis: 6-31+G(d,p) (6D, 7F)
 There are   632 symmetry adapted cartesian basis functions of A   symmetry.
 There are   632 symmetry adapted basis functions of A   symmetry.
   632 basis functions,  1130 primitive gaussians,   632 cartesian basis functions
   127 alpha electrons      127 beta electrons
       nuclear repulsion energy      3960.8702419833 Hartrees.
 NAtoms=   46 NActive=   46 NUniq=   46 SFac= 1.00D+00 NAtFMM=   60 NAOKFM=F Big=F
 Integral buffers will be    131072 words long.
 Raffenetti 2 integral format.
 Two-electron integral symmetry is turned on.
 Nuclear repulsion after empirical dispersion term =     3960.8233794155 Hartrees.
 ------------------------------------------------------------------------------
 Polarizable Continuum Model (PCM)
 =================================
 Model                : PCM.
 Atomic radii         : SMD-Coulomb.
 Polarization charges : Total charges.
 Charge compensation  : None.
 Solution method      : Matrix inversion.
 Cavity type          : VdW (van der Waals Surface) (Alpha=1.000).
 Cavity algorithm     : GePol (No added spheres)
                        Default sphere list used, NSphG=   46.
                        Lebedev-Laikov grids with approx.  5.0 points / Ang**2.
                        Smoothing algorithm: York/Karplus (Gamma=1.0000).
                        Polarization charges: spherical gaussians, with
                                              point-specific exponents (IZeta= 3).
                        Self-potential: point-specific (ISelfS= 7).
                        Self-field    : sphere-specific E.n sum rule (ISelfD= 2).
 1st derivatives      : Analytical E(r).r(x)/FMM algorithm (CHGder, D1EAlg=3).
                        Cavity 1st derivative terms included.
 Solvent              : Dichloromethane, Eps=   8.930000 Eps(inf)=   2.028346
 ------------------------------------------------------------------------------
 ------------------------------------------------------------------------------
 Atomic radii for non-electrostatic terms: SMD-CDS.
 ------------------------------------------------------------------------------
 Nuclear repulsion after PCM non-electrostatic terms =     3960.8055663871 Hartrees.
 One-electron integrals computed using PRISM.
 NBasis=   632 RedAO= T EigKep=  1.00D-06  NBF=   632
 NBsUse=   630 1.00D-06 EigRej=  7.51D-07 NBFU=   630
 Initial guess from the checkpoint file:  "/home/ansgus3642/gaussian/scratch/Gau-114257.chk"
 B after Tr=     0.000000    0.000000    0.000000
         Rot=    0.999985   -0.002249    0.002844   -0.004083 Ang=  -0.63 deg.
 ExpMin= 3.50D-02 ExpMax= 5.74D+05 ExpMxC= 5.74D+03 IAcc=3 IRadAn=         5 AccDes= 0.00D+00
 Harris functional with IExCor= 4639 and IRadAn=       5 diagonalized for initial guess.
 HarFok:  IExCor= 4639 AccDes= 0.00D+00 IRadAn=         5 IDoV= 1 UseB2=F ITyADJ=14
 ICtDFT=  3500011 ScaDFX=  1.000000  1.000000  1.000000  1.000000
 FoFCou: FMM=F IPFlag=           0 FMFlag=      100000 FMFlg1=           0
         NFxFlg=           0 DoJE=T BraDBF=F KetDBF=T FulRan=T
         wScrn=  0.000000 ICntrl=       500 IOpCl=  0 I1Cent=   200000004 NGrid=           0
         NMat0=    1 NMatS0=      1 NMatT0=    0 NMatD0=    1 NMtDS0=    0 NMtDT0=    0
 Petite list used in FoFCou.
 Requested convergence on RMS density matrix=1.00D-08 within 128 cycles.
 Requested convergence on MAX density matrix=1.00D-06.
 Requested convergence on             energy=1.00D-06.
 No special actions if energy rises.
 Inv3:  Mode=1 IEnd=    33567075.
 Iteration    1 A*A^-1 deviation from unit magnitude is 3.22D-15 for   2953.
 Iteration    1 A*A^-1 deviation from orthogonality  is 2.11D-15 for   1769    647.
 Iteration    1 A^-1*A deviation from unit magnitude is 3.00D-15 for   2590.
 Iteration    1 A^-1*A deviation from orthogonality  is 4.51D-15 for   1003    963.
 Error on total polarization charges =  0.04823
 SCF Done:  E(RwB97XD) =  -6790.04041110     A.U. after   18 cycles
            NFock= 18  Conv=0.40D-08     -V/T= 2.0064
 SMD-CDS (non-electrostatic) energy       (kcal/mol) =     -11.18
 (included in total energy above)
 D1PCM: PCM CHGder 1st derivatives, ID1Alg=3 FixD1E=F DoIter=F DoCFld=F I1PDM=0.
 Calling FoFJK, ICntrl=      2127 FMM=F ISym2X=0 I1Cent= 0 IOpClX= 0 NMat=1 NMatS=1 NMatT=0.
 ***** Axes restored to original set *****
 -------------------------------------------------------------------
 Center     Atomic                   Forces (Hartrees/Bohr)
 Number     Number              X              Y              Z
 -------------------------------------------------------------------
      1        6          -0.000056033    0.000025151   -0.000000263
      2        6           0.000014617    0.000062789   -0.000051344
      3        6           0.000004695    0.000013370    0.000021518
      4        6          -0.000132558   -0.000076545   -0.000140975
      5        6          -0.000293373    0.000010664   -0.000126671
      6        6           0.000185060   -0.000048838    0.000065658
      7       16          -0.000101215   -0.000180257   -0.000111098
      8        6          -0.000349367    0.000035184   -0.000076879
      9        6           0.000369235    0.000010349    0.000092999
     10       16          -0.000448908   -0.000522939    0.000155794
     11        6          -0.000198971    0.000037778    0.000152202
     12        6           0.000045783   -0.000069290    0.000069994
     13        6          -0.000081804   -0.000047057   -0.000069496
     14        6           0.000190519    0.000145679    0.000069598
     15        1          -0.000013462    0.000010406    0.000007956
     16        1          -0.000013243    0.000032094    0.000027097
     17        1           0.000033885    0.000023297   -0.000015662
     18        1          -0.000000809    0.000000510    0.000022626
     19        1           0.000041710    0.000012445    0.000018421
     20        1           0.000083679    0.000048460    0.000065880
     21        1           0.000003331    0.000006375   -0.000005031
     22        1          -0.000021300   -0.000018608   -0.000002358
     23        6           0.000446699   -0.000650045    0.000105111
     24        1          -0.000864250    0.001297887    0.000119111
     25        6           0.000057743   -0.000192322    0.000007417
     26        1          -0.000043781    0.000241606   -0.000395769
     27        6          -0.000115422    0.000268311    0.000133271
     28        1          -0.000174668    0.000287605   -0.000096150
     29        6          -0.000125996    0.000177078    0.000039850
     30        1          -0.000089415   -0.000026987   -0.000282779
     31        1          -0.000032619    0.000040602   -0.000023349
     32        1           0.000304360    0.000052428   -0.000035046
     33        1           0.000061604   -0.000090475    0.000133527
     34        6           0.000630576   -0.000101400    0.000587968
     35        6           0.000012907    0.000372249    0.000030257
     36        6          -0.000022147    0.000078018   -0.000291193
     37        6          -0.000064277   -0.000096937    0.000082508
     38        1          -0.000029518   -0.000937979   -0.000811541
     39        6           0.000185643   -0.000138900    0.000018335
     40        1           0.000158955    0.000142330    0.000145385
     41        6           0.000015315    0.000135612   -0.000050069
     42        1          -0.000014366    0.000018291    0.000011353
     43        1          -0.000033127   -0.000023851   -0.000005270
     44        1           0.000018930   -0.000007166    0.000006101
     45       35           0.000173831    0.000420989    0.000332723
     46       35           0.000281549   -0.000777964    0.000068285
 -------------------------------------------------------------------
 Cartesian Forces:  Max     0.001297887 RMS     0.000251445

 GradGradGradGradGradGradGradGradGradGradGradGradGradGradGradGradGradGrad
 Berny optimization.
 Using GEDIIS/GDIIS optimizer.
 FormGI is forming the generalized inverse of G from B-inverse, IUseBI=4.
 Internal  Forces:  Max     0.000950782 RMS     0.000203760
 Search for a local minimum.
 Step number   5 out of a maximum of  275
 All quantities printed in internal units (Hartrees-Bohrs-Radians)
 Mixed Optimization -- En-DIIS/RFO-DIIS
 Swapping is turned off.
 Update second derivatives using D2CorX and points    3    4    5
 DE= -1.66D-04 DEPred=-1.76D-04 R= 9.46D-01
 TightC=F SS=  1.41D+00  RLast= 1.77D-01 DXNew= 2.1876D+00 5.3037D-01
 Trust test= 9.46D-01 RLast= 1.77D-01 DXMaxT set to 1.30D+00
 ITU=  1  1  1  1  0
     Eigenvalues ---    0.00075   0.00166   0.00329   0.00691   0.00783
     Eigenvalues ---    0.00878   0.01038   0.01172   0.01358   0.01369
     Eigenvalues ---    0.01521   0.01635   0.01676   0.01784   0.01791
     Eigenvalues ---    0.01817   0.01821   0.01893   0.02035   0.02079
     Eigenvalues ---    0.02208   0.02265   0.02295   0.02324   0.02477
     Eigenvalues ---    0.02538   0.02565   0.02598   0.02610   0.02614
     Eigenvalues ---    0.02801   0.02823   0.02852   0.02921   0.03096
     Eigenvalues ---    0.03231   0.03307   0.03510   0.03867   0.04029
     Eigenvalues ---    0.04315   0.04542   0.04662   0.05156   0.06114
     Eigenvalues ---    0.06821   0.07595   0.08596   0.09650   0.10349
     Eigenvalues ---    0.10912   0.11040   0.11103   0.11121   0.11736
     Eigenvalues ---    0.11770   0.11841   0.11937   0.12283   0.12337
     Eigenvalues ---    0.12383   0.12403   0.12542   0.12574   0.12762
     Eigenvalues ---    0.13281   0.14341   0.15191   0.16081   0.16132
     Eigenvalues ---    0.16335   0.16810   0.17055   0.17413   0.17811
     Eigenvalues ---    0.18311   0.18603   0.18949   0.19267   0.19372
     Eigenvalues ---    0.19506   0.19863   0.20250   0.20832   0.21660
     Eigenvalues ---    0.23080   0.24260   0.24585   0.24676   0.27171
     Eigenvalues ---    0.27594   0.27871   0.29362   0.30196   0.30332
     Eigenvalues ---    0.33516   0.33846   0.34057   0.34522   0.34812
     Eigenvalues ---    0.35007   0.35298   0.36051   0.36227   0.36466
     Eigenvalues ---    0.36501   0.36621   0.36659   0.36718   0.36725
     Eigenvalues ---    0.36831   0.36888   0.36909   0.37009   0.37069
     Eigenvalues ---    0.37121   0.37558   0.40224   0.40869   0.42313
     Eigenvalues ---    0.42587   0.42940   0.43061   0.46815   0.48073
     Eigenvalues ---    0.48112   0.48194   0.48327   0.48461   0.51654
     Eigenvalues ---    0.51827   0.52173
 En-DIIS/RFO-DIIS/Sim-DIIS IScMMF=       -3 using points:     5    4    3    2
 RFO step:  Lambda=-3.17862518D-04.
 DidBck=F Rises=F RFO-DIIS coefs:    1.29805   -0.24643    0.33205   -0.38367
 Iteration  1 RMS(Cart)=  0.06606164 RMS(Int)=  0.00127040
 Iteration  2 RMS(Cart)=  0.00189571 RMS(Int)=  0.00097959
 Iteration  3 RMS(Cart)=  0.00000846 RMS(Int)=  0.00097959
 Iteration  4 RMS(Cart)=  0.00000002 RMS(Int)=  0.00097959
 Variable       Old X    -DE/DX   Delta X   Delta X   Delta X     New X
                                 (Linear)    (Quad)   (Total)
    R1        2.62634  -0.00006  -0.00028  -0.00025  -0.00052   2.62582
    R2        2.64089  -0.00007   0.00007   0.00000   0.00007   2.64096
    R3        2.05060  -0.00001  -0.00003   0.00005   0.00002   2.05062
    R4        2.63699   0.00002   0.00009  -0.00002   0.00008   2.63707
    R5        2.05036   0.00000  -0.00001   0.00003   0.00002   2.05038
    R6        2.62231   0.00000  -0.00026   0.00030   0.00005   2.62236
    R7        2.04913   0.00000   0.00000   0.00002   0.00002   2.04915
    R8        2.63683  -0.00006   0.00002   0.00017   0.00019   2.63701
    R9        2.05040   0.00005  -0.00018   0.00010  -0.00008   2.05032
   R10        2.64162   0.00006  -0.00012   0.00028   0.00013   2.64174
   R11        3.36138  -0.00013   0.00075   0.00213   0.00286   3.36424
   R12        3.34087   0.00008  -0.00134  -0.00024  -0.00159   3.33928
   R13        3.34336   0.00018  -0.00130  -0.00018  -0.00144   3.34192
   R14        2.64282  -0.00004   0.00005   0.00013   0.00020   2.64302
   R15        2.63562   0.00012  -0.00009   0.00050   0.00041   2.63603
   R16        3.35604  -0.00011  -0.00103   0.00151   0.00048   3.35651
   R17        2.63408   0.00007  -0.00023   0.00038   0.00014   2.63422
   R18        3.58098  -0.00079   0.00209  -0.00139   0.00069   3.58167
   R19        2.62748  -0.00007   0.00011  -0.00021  -0.00010   2.62738
   R20        2.05157  -0.00003   0.00013  -0.00024  -0.00010   2.05147
   R21        2.63377   0.00005  -0.00002   0.00024   0.00023   2.63400
   R22        2.04924   0.00001  -0.00002   0.00003   0.00001   2.04925
   R23        2.63017  -0.00002   0.00002  -0.00023  -0.00021   2.62997
   R24        2.05065   0.00001   0.00004  -0.00001   0.00003   2.05068
   R25        2.05108  -0.00002   0.00009  -0.00002   0.00007   2.05115
   R26        2.07608  -0.00020   0.00184  -0.00393   0.00064   2.07672
   R27        2.92574  -0.00056  -0.00113  -0.00410  -0.00312   2.92262
   R28        2.90010  -0.00055   0.00130   0.00094   0.00224   2.90234
   R29        4.59353   0.00067  -0.05771   0.04201  -0.01344   4.58009
   R30        2.06450  -0.00010   0.00087  -0.00157  -0.00070   2.06380
   R31        2.85258  -0.00061  -0.00004  -0.00095   0.00005   2.85262
   R32        3.72974  -0.00009   0.00173   0.00113   0.00286   3.73260
   R33        2.06255   0.00008  -0.00013  -0.00035  -0.00048   2.06207
   R34        2.88554  -0.00019   0.00037  -0.00055  -0.00017   2.88536
   R35        2.07136   0.00007  -0.00027   0.00031   0.00003   2.07139
   R36        2.06527  -0.00025   0.00019   0.00031   0.00050   2.06576
   R37        2.06746  -0.00002   0.00000  -0.00007  -0.00007   2.06739
   R38        2.06676   0.00014  -0.00003  -0.00002  -0.00005   2.06671
   R39        2.64307   0.00061  -0.00005   0.00316   0.00095   2.64402
   R40        2.63581  -0.00021  -0.00062   0.00016  -0.00050   2.63531
   R41        2.62579   0.00007  -0.00065   0.00103   0.00006   2.62586
   R42        2.05629   0.00066  -0.00087   0.00483   0.00107   2.05736
   R43        2.63735  -0.00013   0.00030  -0.00067  -0.00006   2.63729
   R44        2.05371   0.00025  -0.00036   0.00064   0.00028   2.05399
   R45        2.64066   0.00000   0.00022   0.00003   0.00029   2.64096
   R46        2.05222  -0.00001  -0.00009   0.00005  -0.00003   2.05219
   R47        5.29250  -0.00028   0.07033   0.00912   0.07676   5.36925
   R48        2.63074  -0.00003  -0.00002  -0.00063  -0.00029   2.63045
   R49        2.05210   0.00001   0.00000   0.00005   0.00005   2.05216
   R50        2.05204  -0.00001  -0.00005  -0.00004  -0.00008   2.05196
    A1        2.09790  -0.00001   0.00015  -0.00010   0.00002   2.09792
    A2        2.09689  -0.00002  -0.00017   0.00015  -0.00001   2.09689
    A3        2.08801   0.00003   0.00001  -0.00004  -0.00002   2.08800
    A4        2.10697   0.00000   0.00013  -0.00061  -0.00048   2.10649
    A5        2.08151   0.00000  -0.00005   0.00040   0.00035   2.08186
    A6        2.09408   0.00001  -0.00009   0.00022   0.00012   2.09420
    A7        2.08915   0.00001  -0.00039   0.00051   0.00011   2.08927
    A8        2.10345   0.00000   0.00011   0.00006   0.00018   2.10363
    A9        2.09056  -0.00001   0.00027  -0.00057  -0.00029   2.09026
   A10        2.08109   0.00000   0.00023   0.00055   0.00076   2.08185
   A11        2.10171  -0.00004   0.00002  -0.00138  -0.00135   2.10035
   A12        2.09994   0.00004  -0.00024   0.00088   0.00065   2.10059
   A13        2.12090  -0.00004  -0.00001  -0.00159  -0.00160   2.11930
   A14        2.05195   0.00008   0.00039   0.00196   0.00242   2.05437
   A15        2.11015  -0.00004  -0.00023  -0.00041  -0.00077   2.10938
   A16        2.06525   0.00005  -0.00041   0.00136   0.00096   2.06621
   A17        2.06924  -0.00004  -0.00055  -0.00120  -0.00167   2.06757
   A18        2.14791  -0.00001   0.00086  -0.00021   0.00054   2.14845
   A19        1.76411   0.00003   0.00102  -0.00015   0.00080   1.76491
   A20        2.15156  -0.00009   0.00115  -0.00110  -0.00002   2.15154
   A21        2.06249   0.00018  -0.00149   0.00165   0.00015   2.06264
   A22        2.06542  -0.00009  -0.00008  -0.00036  -0.00045   2.06497
   A23        2.10929   0.00004   0.00014   0.00053   0.00058   2.10987
   A24        2.12555   0.00012   0.00007   0.00000   0.00009   2.12564
   A25        2.04813  -0.00016  -0.00017  -0.00065  -0.00078   2.04735
   A26        1.76936   0.00012   0.00021  -0.00137  -0.00119   1.76817
   A27        1.84381  -0.00034  -0.00160  -0.00554  -0.00710   1.83670
   A28        1.87872  -0.00005   0.00226   0.00638   0.00863   1.88735
   A29        2.07845  -0.00007   0.00009   0.00001   0.00009   2.07855
   A30        2.10133   0.00006  -0.00007  -0.00045  -0.00051   2.10082
   A31        2.10325   0.00001  -0.00003   0.00043   0.00040   2.10365
   A32        2.08921   0.00001  -0.00007  -0.00011  -0.00018   2.08903
   A33        2.09042  -0.00001   0.00018  -0.00002   0.00016   2.09058
   A34        2.10355   0.00000  -0.00011   0.00013   0.00002   2.10357
   A35        2.10864   0.00004  -0.00004   0.00010   0.00006   2.10870
   A36        2.09362  -0.00002   0.00007  -0.00001   0.00006   2.09368
   A37        2.08079  -0.00001  -0.00001  -0.00010  -0.00012   2.08067
   A38        2.09777  -0.00001   0.00014   0.00010   0.00023   2.09801
   A39        2.08944   0.00003  -0.00041   0.00033  -0.00008   2.08936
   A40        2.09595  -0.00002   0.00028  -0.00044  -0.00016   2.09580
   A41        1.86668  -0.00006   0.00348  -0.00655  -0.00470   1.86198
   A42        1.87656  -0.00009   0.00400   0.01307   0.01540   1.89196
   A43        1.88113   0.00000  -0.00073  -0.00928  -0.00839   1.87273
   A44        1.96562   0.00039   0.00125  -0.00233   0.00361   1.96923
   A45        1.90003  -0.00026  -0.00345   0.00515  -0.00018   1.89985
   A46        1.96904   0.00001  -0.00387  -0.00078  -0.00615   1.96288
   A47        2.52501   0.00010   0.06342  -0.01763   0.04758   2.57259
   A48        1.92805   0.00041  -0.00039   0.00337   0.00123   1.92928
   A49        2.01222  -0.00095  -0.00516  -0.00321  -0.00680   2.00542
   A50        1.93504   0.00040   0.00263   0.00479   0.00805   1.94309
   A51        1.88837   0.00019   0.00634   0.00065   0.00643   1.89481
   A52        1.80994  -0.00056   0.00588  -0.00626  -0.00013   1.80980
   A53        1.87843   0.00054  -0.00800   0.00018  -0.00828   1.87015
   A54        1.80560  -0.00010  -0.00044   0.00343   0.00299   1.80859
   A55        2.04163  -0.00059   0.00313  -0.00204   0.00108   2.04272
   A56        1.92736   0.00036  -0.00042  -0.00169  -0.00211   1.92525
   A57        1.86930   0.00036  -0.00150   0.00280   0.00129   1.87059
   A58        1.86908  -0.00009  -0.00066  -0.00023  -0.00090   1.86818
   A59        1.93754   0.00008  -0.00045  -0.00153  -0.00200   1.93554
   A60        1.97087  -0.00002  -0.00094  -0.00134  -0.00228   1.96859
   A61        1.89510  -0.00005  -0.00109   0.00094  -0.00016   1.89493
   A62        1.93820   0.00014   0.00162   0.00042   0.00204   1.94025
   A63        1.86415   0.00006  -0.00059  -0.00029  -0.00089   1.86326
   A64        1.91064  -0.00018   0.00143  -0.00049   0.00095   1.91159
   A65        1.88123   0.00005  -0.00052   0.00085   0.00033   1.88155
   A66        2.11778   0.00040  -0.00485   0.00402  -0.00184   2.11594
   A67        2.07584  -0.00055   0.00421  -0.00335   0.00209   2.07794
   A68        2.08951   0.00014   0.00063  -0.00060  -0.00023   2.08929
   A69        2.09299  -0.00025   0.00069  -0.00218  -0.00001   2.09298
   A70        2.08453   0.00029  -0.00161   0.00758   0.00106   2.08560
   A71        2.10551  -0.00004   0.00098  -0.00544  -0.00103   2.10449
   A72        2.09801  -0.00005  -0.00124   0.00163   0.00007   2.09808
   A73        2.09307  -0.00003   0.00127  -0.00158  -0.00016   2.09292
   A74        2.09209   0.00007  -0.00003  -0.00005   0.00008   2.09218
   A75        2.10147  -0.00001  -0.00101   0.00185  -0.00002   2.10145
   A76        2.08637   0.00003   0.00055  -0.00087   0.00011   2.08648
   A77        2.09534  -0.00002   0.00046  -0.00098  -0.00009   2.09525
   A78        2.70966  -0.00071   0.00821   0.00789   0.01735   2.72701
   A79        2.09517   0.00006   0.00071  -0.00041   0.00040   2.09557
   A80        2.08915   0.00001  -0.00027   0.00002  -0.00031   2.08884
   A81        2.09886  -0.00007  -0.00042   0.00039  -0.00009   2.09877
   A82        2.08915   0.00011   0.00023  -0.00031  -0.00024   2.08891
   A83        2.09689  -0.00005  -0.00006   0.00014   0.00016   2.09705
   A84        2.09714  -0.00006  -0.00017   0.00016   0.00008   2.09722
   A85        1.13604  -0.00019  -0.03760  -0.00088  -0.03720   1.09883
    D1       -0.03687   0.00001  -0.00010  -0.00078  -0.00088  -0.03775
    D2       -3.14039   0.00001   0.00043  -0.00089  -0.00046  -3.14085
    D3        3.07503   0.00000  -0.00033  -0.00050  -0.00083   3.07420
    D4       -0.02849   0.00000   0.00021  -0.00061  -0.00041  -0.02890
    D5       -0.04143   0.00000  -0.00324   0.00218  -0.00106  -0.04249
    D6        3.05892   0.00003  -0.00634   0.00087  -0.00548   3.05344
    D7        3.12970   0.00002  -0.00301   0.00191  -0.00111   3.12860
    D8       -0.05313   0.00004  -0.00612   0.00060  -0.00553  -0.05866
    D9        0.05388  -0.00002   0.00268  -0.00125   0.00144   0.05532
   D10       -3.09532   0.00000   0.00159  -0.00037   0.00123  -3.09410
   D11       -3.12605  -0.00001   0.00215  -0.00113   0.00101  -3.12504
   D12        0.00793   0.00001   0.00106  -0.00025   0.00080   0.00873
   D13        0.00830   0.00001  -0.00182   0.00177  -0.00005   0.00826
   D14        3.11794   0.00008  -0.00173   0.00356   0.00183   3.11977
   D15       -3.12573  -0.00001  -0.00073   0.00089   0.00016  -3.12557
   D16       -0.01610   0.00006  -0.00065   0.00268   0.00203  -0.01406
   D17       -0.08896   0.00002  -0.00163  -0.00018  -0.00182  -0.09077
   D18        3.07322   0.00007  -0.00673   0.00210  -0.00463   3.06859
   D19        3.08456  -0.00005  -0.00172  -0.00193  -0.00366   3.08090
   D20       -0.03645   0.00000  -0.00682   0.00035  -0.00647  -0.04292
   D21        0.10504  -0.00002   0.00413  -0.00177   0.00237   0.10741
   D22       -2.99333  -0.00005   0.00740  -0.00037   0.00706  -2.98626
   D23       -3.05781  -0.00008   0.00943  -0.00410   0.00530  -3.05251
   D24        0.12701  -0.00010   0.01270  -0.00270   0.01000   0.13700
   D25        2.33962   0.00002   0.00027  -0.00224  -0.00193   2.33769
   D26       -1.98580  -0.00010   0.00230   0.00234   0.00467  -1.98113
   D27       -0.78152   0.00007  -0.00480   0.00005  -0.00471  -0.78624
   D28        1.17624  -0.00005  -0.00278   0.00463   0.00188   1.17812
   D29       -2.48172   0.00000  -0.00711   0.00518  -0.00194  -2.48366
   D30        0.61655   0.00003  -0.01039   0.00384  -0.00658   0.60998
   D31       -0.72419   0.00006  -0.00117  -0.00116  -0.00230  -0.72648
   D32        2.51162   0.00005   0.00532  -0.00359   0.00174   2.51337
   D33        0.06717  -0.00003   0.00806  -0.00204   0.00604   0.07321
   D34       -3.09731   0.00007   0.00912  -0.00861   0.00052  -3.09678
   D35        3.11440  -0.00002   0.00152   0.00050   0.00203   3.11642
   D36       -0.05008   0.00009   0.00257  -0.00607  -0.00349  -0.05357
   D37        3.06416  -0.00008  -0.00753   0.00538  -0.00213   3.06203
   D38       -0.08501  -0.00001  -0.00686   0.00450  -0.00234  -0.08735
   D39        0.01205  -0.00008  -0.00142   0.00311   0.00169   0.01373
   D40       -3.13712  -0.00002  -0.00075   0.00223   0.00148  -3.13565
   D41        0.67725   0.00001  -0.00624   0.00262  -0.00361   0.67364
   D42       -1.25389   0.00036  -0.00533   0.00717   0.00183  -1.25206
   D43       -2.44244  -0.00010  -0.00725   0.00890   0.00166  -2.44078
   D44        1.90960   0.00025  -0.00634   0.01344   0.00710   1.91670
   D45        0.05514  -0.00006  -0.00140   0.00477   0.00337   0.05851
   D46       -3.10517  -0.00004  -0.00193   0.00438   0.00245  -3.10272
   D47       -3.10856   0.00004  -0.00038  -0.00157  -0.00194  -3.11051
   D48        0.01430   0.00007  -0.00091  -0.00195  -0.00286   0.01144
   D49       -0.58509   0.00054  -0.00003   0.04068   0.04277  -0.54232
   D50       -2.70029   0.00017  -0.00534   0.03991   0.03263  -2.66767
   D51        1.45552   0.00020  -0.00260   0.03864   0.03602   1.49153
   D52        1.29460   0.00051   0.00046   0.03932   0.04180   1.33640
   D53       -0.82060   0.00014  -0.00484   0.03854   0.03165  -0.78895
   D54       -2.94798   0.00017  -0.00210   0.03727   0.03504  -2.91294
   D55       -0.02173   0.00003  -0.00093  -0.00046  -0.00139  -0.02312
   D56        3.12303   0.00001  -0.00073   0.00009  -0.00063   3.12239
   D57        3.13861   0.00000  -0.00041  -0.00006  -0.00046   3.13815
   D58        0.00018  -0.00001  -0.00020   0.00049   0.00029   0.00048
   D59       -0.01519  -0.00001   0.00207  -0.00240  -0.00034  -0.01553
   D60       -3.13900  -0.00001   0.00112  -0.00120  -0.00009  -3.13909
   D61        3.12321   0.00000   0.00186  -0.00295  -0.00110   3.12211
   D62       -0.00060   0.00000   0.00091  -0.00176  -0.00085  -0.00145
   D63        0.02005   0.00004  -0.00087   0.00104   0.00017   0.02023
   D64       -3.11393  -0.00003  -0.00153   0.00192   0.00039  -3.11355
   D65       -3.13919   0.00004   0.00008  -0.00015  -0.00007  -3.13926
   D66        0.01001  -0.00002  -0.00059   0.00073   0.00014   0.01015
   D67        2.70119  -0.00080  -0.03998  -0.03443  -0.07500   2.62619
   D68       -1.52423  -0.00072  -0.03237  -0.02392  -0.05708  -1.58130
   D69        0.67310  -0.00063  -0.03925  -0.02270  -0.06262   0.61048
   D70       -0.42830   0.00007  -0.03834   0.01425  -0.02420  -0.45250
   D71       -2.57552   0.00019  -0.04266   0.01307  -0.02866  -2.60418
   D72        1.56813  -0.00014  -0.02997   0.01139  -0.01890   1.54923
   D73       -2.48025  -0.00002  -0.04564   0.01531  -0.03044  -2.51068
   D74        1.65573   0.00010  -0.04996   0.01413  -0.03490   1.62082
   D75       -0.48382  -0.00023  -0.03727   0.01245  -0.02514  -0.50895
   D76        1.64339   0.00002  -0.03883   0.01086  -0.02821   1.61518
   D77       -0.50382   0.00015  -0.04315   0.00968  -0.03268  -0.53650
   D78       -2.64336  -0.00019  -0.03046   0.00800  -0.02291  -2.66627
   D79       -3.08281  -0.00005   0.02685  -0.00741   0.01945  -3.06337
   D80       -1.03281   0.00001   0.02634  -0.00264   0.02373  -1.00908
   D81        1.20541  -0.00005   0.02802  -0.00819   0.01985   1.22527
   D82       -1.06401  -0.00026   0.02875  -0.01739   0.00941  -1.05461
   D83        0.98599  -0.00020   0.02825  -0.01261   0.01369   0.99968
   D84       -3.05897  -0.00026   0.02992  -0.01817   0.00981  -3.04916
   D85        1.13134   0.00005   0.02466  -0.01706   0.00953   1.14087
   D86       -3.10184   0.00011   0.02416  -0.01228   0.01381  -3.08803
   D87       -0.86362   0.00005   0.02584  -0.01783   0.00994  -0.85368
   D88        0.74928   0.00014   0.03804   0.00671   0.05001   0.79929
   D89       -1.04025   0.00000   0.02621   0.00467   0.02813  -1.01212
   D90        2.09069  -0.00001   0.02080   0.01342   0.03162   2.12231
   D91        3.07479  -0.00001   0.02528   0.00201   0.02631   3.10110
   D92       -0.07746  -0.00002   0.01987   0.01076   0.02980  -0.04766
   D93        1.12922   0.00029   0.01915   0.00883   0.02744   1.15666
   D94       -2.02302   0.00028   0.01374   0.01758   0.03093  -1.99210
   D95        1.41051   0.00007   0.01686  -0.00819   0.00867   1.41918
   D96       -2.80875   0.00010   0.01480  -0.00874   0.00607  -2.80268
   D97       -0.74333   0.00020   0.01445  -0.00688   0.00757  -0.73576
   D98       -2.85765  -0.00015   0.01707  -0.00306   0.01401  -2.84364
   D99       -0.79372  -0.00012   0.01501  -0.00362   0.01140  -0.78232
   D100       1.27170  -0.00001   0.01466  -0.00175   0.01291   1.28460
   D101      -0.82280  -0.00001   0.01514  -0.00252   0.01261  -0.81019
   D102       1.24112   0.00002   0.01308  -0.00308   0.01000   1.25113
   D103      -2.97665   0.00013   0.01273  -0.00122   0.01151  -2.96513
   D104       3.13130  -0.00004  -0.00514   0.00925   0.00399   3.13529
   D105       0.00809   0.00008  -0.00773   0.01168   0.00242   0.01051
   D106       0.00045  -0.00002   0.00034   0.00045   0.00046   0.00091
   D107      -3.12277   0.00010  -0.00225   0.00288  -0.00111  -3.12387
   D108      -3.13742   0.00005   0.00256  -0.00914  -0.00624   3.13953
   D109       0.00811   0.00000   0.00422  -0.00989  -0.00560   0.00251
   D110      -0.00631   0.00004  -0.00273  -0.00051  -0.00282  -0.00912
   D111       3.13922  -0.00002  -0.00107  -0.00126  -0.00218   3.13704
   D112       0.00894   0.00002   0.00090   0.00098   0.00188   0.01081
   D113      -3.13591   0.00003   0.00101   0.00001   0.00073  -3.13518
   D114       3.13192  -0.00010   0.00346  -0.00134   0.00349   3.13541
   D115      -0.01292  -0.00008   0.00357  -0.00231   0.00234  -0.01058
   D116       0.98233  -0.00009   0.04005  -0.04568  -0.00431   0.97802
   D117      -2.14075   0.00003   0.03744  -0.04326  -0.00590  -2.14665
   D118       0.00280  -0.00005   0.00387  -0.00085   0.00284   0.00564
   D119      -3.13449  -0.00003   0.00169  -0.00037   0.00114  -3.13335
   D120       3.14046   0.00000   0.00220  -0.00011   0.00220  -3.14053
   D121       0.00317   0.00002   0.00002   0.00037   0.00050   0.00368
   D122      -0.01243  -0.00003   0.00023  -0.00235  -0.00186  -0.01429
   D123       3.13329   0.00001  -0.00034  -0.00075  -0.00111   3.13218
   D124       3.13243  -0.00005   0.00012  -0.00137  -0.00071   3.13172
   D125      -0.00503   0.00000  -0.00045   0.00023   0.00004  -0.00499
   D126      -0.76639   0.00028  -0.03616   0.03436   0.00329  -0.76310
   D127       0.00653   0.00005  -0.00260   0.00227  -0.00050   0.00603
   D128      -3.13919   0.00000  -0.00203   0.00067  -0.00124  -3.14044
   D129      -3.13939   0.00003  -0.00040   0.00178   0.00121  -3.13818
   D130      -0.00193  -0.00002   0.00017   0.00018   0.00046  -0.00147
         Item               Value     Threshold  Converged?
 Maximum Force            0.000951     0.000450     NO 
 RMS     Force            0.000204     0.000300     YES
 Maximum Displacement     0.262616     0.001800     NO 
 RMS     Displacement     0.067308     0.001200     NO 
 Predicted change in Energy=-1.210033D-04
 GradGradGradGradGradGradGradGradGradGradGradGradGradGradGradGradGradGrad

                          Input orientation:                          
 ---------------------------------------------------------------------
 Center     Atomic      Atomic             Coordinates (Angstroms)
 Number     Number       Type             X           Y           Z
 ---------------------------------------------------------------------
      1          6           0        3.876070   -1.684570   -0.788914
      2          6           0        4.520535   -2.512581    0.122044
      3          6           0        4.268126   -2.399566    1.489844
      4          6           0        3.316048   -1.496470    1.941120
      5          6           0        2.617748   -0.720975    1.014700
      6          6           0        2.930059   -0.755427   -0.347482
      7         16           0        2.238012    0.366001   -1.524775
      8          6           0        2.115276    1.842106   -0.558583
      9          6           0        1.684307    1.854707    0.771928
     10         16           0        1.327383    0.340551    1.629127
     11          6           0        1.549017    3.042535    1.488803
     12          6           0        1.782768    4.251794    0.843728
     13          6           0        2.173520    4.256364   -0.494226
     14          6           0        2.350964    3.063774   -1.189296
     15          1           0        2.359364    5.197612   -1.001287
     16          1           0        2.680674    3.080606   -2.223294
     17          1           0        1.247271    3.022992    2.531433
     18          1           0        1.663358    5.183352    1.385848
     19          1           0        4.124868   -1.737092   -1.843844
     20          1           0        3.097126   -1.414527    3.000625
     21          1           0        5.252923   -3.228100   -0.236981
     22          1           0        4.804736   -3.016779    2.201842
     23          6           0       -0.281349   -0.371538    0.923989
     24          1           0       -0.028346   -0.822735   -0.045602
     25          6           0       -1.310803    0.776118    0.801406
     26          1           0       -1.090911    1.566703    1.522057
     27          6           0       -0.748258   -1.479107    1.880089
     28          1           0       -1.622600   -1.898722    1.379920
     29          6           0        0.221506   -2.630655    2.134688
     30          1           0        0.982396   -2.386454    2.880610
     31          1           0       -0.343251   -3.481501    2.527086
     32          1           0        0.707070   -2.950198    1.208295
     33          1           0       -1.096092   -1.044788    2.824488
     34          6           0       -2.751489    0.358469    0.970863
     35          6           0       -3.328140   -0.610691    0.142709
     36          6           0       -3.513395    0.947806    1.979297
     37          6           0       -4.654871   -0.979973    0.327756
     38          1           0       -2.725454   -1.080542   -0.632722
     39          6           0       -4.848427    0.581469    2.155854
     40          1           0       -3.067611    1.697975    2.627314
     41          6           0       -5.423054   -0.379714    1.329098
     42          1           0       -5.094592   -1.737154   -0.314626
     43          1           0       -5.435981    1.051477    2.938904
     44          1           0       -6.461949   -0.665122    1.464416
     45         35           0       -1.169423    1.684444   -0.946850
     46         35           0       -0.523375   -2.527602   -1.695630
 ---------------------------------------------------------------------
                    Distance matrix (angstroms):
                    1          2          3          4          5
     1  C    0.000000
     2  C    1.389526   0.000000
     3  C    2.420261   1.395478   0.000000
     4  C    2.793223   2.406722   1.387691   0.000000
     5  C    2.401024   2.761754   2.401495   1.395446   0.000000
     6  C    1.397536   2.416125   2.805242   2.436357   1.397951
     7  S    2.725723   4.025936   4.567018   4.079631   2.788306
     8  C    3.948530   5.021138   5.179054   4.340099   3.049111
     9  C    4.445957   5.247832   5.028953   3.906402   2.750343
    10  S    4.055102   4.539591   4.021892   2.725211   1.780281
    11  C    5.740096   6.446493   6.083586   4.891785   3.940935
    12  C    6.502911   7.333006   7.129871   6.049609   5.045280
    13  C    6.187101   7.190750   7.254331   6.350699   5.219971
    14  C    5.003302   6.125552   6.379764   5.614866   4.387835
    15  H    7.050527   8.085765   8.219867   7.374533   6.257845
    16  H    5.117941   6.337936   6.807325   6.220584   4.994054
    17  H    6.332174   6.867458   6.294014   5.005382   4.265674
    18  H    7.536183   8.305905   8.018497   6.903604   5.992469
    19  H    1.085143   2.150035   3.401892   3.877891   3.387503
    20  H    3.878181   3.393825   2.150350   1.084985   2.157479
    21  H    2.140756   1.085015   2.153652   3.390303   3.846626
    22  H    3.403207   2.158830   1.084363   2.143713   3.385696
    23  C    4.684253   5.318390   5.013064   3.904010   2.921489
    24  H    4.066909   4.855513   4.827387   3.947906   2.852440
    25  C    5.957160   6.729159   6.456266   5.279333   4.209548
    26  H    6.370422   7.077353   6.667204   5.383302   4.386916
    27  C    5.343239   5.649688   5.115041   4.064801   3.557198
    28  H    5.914819   6.300571   5.913002   4.986682   4.415997
    29  C    4.774764   4.748298   4.104188   3.301520   3.262396
    30  H    4.725611   4.488209   3.567972   2.668453   2.988280
    31  H    5.659283   5.511755   4.848840   4.204066   4.321497
    32  H    3.953887   3.989231   3.614358   3.075243   2.942381
    33  H    6.179676   6.403446   5.691356   4.522315   4.144007
    34  C    7.155094   7.864208   7.559835   6.418505   5.476845
    35  C    7.343145   8.075847   7.919476   6.940037   6.010500
    36  C    8.318449   8.942466   8.485077   7.253774   6.426989
    37  C    8.632519   9.304799   9.109642   8.148943   7.309581
    38  H    6.630940   7.424606   7.426660   6.580077   5.602954
    39  C    9.482797  10.074074   9.614659   8.427490   7.664356
    40  H    8.445528   9.032449   8.479194   7.171224   6.385543
    41  C    9.626128  10.241145   9.900738   8.831399   8.054179
    42  H    8.983346   9.656223   9.558001   8.711210   7.891763
    43  H   10.396966  10.943922  10.400922   9.169822   8.467981
    44  H   10.629742  11.217398  10.869381   9.824847   9.090999
    45  Br   6.068954   7.150747   7.223819   6.211122   4.896568
    46  Br   4.570334   5.361454   5.755181   5.387982   4.525090
                    6          7          8          9         10
     6  C    0.000000
     7  S    1.767073   0.000000
     8  C    2.730497   1.768468   0.000000
     9  C    3.101254   2.792433   1.398625   0.000000
    10  S    2.770690   3.282833   2.767944   1.776191   0.000000
    11  C    4.438889   4.089035   2.439973   1.393969   2.714688
    12  C    5.273284   4.573450   2.807781   2.400182   4.015227
    13  C    5.070694   4.025061   2.415818   2.758701   4.534111
    14  C    3.953517   2.720898   1.394927   2.398473   4.050577
    15  H    6.015964   4.861402   3.393374   3.843827   5.619172
    16  H    4.277384   2.837773   2.150540   3.386285   4.917361
    17  H    5.039482   4.949141   3.419959   2.156791   2.831265
    18  H    6.314909   5.657635   3.892168   3.384851   4.860534
    19  H    2.151821   2.843418   4.301280   5.069479   4.919761
    20  H    3.416452   4.938380   4.923174   4.201313   2.844872
    21  H    3.394410   4.864736   5.971201   6.291887   5.623833
    22  H    3.889368   5.649685   6.201766   5.959287   4.867407
    23  C    3.475219   3.589929   3.583580   2.973734   1.895339
    24  H    2.974529   2.955914   3.458271   3.281803   2.448664
    25  C    4.653008   4.263028   3.837176   3.183538   2.799083
    26  H    5.005563   4.669754   3.832042   2.889200   2.713496
    27  C    4.360711   4.890330   5.017709   4.273138   2.771719
    28  H    5.001774   5.335780   5.632344   5.039199   3.711988
    29  C    4.124792   5.141781   5.553887   4.910741   3.210393
    30  H    4.107824   5.344155   5.567062   4.788180   3.020229
    31  H    5.138986   6.154979   6.626198   5.972160   4.266783
    32  H    3.489862   4.561867   5.298214   4.922654   3.375043
    33  H    5.133713   5.658857   5.485636   4.511174   3.036657
    34  C    5.937911   5.578834   5.312794   4.685573   4.131686
    35  C    6.279035   5.892069   6.011555   5.621275   4.978774
    36  C    7.059249   6.759860   6.238793   5.412607   4.891268
    37  C    7.618237   7.263289   7.388141   6.958297   6.262964
    38  H    5.672026   5.246355   5.655089   5.480394   4.853963
    39  C    8.280025   7.988183   7.579612   6.798014   6.202911
    40  H    7.130262   6.867579   6.085477   5.103700   4.706905
    41  C    8.527987   8.209300   8.082465   7.471122   6.795381
    42  H    8.084546   7.723652   8.053124   7.748261   7.024016
    43  H    9.168199   8.904184   8.359366   7.485952   6.925607
    44  H    9.565612   9.256771   9.162287   8.555149   7.855711
    45  Br   4.808114   3.699041   3.311322   3.335710   3.830894
    46  Br   4.109051   4.003422   5.229694   5.492480   4.765041
                   11         12         13         14         15
    11  C    0.000000
    12  C    1.390348   0.000000
    13  C    2.407444   1.393853   0.000000
    14  C    2.795673   2.422277   1.391719   0.000000
    15  H    3.391395   2.152002   1.085171   2.142121   0.000000
    16  H    3.880948   3.403607   2.151578   1.085423   2.465412
    17  H    1.085592   2.155240   3.396138   3.881189   4.294861
    18  H    2.146339   1.084414   2.157371   3.405405   2.486572
    19  H    6.370744   6.969593   6.445986   5.159795   7.205346
    20  H    4.954558   6.203784   6.725030   6.177975   7.764017
    21  H    7.484525   8.316172   8.097289   6.993993   8.941446
    22  H    6.915447   7.988048   8.190890   7.382001   9.149649
    23  C    3.914735   5.063815   5.427264   4.816265   6.457204
    24  H    4.447784   5.460942   5.553983   4.698309   6.546683
    25  C    3.713184   4.653203   5.092277   4.754451   6.022411
    26  H    3.024634   3.990974   4.685743   4.630244   5.608490
    27  C    5.086829   6.350068   6.860742   6.297942   7.908110
    28  H    5.872567   7.050737   7.470478   6.856854   8.478451
    29  C    5.862127   7.174414   7.625783   6.928924   8.699800
    30  H    5.633126   6.989694   7.545550   6.938451   8.630366
    31  H    6.871809   8.194969   8.679690   7.994430   9.750925
    32  H    6.058086   7.291003   7.548747   6.679722   8.602274
    33  H    5.048452   6.345473   7.057368   6.698727   8.095942
    34  C    5.095766   5.977761   6.449480   6.166035   7.309411
    35  C    6.240568   7.089187   7.373071   6.894066   8.209312
    36  C    5.500590   6.344698   7.028931   6.993426   7.837986
    37  C    7.484440   8.311487   8.644178   8.230132   9.440784
    38  H    6.306484   7.137070   7.245805   6.576864   8.087424
    39  C    6.886878   7.691924   8.356764   8.317638   9.122969
    40  H    4.941387   5.764490   6.615045   6.767044   7.407176
    41  C    7.768338   8.579646   9.084364   8.867653   9.854100
    42  H    8.380652   9.192789   9.422312   8.902262  10.204114
    43  H    7.406572   8.169586   8.942158   9.040348   9.668658
    44  H    8.827395   9.619598  10.130579   9.930473  10.875058
    45  Br   3.894449   4.302660   4.242040   3.788727   4.979723
    46  Br   6.742540   7.597818   7.398568   6.307272   8.274733
                   16         17         18         19         20
    16  H    0.000000
    17  H    4.966426   0.000000
    18  H    4.299114   2.480453   0.000000
    19  H    5.043797   7.076864   8.023870   0.000000
    20  H    6.904272   4.830494   6.942277   4.962780   0.000000
    21  H    7.096595   7.923731   9.288223   2.465283   4.291690
    22  H    7.827615   7.017337   8.819085   4.297370   2.474106
    23  C    5.531389   4.055045   5.903559   5.379627   4.100529
    24  H    5.226586   4.801866   6.401874   4.617241   4.404349
    25  C    5.512836   3.819055   5.348918   6.546762   5.391227
    26  H    5.526700   2.933720   4.548044   7.031977   5.349163
    27  C    7.027539   4.967422   7.102713   6.138533   4.005839
    28  H    7.503001   5.812522   7.807262   6.591826   5.013676
    29  C    7.593287   5.759629   7.981128   5.644768   3.240062
    30  H    7.669597   5.427171   7.745966   5.711153   2.330478
    31  H    8.647050   6.696134   8.967084   6.489382   4.041388
    32  H    7.213980   6.141784   8.191499   4.740097   3.359032
    33  H    7.534118   4.703623   6.962326   7.037828   4.213170
    34  C    6.864478   5.052241   6.553059   7.719990   6.439701
    35  C    7.438379   6.312213   7.747992   7.795030   7.077985
    36  C    7.783129   5.222565   6.714969   8.953666   7.093850
    37  C    8.763925   7.464262   8.889666   9.075952   8.211366
    38  H    7.005090   6.529426   7.910288   6.987474   6.871331
    39  C    9.061455   6.577205   8.010841  10.094223   8.235863
    40  H    7.647408   4.514762   6.005927   9.139075   6.915997
    41  C    9.500721   7.584013   9.009338  10.152480   8.744044
    42  H    9.343906   8.424860   9.821146   9.345424   8.843032
    43  H    9.830857   6.979883   8.359725  11.048106   8.882505
    44  H   10.545958   8.612362  10.011565  11.143357   9.710688
    45  Br   4.289734   4.441910   5.070354   6.367183   6.587079
    46  Br   6.480459   7.198078   8.586974   4.717312   6.033388
                   21         22         23         24         25
    21  H    0.000000
    22  H    2.488652   0.000000
    23  C    6.335295   5.873540   0.000000
    24  H    5.806394   5.763985   1.098952   0.000000
    25  C    7.758512   7.331242   1.546582   2.217757   0.000000
    26  H    8.144236   7.498605   2.184000   3.048936   1.092115
    27  C    6.599631   5.770936   1.535852   2.158097   2.562431
    28  H    7.187102   6.575429   2.083055   2.394056   2.754390
    29  C    5.594365   4.599957   2.611946   2.843354   3.966322
    30  H    5.353984   3.932978   3.079822   3.468362   4.425349
    31  H    6.246714   5.179143   3.499375   3.713075   4.694832
    32  H    4.778162   4.216923   2.776200   2.576663   4.257088
    33  H    7.378986   6.252696   2.174619   3.070310   2.730322
    34  C    8.853981   8.366848   2.576180   3.137507   1.509544
    35  C    8.979400   8.727712   3.154446   3.311957   2.535107
    36  C    9.959839   9.217307   3.646980   4.402339   2.503660
    37  C   10.175333   9.856214   4.455714   4.644228   3.806704
    38  H    8.271827   8.275719   2.983234   2.772285   2.739552
    39  C   11.057836  10.302090   4.825341   5.481913   3.793046
    40  H   10.084726   9.186065   3.866194   4.768185   2.696319
    41  C   11.159856  10.598277   5.157646   5.584705   4.304069
    42  H   10.454665  10.294015   5.154259   5.155131   4.677512
    43  H   11.943773  11.043834   5.714463   6.454646   4.654226
    44  H   12.112053  11.533095   6.211125   6.610313   5.389903
    45  Br   8.116867   8.228386   2.918180   2.898318   1.975208
    46  Br   5.998664   6.619543   3.401410   2.423678   4.215423
                   26         27         28         29         30
    26  H    0.000000
    27  C    3.085864   0.000000
    28  H    3.508856   1.091202   0.000000
    29  C    4.440221   1.526867   2.122764   0.000000
    30  H    4.666018   2.195332   3.045646   1.093155   0.000000
    31  H    5.201293   2.142946   2.336218   1.094014   1.755405
    32  H    4.871712   2.175637   2.561722   1.093657   1.786127
    33  H    2.918260   1.096134   1.758747   2.174134   2.474536
    34  C    2.126303   2.866411   2.556683   4.373563   5.012349
    35  C    3.413039   3.229307   2.469530   4.544031   5.406492
    36  C    2.541757   3.680452   3.469449   5.174844   5.669373
    37  C    4.540234   4.233261   3.338535   5.456080   6.346183
    38  H    3.784535   3.222170   2.436480   4.329663   5.272292
    39  C    3.935900   4.597108   4.142388   6.001866   6.582730
    40  H    2.268517   4.003948   4.071889   5.458755   5.757541
    41  C    4.753234   4.833836   4.093093   6.129989   6.889411
    42  H    5.506209   4.875857   3.866822   5.921012   6.896442
    43  H    4.599190   5.431362   5.067147   6.797942   7.281369
    44  H    5.816563   5.786330   4.994818   6.998653   7.770899
    45  Br   2.472959   4.263452   4.296313   5.481846   5.987653
    46  Br   5.238219   3.733052   3.326077   3.903435   4.819672
                   31         32         33         34         35
    31  H    0.000000
    32  H    1.767673   0.000000
    33  H    2.567642   3.081243   0.000000
    34  C    4.792371   4.792211   2.854014   0.000000
    35  C    4.778741   4.784525   3.516023   1.399155   0.000000
    36  C    5.474363   5.796654   3.244708   1.394546   2.415841
    37  C    5.448373   5.779927   4.347733   2.414100   1.389543
    38  H    4.628594   4.320553   3.822094   2.154742   1.088707
    39  C    6.078005   6.650871   4.143887   2.418900   2.790210
    40  H    5.853133   6.153645   3.383566   2.153611   3.401628
    41  C    6.071298   6.648338   4.626134   2.794728   2.418581
    42  H    5.804594   6.119644   5.130439   3.396211   2.144395
    43  H    6.830329   7.532960   4.821002   3.399992   3.876146
    44  H    6.819071   7.528745   5.548546   3.880573   3.401563
    45  Br   6.279951   5.444794   4.655865   2.817582   3.333893
    46  Br   4.332862   3.182037   4.791472   4.517088   3.862738
                   36         37         38         39         40
    36  C    0.000000
    37  C    2.783324   0.000000
    38  H    3.399660   2.157611   0.000000
    39  C    1.395595   2.411951   3.878847   0.000000
    40  H    1.086923   3.870241   4.297099   2.154104   0.000000
    41  C    2.414926   1.397533   3.408363   1.391976   3.398569
    42  H    3.869274   1.085970   2.478939   3.397040   4.956185
    43  H    2.151263   3.399267   4.964774   1.085954   2.474717
    44  H    3.400090   2.157929   4.304876   2.153028   4.296287
    45  Br   3.820887   4.568599   3.188268   4.937448   4.046968
    46  Br   5.875693   4.853711   2.841286   6.573152   6.558695
                   41         42         43         44         45
    41  C    0.000000
    42  H    2.156932   0.000000
    43  H    2.154055   4.298659   0.000000
    44  H    1.085851   2.486747   2.484640   0.000000
    45  Br   5.247291   5.245379   5.805450   6.272599   0.000000
    46  Br   6.145669   4.840248   7.643455   6.980070   4.326590
                   46
    46  Br   0.000000
 Stoichiometry    C22H20Br2S2
 Framework group  C1[X(C22H20Br2S2)]
 Deg. of freedom   132
 Full point group                 C1      NOp   1
 Largest Abelian subgroup         C1      NOp   1
 Largest concise Abelian subgroup C1      NOp   1
                         Standard orientation:                         
 ---------------------------------------------------------------------
 Center     Atomic      Atomic             Coordinates (Angstroms)
 Number     Number       Type             X           Y           Z
 ---------------------------------------------------------------------
      1          6           0        3.828214   -1.657878   -0.533912
      2          6           0        4.409390   -2.435921    0.459901
      3          6           0        4.039563   -2.277500    1.796123
      4          6           0        3.034794   -1.380418    2.129843
      5          6           0        2.402347   -0.656669    1.118177
      6          6           0        2.829805   -0.735004   -0.210510
      7         16           0        2.217990    0.325064   -1.485064
      8          6           0        1.984262    1.833171   -0.591497
      9          6           0        1.441724    1.885734    0.696541
     10         16           0        1.043570    0.396970    1.579664
     11          6           0        1.222405    3.096190    1.352165
     12          6           0        1.485923    4.285465    0.681902
     13          6           0        1.988689    4.248844   -0.617603
     14          6           0        2.248245    3.035427   -1.247786
     15          1           0        2.198109    5.174440   -1.143921
     16          1           0        2.664150    3.021055   -2.250263
     17          1           0        0.833678    3.108826    2.365694
     18          1           0        1.302370    5.233706    1.174954
     19          1           0        4.166675   -1.744198   -1.561302
     20          1           0        2.725119   -1.263840    3.163141
     21          1           0        5.183734   -3.147239    0.192177
     22          1           0        4.525984   -2.854923    2.574467
     23          6           0       -0.484969   -0.378222    0.770371
     24          1           0       -0.141617   -0.859526   -0.155993
     25          6           0       -1.522975    0.739834    0.516574
     26          1           0       -1.380866    1.561814    1.221462
     27          6           0       -1.009192   -1.459632    1.726709
     28          1           0       -1.829372   -1.917903    1.171721
     29          6           0       -0.041780   -2.578003    2.107088
     30          1           0        0.648013   -2.288377    2.904138
     31          1           0       -0.620737   -3.426382    2.483822
     32          1           0        0.526956   -2.920765    1.238101
     33          1           0       -1.444539   -0.998336    2.620683
     34          6           0       -2.964232    0.295541    0.580630
     35          6           0       -3.449053   -0.717153   -0.254257
     36          6           0       -3.820601    0.904505    1.497447
     37          6           0       -4.779078   -1.109898   -0.167002
     38          1           0       -2.773461   -1.201690   -0.957168
     39          6           0       -5.158232    0.514192    1.575434
     40          1           0       -3.446489    1.688621    2.150597
     41          6           0       -5.641315   -0.490434    0.741794
     42          1           0       -5.147489   -1.900666   -0.813757
     43          1           0       -5.819400    0.999523    2.287196
     44          1           0       -6.682051   -0.794577    0.800430
     45         35           0       -1.251814    1.584894   -1.248020
     46         35           0       -0.460681   -2.636184   -1.773368
 ---------------------------------------------------------------------
 Rotational constants (GHZ):           0.1728658           0.1254018           0.0991739
 Standard basis: 6-31+G(d,p) (6D, 7F)
 There are   632 symmetry adapted cartesian basis functions of A   symmetry.
 There are   632 symmetry adapted basis functions of A   symmetry.
   632 basis functions,  1130 primitive gaussians,   632 cartesian basis functions
   127 alpha electrons      127 beta electrons
       nuclear repulsion energy      3961.7521151721 Hartrees.
 NAtoms=   46 NActive=   46 NUniq=   46 SFac= 1.00D+00 NAtFMM=   60 NAOKFM=F Big=F
 Integral buffers will be    131072 words long.
 Raffenetti 2 integral format.
 Two-electron integral symmetry is turned on.
 Nuclear repulsion after empirical dispersion term =     3961.7052108087 Hartrees.
 ------------------------------------------------------------------------------
 Polarizable Continuum Model (PCM)
 =================================
 Model                : PCM.
 Atomic radii         : SMD-Coulomb.
 Polarization charges : Total charges.
 Charge compensation  : None.
 Solution method      : Matrix inversion.
 Cavity type          : VdW (van der Waals Surface) (Alpha=1.000).
 Cavity algorithm     : GePol (No added spheres)
                        Default sphere list used, NSphG=   46.
                        Lebedev-Laikov grids with approx.  5.0 points / Ang**2.
                        Smoothing algorithm: York/Karplus (Gamma=1.0000).
                        Polarization charges: spherical gaussians, with
                                              point-specific exponents (IZeta= 3).
                        Self-potential: point-specific (ISelfS= 7).
                        Self-field    : sphere-specific E.n sum rule (ISelfD= 2).
 1st derivatives      : Analytical E(r).r(x)/FMM algorithm (CHGder, D1EAlg=3).
                        Cavity 1st derivative terms included.
 Solvent              : Dichloromethane, Eps=   8.930000 Eps(inf)=   2.028346
 ------------------------------------------------------------------------------
 ------------------------------------------------------------------------------
 Atomic radii for non-electrostatic terms: SMD-CDS.
 ------------------------------------------------------------------------------
 Nuclear repulsion after PCM non-electrostatic terms =     3961.6873918264 Hartrees.
 One-electron integrals computed using PRISM.
 NBasis=   632 RedAO= T EigKep=  1.24D-06  NBF=   632
 NBsUse=   629 1.00D-06 EigRej=  9.95D-07 NBFU=   629
 Initial guess from the checkpoint file:  "/home/ansgus3642/gaussian/scratch/Gau-114257.chk"
 B after Tr=     0.000000    0.000000    0.000000
         Rot=    0.999964    0.005618    0.004782   -0.004088 Ang=   0.97 deg.
 ExpMin= 3.50D-02 ExpMax= 5.74D+05 ExpMxC= 5.74D+03 IAcc=3 IRadAn=         5 AccDes= 0.00D+00
 Harris functional with IExCor= 4639 and IRadAn=       5 diagonalized for initial guess.
 HarFok:  IExCor= 4639 AccDes= 0.00D+00 IRadAn=         5 IDoV= 1 UseB2=F ITyADJ=14
 ICtDFT=  3500011 ScaDFX=  1.000000  1.000000  1.000000  1.000000
 FoFCou: FMM=F IPFlag=           0 FMFlag=      100000 FMFlg1=           0
         NFxFlg=           0 DoJE=T BraDBF=F KetDBF=T FulRan=T
         wScrn=  0.000000 ICntrl=       500 IOpCl=  0 I1Cent=   200000004 NGrid=           0
         NMat0=    1 NMatS0=      1 NMatT0=    0 NMatD0=    1 NMtDS0=    0 NMtDT0=    0
 Petite list used in FoFCou.
 Requested convergence on RMS density matrix=1.00D-08 within 128 cycles.
 Requested convergence on MAX density matrix=1.00D-06.
 Requested convergence on             energy=1.00D-06.
 No special actions if energy rises.
 Inv3:  Mode=1 IEnd=    33406707.
 Iteration    1 A*A^-1 deviation from unit magnitude is 3.11D-15 for   1271.
 Iteration    1 A*A^-1 deviation from orthogonality  is 2.46D-15 for    961    794.
 Iteration    1 A^-1*A deviation from unit magnitude is 3.33D-15 for   2036.
 Iteration    1 A^-1*A deviation from orthogonality  is 3.41D-14 for   1001    961.
 Error on total polarization charges =  0.04813
 SCF Done:  E(RwB97XD) =  -6790.04019440     A.U. after   19 cycles
            NFock= 19  Conv=0.30D-08     -V/T= 2.0064
 SMD-CDS (non-electrostatic) energy       (kcal/mol) =     -11.18
 (included in total energy above)
 D1PCM: PCM CHGder 1st derivatives, ID1Alg=3 FixD1E=F DoIter=F DoCFld=F I1PDM=0.
 Calling FoFJK, ICntrl=      2127 FMM=F ISym2X=0 I1Cent= 0 IOpClX= 0 NMat=1 NMatS=1 NMatT=0.
 ***** Axes restored to original set *****
 -------------------------------------------------------------------
 Center     Atomic                   Forces (Hartrees/Bohr)
 Number     Number              X              Y              Z
 -------------------------------------------------------------------
      1        6           0.000127008    0.000188300    0.000394847
      2        6          -0.000092013   -0.000143776   -0.000129375
      3        6           0.000045589    0.000567092   -0.000062298
      4        6          -0.000898868   -0.000905760    0.000244654
      5        6           0.000617432    0.000607634   -0.000245643
      6        6          -0.000374949   -0.000407864   -0.000119575
      7       16          -0.000121172   -0.000367600   -0.000352561
      8        6          -0.001336020   -0.000050559   -0.000444635
      9        6           0.000497335    0.000116889    0.000204551
     10       16          -0.000002231   -0.000374185   -0.000174289
     11        6          -0.001079486    0.000187186    0.000172425
     12        6           0.000601272   -0.000088938    0.000138994
     13        6          -0.000580124    0.000071916   -0.000178703
     14        6           0.001132710    0.000093791    0.000310538
     15        1          -0.000012177    0.000009849    0.000019882
     16        1          -0.000052065    0.000021743    0.000044560
     17        1           0.000023390    0.000030244    0.000006817
     18        1           0.000013082   -0.000002773    0.000024572
     19        1           0.000065854    0.000062992    0.000033493
     20        1          -0.000076136   -0.000070597    0.000000062
     21        1          -0.000007191    0.000014604   -0.000011777
     22        1          -0.000009751   -0.000006505   -0.000003272
     23        6           0.000626320   -0.001018165   -0.000163457
     24        1          -0.000890360    0.001316077   -0.000199619
     25        6          -0.000118652   -0.000283361   -0.000179607
     26        1          -0.000120080    0.000356106   -0.000055317
     27        6          -0.000009509    0.000194451    0.000091274
     28        1          -0.000077012    0.000218261   -0.000065317
     29        6           0.000038095    0.000185337    0.000041725
     30        1           0.000280174    0.000082280   -0.000371603
     31        1          -0.000010767    0.000045148    0.000011756
     32        1           0.000068571   -0.000042650   -0.000054961
     33        1           0.000018828   -0.000067518    0.000164861
     34        6           0.000423374   -0.000165163    0.000637068
     35        6           0.000169138    0.000502771   -0.000121142
     36        6           0.000383641    0.000201346   -0.000028296
     37        6          -0.000080155    0.000132991   -0.000100099
     38        1          -0.000233951   -0.000792976   -0.000587691
     39        6           0.000113205    0.000039859   -0.000058144
     40        1           0.000063414    0.000082679    0.000011741
     41        6           0.000165485   -0.000046443    0.000008813
     42        1           0.000009799    0.000025210    0.000005533
     43        1          -0.000032584   -0.000050776   -0.000037146
     44        1           0.000013685   -0.000024350   -0.000013290
     45       35           0.000189353    0.000208405    0.000630735
     46       35           0.000528501   -0.000653202    0.000558915
 -------------------------------------------------------------------
 Cartesian Forces:  Max     0.001336020 RMS     0.000360797

 GradGradGradGradGradGradGradGradGradGradGradGradGradGradGradGradGradGrad
 Berny optimization.
 Using GEDIIS/GDIIS optimizer.
 FormGI is forming the generalized inverse of G from B-inverse, IUseBI=4.
 Internal  Forces:  Max     0.001519739 RMS     0.000275798
 Search for a local minimum.
 Step number   6 out of a maximum of  275
 All quantities printed in internal units (Hartrees-Bohrs-Radians)
 Mixed Optimization -- En-DIIS/RFO-DIIS
 Swapping is turned off.
 Update second derivatives using D2CorX and points    4    5    6
 DE=  2.17D-04 DEPred=-1.21D-04 R=-1.79D+00
 Trust test=-1.79D+00 RLast= 2.24D-01 DXMaxT set to 6.50D-01
 ITU= -1  1  1  1  1  0
     Eigenvalues ---    0.00023   0.00084   0.00320   0.00699   0.00775
     Eigenvalues ---    0.00881   0.01033   0.01193   0.01344   0.01363
     Eigenvalues ---    0.01509   0.01647   0.01746   0.01783   0.01795
     Eigenvalues ---    0.01818   0.01832   0.01913   0.02051   0.02124
     Eigenvalues ---    0.02230   0.02265   0.02305   0.02426   0.02527
     Eigenvalues ---    0.02562   0.02577   0.02589   0.02611   0.02733
     Eigenvalues ---    0.02803   0.02826   0.02917   0.02962   0.03096
     Eigenvalues ---    0.03299   0.03505   0.03731   0.03971   0.04174
     Eigenvalues ---    0.04317   0.04577   0.04725   0.05531   0.06087
     Eigenvalues ---    0.06706   0.07593   0.08843   0.10129   0.10399
     Eigenvalues ---    0.10905   0.11045   0.11085   0.11181   0.11733
     Eigenvalues ---    0.11785   0.11860   0.11912   0.12285   0.12336
     Eigenvalues ---    0.12379   0.12399   0.12549   0.12574   0.12757
     Eigenvalues ---    0.13392   0.14348   0.15182   0.16118   0.16238
     Eigenvalues ---    0.16482   0.16857   0.17118   0.17578   0.17857
     Eigenvalues ---    0.18375   0.18598   0.18945   0.19310   0.19417
     Eigenvalues ---    0.19545   0.19929   0.20232   0.20970   0.21827
     Eigenvalues ---    0.23150   0.24326   0.24635   0.25021   0.27250
     Eigenvalues ---    0.27607   0.28973   0.29579   0.30269   0.31404
     Eigenvalues ---    0.33548   0.33914   0.34041   0.34510   0.34827
     Eigenvalues ---    0.34994   0.35293   0.36073   0.36351   0.36486
     Eigenvalues ---    0.36543   0.36619   0.36712   0.36722   0.36735
     Eigenvalues ---    0.36856   0.36898   0.36915   0.37068   0.37107
     Eigenvalues ---    0.37553   0.39826   0.40557   0.42126   0.42586
     Eigenvalues ---    0.42832   0.43003   0.46681   0.47375   0.48072
     Eigenvalues ---    0.48172   0.48208   0.48429   0.49802   0.51710
     Eigenvalues ---    0.52157   0.55061
 En-DIIS/RFO-DIIS/Sim-DIIS IScMMF=       -3 using points:     6    5    4    3    2
 RFO step:  Lambda=-7.26382436D-04.
 EnCoef did   100 forward-backward iterations
 EnCoef did   100 forward-backward iterations
 DidBck=T Rises=T En-DIIS coefs:    0.36490    0.00000    0.63510    0.00000    0.00000
 Iteration  1 RMS(Cart)=  0.16060866 RMS(Int)=  0.00624103
 Iteration  2 RMS(Cart)=  0.02197279 RMS(Int)=  0.00132668
 Iteration  3 RMS(Cart)=  0.00014640 RMS(Int)=  0.00132340
 Iteration  4 RMS(Cart)=  0.00000138 RMS(Int)=  0.00132340
 Iteration  5 RMS(Cart)=  0.00000001 RMS(Int)=  0.00132340
 Variable       Old X    -DE/DX   Delta X   Delta X   Delta X     New X
                                 (Linear)    (Quad)   (Total)
    R1        2.62582  -0.00010   0.00049  -0.00243  -0.00194   2.62389
    R2        2.64096  -0.00017  -0.00009  -0.00003  -0.00013   2.64083
    R3        2.05062  -0.00002  -0.00003   0.00011   0.00007   2.05070
    R4        2.63707   0.00002  -0.00006   0.00018   0.00012   2.63719
    R5        2.05038  -0.00001  -0.00002   0.00002   0.00001   2.05039
    R6        2.62236  -0.00026  -0.00003  -0.00050  -0.00052   2.62183
    R7        2.04915   0.00000  -0.00002   0.00013   0.00011   2.04926
    R8        2.63701  -0.00008  -0.00023   0.00096   0.00073   2.63774
    R9        2.05032   0.00001   0.00026  -0.00082  -0.00056   2.04976
   R10        2.64174  -0.00015  -0.00010  -0.00007  -0.00017   2.64157
   R11        3.36424  -0.00056  -0.00254   0.00894   0.00637   3.37061
   R12        3.33928   0.00022   0.00195  -0.00616  -0.00418   3.33510
   R13        3.34192   0.00047   0.00186  -0.00452  -0.00262   3.33929
   R14        2.64302   0.00015  -0.00028   0.00106   0.00075   2.64377
   R15        2.63603   0.00016  -0.00039   0.00179   0.00139   2.63742
   R16        3.35651  -0.00020  -0.00034   0.00093   0.00055   3.35706
   R17        2.63422   0.00024  -0.00014   0.00090   0.00075   2.63497
   R18        3.58167  -0.00152  -0.00251   0.00138  -0.00113   3.58054
   R19        2.62738  -0.00004   0.00015  -0.00042  -0.00026   2.62712
   R20        2.05147   0.00000  -0.00002  -0.00015  -0.00017   2.05130
   R21        2.63400   0.00008  -0.00014   0.00066   0.00055   2.63455
   R22        2.04925   0.00001   0.00002   0.00000   0.00002   2.04927
   R23        2.62997   0.00013   0.00024  -0.00048  -0.00023   2.62974
   R24        2.05068   0.00000  -0.00002   0.00011   0.00009   2.05077
   R25        2.05115  -0.00005  -0.00007   0.00011   0.00004   2.05119
   R26        2.07672  -0.00044  -0.00013   0.00059   0.00392   2.08064
   R27        2.92262  -0.00052   0.00328  -0.01404  -0.00805   2.91456
   R28        2.90234  -0.00065  -0.00321   0.01123   0.00802   2.91036
   R29        4.58009   0.00019   0.01256  -0.03912  -0.02340   4.55669
   R30        2.06380   0.00020   0.00038  -0.00159  -0.00120   2.06260
   R31        2.85262  -0.00099  -0.00030  -0.00157  -0.00073   2.85190
   R32        3.73260  -0.00045  -0.00189   0.00718   0.00529   3.73789
   R33        2.06207   0.00001   0.00013  -0.00130  -0.00117   2.06090
   R34        2.88536  -0.00003   0.00009  -0.00048  -0.00039   2.88498
   R35        2.07139   0.00011  -0.00003   0.00070   0.00067   2.07206
   R36        2.06576  -0.00004  -0.00057   0.00112   0.00054   2.06631
   R37        2.06739  -0.00003  -0.00011   0.00009  -0.00002   2.06737
   R38        2.06671   0.00009   0.00019  -0.00033  -0.00014   2.06657
   R39        2.64402   0.00033  -0.00144   0.00452   0.00028   2.64430
   R40        2.63531  -0.00032   0.00030  -0.00222  -0.00193   2.63338
   R41        2.62586  -0.00013  -0.00008   0.00020  -0.00023   2.62562
   R42        2.05736   0.00046  -0.00158   0.00554   0.00033   2.05769
   R43        2.63729  -0.00010   0.00014  -0.00033   0.00015   2.63744
   R44        2.05399   0.00009  -0.00013   0.00070   0.00057   2.05456
   R45        2.64096  -0.00006  -0.00018   0.00087   0.00071   2.64166
   R46        2.05219  -0.00003   0.00002  -0.00018  -0.00016   2.05203
   R47        5.36925  -0.00007  -0.07566   0.31984   0.24082   5.61007
   R48        2.63045   0.00006   0.00031  -0.00090  -0.00023   2.63022
   R49        2.05216  -0.00003  -0.00006   0.00014   0.00008   2.05223
   R50        2.05196  -0.00001   0.00008  -0.00032  -0.00025   2.05171
    A1        2.09792   0.00009  -0.00013   0.00107   0.00093   2.09885
    A2        2.09689  -0.00005   0.00018  -0.00072  -0.00054   2.09634
    A3        2.08800  -0.00004  -0.00008  -0.00021  -0.00029   2.08771
    A4        2.10649  -0.00001   0.00043  -0.00209  -0.00166   2.10483
    A5        2.08186  -0.00001  -0.00027   0.00126   0.00099   2.08285
    A6        2.09420   0.00002  -0.00016   0.00082   0.00066   2.09486
    A7        2.08927   0.00008   0.00001   0.00080   0.00082   2.09008
    A8        2.10363  -0.00004  -0.00021   0.00024   0.00002   2.10365
    A9        2.09026  -0.00004   0.00020  -0.00107  -0.00087   2.08939
   A10        2.08185  -0.00026  -0.00087   0.00250   0.00161   2.08346
   A11        2.10035   0.00014   0.00133  -0.00502  -0.00371   2.09664
   A12        2.10059   0.00012  -0.00050   0.00287   0.00234   2.10293
   A13        2.11930   0.00039   0.00152  -0.00438  -0.00289   2.11641
   A14        2.05437  -0.00040  -0.00184   0.00669   0.00481   2.05918
   A15        2.10938   0.00001   0.00024  -0.00186  -0.00180   2.10758
   A16        2.06621  -0.00025  -0.00082   0.00288   0.00206   2.06826
   A17        2.06757   0.00025   0.00184  -0.00674  -0.00489   2.06268
   A18        2.14845   0.00000  -0.00085   0.00310   0.00217   2.15062
   A19        1.76491   0.00010  -0.00178   0.00524   0.00346   1.76837
   A20        2.15154  -0.00001  -0.00066   0.00122   0.00051   2.15205
   A21        2.06264   0.00028   0.00091   0.00027   0.00126   2.06390
   A22        2.06497  -0.00025   0.00020  -0.00209  -0.00190   2.06307
   A23        2.10987  -0.00021  -0.00083   0.00249   0.00152   2.11139
   A24        2.12564   0.00030   0.00024   0.00146   0.00172   2.12736
   A25        2.04735  -0.00009   0.00051  -0.00401  -0.00339   2.04396
   A26        1.76817   0.00053   0.00123  -0.00174  -0.00040   1.76777
   A27        1.83670  -0.00065   0.00277  -0.02441  -0.02157   1.81514
   A28        1.88735  -0.00007  -0.00726   0.03377   0.02654   1.91389
   A29        2.07855  -0.00020  -0.00034  -0.00014  -0.00050   2.07804
   A30        2.10082   0.00013   0.00057  -0.00142  -0.00084   2.09998
   A31        2.10365   0.00007  -0.00020   0.00159   0.00141   2.10506
   A32        2.08903   0.00005   0.00018  -0.00042  -0.00023   2.08879
   A33        2.09058  -0.00004  -0.00024   0.00068   0.00044   2.09103
   A34        2.10357  -0.00001   0.00006  -0.00026  -0.00020   2.10336
   A35        2.10870   0.00009  -0.00002   0.00046   0.00043   2.10914
   A36        2.09368  -0.00007  -0.00007  -0.00004  -0.00012   2.09356
   A37        2.08067  -0.00003   0.00008  -0.00047  -0.00039   2.08028
   A38        2.09801   0.00002  -0.00020   0.00090   0.00065   2.09866
   A39        2.08936   0.00001   0.00020  -0.00032  -0.00013   2.08923
   A40        2.09580  -0.00003  -0.00001  -0.00049  -0.00051   2.09529
   A41        1.86198   0.00017   0.00265  -0.01964  -0.01982   1.84216
   A42        1.89196  -0.00044  -0.01188   0.05087   0.03677   1.92873
   A43        1.87273  -0.00041   0.00879  -0.03857  -0.02754   1.84519
   A44        1.96923   0.00043  -0.00396   0.02185   0.02459   1.99383
   A45        1.89985  -0.00049  -0.00057   0.00555   0.00237   1.90222
   A46        1.96288   0.00068   0.00537  -0.02288  -0.01959   1.94330
   A47        2.57259  -0.00044  -0.04961   0.18001   0.12895   2.70154
   A48        1.92928   0.00026  -0.00050   0.00271  -0.00029   1.92899
   A49        2.00542  -0.00015   0.00780  -0.02897  -0.01889   1.98653
   A50        1.94309   0.00007  -0.00845   0.03644   0.02912   1.97221
   A51        1.89481  -0.00011  -0.00566   0.02386   0.01732   1.91212
   A52        1.80980  -0.00038  -0.00017  -0.00338  -0.00327   1.80654
   A53        1.87015   0.00029   0.00632  -0.02876  -0.02286   1.84729
   A54        1.80859   0.00031  -0.00396   0.01599   0.01201   1.82060
   A55        2.04272  -0.00132  -0.00153   0.00217   0.00061   2.04332
   A56        1.92525   0.00046   0.00266  -0.00980  -0.00716   1.91810
   A57        1.87059   0.00039  -0.00034   0.00484   0.00447   1.87506
   A58        1.86818  -0.00019   0.00175  -0.00637  -0.00458   1.86359
   A59        1.93554   0.00041   0.00121  -0.00552  -0.00433   1.93121
   A60        1.96859   0.00010   0.00073  -0.00374  -0.00301   1.96558
   A61        1.89493  -0.00001   0.00061  -0.00137  -0.00076   1.89418
   A62        1.94025  -0.00002   0.00101  -0.00087   0.00014   1.94039
   A63        1.86326   0.00010   0.00019  -0.00043  -0.00024   1.86301
   A64        1.91159  -0.00018  -0.00240   0.00491   0.00251   1.91409
   A65        1.88155   0.00001  -0.00017   0.00167   0.00150   1.88305
   A66        2.11594   0.00017   0.00183  -0.00723  -0.00637   2.10957
   A67        2.07794  -0.00058  -0.00219   0.00688   0.00592   2.08385
   A68        2.08929   0.00041   0.00036   0.00045   0.00045   2.08973
   A69        2.09298  -0.00028   0.00005  -0.00104   0.00078   2.09376
   A70        2.08560   0.00033  -0.00170   0.00707  -0.00021   2.08539
   A71        2.10449  -0.00005   0.00164  -0.00603  -0.00055   2.10393
   A72        2.09808  -0.00026   0.00000  -0.00078  -0.00106   2.09702
   A73        2.09292   0.00009   0.00009  -0.00033  -0.00009   2.09282
   A74        2.09218   0.00017  -0.00009   0.00107   0.00113   2.09331
   A75        2.10145  -0.00006  -0.00008   0.00001  -0.00105   2.10040
   A76        2.08648   0.00003   0.00008   0.00010   0.00066   2.08714
   A77        2.09525   0.00003   0.00000  -0.00011   0.00038   2.09563
   A78        2.72701  -0.00078  -0.01197   0.02987   0.02206   2.74907
   A79        2.09557   0.00003  -0.00062   0.00185   0.00131   2.09688
   A80        2.08884   0.00005   0.00046  -0.00074  -0.00033   2.08852
   A81        2.09877  -0.00008   0.00016  -0.00110  -0.00099   2.09778
   A82        2.08891   0.00016   0.00032  -0.00060  -0.00052   2.08839
   A83        2.09705  -0.00011  -0.00022   0.00029   0.00019   2.09724
   A84        2.09722  -0.00006  -0.00010   0.00030   0.00033   2.09754
   A85        1.09883   0.00001   0.03804  -0.14406  -0.10151   0.99733
    D1       -0.03775   0.00002   0.00039  -0.00248  -0.00208  -0.03984
    D2       -3.14085  -0.00003   0.00032  -0.00236  -0.00204   3.14030
    D3        3.07420   0.00007  -0.00063   0.00264   0.00202   3.07622
    D4       -0.02890   0.00003  -0.00069   0.00276   0.00207  -0.02683
    D5       -0.04249   0.00021   0.00100   0.00558   0.00658  -0.03591
    D6        3.05344   0.00016   0.00532  -0.01239  -0.00707   3.04638
    D7        3.12860   0.00015   0.00200   0.00049   0.00250   3.13109
    D8       -0.05866   0.00011   0.00633  -0.01748  -0.01115  -0.06981
    D9        0.05532  -0.00002  -0.00127   0.00369   0.00241   0.05773
   D10       -3.09410  -0.00008  -0.00087  -0.00008  -0.00097  -3.09507
   D11       -3.12504   0.00002  -0.00121   0.00358   0.00237  -3.12267
   D12        0.00873  -0.00003  -0.00081  -0.00020  -0.00101   0.00771
   D13        0.00826  -0.00019   0.00077  -0.00810  -0.00735   0.00091
   D14        3.11977  -0.00001  -0.00095   0.00548   0.00450   3.12427
   D15       -3.12557  -0.00014   0.00037  -0.00436  -0.00399  -3.12957
   D16       -0.01406   0.00005  -0.00135   0.00922   0.00786  -0.00621
   D17       -0.09077   0.00039   0.00052   0.01187   0.01239  -0.07838
   D18        3.06859   0.00019   0.00502  -0.01683  -0.01182   3.05677
   D19        3.08090   0.00021   0.00221  -0.00158   0.00060   3.08151
   D20       -0.04292   0.00001   0.00670  -0.03028  -0.02360  -0.06652
   D21        0.10741  -0.00040  -0.00140  -0.01054  -0.01192   0.09548
   D22       -2.98626  -0.00035  -0.00601   0.00859   0.00265  -2.98362
   D23       -3.05251  -0.00019  -0.00606   0.01915   0.01302  -3.03949
   D24        0.13700  -0.00015  -0.01067   0.03828   0.02759   0.16459
   D25        2.33769   0.00042  -0.00035   0.01515   0.01482   2.35252
   D26       -1.98113   0.00033  -0.00687   0.04318   0.03636  -1.94477
   D27       -0.78624   0.00021   0.00409  -0.01335  -0.00924  -0.79548
   D28        1.17812   0.00012  -0.00242   0.01468   0.01230   1.19042
   D29       -2.48366  -0.00014   0.00467  -0.01237  -0.00772  -2.49138
   D30        0.60998  -0.00019   0.00922  -0.03127  -0.02207   0.58791
   D31       -0.72648   0.00026  -0.00219  -0.00088  -0.00305  -0.72954
   D32        2.51337  -0.00001  -0.00795   0.00650  -0.00142   2.51195
   D33        0.07321   0.00010  -0.00206   0.02015   0.01810   0.09131
   D34       -3.09678   0.00013  -0.00511   0.01746   0.01235  -3.08443
   D35        3.11642   0.00039   0.00373   0.01288   0.01663   3.13305
   D36       -0.05357   0.00042   0.00069   0.01020   0.01089  -0.04268
   D37        3.06203  -0.00010   0.00627  -0.02078  -0.01452   3.04751
   D38       -0.08735   0.00011   0.00466  -0.00879  -0.00414  -0.09149
   D39        0.01373  -0.00037   0.00085  -0.01395  -0.01310   0.00064
   D40       -3.13565  -0.00015  -0.00076  -0.00196  -0.00271  -3.13836
   D41        0.67364  -0.00027   0.00252  -0.01712  -0.01456   0.65908
   D42       -1.25206   0.00025   0.00138  -0.00073   0.00061  -1.25145
   D43       -2.44078  -0.00030   0.00544  -0.01463  -0.00916  -2.44994
   D44        1.91670   0.00022   0.00429   0.00175   0.00601   1.92271
   D45        0.05851  -0.00032  -0.00204  -0.00296  -0.00500   0.05351
   D46       -3.10272  -0.00009   0.00044  -0.00125  -0.00082  -3.10354
   D47       -3.11051  -0.00029  -0.00500  -0.00545  -0.01046  -3.12097
   D48        0.01144  -0.00006  -0.00252  -0.00374  -0.00628   0.00517
   D49       -0.54232   0.00030  -0.02618   0.13768   0.11414  -0.42818
   D50       -2.66767  -0.00006  -0.01644   0.09454   0.07548  -2.59219
   D51        1.49153  -0.00038  -0.02111   0.11540   0.09469   1.58622
   D52        1.33640   0.00059  -0.02646   0.13840   0.11431   1.45070
   D53       -0.78895   0.00022  -0.01672   0.09526   0.07565  -0.71330
   D54       -2.91294  -0.00009  -0.02139   0.11612   0.09486  -2.81808
   D55       -0.02312   0.00017   0.00181  -0.00053   0.00128  -0.02184
   D56        3.12239   0.00012   0.00172  -0.00130   0.00042   3.12282
   D57        3.13815  -0.00007  -0.00068  -0.00220  -0.00289   3.13526
   D58        0.00048  -0.00012  -0.00077  -0.00297  -0.00375  -0.00327
   D59       -0.01553  -0.00011  -0.00029  -0.00336  -0.00364  -0.01917
   D60       -3.13909  -0.00002   0.00036   0.00028   0.00064  -3.13844
   D61        3.12211  -0.00006  -0.00020  -0.00258  -0.00278   3.11933
   D62       -0.00145   0.00003   0.00045   0.00106   0.00151   0.00006
   D63        0.02023   0.00021  -0.00107   0.01079   0.00973   0.02996
   D64       -3.11355  -0.00001   0.00055  -0.00125  -0.00069  -3.11424
   D65       -3.13926   0.00012  -0.00171   0.00718   0.00548  -3.13379
   D66        0.01015  -0.00010  -0.00009  -0.00485  -0.00494   0.00520
   D67        2.62619  -0.00067   0.07121  -0.30949  -0.23836   2.38784
   D68       -1.58130  -0.00086   0.05612  -0.24717  -0.19163  -1.77293
   D69        0.61048  -0.00004   0.05983  -0.25699  -0.19754   0.41294
   D70       -0.45250   0.00017   0.03018  -0.11364  -0.08333  -0.53583
   D71       -2.60418   0.00023   0.03228  -0.12585  -0.09196  -2.69614
   D72        1.54923  -0.00010   0.02474  -0.09458  -0.06997   1.47926
   D73       -2.51068  -0.00001   0.03683  -0.13559  -0.09917  -2.60985
   D74        1.62082   0.00005   0.03893  -0.14780  -0.10780   1.51302
   D75       -0.50895  -0.00028   0.03139  -0.11653  -0.08581  -0.59476
   D76        1.61518  -0.00022   0.03650  -0.14209  -0.10587   1.50931
   D77       -0.53650  -0.00016   0.03860  -0.15431  -0.11450  -0.65100
   D78       -2.66627  -0.00049   0.03105  -0.12304  -0.09251  -2.75878
   D79       -3.06337  -0.00012  -0.00284   0.01477   0.01217  -3.05119
   D80       -1.00908  -0.00013  -0.00684   0.03324   0.02666  -0.98243
   D81        1.22527  -0.00025  -0.00396   0.01811   0.01442   1.23968
   D82       -1.05461  -0.00038   0.00463  -0.02560  -0.02368  -1.07829
   D83        0.99968  -0.00038   0.00063  -0.00713  -0.00920   0.99048
   D84       -3.04916  -0.00051   0.00351  -0.02226  -0.02143  -3.07060
   D85        1.14087   0.00030   0.00291  -0.00948  -0.00414   1.13674
   D86       -3.08803   0.00029  -0.00109   0.00899   0.01035  -3.07768
   D87       -0.85368   0.00016   0.00180  -0.00614  -0.00189  -0.85557
   D88        0.79929   0.00081  -0.05359   0.24886   0.20205   1.00134
   D89       -1.01212   0.00004  -0.02607   0.08362   0.05370  -0.95841
   D90        2.12231   0.00012  -0.02686   0.09953   0.06902   2.19132
   D91        3.10110  -0.00010  -0.02653   0.08213   0.05425  -3.12783
   D92       -0.04766  -0.00002  -0.02732   0.09803   0.06956   0.02190
   D93        1.15666   0.00025  -0.02672   0.08883   0.06129   1.21795
   D94       -1.99210   0.00033  -0.02751   0.10473   0.07660  -1.91549
   D95        1.41918  -0.00022   0.01876  -0.03583  -0.01707   1.40211
   D96       -2.80268  -0.00004   0.01984  -0.03953  -0.01968  -2.82237
   D97       -0.73576  -0.00004   0.02061  -0.03885  -0.01824  -0.75400
   D98       -2.84364  -0.00033   0.01262  -0.01081   0.00181  -2.84183
   D99       -0.78232  -0.00015   0.01370  -0.01450  -0.00080  -0.78312
   D100       1.28460  -0.00015   0.01447  -0.01382   0.00065   1.28525
   D101      -0.81019  -0.00011   0.01517  -0.01858  -0.00341  -0.81360
   D102       1.25113   0.00007   0.01625  -0.02227  -0.00602   1.24510
   D103      -2.96513   0.00007   0.01702  -0.02159  -0.00457  -2.96971
   D104       3.13529   0.00008  -0.00238   0.01921   0.01657  -3.13133
   D105       0.01051   0.00023  -0.00155   0.01933   0.01546   0.02597
   D106       0.00091   0.00000  -0.00157   0.00318   0.00118   0.00209
   D107      -3.12387   0.00016  -0.00074   0.00330   0.00007  -3.12380
   D108       3.13953  -0.00007   0.00480  -0.02613  -0.02098   3.11854
   D109       0.00251  -0.00004   0.00285  -0.01924  -0.01640  -0.01390
   D110      -0.00912   0.00001   0.00403  -0.01051  -0.00587  -0.01500
   D111       3.13704   0.00004   0.00208  -0.00361  -0.00130   3.13575
   D112       0.01081  -0.00002  -0.00128   0.00442   0.00307   0.01388
   D113      -3.13518   0.00004  -0.00065   0.00227   0.00118  -3.13400
   D114       3.13541  -0.00017  -0.00215   0.00443   0.00419   3.13961
   D115      -0.01058  -0.00012  -0.00152   0.00228   0.00231  -0.00827
   D116       0.97802  -0.00030  -0.00974   0.03999   0.03236   1.01038
   D117      -2.14665  -0.00014  -0.00889   0.04006   0.03123  -2.11542
   D118       0.00564   0.00000  -0.00364   0.01027   0.00635   0.01198
   D119      -3.13335   0.00000  -0.00184   0.00491   0.00283  -3.13052
   D120      -3.14053  -0.00003  -0.00170   0.00338   0.00176  -3.13876
   D121       0.00368  -0.00003   0.00011  -0.00199  -0.00175   0.00192
   D122      -0.01429   0.00002   0.00167  -0.00468  -0.00261  -0.01690
   D123       3.13218   0.00002   0.00099  -0.00296  -0.00198   3.13020
   D124       3.13172  -0.00003   0.00104  -0.00252  -0.00071   3.13101
   D125      -0.00499  -0.00003   0.00036  -0.00080  -0.00008  -0.00508
   D126      -0.76310  -0.00015   0.01102  -0.05972  -0.04216  -0.80527
   D127       0.00603  -0.00001   0.00079  -0.00265  -0.00209   0.00394
   D128      -3.14044  -0.00001   0.00147  -0.00438  -0.00272   3.14003
   D129      -3.13818  -0.00002  -0.00103   0.00274   0.00145  -3.13673
   D130      -0.00147  -0.00002  -0.00034   0.00101   0.00082  -0.00065
         Item               Value     Threshold  Converged?
 Maximum Force            0.001520     0.000450     NO 
 RMS     Force            0.000276     0.000300     YES
 Maximum Displacement     0.753324     0.001800     NO 
 RMS     Displacement     0.177776     0.001200     NO 
 Predicted change in Energy=-5.159950D-04
 GradGradGradGradGradGradGradGradGradGradGradGradGradGradGradGradGradGrad

                          Input orientation:                          
 ---------------------------------------------------------------------
 Center     Atomic      Atomic             Coordinates (Angstroms)
 Number     Number       Type             X           Y           Z
 ---------------------------------------------------------------------
      1          6           0        3.703870   -1.689516   -0.964793
      2          6           0        4.363087   -2.570130   -0.117511
      3          6           0        4.192390   -2.487668    1.265096
      4          6           0        3.304285   -1.562944    1.795259
      5          6           0        2.591511   -0.726725    0.934423
[truncated: 3,960,307 more chars]
