# Supplementary material for: Enriching Alkene syn-Dihalogenation: Aryl Alkene, Bromine, Regio-Reversion, and Stereoconvergency
Source: Org Lett. 2026 Feb 25;28(9):3002–7. doi: 10.1021/acs.orglett.6c00241 (PMC12973299; doi:10.1021/acs.orglett.6c00241)
Supplement: Supplementary file 1 [file ol6c00241_si_001.zip › Fig 4b/Z-alkene/syn-dibromination TS.log]

 Entering Gaussian System, Link 0=g16
 Input=250420003_2ndBr_majorregio_TSopfreq_6-31_gdp+_SMD_DCM_wB97XD.gjf
 Output=250420003_2ndBr_majorregio_TSopfreq_6-31_gdp+_SMD_DCM_wB97XD.log
 Initial command:
 /home/ansgus3642/gaussian/g16/l1.exe "/home/ansgus3642/gaussian/scratch/Gau-116762.inp" -scrdir="/home/ansgus3642/gaussian/scratch/"
 Entering Link 1 = /home/ansgus3642/gaussian/g16/l1.exe PID=    116764.
  
 Copyright (c) 1988-2019, Gaussian, Inc.  All Rights Reserved.
  
 This is part of the Gaussian(R) 16 program.  It is based on
 the Gaussian(R) 09 system (copyright 2009, Gaussian, Inc.),
 the Gaussian(R) 03 system (copyright 2003, Gaussian, Inc.),
 the Gaussian(R) 98 system (copyright 1998, Gaussian, Inc.),
 the Gaussian(R) 94 system (copyright 1995, Gaussian, Inc.),
 the Gaussian 92(TM) system (copyright 1992, Gaussian, Inc.),
 the Gaussian 90(TM) system (copyright 1990, Gaussian, Inc.),
 the Gaussian 88(TM) system (copyright 1988, Gaussian, Inc.),
 the Gaussian 86(TM) system (copyright 1986, Carnegie Mellon
 University), and the Gaussian 82(TM) system (copyright 1983,
 Carnegie Mellon University). Gaussian is a federally registered
 trademark of Gaussian, Inc.
  
 This software contains proprietary and confidential information,
 including trade secrets, belonging to Gaussian, Inc.
  
 This software is provided under written license and may be
 used, copied, transmitted, or stored only in accord with that
 written license.
  
 The following legend is applicable only to US Government
 contracts under FAR:
  
                    RESTRICTED RIGHTS LEGEND
  
 Use, reproduction and disclosure by the US Government is
 subject to restrictions as set forth in subparagraphs (a)
 and (c) of the Commercial Computer Software - Restricted
 Rights clause in FAR 52.227-19.
  
 Gaussian, Inc.
 340 Quinnipiac St., Bldg. 40, Wallingford CT 06492
  
  
 ---------------------------------------------------------------
 Warning -- This program may not be used in any manner that
 competes with the business of Gaussian, Inc. or will provide
 assistance to any competitor of Gaussian, Inc.  The licensee
 of this program is prohibited from giving any competitor of
 Gaussian, Inc. access to this program.  By using this program,
 the user acknowledges that Gaussian, Inc. is engaged in the
 business of creating and licensing software in the field of
 computational chemistry and represents and warrants to the
 licensee that it is not a competitor of Gaussian, Inc. and that
 it will not use this program in any manner prohibited above.
 ---------------------------------------------------------------
  

 Cite this work as:
 Gaussian 16, Revision C.01,
 M. J. Frisch, G. W. Trucks, H. B. Schlegel, G. E. Scuseria, 
 M. A. Robb, J. R. Cheeseman, G. Scalmani, V. Barone, 
 G. A. Petersson, H. Nakatsuji, X. Li, M. Caricato, A. V. Marenich, 
 J. Bloino, B. G. Janesko, R. Gomperts, B. Mennucci, H. P. Hratchian, 
 J. V. Ortiz, A. F. Izmaylov, J. L. Sonnenberg, D. Williams-Young, 
 F. Ding, F. Lipparini, F. Egidi, J. Goings, B. Peng, A. Petrone, 
 T. Henderson, D. Ranasinghe, V. G. Zakrzewski, J. Gao, N. Rega, 
 G. Zheng, W. Liang, M. Hada, M. Ehara, K. Toyota, R. Fukuda, 
 J. Hasegawa, M. Ishida, T. Nakajima, Y. Honda, O. Kitao, H. Nakai, 
 T. Vreven, K. Throssell, J. A. Montgomery, Jr., J. E. Peralta, 
 F. Ogliaro, M. J. Bearpark, J. J. Heyd, E. N. Brothers, K. N. Kudin, 
 V. N. Staroverov, T. A. Keith, R. Kobayashi, J. Normand, 
 K. Raghavachari, A. P. Rendell, J. C. Burant, S. S. Iyengar, 
 J. Tomasi, M. Cossi, J. M. Millam, M. Klene, C. Adamo, R. Cammi, 
 J. W. Ochterski, R. L. Martin, K. Morokuma, O. Farkas, 
 J. B. Foresman, and D. J. Fox, Gaussian, Inc., Wallingford CT, 2019.
 
 ******************************************
 Gaussian 16:  ES64L-G16RevC.01  3-Jul-2019
                20-Apr-2025 
 ******************************************
 %mem=12GB
 %nprocshared=4
 Will use up to    4 processors via shared memory.
 ----------------------------------------------------------------------
 # opt=(calcfc,ts,noeigen) freq wb97xd/6-31+g(d,p) scrf=(smd,solvent=di
 chloromethane)
 ----------------------------------------------------------------------
 1/5=1,10=4,11=1,18=20,26=3,38=1/1,3;
 2/9=110,12=2,17=6,18=5,40=1/2;
 3/5=1,6=6,7=111,11=2,25=1,30=1,70=32201,71=2,72=9,74=-58,140=1/1,2,3;
 4//1;
 5/5=2,38=5,53=9/2;
 8/6=4,10=90,11=11/1;
 11/6=1,8=1,9=11,15=111,16=1/1,2,10;
 10/6=1,13=1/2;
 6/7=2,8=2,9=2,10=2,28=1/1;
 7/10=1,25=1/1,2,3,16;
 1/5=1,10=4,11=1,18=20,26=3/3(2);
 2/9=110/2;
 99//99;
 2/9=110/2;
 3/5=1,6=6,7=111,11=2,25=1,30=1,70=32205,71=1,72=9,74=-58/1,2,3;
 4/5=5,16=3,69=1/1;
 5/5=2,38=5,53=9/2;
 7//1,2,3,16;
 1/5=1,11=1,18=20,26=3/3(-5);
 2/9=110/2;
 6/7=2,8=2,9=2,10=2,19=2,28=1/1;
 99/9=1/99;
 -------------------
 Title Card Required
 -------------------
 Symbolic Z-matrix:
 Charge =  0 Multiplicity = 1
 C                     4.16962  -1.59051  -0.61924 
 C                     4.71214  -2.47125   0.30992 
 C                     4.21195  -2.5274    1.61096 
 C                     3.13487  -1.72847   1.97143 
 C                     2.55356  -0.89059   1.0187 
 C                     3.08831  -0.77813  -0.26799 
 S                     2.4639    0.37282  -1.46306 
 C                     2.10675   1.76982  -0.43046 
 C                     1.52136   1.6468    0.83347 
 S                     1.1278    0.0507    1.50636 
 C                     1.22049   2.76881   1.60501 
 C                     1.46035   4.03658   1.0862 
 C                     2.01838   4.17025  -0.18357 
 C                     2.35612   3.04675  -0.9327 
 H                     2.2095    5.15749  -0.59136 
 H                     2.81377   3.1612   -1.91018 
 H                     0.79037   2.65082   2.59484 
 H                     1.21405   4.91411   1.67405 
 H                     4.59769  -1.51499  -1.61379 
 H                     2.73216  -1.77118   2.97859 
 H                     5.55087  -3.09689   0.02277 
 H                     4.6578   -3.19192   2.34298 
 C                    -0.43254  -0.66106   0.34215 
 H                     0.11684  -0.82124  -0.57002 
 C                    -1.40843   0.53784   0.38343 
 H                    -1.09492   1.22132   1.17407 
 C                    -0.90072  -1.87147   1.13975 
 H                    -1.84198  -2.16233   0.67279 
 C                     0.04063  -3.07305   1.16035 
 H                     0.83625  -2.97001   1.90146 
 H                    -0.52807  -3.96976   1.42389 
 H                     0.49064  -3.23683   0.17769 
 H                    -1.14893  -1.55772   2.16153 
 C                    -2.85823   0.22212   0.67961 
 C                    -3.71835  -0.37045  -0.24774 
 C                    -3.33289   0.51788   1.96045 
 C                    -5.02407  -0.68431   0.11573 
 H                    -3.34669  -0.6165   -1.23633 
 C                    -4.64087   0.20004   2.32439 
 H                    -2.67258   0.98679   2.68622 
 C                    -5.49326  -0.3958    1.39828 
 H                    -5.68234  -1.15181  -0.61072 
 H                    -4.99335   0.43112   3.32517 
 H                    -6.51477  -0.64027   1.67404 
 Br                   -1.23334   1.67386  -1.20744 
 Br                   -1.17708  -1.95512  -1.95025 
 
 Add virtual bond connecting atoms Br46       and H24        Dist= 4.17D+00.

 GradGradGradGradGradGradGradGradGradGradGradGradGradGradGradGradGradGrad
 Berny optimization.
 Initialization pass.
                           ----------------------------
                           !    Initial Parameters    !
                           ! (Angstroms and Degrees)  !
 --------------------------                            --------------------------
 ! Name  Definition              Value          Derivative Info.                !
 --------------------------------------------------------------------------------
 ! R1    R(1,2)                  1.3905         calculate D2E/DX2 analytically  !
 ! R2    R(1,6)                  1.3973         calculate D2E/DX2 analytically  !
 ! R3    R(1,19)                 1.0854         calculate D2E/DX2 analytically  !
 ! R4    R(2,3)                  1.395          calculate D2E/DX2 analytically  !
 ! R5    R(2,21)                 1.0851         calculate D2E/DX2 analytically  !
 ! R6    R(3,4)                  1.3886         calculate D2E/DX2 analytically  !
 ! R7    R(3,22)                 1.0845         calculate D2E/DX2 analytically  !
 ! R8    R(4,5)                  1.3956         calculate D2E/DX2 analytically  !
 ! R9    R(4,20)                 1.0855         calculate D2E/DX2 analytically  !
 ! R10   R(5,6)                  1.3979         calculate D2E/DX2 analytically  !
 ! R11   R(5,10)                 1.7767         calculate D2E/DX2 analytically  !
 ! R12   R(6,7)                  1.7728         calculate D2E/DX2 analytically  !
 ! R13   R(7,8)                  1.7735         calculate D2E/DX2 analytically  !
 ! R14   R(8,9)                  1.3983         calculate D2E/DX2 analytically  !
 ! R15   R(8,14)                 1.3946         calculate D2E/DX2 analytically  !
 ! R16   R(9,10)                 1.7763         calculate D2E/DX2 analytically  !
 ! R17   R(9,11)                 1.3945         calculate D2E/DX2 analytically  !
 ! R18   R(10,23)                2.0728         calculate D2E/DX2 analytically  !
 ! R19   R(11,12)                1.3907         calculate D2E/DX2 analytically  !
 ! R20   R(11,17)                1.0857         calculate D2E/DX2 analytically  !
 ! R21   R(12,13)                1.3934         calculate D2E/DX2 analytically  !
 ! R22   R(12,18)                1.0846         calculate D2E/DX2 analytically  !
 ! R23   R(13,14)                1.392          calculate D2E/DX2 analytically  !
 ! R24   R(13,15)                1.0851         calculate D2E/DX2 analytically  !
 ! R25   R(14,16)                1.0854         calculate D2E/DX2 analytically  !
 ! R26   R(23,24)                1.0768         calculate D2E/DX2 analytically  !
 ! R27   R(23,25)                1.5464         calculate D2E/DX2 analytically  !
 ! R28   R(23,27)                1.5233         calculate D2E/DX2 analytically  !
 ! R29   R(24,46)                2.2057         calculate D2E/DX2 analytically  !
 ! R30   R(25,26)                1.0911         calculate D2E/DX2 analytically  !
 ! R31   R(25,34)                1.5131         calculate D2E/DX2 analytically  !
 ! R32   R(25,45)                1.9627         calculate D2E/DX2 analytically  !
 ! R33   R(27,28)                1.0902         calculate D2E/DX2 analytically  !
 ! R34   R(27,29)                1.5266         calculate D2E/DX2 analytically  !
 ! R35   R(27,33)                1.0973         calculate D2E/DX2 analytically  !
 ! R36   R(29,30)                1.0922         calculate D2E/DX2 analytically  !
 ! R37   R(29,31)                1.0941         calculate D2E/DX2 analytically  !
 ! R38   R(29,32)                1.0931         calculate D2E/DX2 analytically  !
 ! R39   R(34,35)                1.3968         calculate D2E/DX2 analytically  !
 ! R40   R(34,36)                1.3976         calculate D2E/DX2 analytically  !
 ! R41   R(35,37)                1.3912         calculate D2E/DX2 analytically  !
 ! R42   R(35,38)                1.0844         calculate D2E/DX2 analytically  !
 ! R43   R(36,39)                1.3944         calculate D2E/DX2 analytically  !
 ! R44   R(36,40)                1.0875         calculate D2E/DX2 analytically  !
 ! R45   R(37,41)                1.3958         calculate D2E/DX2 analytically  !
 ! R46   R(37,42)                1.0861         calculate D2E/DX2 analytically  !
 ! R47   R(39,41)                1.3926         calculate D2E/DX2 analytically  !
 ! R48   R(39,43)                1.0859         calculate D2E/DX2 analytically  !
 ! R49   R(41,44)                1.086          calculate D2E/DX2 analytically  !
 ! A1    A(2,1,6)              120.1461         calculate D2E/DX2 analytically  !
 ! A2    A(2,1,19)             120.166          calculate D2E/DX2 analytically  !
 ! A3    A(6,1,19)             119.6743         calculate D2E/DX2 analytically  !
 ! A4    A(1,2,3)              120.5859         calculate D2E/DX2 analytically  !
 ! A5    A(1,2,21)             119.3392         calculate D2E/DX2 analytically  !
 ! A6    A(3,2,21)             120.0503         calculate D2E/DX2 analytically  !
 ! A7    A(2,3,4)              119.8047         calculate D2E/DX2 analytically  !
 ! A8    A(2,3,22)             120.4484         calculate D2E/DX2 analytically  !
 ! A9    A(4,3,22)             119.7468         calculate D2E/DX2 analytically  !
 ! A10   A(3,4,5)              119.4252         calculate D2E/DX2 analytically  !
 ! A11   A(3,4,20)             120.3946         calculate D2E/DX2 analytically  !
 ! A12   A(5,4,20)             120.1644         calculate D2E/DX2 analytically  !
 ! A13   A(4,5,6)              121.1522         calculate D2E/DX2 analytically  !
 ! A14   A(4,5,10)             117.7079         calculate D2E/DX2 analytically  !
 ! A15   A(6,5,10)             121.1308         calculate D2E/DX2 analytically  !
 ! A16   A(1,6,5)              118.7256         calculate D2E/DX2 analytically  !
 ! A17   A(1,6,7)              118.7215         calculate D2E/DX2 analytically  !
 ! A18   A(5,6,7)              122.5459         calculate D2E/DX2 analytically  !
 ! A19   A(6,7,8)              100.9431         calculate D2E/DX2 analytically  !
 ! A20   A(7,8,9)              122.7702         calculate D2E/DX2 analytically  !
 ! A21   A(7,8,14)             118.3941         calculate D2E/DX2 analytically  !
 ! A22   A(9,8,14)             118.7455         calculate D2E/DX2 analytically  !
 ! A23   A(8,9,10)             120.9449         calculate D2E/DX2 analytically  !
 ! A24   A(8,9,11)             121.3069         calculate D2E/DX2 analytically  !
 ! A25   A(10,9,11)            117.7474         calculate D2E/DX2 analytically  !
 ! A26   A(5,10,9)             101.2023         calculate D2E/DX2 analytically  !
 ! A27   A(5,10,23)            105.5447         calculate D2E/DX2 analytically  !
 ! A28   A(9,10,23)            105.2224         calculate D2E/DX2 analytically  !
 ! A29   A(9,11,12)            119.3317         calculate D2E/DX2 analytically  !
 ! A30   A(9,11,17)            120.1624         calculate D2E/DX2 analytically  !
 ! A31   A(12,11,17)           120.5003         calculate D2E/DX2 analytically  !
 ! A32   A(11,12,13)           119.7685         calculate D2E/DX2 analytically  !
 ! A33   A(11,12,18)           119.7511         calculate D2E/DX2 analytically  !
 ! A34   A(13,12,18)           120.4803         calculate D2E/DX2 analytically  !
 ! A35   A(12,13,14)           120.6757         calculate D2E/DX2 analytically  !
 ! A36   A(12,13,15)           120.0187         calculate D2E/DX2 analytically  !
 ! A37   A(14,13,15)           119.2976         calculate D2E/DX2 analytically  !
 ! A38   A(8,14,13)            120.1206         calculate D2E/DX2 analytically  !
 ! A39   A(8,14,16)            119.7542         calculate D2E/DX2 analytically  !
 ! A40   A(13,14,16)           120.1252         calculate D2E/DX2 analytically  !
 ! A41   A(10,23,24)            98.2101         calculate D2E/DX2 analytically  !
 ! A42   A(10,23,25)           101.1761         calculate D2E/DX2 analytically  !
 ! A43   A(10,23,27)           102.1292         calculate D2E/DX2 analytically  !
 ! A44   A(24,23,25)           117.3807         calculate D2E/DX2 analytically  !
 ! A45   A(24,23,27)           118.826          calculate D2E/DX2 analytically  !
 ! A46   A(25,23,27)           114.0854         calculate D2E/DX2 analytically  !
 ! A47   A(23,24,46)           107.8943         calculate D2E/DX2 analytically  !
 ! A48   A(23,25,26)           108.8846         calculate D2E/DX2 analytically  !
 ! A49   A(23,25,34)           116.6239         calculate D2E/DX2 analytically  !
 ! A50   A(23,25,45)           111.7653         calculate D2E/DX2 analytically  !
 ! A51   A(26,25,34)           105.3179         calculate D2E/DX2 analytically  !
 ! A52   A(26,25,45)           101.4869         calculate D2E/DX2 analytically  !
 ! A53   A(34,25,45)           111.403          calculate D2E/DX2 analytically  !
 ! A54   A(23,27,28)           104.6589         calculate D2E/DX2 analytically  !
 ! A55   A(23,27,29)           116.2939         calculate D2E/DX2 analytically  !
 ! A56   A(23,27,33)           109.2618         calculate D2E/DX2 analytically  !
 ! A57   A(28,27,29)           109.1584         calculate D2E/DX2 analytically  !
 ! A58   A(28,27,33)           106.2498         calculate D2E/DX2 analytically  !
 ! A59   A(29,27,33)           110.6088         calculate D2E/DX2 analytically  !
 ! A60   A(27,29,30)           112.588          calculate D2E/DX2 analytically  !
 ! A61   A(27,29,31)           109.1378         calculate D2E/DX2 analytically  !
 ! A62   A(27,29,32)           111.0791         calculate D2E/DX2 analytically  !
 ! A63   A(30,29,31)           107.0097         calculate D2E/DX2 analytically  !
 ! A64   A(30,29,32)           108.9192         calculate D2E/DX2 analytically  !
 ! A65   A(31,29,32)           107.9224         calculate D2E/DX2 analytically  !
 ! A66   A(25,34,35)           123.272          calculate D2E/DX2 analytically  !
 ! A67   A(25,34,36)           117.4299         calculate D2E/DX2 analytically  !
 ! A68   A(35,34,36)           119.2815         calculate D2E/DX2 analytically  !
 ! A69   A(34,35,37)           120.013          calculate D2E/DX2 analytically  !
 ! A70   A(34,35,38)           119.3716         calculate D2E/DX2 analytically  !
 ! A71   A(37,35,38)           120.5733         calculate D2E/DX2 analytically  !
 ! A72   A(34,36,39)           120.6331         calculate D2E/DX2 analytically  !
 ! A73   A(34,36,40)           119.7789         calculate D2E/DX2 analytically  !
 ! A74   A(39,36,40)           119.5816         calculate D2E/DX2 analytically  !
 ! A75   A(35,37,41)           120.591          calculate D2E/DX2 analytically  !
 ! A76   A(35,37,42)           119.419          calculate D2E/DX2 analytically  !
 ! A77   A(41,37,42)           119.9887         calculate D2E/DX2 analytically  !
 ! A78   A(36,39,41)           119.8756         calculate D2E/DX2 analytically  !
 ! A79   A(36,39,43)           119.7697         calculate D2E/DX2 analytically  !
 ! A80   A(41,39,43)           120.3495         calculate D2E/DX2 analytically  !
 ! A81   A(37,41,39)           119.5881         calculate D2E/DX2 analytically  !
 ! A82   A(37,41,44)           120.1976         calculate D2E/DX2 analytically  !
 ! A83   A(39,41,44)           120.2132         calculate D2E/DX2 analytically  !
 ! D1    D(6,1,2,3)             -1.8803         calculate D2E/DX2 analytically  !
 ! D2    D(6,1,2,21)           179.9224         calculate D2E/DX2 analytically  !
 ! D3    D(19,1,2,3)           176.775          calculate D2E/DX2 analytically  !
 ! D4    D(19,1,2,21)           -1.4223         calculate D2E/DX2 analytically  !
 ! D5    D(2,1,6,5)             -1.2576         calculate D2E/DX2 analytically  !
 ! D6    D(2,1,6,7)            177.8105         calculate D2E/DX2 analytically  !
 ! D7    D(19,1,6,5)          -179.9196         calculate D2E/DX2 analytically  !
 ! D8    D(19,1,6,7)            -0.8514         calculate D2E/DX2 analytically  !
 ! D9    D(1,2,3,4)              2.0788         calculate D2E/DX2 analytically  !
 ! D10   D(1,2,3,22)          -177.9987         calculate D2E/DX2 analytically  !
 ! D11   D(21,2,3,4)          -179.7367         calculate D2E/DX2 analytically  !
 ! D12   D(21,2,3,22)            0.1858         calculate D2E/DX2 analytically  !
 ! D13   D(2,3,4,5)              0.877          calculate D2E/DX2 analytically  !
 ! D14   D(2,3,4,20)           179.4359         calculate D2E/DX2 analytically  !
 ! D15   D(22,3,4,5)          -179.046          calculate D2E/DX2 analytically  !
 ! D16   D(22,3,4,20)           -0.4871         calculate D2E/DX2 analytically  !
 ! D17   D(3,4,5,6)             -4.0855         calculate D2E/DX2 analytically  !
 ! D18   D(3,4,5,10)           176.9972         calculate D2E/DX2 analytically  !
 ! D19   D(20,4,5,6)           177.3523         calculate D2E/DX2 analytically  !
 ! D20   D(20,4,5,10)           -1.565          calculate D2E/DX2 analytically  !
 ! D21   D(4,5,6,1)              4.2593         calculate D2E/DX2 analytically  !
 ! D22   D(4,5,6,7)           -174.7712         calculate D2E/DX2 analytically  !
 ! D23   D(10,5,6,1)          -176.8605         calculate D2E/DX2 analytically  !
 ! D24   D(10,5,6,7)             4.109          calculate D2E/DX2 analytically  !
 ! D25   D(4,5,10,9)           135.1281         calculate D2E/DX2 analytically  !
 ! D26   D(4,5,10,23)         -115.4259         calculate D2E/DX2 analytically  !
 ! D27   D(6,5,10,9)           -43.7895         calculate D2E/DX2 analytically  !
 ! D28   D(6,5,10,23)           65.6565         calculate D2E/DX2 analytically  !
 ! D29   D(1,6,7,8)           -140.9756         calculate D2E/DX2 analytically  !
 ! D30   D(5,6,7,8)             38.0549         calculate D2E/DX2 analytically  !
 ! D31   D(6,7,8,9)            -41.1384         calculate D2E/DX2 analytically  !
 ! D32   D(6,7,8,14)           142.3627         calculate D2E/DX2 analytically  !
 ! D33   D(7,8,9,10)             1.4285         calculate D2E/DX2 analytically  !
 ! D34   D(7,8,9,11)          -178.2388         calculate D2E/DX2 analytically  !
 ! D35   D(14,8,9,10)          177.9157         calculate D2E/DX2 analytically  !
 ! D36   D(14,8,9,11)           -1.7516         calculate D2E/DX2 analytically  !
 ! D37   D(7,8,14,13)          176.3354         calculate D2E/DX2 analytically  !
 ! D38   D(7,8,14,16)           -3.6153         calculate D2E/DX2 analytically  !
 ! D39   D(9,8,14,13)           -0.3071         calculate D2E/DX2 analytically  !
 ! D40   D(9,8,14,16)          179.7422         calculate D2E/DX2 analytically  !
 ! D41   D(8,9,10,5)            40.753          calculate D2E/DX2 analytically  !
 ! D42   D(8,9,10,23)          -68.9424         calculate D2E/DX2 analytically  !
 ! D43   D(11,9,10,5)         -139.5682         calculate D2E/DX2 analytically  !
 ! D44   D(11,9,10,23)         110.7364         calculate D2E/DX2 analytically  !
 ! D45   D(8,9,11,12)            2.4826         calculate D2E/DX2 analytically  !
 ! D46   D(8,9,11,17)         -178.3734         calculate D2E/DX2 analytically  !
 ! D47   D(10,9,11,12)        -177.1949         calculate D2E/DX2 analytically  !
 ! D48   D(10,9,11,17)           1.949          calculate D2E/DX2 analytically  !
 ! D49   D(5,10,23,24)         -37.2518         calculate D2E/DX2 analytically  !
 ! D50   D(5,10,23,25)        -157.3942         calculate D2E/DX2 analytically  !
 ! D51   D(5,10,23,27)          84.7048         calculate D2E/DX2 analytically  !
 ! D52   D(9,10,23,24)          69.2876         calculate D2E/DX2 analytically  !
 ! D53   D(9,10,23,25)         -50.8548         calculate D2E/DX2 analytically  !
 ! D54   D(9,10,23,27)        -168.7558         calculate D2E/DX2 analytically  !
 ! D55   D(9,11,12,13)          -1.1408         calculate D2E/DX2 analytically  !
 ! D56   D(9,11,12,18)         179.0184         calculate D2E/DX2 analytically  !
 ! D57   D(17,11,12,13)        179.7182         calculate D2E/DX2 analytically  !
 ! D58   D(17,11,12,18)         -0.1225         calculate D2E/DX2 analytically  !
 ! D59   D(11,12,13,14)         -0.8883         calculate D2E/DX2 analytically  !
 ! D60   D(11,12,13,15)       -179.8506         calculate D2E/DX2 analytically  !
 ! D61   D(18,12,13,14)        178.9512         calculate D2E/DX2 analytically  !
 ! D62   D(18,12,13,15)         -0.0111         calculate D2E/DX2 analytically  !
 ! D63   D(12,13,14,8)           1.6223         calculate D2E/DX2 analytically  !
 ! D64   D(12,13,14,16)       -178.4272         calculate D2E/DX2 analytically  !
 ! D65   D(15,13,14,8)        -179.408          calculate D2E/DX2 analytically  !
 ! D66   D(15,13,14,16)          0.5425         calculate D2E/DX2 analytically  !
 ! D67   D(10,23,24,46)        169.367          calculate D2E/DX2 analytically  !
 ! D68   D(25,23,24,46)        -83.4595         calculate D2E/DX2 analytically  !
 ! D69   D(27,23,24,46)         60.5997         calculate D2E/DX2 analytically  !
 ! D70   D(10,23,25,26)        -13.8889         calculate D2E/DX2 analytically  !
 ! D71   D(10,23,25,34)       -132.8226         calculate D2E/DX2 analytically  !
 ! D72   D(10,23,25,45)         97.4085         calculate D2E/DX2 analytically  !
 ! D73   D(24,23,25,26)       -119.3305         calculate D2E/DX2 analytically  !
 ! D74   D(24,23,25,34)        121.7358         calculate D2E/DX2 analytically  !
 ! D75   D(24,23,25,45)         -8.0331         calculate D2E/DX2 analytically  !
 ! D76   D(27,23,25,26)         94.9507         calculate D2E/DX2 analytically  !
 ! D77   D(27,23,25,34)        -23.9829         calculate D2E/DX2 analytically  !
 ! D78   D(27,23,25,45)       -153.7518         calculate D2E/DX2 analytically  !
 ! D79   D(10,23,27,28)        169.1319         calculate D2E/DX2 analytically  !
 ! D80   D(10,23,27,29)        -70.3629         calculate D2E/DX2 analytically  !
 ! D81   D(10,23,27,33)         55.6912         calculate D2E/DX2 analytically  !
 ! D82   D(24,23,27,28)        -84.3091         calculate D2E/DX2 analytically  !
 ! D83   D(24,23,27,29)         36.196          calculate D2E/DX2 analytically  !
 ! D84   D(24,23,27,33)        162.2501         calculate D2E/DX2 analytically  !
 ! D85   D(25,23,27,28)         60.8781         calculate D2E/DX2 analytically  !
 ! D86   D(25,23,27,29)       -178.6167         calculate D2E/DX2 analytically  !
 ! D87   D(25,23,27,33)        -52.5626         calculate D2E/DX2 analytically  !
 ! D88   D(23,25,34,35)        -74.1704         calculate D2E/DX2 analytically  !
 ! D89   D(23,25,34,36)        104.3316         calculate D2E/DX2 analytically  !
 ! D90   D(26,25,34,35)        164.9863         calculate D2E/DX2 analytically  !
 ! D91   D(26,25,34,36)        -16.5117         calculate D2E/DX2 analytically  !
 ! D92   D(45,25,34,35)         55.7702         calculate D2E/DX2 analytically  !
 ! D93   D(45,25,34,36)       -125.7278         calculate D2E/DX2 analytically  !
 ! D94   D(23,27,29,30)         82.1042         calculate D2E/DX2 analytically  !
 ! D95   D(23,27,29,31)       -159.2274         calculate D2E/DX2 analytically  !
 ! D96   D(23,27,29,32)        -40.3557         calculate D2E/DX2 analytically  !
 ! D97   D(28,27,29,30)       -159.8303         calculate D2E/DX2 analytically  !
 ! D98   D(28,27,29,31)        -41.1619         calculate D2E/DX2 analytically  !
 ! D99   D(28,27,29,32)         77.7097         calculate D2E/DX2 analytically  !
 ! D100  D(33,27,29,30)        -43.2703         calculate D2E/DX2 analytically  !
 ! D101  D(33,27,29,31)         75.3981         calculate D2E/DX2 analytically  !
 ! D102  D(33,27,29,32)       -165.7303         calculate D2E/DX2 analytically  !
 ! D103  D(25,34,35,37)        177.1983         calculate D2E/DX2 analytically  !
 ! D104  D(25,34,35,38)         -0.4565         calculate D2E/DX2 analytically  !
 ! D105  D(36,34,35,37)         -1.2773         calculate D2E/DX2 analytically  !
 ! D106  D(36,34,35,38)       -178.9322         calculate D2E/DX2 analytically  !
 ! D107  D(25,34,36,39)       -177.1336         calculate D2E/DX2 analytically  !
 ! D108  D(25,34,36,40)          1.9416         calculate D2E/DX2 analytically  !
 ! D109  D(35,34,36,39)          1.4305         calculate D2E/DX2 analytically  !
 ! D110  D(35,34,36,40)       -179.4943         calculate D2E/DX2 analytically  !
 ! D111  D(34,35,37,41)          0.8804         calculate D2E/DX2 analytically  !
 ! D112  D(34,35,37,42)       -179.5362         calculate D2E/DX2 analytically  !
 ! D113  D(38,35,37,41)        178.5067         calculate D2E/DX2 analytically  !
 ! D114  D(38,35,37,42)         -1.9098         calculate D2E/DX2 analytically  !
 ! D115  D(34,36,39,41)         -1.1728         calculate D2E/DX2 analytically  !
 ! D116  D(34,36,39,43)        179.6562         calculate D2E/DX2 analytically  !
 ! D117  D(40,36,39,41)        179.7503         calculate D2E/DX2 analytically  !
 ! D118  D(40,36,39,43)          0.5793         calculate D2E/DX2 analytically  !
 ! D119  D(35,37,41,39)         -0.6106         calculate D2E/DX2 analytically  !
 ! D120  D(35,37,41,44)        179.7766         calculate D2E/DX2 analytically  !
 ! D121  D(42,37,41,39)        179.8083         calculate D2E/DX2 analytically  !
 ! D122  D(42,37,41,44)          0.1955         calculate D2E/DX2 analytically  !
 ! D123  D(36,39,41,37)          0.7503         calculate D2E/DX2 analytically  !
 ! D124  D(36,39,41,44)       -179.637          calculate D2E/DX2 analytically  !
 ! D125  D(43,39,41,37)        179.9164         calculate D2E/DX2 analytically  !
 ! D126  D(43,39,41,44)         -0.4709         calculate D2E/DX2 analytically  !
 --------------------------------------------------------------------------------
 Trust Radius=3.00D-01 FncErr=1.00D-07 GrdErr=1.00D-06 EigMax=2.50D+02 EigMin=1.00D-04
 Number of steps in this run=    268 maximum allowed number of steps=    276.
 Search for a saddle point of order  1.
 GradGradGradGradGradGradGradGradGradGradGradGradGradGradGradGradGradGrad

                          Input orientation:                          
 ---------------------------------------------------------------------
 Center     Atomic      Atomic             Coordinates (Angstroms)
 Number     Number       Type             X           Y           Z
 ---------------------------------------------------------------------
      1          6           0        4.169620   -1.590511   -0.619241
      2          6           0        4.712141   -2.471245    0.309920
      3          6           0        4.211952   -2.527404    1.610958
      4          6           0        3.134870   -1.728474    1.971426
      5          6           0        2.553563   -0.890587    1.018700
      6          6           0        3.088313   -0.778131   -0.267992
      7         16           0        2.463904    0.372819   -1.463064
      8          6           0        2.106751    1.769823   -0.430464
      9          6           0        1.521364    1.646803    0.833474
     10         16           0        1.127795    0.050703    1.506362
     11          6           0        1.220486    2.768814    1.605010
     12          6           0        1.460348    4.036576    1.086203
     13          6           0        2.018380    4.170250   -0.183566
     14          6           0        2.356121    3.046746   -0.932704
     15          1           0        2.209502    5.157486   -0.591362
     16          1           0        2.813768    3.161200   -1.910179
     17          1           0        0.790370    2.650822    2.594837
     18          1           0        1.214047    4.914107    1.674046
     19          1           0        4.597689   -1.514985   -1.613788
     20          1           0        2.732158   -1.771184    2.978590
     21          1           0        5.550874   -3.096890    0.022768
     22          1           0        4.657798   -3.191918    2.342977
     23          6           0       -0.432543   -0.661064    0.342145
     24          1           0        0.116836   -0.821241   -0.570016
     25          6           0       -1.408425    0.537839    0.383430
     26          1           0       -1.094923    1.221317    1.174070
     27          6           0       -0.900724   -1.871472    1.139753
     28          1           0       -1.841982   -2.162326    0.672791
     29          6           0        0.040633   -3.073050    1.160347
     30          1           0        0.836254   -2.970005    1.901461
     31          1           0       -0.528068   -3.969756    1.423892
     32          1           0        0.490635   -3.236830    0.177688
     33          1           0       -1.148930   -1.557718    2.161531
     34          6           0       -2.858228    0.222120    0.679611
     35          6           0       -3.718345   -0.370447   -0.247742
     36          6           0       -3.332887    0.517876    1.960453
     37          6           0       -5.024069   -0.684311    0.115734
     38          1           0       -3.346687   -0.616501   -1.236331
     39          6           0       -4.640874    0.200039    2.324391
     40          1           0       -2.672583    0.986794    2.686220
     41          6           0       -5.493256   -0.395796    1.398279
     42          1           0       -5.682343   -1.151810   -0.610723
     43          1           0       -4.993349    0.431119    3.325174
     44          1           0       -6.514774   -0.640273    1.674039
     45         35           0       -1.233337    1.673862   -1.207437
     46         35           0       -1.177081   -1.955124   -1.950254
 ---------------------------------------------------------------------
                    Distance matrix (angstroms):
                    1          2          3          4          5
     1  C    0.000000
     2  C    1.390454   0.000000
     3  C    2.419369   1.395006   0.000000
     4  C    2.793080   2.408339   1.388644   0.000000
     5  C    2.405075   2.767726   2.404203   1.395586   0.000000
     6  C    1.397341   2.416078   2.802316   2.433169   1.397920
     7  S    2.734258   4.035684   4.573464   4.081832   2.786285
     8  C    3.947519   5.032185   5.202445   4.366255   3.062270
     9  C    4.427623   5.235789   5.026704   3.910349   2.745558
    10  S    4.057644   4.543042   4.021144   2.722151   1.776698
    11  C    5.713878   6.428618   6.082666   4.901502   3.938536
    12  C    6.474010   7.316318   7.136703   6.068232   5.047436
    13  C    6.164740   7.183964   7.272595   6.378517   5.229143
    14  C    4.989107   6.127248   6.401990   5.642973   4.398813
    15  H    7.026970   8.079174   8.241211   7.405446   6.268163
    16  H    5.107212   6.344848   6.834730   6.251310   5.006298
    17  H    6.303851   6.843735   6.284049   5.006351   4.258478
    18  H    7.503641   8.284982   8.022936   6.921118   5.993184
    19  H    1.085390   2.151322   3.401878   3.878038   3.390917
    20  H    3.878573   3.395912   2.152226   1.085532   2.156042
    21  H    2.142246   1.085063   2.153921   3.392183   3.852730
    22  H    3.402581   2.157694   1.084532   2.144534   3.387866
    23  C    4.792498   5.453950   5.163763   4.064524   3.070381
    24  H    4.125440   4.961212   4.943442   4.048522   2.909719
    25  C    6.053909   6.820654   6.518526   5.319721   4.259263
    26  H    6.231994   6.935688   6.512043   5.218064   4.218498
    27  C    5.374141   5.705489   5.176073   4.122881   3.592894
    28  H    6.175409   6.571426   6.137064   5.161757   4.588877
    29  C    4.734278   4.786270   4.230920   3.469876   3.331370
    30  H    4.400940   4.219510   3.416961   2.613413   2.837674
    31  H    5.648316   5.562936   4.958141   4.329001   4.375147
    32  H    4.108576   4.292402   4.050401   3.533357   3.235402
    33  H    6.001728   6.214109   5.475626   4.291415   3.931867
    34  C    7.373147   8.043716   7.642953   6.433570   5.535393
    35  C    7.990404   8.706172   8.425962   7.330450   6.419599
    36  C    8.209003   8.739656   8.143738   6.846758   6.125436
    37  C    9.267432   9.900739   9.536077   8.432209   7.634029
    38  H    7.604233   8.412828   8.300098   7.316883   6.322439
    39  C    9.460224   9.933415   9.290880   8.019099   7.392849
    40  H    8.023984   8.493467   7.804012   6.450591   5.798085
    41  C    9.943284  10.471014   9.938815   8.749233   8.070948
    42  H    9.861729  10.518260  10.233533   9.205611   8.399607
    43  H   10.178674  10.569390   9.819825   8.518475   8.001413
    44  H   10.968973  11.456740  10.891643   9.715362   9.095431
    45  Br   6.339878   7.404930   7.432709   6.384535   5.086521
    46  Br   5.521934   6.329116   6.484706   5.832998   4.885246
                    6          7          8          9         10
     6  C    0.000000
     7  S    1.772786   0.000000
     8  C    2.735312   1.773539   0.000000
     9  C    3.090123   2.790252   1.398339   0.000000
    10  S    2.771088   3.272069   2.768578   1.776291   0.000000
    11  C    4.424673   4.086558   2.434462   1.394526   2.721479
    12  C    5.259802   4.574823   2.802906   2.403874   4.021730
    13  C    5.063434   4.031884   2.414709   2.765715   4.540888
    14  C    3.950649   2.728147   1.394619   2.403340   4.053900
    15  H    6.009029   4.870074   3.393038   3.850790   5.625813
    16  H    4.276737   2.845590   2.150665   3.389888   4.918379
    17  H    5.023351   4.945359   3.414889   2.155181   2.838882
    18  H    6.299679   5.659231   3.887468   3.387666   4.867058
    19  H    2.152286   2.852991   4.288938   5.044777   4.922081
    20  H    3.413692   4.939332   4.954948   4.213096   2.839139
    21  H    3.394907   4.876060   5.979323   6.276688   5.627790
    22  H    3.886748   5.657426   6.230465   5.960624   4.865741
    23  C    3.575248   3.566104   3.599187   3.063561   2.072841
    24  H    2.987098   2.780655   3.269992   3.167605   2.468536
    25  C    4.730410   4.293216   3.812699   3.164807   2.816148
    26  H    4.855595   4.509953   3.622997   2.672452   2.534015
    27  C    4.369160   4.809597   4.976898   4.282356   2.818519
    28  H    5.206619   5.434104   5.680797   5.084032   3.796303
    29  C    4.073716   4.962715   5.500267   4.957461   3.325580
    30  H    3.818718   5.014354   5.433048   4.787994   3.060356
    31  H    5.111473   6.012019   6.582072   6.007870   4.348882
    32  H    3.604409   4.428930   5.296060   5.034116   3.602669
    33  H    4.946167   5.469665   5.328267   4.377575   2.863519
    34  C    6.104081   5.739238   5.317769   4.608060   4.074467
    35  C    6.818886   6.344262   6.208533   5.717768   5.171008
    36  C    6.919350   6.733817   6.072357   5.109629   4.508008
    37  C    8.121994   7.725275   7.561065   6.985123   6.349766
    38  H    6.509457   5.898570   6.006992   5.753656   5.290417
    39  C    8.210822   8.053107   7.455460   6.503010   5.828294
    40  H    6.710458   6.631517   5.759244   4.632221   4.087934
    41  C    8.750198   8.490845   8.111369   7.327763   6.636969
    42  H    8.785301   8.331406   8.320963   7.862018   7.232293
    43  H    8.926723   8.862350   8.142995   7.080109   6.396968
    44  H    9.798457   9.564749   9.196096   8.397427   7.675573
    45  Br   5.056826   3.927805   3.430610   3.428473   3.946428
    46  Br   4.733804   4.348959   5.193125   5.291940   4.613457
                   11         12         13         14         15
    11  C    0.000000
    12  C    1.390653   0.000000
    13  C    2.408249   1.393407   0.000000
    14  C    2.794084   2.420363   1.391955   0.000000
    15  H    3.392338   2.152184   1.085108   2.143183   0.000000
    16  H    3.879313   3.402401   2.152212   1.085356   2.467706
    17  H    1.085670   2.155264   3.396497   3.879675   4.295249
    18  H    2.146413   1.084566   2.156617   3.403897   2.486411
    19  H    6.333806   6.924788   6.404707   5.128147   7.160353
    20  H    4.978299   6.239287   6.768260   6.217079   7.811798
    21  H    7.460713   8.291540   8.082847   6.990253   8.926178
    22  H    6.920263   8.003393   8.218970   7.412741   9.182431
    23  C    4.011408   5.119031   5.442884   4.811418   6.458124
    24  H    4.340193   5.305325   5.355389   4.484112   6.334421
    25  C    3.657961   4.578745   5.025822   4.711542   5.948172
    26  H    2.818080   3.803001   4.498004   4.436259   5.434096
    27  C    5.123305   6.362591   6.839207   6.252278   7.878865
    28  H    5.879106   7.035814   7.465739   6.880125   8.461221
    29  C    5.976383   7.250370   7.627777   6.869807   8.689891
    30  H    5.759302   7.081406   7.531799   6.822300   8.611393
    31  H    6.964092   8.256463   8.679171   7.943764   9.739717
    32  H    6.215922   7.393793   7.571614   6.648032   8.602935
    33  H    4.964144   6.265843   6.952766   6.562070   7.996965
    34  C    4.896726   5.776287   6.333570   6.145527   7.187148
    35  C    6.138379   6.929655   7.316561   7.003251   8.112675
    36  C    5.091784   6.010047   6.824420   6.865155   7.665234
    37  C    7.289478   8.079372   8.558763   8.335899   9.324759
    38  H    6.355521   7.081869   7.266722   6.784806   8.039039
    39  C    6.439849   7.312799   8.148502   8.226199   8.944582
    40  H    4.415948   5.379809   6.354148   6.529003   7.209159
    41  C    7.425081   8.252025   8.931724   8.882415   9.702066
    42  H    8.241954   8.989824   9.370588   9.074605  10.103901
    43  H    6.858245   7.724151   8.686582   8.887392   9.463554
    44  H    8.453454   9.263965   9.970283   9.953994  10.717231
    45  Br   3.889733   4.254308   4.225391   3.852856   4.936428
    46  Br   6.379955   7.216410   7.131084   6.207868   7.994045
                   16         17         18         19         20
    16  H    0.000000
    17  H    4.964856   0.000000
    18  H    4.298658   2.479883   0.000000
    19  H    5.013674   7.040039   7.974466   0.000000
    20  H    6.945152   4.844785   6.978511   4.963444   0.000000
    21  H    7.098713   7.893930   9.258016   2.467651   4.294129
    22  H    7.864597   7.011280   8.832583   4.297872   2.476000
    23  C    5.497381   4.187926   5.963870   5.464256   4.265975
    24  H    4.992927   4.746068   6.255710   4.652825   4.509424
    25  C    5.474448   3.766924   5.262582   6.654049   5.404708
    26  H    5.343557   2.759781   4.383836   6.904008   5.182461
    27  C    6.958974   5.042639   7.127539   6.159677   4.072985
    28  H    7.529122   5.812911   7.772884   6.864172   5.137359
    29  C    7.482264   5.948326   8.089219   5.557891   3.499310
    30  H    7.485375   5.663618   7.896434   5.349996   2.488339
    31  H    8.551867   6.851383   9.056520   6.444128   4.228461
    32  H    7.119756   6.371569   8.318665   4.800211   3.875254
    33  H    7.385796   4.654079   6.906940   6.875936   3.971901
    34  C    6.893239   4.783195   6.291825   7.991740   6.364824
    35  C    7.609516   6.126731   7.479858   8.504850   7.347127
    36  C    7.729833   4.685419   6.331152   8.933183   6.562101
    37  C    8.962364   7.146801   8.525533   9.811192   8.338843
    38  H    7.257844   6.516785   7.736809   8.003928   7.486735
    39  C    9.070377   5.964720   7.544898  10.188307   7.659980
    40  H    7.480306   3.843096   5.617310   8.809417   6.074796
    41  C    9.623137   7.085026   8.559149  10.590198   8.488022
    42  H    9.616369   8.162821   9.464445  10.335236   9.169003
    43  H    9.788429   6.237939   7.832954  10.962147   8.040754
    44  H   10.692030   8.065005   9.517658  11.621608   9.406730
    45  Br   4.368647   4.416687   4.979139   6.658433   6.716868
    46  Br   6.488856   6.763391   8.126462   5.801284   6.293607
                   21         22         23         24         25
    21  H    0.000000
    22  H    2.487968   0.000000
    23  C    6.468116   6.026618   0.000000
    24  H    5.921042   5.892875   1.076806   0.000000
    25  C    7.859591   7.385795   1.546421   2.254458   0.000000
    26  H    8.008684   7.344167   2.161991   2.946564   1.091117
    27  C    6.661263   5.838535   1.523305   2.249827   2.575765
    28  H    7.479991   6.789457   2.085577   2.679561   2.750017
    29  C    5.626492   4.767699   2.590565   2.840881   3.967605
    30  H    5.076734   3.853360   3.061457   3.353050   4.432603
    31  H    6.299094   5.323810   3.482348   3.782158   4.709140
    32  H    5.064544   4.696354   2.741145   2.556141   4.230471
    33  H    7.199356   6.035033   2.151131   3.099340   2.760496
    34  C    9.064230   8.420991   2.603429   3.391338   1.513053
    35  C    9.665665   9.210445   3.350958   3.875008   2.561072
    36  C    9.784803   8.818160   3.524318   4.482979   2.488163
    37  C   10.847055  10.246329   4.597164   5.188247   3.825989
    38  H    9.322245   9.138709   3.314485   3.532971   2.777226
    39  C   10.956228   9.898031   4.730840   5.661838   3.785520
    40  H    9.560110   8.444758   3.637018   4.653270   2.665051
    41  C   11.452543  10.571407   5.176543   5.960564   4.311315
    42  H   11.417960  10.945542   5.358096   5.808736   4.702088
    43  H   11.598852  10.355469   5.558082   6.546366   4.638634
    44  H   12.423426  11.479753   6.226388   7.003341   5.397075
    45  Br   8.384450   8.425362   2.914508   2.907716   1.962667
    46  Br   7.103649   7.348966   2.735694   2.205667   3.422640
                   26         27         28         29         30
    26  H    0.000000
    27  C    3.099070   0.000000
    28  H    3.501202   1.090237   0.000000
    29  C    4.441989   1.526554   2.147410   0.000000
    30  H    4.671801   2.191818   3.055311   1.092191   0.000000
    31  H    5.227903   2.149977   2.357398   1.094056   1.757541
    32  H    4.835478   2.173856   2.615490   1.093135   1.778213
    33  H    2.949751   1.097305   1.749920   2.171097   2.450132
    34  C    2.086176   2.902874   2.591985   4.415048   5.033068
    35  C    3.381953   3.480978   2.752989   4.839080   5.667552
    36  C    2.474209   3.506843   3.326312   4.991548   5.436040
    37  C    4.493293   4.411342   3.552537   5.696358   6.538853
    38  H    3.775983   3.633657   2.880705   4.822099   5.734258
    39  C    3.865232   4.436581   4.017754   5.829633   6.342474
    40  H    2.197865   3.701450   3.828936   5.115874   5.346405
    41  C    4.691552   4.830715   4.120529   6.152091   6.851455
    42  H    5.464581   5.142564   4.173359   6.291288   7.218657
    43  H    4.522100   5.179534   4.867464   6.504356   6.897744
    44  H    5.752414   5.772250   5.015389   7.011109   7.714725
    45  Br   2.428071   4.264895   4.315327   5.455509   5.959359
    46  Br   4.456223   3.103468   2.713925   3.522559   4.463094
                   31         32         33         34         35
    31  H    0.000000
    32  H    1.768604   0.000000
    33  H    2.597597   3.072983   0.000000
    34  C    4.853393   4.840573   2.878474   0.000000
    35  C    5.091881   5.110054   3.717002   1.396754   0.000000
    36  C    5.319187   5.647600   3.019634   1.397615   2.411187
    37  C    5.720092   6.077101   4.468202   2.414631   1.391237
    38  H    5.125009   4.857017   4.154695   2.147722   1.084426
    39  C    5.925644   6.538562   3.912787   2.425617   2.791484
    40  H    5.546152   5.842746   3.011870   2.155382   3.397625
    41  C    6.117756   6.735597   4.561336   2.800299   2.420813
    42  H    6.216673   6.563121   5.329351   3.395331   2.144661
    43  H    6.551436   7.309897   4.482086   3.406087   3.877354
    44  H    6.854829   7.619510   5.465495   3.886250   3.403831
    45  Br   6.266715   5.385680   4.669066   2.882495   3.357898
    46  Br   3.983067   2.992020   4.131041   3.805632   3.444963
                   36         37         38         39         40
    36  C    0.000000
    37  C    2.776389   0.000000
    38  H    3.392113   2.155525   0.000000
    39  C    1.394382   2.409788   3.875616   0.000000
    40  H    1.087485   3.863868   4.290848   2.150366   0.000000
    41  C    2.412059   1.395815   3.405531   1.392572   3.395076
    42  H    3.862479   1.086103   2.476536   3.395151   4.949961
    43  H    2.151075   3.397887   4.961485   1.085911   2.470423
    44  H    3.398198   2.156955   4.302045   2.154201   4.293517
    45  Br   3.972397   4.656330   3.116544   5.124185   4.207619
    46  Br   5.104592   4.547811   2.647412   5.908907   5.691072
                   41         42         43         44         45
    41  C    0.000000
    42  H    2.154855   0.000000
    43  H    2.155602   4.297867   0.000000
    44  H    1.085961   2.484904   2.487742   0.000000
    45  Br   5.405567   5.304163   6.018859   6.446061   0.000000
    46  Br   5.680981   4.768337   6.934565   6.584474   3.704657
                   46
    46  Br   0.000000
 Stoichiometry    C22H20Br2S2
 Framework group  C1[X(C22H20Br2S2)]
 Deg. of freedom   132
 Full point group                 C1      NOp   1
 Largest Abelian subgroup         C1      NOp   1
 Largest concise Abelian subgroup C1      NOp   1
                         Standard orientation:                         
 ---------------------------------------------------------------------
 Center     Atomic      Atomic             Coordinates (Angstroms)
 Number     Number       Type             X           Y           Z
 ---------------------------------------------------------------------
      1          6           0        4.169620   -1.590511   -0.619241
      2          6           0        4.712141   -2.471245    0.309920
      3          6           0        4.211952   -2.527404    1.610958
      4          6           0        3.134870   -1.728474    1.971426
      5          6           0        2.553563   -0.890587    1.018700
      6          6           0        3.088313   -0.778131   -0.267992
      7         16           0        2.463904    0.372819   -1.463064
      8          6           0        2.106751    1.769823   -0.430464
      9          6           0        1.521364    1.646803    0.833474
     10         16           0        1.127795    0.050703    1.506362
     11          6           0        1.220486    2.768814    1.605010
     12          6           0        1.460348    4.036576    1.086203
     13          6           0        2.018380    4.170250   -0.183566
     14          6           0        2.356121    3.046746   -0.932704
     15          1           0        2.209502    5.157486   -0.591362
     16          1           0        2.813768    3.161200   -1.910179
     17          1           0        0.790370    2.650822    2.594837
     18          1           0        1.214047    4.914107    1.674046
     19          1           0        4.597689   -1.514985   -1.613788
     20          1           0        2.732158   -1.771184    2.978590
     21          1           0        5.550874   -3.096890    0.022768
     22          1           0        4.657798   -3.191918    2.342977
     23          6           0       -0.432543   -0.661064    0.342145
     24          1           0        0.116836   -0.821241   -0.570016
     25          6           0       -1.408425    0.537839    0.383430
     26          1           0       -1.094923    1.221317    1.174070
     27          6           0       -0.900724   -1.871472    1.139753
     28          1           0       -1.841982   -2.162326    0.672791
     29          6           0        0.040633   -3.073050    1.160347
     30          1           0        0.836254   -2.970005    1.901461
     31          1           0       -0.528068   -3.969756    1.423892
     32          1           0        0.490635   -3.236830    0.177688
     33          1           0       -1.148930   -1.557718    2.161531
     34          6           0       -2.858228    0.222120    0.679611
     35          6           0       -3.718345   -0.370447   -0.247742
     36          6           0       -3.332887    0.517876    1.960453
     37          6           0       -5.024069   -0.684310    0.115734
     38          1           0       -3.346687   -0.616501   -1.236331
     39          6           0       -4.640874    0.200040    2.324391
     40          1           0       -2.672583    0.986794    2.686220
     41          6           0       -5.493256   -0.395795    1.398279
     42          1           0       -5.682343   -1.151809   -0.610723
     43          1           0       -4.993349    0.431120    3.325174
     44          1           0       -6.514774   -0.640272    1.674039
     45         35           0       -1.233337    1.673862   -1.207437
     46         35           0       -1.177081   -1.955124   -1.950254
 ---------------------------------------------------------------------
 Rotational constants (GHZ):           0.1862554           0.1192554           0.1002555
 Standard basis: 6-31+G(d,p) (6D, 7F)
 There are   632 symmetry adapted cartesian basis functions of A   symmetry.
 There are   632 symmetry adapted basis functions of A   symmetry.
   632 basis functions,  1130 primitive gaussians,   632 cartesian basis functions
   127 alpha electrons      127 beta electrons
       nuclear repulsion energy      3991.0919319903 Hartrees.
 NAtoms=   46 NActive=   46 NUniq=   46 SFac= 1.00D+00 NAtFMM=   60 NAOKFM=F Big=F
 Integral buffers will be    131072 words long.
 Raffenetti 2 integral format.
 Two-electron integral symmetry is turned on.
 Nuclear repulsion after empirical dispersion term =     3991.0458755056 Hartrees.
 Force inversion solution in PCM.
 ------------------------------------------------------------------------------
 Polarizable Continuum Model (PCM)
 =================================
 Model                : PCM.
 Atomic radii         : SMD-Coulomb.
 Polarization charges : Total charges.
 Charge compensation  : None.
 Solution method      : Matrix inversion.
 Cavity type          : VdW (van der Waals Surface) (Alpha=1.000).
 Cavity algorithm     : GePol (No added spheres)
                        Default sphere list used, NSphG=   46.
                        Lebedev-Laikov grids with approx.  5.0 points / Ang**2.
                        Smoothing algorithm: York/Karplus (Gamma=1.0000).
                        Polarization charges: spherical gaussians, with
                                              point-specific exponents (IZeta= 3).
                        Self-potential: point-specific (ISelfS= 7).
                        Self-field    : sphere-specific E.n sum rule (ISelfD= 2).
 1st derivatives      : Analytical E(r).r(x)/FMM algorithm (CHGder, D1EAlg=3).
                        Cavity 1st derivative terms included.
 2nd derivatives      : Analytical E(r).r(xy)/FMM algorithm (CHGder, D2EAlg=3).
                        Cavity 2nd derivative terms included.
 Solvent              : Dichloromethane, Eps=   8.930000 Eps(inf)=   2.028346
 ------------------------------------------------------------------------------
 ------------------------------------------------------------------------------
 Atomic radii for non-electrostatic terms: SMD-CDS.
 ------------------------------------------------------------------------------
 Nuclear repulsion after PCM non-electrostatic terms =     3991.0283387256 Hartrees.
 One-electron integrals computed using PRISM.
 NBasis=   632 RedAO= T EigKep=  1.01D-06  NBF=   632
 NBsUse=   630 1.00D-06 EigRej=  8.55D-07 NBFU=   630
 ExpMin= 3.50D-02 ExpMax= 5.74D+05 ExpMxC= 5.74D+03 IAcc=3 IRadAn=         5 AccDes= 0.00D+00
 Harris functional with IExCor= 4639 and IRadAn=       5 diagonalized for initial guess.
 HarFok:  IExCor= 4639 AccDes= 0.00D+00 IRadAn=         5 IDoV= 1 UseB2=F ITyADJ=14
 ICtDFT=  3500011 ScaDFX=  1.000000  1.000000  1.000000  1.000000
 FoFCou: FMM=F IPFlag=           0 FMFlag=      100000 FMFlg1=           0
         NFxFlg=           0 DoJE=T BraDBF=F KetDBF=T FulRan=T
         wScrn=  0.000000 ICntrl=       500 IOpCl=  0 I1Cent=   200000004 NGrid=           0
         NMat0=    1 NMatS0=      1 NMatT0=    0 NMatD0=    1 NMtDS0=    0 NMtDT0=    0
 Petite list used in FoFCou.
 Requested convergence on RMS density matrix=1.00D-08 within 128 cycles.
 Requested convergence on MAX density matrix=1.00D-06.
 Requested convergence on             energy=1.00D-06.
 No special actions if energy rises.
 Inv3:  Mode=1 IEnd=    33949488.
 Iteration    1 A*A^-1 deviation from unit magnitude is 3.33D-15 for   1868.
 Iteration    1 A*A^-1 deviation from orthogonality  is 2.25D-15 for    765    485.
 Iteration    1 A^-1*A deviation from unit magnitude is 3.11D-15 for   1326.
 Iteration    1 A^-1*A deviation from orthogonality  is 8.66D-15 for   1740   1696.
 Error on total polarization charges =  0.04852
 SCF Done:  E(RwB97XD) =  -6790.01834740     A.U. after   18 cycles
            NFock= 18  Conv=0.60D-08     -V/T= 2.0064
 SMD-CDS (non-electrostatic) energy       (kcal/mol) =     -11.00
 (included in total energy above)
 DoSCS=F DFT=T ScalE2(SS,OS)=  1.000000  1.000000
 Range of M.O.s used for correlation:     1   630
 NBasis=   632 NAE=   127 NBE=   127 NFC=     0 NFV=     0
 NROrb=    630 NOA=   127 NOB=   127 NVA=   503 NVB=   503

 **** Warning!!: The largest alpha MO coefficient is  0.17409058D+03

 Symmetrizing basis deriv contribution to polar:
 IMax=3 JMax=2 DiffMx= 0.00D+00
 G2DrvN: will do    47 centers at a time, making    1 passes.
 Calling FoFCou, ICntrl=  3107 FMM=F I1Cent=   0 AccDes= 0.00D+00.
 NEqPCM:  Using equilibrium solvation (IEInf=0, Eps=   8.9300, EpsInf=   2.0283)
 G2PCM: DoFxE=T DoFxN=T DoGrad=T DoDP/DQ/DG/TGxP=FFFF NFrqRd=   0 IEInf=0 SqF1=F DoCFld=F IF1Alg=4.
 End of G2Drv F.D. properties file   721 does not exist.
 End of G2Drv F.D. properties file   722 does not exist.
 End of G2Drv F.D. properties file   788 does not exist.
          IDoAtm=1111111111111111111111111111111111111111111111
 NEqPCM:  Using equilibrium solvation (IEInf=0, Eps=   8.9300, EpsInf=   2.0283)
          Differentiating once with respect to nuclear coordinates.
 CalDSu exits because no D1Ps are significant.
          There are   141 degrees of freedom in the 1st order CPHF.  IDoFFX=6 NUNeed=     0.
    135 vectors produced by pass  0 Test12= 6.39D-14 1.00D-09 XBig12= 4.53D-01 8.53D-02.
 AX will form   135 AO Fock derivatives at one time.
    135 vectors produced by pass  1 Test12= 6.39D-14 1.00D-09 XBig12= 1.65D-02 2.55D-02.
    135 vectors produced by pass  2 Test12= 6.39D-14 1.00D-09 XBig12= 7.32D-04 2.41D-03.
    135 vectors produced by pass  3 Test12= 6.39D-14 1.00D-09 XBig12= 1.22D-05 3.53D-04.
    135 vectors produced by pass  4 Test12= 6.39D-14 1.00D-09 XBig12= 1.23D-07 2.99D-05.
    135 vectors produced by pass  5 Test12= 6.39D-14 1.00D-09 XBig12= 9.97D-10 2.70D-06.
    135 vectors produced by pass  6 Test12= 6.39D-14 1.00D-09 XBig12= 7.46D-12 1.89D-07.
     91 vectors produced by pass  7 Test12= 6.39D-14 1.00D-09 XBig12= 5.78D-14 1.66D-08.
      5 vectors produced by pass  8 Test12= 6.39D-14 1.00D-09 XBig12= 4.32D-16 1.47D-09.
      1 vectors produced by pass  9 Test12= 6.39D-14 1.00D-09 XBig12= 1.12D-16 1.12D-09.
      1 vectors produced by pass 10 Test12= 6.39D-14 1.00D-09 XBig12= 1.68D-16 1.16D-09.
      1 vectors produced by pass 11 Test12= 6.39D-14 1.00D-09 XBig12= 1.04D-16 1.01D-09.
      1 vectors produced by pass 12 Test12= 6.39D-14 1.00D-09 XBig12= 1.69D-16 1.53D-09.
      1 vectors produced by pass 13 Test12= 6.39D-14 1.00D-09 XBig12= 2.38D-16 1.70D-09.
      1 vectors produced by pass 14 Test12= 6.39D-14 1.00D-09 XBig12= 1.13D-16 1.16D-09.
      1 vectors produced by pass 15 Test12= 6.39D-14 1.00D-09 XBig12= 1.27D-16 1.11D-09.
 InvSVY:  IOpt=1 It=  1 EMax= 1.22D-15
 Solved reduced A of dimension  1048 with   141 vectors.
 End of Minotr F.D. properties file   721 does not exist.
 End of Minotr F.D. properties file   722 does not exist.
 End of Minotr F.D. properties file   788 does not exist.

 **********************************************************************

            Population analysis using the SCF Density.

 **********************************************************************

 Orbital symmetries:
       Occupied  (A) (A) (A) (A) (A) (A) (A) (A) (A) (A) (A) (A)
                 (A) (A) (A) (A) (A) (A) (A) (A) (A) (A) (A) (A)
                 (A) (A) (A) (A) (A) (A) (A) (A) (A) (A) (A) (A)
                 (A) (A) (A) (A) (A) (A) (A) (A) (A) (A) (A) (A)
                 (A) (A) (A) (A) (A) (A) (A) (A) (A) (A) (A) (A)
                 (A) (A) (A) (A) (A) (A) (A) (A) (A) (A) (A) (A)
                 (A) (A) (A) (A) (A) (A) (A) (A) (A) (A) (A) (A)
                 (A) (A) (A) (A) (A) (A) (A) (A) (A) (A) (A) (A)
                 (A) (A) (A) (A) (A) (A) (A) (A) (A) (A) (A) (A)
                 (A) (A) (A) (A) (A) (A) (A) (A) (A) (A) (A) (A)
                 (A) (A) (A) (A) (A) (A) (A)
       Virtual   (A) (A) (A) (A) (A) (A) (A) (A) (A) (A) (A) (A)
                 (A) (A) (A) (A) (A) (A) (A) (A) (A) (A) (A) (A)
                 (A) (A) (A) (A) (A) (A) (A) (A) (A) (A) (A) (A)
                 (A) (A) (A) (A) (A) (A) (A) (A) (A) (A) (A) (A)
                 (A) (A) (A) (A) (A) (A) (A) (A) (A) (A) (A) (A)
                 (A) (A) (A) (A) (A) (A) (A) (A) (A) (A) (A) (A)
                 (A) (A) (A) (A) (A) (A) (A) (A) (A) (A) (A) (A)
                 (A) (A) (A) (A) (A) (A) (A) (A) (A) (A) (A) (A)
                 (A) (A) (A) (A) (A) (A) (A) (A) (A) (A) (A) (A)
                 (A) (A) (A) (A) (A) (A) (A) (A) (A) (A) (A) (A)
                 (A) (A) (A) (A) (A) (A) (A) (A) (A) (A) (A) (A)
                 (A) (A) (A) (A) (A) (A) (A) (A) (A) (A) (A) (A)
                 (A) (A) (A) (A) (A) (A) (A) (A) (A) (A) (A) (A)
                 (A) (A) (A) (A) (A) (A) (A) (A) (A) (A) (A) (A)
                 (A) (A) (A) (A) (A) (A) (A) (A) (A) (A) (A) (A)
                 (A) (A) (A) (A) (A) (A) (A) (A) (A) (A) (A) (A)
                 (A) (A) (A) (A) (A) (A) (A) (A) (A) (A) (A) (A)
                 (A) (A) (A) (A) (A) (A) (A) (A) (A) (A) (A) (A)
                 (A) (A) (A) (A) (A) (A) (A) (A) (A) (A) (A) (A)
                 (A) (A) (A) (A) (A) (A) (A) (A) (A) (A) (A) (A)
                 (A) (A) (A) (A) (A) (A) (A) (A) (A) (A) (A) (A)
                 (A) (A) (A) (A) (A) (A) (A) (A) (A) (A) (A) (A)
                 (A) (A) (A) (A) (A) (A) (A) (A) (A) (A) (A) (A)
                 (A) (A) (A) (A) (A) (A) (A) (A) (A) (A) (A) (A)
                 (A) (A) (A) (A) (A) (A) (A) (A) (A) (A) (A) (A)
                 (A) (A) (A) (A) (A) (A) (A) (A) (A) (A) (A) (A)
                 (A) (A) (A) (A) (A) (A) (A) (A) (A) (A) (A) (A)
                 (A) (A) (A) (A) (A) (A) (A) (A) (A) (A) (A) (A)
                 (A) (A) (A) (A) (A) (A) (A) (A) (A) (A) (A) (A)
                 (A) (A) (A) (A) (A) (A) (A) (A) (A) (A) (A) (A)
                 (A) (A) (A) (A) (A) (A) (A) (A) (A) (A) (A) (A)
                 (A) (A) (A) (A) (A) (A) (A) (A) (A) (A) (A) (A)
                 (A) (A) (A) (A) (A) (A) (A) (A) (A) (A) (A) (A)
                 (A) (A) (A) (A) (A) (A) (A) (A) (A) (A) (A) (A)
                 (A) (A) (A) (A) (A) (A) (A) (A) (A) (A) (A) (A)
                 (A) (A) (A) (A) (A) (A) (A) (A) (A) (A) (A) (A)
                 (A) (A) (A) (A) (A) (A) (A) (A) (A) (A) (A) (A)
                 (A) (A) (A) (A) (A) (A) (A) (A) (A) (A) (A) (A)
                 (A) (A) (A) (A) (A) (A) (A) (A) (A) (A) (A) (A)
                 (A) (A) (A) (A) (A) (A) (A) (A) (A) (A) (A) (A)
                 (A) (A) (A) (A) (A) (A) (A) (A) (A) (A) (A) (A)
                 (A) (A) (A) (A) (A) (A) (A) (A) (A) (A) (A)
 The electronic state is 1-A.
 Alpha  occ. eigenvalues -- -483.19743-483.08145 -89.14396 -89.08432 -62.05680
 Alpha  occ. eigenvalues --  -61.94232 -56.54704 -56.54360 -56.54322 -56.43220
 Alpha  occ. eigenvalues --  -56.43173 -56.43161 -10.37900 -10.37708 -10.37156
 Alpha  occ. eigenvalues --  -10.37097 -10.37084 -10.36987 -10.33704 -10.33644
 Alpha  occ. eigenvalues --  -10.32955 -10.32873 -10.32739 -10.32705 -10.32407
 Alpha  occ. eigenvalues --  -10.32390 -10.32130 -10.30867 -10.30574 -10.30514
 Alpha  occ. eigenvalues --  -10.30434 -10.30284 -10.29861 -10.28142  -8.70180
 Alpha  occ. eigenvalues --   -8.58970  -8.15747  -8.10021  -6.64537  -6.63243
 Alpha  occ. eigenvalues --   -6.63204  -6.52595  -6.52516  -6.52469  -6.10656
 Alpha  occ. eigenvalues --   -6.10425  -6.09976  -6.05086  -6.04682  -6.04044
 Alpha  occ. eigenvalues --   -2.75071  -2.74707  -2.74675  -2.73629  -2.73628
 Alpha  occ. eigenvalues --   -2.63272  -2.63254  -2.63217  -2.63154  -2.63149
 Alpha  occ. eigenvalues --   -1.03056  -0.99159  -0.97847  -0.95517  -0.92897
 Alpha  occ. eigenvalues --   -0.92693  -0.88679  -0.88028  -0.87512  -0.84954
 Alpha  occ. eigenvalues --   -0.84563  -0.84231  -0.81207  -0.79356  -0.74930
 Alpha  occ. eigenvalues --   -0.73347  -0.73006  -0.72720  -0.72020  -0.70160
 Alpha  occ. eigenvalues --   -0.69812  -0.67634  -0.66242  -0.64166  -0.61086
 Alpha  occ. eigenvalues --   -0.60213  -0.58316  -0.57323  -0.57302  -0.56972
 Alpha  occ. eigenvalues --   -0.55506  -0.55001  -0.54372  -0.53789  -0.53295
 Alpha  occ. eigenvalues --   -0.52887  -0.52234  -0.51619  -0.50771  -0.50300
 Alpha  occ. eigenvalues --   -0.49420  -0.48477  -0.48340  -0.47052  -0.46094
 Alpha  occ. eigenvalues --   -0.45485  -0.45203  -0.44495  -0.44298  -0.43742
 Alpha  occ. eigenvalues --   -0.43440  -0.42723  -0.42472  -0.41959  -0.41803
 Alpha  occ. eigenvalues --   -0.39903  -0.36683  -0.35826  -0.35615  -0.35313
 Alpha  occ. eigenvalues --   -0.34700  -0.33217  -0.32338  -0.30984  -0.28079
 Alpha  occ. eigenvalues --   -0.27911  -0.27044
 Alpha virt. eigenvalues --   -0.00687   0.01732   0.02566   0.03426   0.03549
 Alpha virt. eigenvalues --    0.05084   0.05391   0.06052   0.06087   0.06406
 Alpha virt. eigenvalues --    0.07127   0.07267   0.07911   0.08288   0.08565
 Alpha virt. eigenvalues --    0.08698   0.09143   0.09302   0.09601   0.09825
 Alpha virt. eigenvalues --    0.10068   0.10450   0.10805   0.11026   0.11167
 Alpha virt. eigenvalues --    0.11626   0.12123   0.12418   0.12725   0.12850
 Alpha virt. eigenvalues --    0.13576   0.13593   0.13677   0.13832   0.14382
 Alpha virt. eigenvalues --    0.14665   0.15262   0.15418   0.15800   0.16302
 Alpha virt. eigenvalues --    0.16520   0.16663   0.16993   0.17174   0.17560
 Alpha virt. eigenvalues --    0.17677   0.17935   0.18142   0.18558   0.18656
 Alpha virt. eigenvalues --    0.19139   0.19512   0.19645   0.19820   0.20392
 Alpha virt. eigenvalues --    0.20797   0.21047   0.21435   0.21903   0.22294
 Alpha virt. eigenvalues --    0.22347   0.22503   0.22762   0.23003   0.23234
 Alpha virt. eigenvalues --    0.23426   0.23521   0.23674   0.23870   0.23944
 Alpha virt. eigenvalues --    0.24564   0.24835   0.24897   0.25339   0.25657
 Alpha virt. eigenvalues --    0.26037   0.26172   0.26275   0.26424   0.26650
 Alpha virt. eigenvalues --    0.27063   0.27177   0.27402   0.27654   0.27813
 Alpha virt. eigenvalues --    0.27939   0.28158   0.28288   0.28691   0.29023
 Alpha virt. eigenvalues --    0.29103   0.29358   0.29398   0.29639   0.29879
 Alpha virt. eigenvalues --    0.30109   0.30499   0.30658   0.31467   0.31679
 Alpha virt. eigenvalues --    0.31839   0.32125   0.32320   0.32390   0.32713
 Alpha virt. eigenvalues --    0.32984   0.33093   0.33229   0.33516   0.33779
 Alpha virt. eigenvalues --    0.34243   0.34361   0.34691   0.35342   0.35659
 Alpha virt. eigenvalues --    0.35832   0.35943   0.36174   0.36608   0.36690
 Alpha virt. eigenvalues --    0.37057   0.37344   0.37726   0.37973   0.38060
 Alpha virt. eigenvalues --    0.38457   0.38960   0.39443   0.39820   0.39993
 Alpha virt. eigenvalues --    0.40342   0.41181   0.41280   0.41760   0.42086
 Alpha virt. eigenvalues --    0.42321   0.42868   0.43126   0.43611   0.44278
 Alpha virt. eigenvalues --    0.44458   0.44890   0.45013   0.45768   0.46205
 Alpha virt. eigenvalues --    0.47084   0.47762   0.48519   0.49070   0.50014
 Alpha virt. eigenvalues --    0.51370   0.51865   0.55945   0.56749   0.59392
 Alpha virt. eigenvalues --    0.59772   0.60504   0.60758   0.62348   0.64110
 Alpha virt. eigenvalues --    0.64465   0.65201   0.66303   0.66774   0.66856
 Alpha virt. eigenvalues --    0.67482   0.69383   0.69823   0.70315   0.70779
 Alpha virt. eigenvalues --    0.71302   0.72174   0.72484   0.72948   0.73775
 Alpha virt. eigenvalues --    0.74460   0.74890   0.75479   0.75985   0.76760
 Alpha virt. eigenvalues --    0.77511   0.77742   0.78114   0.78409   0.78620
 Alpha virt. eigenvalues --    0.79206   0.79448   0.80070   0.80111   0.80893
 Alpha virt. eigenvalues --    0.81149   0.81982   0.82072   0.82485   0.83022
 Alpha virt. eigenvalues --    0.83260   0.83625   0.83858   0.84206   0.84694
 Alpha virt. eigenvalues --    0.85308   0.85809   0.86023   0.86236   0.86979
 Alpha virt. eigenvalues --    0.87421   0.88137   0.89199   0.89688   0.90432
 Alpha virt. eigenvalues --    0.91201   0.91239   0.92283   0.92737   0.93211
 Alpha virt. eigenvalues --    0.93870   0.95229   0.95505   0.96280   0.96708
 Alpha virt. eigenvalues --    0.97313   0.97948   0.98967   0.99263   0.99589
 Alpha virt. eigenvalues --    0.99626   1.00116   1.00943   1.00979   1.01755
 Alpha virt. eigenvalues --    1.02654   1.02900   1.03718   1.03932   1.04150
 Alpha virt. eigenvalues --    1.04972   1.05383   1.05574   1.05857   1.06540
 Alpha virt. eigenvalues --    1.06782   1.07116   1.08902   1.09411   1.10256
 Alpha virt. eigenvalues --    1.10354   1.11161   1.11589   1.11954   1.13116
 Alpha virt. eigenvalues --    1.13260   1.13685   1.14130   1.14962   1.15772
 Alpha virt. eigenvalues --    1.16659   1.17589   1.18247   1.19185   1.19678
 Alpha virt. eigenvalues --    1.20737   1.22155   1.22724   1.23067   1.24258
 Alpha virt. eigenvalues --    1.24797   1.25676   1.26509   1.26671   1.27052
 Alpha virt. eigenvalues --    1.28320   1.29171   1.30178   1.31439   1.31723
 Alpha virt. eigenvalues --    1.32294   1.33161   1.34083   1.34449   1.34807
 Alpha virt. eigenvalues --    1.35430   1.37611   1.38569   1.38908   1.41862
 Alpha virt. eigenvalues --    1.42393   1.43423   1.44459   1.45401   1.45784
 Alpha virt. eigenvalues --    1.46199   1.46899   1.47300   1.47728   1.48099
 Alpha virt. eigenvalues --    1.48674   1.49225   1.49408   1.51035   1.51096
 Alpha virt. eigenvalues --    1.51683   1.52169   1.53354   1.54426   1.54821
 Alpha virt. eigenvalues --    1.55489   1.56360   1.57403   1.58805   1.60409
 Alpha virt. eigenvalues --    1.60911   1.64553   1.65929   1.66376   1.68729
 Alpha virt. eigenvalues --    1.70201   1.72476   1.74802   1.78493   1.80909
 Alpha virt. eigenvalues --    1.83052   1.83450   1.85547   1.88872   1.91435
 Alpha virt. eigenvalues --    1.92109   1.92218   1.93287   1.93820   1.94065
 Alpha virt. eigenvalues --    1.95948   1.97259   1.97458   2.00298   2.00469
 Alpha virt. eigenvalues --    2.01333   2.01959   2.02620   2.02795   2.04031
 Alpha virt. eigenvalues --    2.04183   2.05932   2.06384   2.06605   2.06756
 Alpha virt. eigenvalues --    2.07730   2.08077   2.08477   2.08821   2.09467
 Alpha virt. eigenvalues --    2.09820   2.10962   2.11715   2.12417   2.12643
 Alpha virt. eigenvalues --    2.12934   2.13669   2.14614   2.14909   2.15789
 Alpha virt. eigenvalues --    2.17180   2.18790   2.20953   2.22067   2.22749
 Alpha virt. eigenvalues --    2.23694   2.24458   2.24830   2.25881   2.27004
 Alpha virt. eigenvalues --    2.27984   2.28760   2.32627   2.34436   2.36285
 Alpha virt. eigenvalues --    2.36483   2.36784   2.37370   2.37651   2.38279
 Alpha virt. eigenvalues --    2.39055   2.41799   2.43037   2.46958   2.47018
 Alpha virt. eigenvalues --    2.47391   2.47636   2.48091   2.48522   2.49497
 Alpha virt. eigenvalues --    2.49959   2.51531   2.51793   2.52607   2.53366
 Alpha virt. eigenvalues --    2.54188   2.54452   2.56067   2.56885   2.57203
 Alpha virt. eigenvalues --    2.58024   2.59779   2.61678   2.61847   2.63325
 Alpha virt. eigenvalues --    2.63556   2.63927   2.64032   2.64735   2.64924
 Alpha virt. eigenvalues --    2.65603   2.66603   2.67721   2.68474   2.69065
 Alpha virt. eigenvalues --    2.70563   2.70878   2.71371   2.71557   2.74745
 Alpha virt. eigenvalues --    2.75250   2.75811   2.77252   2.78966   2.79224
 Alpha virt. eigenvalues --    2.79588   2.79742   2.80587   2.82408   2.84201
 Alpha virt. eigenvalues --    2.84398   2.85038   2.86570   2.88576   2.90105
 Alpha virt. eigenvalues --    2.90365   2.91132   2.93877   2.95493   2.96939
 Alpha virt. eigenvalues --    3.01860   3.02298   3.04212   3.05646   3.07627
 Alpha virt. eigenvalues --    3.09997   3.10689   3.14590   3.17924   3.26934
 Alpha virt. eigenvalues --    3.27858   3.29817   3.36672   3.37022   3.37495
 Alpha virt. eigenvalues --    3.38072   3.38127   3.39791   3.40264   3.43427
 Alpha virt. eigenvalues --    3.44611   3.45500   3.49257   3.52223   3.54247
 Alpha virt. eigenvalues --    3.57070   3.57259   3.58808   3.61102   3.63912
 Alpha virt. eigenvalues --    3.64748   3.69885   3.89619   3.92417   4.01076
 Alpha virt. eigenvalues --    4.05645   4.18545   4.42423   4.43364   4.43917
 Alpha virt. eigenvalues --    4.45713   4.46949   4.47873   4.49899   4.50870
 Alpha virt. eigenvalues --    4.55802   4.56836   4.57402   4.59720   4.60307
 Alpha virt. eigenvalues --    4.61536   4.62818   4.63931   4.67089   4.76703
 Alpha virt. eigenvalues --    4.87706   4.88454   4.91872   4.99141   9.28545
 Alpha virt. eigenvalues --    9.34176  82.37026  85.30323
          Condensed to atoms (all electrons):
               1          2          3          4          5          6
     1  C   32.110797  -2.125418   2.867747  -4.616657  -2.538463 -19.572500
     2  C   -2.125418   7.198488  -0.227954   2.030275  -2.653231   1.214656
     3  C    2.867747  -0.227954  10.097029  -3.097335  -0.579075  -2.917382
     4  C   -4.616657   2.030275  -3.097335  42.901672 -24.655781 -22.197046
     5  C   -2.538463  -2.653231  -0.579075 -24.655781  46.162054   5.355647
     6  C  -19.572500   1.214656  -2.917382 -22.197046   5.355647  61.173511
     7  S    2.992606   0.325501   0.092700  -2.493009  -3.500408   3.906710
     8  C    2.379243  -0.381624   0.543107  -9.638264   3.965671  13.002626
     9  C   -2.744447   0.229648  -0.548811  -4.729343  10.052096   5.019552
    10  S   -1.692328   0.022635  -0.926387  31.828326 -23.993908 -39.486991
    11  C   -3.273875   0.199866  -0.072430   7.884497  -2.396691 -10.018514
    12  C    0.343640  -0.002821  -0.022084  -0.311866  -0.428678   0.578863
    13  C   -0.209073   0.004223   0.006967   0.241005   0.030975  -0.254948
    14  C    1.787676  -0.043607   0.158412  -3.395102  -3.076530   4.987067
    15  H    0.000074  -0.000018   0.000016   0.000037   0.000512   0.000549
    16  H   -0.012893   0.000061  -0.000336   0.003944   0.017123  -0.009755
    17  H    0.001621  -0.000127  -0.001099  -0.008828  -0.008561   0.009276
    18  H   -0.000013  -0.000002   0.000021   0.000416  -0.000229  -0.000265
    19  H    0.028207   0.063319  -0.021883   0.049188   0.000457   0.155186
    20  H    0.015231  -0.011561   0.026745   0.252896  -0.010483  -0.028553
    21  H    0.032568   0.268796   0.030858  -0.025160   0.024309   0.003261
    22  H   -0.010339   0.032630   0.252373   0.007044   0.044164   0.005662
    23  C    0.022820   0.020519   0.135626  -7.940033   6.631230   9.249093
    24  H    0.005949   0.002063   0.001868   0.096229  -0.019712  -0.147562
    25  C    0.660726  -0.078341   0.183999   0.544443  -0.379176  -0.074410
    26  H   -0.004887   0.000175  -0.000078  -0.010718   0.094909  -0.012864
    27  C   -0.700906   0.109740   0.000921   2.538627  -0.546726  -2.612938
    28  H    0.002128  -0.000348  -0.001474   0.003214  -0.020984  -0.012817
    29  C    0.033339   0.015551  -0.108417   0.044382   0.171111   0.116163
    30  H    0.028053  -0.025205   0.023600  -0.157674   0.137840  -0.068673
    31  H   -0.001464   0.003041  -0.002170   0.037126  -0.044542  -0.000792
    32  H   -0.013222   0.006152  -0.013275   0.054114   0.000715  -0.029358
    33  H   -0.004192   0.001182   0.000748   0.042978  -0.045317  -0.017714
    34  C    0.017043  -0.015379   0.100163   0.919431  -1.990241  -1.208932
    35  C   -0.045384   0.002563   0.016331   0.380373  -0.234014  -0.626721
    36  C    0.066422  -0.009724   0.007441  -0.451513   0.594917   0.659047
    37  C   -0.012528   0.001868  -0.008342  -0.040508   0.044693  -0.008129
    38  H    0.000076   0.000009  -0.000027  -0.000159   0.000075   0.000661
    39  C    0.018964  -0.001904   0.004007  -0.031964   0.054488   0.085945
    40  H   -0.000051  -0.000002   0.000009  -0.000345   0.002899  -0.000306
    41  C   -0.000664  -0.000117   0.001684   0.005476  -0.001222  -0.004434
    42  H    0.000000   0.000000   0.000000  -0.000003   0.000016   0.000000
    43  H    0.000000   0.000000   0.000000   0.000000   0.000013  -0.000001
    44  H    0.000000   0.000000   0.000000  -0.000001  -0.000001   0.000000
    45  Br  -0.138130   0.008526  -0.026449  -0.011213   0.040853  -0.059488
    46  Br   0.078145   0.006369   0.029660  -0.163768  -0.118739   0.389595
               7          8          9         10         11         12
     1  C    2.992606   2.379243  -2.744447  -1.692328  -3.273875   0.343640
     2  C    0.325501  -0.381624   0.229648   0.022635   0.199866  -0.002821
     3  C    0.092700   0.543107  -0.548811  -0.926387  -0.072430  -0.022084
     4  C   -2.493009  -9.638264  -4.729343  31.828326   7.884497  -0.311866
     5  C   -3.500408   3.965671  10.052096 -23.993908  -2.396691  -0.428678
     6  C    3.906710  13.002626   5.019552 -39.486991 -10.018514   0.578863
     7  S   24.816525   2.839659  -3.653023 -13.451729  -2.058968   0.270608
     8  C    2.839659  42.542907   0.430368 -32.145930 -12.870988  -0.826607
     9  C   -3.653023   0.430368  47.336547 -20.260396 -25.893977   2.128316
    10  S  -13.451729 -32.145930 -20.260396 119.423887  25.077396  -0.851899
    11  C   -2.058968 -12.870988 -25.893977  25.077396  40.075662  -5.206979
    12  C    0.270608  -0.826607   2.128316  -0.851899  -5.206979   9.110422
    13  C    0.360521   0.098550  -3.340082   0.566968   2.444733  -0.128850
    14  C    3.701014  -9.095462  -1.066989  -7.736898  -5.149141   1.325465
    15  H   -0.008766   0.006353   0.036666   0.002967  -0.017337   0.018538
    16  H    0.028949   0.027597   0.029718   0.009886   0.033067  -0.009759
    17  H   -0.000237  -0.018526   0.020754   0.039272   0.218952   0.065074
    18  H   -0.000788   0.001137   0.045925   0.000052  -0.023150   0.289669
    19  H    0.043428  -0.007916   0.017300   0.006049   0.004314  -0.000368
    20  H   -0.001782   0.002020  -0.011890   0.095497  -0.001753   0.000379
    21  H   -0.005215   0.000653   0.000022   0.000384   0.000003   0.000005
    22  H   -0.001078  -0.000418   0.000221   0.000453   0.000236   0.000011
    23  C    1.396435   4.723680   9.142098 -24.140018  -6.303785   0.815312
    24  H   -0.015304  -0.120702  -0.037187   0.277006   0.041413  -0.004713
    25  C    1.951710   4.295950  -3.067358  -7.404427   0.069306  -0.541431
    26  H    0.003052  -0.048814  -0.040520  -0.128275   0.102630   0.005642
    27  C   -1.140032  -1.521674  -0.870810   4.215852   1.415527  -0.088950
    28  H   -0.006724  -0.007410  -0.024395   0.144614   0.004301   0.000065
    29  C    0.107031  -0.108369   0.059228  -0.443083   0.013361   0.019632
    30  H   -0.006293   0.005238  -0.012635   0.135050  -0.001085   0.000136
    31  H    0.000362  -0.001790   0.000971   0.009942   0.000285   0.000007
    32  H   -0.000777  -0.009293   0.003773   0.001322   0.002631  -0.000071
    33  H    0.004297  -0.014818  -0.011050   0.029363   0.017395  -0.000284
    34  C   -0.816425  -2.501334  -3.552760   9.472744   2.333554  -0.107318
    35  C   -0.347738  -0.842654  -0.394858   1.965966   0.643268   0.010980
    36  C    0.388522   1.468654   0.857902  -3.261832  -1.125894  -0.031061
    37  C   -0.064219  -0.173881   0.082082   0.209166   0.025530   0.025184
    38  H    0.001112  -0.000004   0.001635  -0.007948  -0.000015   0.000140
    39  C    0.065320   0.297043   0.319109  -0.808773  -0.290743  -0.035465
    40  H   -0.000126   0.001412  -0.001119  -0.004183   0.002496  -0.002733
    41  C   -0.004440   0.016503   0.015469  -0.005944  -0.013675  -0.005237
    42  H    0.000003  -0.000001  -0.000014  -0.000058   0.000013   0.000001
    43  H    0.000001   0.000003  -0.000088  -0.000155   0.000111   0.000029
    44  H    0.000000   0.000000  -0.000001   0.000013  -0.000002   0.000001
    45  Br  -0.156411  -0.519026   0.540456   0.425933   0.075702   0.007167
    46  Br   0.111852   0.301381  -0.101378  -0.868080  -0.128399  -0.003158
              13         14         15         16         17         18
     1  C   -0.209073   1.787676   0.000074  -0.012893   0.001621  -0.000013
     2  C    0.004223  -0.043607  -0.000018   0.000061  -0.000127  -0.000002
     3  C    0.006967   0.158412   0.000016  -0.000336  -0.001099   0.000021
     4  C    0.241005  -3.395102   0.000037   0.003944  -0.008828   0.000416
     5  C    0.030975  -3.076530   0.000512   0.017123  -0.008561  -0.000229
     6  C   -0.254948   4.987067   0.000549  -0.009755   0.009276  -0.000265
     7  S    0.360521   3.701014  -0.008766   0.028949  -0.000237  -0.000788
     8  C    0.098550  -9.095462   0.006353   0.027597  -0.018526   0.001137
     9  C   -3.340082  -1.066989   0.036666   0.029718   0.020754   0.045925
    10  S    0.566968  -7.736898   0.002967   0.009886   0.039272   0.000052
    11  C    2.444733  -5.149141  -0.017337   0.033067   0.218952  -0.023150
    12  C   -0.128850   1.325465   0.018538  -0.009759   0.065074   0.289669
    13  C    6.831300  -0.942164   0.274806   0.048375  -0.001629   0.022168
    14  C   -0.942164  24.050212   0.015076   0.158741  -0.002906  -0.005104
    15  H    0.274806   0.015076   0.472496  -0.003692  -0.000121  -0.003423
    16  H    0.048375   0.158741  -0.003692   0.470057   0.000009  -0.000114
    17  H   -0.001629  -0.002906  -0.000121   0.000009   0.477003  -0.003563
    18  H    0.022168  -0.005104  -0.003423  -0.000114  -0.003563   0.471721
    19  H    0.000115  -0.011967   0.000000   0.000000   0.000000   0.000000
    20  H   -0.000162   0.000639   0.000000   0.000000   0.000002   0.000000
    21  H   -0.000003   0.000219   0.000000   0.000000   0.000000   0.000000
    22  H   -0.000001  -0.000022   0.000000   0.000000   0.000000   0.000000
    23  C   -0.201686   0.136644   0.000700  -0.001193  -0.008055   0.000502
    24  H   -0.000069  -0.010287   0.000000   0.000001  -0.000004   0.000000
    25  C    0.202924   0.741784  -0.001150  -0.001620   0.016247   0.000008
    26  H    0.005252  -0.000693   0.000000   0.000000   0.000081  -0.000013
    27  C    0.062119  -0.592570   0.000024   0.000134   0.001483   0.000021
    28  H    0.000066  -0.000886   0.000000   0.000000   0.000000   0.000000
    29  C   -0.000147  -0.071826   0.000000   0.000014  -0.000156  -0.000004
    30  H    0.000012   0.000252   0.000000   0.000000   0.000000   0.000000
    31  H   -0.000004  -0.000105   0.000000   0.000000   0.000000   0.000000
    32  H    0.000029  -0.000837   0.000000   0.000000   0.000000   0.000000
    33  H    0.000054  -0.000388   0.000000   0.000000   0.000000   0.000000
    34  C   -0.013259   0.316004   0.000289  -0.000540  -0.013012  -0.000365
    35  C   -0.021649  -0.017718   0.000036  -0.000097  -0.002867  -0.000036
    36  C    0.000272   0.009583  -0.000095   0.000085   0.011160   0.000017
    37  C   -0.004992   0.011313   0.000001  -0.000002   0.000272   0.000000
    38  H   -0.000019  -0.000179   0.000000   0.000000   0.000000   0.000000
    39  C   -0.013147   0.010865  -0.000005   0.000004   0.003765  -0.000102
    40  H    0.000095  -0.000148   0.000000   0.000000  -0.000014   0.000000
    41  C   -0.000582   0.000234   0.000000   0.000000  -0.000085   0.000001
    42  H    0.000000  -0.000001   0.000000   0.000000   0.000000   0.000000
    43  H    0.000001   0.000001   0.000000   0.000000   0.000000   0.000000
    44  H    0.000000   0.000000   0.000000   0.000000   0.000000   0.000000
    45  Br  -0.015712   0.018237   0.001059   0.001984   0.000547   0.000917
    46  Br   0.001250   0.055607   0.000017  -0.000076  -0.000058  -0.000008
              19         20         21         22         23         24
     1  C    0.028207   0.015231   0.032568  -0.010339   0.022820   0.005949
     2  C    0.063319  -0.011561   0.268796   0.032630   0.020519   0.002063
     3  C   -0.021883   0.026745   0.030858   0.252373   0.135626   0.001868
     4  C    0.049188   0.252896  -0.025160   0.007044  -7.940033   0.096229
     5  C    0.000457  -0.010483   0.024309   0.044164   6.631230  -0.019712
     6  C    0.155186  -0.028553   0.003261   0.005662   9.249093  -0.147562
     7  S    0.043428  -0.001782  -0.005215  -0.001078   1.396435  -0.015304
     8  C   -0.007916   0.002020   0.000653  -0.000418   4.723680  -0.120702
     9  C    0.017300  -0.011890   0.000022   0.000221   9.142098  -0.037187
    10  S    0.006049   0.095497   0.000384   0.000453 -24.140018   0.277006
    11  C    0.004314  -0.001753   0.000003   0.000236  -6.303785   0.041413
    12  C   -0.000368   0.000379   0.000005   0.000011   0.815312  -0.004713
    13  C    0.000115  -0.000162  -0.000003  -0.000001  -0.201686  -0.000069
    14  C   -0.011967   0.000639   0.000219  -0.000022   0.136644  -0.010287
    15  H    0.000000   0.000000   0.000000   0.000000   0.000700   0.000000
    16  H    0.000000   0.000000   0.000000   0.000000  -0.001193   0.000001
    17  H    0.000000   0.000002   0.000000   0.000000  -0.008055  -0.000004
    18  H    0.000000   0.000000   0.000000   0.000000   0.000502   0.000000
    19  H    0.469114   0.000009  -0.003823  -0.000114  -0.001270   0.000004
    20  H    0.000009   0.473528  -0.000119  -0.003622  -0.011391   0.000000
    21  H   -0.003823  -0.000119   0.470258  -0.003504   0.000043   0.000000
    22  H   -0.000114  -0.003622  -0.003504   0.471628  -0.000529   0.000000
    23  C   -0.001270  -0.011391   0.000043  -0.000529  52.251189   0.035607
    24  H    0.000004   0.000000   0.000000   0.000000   0.035607   0.424523
    25  C    0.000330   0.000196  -0.000061  -0.000070 -13.272189   0.036732
    26  H    0.000000   0.000000   0.000000   0.000000   0.255273   0.003438
    27  C   -0.000193  -0.002598   0.000191   0.000742 -12.903437   0.067969
    28  H    0.000000  -0.000001   0.000000   0.000000  -0.506030  -0.000793
    29  C    0.000337   0.008298  -0.000212  -0.000174  -0.298845  -0.012896
    30  H    0.000000   0.000133   0.000000  -0.000020  -0.073065   0.000042
    31  H    0.000000   0.000012   0.000000   0.000000   0.032111   0.000117
    32  H   -0.000001   0.000023   0.000000   0.000000  -0.016727   0.002282
    33  H    0.000000   0.000010   0.000000   0.000000   0.096516   0.003255
    34  C   -0.000059   0.000076   0.000002   0.000002 -14.727878   0.053632
    35  C   -0.000006  -0.000118   0.000001  -0.000001  -3.810271   0.018700
    36  C    0.000000   0.000125   0.000000  -0.000001   4.441914  -0.023234
    37  C    0.000000   0.000014   0.000000   0.000000   1.293827   0.004942
    38  H    0.000000   0.000000   0.000000   0.000000  -0.002005  -0.000084
    39  C    0.000000   0.000041   0.000000   0.000000  -1.082020   0.000321
    40  H    0.000000   0.000000   0.000000   0.000000   0.043435  -0.000016
    41  C    0.000000  -0.000007   0.000000   0.000000   0.097540  -0.000129
    42  H    0.000000   0.000000   0.000000   0.000000   0.005317   0.000000
    43  H    0.000000   0.000000   0.000000   0.000000  -0.001789   0.000000
    44  H    0.000000   0.000000   0.000000   0.000000   0.000402   0.000000
    45  Br   0.000014   0.000127  -0.000002   0.000007  -0.310427  -0.001324
    46  Br   0.000000   0.000082   0.000002  -0.000015   1.283409   0.046283
              25         26         27         28         29         30
     1  C    0.660726  -0.004887  -0.700906   0.002128   0.033339   0.028053
     2  C   -0.078341   0.000175   0.109740  -0.000348   0.015551  -0.025205
     3  C    0.183999  -0.000078   0.000921  -0.001474  -0.108417   0.023600
     4  C    0.544443  -0.010718   2.538627   0.003214   0.044382  -0.157674
     5  C   -0.379176   0.094909  -0.546726  -0.020984   0.171111   0.137840
     6  C   -0.074410  -0.012864  -2.612938  -0.012817   0.116163  -0.068673
     7  S    1.951710   0.003052  -1.140032  -0.006724   0.107031  -0.006293
     8  C    4.295950  -0.048814  -1.521674  -0.007410  -0.108369   0.005238
     9  C   -3.067358  -0.040520  -0.870810  -0.024395   0.059228  -0.012635
    10  S   -7.404427  -0.128275   4.215852   0.144614  -0.443083   0.135050
    11  C    0.069306   0.102630   1.415527   0.004301   0.013361  -0.001085
    12  C   -0.541431   0.005642  -0.088950   0.000065   0.019632   0.000136
    13  C    0.202924   0.005252   0.062119   0.000066  -0.000147   0.000012
    14  C    0.741784  -0.000693  -0.592570  -0.000886  -0.071826   0.000252
    15  H   -0.001150   0.000000   0.000024   0.000000   0.000000   0.000000
    16  H   -0.001620   0.000000   0.000134   0.000000   0.000014   0.000000
    17  H    0.016247   0.000081   0.001483   0.000000  -0.000156   0.000000
    18  H    0.000008  -0.000013   0.000021   0.000000  -0.000004   0.000000
    19  H    0.000330   0.000000  -0.000193   0.000000   0.000337   0.000000
    20  H    0.000196   0.000000  -0.002598  -0.000001   0.008298   0.000133
    21  H   -0.000061   0.000000   0.000191   0.000000  -0.000212   0.000000
    22  H   -0.000070   0.000000   0.000742   0.000000  -0.000174  -0.000020
    23  C  -13.272189   0.255273 -12.903437  -0.506030  -0.298845  -0.073065
    24  H    0.036732   0.003438   0.067969  -0.000793  -0.012896   0.000042
    25  C   27.113138   0.274484   1.389224  -0.029822   0.029663  -0.002279
    26  H    0.274484   0.583220  -0.021100  -0.000038   0.011004   0.000004
    27  C    1.389224  -0.021100  15.109703   0.624924  -0.591359  -0.062392
    28  H   -0.029822  -0.000038   0.624924   0.488840   0.033362   0.003809
    29  C    0.029663   0.011004  -0.591359   0.033362   6.925522   0.413458
    30  H   -0.002279   0.000004  -0.062392   0.003809   0.413458   0.558614
    31  H   -0.000180   0.000002  -0.149262  -0.006097   0.482378  -0.026294
    32  H   -0.000431  -0.000007  -0.062877  -0.001457   0.448849  -0.030192
    33  H    0.019713   0.000435   0.294815  -0.025164  -0.060618  -0.005194
    34  C   -5.929831  -0.403363   2.517370   0.215805  -0.377428   0.017529
    35  C    0.106962  -0.151996   1.757235  -0.096455  -0.198791  -0.003938
    36  C    0.667538   0.306476  -2.750837  -0.015488   0.132851   0.000667
    37  C   -1.056259   0.007522   0.659443   0.022585   0.030140   0.000070
    38  H    0.039201  -0.000045   0.003206  -0.000619  -0.002249   0.000000
    39  C    0.937747   0.028890  -0.089517   0.009995   0.045854   0.000256
    40  H    0.092167   0.004279   0.010751  -0.000023   0.004797   0.000000
    41  C   -0.651893   0.002814  -0.092183  -0.008458  -0.027230  -0.000020
    42  H   -0.004719   0.000002  -0.001583  -0.000022   0.000234   0.000000
    43  H   -0.006575  -0.000004   0.000541  -0.000002   0.000121   0.000000
    44  H    0.003402   0.000000  -0.000581   0.000001  -0.000046   0.000000
    45  Br  -0.547048  -0.050451   0.202479   0.006262  -0.018685   0.000526
    46  Br   0.146730   0.000798  -0.435736  -0.028150  -0.183973   0.000662
              31         32         33         34         35         36
     1  C   -0.001464  -0.013222  -0.004192   0.017043  -0.045384   0.066422
     2  C    0.003041   0.006152   0.001182  -0.015379   0.002563  -0.009724
     3  C   -0.002170  -0.013275   0.000748   0.100163   0.016331   0.007441
     4  C    0.037126   0.054114   0.042978   0.919431   0.380373  -0.451513
     5  C   -0.044542   0.000715  -0.045317  -1.990241  -0.234014   0.594917
     6  C   -0.000792  -0.029358  -0.017714  -1.208932  -0.626721   0.659047
     7  S    0.000362  -0.000777   0.004297  -0.816425  -0.347738   0.388522
     8  C   -0.001790  -0.009293  -0.014818  -2.501334  -0.842654   1.468654
     9  C    0.000971   0.003773  -0.011050  -3.552760  -0.394858   0.857902
    10  S    0.009942   0.001322   0.029363   9.472744   1.965966  -3.261832
    11  C    0.000285   0.002631   0.017395   2.333554   0.643268  -1.125894
    12  C    0.000007  -0.000071  -0.000284  -0.107318   0.010980  -0.031061
    13  C   -0.000004   0.000029   0.000054  -0.013259  -0.021649   0.000272
    14  C   -0.000105  -0.000837  -0.000388   0.316004  -0.017718   0.009583
    15  H    0.000000   0.000000   0.000000   0.000289   0.000036  -0.000095
    16  H    0.000000   0.000000   0.000000  -0.000540  -0.000097   0.000085
    17  H    0.000000   0.000000   0.000000  -0.013012  -0.002867   0.011160
    18  H    0.000000   0.000000   0.000000  -0.000365  -0.000036   0.000017
    19  H    0.000000  -0.000001   0.000000  -0.000059  -0.000006   0.000000
    20  H    0.000012   0.000023   0.000010   0.000076  -0.000118   0.000125
    21  H    0.000000   0.000000   0.000000   0.000002   0.000001   0.000000
    22  H    0.000000   0.000000   0.000000   0.000002  -0.000001  -0.000001
    23  C    0.032111  -0.016727   0.096516 -14.727878  -3.810271   4.441914
    24  H    0.000117   0.002282   0.003255   0.053632   0.018700  -0.023234
    25  C   -0.000180  -0.000431   0.019713  -5.929831   0.106962   0.667538
    26  H    0.000002  -0.000007   0.000435  -0.403363  -0.151996   0.306476
    27  C   -0.149262  -0.062877   0.294815   2.517370   1.757235  -2.750837
    28  H   -0.006097  -0.001457  -0.025164   0.215805  -0.096455  -0.015488
    29  C    0.482378   0.448849  -0.060618  -0.377428  -0.198791   0.132851
    30  H   -0.026294  -0.030192  -0.005194   0.017529  -0.003938   0.000667
    31  H    0.516405  -0.021227  -0.000625  -0.009238   0.005551  -0.000815
    32  H   -0.021227   0.494196   0.003733  -0.009454   0.003026  -0.004012
    33  H   -0.000625   0.003733   0.523884  -0.025700   0.009515  -0.012832
    34  C   -0.009238  -0.009454  -0.025700  35.317376  -5.271240  -4.697925
    35  C    0.005551   0.003026   0.009515  -5.271240  33.871723 -18.725016
    36  C   -0.000815  -0.004012  -0.012832  -4.697925 -18.725016  32.907488
    37  C   -0.001089   0.001421   0.001725  -1.281623  -4.454364  -0.633720
    38  H    0.000000   0.000001  -0.000017   0.179846   0.048724   0.092890
    39  C   -0.000852  -0.000663  -0.023394  -1.027690   1.192512  -4.215113
    40  H    0.000000   0.000000  -0.000441  -0.087238   0.004557   0.216687
    41  C    0.000544  -0.000067  -0.002210  -1.366505   0.527038  -0.180435
    42  H    0.000000   0.000000   0.000000   0.045128  -0.010607   0.020954
    43  H    0.000000   0.000000  -0.000009   0.029653   0.011562  -0.012110
    44  H    0.000000   0.000000   0.000000   0.017433  -0.012023  -0.024032
    45  Br  -0.000371   0.001308   0.004979   0.329109   0.163009  -0.418082
    46  Br   0.004274  -0.005887   0.002919  -0.490055   0.086382   0.053734
              37         38         39         40         41         42
     1  C   -0.012528   0.000076   0.018964  -0.000051  -0.000664   0.000000
     2  C    0.001868   0.000009  -0.001904  -0.000002  -0.000117   0.000000
     3  C   -0.008342  -0.000027   0.004007   0.000009   0.001684   0.000000
     4  C   -0.040508  -0.000159  -0.031964  -0.000345   0.005476  -0.000003
     5  C    0.044693   0.000075   0.054488   0.002899  -0.001222   0.000016
     6  C   -0.008129   0.000661   0.085945  -0.000306  -0.004434   0.000000
     7  S   -0.064219   0.001112   0.065320  -0.000126  -0.004440   0.000003
     8  C   -0.173881  -0.000004   0.297043   0.001412   0.016503  -0.000001
     9  C    0.082082   0.001635   0.319109  -0.001119   0.015469  -0.000014
    10  S    0.209166  -0.007948  -0.808773  -0.004183  -0.005944  -0.000058
    11  C    0.025530  -0.000015  -0.290743   0.002496  -0.013675   0.000013
    12  C    0.025184   0.000140  -0.035465  -0.002733  -0.005237   0.000001
    13  C   -0.004992  -0.000019  -0.013147   0.000095  -0.000582   0.000000
    14  C    0.011313  -0.000179   0.010865  -0.000148   0.000234  -0.000001
    15  H    0.000001   0.000000  -0.000005   0.000000   0.000000   0.000000
    16  H   -0.000002   0.000000   0.000004   0.000000   0.000000   0.000000
    17  H    0.000272   0.000000   0.003765  -0.000014  -0.000085   0.000000
    18  H    0.000000   0.000000  -0.000102   0.000000   0.000001   0.000000
    19  H    0.000000   0.000000   0.000000   0.000000   0.000000   0.000000
    20  H    0.000014   0.000000   0.000041   0.000000  -0.000007   0.000000
    21  H    0.000000   0.000000   0.000000   0.000000   0.000000   0.000000
    22  H    0.000000   0.000000   0.000000   0.000000   0.000000   0.000000
    23  C    1.293827  -0.002005  -1.082020   0.043435   0.097540   0.005317
    24  H    0.004942  -0.000084   0.000321  -0.000016  -0.000129   0.000000
    25  C   -1.056259   0.039201   0.937747   0.092167  -0.651893  -0.004719
    26  H    0.007522  -0.000045   0.028890   0.004279   0.002814   0.000002
    27  C    0.659443   0.003206  -0.089517   0.010751  -0.092183  -0.001583
    28  H    0.022585  -0.000619   0.009995  -0.000023  -0.008458  -0.000022
    29  C    0.030140  -0.002249   0.045854   0.004797  -0.027230   0.000234
    30  H    0.000070   0.000000   0.000256   0.000000  -0.000020   0.000000
    31  H   -0.001089   0.000000  -0.000852   0.000000   0.000544   0.000000
    32  H    0.001421   0.000001  -0.000663   0.000000  -0.000067   0.000000
    33  H    0.001725  -0.000017  -0.023394  -0.000441  -0.002210   0.000000
    34  C   -1.281623   0.179846  -1.027690  -0.087238  -1.366505   0.045128
    35  C   -4.454364   0.048724   1.192512   0.004557   0.527038  -0.010607
    36  C   -0.633720   0.092890  -4.215113   0.216687  -0.180435   0.020954
    37  C   11.620223  -0.013547  -0.711476   0.006641   0.382625   0.276647
    38  H   -0.013547   0.487808  -0.001132  -0.000119  -0.019974  -0.004150
    39  C   -0.711476  -0.001132  10.827026   0.033723   0.718241  -0.007790
    40  H    0.006641  -0.000119   0.033723   0.519310  -0.010461   0.000012
    41  C    0.382625  -0.019974   0.718241  -0.010461   6.386495   0.002365
    42  H    0.276647  -0.004150  -0.007790   0.000012   0.002365   0.493481
    43  H   -0.004922   0.000011   0.292156  -0.003836   0.018642  -0.000121
    44  H    0.037966  -0.000110   0.037761  -0.000122   0.266941  -0.003616
    45  Br   0.200365  -0.003405  -0.182229  -0.001620   0.005506  -0.000066
    46  Br  -0.068408   0.006578   0.012208   0.000187   0.002247   0.001143
              43         44         45         46
     1  C    0.000000   0.000000  -0.138130   0.078145
     2  C    0.000000   0.000000   0.008526   0.006369
     3  C    0.000000   0.000000  -0.026449   0.029660
     4  C    0.000000  -0.000001  -0.011213  -0.163768
     5  C    0.000013  -0.000001   0.040853  -0.118739
     6  C   -0.000001   0.000000  -0.059488   0.389595
     7  S    0.000001   0.000000  -0.156411   0.111852
     8  C    0.000003   0.000000  -0.519026   0.301381
     9  C   -0.000088  -0.000001   0.540456  -0.101378
    10  S   -0.000155   0.000013   0.425933  -0.868080
    11  C    0.000111  -0.000002   0.075702  -0.128399
    12  C    0.000029   0.000001   0.007167  -0.003158
    13  C    0.000001   0.000000  -0.015712   0.001250
    14  C    0.000001   0.000000   0.018237   0.055607
    15  H    0.000000   0.000000   0.001059   0.000017
    16  H    0.000000   0.000000   0.001984  -0.000076
    17  H    0.000000   0.000000   0.000547  -0.000058
    18  H    0.000000   0.000000   0.000917  -0.000008
    19  H    0.000000   0.000000   0.000014   0.000000
    20  H    0.000000   0.000000   0.000127   0.000082
    21  H    0.000000   0.000000  -0.000002   0.000002
    22  H    0.000000   0.000000   0.000007  -0.000015
    23  C   -0.001789   0.000402  -0.310427   1.283409
    24  H    0.000000   0.000000  -0.001324   0.046283
    25  C   -0.006575   0.003402  -0.547048   0.146730
    26  H   -0.000004   0.000000  -0.050451   0.000798
    27  C    0.000541  -0.000581   0.202479  -0.435736
    28  H   -0.000002   0.000001   0.006262  -0.028150
    29  C    0.000121  -0.000046  -0.018685  -0.183973
    30  H    0.000000   0.000000   0.000526   0.000662
    31  H    0.000000   0.000000  -0.000371   0.004274
    32  H    0.000000   0.000000   0.001308  -0.005887
    33  H   -0.000009   0.000000   0.004979   0.002919
    34  C    0.029653   0.017433   0.329109  -0.490055
    35  C    0.011562  -0.012023   0.163009   0.086382
    36  C   -0.012110  -0.024032  -0.418082   0.053734
    37  C   -0.004922   0.037966   0.200365  -0.068408
    38  H    0.000011  -0.000110  -0.003405   0.006578
    39  C    0.292156   0.037761  -0.182229   0.012208
    40  H   -0.003836  -0.000122  -0.001620   0.000187
    41  C    0.018642   0.266941   0.005506   0.002247
    42  H   -0.000121  -0.003616  -0.000066   0.001143
    43  H    0.494386  -0.003665   0.000341  -0.000037
    44  H   -0.003665   0.494877   0.000037  -0.000047
    45  Br   0.000341   0.000037  35.533619  -0.204337
    46  Br  -0.000037  -0.000047  -0.204337  35.860164
 Mulliken charges:
               1
     1  C    0.224358
     2  C   -0.190471
     3  C   -0.007020
     4  C    0.110596
     5  C   -0.184050
     6  C   -0.541975
     7  S    0.325575
     8  C   -0.094250
     9  C   -0.006728
    10  S   -0.341502
    11  C    0.161154
    12  C   -0.404954
    13  C   -0.054602
    14  C   -0.263516
    15  H    0.204395
    16  H    0.210328
    17  H    0.204329
    18  H    0.204605
    19  H    0.210230
    20  H    0.207957
    21  H    0.206528
    22  H    0.204734
    23  C   -0.498598
    24  H    0.271640
    25  C   -0.475051
    26  H    0.183483
    27  C    0.255219
    28  H    0.233683
    29  C   -0.642173
    30  H    0.149007
    31  H    0.173789
    32  H    0.196259
    33  H    0.192451
    34  C    0.042601
    35  C    0.442545
    36  C   -0.311574
    37  C   -0.408258
    38  H    0.193836
    39  C   -0.472263
    40  H    0.169445
    41  C   -0.054394
    42  H    0.187435
    43  H    0.185743
    44  H    0.185411
    45  Br   0.095407
    46  Br  -0.681366
 Sum of Mulliken charges =   0.00000
 Mulliken charges with hydrogens summed into heavy atoms:
               1
     1  C    0.434589
     2  C    0.016057
     3  C    0.197713
     4  C    0.318553
     5  C   -0.184050
     6  C   -0.541975
     7  S    0.325575
     8  C   -0.094250
     9  C   -0.006728
    10  S   -0.341502
    11  C    0.365483
    12  C   -0.200349
    13  C    0.149793
    14  C   -0.053188
    23  C   -0.226958
    25  C   -0.291568
    27  C    0.681353
    29  C   -0.123118
    34  C    0.042601
    35  C    0.636381
    36  C   -0.142129
    37  C   -0.220823
    39  C   -0.286519
    41  C    0.131018
    45  Br   0.095407
    46  Br  -0.681366
 APT charges:
               1
     1  C   -0.875062
     2  C   -0.451800
     3  C   -0.457010
     4  C   -0.378771
     5  C   -0.193566
     6  C   -1.013583
     7  S   -0.596323
     8  C   -0.503939
     9  C   -0.235629
    10  S    1.088253
    11  C   -0.548475
    12  C   -0.526019
    13  C   -0.447731
    14  C   -1.016479
    15  H    1.093673
    16  H    0.753548
    17  H    0.504920
    18  H    0.975975
    19  H    0.756204
    20  H    0.520217
    21  H    1.229133
    22  H    1.123328
    23  C   -0.088554
    24  H    0.323946
    25  C   -1.062731
    26  H    0.421472
    27  C   -0.501663
    28  H    0.527179
    29  C   -1.710669
    30  H    0.405505
    31  H    0.739986
    32  H    0.258171
    33  H    0.456261
    34  C   -0.848307
    35  C   -0.122846
    36  C   -0.758895
    37  C   -0.654193
    38  H    0.197140
    39  C   -0.729802
    40  H    0.263808
    41  C   -0.290898
    42  H    0.894326
    43  H    0.968170
    44  H    1.279172
    45  Br   0.191880
    46  Br  -0.959320
 Sum of APT charges =   0.00000
 APT charges with hydrogens summed into heavy atoms:
               1
     1  C   -0.118858
     2  C    0.777333
     3  C    0.666318
     4  C    0.141446
     5  C   -0.193566
     6  C   -1.013583
     7  S   -0.596323
     8  C   -0.503939
     9  C   -0.235629
    10  S    1.088253
    11  C   -0.043555
    12  C    0.449956
    13  C    0.645941
    14  C   -0.262932
    23  C    0.235393
    25  C   -0.641258
    27  C    0.481777
    29  C   -0.307008
    34  C   -0.848307
    35  C    0.074293
    36  C   -0.495088
    37  C    0.240133
    39  C    0.238368
    41  C    0.988274
    45  Br   0.191880
    46  Br  -0.959320
 Electronic spatial extent (au):  <R**2>=          11640.4242
 Charge=              0.0000 electrons
 Dipole moment (field-independent basis, Debye):
    X=              9.5327    Y=              6.0796    Z=             12.1757  Tot=             16.6157
 Quadrupole moment (field-independent basis, Debye-Ang):
   XX=           -167.1570   YY=           -181.7645   ZZ=           -192.4327
   XY=            -10.4434   XZ=            -12.2686   YZ=            -15.5923
 Traceless Quadrupole moment (field-independent basis, Debye-Ang):
   XX=             13.2944   YY=             -1.3131   ZZ=            -11.9813
   XY=            -10.4434   XZ=            -12.2686   YZ=            -15.5923
 Octapole moment (field-independent basis, Debye-Ang**2):
  XXX=            -20.8846  YYY=            118.6240  ZZZ=             -8.1893  XYY=             89.7930
  XXY=            -88.2761  XXZ=             -4.2078  XZZ=              9.0510  YZZ=             43.5397
  YYZ=             24.5754  XYZ=            -13.1409
 Hexadecapole moment (field-independent basis, Debye-Ang**3):
 XXXX=          -7769.8392 YYYY=          -3929.8455 ZZZZ=          -2314.6670 XXXY=           -280.1053
 XXXZ=            -77.1496 YYYX=             42.0015 YYYZ=            -75.5560 ZZZX=             30.8878
 ZZZY=            -64.8782 XXYY=          -1993.7363 XXZZ=          -1691.2678 YYZZ=          -1083.9930
 XXYZ=            -77.3321 YYXZ=             17.1361 ZZXY=           -105.9757
 N-N= 3.991028338726D+03 E-N=-2.410942620813D+04  KE= 6.746673787178D+03
  Exact polarizability:       0.000       0.000       0.000       0.000       0.000       0.000
 Approx polarizability:     370.994      -5.102     382.171     -18.190       5.373     408.542
 D2PCM: PCM CHGder 2nd derivatives, FixD1E=F FixD2E=F DoIter=F DoCFld=F I1PDM=0
 Calling FoFJK, ICntrl=    100127 FMM=F ISym2X=0 I1Cent= 0 IOpClX= 0 NMat=1 NMatS=1 NMatT=0.
 ***** Axes restored to original set *****
 -------------------------------------------------------------------
 Center     Atomic                   Forces (Hartrees/Bohr)
 Number     Number              X              Y              Z
 -------------------------------------------------------------------
      1        6           0.000000320    0.000001984   -0.000000029
      2        6          -0.000002245   -0.000002554   -0.000004752
      3        6          -0.000000799    0.000001139   -0.000000274
      4        6          -0.000000007   -0.000004713   -0.000004857
      5        6           0.000003457    0.000001437    0.000003932
      6        6          -0.000001095   -0.000004048   -0.000005391
      7       16           0.000002814   -0.000000138   -0.000002952
      8        6          -0.000001959   -0.000002989   -0.000000871
      9        6           0.000003303    0.000001240    0.000002110
     10       16          -0.000003147   -0.000004251   -0.000009925
     11        6          -0.000000728    0.000000230   -0.000000218
     12        6           0.000001977   -0.000001766    0.000001282
     13        6           0.000001933   -0.000001296   -0.000002469
     14        6           0.000001221    0.000001763   -0.000001198
     15        1           0.000000880   -0.000000102   -0.000000215
     16        1          -0.000000340   -0.000000647   -0.000000486
     17        1           0.000003015    0.000000556    0.000000087
     18        1           0.000002022   -0.000000469   -0.000000034
     19        1          -0.000001465   -0.000001202   -0.000003206
     20        1          -0.000002840   -0.000001593   -0.000000418
     21        1          -0.000001290   -0.000002029   -0.000003085
     22        1           0.000000386   -0.000002068   -0.000003033
     23        6           0.008572026    0.014903590    0.026396965
     24        1           0.000001053    0.000003024    0.000000844
     25        6           0.000000925   -0.000003289    0.000004690
     26        1           0.000000388    0.000000982    0.000001245
     27        6          -0.000005161    0.000001056    0.000004521
     28        1           0.000005599   -0.000001219    0.000001535
     29        6           0.000001625   -0.000001576    0.000000998
     30        1           0.000001790    0.000001965   -0.000000696
     31        1          -0.000001464   -0.000000025   -0.000000717
     32        1          -0.000000907   -0.000000946    0.000000548
     33        1           0.000003134   -0.000000542   -0.000000715
     34        6          -0.000004080   -0.000002111   -0.000002219
     35        6          -0.000000958    0.000003261    0.000002558
     36        6          -0.000001204    0.000006311    0.000002229
     37        6          -0.000002790    0.000002756    0.000002638
     38        1           0.000000267    0.000000947    0.000000413
     39        6           0.000003906    0.000000454    0.000004489
     40        1           0.000002201    0.000000907    0.000001576
     41        6           0.000000842    0.000000614    0.000000808
     42        1          -0.000001498    0.000002352    0.000003409
     43        1           0.000000676    0.000000707    0.000002696
     44        1           0.000000555    0.000002236    0.000003627
     45       35          -0.000004979    0.000000227   -0.000000049
     46       35          -0.008577361   -0.014900164   -0.026395392
 -------------------------------------------------------------------
 Cartesian Forces:  Max     0.026396965 RMS     0.003792345
 FormGI is forming the generalized inverse of G from B-inverse, IUseBI=4.

 GradGradGradGradGradGradGradGradGradGradGradGradGradGradGradGradGradGrad
 Berny optimization.
 Internal  Forces:  Max     0.049172798 RMS     0.003776297
 Search for a saddle point.
 Step number   1 out of a maximum of  268
 All quantities printed in internal units (Hartrees-Bohrs-Radians)
 Swapping is turned off.
 Second derivative matrix not updated -- analytic derivatives used.
 ITU=  0
     Eigenvalues ---   -0.00521   0.00218   0.00298   0.00923   0.01140
     Eigenvalues ---    0.01184   0.01217   0.01437   0.01513   0.01590
     Eigenvalues ---    0.01709   0.01782   0.01801   0.01810   0.01821
     Eigenvalues ---    0.01880   0.02084   0.02100   0.02213   0.02269
     Eigenvalues ---    0.02338   0.02399   0.02529   0.02547   0.02561
     Eigenvalues ---    0.02584   0.02718   0.02796   0.02817   0.02855
     Eigenvalues ---    0.02868   0.03028   0.03120   0.03219   0.03463
     Eigenvalues ---    0.03579   0.03767   0.04163   0.04552   0.04638
     Eigenvalues ---    0.04829   0.06097   0.06338   0.06853   0.07868
     Eigenvalues ---    0.08488   0.09663   0.10182   0.10929   0.11033
     Eigenvalues ---    0.11074   0.11557   0.11766   0.11813   0.12033
     Eigenvalues ---    0.12203   0.12316   0.12326   0.12354   0.12480
     Eigenvalues ---    0.12519   0.12564   0.12961   0.13025   0.14530
     Eigenvalues ---    0.15376   0.15649   0.16395   0.16642   0.17006
     Eigenvalues ---    0.17527   0.17881   0.18617   0.18828   0.19195
     Eigenvalues ---    0.19333   0.19373   0.19534   0.19596   0.20179
     Eigenvalues ---    0.20752   0.21722   0.22643   0.23424   0.23664
     Eigenvalues ---    0.24846   0.25248   0.27149   0.28322   0.29299
     Eigenvalues ---    0.30000   0.30780   0.31667   0.31829   0.33643
     Eigenvalues ---    0.34081   0.34662   0.34879   0.34970   0.35423
     Eigenvalues ---    0.36193   0.36342   0.36484   0.36541   0.36648
     Eigenvalues ---    0.36670   0.36700   0.36720   0.36791   0.36808
     Eigenvalues ---    0.36867   0.37013   0.37041   0.37052   0.37733
     Eigenvalues ---    0.40219   0.42343   0.42692   0.42741   0.43041
     Eigenvalues ---    0.43140   0.43951   0.46955   0.48340   0.48425
     Eigenvalues ---    0.48440   0.48542   0.48758   0.51847   0.52201
     Eigenvalues ---    0.52228   0.64112
 Eigenvectors required to have negative eigenvalues:
                          R18       A47       D82       D84       D83
   1                    0.54215  -0.29808  -0.28421  -0.27052  -0.26036
                          D69       D74       D73       D75       A41
   1                    0.25090   0.23197   0.20165   0.19619  -0.15822
 RFO step:  Lambda0=1.263346892D-02 Lambda=-1.57124234D-02.
 Linear search not attempted -- option 19 set.
 Maximum step size (   0.300) exceeded in Quadratic search.
    -- Step size scaled by   0.465
 Iteration  1 RMS(Cart)=  0.03784524 RMS(Int)=  0.00094416
 Iteration  2 RMS(Cart)=  0.00278250 RMS(Int)=  0.00037003
 Iteration  3 RMS(Cart)=  0.00000206 RMS(Int)=  0.00037002
 Iteration  4 RMS(Cart)=  0.00000000 RMS(Int)=  0.00037002
 Variable       Old X    -DE/DX   Delta X   Delta X   Delta X     New X
                                 (Linear)    (Quad)   (Total)
    R1        2.62758   0.00000   0.00000   0.00025   0.00025   2.62783
    R2        2.64059   0.00000   0.00000  -0.00009  -0.00010   2.64050
    R3        2.05109   0.00000   0.00000   0.00002   0.00002   2.05111
    R4        2.63618   0.00000   0.00000  -0.00017  -0.00016   2.63602
    R5        2.05047   0.00000   0.00000   0.00002   0.00002   2.05049
    R6        2.62416   0.00000   0.00000   0.00053   0.00053   2.62469
    R7        2.04947   0.00000   0.00000   0.00015   0.00015   2.04962
    R8        2.63727   0.00000   0.00000   0.00056   0.00056   2.63783
    R9        2.05136   0.00000   0.00000   0.00015   0.00015   2.05151
   R10        2.64169   0.00000   0.00000  -0.00016  -0.00017   2.64151
   R11        3.35747   0.00000   0.00000  -0.00093  -0.00094   3.35653
   R12        3.35008   0.00000   0.00000   0.00185   0.00185   3.35193
   R13        3.35150   0.00000   0.00000   0.00203   0.00204   3.35354
   R14        2.64248   0.00000   0.00000   0.00058   0.00058   2.64306
   R15        2.63545   0.00000   0.00000  -0.00031  -0.00032   2.63513
   R16        3.35670   0.00000   0.00000  -0.00119  -0.00119   3.35551
   R17        2.63527   0.00000   0.00000   0.00036   0.00036   2.63563
   R18        3.91710   0.00000   0.00000   0.20777   0.20777   4.12487
   R19        2.62795   0.00000   0.00000   0.00069   0.00069   2.62865
   R20        2.05162   0.00000   0.00000   0.00006   0.00006   2.05168
   R21        2.63316   0.00000   0.00000  -0.00035  -0.00035   2.63281
   R22        2.04953   0.00000   0.00000   0.00016   0.00016   2.04969
   R23        2.63041   0.00000   0.00000   0.00042   0.00042   2.63083
   R24        2.05056   0.00000   0.00000   0.00002   0.00002   2.05058
   R25        2.05103   0.00000   0.00000   0.00006   0.00006   2.05109
   R26        2.03487   0.02020   0.00000  -0.00381  -0.00381   2.03105
   R27        2.92231   0.00001   0.00000  -0.01887  -0.01887   2.90344
   R28        2.87863   0.00000   0.00000  -0.01687  -0.01687   2.86176
   R29        4.16811   0.02921   0.00000   0.17404   0.17404   4.34215
   R30        2.06191   0.00000   0.00000  -0.00017  -0.00017   2.06175
   R31        2.85926   0.00000   0.00000   0.00100   0.00100   2.86025
   R32        3.70890   0.00000   0.00000  -0.00662  -0.00662   3.70228
   R33        2.06025  -0.00001   0.00000   0.00351   0.00351   2.06376
   R34        2.88477   0.00000   0.00000  -0.00172  -0.00172   2.88305
   R35        2.07361   0.00000   0.00000  -0.00071  -0.00071   2.07290
   R36        2.06394   0.00000   0.00000  -0.00002  -0.00002   2.06392
   R37        2.06747   0.00000   0.00000  -0.00035  -0.00035   2.06711
   R38        2.06573   0.00000   0.00000   0.00012   0.00012   2.06585
   R39        2.63948   0.00000   0.00000  -0.00035  -0.00035   2.63913
   R40        2.64111   0.00000   0.00000  -0.00063  -0.00063   2.64048
   R41        2.62906   0.00000   0.00000   0.00018   0.00018   2.62923
   R42        2.04927   0.00000   0.00000   0.00040   0.00040   2.04967
   R43        2.63500   0.00000   0.00000  -0.00016  -0.00016   2.63484
   R44        2.05505   0.00000   0.00000  -0.00003  -0.00003   2.05502
   R45        2.63771   0.00000   0.00000  -0.00005  -0.00005   2.63765
   R46        2.05244   0.00000   0.00000  -0.00012  -0.00012   2.05232
   R47        2.63158   0.00000   0.00000   0.00024   0.00024   2.63182
   R48        2.05207   0.00000   0.00000  -0.00008  -0.00008   2.05199
   R49        2.05217   0.00000   0.00000  -0.00003  -0.00003   2.05214
    A1        2.09694   0.00000   0.00000  -0.00004  -0.00007   2.09688
    A2        2.09729   0.00000   0.00000   0.00017   0.00018   2.09747
    A3        2.08871   0.00000   0.00000   0.00000   0.00000   2.08871
    A4        2.10462   0.00000   0.00000  -0.00103  -0.00104   2.10358
    A5        2.08286   0.00000   0.00000   0.00070   0.00070   2.08357
    A6        2.09527   0.00000   0.00000   0.00040   0.00041   2.09568
    A7        2.09099   0.00000   0.00000   0.00061   0.00060   2.09159
    A8        2.10222   0.00000   0.00000  -0.00025  -0.00025   2.10197
    A9        2.08998   0.00000   0.00000  -0.00035  -0.00035   2.08963
   A10        2.08436   0.00000   0.00000   0.00137   0.00135   2.08572
   A11        2.10128   0.00000   0.00000  -0.00036  -0.00035   2.10093
   A12        2.09726   0.00000   0.00000  -0.00093  -0.00092   2.09634
   A13        2.11451   0.00000   0.00000  -0.00242  -0.00245   2.11205
   A14        2.05439   0.00000   0.00000   0.00181   0.00183   2.05622
   A15        2.11413   0.00000   0.00000   0.00079   0.00075   2.11488
   A16        2.07215   0.00000   0.00000   0.00248   0.00245   2.07461
   A17        2.07208   0.00000   0.00000   0.00160   0.00162   2.07371
   A18        2.13883   0.00000   0.00000  -0.00399  -0.00400   2.13483
   A19        1.76179   0.00000   0.00000   0.00045   0.00043   1.76222
   A20        2.14274   0.00000   0.00000  -0.00392  -0.00392   2.13882
   A21        2.06637   0.00000   0.00000   0.00128   0.00129   2.06765
   A22        2.07250   0.00000   0.00000   0.00253   0.00253   2.07502
   A23        2.11089   0.00000   0.00000   0.00004   0.00001   2.11090
   A24        2.11721   0.00000   0.00000  -0.00298  -0.00299   2.11421
   A25        2.05508   0.00000   0.00000   0.00290   0.00290   2.05798
   A26        1.76631   0.00000   0.00000   0.00229   0.00231   1.76862
   A27        1.84210   0.00000   0.00000   0.00630   0.00631   1.84841
   A28        1.83648   0.00002   0.00000  -0.01068  -0.01069   1.82579
   A29        2.08273   0.00000   0.00000   0.00128   0.00128   2.08401
   A30        2.09723   0.00000   0.00000  -0.00070  -0.00070   2.09653
   A31        2.10313   0.00000   0.00000  -0.00054  -0.00054   2.10259
   A32        2.09035   0.00000   0.00000   0.00070   0.00069   2.09105
   A33        2.09005   0.00000   0.00000  -0.00037  -0.00037   2.08968
   A34        2.10278   0.00000   0.00000  -0.00033  -0.00033   2.10244
   A35        2.10619   0.00000   0.00000  -0.00104  -0.00104   2.10515
   A36        2.09472   0.00000   0.00000   0.00043   0.00043   2.09515
   A37        2.08214   0.00000   0.00000   0.00064   0.00064   2.08277
   A38        2.09650   0.00000   0.00000  -0.00034  -0.00035   2.09615
   A39        2.09011   0.00000   0.00000   0.00010   0.00011   2.09021
   A40        2.09658   0.00000   0.00000   0.00023   0.00023   2.09681
   A41        1.71409   0.00000   0.00000  -0.07110  -0.07036   1.64373
   A42        1.76586   0.00001   0.00000  -0.02522  -0.02432   1.74154
   A43        1.78249  -0.00001   0.00000  -0.03160  -0.03103   1.75147
   A44        2.04868   0.00000   0.00000   0.02969   0.02642   2.07509
   A45        2.07391   0.00000   0.00000   0.02239   0.01858   2.09249
   A46        1.99117   0.00000   0.00000   0.02550   0.02310   2.01426
   A47        1.88311   0.04917   0.00000  -0.07269  -0.07269   1.81042
   A48        1.90039   0.00000   0.00000  -0.00101  -0.00103   1.89937
   A49        2.03547   0.00001   0.00000  -0.01408  -0.01409   2.02138
   A50        1.95067   0.00000   0.00000   0.00099   0.00102   1.95169
   A51        1.83814   0.00000   0.00000   0.00316   0.00311   1.84126
   A52        1.77128   0.00000   0.00000   0.00357   0.00354   1.77482
   A53        1.94435  -0.00001   0.00000   0.00963   0.00962   1.95397
   A54        1.82664   0.00000   0.00000   0.00044   0.00046   1.82710
   A55        2.02971   0.00000   0.00000  -0.00732  -0.00731   2.02240
   A56        1.90698   0.00000   0.00000   0.00209   0.00210   1.90908
   A57        1.90517   0.00000   0.00000   0.00714   0.00714   1.91232
   A58        1.85441   0.00000   0.00000  -0.00710  -0.00711   1.84730
   A59        1.93049   0.00000   0.00000   0.00438   0.00438   1.93486
   A60        1.96503   0.00000   0.00000  -0.00331  -0.00331   1.96172
   A61        1.90481   0.00000   0.00000   0.00307   0.00307   1.90788
   A62        1.93870   0.00000   0.00000  -0.00163  -0.00163   1.93706
   A63        1.86767   0.00000   0.00000   0.00183   0.00183   1.86950
   A64        1.90100   0.00000   0.00000  -0.00095  -0.00096   1.90004
   A65        1.88360   0.00000   0.00000   0.00131   0.00131   1.88491
   A66        2.15150   0.00000   0.00000  -0.00403  -0.00403   2.14748
   A67        2.04954   0.00000   0.00000   0.00222   0.00222   2.05175
   A68        2.08185   0.00000   0.00000   0.00177   0.00177   2.08362
   A69        2.09462   0.00000   0.00000  -0.00071  -0.00071   2.09392
   A70        2.08343   0.00000   0.00000   0.00138   0.00138   2.08481
   A71        2.10440   0.00000   0.00000  -0.00064  -0.00064   2.10376
   A72        2.10544   0.00000   0.00000  -0.00124  -0.00124   2.10421
   A73        2.09054   0.00000   0.00000   0.00026   0.00026   2.09080
   A74        2.08709   0.00000   0.00000   0.00095   0.00095   2.08804
   A75        2.10471   0.00000   0.00000  -0.00065  -0.00065   2.10406
   A76        2.08426   0.00000   0.00000   0.00031   0.00031   2.08456
   A77        2.09420   0.00000   0.00000   0.00034   0.00034   2.09454
   A78        2.09222   0.00000   0.00000  -0.00001  -0.00001   2.09222
   A79        2.09038   0.00000   0.00000   0.00005   0.00005   2.09042
   A80        2.10049   0.00000   0.00000  -0.00007  -0.00007   2.10043
   A81        2.08721   0.00000   0.00000   0.00077   0.00077   2.08798
   A82        2.09784   0.00000   0.00000  -0.00052  -0.00052   2.09733
   A83        2.09812   0.00000   0.00000  -0.00026  -0.00026   2.09786
    D1       -0.03282   0.00000   0.00000  -0.00071  -0.00069  -0.03351
    D2        3.14024   0.00000   0.00000  -0.00339  -0.00338   3.13685
    D3        3.08531   0.00000   0.00000   0.00592   0.00593   3.09124
    D4       -0.02482   0.00000   0.00000   0.00324   0.00324  -0.02158
    D5       -0.02195   0.00000   0.00000   0.01263   0.01264  -0.00931
    D6        3.10338   0.00000   0.00000   0.01882   0.01883   3.12221
    D7       -3.14019   0.00000   0.00000   0.00603   0.00604  -3.13415
    D8       -0.01486   0.00000   0.00000   0.01222   0.01223  -0.00263
    D9        0.03628   0.00000   0.00000  -0.00713  -0.00713   0.02915
   D10       -3.10666   0.00000   0.00000  -0.00387  -0.00387  -3.11054
   D11       -3.13700   0.00000   0.00000  -0.00442  -0.00441  -3.14141
   D12        0.00324   0.00000   0.00000  -0.00116  -0.00116   0.00208
   D13        0.01531   0.00000   0.00000   0.00274   0.00274   0.01804
   D14        3.13175   0.00000   0.00000   0.00672   0.00672   3.13846
   D15       -3.12494   0.00000   0.00000  -0.00049  -0.00050  -3.12544
   D16       -0.00850   0.00000   0.00000   0.00349   0.00348  -0.00502
   D17       -0.07131   0.00000   0.00000   0.00967   0.00966  -0.06165
   D18        3.08918   0.00000   0.00000  -0.00102  -0.00102   3.08817
   D19        3.09538   0.00000   0.00000   0.00569   0.00568   3.10106
   D20       -0.02732   0.00000   0.00000  -0.00499  -0.00499  -0.03231
   D21        0.07434   0.00000   0.00000  -0.01728  -0.01727   0.05707
   D22       -3.05033   0.00000   0.00000  -0.02378  -0.02375  -3.07408
   D23       -3.08680   0.00000   0.00000  -0.00622  -0.00623  -3.09302
   D24        0.07172   0.00000   0.00000  -0.01272  -0.01270   0.05901
   D25        2.35843   0.00000   0.00000   0.01633   0.01635   2.37478
   D26       -2.01456   0.00001   0.00000   0.00754   0.00756  -2.00700
   D27       -0.76427   0.00000   0.00000   0.00569   0.00569  -0.75858
   D28        1.14592   0.00001   0.00000  -0.00310  -0.00310   1.14283
   D29       -2.46049   0.00000   0.00000   0.00623   0.00624  -2.45425
   D30        0.66418   0.00000   0.00000   0.01273   0.01272   0.67691
   D31       -0.71800   0.00000   0.00000  -0.00696  -0.00696  -0.72496
   D32        2.48470   0.00000   0.00000  -0.00497  -0.00498   2.47972
   D33        0.02493   0.00000   0.00000   0.00202   0.00202   0.02696
   D34       -3.11085   0.00000   0.00000   0.01154   0.01152  -3.09933
   D35        3.10522   0.00000   0.00000  -0.00002  -0.00001   3.10521
   D36       -0.03057   0.00000   0.00000   0.00950   0.00949  -0.02108
   D37        3.07763   0.00000   0.00000  -0.01007  -0.01007   3.06756
   D38       -0.06310   0.00000   0.00000  -0.00556  -0.00557  -0.06867
   D39       -0.00536   0.00000   0.00000  -0.00793  -0.00793  -0.01330
   D40        3.13709   0.00000   0.00000  -0.00342  -0.00343   3.13367
   D41        0.71127   0.00000   0.00000  -0.00031  -0.00030   0.71097
   D42       -1.20327   0.00000   0.00000  -0.00465  -0.00464  -1.20791
   D43       -2.43592   0.00000   0.00000  -0.00951  -0.00952  -2.44545
   D44        1.93271   0.00000   0.00000  -0.01385  -0.01386   1.91885
   D45        0.04333   0.00000   0.00000  -0.00410  -0.00410   0.03923
   D46       -3.11320   0.00000   0.00000  -0.00122  -0.00121  -3.11441
   D47       -3.09264   0.00000   0.00000   0.00513   0.00513  -3.08750
   D48        0.03402   0.00000   0.00000   0.00801   0.00802   0.04203
   D49       -0.65017   0.00000   0.00000   0.01661   0.01648  -0.63369
   D50       -2.74705   0.00000   0.00000   0.01451   0.01408  -2.73297
   D51        1.47838  -0.00001   0.00000   0.00648   0.00710   1.48547
   D52        1.20930   0.00000   0.00000   0.01747   0.01731   1.22661
   D53       -0.88758   0.00000   0.00000   0.01538   0.01491  -0.87268
   D54       -2.94534   0.00000   0.00000   0.00734   0.00793  -2.93742
   D55       -0.01991   0.00000   0.00000  -0.00292  -0.00292  -0.02283
   D56        3.12446   0.00000   0.00000  -0.00013  -0.00013   3.12433
   D57        3.13667   0.00000   0.00000  -0.00582  -0.00582   3.13086
   D58       -0.00214   0.00000   0.00000  -0.00302  -0.00302  -0.00516
   D59       -0.01550   0.00000   0.00000   0.00434   0.00434  -0.01117
   D60       -3.13899   0.00000   0.00000   0.00245   0.00244  -3.13654
   D61        3.12329   0.00000   0.00000   0.00152   0.00152   3.12481
   D62       -0.00019   0.00000   0.00000  -0.00037  -0.00037  -0.00056
   D63        0.02831   0.00000   0.00000   0.00116   0.00116   0.02947
   D64       -3.11414   0.00000   0.00000  -0.00336  -0.00337  -3.11751
   D65       -3.13126   0.00000   0.00000   0.00304   0.00303  -3.12823
   D66        0.00947   0.00000   0.00000  -0.00149  -0.00149   0.00798
   D67        2.95601  -0.00001   0.00000   0.03021   0.03036   2.98637
   D68       -1.45664   0.00000   0.00000  -0.03173  -0.03225  -1.48889
   D69        1.05766   0.00001   0.00000   0.10506   0.10542   1.16309
   D70       -0.24241   0.00001   0.00000  -0.00707  -0.00715  -0.24955
   D71       -2.31819   0.00000   0.00000  -0.00102  -0.00111  -2.31930
   D72        1.70010   0.00001   0.00000  -0.00286  -0.00295   1.69715
   D73       -2.08271   0.00000   0.00000   0.08133   0.08176  -2.00095
   D74        2.12469   0.00000   0.00000   0.08738   0.08780   2.21249
   D75       -0.14020   0.00000   0.00000   0.08554   0.08595  -0.05425
   D76        1.65720   0.00000   0.00000  -0.04792  -0.04824   1.60896
   D77       -0.41858  -0.00001   0.00000  -0.04187  -0.04220  -0.46078
   D78       -2.68348   0.00000   0.00000  -0.04370  -0.04404  -2.72752
   D79        2.95191   0.00001   0.00000  -0.03437  -0.03434   2.91757
   D80       -1.22806   0.00001   0.00000  -0.02937  -0.02933  -1.25740
   D81        0.97199   0.00000   0.00000  -0.02736  -0.02733   0.94466
   D82       -1.47147   0.00000   0.00000  -0.13156  -0.13173  -1.60321
   D83        0.63174   0.00000   0.00000  -0.12656  -0.12673   0.50501
   D84        2.83180   0.00000   0.00000  -0.12455  -0.12473   2.70707
   D85        1.06252   0.00000   0.00000   0.00241   0.00255   1.06507
   D86       -3.11745   0.00000   0.00000   0.00741   0.00755  -3.10989
   D87       -0.91739   0.00000   0.00000   0.00941   0.00956  -0.90783
   D88       -1.29452   0.00000   0.00000  -0.02407  -0.02406  -1.31858
   D89        1.82093   0.00000   0.00000  -0.02589  -0.02587   1.79506
   D90        2.87955   0.00000   0.00000  -0.01644  -0.01642   2.86313
   D91       -0.28818   0.00000   0.00000  -0.01825  -0.01824  -0.30642
   D92        0.97337   0.00000   0.00000  -0.02628  -0.02631   0.94706
   D93       -2.19436   0.00000   0.00000  -0.02810  -0.02813  -2.22249
   D94        1.43299   0.00000   0.00000  -0.00308  -0.00307   1.42992
   D95       -2.77904   0.00000   0.00000  -0.00082  -0.00082  -2.77986
   D96       -0.70434   0.00000   0.00000   0.00174   0.00174  -0.70260
   D97       -2.78957   0.00000   0.00000  -0.00199  -0.00199  -2.79156
   D98       -0.71841   0.00000   0.00000   0.00027   0.00026  -0.71815
   D99        1.35629   0.00000   0.00000   0.00283   0.00282   1.35911
   D100      -0.75521   0.00000   0.00000  -0.00384  -0.00383  -0.75904
   D101       1.31594   0.00000   0.00000  -0.00158  -0.00158   1.31437
   D102      -2.89254   0.00000   0.00000   0.00098   0.00098  -2.89156
   D103       3.09269   0.00000   0.00000  -0.00316  -0.00316   3.08953
   D104      -0.00797   0.00000   0.00000  -0.00407  -0.00407  -0.01204
   D105      -0.02229   0.00000   0.00000  -0.00132  -0.00132  -0.02361
   D106      -3.12296   0.00000   0.00000  -0.00223  -0.00223  -3.12519
   D107      -3.09156   0.00000   0.00000   0.00489   0.00489  -3.08667
   D108       0.03389   0.00000   0.00000   0.00282   0.00282   0.03671
   D109       0.02497   0.00000   0.00000   0.00306   0.00306   0.02803
   D110      -3.13277   0.00000   0.00000   0.00099   0.00099  -3.13178
   D111       0.01537   0.00000   0.00000  -0.00032  -0.00032   0.01504
   D112      -3.13350   0.00000   0.00000  -0.00084  -0.00084  -3.13434
   D113       3.11553   0.00000   0.00000   0.00065   0.00065   3.11618
   D114      -0.03333   0.00000   0.00000   0.00013   0.00013  -0.03320
   D115      -0.02047   0.00000   0.00000  -0.00316  -0.00316  -0.02363
   D116       3.13559   0.00000   0.00000  -0.00154  -0.00154   3.13405
   D117       3.13723   0.00000   0.00000  -0.00108  -0.00108   3.13615
   D118       0.01011   0.00000   0.00000   0.00053   0.00054   0.01065
   D119      -0.01066   0.00000   0.00000   0.00020   0.00020  -0.01046
   D120       3.13769   0.00000   0.00000   0.00079   0.00079   3.13848
   D121       3.13825   0.00000   0.00000   0.00072   0.00072   3.13897
   D122       0.00341   0.00000   0.00000   0.00131   0.00131   0.00472
   D123       0.01309   0.00000   0.00000   0.00153   0.00154   0.01463
   D124      -3.13526   0.00000   0.00000   0.00095   0.00095  -3.13431
   D125       3.14013   0.00000   0.00000  -0.00009  -0.00009   3.14004
   D126      -0.00822   0.00000   0.00000  -0.00068  -0.00068  -0.00890
         Item               Value     Threshold  Converged?
 Maximum Force            0.049173     0.000450     NO 
 RMS     Force            0.003776     0.000300     NO 
 Maximum Displacement     0.165264     0.001800     NO 
 RMS     Displacement     0.038386     0.001200     NO 
 Predicted change in Energy=-4.215778D-04
 GradGradGradGradGradGradGradGradGradGradGradGradGradGradGradGradGradGrad

                          Input orientation:                          
 ---------------------------------------------------------------------
 Center     Atomic      Atomic             Coordinates (Angstroms)
 Number     Number       Type             X           Y           Z
 ---------------------------------------------------------------------
      1          6           0        4.213556   -1.575032   -0.595317
      2          6           0        4.758888   -2.456693    0.331517
      3          6           0        4.252681   -2.522643    1.629675
      4          6           0        3.173164   -1.727233    1.991728
      5          6           0        2.591729   -0.884224    1.043175
      6          6           0        3.124110   -0.773478   -0.244549
      7         16           0        2.475261    0.360108   -1.444640
      8          6           0        2.116487    1.765498   -0.422180
      9          6           0        1.538703    1.645555    0.845885
     10         16           0        1.162634    0.051067    1.530827
     11          6           0        1.223267    2.772806    1.604200
     12          6           0        1.444495    4.038394    1.071022
     13          6           0        2.002212    4.166976   -0.199209
     14          6           0        2.353443    3.039682   -0.936771
     15          1           0        2.180781    5.152427   -0.616924
     16          1           0        2.807996    3.149170   -1.916293
     17          1           0        0.798470    2.660213    2.596985
     18          1           0        1.186136    4.918585    1.649793
     19          1           0        4.641718   -1.494764   -1.589464
     20          1           0        2.770397   -1.773705    2.998790
     21          1           0        5.602005   -3.076511    0.044522
     22          1           0        4.697687   -3.190092    2.359652
     23          6           0       -0.486329   -0.696829    0.311759
     24          1           0        0.123226   -0.847530   -0.560538
     25          6           0       -1.421725    0.520995    0.362447
     26          1           0       -1.085644    1.190285    1.155821
     27          6           0       -0.921718   -1.885610    1.142767
     28          1           0       -1.887663   -2.176802    0.724645
     29          6           0        0.021174   -3.084977    1.134373
     30          1           0        0.850337   -2.967417    1.835464
     31          1           0       -0.530085   -3.980665    1.435047
     32          1           0        0.426149   -3.257619    0.133736
     33          1           0       -1.126490   -1.556927    2.169068
     34          6           0       -2.873512    0.224639    0.671337
     35          6           0       -3.753723   -0.325994   -0.262706
     36          6           0       -3.326332    0.490969    1.966102
     37          6           0       -5.059789   -0.630132    0.108094
     38          1           0       -3.399248   -0.547416   -1.263585
     39          6           0       -4.633967    0.180951    2.337647
     40          1           0       -2.649191    0.928190    2.696109
     41          6           0       -5.507310   -0.373121    1.404971
     42          1           0       -5.734945   -1.064356   -0.623410
     43          1           0       -4.970284    0.386984    3.349355
     44          1           0       -6.528861   -0.610335    1.686815
     45         35           0       -1.226975    1.655429   -1.222940
     46         35           0       -1.260152   -1.980755   -2.003383
 ---------------------------------------------------------------------
                    Distance matrix (angstroms):
                    1          2          3          4          5
     1  C    0.000000
     2  C    1.390588   0.000000
     3  C    2.418695   1.394923   0.000000
     4  C    2.792559   2.408928   1.388926   0.000000
     5  C    2.406698   2.770505   2.405652   1.395881   0.000000
     6  C    1.397290   2.416105   2.801065   2.431664   1.397829
     7  S    2.736382   4.037829   4.573936   4.080771   2.784089
     8  C    3.948015   5.037584   5.211678   4.375236   3.064987
     9  C    4.427651   5.240478   5.035263   3.919199   2.747284
    10  S    4.058671   4.545355   4.022703   2.723419   1.776200
    11  C    5.716940   6.439566   6.100801   4.919616   3.944782
    12  C    6.477263   7.329272   7.158575   6.089208   5.054610
    13  C    6.165842   7.194020   7.291119   6.396330   5.235042
    14  C    4.987203   6.132280   6.413517   5.654337   4.401591
    15  H    7.027898   8.089802   8.261155   7.424259   6.274230
    16  H    5.102809   6.346994   6.843278   6.259815   5.007343
    17  H    6.308004   6.855654   6.303115   5.025455   4.265342
    18  H    7.508186   8.300431   8.048353   6.944934   6.001356
    19  H    1.085400   2.151559   3.401579   3.877581   3.392050
    20  H    3.878117   3.396310   2.152336   1.085613   2.155813
    21  H    2.142807   1.085074   2.154102   3.392850   3.855540
    22  H    3.402153   2.157534   1.084613   2.144643   3.388981
    23  C    4.866513   5.532614   5.246781   4.156431   3.169310
    24  H    4.154669   4.987438   4.965424   4.073090   2.943934
    25  C    6.088270   6.860581   6.562658   5.368621   4.306489
    26  H    6.228562   6.938191   6.519822   5.229541   4.223665
    27  C    5.430326   5.766589   5.236153   4.184958   3.654723
    28  H    6.271308   6.664048   6.216310   5.236371   4.673026
    29  C    4.779940   4.846159   4.297348   3.537452   3.385171
    30  H    4.377063   4.218942   3.437458   2.637802   2.828403
    31  H    5.693117   5.613689   5.003854   4.370572   4.414435
    32  H    4.207977   4.410582   4.173772   3.652439   3.339135
    33  H    6.013173   6.230879   5.491724   4.306679   3.942756
    34  C    7.420901   8.096824   7.697311   6.489648   5.588980
    35  C    8.071448   8.795313   8.515215   7.418067   6.502439
    36  C    8.226734   8.759645   8.163117   6.867644   6.145438
    37  C    9.347864   9.989628   9.623871   8.516644   7.712630
    38  H    7.710861   8.529061   8.415729   7.428704   6.428561
    39  C    9.484958   9.960294   9.315748   8.044385   7.417610
    40  H    8.012297   8.481059   7.789824   6.437953   5.786560
    41  C    9.997049  10.530356   9.996417   8.805029   8.123211
    42  H    9.961639  10.628783  10.341937   9.307672   8.493730
    43  H   10.185915  10.575946   9.822744   8.522253   8.007401
    44  H   11.024441  11.517775  10.949969   9.770861   9.147374
    45  Br   6.358394   7.426738   7.457903   6.413869   5.115429
    46  Br   5.666458   6.473571   6.624506   5.973231   5.031986
                    6          7          8          9         10
     6  C    0.000000
     7  S    1.773765   0.000000
     8  C    2.737382   1.774617   0.000000
     9  C    3.091001   2.788552   1.398646   0.000000
    10  S    2.771141   3.266788   2.768275   1.775659   0.000000
    11  C    4.428002   4.084609   2.432844   1.394717   2.723403
    12  C    5.263643   4.573928   2.801299   2.405252   4.023636
    13  C    5.066438   4.033251   2.414512   2.768506   4.542975
    14  C    3.951365   2.729997   1.394452   2.405256   4.054490
    15  H    6.012062   4.872182   3.393132   3.853599   5.627907
    16  H    4.275725   2.848163   2.150606   3.391399   4.918139
    17  H    5.027241   4.943364   3.413655   2.154954   2.841998
    18  H    6.304273   5.658363   3.885947   3.388701   4.869029
    19  H    2.152251   2.855707   4.285867   5.041948   4.922381
    20  H    3.412450   4.938050   4.965541   4.224147   2.840706
    21  H    3.395215   4.878984   5.984288   6.280964   5.630174
    22  H    3.885618   5.658245   6.241719   5.971110   4.867099
    23  C    3.653851   3.601815   3.657372   3.142103   2.182786
    24  H    3.018384   2.787848   3.289399   3.193286   2.502329
    25  C    4.765367   4.298598   3.831888   3.203511   2.874866
    26  H    4.851745   4.486829   3.615881   2.681515   2.548176
    27  C    4.419300   4.824665   5.001034   4.314039   2.871555
    28  H    5.294008   5.493343   5.734994   5.134695   3.862336
    29  C    4.107635   4.954035   5.508203   4.976349   3.360785
    30  H    3.782838   4.946907   5.394495   4.767874   3.049848
    31  H    5.143951   6.013902   6.593332   6.023400   4.373709
    32  H    3.686876   4.447255   5.328976   5.077997   3.666289
    33  H    4.950449   5.450369   5.316952   4.371494   2.869336
    34  C    6.148704   5.753702   5.335739   4.638654   4.130293
    35  C    6.892399   6.377143   6.233710   5.755498   5.246857
    36  C    6.934985   6.731179   6.078864   5.124112   4.531423
    37  C    8.192748   7.756838   7.584139   7.018773   6.419248
    38  H    6.606342   5.946952   6.039939   5.800203   5.383093
    39  C    8.232037   8.054745   7.462979   6.517075   5.853923
    40  H    6.698817   6.612755   5.756431   4.634263   4.081328
    41  C    8.796739   8.507605   8.126158   7.350777   6.684604
    42  H    8.871922   8.373231   8.348266   7.899898   7.311737
    43  H    8.932079   8.855464   8.145372   7.086485   6.405666
    44  H    9.845640   9.582378   9.210563   8.419132   7.721455
    45  Br   5.078265   3.928556   3.439777   3.453854   3.983396
    46  Br   4.875733   4.443551   5.285481   5.394632   4.742239
                   11         12         13         14         15
    11  C    0.000000
    12  C    1.391019   0.000000
    13  C    2.408890   1.393222   0.000000
    14  C    2.793753   2.419679   1.392176   0.000000
    15  H    3.393055   2.152289   1.085121   2.143784   0.000000
    16  H    3.879032   3.402044   2.152579   1.085389   2.468765
    17  H    1.085703   2.155294   3.396768   3.879352   4.295477
    18  H    2.146585   1.084649   2.156318   3.403410   2.486364
    19  H    6.332255   6.922157   6.399617   5.120880   7.154523
    20  H    5.000925   6.265365   6.790361   6.231468   7.835327
    21  H    7.471308   8.304243   8.092343   6.994562   8.936314
    22  H    6.942510   8.030867   8.242560   7.427783   9.208281
    23  C    4.078172   5.169806   5.487306   4.856402   6.495362
    24  H    4.359244   5.317893   5.367161   4.497314   6.343201
    25  C    3.688981   4.592318   5.033088   4.720555   5.948729
    26  H    2.834869   3.810579   4.497960   4.430183   5.432377
    27  C    5.149244   6.379493   6.854492   6.269741   7.890246
    28  H    5.911862   7.060588   7.498543   6.925242   8.489384
    29  C    5.998281   7.264452   7.635035   6.873176   8.694008
    30  H    5.756970   7.072395   7.507747   6.784530   8.585811
    31  H    6.979414   8.266607   8.687196   7.951448   9.745397
    32  H    6.258089   7.426125   7.597331   6.672064   8.623868
    33  H    4.958530   6.254861   6.939782   6.548663   7.982182
    34  C    4.913958   5.774916   6.330289   6.150735   7.175555
    35  C    6.152913   6.917239   7.302164   7.005685   8.084362
    36  C    5.102607   6.012169   6.826051   6.868948   7.663518
    37  C    7.300350   8.063998   8.542747   8.337582   9.294595
    38  H    6.373046   7.066958   7.248045   6.787307   8.002694
    39  C    6.446925   7.309713   8.146343   8.229098   8.937889
    40  H    4.426149   5.391896   6.364601   6.533189   7.221426
    41  C    7.432174   8.240180   8.920694   8.883828   9.681243
    42  H    8.252440   8.969588   9.349351   9.075424  10.065145
    43  H    6.862782   7.724829   8.688863   8.890706   9.464594
    44  H    8.458601   9.250096   9.957860   9.954955  10.694601
    45  Br   3.904476   4.251768   4.217053   3.849342   4.920269
    46  Br   6.463619   7.279920   7.189761   6.276983   8.040186
                   16         17         18         19         20
    16  H    0.000000
    17  H    4.964570   0.000000
    18  H    4.298631   2.479456   0.000000
    19  H    5.003546   7.039940   7.972759   0.000000
    20  H    6.956591   4.869248   7.008312   4.963036   0.000000
    21  H    7.100027   7.905632   9.273530   2.468600   4.294532
    22  H    7.876603   7.034649   8.864848   4.297998   2.475701
    23  C    5.532495   4.259425   6.010022   5.527044   4.357300
    24  H    5.001967   4.767616   6.266054   4.679142   4.531460
    25  C    5.476358   3.807713   5.272286   6.681211   5.458007
    26  H    5.332499   2.790613   4.393770   6.895561   5.201041
    27  C    6.972633   5.073293   7.141232   6.210448   4.133892
    28  H    7.575601   5.841034   7.787725   6.960826   5.199206
    29  C    7.479139   5.979183   8.104308   5.594416   3.571234
    30  H    7.437791   5.679156   7.895332   5.317275   2.542618
    31  H    8.556214   6.871421   9.065770   6.486518   4.267218
    32  H    7.136018   6.420822   8.350229   4.883451   3.988237
    33  H    7.370055   4.655412   6.895662   6.884959   3.990133
    34  C    6.894073   4.808699   6.282615   8.034068   6.423716
    35  C    7.607054   6.149612   7.454226   8.579612   7.436221
    36  C    7.731041   4.702938   6.329787   8.948464   6.585234
    37  C    8.960095   7.165203   8.495686   9.886786   8.424708
    38  H    7.254010   6.543220   7.706536   8.103136   7.598431
    39  C    9.071336   5.977070   7.536042  10.211198   7.686508
    40  H    7.482505   3.859546   5.632741   8.797397   6.063315
    41  C    9.621935   7.098230   8.536059  10.640841   8.545310
    42  H    9.612865   8.181006   9.426792  10.430419   9.271696
    43  H    9.790728   6.245970   7.831055  10.969206   8.044229
    44  H   10.690797   8.075559   9.491654  11.674675   9.463134
    45  Br   4.358094   4.438901   4.972312   6.670803   6.749885
    46  Br   6.547789   6.851270   8.181132   5.936294   6.427281
                   21         22         23         24         25
    21  H    0.000000
    22  H    2.488075   0.000000
    23  C    6.542332   6.106082   0.000000
    24  H    5.945711   5.911074   1.074788   0.000000
    25  C    7.897842   7.430222   1.536434   2.260892   0.000000
    26  H    8.010317   7.354170   2.152399   2.925739   1.091029
    27  C    6.721856   5.895777   1.514377   2.251836   2.578886
    28  H    7.574112   6.860527   2.079550   2.731727   2.761592
    29  C    5.686257   4.835507   2.576335   2.808791   3.959906
    30  H    5.079146   3.889275   3.043669   3.280767   4.416000
    31  H    6.352447   5.367448   3.470918   3.771699   4.712795
    32  H    5.179792   4.817188   2.724326   2.526323   4.212466
    33  H    7.217720   6.051825   2.144568   3.084766   2.769261
    34  C    9.117284   8.475485   2.583998   3.412843   1.513581
    35  C    9.756505   9.300868   3.338172   3.923192   2.558598
    36  C    9.804825   8.836853   3.494758   4.480507   2.490008
    37  C   10.939043  10.335920   4.578478   5.230485   3.824303
    38  H    9.440870   9.255914   3.314986   3.604465   2.774181
    39  C   10.983834   9.921904   4.698683   5.664639   3.786231
    40  H    9.547291   8.429119   3.606076   4.630899   2.668044
    41  C   11.514166  10.629614   5.148801   5.982576   4.310256
    42  H   11.533487  11.056998   5.343930   5.862519   4.699906
    43  H   11.605645  10.355898   5.523358   6.538740   4.640242
    44  H   12.487476  11.538770   6.197616   7.025462   5.395989
    45  Br   8.404325   8.450778   2.904647   2.920038   1.959163
    46  Br   7.244570   7.482942   2.758107   2.297768   3.447030
                   26         27         28         29         30
    26  H    0.000000
    27  C    3.080288   0.000000
    28  H    3.488040   1.092093   0.000000
    29  C    4.416262   1.525646   2.153211   0.000000
    30  H    4.636423   2.188678   3.058698   1.092181   0.000000
    31  H    5.208200   2.151293   2.366773   1.093869   1.758571
    32  H    4.807705   2.171934   2.621272   1.093199   1.777648
    33  H    2.928398   1.096931   1.746421   2.173169   2.451248
    34  C    2.088940   2.912885   2.596470   4.421217   5.040978
    35  C    3.380825   3.525338   2.807585   4.879925   5.707609
    36  C    2.483200   3.479681   3.275360   4.968396   5.424211
    37  C    4.495051   4.446392   3.582556   5.735477   6.586068
    38  H    3.771724   3.703978   2.982088   4.887608   5.789601
    39  C    3.873766   4.413526   3.962696   5.812443   6.343658
    40  H    2.210398   3.648904   3.756004   5.067087   5.306896
    41  C    4.696535   4.835703   4.100970   6.163726   6.880070
    42  H    5.464895   5.192398   4.225679   6.348670   7.282419
    43  H    4.532914   5.140486   4.792144   6.471113   6.886471
    44  H    5.757847   5.776016   4.992024   7.023674   7.747934
    45  Br   2.427929   4.269509   4.349206   5.439324   5.919439
    46  Br   4.479568   3.165731   2.806126   3.564634   4.490480
                   31         32         33         34         35
    31  H    0.000000
    32  H    1.769347   0.000000
    33  H    2.601729   3.073372   0.000000
    34  C    4.874370   4.827307   2.910199   0.000000
    35  C    5.160507   5.120832   3.785641   1.396570   0.000000
    36  C    5.300617   5.611648   3.012371   1.397280   2.411986
    37  C    5.788359   6.082751   4.536232   2.414059   1.391330
    38  H    5.225124   4.891970   4.238827   2.148579   1.084638
    39  C    5.914016   6.502750   3.918039   2.424396   2.791713
    40  H    5.493427   5.791758   2.961789   2.155227   3.398170
    41  C    6.147199   6.718802   4.601828   2.798647   2.420420
    42  H    6.311313   6.583521   5.410953   3.394949   2.144883
    43  H    6.515850   7.262563   4.466163   3.405082   3.877543
    44  H    6.885334   7.602126   5.505834   3.884578   3.403361
    45  Br   6.270256   5.358305   4.672799   2.889037   3.351499
    46  Br   4.044186   3.006871   4.196051   3.823719   3.462093
                   36         37         38         39         40
    36  C    0.000000
    37  C    2.777396   0.000000
    38  H    3.393293   2.155398   0.000000
    39  C    1.394298   2.410412   3.876071   0.000000
    40  H    1.087471   3.864864   4.291757   2.150860   0.000000
    41  C    2.412091   1.395786   3.405216   1.392698   3.395481
    42  H    3.863421   1.086041   2.476394   3.395704   4.950891
    43  H    2.150995   3.398280   4.961902   1.085869   2.471256
    44  H    3.398096   2.156600   4.301545   2.154144   4.293899
    45  Br   3.991648   4.656813   3.094019   5.143876   4.232082
    46  Br   5.112273   4.551896   2.679085   5.907635   5.698826
                   41         42         43         44         45
    41  C    0.000000
    42  H    2.154984   0.000000
    43  H    2.155640   4.298134   0.000000
    44  H    1.085943   2.484669   2.487538   0.000000
    45  Br   5.416844   5.298911   6.043773   6.458355   0.000000
    46  Br   5.678003   4.771570   6.929868   6.576846   3.719144
                   46
    46  Br   0.000000
 Stoichiometry    C22H20Br2S2
 Framework group  C1[X(C22H20Br2S2)]
 Deg. of freedom   132
 Full point group                 C1      NOp   1
 Largest Abelian subgroup         C1      NOp   1
 Largest concise Abelian subgroup C1      NOp   1
                         Standard orientation:                         
 ---------------------------------------------------------------------
 Center     Atomic      Atomic             Coordinates (Angstroms)
 Number     Number       Type             X           Y           Z
 ---------------------------------------------------------------------
      1          6           0        4.206073   -1.593240   -0.624780
      2          6           0        4.757681   -2.470563    0.302457
      3          6           0        4.265748   -2.524517    1.606643
      4          6           0        3.194035   -1.721387    1.974786
      5          6           0        2.605906   -0.882705    1.026524
      6          6           0        3.124334   -0.784002   -0.267855
      7         16           0        2.467318    0.343699   -1.469048
      8          6           0        2.126507    1.758293   -0.453157
      9          6           0        1.562417    1.650461    0.822142
     10         16           0        1.186693    0.062873    1.523114
     11          6           0        1.260699    2.784766    1.575503
     12          6           0        1.481777    4.045317    1.030462
     13          6           0        2.025817    4.161866   -0.246842
     14          6           0        2.363559    3.027503   -0.979852
     15          1           0        2.204239    5.143347   -0.673864
     16          1           0        2.807612    3.127597   -1.965178
     17          1           0        0.846535    2.681526    2.573782
     18          1           0        1.233981    4.930975    1.605500
     19          1           0        4.623437   -1.522349   -1.624217
     20          1           0        2.802365   -1.758506    2.986602
     21          1           0        5.594661   -3.096441    0.010696
     22          1           0        4.715820   -3.188623    2.336564
     23          6           0       -0.479255   -0.686280    0.328150
     24          1           0        0.119789   -0.846299   -0.549751
     25          6           0       -1.408396    0.536266    0.380195
     26          1           0       -1.060365    1.209829    1.164753
     27          6           0       -0.910787   -1.866815    1.172812
     28          1           0       -1.882688   -2.156556    0.767687
     29          6           0        0.026409   -3.070626    1.162835
     30          1           0        0.863907   -2.951771    1.853727
     31          1           0       -0.525573   -3.961464    1.476320
     32          1           0        0.419349   -3.252575    0.159054
     33          1           0       -1.102531   -1.529582    2.198856
     34          6           0       -2.857984    0.249027    0.707481
     35          6           0       -3.751134   -0.304370   -0.212542
     36          6           0       -3.295039    0.527064    2.005199
     37          6           0       -5.054353   -0.599616    0.175079
     38          1           0       -3.408918   -0.534861   -1.215637
     39          6           0       -4.599845    0.225951    2.393626
     40          1           0       -2.607752    0.966495    2.724317
     41          6           0       -5.486128   -0.330907    1.474920
     42          1           0       -5.739656   -1.036071   -0.545581
     43          1           0       -4.923854    0.441049    3.407461
     44          1           0       -6.505541   -0.561227    1.769916
     45         35           0       -1.226187    1.657999   -1.215685
     46         35           0       -1.284878   -1.983671   -1.968565
 ---------------------------------------------------------------------
 Rotational constants (GHZ):           0.1849106           0.1171993           0.0991674
 Standard basis: 6-31+G(d,p) (6D, 7F)
 There are   632 symmetry adapted cartesian basis functions of A   symmetry.
 There are   632 symmetry adapted basis functions of A   symmetry.
   632 basis functions,  1130 primitive gaussians,   632 cartesian basis functions
   127 alpha electrons      127 beta electrons
       nuclear repulsion energy      3971.2876359209 Hartrees.
 NAtoms=   46 NActive=   46 NUniq=   46 SFac= 1.00D+00 NAtFMM=   60 NAOKFM=F Big=F
 Integral buffers will be    131072 words long.
 Raffenetti 2 integral format.
 Two-electron integral symmetry is turned on.
 Nuclear repulsion after empirical dispersion term =     3971.2419270883 Hartrees.
 ------------------------------------------------------------------------------
 Polarizable Continuum Model (PCM)
 =================================
 Model                : PCM.
 Atomic radii         : SMD-Coulomb.
 Polarization charges : Total charges.
 Charge compensation  : None.
 Solution method      : Matrix inversion.
 Cavity type          : VdW (van der Waals Surface) (Alpha=1.000).
 Cavity algorithm     : GePol (No added spheres)
                        Default sphere list used, NSphG=   46.
                        Lebedev-Laikov grids with approx.  5.0 points / Ang**2.
                        Smoothing algorithm: York/Karplus (Gamma=1.0000).
                        Polarization charges: spherical gaussians, with
                                              point-specific exponents (IZeta= 3).
                        Self-potential: point-specific (ISelfS= 7).
                        Self-field    : sphere-specific E.n sum rule (ISelfD= 2).
 1st derivatives      : Analytical E(r).r(x)/FMM algorithm (CHGder, D1EAlg=3).
                        Cavity 1st derivative terms included.
 Solvent              : Dichloromethane, Eps=   8.930000 Eps(inf)=   2.028346
 ------------------------------------------------------------------------------
 ------------------------------------------------------------------------------
 Atomic radii for non-electrostatic terms: SMD-CDS.
 ------------------------------------------------------------------------------
 Nuclear repulsion after PCM non-electrostatic terms =     3971.2243015096 Hartrees.
 One-electron integrals computed using PRISM.
 NBasis=   632 RedAO= T EigKep=  1.00D-06  NBF=   632
 NBsUse=   630 1.00D-06 EigRej=  9.13D-07 NBFU=   630
 Initial guess from the checkpoint file:  "/home/ansgus3642/gaussian/scratch/Gau-116764.chk"
 B after Tr=     0.000000    0.000000    0.000000
         Rot=    0.999972    0.003953   -0.005574    0.003053 Ang=   0.86 deg.
 ExpMin= 3.50D-02 ExpMax= 5.74D+05 ExpMxC= 5.74D+03 IAcc=3 IRadAn=         5 AccDes= 0.00D+00
 Harris functional with IExCor= 4639 and IRadAn=       5 diagonalized for initial guess.
 HarFok:  IExCor= 4639 AccDes= 0.00D+00 IRadAn=         5 IDoV= 1 UseB2=F ITyADJ=14
 ICtDFT=  3500011 ScaDFX=  1.000000  1.000000  1.000000  1.000000
 FoFCou: FMM=F IPFlag=           0 FMFlag=      100000 FMFlg1=           0
         NFxFlg=           0 DoJE=T BraDBF=F KetDBF=T FulRan=T
         wScrn=  0.000000 ICntrl=       500 IOpCl=  0 I1Cent=   200000004 NGrid=           0
         NMat0=    1 NMatS0=      1 NMatT0=    0 NMatD0=    1 NMtDS0=    0 NMtDT0=    0
 Petite list used in FoFCou.
 Requested convergence on RMS density matrix=1.00D-08 within 128 cycles.
 Requested convergence on MAX density matrix=1.00D-06.
 Requested convergence on             energy=1.00D-06.
 No special actions if energy rises.
 Inv3:  Mode=1 IEnd=    34131387.
 Iteration    1 A*A^-1 deviation from unit magnitude is 3.44D-15 for   2231.
 Iteration    1 A*A^-1 deviation from orthogonality  is 2.66D-15 for   1702    189.
 Iteration    1 A^-1*A deviation from unit magnitude is 3.44D-15 for   2231.
 Iteration    1 A^-1*A deviation from orthogonality  is 2.14D-15 for   1150   1115.
 Error on total polarization charges =  0.04881
 SCF Done:  E(RwB97XD) =  -6790.01905891     A.U. after   18 cycles
            NFock= 18  Conv=0.94D-08     -V/T= 2.0064
 SMD-CDS (non-electrostatic) energy       (kcal/mol) =     -11.06
 (included in total energy above)
 D1PCM: PCM CHGder 1st derivatives, ID1Alg=3 FixD1E=F DoIter=F DoCFld=F I1PDM=0.
 Calling FoFJK, ICntrl=      2127 FMM=F ISym2X=0 I1Cent= 0 IOpClX= 0 NMat=1 NMatS=1 NMatT=0.
 ***** Axes restored to original set *****
 -------------------------------------------------------------------
 Center     Atomic                   Forces (Hartrees/Bohr)
 Number     Number              X              Y              Z
 -------------------------------------------------------------------
      1        6          -0.000026325   -0.000053512   -0.000037032
      2        6          -0.000039768   -0.000035631   -0.000003353
      3        6           0.000088186    0.000028974   -0.000004116
      4        6          -0.000038623    0.000054335    0.000021905
      5        6           0.000139536   -0.000162209    0.000181629
      6        6          -0.000020188    0.000053662   -0.000013419
      7       16           0.000012722    0.000070930    0.000128095
      8        6           0.000107379   -0.000030493    0.000032072
      9        6          -0.000100230    0.000105683   -0.000087195
     10       16          -0.000085939   -0.000119147   -0.000525940
     11        6           0.000057187   -0.000036324    0.000000440
     12        6           0.000059580    0.000022495    0.000027004
     13        6          -0.000007878   -0.000017481   -0.000017635
     14        6          -0.000071611    0.000044363   -0.000021317
     15        1           0.000011927    0.000004567   -0.000005363
     16        1           0.000001716   -0.000011306   -0.000017110
     17        1          -0.000007920   -0.000035550    0.000007286
     18        1          -0.000006219   -0.000000799   -0.000002592
     19        1          -0.000008587   -0.000013433   -0.000012513
     20        1          -0.000014287   -0.000015648   -0.000037859
     21        1          -0.000001944   -0.000002194   -0.000010402
     22        1           0.000004373   -0.000007969   -0.000012820
     23        6           0.008225673    0.011043472    0.020605123
     24        1          -0.000065548    0.000111014   -0.001865713
     25        6          -0.000806758   -0.000476244   -0.000324099
     26        1          -0.000008041   -0.000128112    0.000209836
     27        6          -0.000867784   -0.000690832   -0.001026892
     28        1           0.000215518   -0.000178049   -0.000542274
     29        6           0.000063551   -0.000032923    0.000042314
     30        1           0.000053751    0.000021122   -0.000041157
     31        1          -0.000009974    0.000007087    0.000004653
     32        1          -0.000076785   -0.000060359   -0.000030795
     33        1          -0.000384942   -0.000042799   -0.000064375
     34        6          -0.000322003    0.000387798   -0.000550702
     35        6           0.000059090   -0.000162384    0.000053359
     36        6           0.000014415    0.000226757   -0.000082158
     37        6          -0.000007231    0.000011344   -0.000007306
     38        1           0.000013597   -0.000076942    0.000200524
     39        6           0.000001057   -0.000054555    0.000033816
     40        1           0.000035502   -0.000030631   -0.000003213
     41        6           0.000013667    0.000012698    0.000013831
     42        1          -0.000001591   -0.000011829    0.000016845
     43        1           0.000004530    0.000005744    0.000008655
     44        1          -0.000005824    0.000013500    0.000010931
     45       35          -0.000040950    0.000092521   -0.000036898
     46       35          -0.006156007   -0.009830710   -0.016214069
 -------------------------------------------------------------------
 Cartesian Forces:  Max     0.020605123 RMS     0.002718966

 GradGradGradGradGradGradGradGradGradGradGradGradGradGradGradGradGradGrad
 Berny optimization.
 FormGI is forming the generalized inverse of G from B-inverse, IUseBI=4.
 Internal  Forces:  Max     0.029511286 RMS     0.002320581
 Search for a saddle point.
 Step number   2 out of a maximum of  268
 All quantities printed in internal units (Hartrees-Bohrs-Radians)
 Swapping is turned off.
 Update second derivatives using D2CorX and points    1    2
 ITU=  0  0
     Eigenvalues ---   -0.00921   0.00218   0.00300   0.00944   0.01141
     Eigenvalues ---    0.01183   0.01225   0.01439   0.01516   0.01591
     Eigenvalues ---    0.01708   0.01782   0.01801   0.01811   0.01822
     Eigenvalues ---    0.01880   0.02084   0.02099   0.02213   0.02269
     Eigenvalues ---    0.02338   0.02399   0.02528   0.02547   0.02561
     Eigenvalues ---    0.02584   0.02718   0.02796   0.02818   0.02858
     Eigenvalues ---    0.02869   0.03029   0.03120   0.03227   0.03487
     Eigenvalues ---    0.03582   0.03774   0.04161   0.04555   0.04638
     Eigenvalues ---    0.04836   0.06095   0.06321   0.06850   0.07868
     Eigenvalues ---    0.08389   0.09618   0.10177   0.10929   0.11032
     Eigenvalues ---    0.11074   0.11556   0.11765   0.11813   0.12030
     Eigenvalues ---    0.12203   0.12316   0.12326   0.12353   0.12479
     Eigenvalues ---    0.12519   0.12564   0.12958   0.13003   0.14523
     Eigenvalues ---    0.15370   0.15647   0.16395   0.16641   0.17004
     Eigenvalues ---    0.17528   0.17881   0.18617   0.18821   0.19195
     Eigenvalues ---    0.19333   0.19372   0.19529   0.19595   0.20177
     Eigenvalues ---    0.20744   0.21722   0.22642   0.23423   0.23658
     Eigenvalues ---    0.24846   0.25247   0.27149   0.28312   0.29298
     Eigenvalues ---    0.29991   0.30772   0.31653   0.31815   0.33640
     Eigenvalues ---    0.34080   0.34662   0.34879   0.34969   0.35420
     Eigenvalues ---    0.36193   0.36339   0.36484   0.36540   0.36648
     Eigenvalues ---    0.36670   0.36700   0.36720   0.36791   0.36808
     Eigenvalues ---    0.36867   0.37010   0.37040   0.37052   0.37732
     Eigenvalues ---    0.40183   0.42340   0.42688   0.42739   0.43041
     Eigenvalues ---    0.43135   0.43909   0.46954   0.48340   0.48424
     Eigenvalues ---    0.48440   0.48541   0.48758   0.51847   0.52201
     Eigenvalues ---    0.52228   0.63900
 Eigenvectors required to have negative eigenvalues:
                          R18       A47       D82       D84       D83
   1                    0.59205  -0.28724  -0.26376  -0.24990  -0.24143
                          D69       D74       D73       D75       A41
   1                    0.23386   0.23093   0.20291   0.19788  -0.15532
 RFO step:  Lambda0=7.171719281D-03 Lambda=-7.05229910D-03.
 Linear search not attempted -- option 19 set.
 Maximum step size (   0.300) exceeded in Quadratic search.
    -- Step size scaled by   0.551
 Iteration  1 RMS(Cart)=  0.03200590 RMS(Int)=  0.00158972
 Iteration  2 RMS(Cart)=  0.00485924 RMS(Int)=  0.00030053
 Iteration  3 RMS(Cart)=  0.00000408 RMS(Int)=  0.00030053
 Iteration  4 RMS(Cart)=  0.00000000 RMS(Int)=  0.00030053
 Variable       Old X    -DE/DX   Delta X   Delta X   Delta X     New X
                                 (Linear)    (Quad)   (Total)
    R1        2.62783   0.00001   0.00000   0.00030   0.00031   2.62814
    R2        2.64050   0.00002   0.00000  -0.00006  -0.00006   2.64043
    R3        2.05111   0.00000   0.00000   0.00004   0.00004   2.05115
    R4        2.63602  -0.00001   0.00000  -0.00019  -0.00018   2.63584
    R5        2.05049   0.00000   0.00000   0.00003   0.00003   2.05052
    R6        2.62469   0.00005   0.00000   0.00075   0.00075   2.62544
    R7        2.04962   0.00000   0.00000   0.00016   0.00016   2.04978
    R8        2.63783  -0.00004   0.00000   0.00036   0.00036   2.63819
    R9        2.05151  -0.00002   0.00000   0.00005   0.00005   2.05156
   R10        2.64151  -0.00002   0.00000  -0.00013  -0.00014   2.64138
   R11        3.35653   0.00008   0.00000  -0.00068  -0.00069   3.35584
   R12        3.35193  -0.00001   0.00000   0.00182   0.00182   3.35375
   R13        3.35354  -0.00007   0.00000   0.00179   0.00180   3.35534
   R14        2.64306  -0.00005   0.00000   0.00048   0.00048   2.64354
   R15        2.63513   0.00001   0.00000  -0.00024  -0.00024   2.63489
   R16        3.35551   0.00008   0.00000  -0.00107  -0.00107   3.35444
   R17        2.63563  -0.00005   0.00000   0.00019   0.00019   2.63582
   R18        4.12487  -0.00021   0.00000   0.22297   0.22297   4.34784
   R19        2.62865   0.00004   0.00000   0.00081   0.00081   2.62945
   R20        2.05168   0.00001   0.00000   0.00012   0.00012   2.05180
   R21        2.63281   0.00003   0.00000  -0.00025  -0.00025   2.63256
   R22        2.04969   0.00000   0.00000   0.00017   0.00017   2.04986
   R23        2.63083  -0.00002   0.00000   0.00033   0.00033   2.63116
   R24        2.05058   0.00001   0.00000   0.00006   0.00006   2.05064
   R25        2.05109   0.00002   0.00000   0.00014   0.00014   2.05122
   R26        2.03105   0.01251   0.00000  -0.00335  -0.00335   2.02771
   R27        2.90344   0.00046   0.00000  -0.01761  -0.01761   2.88583
   R28        2.86176   0.00015   0.00000  -0.01661  -0.01661   2.84515
   R29        4.34215   0.01874   0.00000   0.15938   0.15938   4.50153
   R30        2.06175   0.00007   0.00000   0.00035   0.00035   2.06209
   R31        2.86025   0.00006   0.00000   0.00068   0.00068   2.86093
   R32        3.70228   0.00008   0.00000  -0.00452  -0.00452   3.69776
   R33        2.06376   0.00006   0.00000   0.00303   0.00303   2.06679
   R34        2.88305   0.00007   0.00000  -0.00207  -0.00207   2.88098
   R35        2.07290   0.00000   0.00000  -0.00043  -0.00043   2.07247
   R36        2.06392   0.00002   0.00000   0.00015   0.00015   2.06408
   R37        2.06711   0.00000   0.00000  -0.00031  -0.00031   2.06681
   R38        2.06585   0.00001   0.00000   0.00014   0.00014   2.06599
   R39        2.63913  -0.00011   0.00000  -0.00070  -0.00070   2.63843
   R40        2.64048  -0.00005   0.00000  -0.00051  -0.00051   2.63996
   R41        2.62923   0.00002   0.00000   0.00007   0.00007   2.62930
   R42        2.04967  -0.00016   0.00000  -0.00025  -0.00025   2.04941
   R43        2.63484   0.00000   0.00000  -0.00010  -0.00010   2.63474
   R44        2.05502   0.00000   0.00000  -0.00014  -0.00014   2.05488
   R45        2.63765   0.00002   0.00000   0.00000   0.00000   2.63766
   R46        2.05232   0.00000   0.00000  -0.00012  -0.00012   2.05220
   R47        2.63182  -0.00002   0.00000   0.00017   0.00017   2.63199
   R48        2.05199   0.00000   0.00000  -0.00007  -0.00007   2.05193
   R49        2.05214   0.00000   0.00000  -0.00002  -0.00002   2.05212
    A1        2.09688  -0.00001   0.00000  -0.00025  -0.00027   2.09661
    A2        2.09747   0.00000   0.00000   0.00016   0.00016   2.09763
    A3        2.08871   0.00001   0.00000   0.00019   0.00019   2.08890
    A4        2.10358   0.00001   0.00000  -0.00102  -0.00102   2.10256
    A5        2.08357  -0.00001   0.00000   0.00068   0.00068   2.08425
    A6        2.09568   0.00000   0.00000   0.00040   0.00040   2.09608
    A7        2.09159  -0.00001   0.00000   0.00064   0.00063   2.09222
    A8        2.10197   0.00000   0.00000  -0.00033  -0.00033   2.10164
    A9        2.08963   0.00001   0.00000  -0.00031  -0.00031   2.08932
   A10        2.08572  -0.00002   0.00000   0.00126   0.00125   2.08696
   A11        2.10093   0.00002   0.00000  -0.00013  -0.00013   2.10081
   A12        2.09634   0.00000   0.00000  -0.00106  -0.00106   2.09528
   A13        2.11205   0.00003   0.00000  -0.00246  -0.00250   2.10955
   A14        2.05622   0.00006   0.00000   0.00255   0.00254   2.05876
   A15        2.11488  -0.00009   0.00000   0.00001  -0.00002   2.11486
   A16        2.07461  -0.00001   0.00000   0.00255   0.00252   2.07713
   A17        2.07371   0.00002   0.00000   0.00155   0.00156   2.07526
   A18        2.13483  -0.00001   0.00000  -0.00403  -0.00404   2.13079
   A19        1.76222   0.00009   0.00000   0.00168   0.00167   1.76389
   A20        2.13882  -0.00005   0.00000  -0.00405  -0.00405   2.13477
   A21        2.06765   0.00002   0.00000   0.00116   0.00116   2.06881
   A22        2.07502   0.00002   0.00000   0.00276   0.00275   2.07777
   A23        2.11090  -0.00002   0.00000  -0.00041  -0.00044   2.11046
   A24        2.11421   0.00001   0.00000  -0.00318  -0.00319   2.11102
   A25        2.05798   0.00002   0.00000   0.00345   0.00345   2.06143
   A26        1.76862   0.00004   0.00000   0.00319   0.00322   1.77184
   A27        1.84841   0.00006   0.00000   0.00645   0.00646   1.85487
   A28        1.82579   0.00004   0.00000  -0.01492  -0.01492   1.81086
   A29        2.08401   0.00000   0.00000   0.00135   0.00135   2.08535
   A30        2.09653  -0.00003   0.00000  -0.00114  -0.00114   2.09538
   A31        2.10259   0.00004   0.00000  -0.00017  -0.00017   2.10241
   A32        2.09105  -0.00001   0.00000   0.00073   0.00072   2.09177
   A33        2.08968   0.00000   0.00000  -0.00036  -0.00036   2.08932
   A34        2.10244   0.00000   0.00000  -0.00038  -0.00038   2.10207
   A35        2.10515  -0.00001   0.00000  -0.00113  -0.00113   2.10402
   A36        2.09515   0.00001   0.00000   0.00053   0.00053   2.09568
   A37        2.08277   0.00000   0.00000   0.00062   0.00062   2.08340
   A38        2.09615  -0.00001   0.00000  -0.00045  -0.00046   2.09569
   A39        2.09021  -0.00001   0.00000  -0.00002  -0.00003   2.09019
   A40        2.09681   0.00002   0.00000   0.00045   0.00045   2.09726
   A41        1.64373   0.00034   0.00000  -0.06931  -0.06888   1.57486
   A42        1.74154   0.00014   0.00000  -0.02142  -0.02098   1.72055
   A43        1.75147   0.00065   0.00000  -0.02500  -0.02439   1.72708
   A44        2.07509   0.00002   0.00000   0.01487   0.01195   2.08704
   A45        2.09249  -0.00078   0.00000   0.02002   0.01704   2.10953
   A46        2.01426   0.00022   0.00000   0.02016   0.01827   2.03254
   A47        1.81042   0.02951   0.00000  -0.07668  -0.07668   1.73374
   A48        1.89937  -0.00007   0.00000  -0.00274  -0.00274   1.89662
   A49        2.02138   0.00064   0.00000  -0.00794  -0.00795   2.01343
   A50        1.95169  -0.00025   0.00000  -0.00138  -0.00137   1.95032
   A51        1.84126  -0.00022   0.00000   0.00201   0.00197   1.84323
   A52        1.77482   0.00013   0.00000   0.00486   0.00485   1.77967
   A53        1.95397  -0.00029   0.00000   0.00674   0.00673   1.96070
   A54        1.82710  -0.00017   0.00000  -0.00168  -0.00167   1.82543
   A55        2.02240   0.00006   0.00000  -0.00604  -0.00603   2.01637
   A56        1.90908   0.00008   0.00000   0.00131   0.00132   1.91040
   A57        1.91232  -0.00008   0.00000   0.00617   0.00616   1.91848
   A58        1.84730   0.00007   0.00000  -0.00551  -0.00552   1.84177
   A59        1.93486   0.00002   0.00000   0.00532   0.00531   1.94017
   A60        1.96172   0.00003   0.00000  -0.00307  -0.00307   1.95865
   A61        1.90788  -0.00003   0.00000   0.00273   0.00273   1.91061
   A62        1.93706  -0.00001   0.00000  -0.00161  -0.00161   1.93545
   A63        1.86950   0.00002   0.00000   0.00219   0.00219   1.87169
   A64        1.90004   0.00000   0.00000  -0.00085  -0.00086   1.89918
   A65        1.88491  -0.00002   0.00000   0.00089   0.00089   1.88581
   A66        2.14748   0.00031   0.00000  -0.00241  -0.00242   2.14506
   A67        2.05175  -0.00032   0.00000   0.00073   0.00072   2.05248
   A68        2.08362   0.00001   0.00000   0.00158   0.00158   2.08520
   A69        2.09392   0.00000   0.00000  -0.00056  -0.00056   2.09336
   A70        2.08481  -0.00004   0.00000   0.00105   0.00105   2.08586
   A71        2.10376   0.00003   0.00000  -0.00047  -0.00047   2.10329
   A72        2.10421   0.00003   0.00000  -0.00102  -0.00102   2.10319
   A73        2.09080  -0.00005   0.00000  -0.00016  -0.00016   2.09063
   A74        2.08804   0.00001   0.00000   0.00115   0.00115   2.08919
   A75        2.10406   0.00000   0.00000  -0.00057  -0.00057   2.10348
   A76        2.08456   0.00001   0.00000   0.00033   0.00033   2.08489
   A77        2.09454  -0.00001   0.00000   0.00025   0.00025   2.09478
   A78        2.09222  -0.00003   0.00000  -0.00012  -0.00012   2.09209
   A79        2.09042   0.00001   0.00000   0.00005   0.00005   2.09047
   A80        2.10043   0.00002   0.00000   0.00007   0.00007   2.10050
   A81        2.08798  -0.00001   0.00000   0.00068   0.00068   2.08866
   A82        2.09733   0.00001   0.00000  -0.00044  -0.00044   2.09689
   A83        2.09786   0.00000   0.00000  -0.00025  -0.00025   2.09761
    D1       -0.03351   0.00000   0.00000  -0.00097  -0.00096  -0.03447
    D2        3.13685   0.00001   0.00000  -0.00354  -0.00353   3.13332
    D3        3.09124  -0.00001   0.00000   0.00617   0.00618   3.09742
    D4       -0.02158   0.00000   0.00000   0.00360   0.00361  -0.01797
    D5       -0.00931  -0.00004   0.00000   0.01218   0.01218   0.00287
    D6        3.12221  -0.00003   0.00000   0.01930   0.01931   3.14152
    D7       -3.13415  -0.00003   0.00000   0.00507   0.00508  -3.12907
    D8       -0.00263  -0.00002   0.00000   0.01220   0.01220   0.00958
    D9        0.02915   0.00004   0.00000  -0.00595  -0.00595   0.02320
   D10       -3.11054   0.00000   0.00000  -0.00379  -0.00380  -3.11434
   D11       -3.14141   0.00002   0.00000  -0.00337  -0.00336   3.13842
   D12        0.00208  -0.00001   0.00000  -0.00121  -0.00121   0.00088
   D13        0.01804  -0.00003   0.00000   0.00146   0.00145   0.01949
   D14        3.13846  -0.00005   0.00000   0.00512   0.00510  -3.13962
   D15       -3.12544   0.00000   0.00000  -0.00069  -0.00069  -3.12613
   D16       -0.00502  -0.00001   0.00000   0.00297   0.00297  -0.00205
   D17       -0.06165  -0.00001   0.00000   0.01016   0.01015  -0.05150
   D18        3.08817  -0.00003   0.00000  -0.00316  -0.00317   3.08500
   D19        3.10106   0.00001   0.00000   0.00650   0.00649   3.10755
   D20       -0.03231  -0.00001   0.00000  -0.00682  -0.00683  -0.03913
   D21        0.05707   0.00004   0.00000  -0.01690  -0.01689   0.04018
   D22       -3.07408   0.00003   0.00000  -0.02432  -0.02429  -3.09837
   D23       -3.09302   0.00007   0.00000  -0.00312  -0.00313  -3.09615
   D24        0.05901   0.00006   0.00000  -0.01054  -0.01053   0.04848
   D25        2.37478  -0.00003   0.00000   0.01803   0.01805   2.39283
   D26       -2.00700   0.00006   0.00000   0.00503   0.00505  -2.00195
   D27       -0.75858  -0.00005   0.00000   0.00470   0.00471  -0.75387
   D28        1.14283   0.00004   0.00000  -0.00830  -0.00830   1.13453
   D29       -2.45425  -0.00001   0.00000   0.00320   0.00323  -2.45102
   D30        0.67691   0.00000   0.00000   0.01063   0.01062   0.68753
   D31       -0.72496  -0.00003   0.00000  -0.00588  -0.00588  -0.73084
   D32        2.47972  -0.00001   0.00000  -0.00334  -0.00335   2.47637
   D33        0.02696   0.00000   0.00000   0.00172   0.00172   0.02868
   D34       -3.09933  -0.00003   0.00000   0.01208   0.01206  -3.08727
   D35        3.10521  -0.00002   0.00000  -0.00089  -0.00088   3.10433
   D36       -0.02108  -0.00005   0.00000   0.00947   0.00947  -0.01161
   D37        3.06756   0.00002   0.00000  -0.01058  -0.01058   3.05698
   D38       -0.06867   0.00000   0.00000  -0.00569  -0.00570  -0.07436
   D39       -0.01330   0.00004   0.00000  -0.00789  -0.00789  -0.02118
   D40        3.13367   0.00002   0.00000  -0.00300  -0.00300   3.13066
   D41        0.71097   0.00004   0.00000  -0.00021  -0.00021   0.71076
   D42       -1.20791  -0.00006   0.00000  -0.00369  -0.00368  -1.21159
   D43       -2.44545   0.00007   0.00000  -0.01030  -0.01032  -2.45577
   D44        1.91885  -0.00003   0.00000  -0.01378  -0.01379   1.90506
   D45        0.03923   0.00002   0.00000  -0.00447  -0.00446   0.03478
   D46       -3.11441   0.00002   0.00000  -0.00129  -0.00129  -3.11570
   D47       -3.08750  -0.00001   0.00000   0.00562   0.00563  -3.08187
   D48        0.04203  -0.00002   0.00000   0.00880   0.00880   0.05084
   D49       -0.63369   0.00011   0.00000   0.00580   0.00571  -0.62797
   D50       -2.73297  -0.00002   0.00000   0.01123   0.01081  -2.72216
   D51        1.48547  -0.00049   0.00000   0.00367   0.00423   1.48971
   D52        1.22661   0.00020   0.00000   0.00602   0.00589   1.23250
   D53       -0.87268   0.00006   0.00000   0.01144   0.01099  -0.86169
   D54       -2.93742  -0.00040   0.00000   0.00389   0.00441  -2.93301
   D55       -0.02283   0.00002   0.00000  -0.00220  -0.00219  -0.02502
   D56        3.12433  -0.00001   0.00000  -0.00030  -0.00030   3.12403
   D57        3.13086   0.00002   0.00000  -0.00538  -0.00537   3.12549
   D58       -0.00516   0.00000   0.00000  -0.00348  -0.00348  -0.00864
   D59       -0.01117  -0.00002   0.00000   0.00365   0.00364  -0.00753
   D60       -3.13654  -0.00001   0.00000   0.00202   0.00201  -3.13453
   D61        3.12481   0.00000   0.00000   0.00174   0.00174   3.12655
   D62       -0.00056   0.00001   0.00000   0.00011   0.00011  -0.00045
   D63        0.02947  -0.00001   0.00000   0.00144   0.00143   0.03091
   D64       -3.11751   0.00001   0.00000  -0.00347  -0.00347  -3.12098
   D65       -3.12823  -0.00002   0.00000   0.00306   0.00305  -3.12518
   D66        0.00798   0.00000   0.00000  -0.00185  -0.00185   0.00612
   D67        2.98637  -0.00055   0.00000   0.01350   0.01340   2.99977
   D68       -1.48889  -0.00019   0.00000  -0.04884  -0.04898  -1.53786
   D69        1.16309  -0.00135   0.00000   0.08084   0.08108   1.24416
   D70       -0.24955  -0.00013   0.00000  -0.00629  -0.00629  -0.25585
   D71       -2.31930  -0.00020   0.00000  -0.00168  -0.00169  -2.32100
   D72        1.69715  -0.00014   0.00000  -0.00274  -0.00276   1.69439
   D73       -2.00095  -0.00061   0.00000   0.08374   0.08382  -1.91713
   D74        2.21249  -0.00069   0.00000   0.08835   0.08842   2.30090
   D75       -0.05425  -0.00062   0.00000   0.08729   0.08736   0.03311
   D76        1.60896   0.00077   0.00000  -0.04034  -0.04040   1.56857
   D77       -0.46078   0.00069   0.00000  -0.03573  -0.03580  -0.49658
   D78       -2.72752   0.00076   0.00000  -0.03679  -0.03686  -2.76438
   D79        2.91757   0.00026   0.00000  -0.01409  -0.01404   2.90353
   D80       -1.25740   0.00007   0.00000  -0.01112  -0.01106  -1.26846
   D81        0.94466   0.00022   0.00000  -0.00752  -0.00746   0.93720
   D82       -1.60321   0.00083   0.00000  -0.10621  -0.10652  -1.70972
   D83        0.50501   0.00064   0.00000  -0.10324  -0.10354   0.40147
   D84        2.70707   0.00079   0.00000  -0.09964  -0.09994   2.60713
   D85        1.06507  -0.00033   0.00000   0.01771   0.01796   1.08303
   D86       -3.10989  -0.00052   0.00000   0.02069   0.02094  -3.08896
   D87       -0.90783  -0.00037   0.00000   0.02428   0.02453  -0.88330
   D88       -1.31858   0.00030   0.00000  -0.00192  -0.00192  -1.32049
   D89        1.79506   0.00025   0.00000  -0.00634  -0.00633   1.78873
   D90        2.86313   0.00016   0.00000   0.00490   0.00491   2.86804
   D91       -0.30642   0.00011   0.00000   0.00048   0.00049  -0.30593
   D92        0.94706   0.00025   0.00000  -0.00478  -0.00480   0.94226
   D93       -2.22249   0.00021   0.00000  -0.00920  -0.00921  -2.23171
   D94        1.42992   0.00010   0.00000  -0.01127  -0.01127   1.41865
   D95       -2.77986   0.00013   0.00000  -0.00865  -0.00865  -2.78851
   D96       -0.70260   0.00008   0.00000  -0.00681  -0.00681  -0.70941
   D97       -2.79156  -0.00014   0.00000  -0.01289  -0.01289  -2.80445
   D98       -0.71815  -0.00011   0.00000  -0.01027  -0.01028  -0.72843
   D99        1.35911  -0.00016   0.00000  -0.00843  -0.00844   1.35067
   D100      -0.75904  -0.00008   0.00000  -0.01277  -0.01276  -0.77180
   D101       1.31437  -0.00006   0.00000  -0.01015  -0.01015   1.30422
   D102      -2.89156  -0.00010   0.00000  -0.00831  -0.00831  -2.89986
   D103       3.08953  -0.00003   0.00000  -0.00432  -0.00432   3.08522
   D104      -0.01204   0.00003   0.00000  -0.00500  -0.00500  -0.01704
   D105      -0.02361   0.00003   0.00000   0.00019   0.00019  -0.02342
   D106      -3.12519   0.00009   0.00000  -0.00049  -0.00049  -3.12568
   D107      -3.08667   0.00002   0.00000   0.00458   0.00459  -3.08208
   D108       0.03671   0.00000   0.00000   0.00243   0.00243   0.03914
   D109       0.02803  -0.00002   0.00000   0.00027   0.00027   0.02829
   D110      -3.13178  -0.00004   0.00000  -0.00189  -0.00189  -3.13367
   D111       0.01504  -0.00001   0.00000   0.00007   0.00007   0.01511
   D112      -3.13434   0.00001   0.00000  -0.00019  -0.00019  -3.13453
   D113       3.11618  -0.00007   0.00000   0.00079   0.00079   3.11697
   D114      -0.03320  -0.00005   0.00000   0.00053   0.00053  -0.03267
   D115      -0.02363   0.00000   0.00000  -0.00099  -0.00098  -0.02461
   D116       3.13405   0.00000   0.00000  -0.00045  -0.00045   3.13360
   D117       3.13615   0.00001   0.00000   0.00118   0.00118   3.13734
   D118       0.01065   0.00002   0.00000   0.00172   0.00172   0.01237
   D119      -0.01046  -0.00002   0.00000  -0.00082  -0.00082  -0.01128
   D120       3.13848   0.00000   0.00000   0.00019   0.00019   3.13868
   D121       3.13897  -0.00004   0.00000  -0.00056  -0.00056   3.13841
   D122       0.00472  -0.00002   0.00000   0.00045   0.00045   0.00517
   D123       0.01463   0.00002   0.00000   0.00128   0.00128   0.01591
   D124      -3.13431   0.00000   0.00000   0.00027   0.00026  -3.13405
   D125       3.14004   0.00002   0.00000   0.00074   0.00074   3.14078
   D126      -0.00890   0.00000   0.00000  -0.00028  -0.00028  -0.00917
         Item               Value     Threshold  Converged?
 Maximum Force            0.029511     0.000450     NO 
 RMS     Force            0.002321     0.000300     NO 
 Maximum Displacement     0.153975     0.001800     NO 
 RMS     Displacement     0.034211     0.001200     NO 
 Predicted change in Energy= 4.140195D-04
 GradGradGradGradGradGradGradGradGradGradGradGradGradGradGradGradGradGrad

                          Input orientation:                          
 ---------------------------------------------------------------------
 Center     Atomic      Atomic             Coordinates (Angstroms)
 Number     Number       Type             X           Y           Z
 ---------------------------------------------------------------------
      1          6           0        4.258594   -1.561420   -0.574846
      2          6           0        4.808631   -2.445354    0.347272
      3          6           0        4.301392   -2.520563    1.644422
      4          6           0        3.221426   -1.727716    2.012232
      5          6           0        2.637988   -0.878155    1.070498
      6          6           0        3.163797   -0.769071   -0.219985
      7         16           0        2.487753    0.347879   -1.422089
      8          6           0        2.127863    1.761269   -0.409441
      9          6           0        1.560920    1.643909    0.864028
     10         16           0        1.206039    0.050480    1.561159
     11          6           0        1.230523    2.775689    1.609296
     12          6           0        1.429933    4.038908    1.060995
     13          6           0        1.983802    4.163031   -0.211218
     14          6           0        2.348896    3.032639   -0.937548
     15          1           0        2.146986    5.146577   -0.639666
     16          1           0        2.797570    3.137251   -1.920388
     17          1           0        0.813435    2.667848    2.605937
     18          1           0        1.159027    4.921212    1.630911
     19          1           0        4.683000   -1.477108   -1.570293
     20          1           0        2.821391   -1.778488    3.020202
     21          1           0        5.653855   -3.060787    0.057003
     22          1           0        4.747228   -3.192029    2.370321
     23          6           0       -0.538809   -0.730477    0.280850
     24          1           0        0.124523   -0.858743   -0.552757
     25          6           0       -1.438396    0.501848    0.345702
     26          1           0       -1.080975    1.153564    1.144615
     27          6           0       -0.946543   -1.904076    1.131267
     28          1           0       -1.924980   -2.199613    0.742042
     29          6           0        0.004108   -3.095662    1.105874
     30          1           0        0.856689   -2.958252    1.774650
     31          1           0       -0.526687   -3.992610    1.437439
     32          1           0        0.375535   -3.276604    0.093674
     33          1           0       -1.129272   -1.565153    2.158153
     34          6           0       -2.892729    0.227013    0.664136
     35          6           0       -3.787242   -0.299406   -0.269725
     36          6           0       -3.329692    0.482775    1.966166
     37          6           0       -5.094224   -0.590755    0.108190
     38          1           0       -3.444815   -0.512098   -1.276528
     39          6           0       -4.638070    0.185062    2.344886
     40          1           0       -2.639282    0.899655    2.695531
     41          6           0       -5.526742   -0.344258    1.412180
     42          1           0       -5.781513   -1.006148   -0.622857
     43          1           0       -4.963017    0.381837    3.362098
     44          1           0       -6.548953   -0.571474    1.699775
     45         35           0       -1.224568    1.639331   -1.232068
     46         35           0       -1.341632   -2.003696   -2.040678
 ---------------------------------------------------------------------
                    Distance matrix (angstroms):
                    1          2          3          4          5
     1  C    0.000000
     2  C    1.390749   0.000000
     3  C    2.418044   1.394827   0.000000
     4  C    2.792194   2.409630   1.389323   0.000000
     5  C    2.408396   2.773240   2.407032   1.396072   0.000000
     6  C    1.397256   2.416027   2.799618   2.430044   1.397756
     7  S    2.738452   4.039711   4.573919   4.079329   2.781855
     8  C    3.950650   5.045276   5.222707   4.385589   3.068714
     9  C    4.429665   5.247545   5.045991   3.929822   2.750184
    10  S    4.059413   4.547679   4.024724   2.725295   1.775835
    11  C    5.722779   6.454057   6.122234   4.940314   3.952447
    12  C    6.483902   7.346473   7.184172   6.112958   5.063299
    13  C    6.170595   7.208490   7.313348   6.416880   5.242549
    14  C    4.988374   6.140804   6.427819   5.667759   4.405693
    15  H    7.032803   8.105296   8.285140   7.445998   6.281969
    16  H    5.101233   6.352333   6.854211   6.270012   5.009426
    17  H    6.314524   6.870807   6.325343   5.046968   4.273254
    18  H    7.516462   8.320675   8.078035   6.971882   6.011160
    19  H    1.085424   2.151823   3.401296   3.877305   3.393317
    20  H    3.877762   3.396820   2.152638   1.085637   2.155361
    21  H    2.143383   1.085089   2.154274   3.393628   3.858304
    22  H    3.401715   2.157318   1.084697   2.144881   3.390051
    23  C    4.943456   5.616078   5.337723   4.258114   3.276796
    24  H    4.193421   5.026753   5.003546   4.114011   2.992129
    25  C    6.128636   6.907340   6.615649   5.427911   4.364246
    26  H    6.232069   6.948052   6.535969   5.250256   4.238403
    27  C    5.488322   5.833494   5.308880   4.263703   3.728950
    28  H    6.354374   6.749648   6.299604   5.321800   4.761808
    29  C    4.824869   4.907322   4.368915   3.611632   3.443241
    30  H    4.363969   4.233003   3.474840   2.676312   2.827660
    31  H    5.732267   5.661102   5.051743   4.416840   4.455293
    32  H    4.297315   4.517480   4.288213   3.765503   3.438813
    33  H    6.041390   6.269987   5.537946   4.356178   3.980855
    34  C    7.474957   8.157995   7.763086   6.559056   5.654675
    35  C    8.149923   8.881149   8.603691   7.507917   6.588986
    36  C    8.259392   8.799265   8.207132   6.914155   6.186078
    37  C    9.427827  10.077858   9.713999   8.606281   7.797162
    38  H    7.806147   8.630966   8.518779   7.532093   6.530162
    39  C    9.525002  10.007483   9.366165   8.095743   7.462943
    40  H    8.020783   8.495577   7.808693   6.458938   5.800942
    41  C   10.058954  10.600404  10.068886   8.877187   8.189299
    42  H   10.055564  10.731431  10.445046   9.408361   8.589053
    43  H   10.213417  10.609773   9.859190   8.559057   8.038301
    44  H   11.088596  11.590315  11.024156   9.843517   9.213573
    45  Br   6.382931   7.455096   7.491004   6.452081   5.153531
    46  Br   5.805755   6.612345   6.759500   6.109316   5.175291
                    6          7          8          9         10
     6  C    0.000000
     7  S    1.774729   0.000000
     8  C    2.740743   1.775569   0.000000
     9  C    3.093019   2.786582   1.398900   0.000000
    10  S    2.770732   3.260522   2.767638   1.775091   0.000000
    11  C    4.432734   4.082178   2.430960   1.394816   2.725743
    12  C    5.269142   4.572569   2.799452   2.406652   4.025897
    13  C    5.071301   4.034298   2.414231   2.771455   4.545252
    14  C    3.953727   2.731666   1.394323   2.407313   4.054989
    15  H    6.017052   4.873993   3.393181   3.856585   5.630205
    16  H    4.276078   2.850418   2.150534   3.392985   4.917550
    17  H    5.032141   4.940707   3.412054   2.154398   2.845402
    18  H    6.310645   5.657004   3.884189   3.389741   4.871458
    19  H    2.152354   2.858611   4.285253   5.041235   4.922274
    20  H    3.411008   4.936263   4.977279   4.236823   2.843113
    21  H    3.395450   4.881692   5.991862   6.287890   5.632543
    22  H    3.884285   5.658494   6.254863   5.983959   4.869151
    23  C    3.736524   3.636334   3.714355   3.222835   2.300778
    24  H    3.058751   2.792226   3.301268   3.214620   2.542638
    25  C    4.807849   4.308531   3.856758   3.250979   2.945184
    26  H    4.855589   4.469107   3.616771   2.701625   2.573079
    27  C    4.473143   4.835836   5.025983   4.352814   2.939168
    28  H    5.372857   5.535827   5.782735   5.190283   3.941720
    29  C    4.141806   4.941362   5.513283   4.994565   3.398548
    30  H    3.754175   4.879550   5.353505   4.743950   3.036461
    31  H    5.172806   6.008626   6.600357   6.037984   4.400480
    32  H    3.763045   4.460479   5.357605   5.119573   3.729978
    33  H    4.971894   5.436974   5.316629   4.382918   2.901784
    34  C    6.201238   5.772046   5.358437   4.677878   4.199489
    35  C    6.967065   6.412681   6.265330   5.802130   5.329861
    36  C    6.965039   6.733582   6.087936   5.145972   4.574250
    37  C    8.266462   7.791608   7.613047   7.060875   6.497354
    38  H    6.697467   5.996341   6.080688   5.855572   5.477171
    39  C    8.267893   8.061883   7.473192   6.538246   5.897962
    40  H    6.705267   6.598920   5.754034   4.642200   4.098096
    41  C    8.852677   8.529025   8.145215   7.381615   6.745988
    42  H    8.957515   8.417417   8.382265   7.946380   7.396775
    43  H    8.955502   8.854579   8.149105   7.098939   6.435094
    44  H    9.902628   9.604858   9.229172   8.448458   7.781128
    45  Br   5.107098   3.935134   3.454037   3.486055   4.029195
    46  Br   5.013792   4.536160   5.373387   5.492463   4.866570
                   11         12         13         14         15
    11  C    0.000000
    12  C    1.391446   0.000000
    13  C    2.409652   1.393092   0.000000
    14  C    2.793420   2.418935   1.392349   0.000000
    15  H    3.393942   2.152520   1.085153   2.144349   0.000000
    16  H    3.878792   3.401773   2.153069   1.085461   2.470000
    17  H    1.085765   2.155625   3.397307   3.879046   4.296090
    18  H    2.146823   1.084737   2.156045   3.402863   2.486437
    19  H    6.333693   6.923335   6.398745   5.117248   7.153366
    20  H    5.026136   6.294183   6.815077   6.247718   7.861677
    21  H    7.485982   8.321970   8.107082   7.002980   8.952335
    22  H    6.968503   8.062583   8.270295   7.445837   9.238703
    23  C    4.145902   5.218391   5.527398   4.897385   6.526914
    24  H    4.371133   5.319331   5.365798   4.498750   6.337332
    25  C    3.726949   4.609745   5.042407   4.732359   5.949741
    26  H    2.861859   3.825815   4.504225   4.430615   5.435765
    27  C    5.183467   6.400909   6.870152   6.285783   7.900496
    28  H    5.955078   7.090579   7.527983   6.961573   8.512140
    29  C    6.019159   7.275787   7.638229   6.872385   8.693292
    30  H    5.748493   7.056781   7.478418   6.743402   8.554650
    31  H    6.994797   8.274983   8.691094   7.953846   9.746159
    32  H    6.297488   7.454138   7.617588   6.690599   8.638622
    33  H    4.971195   6.257698   6.936660   6.543754   7.975523
    34  C    4.938651   5.776975   6.327641   6.157236   7.162452
    35  C    6.177774   6.914528   7.295322   7.014321   8.062918
    36  C    5.116676   6.009946   6.820448   6.868750   7.650843
    37  C    7.320429   8.056441   8.532231   8.344015   9.268839
    38  H    6.402835   7.066741   7.243038   6.800526   7.980879
    39  C    6.456998   7.302135   8.136775   8.228048   8.919706
    40  H    4.435629   5.393063   6.361739   6.529227   7.215833
    41  C    7.445371   8.229873   8.908387   8.885400   9.656368
    42  H    8.273660   8.960630   9.337558   9.083743  10.035806
    43  H    6.867516   7.716155   8.678958   8.886945   9.448227
    44  H    8.469471   9.237223   9.943609   9.955744  10.667167
    45  Br   3.923280   4.249998   4.207711   3.846777   4.900927
    46  Br   6.540704   7.335872   7.241130   6.340470   8.078347
                   16         17         18         19         20
    16  H    0.000000
    17  H    4.964347   0.000000
    18  H    4.298728   2.479468   0.000000
    19  H    4.996972   7.042379   7.975249   0.000000
    20  H    6.969539   4.896264   7.041276   4.962768   0.000000
    21  H    7.105217   7.921110   9.294782   2.469553   4.295078
    22  H    7.891206   7.061756   8.902056   4.298084   2.475740
    23  C    5.562031   4.333960   6.053669   5.590302   4.460193
    24  H    4.998356   4.784223   6.264702   4.711419   4.570017
    25  C    5.479409   3.856289   5.284804   6.712585   5.522560
    26  H    5.326572   2.831485   4.410132   6.893082   5.229074
    27  C    6.981831   5.116119   7.160142   6.258793   4.216773
    28  H    7.607439   5.887716   7.810720   7.038061   5.281609
    29  C    7.470669   6.010261   8.116635   5.627932   3.651942
    30  H    7.387522   5.687347   7.886573   5.293684   2.608313
    31  H    8.553397   6.893694   9.073879   6.520356   4.314754
    32  H    7.145644   6.468364   8.377419   4.955928   4.097698
    33  H    7.359836   4.678987   6.898350   6.905909   4.049244
    34  C    6.894109   4.843957   6.275897   8.080122   6.498018
    35  C    7.608880   6.183871   7.438605   8.650056   7.528966
    36  C    7.726246   4.727511   6.321450   8.975017   6.637780
    37  C    8.960668   7.194280   8.473701   9.959771   8.517481
    38  H    7.259454   6.581663   7.692166   8.190172   7.702659
    39  C    9.066241   5.995939   7.519789  10.245672   7.743071
    40  H    7.474818   3.880179   5.633249   8.801255   6.090715
    41  C    9.618788   7.120091   8.513080  10.696604   8.621721
    42  H    9.615197   8.210767   9.401286  10.517865   9.374345
    43  H    9.783848   6.258197   7.815521  10.992262   8.085846
    44  H   10.687269   8.094387   9.465058  11.733299   9.539589
    45  Br   4.346854   4.465600   4.964767   6.687746   6.792132
    46  Br   6.601272   6.932436   8.227285   6.065868   6.556980
                   21         22         23         24         25
    21  H    0.000000
    22  H    2.488100   0.000000
    23  C    6.620388   6.194135   0.000000
    24  H    5.982835   5.946260   1.073016   0.000000
    25  C    7.942024   7.483699   1.527117   2.258574   0.000000
    26  H    8.018827   7.372549   2.142346   2.895458   1.091213
    27  C    6.786551   5.967671   1.505587   2.252963   2.578275
    28  H    7.658306   6.939347   2.071842   2.770361   2.773398
    29  C    5.746389   4.909714   2.563108   2.787358   3.949779
    30  H    5.096433   3.942812   3.023546   3.218824   4.391081
    31  H    6.401015   5.415290   3.461121   3.769095   4.714155
    32  H    5.282858   4.929703   2.711793   2.515339   4.198876
    33  H    7.256898   6.101228   2.137662   3.069210   2.766411
    34  C    9.177273   8.542239   2.569948   3.429796   1.513941
    35  C    9.842068   9.390116   3.322841   3.961676   2.556919
    36  C    9.844077   8.882801   3.478692   4.480653   2.490636
    37  C   11.028367  10.427753   4.560826   5.267257   3.822992
    38  H    9.542532   9.359011   3.304237   3.658440   2.772261
    39  C   11.031486   9.974428   4.680000   5.671698   3.786159
    40  H    9.561541   8.450336   3.591658   4.613238   2.668721
    41  C   11.585413  10.704312   5.129186   6.005204   4.309042
    42  H   11.638359  11.162059   5.327159   5.908291   4.698385
    43  H   11.640159  10.394469   5.504993   6.538211   4.640689
    44  H   12.562003  11.615534   6.177416   7.049235   5.394750
    45  Br   8.430036   8.484196   2.893990   2.919227   1.956770
    46  Br   7.379333   7.612047   2.766786   2.382108   3.461492
                   26         27         28         29         30
    26  H    0.000000
    27  C    3.060623   0.000000
    28  H    3.481121   1.093699   0.000000
    29  C    4.385752   1.524552   2.157929   0.000000
    30  H    4.588956   2.185606   3.062596   1.092262   0.000000
    31  H    5.184215   2.152206   2.377738   1.093707   1.759925
    32  H    4.780406   2.169866   2.621576   1.093274   1.777227
    33  H    2.901898   1.096702   1.743864   2.175844   2.455980
    34  C    2.090887   2.923592   2.613641   4.430233   5.043539
    35  C    3.381621   3.550679   2.846485   4.907714   5.728440
    36  C    2.486289   3.474697   3.266022   4.965837   5.422465
    37  C    4.496998   4.469313   3.610304   5.767402   6.617816
    38  H    3.771486   3.738508   3.038458   4.923993   5.813457
    39  C    3.877057   4.411887   3.951790   5.817913   6.355939
    40  H    2.213172   3.629491   3.732534   5.047483   5.287087
    41  C    4.698926   4.846666   4.106594   6.185010   6.907426
    42  H    5.466569   5.221126   4.261473   6.389679   7.322873
    43  H    4.536854   5.131674   4.770561   6.469612   6.895300
    44  H    5.760447   5.786712   4.994919   7.047472   7.781121
    45  Br   2.430064   4.268300   4.373234   5.421787   5.874500
    46  Br   4.492474   3.198008   2.849949   3.592242   4.505610
                   31         32         33         34         35
    31  H    0.000000
    32  H    1.769852   0.000000
    33  H    2.602899   3.074993   0.000000
    34  C    4.899119   4.825174   2.924675   0.000000
    35  C    5.213961   5.130739   3.815955   1.396197   0.000000
    36  C    5.307114   5.600702   3.012095   1.397009   2.412543
    37  C    5.848240   6.093624   4.568659   2.413380   1.391368
    38  H    5.291035   4.910704   4.274073   2.148781   1.084503
    39  C    5.931262   6.495177   3.925530   2.423406   2.791918
    40  H    5.475410   5.770609   2.940100   2.154820   3.398279
    41  C    6.189642   6.721160   4.624371   2.797132   2.420057
    42  H    6.385685   6.601335   5.448839   3.394424   2.145065
    43  H    6.520822   7.250305   4.465182   3.404272   3.877715
    44  H    6.931139   7.605644   5.529055   3.883054   3.402940
    45  Br   6.271528   5.337072   4.665983   2.893612   3.354416
    46  Br   4.088669   3.020665   4.227009   3.833794   3.467259
                   36         37         38         39         40
    36  C    0.000000
    37  C    2.778149   0.000000
    38  H    3.393831   2.155036   0.000000
    39  C    1.394244   2.410970   3.876148   0.000000
    40  H    1.087396   3.865539   4.291758   2.151453   0.000000
    41  C    2.412035   1.395787   3.404665   1.392787   3.395841
    42  H    3.864111   1.085978   2.476193   3.396165   4.951505
    43  H    2.150945   3.398686   4.961946   1.085832   2.472284
    44  H    3.397947   2.156328   4.300881   2.154063   4.294331
    45  Br   3.999734   4.663026   3.091945   5.153785   4.239643
    46  Br   5.117589   4.549284   2.689269   5.906804   5.704825
                   41         42         43         44         45
    41  C    0.000000
    42  H    2.155083   0.000000
    43  H    2.155732   4.298407   0.000000
    44  H    1.085934   2.484457   2.487431   0.000000
    45  Br   5.425438   5.304286   6.055052   6.467801   0.000000
    46  Br   5.673721   4.766326   6.927856   6.569508   3.733524
                   46
    46  Br   0.000000
 Stoichiometry    C22H20Br2S2
 Framework group  C1[X(C22H20Br2S2)]
 Deg. of freedom   132
 Full point group                 C1      NOp   1
 Largest Abelian subgroup         C1      NOp   1
 Largest concise Abelian subgroup C1      NOp   1
                         Standard orientation:                         
 ---------------------------------------------------------------------
 Center     Atomic      Atomic             Coordinates (Angstroms)
 Number     Number       Type             X           Y           Z
 ---------------------------------------------------------------------
      1          6           0        4.246788   -1.591948   -0.632570
      2          6           0        4.810367   -2.464312    0.292386
      3          6           0        4.330952   -2.513722    1.601302
      4          6           0        3.265000   -1.706594    1.978809
      5          6           0        2.667355   -0.868675    1.035555
      6          6           0        3.165725   -0.785423   -0.267678
      7         16           0        2.471761    0.316139   -1.473763
      8          6           0        2.144215    1.749142   -0.477840
      9          6           0        1.604292    1.657640    0.809417
     10         16           0        1.253169    0.078968    1.541164
     11          6           0        1.298376    2.804336    1.542231
     12          6           0        1.494923    4.056553    0.968259
     13          6           0        2.021853    4.154937   -0.317575
     14          6           0        2.362878    3.009686   -1.032233
     15          1           0        2.182771    5.129830   -0.766181
     16          1           0        2.790797    3.094254   -2.026194
     17          1           0        0.902312    2.716534    2.549360
     18          1           0        1.242865    4.950400    1.528759
     19          1           0        4.650025   -1.527705   -1.638262
     20          1           0        2.886643   -1.737276    2.995919
     21          1           0        5.644606   -3.090964   -0.005558
     22          1           0        4.787619   -3.176183    2.328741
     23          6           0       -0.524727   -0.710260    0.312431
     24          1           0        0.119361   -0.857636   -0.533024
     25          6           0       -1.413766    0.529779    0.375688
     26          1           0       -1.034343    1.192179    1.155438
     27          6           0       -0.922320   -1.866182    1.191382
     28          1           0       -1.911106   -2.160822    0.828523
     29          6           0        0.018922   -3.065208    1.165769
     30          1           0        0.886827   -2.922985    1.813495
     31          1           0       -0.510994   -3.952366    1.524006
     32          1           0        0.366914   -3.266055    0.149004
     33          1           0       -1.080203   -1.508565    2.216047
     34          6           0       -2.862770    0.271416    0.730163
     35          6           0       -3.781176   -0.263914   -0.174999
     36          6           0       -3.269432    0.552468    2.036788
     37          6           0       -5.081693   -0.538901    0.236029
     38          1           0       -3.462288   -0.496195   -1.185199
     39          6           0       -4.571374    0.271142    2.448760
     40          1           0       -2.560318    0.976369    2.743820
     41          6           0       -5.483935   -0.267113    1.544675
     42          1           0       -5.787713   -0.961368   -0.472777
     43          1           0       -4.872674    0.487551    3.469258
     44          1           0       -6.501259   -0.481667    1.858159
     45         35           0       -1.226120    1.638763   -1.225527
     46         35           0       -1.387064   -2.016423   -1.969108
 ---------------------------------------------------------------------
 Rotational constants (GHZ):           0.1839547           0.1151383           0.0978899
 Standard basis: 6-31+G(d,p) (6D, 7F)
 There are   632 symmetry adapted cartesian basis functions of A   symmetry.
 There are   632 symmetry adapted basis functions of A   symmetry.
   632 basis functions,  1130 primitive gaussians,   632 cartesian basis functions
   127 alpha electrons      127 beta electrons
       nuclear repulsion energy      3952.1633335406 Hartrees.
 NAtoms=   46 NActive=   46 NUniq=   46 SFac= 1.00D+00 NAtFMM=   60 NAOKFM=F Big=F
 Integral buffers will be    131072 words long.
 Raffenetti 2 integral format.
 Two-electron integral symmetry is turned on.
 Nuclear repulsion after empirical dispersion term =     3952.1180151297 Hartrees.
 ------------------------------------------------------------------------------
 Polarizable Continuum Model (PCM)
 =================================
 Model                : PCM.
 Atomic radii         : SMD-Coulomb.
 Polarization charges : Total charges.
 Charge compensation  : None.
 Solution method      : Matrix inversion.
 Cavity type          : VdW (van der Waals Surface) (Alpha=1.000).
 Cavity algorithm     : GePol (No added spheres)
                        Default sphere list used, NSphG=   46.
                        Lebedev-Laikov grids with approx.  5.0 points / Ang**2.
                        Smoothing algorithm: York/Karplus (Gamma=1.0000).
                        Polarization charges: spherical gaussians, with
                                              point-specific exponents (IZeta= 3).
                        Self-potential: point-specific (ISelfS= 7).
                        Self-field    : sphere-specific E.n sum rule (ISelfD= 2).
 1st derivatives      : Analytical E(r).r(x)/FMM algorithm (CHGder, D1EAlg=3).
                        Cavity 1st derivative terms included.
 Solvent              : Dichloromethane, Eps=   8.930000 Eps(inf)=   2.028346
 ------------------------------------------------------------------------------
 ------------------------------------------------------------------------------
 Atomic radii for non-electrostatic terms: SMD-CDS.
 ------------------------------------------------------------------------------
 Nuclear repulsion after PCM non-electrostatic terms =     3952.1003110054 Hartrees.
 One-electron integrals computed using PRISM.
 NBasis=   632 RedAO= T EigKep=  1.01D-06  NBF=   632
 NBsUse=   630 1.00D-06 EigRej=  9.57D-07 NBFU=   630
 Initial guess from the checkpoint file:  "/home/ansgus3642/gaussian/scratch/Gau-116764.chk"
 B after Tr=     0.000000    0.000000    0.000000
         Rot=    0.999970    0.005073   -0.005460    0.002113 Ang=   0.89 deg.
 ExpMin= 3.50D-02 ExpMax= 5.74D+05 ExpMxC= 5.74D+03 IAcc=3 IRadAn=         5 AccDes= 0.00D+00
 Harris functional with IExCor= 4639 and IRadAn=       5 diagonalized for initial guess.
 HarFok:  IExCor= 4639 AccDes= 0.00D+00 IRadAn=         5 IDoV= 1 UseB2=F ITyADJ=14
 ICtDFT=  3500011 ScaDFX=  1.000000  1.000000  1.000000  1.000000
 FoFCou: FMM=F IPFlag=           0 FMFlag=      100000 FMFlg1=           0
         NFxFlg=           0 DoJE=T BraDBF=F KetDBF=T FulRan=T
         wScrn=  0.000000 ICntrl=       500 IOpCl=  0 I1Cent=   200000004 NGrid=           0
         NMat0=    1 NMatS0=      1 NMatT0=    0 NMatD0=    1 NMtDS0=    0 NMtDT0=    0
 Petite list used in FoFCou.
 Requested convergence on RMS density matrix=1.00D-08 within 128 cycles.
 Requested convergence on MAX density matrix=1.00D-06.
 Requested convergence on             energy=1.00D-06.
 No special actions if energy rises.
 Inv3:  Mode=1 IEnd=    34557708.
 Iteration    1 A*A^-1 deviation from unit magnitude is 3.11D-15 for    380.
 Iteration    1 A*A^-1 deviation from orthogonality  is 2.33D-15 for   1224    245.
 Iteration    1 A^-1*A deviation from unit magnitude is 3.33D-15 for   1099.
 Iteration    1 A^-1*A deviation from orthogonality  is 1.89D-15 for   1882   1637.
 Error on total polarization charges =  0.04892
 SCF Done:  E(RwB97XD) =  -6790.01933343     A.U. after   19 cycles
            NFock= 19  Conv=0.29D-08     -V/T= 2.0064
 SMD-CDS (non-electrostatic) energy       (kcal/mol) =     -11.11
 (included in total energy above)
 D1PCM: PCM CHGder 1st derivatives, ID1Alg=3 FixD1E=F DoIter=F DoCFld=F I1PDM=0.
 Calling FoFJK, ICntrl=      2127 FMM=F ISym2X=0 I1Cent= 0 IOpClX= 0 NMat=1 NMatS=1 NMatT=0.
 ***** Axes restored to original set *****
 -------------------------------------------------------------------
 Center     Atomic                   Forces (Hartrees/Bohr)
 Number     Number              X              Y              Z
 -------------------------------------------------------------------
      1        6          -0.000023695    0.000054372    0.000009638
      2        6          -0.000062326   -0.000140624   -0.000013988
      3        6           0.000157880    0.000067838   -0.000035220
      4        6          -0.000082825    0.000022457   -0.000003610
      5        6           0.000315268   -0.000134882    0.000345770
      6        6          -0.000067113   -0.000049315   -0.000058126
      7       16           0.000071879    0.000019406    0.000167294
      8        6           0.000027279   -0.000017578   -0.000001678
      9        6           0.000093815    0.000167590   -0.000084942
     10       16           0.001316429    0.000493406    0.000612588
     11        6           0.000103187   -0.000005127    0.000002091
     12        6           0.000046333   -0.000004628    0.000026972
     13        6          -0.000027295   -0.000004875   -0.000036509
     14        6          -0.000058530    0.000112970   -0.000039712
     15        1           0.000019013    0.000009457   -0.000000614
     16        1           0.000009181    0.000019607    0.000010647
     17        1          -0.000030512   -0.000059398    0.000022506
     18        1          -0.000005275    0.000004888    0.000003408
     19        1          -0.000006025   -0.000014599   -0.000012419
     20        1           0.000010571   -0.000003046   -0.000039017
     21        1           0.000001228   -0.000004153   -0.000016468
     22        1           0.000011426   -0.000020611   -0.000017297
     23        6           0.002403016    0.006074025    0.011725643
     24        1           0.001506088    0.000308984   -0.002493112
     25        6          -0.001101653   -0.000528797   -0.000340699
     26        1           0.000238775   -0.000186288    0.000239525
     27        6          -0.000782516   -0.001105863   -0.001162341
     28        1           0.000293601   -0.000212417   -0.000406024
     29        6           0.000063722   -0.000082897    0.000166724
     30        1           0.000189914    0.000070425   -0.000070135
     31        1           0.000004206    0.000006296    0.000047112
     32        1          -0.000089680   -0.000120892   -0.000037003
     33        1          -0.000429272    0.000003192   -0.000005693
     34        6          -0.000297824    0.000702477   -0.000270531
     35        6          -0.000137590   -0.000162450    0.000053320
     36        6          -0.000100294    0.000295837   -0.000317645
     37        6           0.000054148   -0.000093041    0.000037706
     38        1           0.000013299   -0.000120717    0.000156869
     39        6           0.000014707   -0.000150490    0.000099651
     40        1          -0.000002409   -0.000009650    0.000049234
     41        6          -0.000036297    0.000111911   -0.000000802
     42        1          -0.000001615   -0.000010969    0.000009862
     43        1          -0.000000836   -0.000008718    0.000003517
     44        1          -0.000007215    0.000022541    0.000015979
     45       35          -0.000043592    0.000086051   -0.000053482
     46       35          -0.003570576   -0.005401709   -0.008288987
 -------------------------------------------------------------------
 Cartesian Forces:  Max     0.011725643 RMS     0.001495676

 GradGradGradGradGradGradGradGradGradGradGradGradGradGradGradGradGradGrad
 Berny optimization.
 FormGI is forming the generalized inverse of G from B-inverse, IUseBI=4.
 Internal  Forces:  Max     0.014871554 RMS     0.001240386
 Search for a saddle point.
 Step number   3 out of a maximum of  268
 All quantities printed in internal units (Hartrees-Bohrs-Radians)
 Swapping is turned off.
 Update second derivatives using D2CorX and points    2    3
 ITU=  0  0  0
     Eigenvalues ---   -0.01609   0.00217   0.00293   0.00958   0.01141
     Eigenvalues ---    0.01181   0.01223   0.01442   0.01519   0.01596
     Eigenvalues ---    0.01707   0.01782   0.01801   0.01811   0.01821
     Eigenvalues ---    0.01881   0.02084   0.02099   0.02213   0.02268
     Eigenvalues ---    0.02338   0.02399   0.02526   0.02547   0.02561
     Eigenvalues ---    0.02584   0.02717   0.02796   0.02817   0.02858
     Eigenvalues ---    0.02867   0.03029   0.03120   0.03237   0.03528
     Eigenvalues ---    0.03594   0.03787   0.04155   0.04557   0.04638
     Eigenvalues ---    0.04834   0.06079   0.06297   0.06840   0.07867
     Eigenvalues ---    0.08238   0.09563   0.10165   0.10929   0.11032
     Eigenvalues ---    0.11074   0.11554   0.11765   0.11812   0.12022
     Eigenvalues ---    0.12203   0.12315   0.12325   0.12352   0.12476
     Eigenvalues ---    0.12517   0.12564   0.12939   0.12969   0.14495
     Eigenvalues ---    0.15357   0.15643   0.16393   0.16637   0.16998
     Eigenvalues ---    0.17526   0.17880   0.18616   0.18804   0.19194
     Eigenvalues ---    0.19330   0.19371   0.19515   0.19592   0.20170
     Eigenvalues ---    0.20728   0.21720   0.22636   0.23411   0.23636
     Eigenvalues ---    0.24844   0.25245   0.27148   0.28287   0.29297
     Eigenvalues ---    0.29962   0.30755   0.31605   0.31755   0.33634
     Eigenvalues ---    0.34078   0.34660   0.34878   0.34967   0.35416
     Eigenvalues ---    0.36193   0.36331   0.36483   0.36539   0.36647
     Eigenvalues ---    0.36670   0.36700   0.36720   0.36791   0.36808
     Eigenvalues ---    0.36867   0.37002   0.37039   0.37052   0.37728
     Eigenvalues ---    0.40114   0.42333   0.42682   0.42738   0.43039
     Eigenvalues ---    0.43129   0.43785   0.46952   0.48339   0.48424
     Eigenvalues ---    0.48440   0.48539   0.48758   0.51847   0.52201
     Eigenvalues ---    0.52228   0.63679
 Eigenvectors required to have negative eigenvalues:
                          R18       A47       D82       D84       D74
   1                   -0.64655   0.27248   0.24524   0.23016  -0.22242
                          D83       D69       D73       D75       A41
   1                    0.22068  -0.21521  -0.19997  -0.19042   0.15057
 RFO step:  Lambda0=1.067510751D-03 Lambda=-2.62224612D-03.
 Linear search not attempted -- option 19 set.
 Iteration  1 RMS(Cart)=  0.05435554 RMS(Int)=  0.00097424
 Iteration  2 RMS(Cart)=  0.00197809 RMS(Int)=  0.00014177
 Iteration  3 RMS(Cart)=  0.00000164 RMS(Int)=  0.00014177
 Iteration  4 RMS(Cart)=  0.00000000 RMS(Int)=  0.00014177
 Variable       Old X    -DE/DX   Delta X   Delta X   Delta X     New X
                                 (Linear)    (Quad)   (Total)
    R1        2.62814   0.00001   0.00000   0.00028   0.00028   2.62842
    R2        2.64043  -0.00001   0.00000  -0.00013  -0.00013   2.64030
    R3        2.05115   0.00000   0.00000   0.00006   0.00006   2.05122
    R4        2.63584  -0.00004   0.00000  -0.00022  -0.00022   2.63562
    R5        2.05052   0.00001   0.00000   0.00003   0.00003   2.05055
    R6        2.62544   0.00012   0.00000   0.00087   0.00088   2.62632
    R7        2.04978   0.00001   0.00000   0.00015   0.00015   2.04993
    R8        2.63819  -0.00001   0.00000   0.00015   0.00015   2.63834
    R9        2.05156  -0.00004   0.00000  -0.00006  -0.00006   2.05150
   R10        2.64138  -0.00001   0.00000   0.00012   0.00012   2.64149
   R11        3.35584   0.00026   0.00000   0.00059   0.00059   3.35643
   R12        3.35375  -0.00003   0.00000   0.00093   0.00093   3.35468
   R13        3.35534  -0.00001   0.00000   0.00105   0.00106   3.35640
   R14        2.64354  -0.00004   0.00000   0.00044   0.00044   2.64398
   R15        2.63489   0.00011   0.00000   0.00028   0.00028   2.63517
   R16        3.35444   0.00020   0.00000  -0.00011  -0.00012   3.35432
   R17        2.63582  -0.00006   0.00000   0.00016   0.00016   2.63598
   R18        4.34784   0.00203   0.00000   0.20450   0.20450   4.55234
   R19        2.62945   0.00003   0.00000   0.00056   0.00056   2.63001
   R20        2.05180   0.00004   0.00000   0.00022   0.00022   2.05202
   R21        2.63256   0.00003   0.00000  -0.00006  -0.00006   2.63250
   R22        2.04986   0.00000   0.00000   0.00014   0.00014   2.04999
   R23        2.63116  -0.00002   0.00000   0.00003   0.00003   2.63118
   R24        2.05064   0.00001   0.00000   0.00007   0.00007   2.05072
   R25        2.05122   0.00000   0.00000   0.00006   0.00006   2.05128
   R26        2.02771   0.00771   0.00000   0.00702   0.00702   2.03472
   R27        2.88583   0.00080   0.00000  -0.01615  -0.01615   2.86968
   R28        2.84515   0.00051   0.00000  -0.01626  -0.01626   2.82889
   R29        4.50153   0.00997   0.00000   0.16069   0.16069   4.66222
   R30        2.06209   0.00014   0.00000   0.00127   0.00127   2.06337
   R31        2.86093   0.00033   0.00000  -0.00089  -0.00089   2.86004
   R32        3.69776   0.00009   0.00000   0.00130   0.00130   3.69906
   R33        2.06679  -0.00006   0.00000   0.00219   0.00219   2.06898
   R34        2.88098   0.00020   0.00000  -0.00261  -0.00261   2.87838
   R35        2.07247   0.00007   0.00000   0.00053   0.00053   2.07300
   R36        2.06408   0.00011   0.00000   0.00058   0.00058   2.06465
   R37        2.06681   0.00001   0.00000  -0.00020  -0.00020   2.06661
   R38        2.06599   0.00002   0.00000   0.00036   0.00036   2.06635
   R39        2.63843   0.00006   0.00000   0.00085   0.00085   2.63928
   R40        2.63996  -0.00007   0.00000  -0.00146  -0.00146   2.63850
   R41        2.62930   0.00003   0.00000  -0.00090  -0.00090   2.62841
   R42        2.04941  -0.00012   0.00000   0.00096   0.00096   2.05038
   R43        2.63474   0.00001   0.00000   0.00078   0.00078   2.63552
   R44        2.05488   0.00003   0.00000  -0.00052  -0.00052   2.05436
   R45        2.63766   0.00001   0.00000   0.00064   0.00064   2.63830
   R46        2.05220   0.00000   0.00000  -0.00002  -0.00002   2.05218
   R47        2.63199  -0.00007   0.00000  -0.00049  -0.00049   2.63149
   R48        2.05193   0.00000   0.00000  -0.00006  -0.00006   2.05186
   R49        2.05212   0.00001   0.00000  -0.00004  -0.00004   2.05208
    A1        2.09661   0.00003   0.00000  -0.00004  -0.00006   2.09655
    A2        2.09763  -0.00002   0.00000  -0.00016  -0.00016   2.09747
    A3        2.08890   0.00000   0.00000   0.00026   0.00026   2.08916
    A4        2.10256  -0.00003   0.00000  -0.00097  -0.00098   2.10158
    A5        2.08425   0.00001   0.00000   0.00055   0.00055   2.08480
    A6        2.09608   0.00002   0.00000   0.00044   0.00044   2.09652
    A7        2.09222   0.00001   0.00000   0.00066   0.00066   2.09288
    A8        2.10164  -0.00003   0.00000  -0.00036  -0.00036   2.10128
    A9        2.08932   0.00001   0.00000  -0.00030  -0.00030   2.08902
   A10        2.08696   0.00000   0.00000   0.00067   0.00067   2.08763
   A11        2.10081   0.00000   0.00000   0.00003   0.00003   2.10084
   A12        2.09528   0.00000   0.00000  -0.00066  -0.00066   2.09462
   A13        2.10955  -0.00004   0.00000  -0.00171  -0.00174   2.10782
   A14        2.05876   0.00016   0.00000   0.00306   0.00303   2.06179
   A15        2.11486  -0.00013   0.00000  -0.00141  -0.00145   2.11341
   A16        2.07713   0.00003   0.00000   0.00169   0.00168   2.07881
   A17        2.07526  -0.00005   0.00000   0.00038   0.00038   2.07564
   A18        2.13079   0.00002   0.00000  -0.00206  -0.00205   2.12874
   A19        1.76389   0.00012   0.00000   0.00340   0.00341   1.76730
   A20        2.13477  -0.00010   0.00000  -0.00279  -0.00279   2.13198
   A21        2.06881   0.00010   0.00000   0.00098   0.00098   2.06980
   A22        2.07777   0.00000   0.00000   0.00169   0.00169   2.07946
   A23        2.11046   0.00001   0.00000  -0.00075  -0.00078   2.10968
   A24        2.11102   0.00001   0.00000  -0.00212  -0.00213   2.10890
   A25        2.06143  -0.00003   0.00000   0.00264   0.00263   2.06406
   A26        1.77184  -0.00002   0.00000   0.00339   0.00344   1.77528
   A27        1.85487   0.00004   0.00000   0.00740   0.00741   1.86228
   A28        1.81086   0.00027   0.00000  -0.01880  -0.01880   1.79207
   A29        2.08535   0.00001   0.00000   0.00093   0.00093   2.08629
   A30        2.09538  -0.00006   0.00000  -0.00134  -0.00134   2.09404
   A31        2.10241   0.00005   0.00000   0.00043   0.00043   2.10284
   A32        2.09177   0.00001   0.00000   0.00055   0.00055   2.09232
   A33        2.08932   0.00000   0.00000  -0.00017  -0.00017   2.08915
   A34        2.10207  -0.00001   0.00000  -0.00038  -0.00038   2.10168
   A35        2.10402  -0.00001   0.00000  -0.00080  -0.00080   2.10321
   A36        2.09568   0.00002   0.00000   0.00046   0.00046   2.09614
   A37        2.08340   0.00000   0.00000   0.00035   0.00035   2.08375
   A38        2.09569  -0.00002   0.00000  -0.00023  -0.00024   2.09545
   A39        2.09019   0.00002   0.00000   0.00022   0.00022   2.09040
   A40        2.09726  -0.00001   0.00000  -0.00001  -0.00002   2.09725
   A41        1.57486   0.00014   0.00000  -0.05745  -0.05752   1.51734
   A42        1.72055   0.00033   0.00000  -0.01050  -0.01051   1.71004
   A43        1.72708   0.00030   0.00000  -0.00856  -0.00821   1.71887
   A44        2.08704  -0.00003   0.00000  -0.00261  -0.00405   2.08299
   A45        2.10953  -0.00071   0.00000   0.00984   0.00857   2.11810
   A46        2.03254   0.00046   0.00000   0.01944   0.01876   2.05129
   A47        1.73374   0.01487   0.00000  -0.03209  -0.03209   1.70165
   A48        1.89662  -0.00042   0.00000  -0.00302  -0.00304   1.89359
   A49        2.01343   0.00143   0.00000   0.00280   0.00279   2.01622
   A50        1.95032  -0.00054   0.00000  -0.00873  -0.00874   1.94158
   A51        1.84323  -0.00037   0.00000   0.00648   0.00648   1.84971
   A52        1.77967   0.00026   0.00000   0.00576   0.00575   1.78542
   A53        1.96070  -0.00050   0.00000  -0.00193  -0.00195   1.95875
   A54        1.82543  -0.00004   0.00000  -0.00382  -0.00382   1.82161
   A55        2.01637   0.00011   0.00000  -0.00155  -0.00155   2.01482
   A56        1.91040  -0.00003   0.00000  -0.00082  -0.00083   1.90957
   A57        1.91848  -0.00011   0.00000   0.00269   0.00269   1.92116
   A58        1.84177   0.00005   0.00000  -0.00449  -0.00450   1.83727
   A59        1.94017   0.00001   0.00000   0.00702   0.00701   1.94719
   A60        1.95865   0.00004   0.00000  -0.00160  -0.00161   1.95705
   A61        1.91061  -0.00002   0.00000   0.00136   0.00136   1.91197
   A62        1.93545   0.00003   0.00000  -0.00223  -0.00223   1.93322
   A63        1.87169   0.00003   0.00000   0.00196   0.00196   1.87365
   A64        1.89918  -0.00004   0.00000  -0.00009  -0.00010   1.89908
   A65        1.88581  -0.00004   0.00000   0.00084   0.00084   1.88665
   A66        2.14506   0.00042   0.00000  -0.00626  -0.00626   2.13880
   A67        2.05248  -0.00027   0.00000   0.00476   0.00476   2.05723
   A68        2.08520  -0.00015   0.00000   0.00133   0.00132   2.08652
   A69        2.09336   0.00004   0.00000  -0.00048  -0.00049   2.09286
   A70        2.08586  -0.00003   0.00000   0.00007   0.00007   2.08594
   A71        2.10329  -0.00001   0.00000   0.00032   0.00032   2.10361
   A72        2.10319   0.00015   0.00000  -0.00100  -0.00101   2.10217
   A73        2.09063  -0.00004   0.00000   0.00054   0.00055   2.09118
   A74        2.08919  -0.00011   0.00000   0.00051   0.00051   2.08970
   A75        2.10348   0.00003   0.00000  -0.00019  -0.00020   2.10329
   A76        2.08489  -0.00001   0.00000   0.00025   0.00025   2.08514
   A77        2.09478  -0.00002   0.00000  -0.00007  -0.00007   2.09472
   A78        2.09209  -0.00002   0.00000   0.00042   0.00042   2.09251
   A79        2.09047   0.00001   0.00000  -0.00033  -0.00032   2.09015
   A80        2.10050   0.00001   0.00000  -0.00007  -0.00007   2.10043
   A81        2.08866  -0.00004   0.00000   0.00010   0.00009   2.08875
   A82        2.09689   0.00004   0.00000   0.00011   0.00011   2.09700
   A83        2.09761   0.00000   0.00000  -0.00024  -0.00024   2.09737
    D1       -0.03447  -0.00005   0.00000  -0.00351  -0.00351  -0.03798
    D2        3.13332  -0.00001   0.00000  -0.00416  -0.00415   3.12917
    D3        3.09742  -0.00004   0.00000   0.00388   0.00388   3.10130
    D4       -0.01797   0.00000   0.00000   0.00323   0.00323  -0.01474
    D5        0.00287  -0.00001   0.00000   0.01033   0.01032   0.01319
    D6        3.14152  -0.00004   0.00000   0.01526   0.01526  -3.12641
    D7       -3.12907  -0.00002   0.00000   0.00298   0.00298  -3.12609
    D8        0.00958  -0.00005   0.00000   0.00791   0.00791   0.01749
    D9        0.02320   0.00007   0.00000  -0.00153  -0.00153   0.02168
   D10       -3.11434   0.00001   0.00000  -0.00179  -0.00180  -3.11613
   D11        3.13842   0.00003   0.00000  -0.00088  -0.00087   3.13755
   D12        0.00088  -0.00002   0.00000  -0.00114  -0.00114  -0.00027
   D13        0.01949  -0.00003   0.00000  -0.00037  -0.00037   0.01911
   D14       -3.13962  -0.00006   0.00000   0.00211   0.00209  -3.13752
   D15       -3.12613   0.00002   0.00000  -0.00011  -0.00011  -3.12623
   D16       -0.00205  -0.00001   0.00000   0.00237   0.00236   0.00031
   D17       -0.05150  -0.00002   0.00000   0.00744   0.00743  -0.04407
   D18        3.08500  -0.00009   0.00000  -0.00651  -0.00653   3.07847
   D19        3.10755   0.00000   0.00000   0.00497   0.00497   3.11252
   D20       -0.03913  -0.00006   0.00000  -0.00898  -0.00900  -0.04813
   D21        0.04018   0.00005   0.00000  -0.01236  -0.01235   0.02783
   D22       -3.09837   0.00008   0.00000  -0.01747  -0.01745  -3.11582
   D23       -3.09615   0.00012   0.00000   0.00203   0.00202  -3.09414
   D24        0.04848   0.00015   0.00000  -0.00307  -0.00308   0.04540
   D25        2.39283  -0.00006   0.00000   0.01550   0.01551   2.40834
   D26       -2.00195   0.00024   0.00000  -0.00136  -0.00135  -2.00330
   D27       -0.75387  -0.00013   0.00000   0.00150   0.00150  -0.75237
   D28        1.13453   0.00017   0.00000  -0.01536  -0.01536   1.11917
   D29       -2.45102   0.00002   0.00000  -0.00237  -0.00235  -2.45337
   D30        0.68753  -0.00001   0.00000   0.00274   0.00274   0.69027
   D31       -0.73084  -0.00005   0.00000  -0.00057  -0.00057  -0.73141
   D32        2.47637  -0.00005   0.00000   0.00136   0.00135   2.47772
   D33        0.02868  -0.00002   0.00000  -0.00079  -0.00079   0.02789
   D34       -3.08727  -0.00004   0.00000   0.00980   0.00979  -3.07747
   D35        3.10433  -0.00002   0.00000  -0.00276  -0.00275   3.10158
   D36       -0.01161  -0.00004   0.00000   0.00784   0.00784  -0.00378
   D37        3.05698   0.00003   0.00000  -0.00823  -0.00823   3.04875
   D38       -0.07436   0.00000   0.00000  -0.00476  -0.00476  -0.07912
   D39       -0.02118   0.00003   0.00000  -0.00619  -0.00620  -0.02738
   D40        3.13066   0.00001   0.00000  -0.00272  -0.00273   3.12794
   D41        0.71076   0.00009   0.00000   0.00060   0.00060   0.71137
   D42       -1.21159  -0.00003   0.00000  -0.00272  -0.00271  -1.21431
   D43       -2.45577   0.00011   0.00000  -0.00977  -0.00978  -2.46555
   D44        1.90506  -0.00001   0.00000  -0.01309  -0.01310   1.89197
   D45        0.03478   0.00002   0.00000  -0.00443  -0.00442   0.03035
   D46       -3.11570   0.00001   0.00000  -0.00209  -0.00209  -3.11779
   D47       -3.08187  -0.00001   0.00000   0.00593   0.00594  -3.07593
   D48        0.05084  -0.00001   0.00000   0.00826   0.00827   0.05910
   D49       -0.62797   0.00003   0.00000  -0.00594  -0.00592  -0.63389
   D50       -2.72216   0.00000   0.00000   0.00782   0.00757  -2.71459
   D51        1.48971  -0.00064   0.00000  -0.00753  -0.00722   1.48248
   D52        1.23250   0.00013   0.00000  -0.00678  -0.00681   1.22569
   D53       -0.86169   0.00010   0.00000   0.00698   0.00668  -0.85501
   D54       -2.93301  -0.00054   0.00000  -0.00837  -0.00811  -2.94112
   D55       -0.02502   0.00001   0.00000  -0.00069  -0.00068  -0.02571
   D56        3.12403   0.00000   0.00000  -0.00009  -0.00008   3.12395
   D57        3.12549   0.00002   0.00000  -0.00302  -0.00301   3.12247
   D58       -0.00864   0.00001   0.00000  -0.00242  -0.00242  -0.01106
   D59       -0.00753  -0.00002   0.00000   0.00223   0.00223  -0.00529
   D60       -3.13453   0.00000   0.00000   0.00140   0.00140  -3.13313
   D61        3.12655   0.00000   0.00000   0.00163   0.00163   3.12818
   D62       -0.00045   0.00002   0.00000   0.00079   0.00080   0.00034
   D63        0.03091  -0.00001   0.00000   0.00123   0.00122   0.03213
   D64       -3.12098   0.00002   0.00000  -0.00226  -0.00226  -3.12324
   D65       -3.12518  -0.00002   0.00000   0.00206   0.00206  -3.12312
   D66        0.00612   0.00001   0.00000  -0.00143  -0.00143   0.00470
   D67        2.99977  -0.00083   0.00000  -0.01962  -0.01983   2.97995
   D68       -1.53786  -0.00037   0.00000  -0.06517  -0.06484  -1.60271
   D69        1.24416  -0.00119   0.00000   0.02424   0.02411   1.26827
   D70       -0.25585   0.00008   0.00000   0.00402   0.00407  -0.25178
   D71       -2.32100  -0.00006   0.00000  -0.00387  -0.00381  -2.32481
   D72        1.69439  -0.00013   0.00000   0.00465   0.00471   1.69910
   D73       -1.91713  -0.00027   0.00000   0.07776   0.07766  -1.83948
   D74        2.30090  -0.00041   0.00000   0.06986   0.06977   2.37068
   D75        0.03311  -0.00048   0.00000   0.07839   0.07829   0.11140
   D76        1.56857   0.00074   0.00000  -0.00612  -0.00609   1.56247
   D77       -0.49658   0.00060   0.00000  -0.01402  -0.01397  -0.51056
   D78       -2.76438   0.00053   0.00000  -0.00549  -0.00546  -2.76984
   D79        2.90353   0.00040   0.00000   0.02737   0.02739   2.93092
   D80       -1.26846   0.00030   0.00000   0.02711   0.02713  -1.24133
   D81        0.93720   0.00038   0.00000   0.03474   0.03475   0.97195
   D82       -1.70972   0.00060   0.00000  -0.04385  -0.04411  -1.75383
   D83        0.40147   0.00050   0.00000  -0.04411  -0.04436   0.35711
   D84        2.60713   0.00058   0.00000  -0.03648  -0.03674   2.57039
   D85        1.08303  -0.00027   0.00000   0.03860   0.03884   1.12187
   D86       -3.08896  -0.00038   0.00000   0.03834   0.03858  -3.05038
   D87       -0.88330  -0.00030   0.00000   0.04597   0.04620  -0.83710
   D88       -1.32049   0.00030   0.00000   0.08801   0.08802  -1.23247
   D89        1.78873   0.00026   0.00000   0.08193   0.08194   1.87067
   D90        2.86804   0.00023   0.00000   0.08555   0.08554   2.95358
   D91       -0.30593   0.00020   0.00000   0.07947   0.07947  -0.22646
   D92        0.94226   0.00036   0.00000   0.07616   0.07616   1.01842
   D93       -2.23171   0.00032   0.00000   0.07008   0.07008  -2.16162
   D94        1.41865  -0.00005   0.00000  -0.03192  -0.03192   1.38673
   D95       -2.78851  -0.00001   0.00000  -0.02959  -0.02959  -2.81810
   D96       -0.70941  -0.00005   0.00000  -0.02907  -0.02907  -0.73848
   D97       -2.80445  -0.00012   0.00000  -0.03591  -0.03591  -2.84036
   D98       -0.72843  -0.00007   0.00000  -0.03358  -0.03358  -0.76201
   D99        1.35067  -0.00012   0.00000  -0.03306  -0.03306   1.31761
   D100      -0.77180  -0.00011   0.00000  -0.03558  -0.03558  -0.80738
   D101       1.30422  -0.00007   0.00000  -0.03325  -0.03325   1.27097
   D102      -2.89986  -0.00011   0.00000  -0.03273  -0.03273  -2.93259
   D103       3.08522  -0.00002   0.00000   0.00172   0.00174   3.08696
   D104      -0.01704   0.00006   0.00000   0.00444   0.00445  -0.01259
   D105      -0.02342   0.00001   0.00000   0.00786   0.00786  -0.01556
   D106      -3.12568   0.00009   0.00000   0.01057   0.01057  -3.11511
   D107      -3.08208   0.00002   0.00000  -0.00583  -0.00581  -3.08789
   D108       0.03914   0.00000   0.00000  -0.00270  -0.00268   0.03646
   D109       0.02829   0.00000   0.00000  -0.01185  -0.01185   0.01644
   D110      -3.13367  -0.00002   0.00000  -0.00871  -0.00872   3.14080
   D111       0.01511   0.00002   0.00000   0.00164   0.00164   0.01675
   D112      -3.13453   0.00002   0.00000   0.00052   0.00052  -3.13400
   D113       3.11697  -0.00006   0.00000  -0.00111  -0.00110   3.11587
   D114      -0.03267  -0.00007   0.00000  -0.00223  -0.00222  -0.03489
   D115      -0.02461  -0.00004   0.00000   0.00626   0.00626  -0.01835
   D116       3.13360   0.00000   0.00000   0.00446   0.00446   3.13806
   D117       3.13734  -0.00002   0.00000   0.00312   0.00313   3.14046
   D118       0.01237   0.00002   0.00000   0.00132   0.00132   0.01369
   D119      -0.01128  -0.00006   0.00000  -0.00729  -0.00729  -0.01856
   D120       3.13868  -0.00002   0.00000  -0.00341  -0.00341   3.13526
   D121       3.13841  -0.00005   0.00000  -0.00617  -0.00616   3.13224
   D122       0.00517  -0.00001   0.00000  -0.00229  -0.00229   0.00289
   D123       0.01591   0.00006   0.00000   0.00333   0.00333   0.01924
   D124      -3.13405   0.00002   0.00000  -0.00054  -0.00054  -3.13459
   D125       3.14078   0.00003   0.00000   0.00514   0.00514  -3.13726
   D126      -0.00917  -0.00001   0.00000   0.00127   0.00127  -0.00791
         Item               Value     Threshold  Converged?
 Maximum Force            0.014872     0.000450     NO 
 RMS     Force            0.001240     0.000300     NO 
 Maximum Displacement     0.347911     0.001800     NO 
 RMS     Displacement     0.054565     0.001200     NO 
 Predicted change in Energy=-8.741338D-04
 GradGradGradGradGradGradGradGradGradGradGradGradGradGradGradGradGradGrad

                          Input orientation:                          
 ---------------------------------------------------------------------
 Center     Atomic      Atomic             Coordinates (Angstroms)
 Number     Number       Type             X           Y           Z
 ---------------------------------------------------------------------
      1          6           0        4.292710   -1.551350   -0.574727
      2          6           0        4.852126   -2.443077    0.334381
      3          6           0        4.356408   -2.529136    1.635178
      4          6           0        3.280262   -1.738593    2.020477
      5          6           0        2.688404   -0.879317    1.092798
      6          6           0        3.198232   -0.766077   -0.203792
      7         16           0        2.494691    0.344536   -1.396682
      8          6           0        2.135145    1.758720   -0.384039
      9          6           0        1.585768    1.636960    0.896950
     10         16           0        1.255407    0.040233    1.598415
     11          6           0        1.243706    2.767776    1.638565
     12          6           0        1.418028    4.031576    1.082356
     13          6           0        1.959761    4.159093   -0.194704
     14          6           0        2.335197    3.030825   -0.919089
     15          1           0        2.104541    5.143129   -0.628703
     16          1           0        2.772528    3.137429   -1.906850
     17          1           0        0.838840    2.657784    2.640124
     18          1           0        1.137523    4.912162    1.650420
     19          1           0        4.705464   -1.460667   -1.574541
     20          1           0        2.890875   -1.796855    3.032172
     21          1           0        5.694600   -3.055993    0.031024
     22          1           0        4.808109   -3.207710    2.350886
     23          6           0       -0.584245   -0.754272    0.261367
     24          1           0        0.119546   -0.847022   -0.548216
     25          6           0       -1.458796    0.484086    0.349054
     26          1           0       -1.078831    1.120384    1.150907
     27          6           0       -0.970715   -1.934861    1.096720
     28          1           0       -1.941149   -2.245304    0.695973
     29          6           0        0.004989   -3.104149    1.068154
     30          1           0        0.866337   -2.937466    1.719307
     31          1           0       -0.498488   -4.009486    1.418645
     32          1           0        0.362111   -3.286307    0.050831
     33          1           0       -1.174214   -1.604489    2.122789
     34          6           0       -2.915715    0.231918    0.672146
     35          6           0       -3.795270   -0.360358   -0.236820
     36          6           0       -3.369101    0.569660    1.948798
     37          6           0       -5.107430   -0.626078    0.140288
     38          1           0       -3.435992   -0.645206   -1.220199
     39          6           0       -4.684927    0.301542    2.325330
     40          1           0       -2.687983    1.030183    2.660018
     41          6           0       -5.560611   -0.287038    1.416550
     42          1           0       -5.783236   -1.093273   -0.569881
     43          1           0       -5.024757    0.565943    3.322108
     44          1           0       -6.587901   -0.491832    1.702811
     45         35           0       -1.236265    1.622654   -1.227582
     46         35           0       -1.352922   -2.052617   -2.118301
 ---------------------------------------------------------------------
                    Distance matrix (angstroms):
                    1          2          3          4          5
     1  C    0.000000
     2  C    1.390899   0.000000
     3  C    2.417395   1.394709   0.000000
     4  C    2.791988   2.410389   1.389786   0.000000
     5  C    2.409578   2.775290   2.407970   1.396152   0.000000
     6  C    1.397185   2.416055   2.798492   2.428969   1.397818
     7  S    2.739135   4.040403   4.573418   4.078422   2.780800
     8  C    3.955756   5.055018   5.234210   4.395928   3.073496
     9  C    4.433812   5.256642   5.057449   3.940556   2.754235
    10  S    4.059666   4.549834   4.027309   2.728075   1.776147
    11  C    5.731485   6.471056   6.143793   4.959916   3.960593
    12  C    6.494519   7.367063   7.209898   6.135375   5.072557
    13  C    6.180309   7.227334   7.336538   6.436882   5.251110
    14  C    4.994674   6.153838   6.443814   5.681685   4.411537
    15  H    7.043226   8.125716   8.310217   7.467166   6.290811
    16  H    5.105894   6.363167   6.867649   6.281504   5.013902
    17  H    6.323075   6.887793   6.347231   5.066816   4.280909
    18  H    7.528843   8.344446   8.107674   6.997200   6.021412
    19  H    1.085458   2.151888   3.400847   3.877190   3.394289
    20  H    3.877516   3.397379   2.153048   1.085606   2.155004
    21  H    2.143871   1.085106   2.154448   3.394481   3.860376
    22  H    3.401232   2.157057   1.084774   2.145179   3.390775
    23  C    5.011893   5.693111   5.426560   4.358643   3.378926
    24  H    4.232266   5.071852   5.054475   4.169317   3.048442
    25  C    6.170590   6.956740   6.674595   5.494781   4.428463
    26  H    6.242549   6.967152   6.564704   5.285034   4.265470
    27  C    5.535743   5.894482   5.387146   4.354612   3.808324
    28  H    6.399785   6.805766   6.373531   5.410563   4.843155
    29  C    4.847143   4.946734   4.425721   3.674108   3.485857
    30  H    4.350165   4.248406   3.514884   2.712016   2.819294
    31  H    5.742085   5.679642   5.080191   4.449506   4.478885
    32  H    4.341775   4.577300   4.363241   3.845846   3.505843
    33  H    6.096447   6.341798   5.628545   4.457668   4.062828
    34  C    7.529683   8.222472   7.838025   6.640108   5.728694
    35  C    8.182179   8.912992   8.640476   7.553679   6.638917
    36  C    8.340875   8.903454   8.329729   7.038976   6.286941
    37  C    9.472592  10.125804   9.768345   8.667535   7.857889
    38  H    7.808365   8.622178   8.510221   7.536945   6.550800
    39  C    9.614650  10.121867   9.499200   8.227959   7.568327
    40  H    8.115291   8.621216   7.958800   6.610225   5.916747
    41  C   10.131713  10.688531  10.169665   8.979575   8.276585
    42  H   10.086354  10.758744  10.475513   9.448459   8.635911
    43  H   10.319081  10.748652  10.021552   8.716562   8.157907
    44  H   11.166801  11.685639  11.132523   9.951681   9.304412
    45  Br   6.408594   7.485879   7.530653   6.499760   5.200677
    46  Br   5.874270   6.683616   6.849242   6.220489   5.293402
                    6          7          8          9         10
     6  C    0.000000
     7  S    1.775223   0.000000
     8  C    2.745404   1.776130   0.000000
     9  C    3.096169   2.785185   1.399133   0.000000
    10  S    2.769956   3.255615   2.767175   1.775030   0.000000
    11  C    4.438757   4.080414   2.429770   1.394899   2.727863
    12  C    5.276436   4.571554   2.798294   2.407633   4.027851
    13  C    5.078503   4.035065   2.414208   2.773578   4.547131
    14  C    3.958907   2.733073   1.394472   2.408838   4.055541
    15  H    6.024568   4.875296   3.393379   3.858751   5.632107
    16  H    4.280069   2.852669   2.150826   3.394275   4.917435
    17  H    5.037600   4.938498   3.410907   2.153750   2.847852
    18  H    6.318784   5.655966   3.883101   3.390515   4.873633
    19  H    2.152476   2.859703   4.288156   5.043418   4.921711
    20  H    3.410049   4.935307   4.988360   4.248948   2.846982
    21  H    3.395690   4.882761   6.001955   6.297313   5.634693
    22  H    3.883254   5.658146   6.268172   5.997353   4.872067
    23  C    3.810990   3.665563   3.758558   3.291035   2.408994
    24  H    3.098950   2.789448   3.298407   3.226218   2.585619
    25  C    4.853500   4.324018   3.883108   3.301315   3.020730
    26  H    4.866951   4.456704   3.618449   2.726065   2.610681
    27  C    4.520786   4.839601   5.047925   4.396978   3.017998
    28  H    5.423185   5.546454   5.815050   5.248953   4.031879
    29  C    4.157070   4.916041   5.503992   5.000629   3.425180
    30  H    3.721690   4.809622   5.299821   4.703109   3.005442
    31  H    5.178586   5.986877   6.592260   6.041411   4.416864
    32  H    3.802628   4.452663   5.365171   5.143133   3.776091
    33  H    5.023365   5.444836   5.342959   4.430256   2.980459
    34  C    6.256486   5.793551   5.381249   4.721020   4.277030
    35  C    7.005339   6.434731   6.299364   5.850665   5.388682
    36  C    7.039013   6.754774   6.095303   5.176508   4.667883
    37  C    8.313965   7.816433   7.643106   7.105827   6.561692
    38  H    6.712721   6.015292   6.124997   5.908356   5.515762
    39  C    8.347483   8.087159   7.481807   6.568502   5.990347
    40  H    6.787893   6.617177   5.749749   4.662781   4.202062
    41  C    8.920333   8.555762   8.164062   7.419062   6.826294
    42  H    8.994879   8.442451   8.418382   7.994247   7.451767
    43  H    9.045651   8.880209   8.149996   7.122324   6.533602
    44  H    9.973903   9.633268   9.247240   8.484693   7.862027
    45  Br   5.139936   3.947431   3.478000   3.532380   4.086409
    46  Br   5.102307   4.590338   5.449823   5.598269   4.999738
                   11         12         13         14         15
    11  C    0.000000
    12  C    1.391743   0.000000
    13  C    2.410264   1.393060   0.000000
    14  C    2.793231   2.418364   1.392363   0.000000
    15  H    3.394678   2.152806   1.085192   2.144610   0.000000
    16  H    3.878648   3.401400   2.153099   1.085493   2.470364
    17  H    1.085880   2.156248   3.398035   3.878949   4.296995
    18  H    2.147047   1.084810   2.155846   3.402386   2.486538
    19  H    6.339364   6.930445   6.405040   5.120672   7.160274
    20  H    5.048876   6.319942   6.837617   6.263205   7.885664
    21  H    7.504061   8.344340   8.127574   7.016956   8.974930
    22  H    6.994197   8.093768   8.298368   7.465076   9.269506
    23  C    4.200345   5.252377   5.551677   4.923777   6.542257
    24  H    4.371786   5.305237   5.345330   4.481558   6.310990
    25  C    3.765846   4.625855   5.048552   4.742199   5.946432
    26  H    2.888925   3.835889   4.503051   4.426088   5.429857
    27  C    5.226093   6.426870   6.884165   6.296870   7.907731
    28  H    6.013547   7.129697   7.551603   6.980910   8.527093
    29  C    6.028208   7.274301   7.626968   6.856889   8.677848
    30  H    5.718279   7.019802   7.431027   6.688736   8.505429
    31  H    7.001063   8.273138   8.681680   7.941081   9.733332
    32  H    6.320603   7.465281   7.618842   6.688795   8.634420
    33  H    5.019712   6.290266   6.957833   6.561640   7.990699
    34  C    4.966420   5.778149   6.320158   6.159382   7.142490
    35  C    6.220416   6.943183   7.317622   7.039051   8.077729
    36  C    5.119174   5.970945   6.773138   6.842596   7.584252
    37  C    7.355271   8.072350   8.541386   8.359899   9.267557
    38  H    6.459145   7.122890   7.297059   6.849123   8.034437
    39  C    6.457759   7.259766   8.085984   8.201060   8.846702
    40  H    4.418232   5.325101   6.288166   6.484204   7.120413
    41  C    7.461898   8.213618   8.883705   8.877343   9.613757
    42  H    8.316420   8.991783   9.363872   9.112578  10.055505
    43  H    6.853905   7.650920   8.605938   8.844903   9.348070
    44  H    8.483115   9.216348   9.914342   9.945106  10.618252
    45  Br   3.959338   4.264269   4.208912   3.851422   4.890131
    46  Br   6.640234   7.412137   7.297907   6.393881   8.121066
                   16         17         18         19         20
    16  H    0.000000
    17  H    4.964291   0.000000
    18  H    4.298499   2.480110   0.000000
    19  H    4.998916   7.048107   7.983954   0.000000
    20  H    6.982486   4.920198   7.070671   4.962616   0.000000
    21  H    7.117047   7.939336   9.320993   2.470080   4.295718
    22  H    7.907762   7.088213   8.938466   4.297869   2.475974
    23  C    5.578031   4.396110   6.082962   5.643631   4.565172
    24  H    4.975948   4.792344   6.248079   4.739256   4.626188
    25  C    5.480277   3.905521   5.295497   6.743914   5.596557
    26  H    5.315197   2.873818   4.420331   6.895502   5.273329
    27  C    6.982938   5.171940   7.185609   6.291224   4.321677
    28  H    7.613623   5.962242   7.849746   7.067415   5.385850
    29  C    7.447633   6.030445   8.116830   5.637316   3.727562
    30  H    7.327137   5.670581   7.854614   5.269655   2.668963
    31  H    8.534452   6.908904   9.073371   6.522021   4.357406
    32  H    7.134915   6.501071   8.388972   4.983926   4.183480
    33  H    7.368891   4.742045   6.930656   6.947053   4.170003
    34  C    6.888347   4.884102   6.268209   8.123719   6.588029
    35  C    7.626236   6.233856   7.462814   8.675405   7.579865
    36  C    7.692793   4.748153   6.265462   9.040727   6.779483
    37  C    8.969309   7.238167   8.482455   9.996503   8.585254
    38  H    7.302434   6.639731   7.748667   8.189862   7.709617
    39  C    9.031458   6.013566   7.457496  10.319584   7.892761
    40  H    7.423877   3.884322   5.542882   8.876873   6.265325
    41  C    9.602769   7.149971   8.482416  10.757153   8.735983
    42  H    9.637812   8.259930   9.428250  10.543109   9.418599
    43  H    9.734074   6.262800   7.723849  11.079780   8.265840
    44  H   10.668590   8.121275   9.428047  11.799142   9.660097
    45  Br   4.338936   4.509623   4.973794   6.703088   6.846300
    46  Br   6.633297   7.045162   8.301429   6.111474   6.678517
                   21         22         23         24         25
    21  H    0.000000
    22  H    2.488101   0.000000
    23  C    6.691403   6.281952   0.000000
    24  H    6.024641   5.996688   1.076730   0.000000
    25  C    7.987765   7.543924   1.518572   2.251245   0.000000
    26  H    8.035897   7.404620   2.133127   2.862483   1.091887
    27  C    6.842446   6.048792   1.496985   2.253413   2.578474
    28  H    7.707402   7.015515   2.062340   2.783821   2.793311
    29  C    5.783566   4.972533   2.553434   2.778560   3.941473
    30  H    5.116295   4.001186   2.999352   3.173218   4.357850
    31  H    6.417864   5.447190   3.455875   3.775141   4.717882
    32  H    5.337498   5.006329   2.711294   2.523451   4.197678
    33  H    7.325500   6.197623   2.129748   3.062978   2.754863
    34  C    9.238990   8.620132   2.564579   3.444736   1.513470
    35  C    9.868932   9.424530   3.273231   3.957220   2.552537
    36  C    9.948562   9.016482   3.515060   4.518044   2.493144
    37  C   11.072501  10.481864   4.526621   5.276754   3.819500
    38  H    9.526026   9.342605   3.215493   3.624105   2.765349
    39  C   11.147712  10.120931   4.710657   5.714842   3.787732
    40  H    9.688970   8.616652   3.655615   4.658205   2.673888
    41  C   11.673328  10.812663   5.130008   6.036396   4.308024
    42  H   11.659935  11.188311   5.275927   5.907956   4.693962
    43  H   11.783644  10.576813   5.552410   6.590882   4.643472
    44  H   12.658184  11.733074   6.179848   7.084005   5.393773
    45  Br   8.456401   8.524805   2.879561   2.898113   1.957457
    46  Br   7.435989   7.698452   2.817691   2.467142   3.540326
                   26         27         28         29         30
    26  H    0.000000
    27  C    3.057637   0.000000
    28  H    3.504056   1.094859   0.000000
    29  C    4.362132   1.523171   2.159535   0.000000
    30  H    4.535736   2.183482   3.067292   1.092567   0.000000
    31  H    5.169531   2.151908   2.390788   1.093603   1.761355
    32  H    4.765018   2.167190   2.608620   1.093464   1.777567
    33  H    2.894578   1.096985   1.742021   2.179853   2.470521
    34  C    2.095884   2.942485   2.662137   4.451594   5.044350
    35  C    3.390785   3.497928   2.803727   4.865523   5.674372
    36  C    2.487019   3.570843   3.395974   5.065263   5.503775
    37  C    4.505673   4.442982   3.599446   5.756614   6.597099
    38  H    3.780960   3.620623   2.909740   4.808671   5.692556
    39  C    3.879910   4.506257   4.082836   5.930813   6.455616
    40  H    2.207922   3.766218   3.891535   5.184480   5.409285
    41  C    4.705078   4.887204   4.177864   6.247673   6.958599
    42  H    5.476569   5.161995   4.206090   6.342739   7.270368
    43  H    4.537824   5.257531   4.930348   6.621800   7.039023
    44  H    5.766601   5.831163   5.067612   7.119915   7.845193
    45  Br   2.436036   4.257793   4.376988   5.399424   5.822352
    46  Br   4.564075   3.239800   2.881541   3.619826   4.520542
                   31         32         33         34         35
    31  H    0.000000
    32  H    1.770461   0.000000
    33  H    2.595465   3.079256   0.000000
    34  C    4.938599   4.848513   2.917119   0.000000
    35  C    5.188976   5.091928   3.739726   1.396648   0.000000
    36  C    5.430476   5.691458   3.094305   1.396234   2.413189
    37  C    5.858669   6.082819   4.511961   2.413015   1.390893
    38  H    5.187563   4.797553   4.148667   2.149652   1.085013
    39  C    6.077279   6.596862   3.999886   2.422390   2.791812
    40  H    5.633220   5.894320   3.085710   2.154234   3.398729
    41  C    6.283449   6.777864   4.634106   2.796235   2.419802
    42  H    6.355085   6.554385   5.362360   3.394324   2.144785
    43  H    6.711545   7.386435   4.579937   3.403223   3.877582
    44  H    7.038153   7.670775   5.542778   3.882142   3.402682
    45  Br   6.266405   5.318556   4.652234   2.892000   3.385624
    46  Br   4.131511   3.027946   4.268442   3.930396   3.516926
                   36         37         38         39         40
    36  C    0.000000
    37  C    2.778901   0.000000
    38  H    3.394542   2.155226   0.000000
    39  C    1.394655   2.411099   3.876461   0.000000
    40  H    1.087123   3.866001   4.292147   2.151911   0.000000
    41  C    2.412455   1.396126   3.405105   1.392526   3.396068
    42  H    3.864859   1.085967   2.476537   3.396180   4.951959
    43  H    2.151091   3.398784   4.962219   1.085799   2.472730
    44  H    3.398227   2.156686   4.301400   2.153667   4.294431
    45  Br   3.968271   4.681216   3.159437   5.124626   4.191889
    46  Br   5.242386   4.607881   2.669564   6.032427   5.841094
                   41         42         43         44         45
    41  C    0.000000
    42  H    2.155339   0.000000
    43  H    2.155427   4.298356   0.000000
    44  H    1.085914   2.484823   2.486851   0.000000
    45  Br   5.416487   5.337019   6.014066   6.457419   0.000000
    46  Br   5.772096   4.790160   7.066631   6.666480   3.783465
                   46
    46  Br   0.000000
 Stoichiometry    C22H20Br2S2
 Framework group  C1[X(C22H20Br2S2)]
 Deg. of freedom   132
 Full point group                 C1      NOp   1
 Largest Abelian subgroup         C1      NOp   1
 Largest concise Abelian subgroup C1      NOp   1
                         Standard orientation:                         
 ---------------------------------------------------------------------
 Center     Atomic      Atomic             Coordinates (Angstroms)
 Number     Number       Type             X           Y           Z
 ---------------------------------------------------------------------
      1          6           0        4.286686   -1.572825   -0.588068
      2          6           0        4.870400   -2.409521    0.357353
      3          6           0        4.410764   -2.415950    1.674132
      4          6           0        3.346223   -1.601115    2.040606
      5          6           0        2.729544   -0.797853    1.079503
      6          6           0        3.203421   -0.764073   -0.235105
      7         16           0        2.467945    0.274365   -1.472900
      8          6           0        2.137499    1.747788   -0.537770
      9          6           0        1.623652    1.704657    0.762874
     10         16           0        1.311704    0.153836    1.568088
     11          6           0        1.302998    2.878869    1.444161
     12          6           0        1.462752    4.106480    0.808238
     13          6           0        1.969070    4.155612   -0.488622
     14          6           0        2.323563    2.984902   -1.153789
     15          1           0        2.102478    5.111393   -0.984936
     16          1           0        2.733501    3.030821   -2.157850
     17          1           0        0.925892    2.830323    2.461299
     18          1           0        1.198662    5.020324    1.329734
     19          1           0        4.671712   -1.543467   -1.602519
     20          1           0        2.984907   -1.597452    3.064314
     21          1           0        5.703745   -3.041569    0.068378
     22          1           0        4.881605   -3.051269    2.416704
     23          6           0       -0.564746   -0.715387    0.332515
     24          1           0        0.116336   -0.858362   -0.489088
     25          6           0       -1.435686    0.528058    0.369500
     26          1           0       -1.033265    1.210577    1.120794
     27          6           0       -0.928795   -1.842634    1.247800
     28          1           0       -1.910148   -2.174355    0.893368
     29          6           0        0.044941   -3.013814    1.262860
     30          1           0        0.924071   -2.810262    1.878814
     31          1           0       -0.449281   -3.895223    1.680990
     32          1           0        0.373682   -3.257724    0.248908
     33          1           0       -1.103629   -1.450614    2.257320
     34          6           0       -2.883292    0.299226    0.747206
     35          6           0       -3.788041   -0.344624   -0.099855
     36          6           0       -3.300987    0.714276    2.013198
     37          6           0       -5.089461   -0.584072    0.328578
     38          1           0       -3.456276   -0.688999   -1.073811
     39          6           0       -4.606089    0.472408    2.441301
     40          1           0       -2.600155    1.215175    2.676350
     41          6           0       -5.506961   -0.167750    1.594097
     42          1           0       -5.784958   -1.091580   -0.333270
     43          1           0       -4.918057    0.797134    3.429323
     44          1           0       -6.526087   -0.352523    1.920365
     45         35           0       -1.256030    1.569121   -1.278392
     46         35           0       -1.399795   -2.152821   -1.942536
 ---------------------------------------------------------------------
 Rotational constants (GHZ):           0.1815407           0.1132798           0.0964311
 Standard basis: 6-31+G(d,p) (6D, 7F)
 There are   632 symmetry adapted cartesian basis functions of A   symmetry.
 There are   632 symmetry adapted basis functions of A   symmetry.
   632 basis functions,  1130 primitive gaussians,   632 cartesian basis functions
   127 alpha electrons      127 beta electrons
       nuclear repulsion energy      3928.1481316724 Hartrees.
 NAtoms=   46 NActive=   46 NUniq=   46 SFac= 1.00D+00 NAtFMM=   60 NAOKFM=F Big=F
 Integral buffers will be    131072 words long.
 Raffenetti 2 integral format.
 Two-electron integral symmetry is turned on.
 Nuclear repulsion after empirical dispersion term =     3928.1031985794 Hartrees.
 ------------------------------------------------------------------------------
 Polarizable Continuum Model (PCM)
 =================================
 Model                : PCM.
 Atomic radii         : SMD-Coulomb.
 Polarization charges : Total charges.
 Charge compensation  : None.
 Solution method      : Matrix inversion.
 Cavity type          : VdW (van der Waals Surface) (Alpha=1.000).
 Cavity algorithm     : GePol (No added spheres)
                        Default sphere list used, NSphG=   46.
                        Lebedev-Laikov grids with approx.  5.0 points / Ang**2.
                        Smoothing algorithm: York/Karplus (Gamma=1.0000).
                        Polarization charges: spherical gaussians, with
                                              point-specific exponents (IZeta= 3).
                        Self-potential: point-specific (ISelfS= 7).
                        Self-field    : sphere-specific E.n sum rule (ISelfD= 2).
 1st derivatives      : Analytical E(r).r(x)/FMM algorithm (CHGder, D1EAlg=3).
                        Cavity 1st derivative terms included.
 Solvent              : Dichloromethane, Eps=   8.930000 Eps(inf)=   2.028346
 ------------------------------------------------------------------------------
 ------------------------------------------------------------------------------
 Atomic radii for non-electrostatic terms: SMD-CDS.
 ------------------------------------------------------------------------------
 Nuclear repulsion after PCM non-electrostatic terms =     3928.0853612107 Hartrees.
 One-electron integrals computed using PRISM.
 NBasis=   632 RedAO= T EigKep=  1.04D-06  NBF=   632
 NBsUse=   630 1.00D-06 EigRej=  9.55D-07 NBFU=   630
 Initial guess from the checkpoint file:  "/home/ansgus3642/gaussian/scratch/Gau-116764.chk"
 B after Tr=     0.000000    0.000000    0.000000
         Rot=    0.999777    0.020718   -0.002347   -0.003393 Ang=   2.42 deg.
 ExpMin= 3.50D-02 ExpMax= 5.74D+05 ExpMxC= 5.74D+03 IAcc=3 IRadAn=         5 AccDes= 0.00D+00
 Harris functional with IExCor= 4639 and IRadAn=       5 diagonalized for initial guess.
 HarFok:  IExCor= 4639 AccDes= 0.00D+00 IRadAn=         5 IDoV= 1 UseB2=F ITyADJ=14
 ICtDFT=  3500011 ScaDFX=  1.000000  1.000000  1.000000  1.000000
 FoFCou: FMM=F IPFlag=           0 FMFlag=      100000 FMFlg1=           0
         NFxFlg=           0 DoJE=T BraDBF=F KetDBF=T FulRan=T
         wScrn=  0.000000 ICntrl=       500 IOpCl=  0 I1Cent=   200000004 NGrid=           0
         NMat0=    1 NMatS0=      1 NMatT0=    0 NMatD0=    1 NMtDS0=    0 NMtDT0=    0
 Petite list used in FoFCou.
 Requested convergence on RMS density matrix=1.00D-08 within 128 cycles.
 Requested convergence on MAX density matrix=1.00D-06.
 Requested convergence on             energy=1.00D-06.
 No special actions if energy rises.
 Inv3:  Mode=1 IEnd=    35130252.
 Iteration    1 A*A^-1 deviation from unit magnitude is 3.77D-15 for    572.
 Iteration    1 A*A^-1 deviation from orthogonality  is 2.55D-15 for   1824    619.
 Iteration    1 A^-1*A deviation from unit magnitude is 4.22D-15 for    572.
 Iteration    1 A^-1*A deviation from orthogonality  is 2.21D-15 for    803    508.
 Error on total polarization charges =  0.04869
 SCF Done:  E(RwB97XD) =  -6790.02048469     A.U. after   20 cycles
            NFock= 20  Conv=0.46D-08     -V/T= 2.0064
 SMD-CDS (non-electrostatic) energy       (kcal/mol) =     -11.19
 (included in total energy above)
 D1PCM: PCM CHGder 1st derivatives, ID1Alg=3 FixD1E=F DoIter=F DoCFld=F I1PDM=0.
 Calling FoFJK, ICntrl=      2127 FMM=F ISym2X=0 I1Cent= 0 IOpClX= 0 NMat=1 NMatS=1 NMatT=0.
 ***** Axes restored to original set *****
 -------------------------------------------------------------------
 Center     Atomic                   Forces (Hartrees/Bohr)
 Number     Number              X              Y              Z
 -------------------------------------------------------------------
      1        6          -0.000146660   -0.000139853   -0.000143733
      2        6           0.000086526    0.000036983    0.000081769
      3        6          -0.000044743   -0.000087340   -0.000062566
      4        6           0.000086370    0.000249145    0.000034849
      5        6          -0.000113106   -0.000266842   -0.000015929
      6        6           0.000169989    0.000180133    0.000142446
      7       16          -0.000016724   -0.000162642    0.000006355
      8        6           0.000197039   -0.000000925    0.000165700
      9        6          -0.000184671   -0.000033955   -0.000479018
     10       16           0.001577807    0.000376803    0.001473262
     11        6           0.000242991   -0.000018726    0.000222621
     12        6          -0.000132003   -0.000020216   -0.000029698
     13        6           0.000086975    0.000003516    0.000063964
     14        6          -0.000166181    0.000081368   -0.000125861
     15        1           0.000020683   -0.000015351    0.000021162
     16        1           0.000012536    0.000060580    0.000037869
     17        1          -0.000030711    0.000093609   -0.000054416
     18        1           0.000009492   -0.000013560    0.000030730
     19        1          -0.000000327    0.000031547    0.000015666
     20        1           0.000015816   -0.000015581   -0.000017715
     21        1           0.000000436    0.000013581   -0.000012254
     22        1           0.000019733   -0.000014194    0.000003436
     23        6           0.000232575    0.002065901    0.003129747
     24        1           0.000458247    0.000058327   -0.000762568
     25        6          -0.001363502   -0.000426661   -0.000627728
     26        1           0.000524309   -0.000394068   -0.000225801
     27        6          -0.000047704   -0.000371424   -0.000168393
     28        1           0.000056829   -0.000128711   -0.000105603
     29        6           0.000039677   -0.000260572   -0.000083553
     30        1           0.000117174    0.000097762   -0.000100286
     31        1           0.000024987    0.000029437    0.000085025
     32        1          -0.000080670   -0.000072358    0.000054598
     33        1          -0.000378473    0.000010744    0.000031737
     34        6           0.000014219    0.000284857    0.000047190
     35        6           0.000191687   -0.000352426   -0.000080665
     36        6          -0.000124589    0.000156777    0.000021981
     37        6           0.000078876    0.000046453    0.000025608
     38        1          -0.000000676   -0.000036750   -0.000114434
     39        6           0.000036342    0.000119784   -0.000003962
     40        1          -0.000174870    0.000162135    0.000238506
     41        6           0.000048762   -0.000102057   -0.000022633
     42        1          -0.000002975    0.000008638    0.000008119
     43        1          -0.000007735   -0.000034251    0.000019106
     44        1           0.000004231    0.000006540   -0.000003361
     45       35           0.000002288    0.000020444   -0.000179415
     46       35          -0.001340279   -0.001226600   -0.002541856
 -------------------------------------------------------------------
 Cartesian Forces:  Max     0.003129747 RMS     0.000498257

 GradGradGradGradGradGradGradGradGradGradGradGradGradGradGradGradGradGrad
 Berny optimization.
 FormGI is forming the generalized inverse of G from B-inverse, IUseBI=4.
 Internal  Forces:  Max     0.003510359 RMS     0.000381489
 Search for a saddle point.
 Step number   4 out of a maximum of  268
 All quantities printed in internal units (Hartrees-Bohrs-Radians)
 Swapping is turned off.
 Update second derivatives using D2CorX and points    3    4
 ITU=  0  0  0  0
     Eigenvalues ---   -0.01483   0.00227   0.00339   0.00958   0.01141
     Eigenvalues ---    0.01174   0.01234   0.01441   0.01518   0.01598
     Eigenvalues ---    0.01708   0.01782   0.01801   0.01811   0.01822
     Eigenvalues ---    0.01881   0.02085   0.02097   0.02212   0.02269
     Eigenvalues ---    0.02338   0.02399   0.02527   0.02547   0.02561
     Eigenvalues ---    0.02583   0.02717   0.02795   0.02815   0.02854
     Eigenvalues ---    0.02867   0.03029   0.03119   0.03223   0.03500
     Eigenvalues ---    0.03585   0.03775   0.04146   0.04556   0.04638
     Eigenvalues ---    0.04787   0.06058   0.06229   0.06832   0.07865
     Eigenvalues ---    0.07924   0.09483   0.10153   0.10928   0.11032
     Eigenvalues ---    0.11074   0.11553   0.11764   0.11811   0.12010
     Eigenvalues ---    0.12202   0.12314   0.12323   0.12349   0.12474
     Eigenvalues ---    0.12516   0.12563   0.12899   0.12964   0.14454
     Eigenvalues ---    0.15341   0.15638   0.16392   0.16633   0.16990
     Eigenvalues ---    0.17524   0.17879   0.18615   0.18781   0.19191
     Eigenvalues ---    0.19328   0.19370   0.19499   0.19587   0.20162
     Eigenvalues ---    0.20692   0.21715   0.22633   0.23406   0.23596
     Eigenvalues ---    0.24842   0.25242   0.27146   0.28261   0.29295
     Eigenvalues ---    0.29906   0.30734   0.31550   0.31704   0.33629
     Eigenvalues ---    0.34074   0.34658   0.34877   0.34964   0.35413
     Eigenvalues ---    0.36192   0.36321   0.36483   0.36537   0.36646
     Eigenvalues ---    0.36670   0.36700   0.36720   0.36791   0.36808
     Eigenvalues ---    0.36867   0.36992   0.37038   0.37052   0.37723
     Eigenvalues ---    0.39985   0.42326   0.42672   0.42735   0.43037
     Eigenvalues ---    0.43114   0.43633   0.46949   0.48339   0.48420
     Eigenvalues ---    0.48438   0.48538   0.48757   0.51847   0.52201
     Eigenvalues ---    0.52228   0.63568
 Eigenvectors required to have negative eigenvalues:
                          R18       A47       D82       D84       D69
   1                   -0.66909   0.25712   0.24521   0.22934  -0.22224
                          D83       D74       D73       D75       D78
   1                    0.22184  -0.21014  -0.18957  -0.17487   0.14750
 RFO step:  Lambda0=1.397612690D-06 Lambda=-6.73240148D-04.
 Linear search not attempted -- option 19 set.
 Iteration  1 RMS(Cart)=  0.06728509 RMS(Int)=  0.00193402
 Iteration  2 RMS(Cart)=  0.00328051 RMS(Int)=  0.00001040
 Iteration  3 RMS(Cart)=  0.00000710 RMS(Int)=  0.00000971
 Iteration  4 RMS(Cart)=  0.00000000 RMS(Int)=  0.00000971
 Variable       Old X    -DE/DX   Delta X   Delta X   Delta X     New X
                                 (Linear)    (Quad)   (Total)
    R1        2.62842   0.00001   0.00000   0.00011   0.00011   2.62853
    R2        2.64030  -0.00002   0.00000  -0.00003  -0.00003   2.64027
    R3        2.05122  -0.00001   0.00000  -0.00007  -0.00007   2.05115
    R4        2.63562  -0.00001   0.00000  -0.00006  -0.00006   2.63556
    R5        2.05055   0.00000   0.00000  -0.00001  -0.00001   2.05054
    R6        2.62632   0.00008   0.00000   0.00029   0.00029   2.62660
    R7        2.04993   0.00002   0.00000   0.00008   0.00008   2.05001
    R8        2.63834  -0.00004   0.00000  -0.00004  -0.00004   2.63830
    R9        2.05150  -0.00002   0.00000  -0.00004  -0.00004   2.05146
   R10        2.64149   0.00000   0.00000   0.00018   0.00018   2.64167
   R11        3.35643   0.00009   0.00000   0.00053   0.00053   3.35696
   R12        3.35468  -0.00002   0.00000  -0.00013  -0.00013   3.35455
   R13        3.35640   0.00009   0.00000   0.00066   0.00065   3.35705
   R14        2.64398  -0.00009   0.00000  -0.00005  -0.00005   2.64393
   R15        2.63517   0.00016   0.00000   0.00061   0.00061   2.63578
   R16        3.35432   0.00006   0.00000   0.00119   0.00119   3.35551
   R17        2.63598   0.00008   0.00000   0.00053   0.00053   2.63651
   R18        4.55234   0.00215   0.00000   0.06004   0.06004   4.61238
   R19        2.63001  -0.00009   0.00000  -0.00017  -0.00017   2.62984
   R20        2.05202  -0.00005   0.00000  -0.00019  -0.00019   2.05182
   R21        2.63250  -0.00003   0.00000  -0.00004  -0.00004   2.63246
   R22        2.04999   0.00000   0.00000   0.00001   0.00001   2.05001
   R23        2.63118   0.00002   0.00000  -0.00016  -0.00016   2.63102
   R24        2.05072  -0.00002   0.00000  -0.00008  -0.00008   2.05064
   R25        2.05128  -0.00002   0.00000  -0.00014  -0.00014   2.05115
   R26        2.03472   0.00201   0.00000   0.00549   0.00549   2.04021
   R27        2.86968  -0.00005   0.00000  -0.00615  -0.00615   2.86353
   R28        2.82889   0.00046   0.00000  -0.00501  -0.00501   2.82389
   R29        4.66222   0.00302   0.00000   0.06645   0.06645   4.72867
   R30        2.06337  -0.00021   0.00000  -0.00037  -0.00037   2.06299
   R31        2.86004  -0.00007   0.00000  -0.00298  -0.00298   2.85706
   R32        3.69906   0.00016   0.00000   0.00486   0.00486   3.70392
   R33        2.06898   0.00002   0.00000   0.00120   0.00120   2.07018
   R34        2.87838   0.00022   0.00000  -0.00162  -0.00162   2.87675
   R35        2.07300   0.00010   0.00000   0.00063   0.00063   2.07363
   R36        2.06465   0.00005   0.00000   0.00029   0.00029   2.06494
   R37        2.06661  -0.00001   0.00000  -0.00004  -0.00004   2.06657
   R38        2.06635  -0.00007   0.00000   0.00003   0.00003   2.06637
   R39        2.63928   0.00008   0.00000   0.00153   0.00153   2.64081
   R40        2.63850   0.00041   0.00000   0.00002   0.00002   2.63852
   R41        2.62841  -0.00010   0.00000  -0.00121  -0.00121   2.62719
   R42        2.05038   0.00011   0.00000   0.00139   0.00139   2.05176
   R43        2.63552  -0.00005   0.00000   0.00086   0.00086   2.63638
   R44        2.05436   0.00012   0.00000  -0.00025  -0.00025   2.05411
   R45        2.63830  -0.00003   0.00000   0.00035   0.00036   2.63865
   R46        2.05218  -0.00001   0.00000   0.00008   0.00008   2.05226
   R47        2.63149   0.00002   0.00000  -0.00050  -0.00050   2.63100
   R48        2.05186   0.00001   0.00000   0.00007   0.00007   2.05194
   R49        2.05208  -0.00001   0.00000  -0.00003  -0.00003   2.05205
    A1        2.09655  -0.00001   0.00000   0.00002   0.00002   2.09657
    A2        2.09747   0.00003   0.00000   0.00020   0.00020   2.09767
    A3        2.08916  -0.00001   0.00000  -0.00022  -0.00022   2.08894
    A4        2.10158  -0.00002   0.00000  -0.00018  -0.00018   2.10140
    A5        2.08480  -0.00001   0.00000  -0.00005  -0.00005   2.08476
    A6        2.09652   0.00003   0.00000   0.00025   0.00025   2.09677
    A7        2.09288   0.00001   0.00000   0.00019   0.00019   2.09307
    A8        2.10128  -0.00002   0.00000  -0.00011  -0.00011   2.10117
    A9        2.08902   0.00001   0.00000  -0.00009  -0.00009   2.08893
   A10        2.08763   0.00001   0.00000  -0.00002  -0.00002   2.08761
   A11        2.10084  -0.00002   0.00000  -0.00020  -0.00020   2.10064
   A12        2.09462   0.00001   0.00000   0.00019   0.00019   2.09481
   A13        2.10782  -0.00005   0.00000  -0.00029  -0.00029   2.10753
   A14        2.06179   0.00011   0.00000   0.00043   0.00043   2.06222
   A15        2.11341  -0.00006   0.00000  -0.00009  -0.00009   2.11333
   A16        2.07881   0.00006   0.00000   0.00025   0.00025   2.07905
   A17        2.07564  -0.00011   0.00000  -0.00027  -0.00027   2.07537
   A18        2.12874   0.00004   0.00000   0.00001   0.00001   2.12875
   A19        1.76730   0.00001   0.00000  -0.00043  -0.00044   1.76686
   A20        2.13198  -0.00011   0.00000  -0.00098  -0.00098   2.13100
   A21        2.06980   0.00018   0.00000   0.00129   0.00129   2.07109
   A22        2.07946  -0.00007   0.00000  -0.00040  -0.00040   2.07906
   A23        2.10968   0.00011   0.00000   0.00059   0.00059   2.11027
   A24        2.10890   0.00005   0.00000   0.00006   0.00005   2.10895
   A25        2.06406  -0.00016   0.00000  -0.00049  -0.00049   2.06357
   A26        1.77528  -0.00004   0.00000   0.00058   0.00057   1.77585
   A27        1.86228  -0.00002   0.00000   0.00124   0.00122   1.86350
   A28        1.79207  -0.00001   0.00000  -0.01292  -0.01292   1.77915
   A29        2.08629   0.00001   0.00000   0.00010   0.00010   2.08638
   A30        2.09404   0.00009   0.00000   0.00103   0.00103   2.09507
   A31        2.10284  -0.00010   0.00000  -0.00114  -0.00114   2.10171
   A32        2.09232  -0.00001   0.00000  -0.00011  -0.00011   2.09221
   A33        2.08915  -0.00002   0.00000  -0.00027  -0.00027   2.08888
   A34        2.10168   0.00003   0.00000   0.00036   0.00036   2.10205
   A35        2.10321   0.00003   0.00000   0.00009   0.00009   2.10330
   A36        2.09614  -0.00002   0.00000   0.00005   0.00005   2.09619
   A37        2.08375  -0.00001   0.00000  -0.00013  -0.00013   2.08362
   A38        2.09545  -0.00001   0.00000   0.00028   0.00028   2.09573
   A39        2.09040   0.00007   0.00000   0.00065   0.00064   2.09105
   A40        2.09725  -0.00006   0.00000  -0.00089  -0.00089   2.09636
   A41        1.51734   0.00022   0.00000  -0.01195  -0.01196   1.50538
   A42        1.71004   0.00070   0.00000   0.00671   0.00668   1.71673
   A43        1.71887  -0.00039   0.00000   0.00249   0.00240   1.72128
   A44        2.08299  -0.00048   0.00000   0.00187   0.00190   2.08489
   A45        2.11810   0.00004   0.00000  -0.01062  -0.01063   2.10747
   A46        2.05129   0.00029   0.00000   0.00926   0.00924   2.06053
   A47        1.70165   0.00351   0.00000   0.02052   0.02052   1.72217
   A48        1.89359  -0.00031   0.00000  -0.00706  -0.00710   1.88649
   A49        2.01622   0.00010   0.00000   0.00652   0.00652   2.02274
   A50        1.94158  -0.00025   0.00000  -0.00356  -0.00356   1.93802
   A51        1.84971   0.00038   0.00000   0.00880   0.00881   1.85852
   A52        1.78542   0.00010   0.00000  -0.00123  -0.00125   1.78417
   A53        1.95875   0.00000   0.00000  -0.00396  -0.00394   1.95481
   A54        1.82161   0.00009   0.00000  -0.00213  -0.00214   1.81947
   A55        2.01482  -0.00001   0.00000  -0.00048  -0.00050   2.01432
   A56        1.90957  -0.00005   0.00000   0.00190   0.00188   1.91145
   A57        1.92116  -0.00010   0.00000  -0.00449  -0.00449   1.91667
   A58        1.83727  -0.00006   0.00000  -0.00317  -0.00316   1.83411
   A59        1.94719   0.00012   0.00000   0.00734   0.00734   1.95452
   A60        1.95705  -0.00003   0.00000   0.00144   0.00144   1.95849
   A61        1.91197   0.00000   0.00000  -0.00031  -0.00032   1.91165
   A62        1.93322   0.00004   0.00000  -0.00321  -0.00321   1.93001
   A63        1.87365   0.00003   0.00000   0.00032   0.00032   1.87397
   A64        1.89908  -0.00003   0.00000   0.00022   0.00022   1.89930
   A65        1.88665  -0.00001   0.00000   0.00168   0.00168   1.88833
   A66        2.13880  -0.00076   0.00000  -0.00902  -0.00902   2.12979
   A67        2.05723   0.00071   0.00000   0.00784   0.00784   2.06507
   A68        2.08652   0.00005   0.00000   0.00109   0.00108   2.08760
   A69        2.09286  -0.00007   0.00000  -0.00050  -0.00051   2.09236
   A70        2.08594   0.00007   0.00000   0.00007   0.00007   2.08601
   A71        2.10361  -0.00001   0.00000   0.00044   0.00045   2.10406
   A72        2.10217  -0.00014   0.00000  -0.00163  -0.00165   2.10053
   A73        2.09118   0.00038   0.00000   0.00379   0.00378   2.09496
   A74        2.08970  -0.00023   0.00000  -0.00204  -0.00204   2.08766
   A75        2.10329   0.00005   0.00000   0.00023   0.00023   2.10352
   A76        2.08514  -0.00002   0.00000   0.00023   0.00023   2.08538
   A77        2.09472  -0.00004   0.00000  -0.00047  -0.00047   2.09425
   A78        2.09251   0.00002   0.00000   0.00106   0.00104   2.09355
   A79        2.09015   0.00000   0.00000  -0.00049  -0.00049   2.08966
   A80        2.10043  -0.00003   0.00000  -0.00049  -0.00049   2.09994
   A81        2.08875   0.00008   0.00000  -0.00011  -0.00012   2.08863
   A82        2.09700  -0.00004   0.00000   0.00027   0.00027   2.09727
   A83        2.09737  -0.00004   0.00000  -0.00015  -0.00015   2.09722
    D1       -0.03798   0.00004   0.00000   0.00217   0.00217  -0.03580
    D2        3.12917   0.00003   0.00000   0.00108   0.00108   3.13025
    D3        3.10130  -0.00002   0.00000   0.00005   0.00005   3.10135
    D4       -0.01474  -0.00002   0.00000  -0.00104  -0.00104  -0.01578
    D5        0.01319  -0.00007   0.00000  -0.00233  -0.00233   0.01086
    D6       -3.12641  -0.00003   0.00000   0.00112   0.00112  -3.12529
    D7       -3.12609  -0.00002   0.00000  -0.00022  -0.00022  -3.12631
    D8        0.01749   0.00002   0.00000   0.00323   0.00323   0.02072
    D9        0.02168  -0.00002   0.00000  -0.00228  -0.00228   0.01940
   D10       -3.11613   0.00000   0.00000  -0.00022  -0.00022  -3.11635
   D11        3.13755  -0.00001   0.00000  -0.00119  -0.00119   3.13636
   D12       -0.00027   0.00000   0.00000   0.00087   0.00087   0.00061
   D13        0.01911   0.00003   0.00000   0.00256   0.00256   0.02168
   D14       -3.13752  -0.00001   0.00000   0.00087   0.00087  -3.13665
   D15       -3.12623   0.00002   0.00000   0.00052   0.00052  -3.12572
   D16        0.00031  -0.00002   0.00000  -0.00117  -0.00117  -0.00086
   D17       -0.04407  -0.00007   0.00000  -0.00277  -0.00277  -0.04684
   D18        3.07847  -0.00002   0.00000   0.00021   0.00021   3.07868
   D19        3.11252  -0.00003   0.00000  -0.00109  -0.00108   3.11143
   D20       -0.04813   0.00001   0.00000   0.00190   0.00190  -0.04623
   D21        0.02783   0.00009   0.00000   0.00265   0.00265   0.03048
   D22       -3.11582   0.00005   0.00000  -0.00091  -0.00091  -3.11673
   D23       -3.09414   0.00004   0.00000  -0.00043  -0.00043  -3.09457
   D24        0.04540   0.00000   0.00000  -0.00399  -0.00399   0.04141
   D25        2.40834  -0.00003   0.00000   0.00018   0.00018   2.40853
   D26       -2.00330  -0.00007   0.00000  -0.01329  -0.01329  -2.01659
   D27       -0.75237   0.00001   0.00000   0.00317   0.00317  -0.74920
   D28        1.11917  -0.00002   0.00000  -0.01029  -0.01030   1.10887
   D29       -2.45337   0.00001   0.00000   0.00021   0.00021  -2.45316
   D30        0.69027   0.00006   0.00000   0.00376   0.00376   0.69404
   D31       -0.73141  -0.00005   0.00000  -0.00311  -0.00311  -0.73452
   D32        2.47772  -0.00002   0.00000  -0.00155  -0.00155   2.47617
   D33        0.02789   0.00004   0.00000   0.00320   0.00320   0.03109
   D34       -3.07747  -0.00004   0.00000  -0.00214  -0.00215  -3.07962
   D35        3.10158   0.00001   0.00000   0.00169   0.00169   3.10327
   D36       -0.00378  -0.00007   0.00000  -0.00366  -0.00366  -0.00744
   D37        3.04875   0.00003   0.00000   0.00194   0.00194   3.05069
   D38       -0.07912  -0.00003   0.00000  -0.00099  -0.00099  -0.08012
   D39       -0.02738   0.00006   0.00000   0.00349   0.00349  -0.02389
   D40        3.12794   0.00001   0.00000   0.00055   0.00055   3.12848
   D41        0.71137   0.00000   0.00000  -0.00261  -0.00261   0.70876
   D42       -1.21431   0.00004   0.00000  -0.00018  -0.00019  -1.21450
   D43       -2.46555   0.00008   0.00000   0.00261   0.00261  -2.46293
   D44        1.89197   0.00012   0.00000   0.00504   0.00503   1.89700
   D45        0.03035   0.00005   0.00000   0.00309   0.00309   0.03344
   D46       -3.11779   0.00002   0.00000   0.00130   0.00130  -3.11649
   D47       -3.07593  -0.00003   0.00000  -0.00214  -0.00214  -3.07807
   D48        0.05910  -0.00006   0.00000  -0.00393  -0.00393   0.05518
   D49       -0.63389  -0.00014   0.00000   0.01559   0.01558  -0.61832
   D50       -2.71459   0.00030   0.00000   0.01514   0.01515  -2.69945
   D51        1.48248  -0.00008   0.00000   0.00321   0.00321   1.48569
   D52        1.22569  -0.00020   0.00000   0.01171   0.01171   1.23740
   D53       -0.85501   0.00024   0.00000   0.01126   0.01128  -0.84373
   D54       -2.94112  -0.00013   0.00000  -0.00066  -0.00066  -2.94178
   D55       -0.02571  -0.00004   0.00000  -0.00233  -0.00233  -0.02804
   D56        3.12395   0.00000   0.00000  -0.00012  -0.00012   3.12382
   D57        3.12247   0.00000   0.00000  -0.00054  -0.00054   3.12193
   D58       -0.01106   0.00003   0.00000   0.00167   0.00167  -0.00939
   D59       -0.00529   0.00003   0.00000   0.00222   0.00222  -0.00308
   D60       -3.13313   0.00003   0.00000   0.00158   0.00157  -3.13156
   D61        3.12818   0.00000   0.00000  -0.00002  -0.00002   3.12817
   D62        0.00034  -0.00001   0.00000  -0.00066  -0.00066  -0.00031
   D63        0.03213  -0.00005   0.00000  -0.00280  -0.00280   0.02933
   D64       -3.12324   0.00001   0.00000   0.00016   0.00016  -3.12308
   D65       -3.12312  -0.00004   0.00000  -0.00217  -0.00217  -3.12529
   D66        0.00470   0.00002   0.00000   0.00080   0.00079   0.00549
   D67        2.97995   0.00005   0.00000  -0.00332  -0.00328   2.97667
   D68       -1.60271   0.00097   0.00000  -0.00228  -0.00228  -1.60499
   D69        1.26827   0.00038   0.00000   0.00137   0.00134   1.26961
   D70       -0.25178   0.00044   0.00000   0.02233   0.02230  -0.22947
   D71       -2.32481   0.00012   0.00000   0.01200   0.01199  -2.31281
   D72        1.69910   0.00026   0.00000   0.01513   0.01513   1.71423
   D73       -1.83948  -0.00014   0.00000   0.03209   0.03208  -1.80740
   D74        2.37068  -0.00046   0.00000   0.02176   0.02178   2.39245
   D75        0.11140  -0.00031   0.00000   0.02489   0.02491   0.13631
   D76        1.56247   0.00046   0.00000   0.03159   0.03158   1.59405
   D77       -0.51056   0.00014   0.00000   0.02126   0.02127  -0.48928
   D78       -2.76984   0.00029   0.00000   0.02440   0.02441  -2.74543
   D79        2.93092   0.00030   0.00000   0.03020   0.03021   2.96112
   D80       -1.24133   0.00023   0.00000   0.02279   0.02279  -1.21854
   D81        0.97195   0.00034   0.00000   0.03405   0.03405   1.00600
   D82       -1.75383   0.00032   0.00000   0.01583   0.01584  -1.73799
   D83        0.35711   0.00025   0.00000   0.00842   0.00842   0.36553
   D84        2.57039   0.00036   0.00000   0.01968   0.01968   2.59007
   D85        1.12187  -0.00038   0.00000   0.01838   0.01837   1.14024
   D86       -3.05038  -0.00045   0.00000   0.01097   0.01096  -3.03942
   D87       -0.83710  -0.00034   0.00000   0.02223   0.02222  -0.81488
   D88       -1.23247   0.00036   0.00000   0.10120   0.10122  -1.13126
   D89        1.87067   0.00031   0.00000   0.09846   0.09848   1.96915
   D90        2.95358   0.00041   0.00000   0.09984   0.09981   3.05339
   D91       -0.22646   0.00037   0.00000   0.09710   0.09708  -0.12938
   D92        1.01842   0.00008   0.00000   0.09830   0.09831   1.11672
   D93       -2.16162   0.00004   0.00000   0.09557   0.09557  -2.06605
   D94        1.38673  -0.00010   0.00000  -0.04554  -0.04554   1.34119
   D95       -2.81810  -0.00008   0.00000  -0.04444  -0.04443  -2.86253
   D96       -0.73848  -0.00007   0.00000  -0.04454  -0.04454  -0.78302
   D97       -2.84036  -0.00006   0.00000  -0.05189  -0.05189  -2.89225
   D98       -0.76201  -0.00004   0.00000  -0.05079  -0.05078  -0.81279
   D99        1.31761  -0.00003   0.00000  -0.05089  -0.05089   1.26672
   D100      -0.80738  -0.00012   0.00000  -0.05416  -0.05417  -0.86155
   D101       1.27097  -0.00010   0.00000  -0.05306  -0.05306   1.21791
   D102      -2.93259  -0.00009   0.00000  -0.05316  -0.05317  -2.98576
   D103       3.08696  -0.00006   0.00000   0.00302   0.00304   3.09000
   D104      -0.01259  -0.00003   0.00000   0.00266   0.00267  -0.00991
   D105      -0.01556  -0.00003   0.00000   0.00566   0.00567  -0.00989
   D106      -3.11511   0.00000   0.00000   0.00530   0.00530  -3.10981
   D107      -3.08789   0.00008   0.00000  -0.00875  -0.00873  -3.09663
   D108       0.03646   0.00010   0.00000  -0.00049  -0.00047   0.03599
   D109       0.01644   0.00001   0.00000  -0.01163  -0.01163   0.00481
   D110       3.14080   0.00004   0.00000  -0.00338  -0.00337   3.13743
   D111       0.01675   0.00000   0.00000   0.00129   0.00129   0.01804
   D112      -3.13400   0.00001   0.00000   0.00098   0.00098  -3.13303
   D113       3.11587  -0.00002   0.00000   0.00165   0.00166   3.11752
   D114      -0.03489  -0.00001   0.00000   0.00134   0.00134  -0.03355
   D115      -0.01835   0.00002   0.00000   0.01058   0.01058  -0.00777
   D116       3.13806  -0.00001   0.00000   0.00462   0.00461  -3.14052
   D117       3.14046  -0.00001   0.00000   0.00228   0.00230  -3.14043
   D118       0.01369  -0.00004   0.00000  -0.00369  -0.00368   0.01001
   D119      -0.01856   0.00003   0.00000  -0.00237  -0.00238  -0.02094
   D120       3.13526   0.00000   0.00000  -0.00253  -0.00254   3.13272
   D121       3.13224   0.00002   0.00000  -0.00207  -0.00207   3.13017
   D122       0.00289  -0.00001   0.00000  -0.00223  -0.00223   0.00066
   D123       0.01924  -0.00004   0.00000  -0.00353  -0.00353   0.01571
   D124      -3.13459  -0.00001   0.00000  -0.00337  -0.00337  -3.13796
   D125      -3.13726  -0.00001   0.00000   0.00247   0.00248  -3.13479
   D126      -0.00791   0.00002   0.00000   0.00264   0.00264  -0.00527
         Item               Value     Threshold  Converged?
 Maximum Force            0.003510     0.000450     NO 
 RMS     Force            0.000381     0.000300     NO 
 Maximum Displacement     0.455453     0.001800     NO 
 RMS     Displacement     0.067786     0.001200     NO 
 Predicted change in Energy=-3.699905D-04
 GradGradGradGradGradGradGradGradGradGradGradGradGradGradGradGradGradGrad

                          Input orientation:                          
 ---------------------------------------------------------------------
 Center     Atomic      Atomic             Coordinates (Angstroms)
 Number     Number       Type             X           Y           Z
 ---------------------------------------------------------------------
      1          6           0        4.299418   -1.541349   -0.591578
      2          6           0        4.872040   -2.436017    0.306439
      3          6           0        4.387330   -2.534646    1.610453
      4          6           0        3.310833   -1.751977    2.011089
      5          6           0        2.705601   -0.890143    1.094513
      6          6           0        3.204533   -0.764145   -0.205236
      7         16           0        2.483284    0.348989   -1.385024
      8          6           0        2.126836    1.755808   -0.360488
      9          6           0        1.587824    1.622753    0.923749
     10         16           0        1.272824    0.019583    1.619152
     11          6           0        1.249592    2.747125    1.677349
     12          6           0        1.413761    4.015544    1.128849
     13          6           0        1.944326    4.154434   -0.151687
     14          6           0        2.316189    3.032959   -0.888199
     15          1           0        2.082620    5.142128   -0.579339
     16          1           0        2.744890    3.149453   -1.878543
     17          1           0        0.853946    2.629443    2.681604
     18          1           0        1.135973    4.890720    1.706542
     19          1           0        4.703234   -1.440549   -1.594033
     20          1           0        2.930781   -1.819735    3.025715
     21          1           0        5.715349   -3.041852   -0.008577
     22          1           0        4.849097   -3.215584    2.317504
     23          6           0       -0.595748   -0.762984    0.257772
     24          1           0        0.119779   -0.853828   -0.545583
     25          6           0       -1.465335    0.474938    0.344681
     26          1           0       -1.067454    1.113806    1.135456
     27          6           0       -0.984011   -1.953414    1.073349
     28          1           0       -1.941112   -2.272291    0.646292
     29          6           0        0.003336   -3.111865    1.049432
     30          1           0        0.875049   -2.924808    1.681224
     31          1           0       -0.484343   -4.015676    1.425220
     32          1           0        0.342892   -3.306519    0.028400
     33          1           0       -1.219678   -1.635556    2.096843
     34          6           0       -2.921019    0.237282    0.676830
     35          6           0       -3.773260   -0.459939   -0.183663
     36          6           0       -3.402691    0.691747    1.906036
     37          6           0       -5.088456   -0.706315    0.193642
     38          1           0       -3.389263   -0.838502   -1.126044
     39          6           0       -4.724804    0.448039    2.278809
     40          1           0       -2.744687    1.231401    2.582314
     41          6           0       -5.573318   -0.243710    1.418632
     42          1           0       -5.742843   -1.255731   -0.476685
     43          1           0       -5.089077    0.806959    3.236684
     44          1           0       -6.603958   -0.432337    1.703893
     45         35           0       -1.249229    1.599792   -1.245826
     46         35           0       -1.318283   -2.065371   -2.196541
 ---------------------------------------------------------------------
                    Distance matrix (angstroms):
                    1          2          3          4          5
     1  C    0.000000
     2  C    1.390957   0.000000
     3  C    2.417293   1.394676   0.000000
     4  C    2.792049   2.410624   1.389938   0.000000
     5  C    2.409818   2.775651   2.408069   1.396129   0.000000
     6  C    1.397169   2.416102   2.798287   2.428829   1.397911
     7  S    2.738846   4.040230   4.573141   4.078293   2.780822
     8  C    3.955346   5.054931   5.234733   4.396678   3.074581
     9  C    4.434016   5.257447   5.058929   3.942064   2.755582
    10  S    4.060062   4.550554   4.027941   2.728648   1.776429
    11  C    5.730661   6.470431   6.143857   4.960042   3.960982
    12  C    6.493531   7.366050   7.209650   6.135269   5.073046
    13  C    6.179151   7.226024   7.336020   6.436663   5.251696
    14  C    4.994545   6.153798   6.444464   5.682499   4.412881
    15  H    7.041535   8.123654   8.309015   7.466425   6.291119
    16  H    5.106512   6.363677   6.868747   6.282797   5.015869
    17  H    6.323015   6.888060   6.348227   5.067813   4.281936
    18  H    7.527301   8.342635   8.106579   6.996298   6.021353
    19  H    1.085423   2.152033   3.400819   3.877198   3.394371
    20  H    3.877560   3.397462   2.153045   1.085586   2.155084
    21  H    2.143889   1.085100   2.154564   3.394779   3.860730
    22  H    3.401171   2.156996   1.084816   2.145295   3.390863
    23  C    5.028906   5.718226   5.458901   4.394725   3.408110
    24  H    4.236057   5.080674   5.068099   4.186415   3.062305
    25  C    6.178542   6.974055   6.701751   5.527011   4.452236
    26  H    6.231839   6.968938   6.579628   5.305549   4.272404
    27  C    5.554854   5.925740   5.429330   4.400639   3.839822
    28  H    6.403968   6.823587   6.406841   5.451268   4.868591
    29  C    4.859605   4.971226   4.457279   3.703191   3.498617
    30  H    4.336576   4.254984   3.534594   2.723488   2.799109
    31  H    5.751012   5.695422   5.095191   4.457684   4.478177
    32  H    4.376562   4.620418   4.410914   3.893113   3.543708
    33  H    6.139781   6.399634   5.699428   4.532818   4.119239
    34  C    7.543679   8.247150   7.871925   6.676330   5.753643
    35  C    8.154997   8.881796   8.609210   7.527993   6.617738
    36  C    8.399243   8.989594   8.436908   7.145225   6.361776
    37  C    9.457591  10.110196   9.754008   8.657054   7.848101
    38  H    7.739216   8.535408   8.416693   7.454350   6.486980
    39  C    9.676434  10.213101   9.611145   8.335660   7.642265
    40  H    8.208602   8.754660   8.123625   6.774671   6.034910
    41  C   10.158530  10.730735  10.222510   9.030727   8.310442
    42  H   10.046979  10.708973  10.421717   9.402358   8.601077
    43  H   10.407400  10.877825  10.179059   8.866157   8.259907
    44  H   11.197442  11.733122  11.190928  10.006943   9.340709
    45  Br   6.409547   7.494478   7.551338   6.529626   5.226628
    46  Br   5.865925   6.687480   6.875133   6.263473   5.329526
                    6          7          8          9         10
     6  C    0.000000
     7  S    1.775152   0.000000
     8  C    2.745122   1.776476   0.000000
     9  C    3.096067   2.784735   1.399107   0.000000
    10  S    2.770220   3.255578   2.768173   1.775658   0.000000
    11  C    4.437898   4.080585   2.430030   1.395180   2.728262
    12  C    5.275611   4.572424   2.798751   2.407866   4.028395
    13  C    5.077736   4.036459   2.414605   2.773638   4.547942
    14  C    3.958989   2.734675   1.394794   2.408807   4.056581
    15  H    6.023512   4.876868   3.393673   3.858769   5.632903
    16  H    4.281060   2.855626   2.151448   3.394474   4.919038
    17  H    5.037415   4.938894   3.411424   2.154544   2.848795
    18  H    6.317542   5.656884   3.883567   3.390656   4.873842
    19  H    2.152297   2.859075   4.286742   5.042699   4.921814
    20  H    3.410023   4.935406   4.989709   4.251178   2.847864
    21  H    3.395707   4.882485   6.001567   6.297954   5.635416
    22  H    3.883087   5.657911   6.268738   5.998996   4.872754
    23  C    3.828382   3.662744   3.760189   3.302007   2.440764
    24  H    3.104768   2.781651   3.297383   3.232266   2.603543
    25  C    4.862654   4.312695   3.878348   3.312791   3.054364
    26  H    4.855309   4.421029   3.585178   2.711890   2.628343
    27  C    4.537956   4.833921   5.048919   4.407458   3.046954
    28  H    5.429297   5.529252   5.812692   5.263244   4.065529
    29  C    4.163369   4.904511   5.494667   4.994297   3.426682
    30  H    3.695090   4.765086   5.257730   4.664989   2.971787
    31  H    5.180603   5.979514   6.581568   6.028037   4.405515
    32  H    3.835002   4.465622   5.381528   5.162288   3.802397
    33  H    5.062862   5.456532   5.360875   4.458116   3.029892
    34  C    6.269233   5.785344   5.372410   4.723363   4.303915
    35  C    6.984455   6.421992   6.304914   5.857064   5.379875
    36  C    7.087489   6.752278   6.070011   5.170774   4.732288
    37  C    8.302777   7.806221   7.643922   7.108469   6.559336
    38  H    6.658195   5.997000   6.143604   5.918685   5.477908
    39  C    8.397277   8.086409   7.457957   6.562425   6.048989
    40  H    6.866284   6.621940   5.715489   4.655604   4.305413
    41  C    8.941950   8.551059   8.152037   7.416910   6.854137
    42  H    8.964980   8.430265   8.427023   7.999098   7.432264
    43  H    9.115873   8.883162   8.118458   7.113101   6.611366
    44  H    9.998068   9.629634   9.234523   8.481587   7.890191
    45  Br   5.148496   3.938976   3.493706   3.571617   4.131090
    46  Br   5.110220   4.575981   5.462723   5.637723   5.061658
                   11         12         13         14         15
    11  C    0.000000
    12  C    1.391650   0.000000
    13  C    2.410092   1.393040   0.000000
    14  C    2.793092   2.418332   1.392278   0.000000
    15  H    3.394498   2.152781   1.085150   2.144421   0.000000
    16  H    3.878421   3.400944   2.152422   1.085420   2.469268
    17  H    1.085778   2.155393   3.397362   3.878721   4.296159
    18  H    2.146802   1.084817   2.156053   3.402479   2.486885
    19  H    6.337681   6.928468   6.402794   5.119420   7.157434
    20  H    5.049821   6.320596   6.838104   6.264590   7.885640
    21  H    7.503172   8.342916   8.125739   7.016506   8.972181
    22  H    6.994293   8.093432   8.297696   7.465684   9.268033
    23  C    4.212048   5.256542   5.549832   4.919533   6.537947
    24  H    4.380042   5.309322   5.344793   4.477579   6.309150
    25  C    3.782813   4.630336   5.040919   4.728995   5.935020
    26  H    2.886188   3.817925   4.469113   4.384902   5.393594
    27  C    5.239167   6.432796   6.883435   6.293085   7.904576
    28  H    6.036407   7.143172   7.552231   6.973159   8.524447
    29  C    6.022890   7.266056   7.616379   6.845624   8.666298
    30  H    5.684287   6.983110   7.390438   6.646338   8.464268
    31  H    6.986099   8.257793   8.668089   7.929574   9.719719
    32  H    6.339380   7.481334   7.633010   6.702465   8.647291
    33  H    5.047887   6.309275   6.970709   6.573269   8.000258
    34  C    4.969341   5.768007   6.300960   6.139501   7.118418
    35  C    6.243210   6.975516   7.347398   7.055360   8.113633
    36  C    5.091230   5.903377   6.694402   6.781933   7.488099
    37  C    7.368751   8.090080   8.556059   8.365483   9.285801
    38  H    6.498825   7.191339   7.370614   6.899056   8.124551
    39  C    6.429694   7.192460   8.007619   8.141703   8.748971
    40  H    4.366995   5.211209   6.164878   6.395509   6.970848
    41  C    7.454135   8.188070   8.850115   8.848861   9.571443
    42  H    8.340076   9.032224   9.405747   9.138391  10.108462
    43  H    6.809883   7.551483   8.494434   8.764000   9.208092
    44  H    8.472777   9.186847   9.876984   9.914446  10.570925
    45  Br   4.013157   4.308881   4.233453   3.859283   4.908520
    46  Br   6.690376   7.449820   7.315191   6.396414   8.132006
                   16         17         18         19         20
    16  H    0.000000
    17  H    4.963973   0.000000
    18  H    4.298076   2.478641   0.000000
    19  H    4.998418   7.047193   7.981486   0.000000
    20  H    6.984205   4.922077   7.070485   4.962604   0.000000
    21  H    7.117068   7.939390   9.318692   2.470267   4.295849
    22  H    7.908741   7.089298   8.937154   4.297923   2.475862
    23  C    5.570535   4.414197   6.087870   5.653979   4.605935
    24  H    4.969331   4.804885   6.253363   4.738306   4.646383
    25  C    5.460930   3.934738   5.302886   6.743808   5.637313
    26  H    5.268967   2.894738   4.409796   6.875731   5.307035
    27  C    6.975502   5.192991   7.192874   6.302596   4.376665
    28  H    7.597941   5.998487   7.867738   7.061032   5.440753
    29  C    7.435944   6.029108   8.109009   5.645373   3.761014
    30  H    7.284565   5.643661   7.819923   5.252174   2.693487
    31  H    8.525367   6.893992   9.056956   6.531319   4.364265
    32  H    7.147419   6.521987   8.404752   5.012655   4.229845
    33  H    7.376842   4.778293   6.949367   6.981509   4.257116
    34  C    6.863905   4.898154   6.258911   8.130262   6.632657
    35  C    7.641113   6.258201   7.503532   8.648797   7.556012
    36  C    7.626016   4.740794   6.186327   9.083127   6.904643
    37  C    8.973416   7.254611   8.506420   9.980584   8.577208
    38  H    7.355126   6.673055   7.831047   8.128344   7.625147
    39  C    8.965352   6.003600   7.376558  10.365981   8.019268
    40  H    7.328957   3.861934   5.405286   8.947218   6.458867
    41  C    9.569613   7.152610   8.453393  10.775717   8.796946
    42  H    9.665012   8.281726   9.479633  10.507290   9.371054
    43  H    9.644888   6.240920   7.600637  11.147936   8.441691
    44  H   10.633157   8.121007   9.393694  11.821396   9.725396
    45  Br   4.330677   4.572552   5.023532   6.693036   6.885615
    46  Br   6.618526   7.110286   8.345336   6.083756   6.736975
                   21         22         23         24         25
    21  H    0.000000
    22  H    2.488218   0.000000
    23  C    6.715216   6.316968   0.000000
    24  H    6.032099   6.011789   1.079634   0.000000
    25  C    8.003426   7.575225   1.515317   2.251839   0.000000
    26  H    8.036462   7.426064   2.124895   2.847279   1.091690
    27  C    6.872895   6.096404   1.494336   2.246861   2.580606
    28  H    7.722853   7.056180   2.058873   2.771259   2.804390
    29  C    5.809594   5.010007   2.550072   2.767013   3.939394
    30  H    5.128121   4.035153   2.977070   3.133379   4.338435
    31  H    6.437413   5.466434   3.457651   3.774429   4.721814
    32  H    5.379099   5.055111   2.720887   2.528820   4.203467
    33  H    7.382754   6.274967   2.129050   3.063929   2.754016
    34  C    9.263334   8.659607   2.565741   3.454167   1.511892
    35  C    9.835173   9.391191   3.222311   3.929617   2.545518
    36  C   10.037139   9.139396   3.565382   4.561473   2.497636
    37  C   11.055216  10.467195   4.493522   5.262501   3.813813
    38  H    9.433846   9.240082   3.118393   3.556761   2.754933
    39  C   11.243143  10.251011   4.753975   5.756912   3.790212
    40  H    9.825762   8.804053   3.741524   4.726212   2.686257
    41  C   11.717531  10.875051   5.137455   6.053242   4.306431
    42  H   11.606012  11.128239   5.222529   5.876786   4.686889
    43  H   11.919760  10.760718   5.615037   6.648003   4.648163
    44  H   12.708558  11.802350   6.188634   7.102566   5.392222
    45  Br   8.460555   8.548376   2.875857   2.895647   1.960028
    46  Br   7.430524   7.728918   2.870874   2.502303   3.596193
                   26         27         28         29         30
    26  H    0.000000
    27  C    3.068984   0.000000
    28  H    3.531036   1.095491   0.000000
    29  C    4.360079   1.522312   2.155987   0.000000
    30  H    4.514597   2.183855   3.070444   1.092720   0.000000
    31  H    5.170645   2.150908   2.401727   1.093583   1.761669
    32  H    4.770107   2.164136   2.582265   1.093478   1.777842
    33  H    2.916579   1.097320   1.740688   2.184564   2.494552
    34  C    2.101032   2.950996   2.694274   4.461779   5.041602
    35  C    3.396783   3.404476   2.707437   4.776601   5.582129
    36  C    2.495048   3.679709   3.536763   5.177089   5.606164
    37  C    4.513126   4.378996   3.544425   5.696085   6.534371
    38  H    3.783740   3.444648   2.700754   4.627159   5.515232
    39  C    3.889308   4.605827   4.220694   6.044799   6.564417
    40  H    2.218183   3.939543   4.082863   5.363330   5.584668
    41  C    4.714430   4.909587   4.231380   6.281854   6.988468
    42  H    5.483882   5.053300   4.092387   6.228389   7.158134
    43  H    4.547831   5.399189   5.108972   6.787777   7.205299
    44  H    5.776380   5.856199   5.123094   7.159925   7.883431
    45  Br   2.437155   4.251375   4.364841   5.388584   5.792425
    46  Br   4.612189   3.288838   2.917607   3.657618   4.537224
                   31         32         33         34         35
    31  H    0.000000
    32  H    1.771533   0.000000
    33  H    2.580071   3.084185   0.000000
    34  C    4.958340   4.861286   2.901469   0.000000
    35  C    5.103798   5.009062   3.619885   1.397456   0.000000
    36  C    5.559476   5.791463   3.196607   1.396243   2.414652
    37  C    5.802284   6.023944   4.410567   2.412805   1.390251
    38  H    5.004193   4.620912   3.966030   2.151028   1.085747
    39  C    6.215696   6.696461   4.081714   2.421651   2.791707
    40  H    5.829222   6.053787   3.283409   2.156440   3.401356
    41  C    6.334464   6.805519   4.620756   2.795767   2.419568
    42  H    6.235893   6.441818   5.217886   3.394463   2.144389
    43  H    6.909615   7.531273   4.715651   3.402625   3.877522
    44  H    7.097018   7.702398   5.531060   3.881661   3.402423
    45  Br   6.265223   5.313227   4.652073   2.889277   3.426575
    46  Br   4.197178   3.041433   4.315972   4.015873   3.557528
                   36         37         38         39         40
    36  C    0.000000
    37  C    2.780049   0.000000
    38  H    3.396374   2.155527   0.000000
    39  C    1.395111   2.410954   3.877097   0.000000
    40  H    1.086990   3.867008   4.295567   2.150962   0.000000
    41  C    2.413351   1.396315   3.405767   1.392263   3.395771
    42  H    3.866050   1.086010   2.476910   3.395877   4.953003
    43  H    2.151231   3.398544   4.962893   1.085837   2.470732
    44  H    3.398902   2.157006   4.302067   2.153325   4.293440
    45  Br   3.923797   4.704238   3.246440   5.082244   4.126349
    46  Br   5.364476   4.666284   2.634412   6.160387   5.978360
                   41         42         43         44         45
    41  C    0.000000
    42  H    2.155261   0.000000
    43  H    2.154926   4.297814   0.000000
    44  H    1.085898   2.484838   2.485994   0.000000
    45  Br   5.403293   5.379420   5.955326   6.442323   0.000000
    46  Br   5.873095   4.815615   7.210347   6.768940   3.787089
                   46
    46  Br   0.000000
 Stoichiometry    C22H20Br2S2
 Framework group  C1[X(C22H20Br2S2)]
 Deg. of freedom   132
 Full point group                 C1      NOp   1
 Largest Abelian subgroup         C1      NOp   1
 Largest concise Abelian subgroup C1      NOp   1
                         Standard orientation:                         
 ---------------------------------------------------------------------
 Center     Atomic      Atomic             Coordinates (Angstroms)
 Number     Number       Type             X           Y           Z
 ---------------------------------------------------------------------
      1          6           0        4.302670   -1.542792   -0.544349
      2          6           0        4.909133   -2.338597    0.421911
      3          6           0        4.463953   -2.307103    1.743253
      4          6           0        3.393109   -1.493753    2.094937
      5          6           0        2.753784   -0.732674    1.114531
      6          6           0        3.213072   -0.736430   -0.205771
      7         16           0        2.447880    0.247314   -1.469849
      8          6           0        2.109828    1.748823   -0.582686
      9          6           0        1.610081    1.743765    0.724115
     10         16           0        1.329403    0.217698    1.587425
     11          6           0        1.284652    2.936906    1.369899
     12          6           0        1.421756    4.144027    0.691112
     13          6           0        1.913119    4.155219   -0.612344
     14          6           0        2.272642    2.966878   -1.242445
     15          1           0        2.030317    5.095183   -1.141761
     16          1           0        2.670939    2.984666   -2.251989
     17          1           0        0.919814    2.919529    2.392399
     18          1           0        1.153678    5.071750    1.185373
     19          1           0        4.675870   -1.541982   -1.563596
     20          1           0        3.043738   -1.460328    3.122225
     21          1           0        5.747916   -2.968624    0.144511
     22          1           0        4.952159   -2.910263    2.501329
     23          6           0       -0.571772   -0.709171    0.369319
     24          1           0        0.120499   -0.877106   -0.441958
     25          6           0       -1.448936    0.526390    0.356699
     26          1           0       -1.033364    1.244350    1.066360
     27          6           0       -0.925652   -1.812845    1.312564
     28          1           0       -1.892179   -2.178646    0.949085
     29          6           0        0.070397   -2.962309    1.376223
     30          1           0        0.958740   -2.707348    1.959214
     31          1           0       -0.398266   -3.826004    1.856128
     32          1           0        0.381339   -3.257662    0.370351
     33          1           0       -1.133730   -1.394106    2.305274
     34          6           0       -2.892112    0.315665    0.755017
     35          6           0       -3.763389   -0.469913   -0.004342
     36          6           0       -3.341177    0.889820    1.945890
     37          6           0       -5.064736   -0.683962    0.435517
     38          1           0       -3.404140   -0.940002   -0.914729
     39          6           0       -4.649595    0.677928    2.381182
     40          1           0       -2.668135    1.498893    2.543881
     41          6           0       -5.517183   -0.102154    1.621471
     42          1           0       -5.733903   -1.302123   -0.155678
     43          1           0       -4.988504    1.130154    3.308369
     44          1           0       -6.537316   -0.266527    1.955362
     45         35           0       -1.289428    1.485276   -1.345301
     46         35           0       -1.355253   -2.257742   -1.917601
 ---------------------------------------------------------------------
 Rotational constants (GHZ):           0.1798461           0.1126456           0.0960258
 Standard basis: 6-31+G(d,p) (6D, 7F)
 There are   632 symmetry adapted cartesian basis functions of A   symmetry.
 There are   632 symmetry adapted basis functions of A   symmetry.
   632 basis functions,  1130 primitive gaussians,   632 cartesian basis functions
   127 alpha electrons      127 beta electrons
       nuclear repulsion energy      3917.4021795488 Hartrees.
 NAtoms=   46 NActive=   46 NUniq=   46 SFac= 1.00D+00 NAtFMM=   60 NAOKFM=F Big=F
 Integral buffers will be    131072 words long.
 Raffenetti 2 integral format.
 Two-electron integral symmetry is turned on.
 Nuclear repulsion after empirical dispersion term =     3917.3573684390 Hartrees.
 ------------------------------------------------------------------------------
 Polarizable Continuum Model (PCM)
 =================================
 Model                : PCM.
 Atomic radii         : SMD-Coulomb.
 Polarization charges : Total charges.
 Charge compensation  : None.
 Solution method      : Matrix inversion.
 Cavity type          : VdW (van der Waals Surface) (Alpha=1.000).
 Cavity algorithm     : GePol (No added spheres)
                        Default sphere list used, NSphG=   46.
                        Lebedev-Laikov grids with approx.  5.0 points / Ang**2.
                        Smoothing algorithm: York/Karplus (Gamma=1.0000).
                        Polarization charges: spherical gaussians, with
                                              point-specific exponents (IZeta= 3).
                        Self-potential: point-specific (ISelfS= 7).
                        Self-field    : sphere-specific E.n sum rule (ISelfD= 2).
 1st derivatives      : Analytical E(r).r(x)/FMM algorithm (CHGder, D1EAlg=3).
                        Cavity 1st derivative terms included.
 Solvent              : Dichloromethane, Eps=   8.930000 Eps(inf)=   2.028346
 ------------------------------------------------------------------------------
 ------------------------------------------------------------------------------
 Atomic radii for non-electrostatic terms: SMD-CDS.
 ------------------------------------------------------------------------------
 Nuclear repulsion after PCM non-electrostatic terms =     3917.3394582811 Hartrees.
 One-electron integrals computed using PRISM.
 NBasis=   632 RedAO= T EigKep=  1.05D-06  NBF=   632
 NBsUse=   630 1.00D-06 EigRej=  9.47D-07 NBFU=   630
 Initial guess from the checkpoint file:  "/home/ansgus3642/gaussian/scratch/Gau-116764.chk"
 B after Tr=     0.000000    0.000000    0.000000
         Rot=    0.999809    0.018838   -0.000036   -0.005147 Ang=   2.24 deg.
 ExpMin= 3.50D-02 ExpMax= 5.74D+05 ExpMxC= 5.74D+03 IAcc=3 IRadAn=         5 AccDes= 0.00D+00
 Harris functional with IExCor= 4639 and IRadAn=       5 diagonalized for initial guess.
 HarFok:  IExCor= 4639 AccDes= 0.00D+00 IRadAn=         5 IDoV= 1 UseB2=F ITyADJ=14
 ICtDFT=  3500011 ScaDFX=  1.000000  1.000000  1.000000  1.000000
 FoFCou: FMM=F IPFlag=           0 FMFlag=      100000 FMFlg1=           0
         NFxFlg=           0 DoJE=T BraDBF=F KetDBF=T FulRan=T
         wScrn=  0.000000 ICntrl=       500 IOpCl=  0 I1Cent=   200000004 NGrid=           0
         NMat0=    1 NMatS0=      1 NMatT0=    0 NMatD0=    1 NMtDS0=    0 NMtDT0=    0
 Petite list used in FoFCou.
 Requested convergence on RMS density matrix=1.00D-08 within 128 cycles.
 Requested convergence on MAX density matrix=1.00D-06.
 Requested convergence on             energy=1.00D-06.
 No special actions if energy rises.
 Inv3:  Mode=1 IEnd=    35377068.
 Iteration    1 A*A^-1 deviation from unit magnitude is 3.55D-15 for    733.
 Iteration    1 A*A^-1 deviation from orthogonality  is 2.22D-15 for   2442    852.
 Iteration    1 A^-1*A deviation from unit magnitude is 3.55D-15 for    733.
 Iteration    1 A^-1*A deviation from orthogonality  is 3.32D-15 for   1243    220.
 Error on total polarization charges =  0.04925
 SCF Done:  E(RwB97XD) =  -6790.02100095     A.U. after   20 cycles
            NFock= 20  Conv=0.44D-08     -V/T= 2.0064
 SMD-CDS (non-electrostatic) energy       (kcal/mol) =     -11.24
 (included in total energy above)
 D1PCM: PCM CHGder 1st derivatives, ID1Alg=3 FixD1E=F DoIter=F DoCFld=F I1PDM=0.
 Calling FoFJK, ICntrl=      2127 FMM=F ISym2X=0 I1Cent= 0 IOpClX= 0 NMat=1 NMatS=1 NMatT=0.
 ***** Axes restored to original set *****
 -------------------------------------------------------------------
 Center     Atomic                   Forces (Hartrees/Bohr)
 Number     Number              X              Y              Z
 -------------------------------------------------------------------
      1        6           0.000009970    0.000048242    0.000001762
      2        6          -0.000023738   -0.000033653   -0.000010128
      3        6           0.000023620    0.000011650    0.000020279
      4        6          -0.000023478    0.000012035   -0.000001222
      5        6           0.000036467    0.000109571   -0.000052441
      6        6          -0.000016143   -0.000062523    0.000013330
      7       16          -0.000063151    0.000037822    0.000057557
      8        6          -0.000052057    0.000034181   -0.000066522
      9        6          -0.000050479   -0.000085821    0.000019365
     10       16           0.000303849    0.000024515    0.000465147
     11        6           0.000004669   -0.000003677    0.000011696
     12        6           0.000029302   -0.000034339    0.000007106
     13        6           0.000007871    0.000044259   -0.000035118
     14        6           0.000027111   -0.000027091   -0.000000614
     15        1          -0.000009262   -0.000000749    0.000011224
     16        1          -0.000004313   -0.000045251   -0.000015870
     17        1           0.000039913    0.000031488    0.000028298
     18        1           0.000011678    0.000002874    0.000001094
     19        1           0.000006423   -0.000010245    0.000008105
     20        1          -0.000023809   -0.000018183   -0.000006506
     21        1          -0.000006538   -0.000003798   -0.000000903
     22        1          -0.000004401    0.000010507    0.000004536
     23        6           0.001498248    0.000248688    0.001561295
     24        1          -0.001045642    0.000408821   -0.000219097
     25        6           0.000090743    0.000070830   -0.000321001
     26        1          -0.000089372    0.000136487    0.000166930
     27        6           0.000053327    0.000285374   -0.000012482
     28        1           0.000041020   -0.000172890   -0.000190084
     29        6          -0.000050182   -0.000153717   -0.000004517
     30        1          -0.000048377   -0.000008954   -0.000085695
     31        1          -0.000002914    0.000018260   -0.000029513
     32        1           0.000054338   -0.000073798    0.000043481
     33        1          -0.000076811   -0.000105105   -0.000097312
     34        6          -0.000025070   -0.000313262    0.000159047
     35        6           0.000371536   -0.000440207    0.000284906
     36        6          -0.000452622    0.000315371    0.000015103
     37        6          -0.000179814    0.000139187   -0.000125521
     38        1           0.000066301    0.000172488   -0.000520969
     39        6           0.000114803    0.000116927    0.000029447
     40        1           0.000416193    0.000197357   -0.000105631
     41        6           0.000026301   -0.000083802   -0.000116027
     42        1           0.000017636   -0.000034701    0.000050649
     43        1           0.000018016   -0.000029842   -0.000024832
     44        1           0.000005648   -0.000008079   -0.000011028
     45       35          -0.000132968   -0.000334882    0.000011789
     46       35          -0.000893846   -0.000392364   -0.000919114
 -------------------------------------------------------------------
 Cartesian Forces:  Max     0.001561295 RMS     0.000272503

 GradGradGradGradGradGradGradGradGradGradGradGradGradGradGradGradGradGrad
 Berny optimization.
 FormGI is forming the generalized inverse of G from B-inverse, IUseBI=4.
 Internal  Forces:  Max     0.001308479 RMS     0.000209130
 Search for a saddle point.
 Step number   5 out of a maximum of  268
 All quantities printed in internal units (Hartrees-Bohrs-Radians)
 Swapping is turned off.
 Update second derivatives using D2CorX and points    4    5
 ITU=  0  0  0  0  0
     Eigenvalues ---   -0.01490   0.00242   0.00305   0.00961   0.01142
     Eigenvalues ---    0.01171   0.01234   0.01444   0.01519   0.01598
     Eigenvalues ---    0.01708   0.01784   0.01801   0.01811   0.01822
     Eigenvalues ---    0.01882   0.02089   0.02095   0.02212   0.02269
     Eigenvalues ---    0.02340   0.02400   0.02527   0.02547   0.02561
     Eigenvalues ---    0.02583   0.02717   0.02794   0.02815   0.02852
     Eigenvalues ---    0.02867   0.03029   0.03119   0.03217   0.03483
     Eigenvalues ---    0.03582   0.03770   0.04149   0.04556   0.04638
     Eigenvalues ---    0.04780   0.06051   0.06220   0.06832   0.07822
     Eigenvalues ---    0.07865   0.09453   0.10156   0.10929   0.11032
     Eigenvalues ---    0.11074   0.11553   0.11764   0.11812   0.12004
     Eigenvalues ---    0.12203   0.12314   0.12323   0.12350   0.12473
     Eigenvalues ---    0.12516   0.12564   0.12895   0.12965   0.14448
     Eigenvalues ---    0.15340   0.15638   0.16392   0.16633   0.16990
     Eigenvalues ---    0.17524   0.17879   0.18616   0.18780   0.19190
     Eigenvalues ---    0.19327   0.19370   0.19498   0.19586   0.20162
     Eigenvalues ---    0.20691   0.21714   0.22633   0.23405   0.23585
     Eigenvalues ---    0.24842   0.25241   0.27147   0.28256   0.29295
     Eigenvalues ---    0.29897   0.30732   0.31532   0.31701   0.33629
     Eigenvalues ---    0.34074   0.34658   0.34877   0.34964   0.35413
     Eigenvalues ---    0.36192   0.36320   0.36483   0.36537   0.36646
     Eigenvalues ---    0.36670   0.36700   0.36720   0.36791   0.36808
     Eigenvalues ---    0.36867   0.36989   0.37038   0.37052   0.37722
     Eigenvalues ---    0.39980   0.42324   0.42670   0.42734   0.43037
     Eigenvalues ---    0.43111   0.43616   0.46949   0.48339   0.48420
     Eigenvalues ---    0.48437   0.48537   0.48757   0.51847   0.52201
     Eigenvalues ---    0.52228   0.63553
 Eigenvectors required to have negative eigenvalues:
                          R18       A47       D82       D84       D83
   1                   -0.65494   0.25930   0.24848   0.23328   0.22294
                          D69       D74       D73       D75       D78
   1                   -0.22045  -0.20398  -0.18099  -0.16724   0.15418
 RFO step:  Lambda0=2.078882414D-05 Lambda=-2.05893250D-04.
 Linear search not attempted -- option 19 set.
 Iteration  1 RMS(Cart)=  0.04232061 RMS(Int)=  0.00057209
 Iteration  2 RMS(Cart)=  0.00097391 RMS(Int)=  0.00001187
 Iteration  3 RMS(Cart)=  0.00000048 RMS(Int)=  0.00001187
 Variable       Old X    -DE/DX   Delta X   Delta X   Delta X     New X
                                 (Linear)    (Quad)   (Total)
    R1        2.62853   0.00003   0.00000   0.00034   0.00034   2.62887
    R2        2.64027   0.00000   0.00000  -0.00021  -0.00021   2.64005
    R3        2.05115  -0.00001   0.00000  -0.00007  -0.00007   2.05108
    R4        2.63556   0.00001   0.00000  -0.00008  -0.00007   2.63548
    R5        2.05054  -0.00001   0.00000   0.00000   0.00000   2.05054
    R6        2.62660  -0.00003   0.00000   0.00028   0.00028   2.62688
    R7        2.05001   0.00000   0.00000   0.00004   0.00004   2.05004
    R8        2.63830  -0.00003   0.00000  -0.00012  -0.00012   2.63818
    R9        2.05146   0.00001   0.00000   0.00004   0.00004   2.05150
   R10        2.64167  -0.00007   0.00000  -0.00025  -0.00026   2.64141
   R11        3.35696  -0.00013   0.00000  -0.00065  -0.00065   3.35631
   R12        3.35455   0.00004   0.00000   0.00091   0.00091   3.35546
   R13        3.35705  -0.00007   0.00000   0.00083   0.00084   3.35789
   R14        2.64393  -0.00001   0.00000   0.00025   0.00025   2.64418
   R15        2.63578  -0.00004   0.00000  -0.00005  -0.00005   2.63573
   R16        3.35551  -0.00005   0.00000   0.00022   0.00022   3.35572
   R17        2.63651   0.00003   0.00000   0.00021   0.00021   2.63671
   R18        4.61238   0.00050   0.00000   0.06378   0.06378   4.67616
   R19        2.62984   0.00001   0.00000   0.00016   0.00016   2.63000
   R20        2.05182   0.00001   0.00000   0.00002   0.00002   2.05185
   R21        2.63246   0.00002   0.00000   0.00004   0.00004   2.63251
   R22        2.05001   0.00000   0.00000   0.00007   0.00007   2.05008
   R23        2.63102   0.00002   0.00000   0.00008   0.00008   2.63110
   R24        2.05064  -0.00001   0.00000  -0.00005  -0.00005   2.05059
   R25        2.05115   0.00000   0.00000  -0.00003  -0.00003   2.05112
   R26        2.04021  -0.00043   0.00000  -0.00133  -0.00133   2.03889
   R27        2.86353  -0.00031   0.00000  -0.00416  -0.00416   2.85937
   R28        2.82389  -0.00004   0.00000  -0.00567  -0.00567   2.81821
   R29        4.72867   0.00131   0.00000   0.05683   0.05683   4.78550
   R30        2.06299   0.00017   0.00000   0.00067   0.00067   2.06366
   R31        2.85706  -0.00045   0.00000  -0.00143  -0.00143   2.85563
   R32        3.70392  -0.00022   0.00000   0.00061   0.00061   3.70453
   R33        2.07018   0.00009   0.00000   0.00106   0.00106   2.07124
   R34        2.87675   0.00015   0.00000  -0.00032  -0.00032   2.87643
   R35        2.07363  -0.00011   0.00000  -0.00031  -0.00031   2.07332
   R36        2.06494  -0.00009   0.00000  -0.00008  -0.00008   2.06486
   R37        2.06657  -0.00003   0.00000  -0.00019  -0.00019   2.06638
   R38        2.06637  -0.00001   0.00000   0.00010   0.00010   2.06647
   R39        2.64081  -0.00002   0.00000   0.00055   0.00056   2.64136
   R40        2.63852  -0.00015   0.00000  -0.00009  -0.00009   2.63843
   R41        2.62719   0.00001   0.00000  -0.00027  -0.00026   2.62693
   R42        2.05176   0.00042   0.00000   0.00157   0.00157   2.05333
   R43        2.63638  -0.00008   0.00000  -0.00007  -0.00008   2.63630
   R44        2.05411   0.00028   0.00000   0.00087   0.00087   2.05499
   R45        2.63865   0.00004   0.00000   0.00012   0.00012   2.63877
   R46        2.05226  -0.00002   0.00000  -0.00004  -0.00004   2.05222
   R47        2.63100   0.00027   0.00000   0.00046   0.00045   2.63145
   R48        2.05194  -0.00004   0.00000  -0.00018  -0.00018   2.05175
   R49        2.05205  -0.00001   0.00000   0.00001   0.00001   2.05206
    A1        2.09657  -0.00001   0.00000  -0.00016  -0.00016   2.09641
    A2        2.09767  -0.00001   0.00000  -0.00007  -0.00007   2.09760
    A3        2.08894   0.00002   0.00000   0.00023   0.00024   2.08917
    A4        2.10140   0.00001   0.00000  -0.00008  -0.00008   2.10132
    A5        2.08476   0.00000   0.00000   0.00006   0.00006   2.08482
    A6        2.09677  -0.00001   0.00000   0.00003   0.00003   2.09680
    A7        2.09307  -0.00002   0.00000   0.00008   0.00008   2.09315
    A8        2.10117   0.00003   0.00000   0.00010   0.00010   2.10126
    A9        2.08893   0.00000   0.00000  -0.00018  -0.00018   2.08875
   A10        2.08761  -0.00001   0.00000  -0.00003  -0.00003   2.08758
   A11        2.10064   0.00001   0.00000   0.00013   0.00013   2.10077
   A12        2.09481   0.00000   0.00000  -0.00009  -0.00008   2.09473
   A13        2.10753   0.00006   0.00000   0.00001   0.00001   2.10754
   A14        2.06222  -0.00008   0.00000   0.00032   0.00034   2.06256
   A15        2.11333   0.00002   0.00000  -0.00035  -0.00037   2.11296
   A16        2.07905  -0.00003   0.00000   0.00034   0.00034   2.07939
   A17        2.07537   0.00007   0.00000   0.00156   0.00158   2.07695
   A18        2.12875  -0.00004   0.00000  -0.00191  -0.00192   2.12682
   A19        1.76686   0.00000   0.00000  -0.00095  -0.00096   1.76590
   A20        2.13100  -0.00002   0.00000  -0.00181  -0.00182   2.12919
   A21        2.07109  -0.00003   0.00000   0.00114   0.00114   2.07223
   A22        2.07906   0.00005   0.00000   0.00092   0.00092   2.07998
   A23        2.11027  -0.00002   0.00000  -0.00084  -0.00086   2.10941
   A24        2.10895  -0.00003   0.00000  -0.00090  -0.00089   2.10806
   A25        2.06357   0.00005   0.00000   0.00175   0.00175   2.06532
   A26        1.77585   0.00000   0.00000  -0.00070  -0.00070   1.77515
   A27        1.86350   0.00009   0.00000   0.00545   0.00545   1.86895
   A28        1.77915  -0.00010   0.00000  -0.00848  -0.00848   1.77067
   A29        2.08638  -0.00002   0.00000   0.00008   0.00007   2.08646
   A30        2.09507   0.00004   0.00000   0.00056   0.00056   2.09563
   A31        2.10171  -0.00002   0.00000  -0.00063  -0.00063   2.10108
   A32        2.09221   0.00003   0.00000   0.00054   0.00054   2.09275
   A33        2.08888  -0.00002   0.00000  -0.00033  -0.00033   2.08855
   A34        2.10205  -0.00002   0.00000  -0.00021  -0.00021   2.10183
   A35        2.10330  -0.00003   0.00000  -0.00043  -0.00043   2.10287
   A36        2.09619   0.00000   0.00000  -0.00011  -0.00011   2.09608
   A37        2.08362   0.00004   0.00000   0.00054   0.00053   2.08416
   A38        2.09573  -0.00001   0.00000  -0.00024  -0.00024   2.09549
   A39        2.09105  -0.00004   0.00000  -0.00022  -0.00022   2.09082
   A40        2.09636   0.00005   0.00000   0.00046   0.00046   2.09682
   A41        1.50538   0.00066   0.00000  -0.00545  -0.00549   1.49990
   A42        1.71673   0.00009   0.00000  -0.00506  -0.00507   1.71166
   A43        1.72128  -0.00022   0.00000  -0.00394  -0.00389   1.71739
   A44        2.08489  -0.00091   0.00000  -0.00852  -0.00858   2.07631
   A45        2.10747   0.00012   0.00000   0.00322   0.00319   2.11066
   A46        2.06053   0.00063   0.00000   0.00886   0.00884   2.06937
   A47        1.72217  -0.00032   0.00000  -0.01019  -0.01019   1.71199
   A48        1.88649   0.00045   0.00000   0.00060   0.00058   1.88707
   A49        2.02274  -0.00022   0.00000   0.00445   0.00445   2.02719
   A50        1.93802  -0.00028   0.00000  -0.00448  -0.00448   1.93354
   A51        1.85852   0.00009   0.00000   0.00148   0.00147   1.85999
   A52        1.78417   0.00012   0.00000   0.00122   0.00122   1.78540
   A53        1.95481  -0.00005   0.00000  -0.00316  -0.00315   1.95165
   A54        1.81947  -0.00005   0.00000  -0.00037  -0.00038   1.81910
   A55        2.01432   0.00019   0.00000  -0.00122  -0.00122   2.01310
   A56        1.91145   0.00001   0.00000   0.00232   0.00231   1.91376
   A57        1.91667  -0.00017   0.00000  -0.00400  -0.00400   1.91267
   A58        1.83411   0.00007   0.00000  -0.00148  -0.00148   1.83264
   A59        1.95452  -0.00006   0.00000   0.00424   0.00424   1.95876
   A60        1.95849  -0.00001   0.00000   0.00053   0.00053   1.95902
   A61        1.91165  -0.00003   0.00000   0.00012   0.00012   1.91177
   A62        1.93001   0.00014   0.00000  -0.00072  -0.00072   1.92929
   A63        1.87397   0.00002   0.00000   0.00112   0.00112   1.87509
   A64        1.89930  -0.00008   0.00000  -0.00132  -0.00133   1.89797
   A65        1.88833  -0.00006   0.00000   0.00033   0.00033   1.88865
   A66        2.12979  -0.00061   0.00000  -0.00280  -0.00284   2.12695
   A67        2.06507   0.00019   0.00000   0.00126   0.00122   2.06629
   A68        2.08760   0.00043   0.00000   0.00204   0.00204   2.08963
   A69        2.09236  -0.00019   0.00000  -0.00133  -0.00134   2.09102
   A70        2.08601   0.00008   0.00000   0.00090   0.00086   2.08687
   A71        2.10406   0.00012   0.00000   0.00094   0.00091   2.10496
   A72        2.10053  -0.00022   0.00000  -0.00122  -0.00121   2.09931
   A73        2.09496  -0.00026   0.00000  -0.00348  -0.00349   2.09147
   A74        2.08766   0.00048   0.00000   0.00474   0.00473   2.09239
   A75        2.10352  -0.00010   0.00000  -0.00017  -0.00016   2.10335
   A76        2.08538   0.00006   0.00000   0.00048   0.00048   2.08585
   A77        2.09425   0.00004   0.00000  -0.00031  -0.00032   2.09394
   A78        2.09355  -0.00005   0.00000  -0.00029  -0.00029   2.09327
   A79        2.08966   0.00003   0.00000   0.00066   0.00066   2.09031
   A80        2.09994   0.00002   0.00000  -0.00036  -0.00036   2.09958
   A81        2.08863   0.00014   0.00000   0.00099   0.00099   2.08962
   A82        2.09727  -0.00010   0.00000  -0.00055  -0.00055   2.09672
   A83        2.09722  -0.00004   0.00000  -0.00041  -0.00041   2.09681
    D1       -0.03580   0.00000   0.00000   0.00031   0.00031  -0.03550
    D2        3.13025   0.00000   0.00000  -0.00038  -0.00038   3.12988
    D3        3.10135   0.00000   0.00000   0.00181   0.00181   3.10316
    D4       -0.01578   0.00000   0.00000   0.00113   0.00113  -0.01465
    D5        0.01086   0.00001   0.00000   0.00441   0.00441   0.01528
    D6       -3.12529   0.00002   0.00000   0.00563   0.00563  -3.11966
    D7       -3.12631   0.00001   0.00000   0.00292   0.00292  -3.12340
    D8        0.02072   0.00002   0.00000   0.00414   0.00414   0.02486
    D9        0.01940   0.00000   0.00000  -0.00266  -0.00266   0.01673
   D10       -3.11635   0.00000   0.00000  -0.00133  -0.00133  -3.11769
   D11        3.13636   0.00000   0.00000  -0.00197  -0.00197   3.13438
   D12        0.00061   0.00000   0.00000  -0.00064  -0.00064  -0.00004
   D13        0.02168  -0.00002   0.00000   0.00024   0.00024   0.02192
   D14       -3.13665  -0.00001   0.00000   0.00132   0.00132  -3.13533
   D15       -3.12572  -0.00002   0.00000  -0.00108  -0.00108  -3.12680
   D16       -0.00086  -0.00001   0.00000   0.00000   0.00000  -0.00085
   D17       -0.04684   0.00003   0.00000   0.00457   0.00457  -0.04227
   D18        3.07868   0.00003   0.00000   0.00351   0.00351   3.08219
   D19        3.11143   0.00002   0.00000   0.00349   0.00348   3.11492
   D20       -0.04623   0.00002   0.00000   0.00242   0.00242  -0.04381
   D21        0.03048  -0.00003   0.00000  -0.00687  -0.00687   0.02361
   D22       -3.11673  -0.00003   0.00000  -0.00812  -0.00812  -3.12485
   D23       -3.09457  -0.00003   0.00000  -0.00579  -0.00579  -3.10035
   D24        0.04141  -0.00003   0.00000  -0.00703  -0.00703   0.03438
   D25        2.40853  -0.00002   0.00000   0.00098   0.00098   2.40951
   D26       -2.01659  -0.00011   0.00000  -0.00685  -0.00685  -2.02344
   D27       -0.74920  -0.00002   0.00000  -0.00009  -0.00008  -0.74928
   D28        1.10887  -0.00010   0.00000  -0.00792  -0.00791   1.10096
   D29       -2.45316   0.00005   0.00000   0.00739   0.00739  -2.44577
   D30        0.69404   0.00006   0.00000   0.00863   0.00863   0.70267
   D31       -0.73452   0.00000   0.00000  -0.00235  -0.00235  -0.73687
   D32        2.47617  -0.00004   0.00000  -0.00671  -0.00670   2.46947
   D33        0.03109  -0.00004   0.00000  -0.00431  -0.00430   0.02679
   D34       -3.07962  -0.00005   0.00000  -0.00459  -0.00459  -3.08421
   D35        3.10327  -0.00001   0.00000   0.00008   0.00008   3.10335
   D36       -0.00744  -0.00002   0.00000  -0.00021  -0.00021  -0.00764
   D37        3.05069   0.00004   0.00000   0.00372   0.00373   3.05442
   D38       -0.08012   0.00004   0.00000   0.00390   0.00390  -0.07621
   D39       -0.02389   0.00001   0.00000  -0.00039  -0.00039  -0.02428
   D40        3.12848   0.00000   0.00000  -0.00021  -0.00022   3.12827
   D41        0.70876   0.00007   0.00000   0.00607   0.00607   0.71483
   D42       -1.21450   0.00000   0.00000   0.00301   0.00300  -1.21149
   D43       -2.46293   0.00007   0.00000   0.00630   0.00630  -2.45663
   D44        1.89700   0.00000   0.00000   0.00324   0.00324   1.90023
   D45        0.03344   0.00001   0.00000   0.00052   0.00052   0.03396
   D46       -3.11649   0.00003   0.00000   0.00204   0.00204  -3.11445
   D47       -3.07807   0.00001   0.00000   0.00029   0.00029  -3.07778
   D48        0.05518   0.00002   0.00000   0.00181   0.00181   0.05698
   D49       -0.61832  -0.00031   0.00000  -0.00315  -0.00314  -0.62145
   D50       -2.69945   0.00053   0.00000   0.00622   0.00624  -2.69321
   D51        1.48569  -0.00010   0.00000  -0.00069  -0.00068   1.48501
   D52        1.23740  -0.00031   0.00000  -0.00542  -0.00544   1.23196
   D53       -0.84373   0.00052   0.00000   0.00395   0.00394  -0.83979
   D54       -2.94178  -0.00011   0.00000  -0.00296  -0.00298  -2.94476
   D55       -0.02804   0.00001   0.00000  -0.00025  -0.00025  -0.02829
   D56        3.12382   0.00000   0.00000   0.00048   0.00047   3.12430
   D57        3.12193  -0.00001   0.00000  -0.00179  -0.00179   3.12014
   D58       -0.00939  -0.00001   0.00000  -0.00106  -0.00106  -0.01045
   D59       -0.00308  -0.00002   0.00000  -0.00035  -0.00035  -0.00343
   D60       -3.13156  -0.00001   0.00000   0.00002   0.00002  -3.13154
   D61        3.12817  -0.00002   0.00000  -0.00109  -0.00109   3.12708
   D62       -0.00031   0.00000   0.00000  -0.00072  -0.00072  -0.00103
   D63        0.02933   0.00001   0.00000   0.00066   0.00067   0.02999
   D64       -3.12308   0.00002   0.00000   0.00048   0.00048  -3.12260
   D65       -3.12529   0.00000   0.00000   0.00029   0.00029  -3.12499
   D66        0.00549   0.00000   0.00000   0.00011   0.00011   0.00560
   D67        2.97667   0.00032   0.00000   0.00139   0.00137   2.97804
   D68       -1.60499   0.00078   0.00000  -0.00755  -0.00750  -1.61248
   D69        1.26961   0.00019   0.00000   0.00915   0.00912   1.27873
   D70       -0.22947   0.00020   0.00000   0.01436   0.01438  -0.21509
   D71       -2.31281  -0.00010   0.00000   0.00913   0.00915  -2.30366
   D72        1.71423   0.00044   0.00000   0.01388   0.01390   1.72813
   D73       -1.80740  -0.00048   0.00000   0.02483   0.02480  -1.78260
   D74        2.39245  -0.00078   0.00000   0.01960   0.01957   2.41202
   D75        0.13631  -0.00023   0.00000   0.02434   0.02432   0.16062
   D76        1.59405   0.00017   0.00000   0.00934   0.00935   1.60341
   D77       -0.48928  -0.00013   0.00000   0.00412   0.00412  -0.48516
   D78       -2.74543   0.00041   0.00000   0.00886   0.00887  -2.73656
   D79        2.96112  -0.00007   0.00000   0.00671   0.00671   2.96783
   D80       -1.21854  -0.00021   0.00000   0.00076   0.00076  -1.21778
   D81        1.00600  -0.00012   0.00000   0.00761   0.00761   1.01361
   D82       -1.73799   0.00059   0.00000  -0.00153  -0.00157  -1.73956
   D83        0.36553   0.00045   0.00000  -0.00748  -0.00752   0.35802
   D84        2.59007   0.00054   0.00000  -0.00063  -0.00067   2.58941
   D85        1.14024  -0.00022   0.00000   0.01235   0.01239   1.15263
   D86       -3.03942  -0.00036   0.00000   0.00641   0.00644  -3.03298
   D87       -0.81488  -0.00028   0.00000   0.01326   0.01329  -0.80159
   D88       -1.13126   0.00048   0.00000   0.05186   0.05187  -1.07939
   D89        1.96915   0.00062   0.00000   0.06616   0.06615   2.03531
   D90        3.05339  -0.00002   0.00000   0.04723   0.04723   3.10063
   D91       -0.12938   0.00012   0.00000   0.06153   0.06152  -0.06786
   D92        1.11672  -0.00018   0.00000   0.04648   0.04648   1.16321
   D93       -2.06605  -0.00004   0.00000   0.06077   0.06077  -2.00528
   D94        1.34119   0.00006   0.00000  -0.02389  -0.02389   1.31730
   D95       -2.86253   0.00006   0.00000  -0.02207  -0.02207  -2.88460
   D96       -0.78302   0.00006   0.00000  -0.02204  -0.02204  -0.80506
   D97       -2.89225   0.00000   0.00000  -0.02804  -0.02804  -2.92029
   D98       -0.81279  -0.00001   0.00000  -0.02623  -0.02622  -0.83901
   D99        1.26672   0.00000   0.00000  -0.02619  -0.02619   1.24053
   D100      -0.86155  -0.00007   0.00000  -0.02984  -0.02984  -0.89139
   D101       1.21791  -0.00007   0.00000  -0.02802  -0.02802   1.18989
   D102      -2.98576  -0.00007   0.00000  -0.02799  -0.02799  -3.01375
   D103       3.09000   0.00009   0.00000   0.01158   0.01156   3.10157
   D104      -0.00991  -0.00009   0.00000  -0.00237  -0.00238  -0.01229
   D105      -0.00989  -0.00004   0.00000  -0.00288  -0.00288  -0.01278
   D106      -3.10981  -0.00023   0.00000  -0.01683  -0.01683  -3.12664
   D107      -3.09663  -0.00003   0.00000  -0.01275  -0.01276  -3.10939
   D108       0.03599  -0.00001   0.00000  -0.00780  -0.00783   0.02816
   D109       0.00481   0.00008   0.00000   0.00108   0.00109   0.00590
   D110       3.13743   0.00010   0.00000   0.00603   0.00602  -3.13973
   D111       0.01804  -0.00003   0.00000   0.00111   0.00111   0.01915
   D112      -3.13303  -0.00001   0.00000   0.00074   0.00074  -3.13229
   D113       3.11752   0.00015   0.00000   0.01520   0.01520   3.13272
   D114      -0.03355   0.00017   0.00000   0.01483   0.01483  -0.01872
   D115      -0.00777  -0.00003   0.00000   0.00251   0.00250  -0.00527
   D116      -3.14052  -0.00003   0.00000   0.00061   0.00061  -3.13990
   D117      -3.14043  -0.00005   0.00000  -0.00238  -0.00239   3.14037
   D118       0.01001  -0.00005   0.00000  -0.00427  -0.00428   0.00573
   D119      -0.02094   0.00007   0.00000   0.00245   0.00245  -0.01849
   D120       3.13272   0.00002   0.00000  -0.00040  -0.00040   3.13232
   D121       3.13017   0.00005   0.00000   0.00281   0.00281   3.13299
   D122       0.00066   0.00000   0.00000  -0.00003  -0.00004   0.00062
   D123       0.01571  -0.00004   0.00000  -0.00425  -0.00425   0.01146
   D124      -3.13796   0.00001   0.00000  -0.00140  -0.00140  -3.13936
   D125      -3.13479  -0.00004   0.00000  -0.00233  -0.00234  -3.13713
   D126      -0.00527   0.00001   0.00000   0.00051   0.00051  -0.00476
         Item               Value     Threshold  Converged?
 Maximum Force            0.001308     0.000450     NO 
 RMS     Force            0.000209     0.000300     YES
 Maximum Displacement     0.284577     0.001800     NO 
 RMS     Displacement     0.042243     0.001200     NO 
 Predicted change in Energy=-9.635768D-05
 GradGradGradGradGradGradGradGradGradGradGradGradGradGradGradGradGradGrad

                          Input orientation:                          
 ---------------------------------------------------------------------
 Center     Atomic      Atomic             Coordinates (Angstroms)
 Number     Number       Type             X           Y           Z
 ---------------------------------------------------------------------
      1          6           0        4.325000   -1.523726   -0.584801
      2          6           0        4.907093   -2.415490    0.310288
      3          6           0        4.420923   -2.526369    1.612730
      4          6           0        3.335690   -1.756852    2.015782
      5          6           0        2.723336   -0.896249    1.102885
      6          6           0        3.219919   -0.762135   -0.196805
      7         16           0        2.479467    0.342187   -1.373701
      8          6           0        2.117334    1.746904   -0.347509
      9          6           0        1.586559    1.607552    0.939633
     10         16           0        1.283875    0.000143    1.631001
     11          6           0        1.248091    2.728949    1.697750
     12          6           0        1.403066    3.999323    1.150892
     13          6           0        1.925054    4.144066   -0.132541
     14          6           0        2.297979    3.025933   -0.873658
     15          1           0        2.055931    5.133540   -0.558346
     16          1           0        2.720490    3.146106   -1.866204
     17          1           0        0.860663    2.608107    2.704844
     18          1           0        1.125343    4.871856    1.732669
     19          1           0        4.728581   -1.414344   -1.586409
     20          1           0        2.955124   -1.833235    3.029625
     21          1           0        5.758231   -3.009623   -0.005951
     22          1           0        4.888907   -3.205664    2.317297
     23          6           0       -0.609617   -0.782815    0.243596
     24          1           0        0.108821   -0.858690   -0.557768
     25          6           0       -1.471027    0.457390    0.340440
     26          1           0       -1.060894    1.095296    1.126203
     27          6           0       -0.989321   -1.979437    1.048577
     28          1           0       -1.943221   -2.303091    0.616542
     29          6           0        0.004669   -3.131627    1.011685
     30          1           0        0.888352   -2.935309    1.623656
     31          1           0       -0.469624   -4.036363    1.401817
     32          1           0        0.325041   -3.329242   -0.015019
     33          1           0       -1.231387   -1.672759    2.073810
     34          6           0       -2.925591    0.232865    0.683021
     35          6           0       -3.773077   -0.507759   -0.145803
     36          6           0       -3.414571    0.759321    1.880144
     37          6           0       -5.091949   -0.728024    0.234294
     38          1           0       -3.386158   -0.928109   -1.070060
     39          6           0       -4.741107    0.542938    2.253913
     40          1           0       -2.757192    1.337257    2.525430
     41          6           0       -5.584202   -0.195727    1.427698
     42          1           0       -5.743788   -1.311489   -0.409173
     43          1           0       -5.113014    0.957550    3.185908
     44          1           0       -6.617896   -0.364410    1.714413
     45         35           0       -1.262630    1.575495   -1.256239
     46         35           0       -1.354511   -2.066179   -2.235138
 ---------------------------------------------------------------------
                    Distance matrix (angstroms):
                    1          2          3          4          5
     1  C    0.000000
     2  C    1.391136   0.000000
     3  C    2.417361   1.394637   0.000000
     4  C    2.792152   2.410772   1.390085   0.000000
     5  C    2.409842   2.775806   2.408119   1.396064   0.000000
     6  C    1.397056   2.416047   2.798097   2.428663   1.397775
     7  S    2.740436   4.041531   4.573471   4.077705   2.779690
     8  C    3.953115   5.053808   5.235448   4.398390   3.075246
     9  C    4.430334   5.254226   5.057270   3.941671   2.754620
    10  S    4.059605   4.550525   4.027985   2.728559   1.776083
    11  C    5.723867   6.463637   6.139418   4.957986   3.958822
    12  C    6.484937   7.357625   7.204541   6.133239   5.070704
    13  C    6.171560   7.219171   7.332806   6.436305   5.250553
    14  C    4.989153   6.149657   6.443374   5.683374   4.412614
    15  H    7.033390   8.116126   8.305478   7.466017   6.289950
    16  H    5.101351   6.360008   6.868146   6.283890   5.015589
    17  H    6.316284   6.880700   6.342792   5.064922   4.279759
    18  H    7.517442   8.332479   8.099935   6.993250   6.018408
    19  H    1.085385   2.152119   3.400844   3.877271   3.394367
    20  H    3.877684   3.397646   2.153275   1.085607   2.154993
    21  H    2.144087   1.085097   2.154543   3.394929   3.860888
    22  H    3.401336   2.157034   1.084835   2.145333   3.390855
    23  C    5.058224   5.753622   5.497348   4.433377   3.443809
    24  H    4.268392   5.118649   5.107489   4.224043   3.097559
    25  C    6.194741   6.995338   6.725816   5.551050   4.472844
    26  H    6.228536   6.971958   6.588132   5.315642   4.276352
    27  C    5.578316   5.958433   5.467005   4.437426   3.867825
    28  H    6.429715   6.858078   6.445508   5.488456   4.898213
    29  C    4.878460   5.003856   4.497877   3.740845   3.520850
    30  H    4.322082   4.259745   3.556179   2.744446   2.792156
    31  H    5.766143   5.720817   5.122696   4.478117   4.488281
    32  H    4.425405   4.683585   4.480002   3.957343   3.594577
    33  H    6.161482   6.429821   5.734967   4.568219   4.145539
    34  C    7.567302   8.276694   7.902468   6.703645   5.775947
    35  C    8.173357   8.899034   8.620259   7.534404   6.626728
    36  C    8.437371   9.044002   8.500720   7.205245   6.404604
    37  C    9.485936  10.140718   9.779001   8.675095   7.865203
    38  H    7.749335   8.537896   8.408466   7.442612   6.484490
    39  C    9.722329  10.277049   9.683726   8.401213   7.688565
    40  H    8.247194   8.816532   8.202802   6.852478   6.086737
    41  C   10.198334  10.781616  10.274661   9.074548   8.343346
    42  H   10.072556  10.732088  10.434816   9.408277   8.611094
    43  H   10.461887  10.956694  10.271735   8.950853   8.317688
    44  H   11.241769  11.789991  11.248997  10.055028   9.376323
    45  Br   6.424766   7.513152   7.573576   6.554022   5.250039
    46  Br   5.939251   6.768227   6.955106   6.337506   5.398145
                    6          7          8          9         10
     6  C    0.000000
     7  S    1.775635   0.000000
     8  C    2.744756   1.776920   0.000000
     9  C    3.094313   2.783873   1.399240   0.000000
    10  S    2.769514   3.251871   2.767729   1.775773   0.000000
    11  C    4.434536   4.080041   2.429625   1.395289   2.729856
    12  C    5.271502   4.572402   2.797995   2.408084   4.029659
    13  C    5.074606   4.037591   2.414450   2.774534   4.548987
    14  C    3.956964   2.735960   1.394769   2.409553   4.056738
    15  H    6.020346   4.878653   3.393748   3.859642   5.633921
    16  H    4.279097   2.857029   2.151278   3.394947   4.918474
    17  H    5.034301   4.938568   3.411414   2.154996   2.851968
    18  H    6.312842   5.656950   3.882847   3.390767   4.875351
    19  H    2.152309   2.861670   4.283337   5.038357   4.921229
    20  H    3.409871   4.934368   4.992426   4.252065   2.847894
    21  H    3.395682   4.884226   5.999779   6.294067   5.635438
    22  H    3.882920   5.658279   6.269828   5.997542   4.872829
    23  C    3.854831   3.663839   3.766317   3.319867   2.474516
    24  H    3.133456   2.779894   3.296583   3.241647   2.628509
    25  C    4.876560   4.307894   3.874591   3.321255   3.076379
    26  H    4.850336   4.398960   3.563362   2.703003   2.636688
    27  C    4.555272   4.825957   5.048364   4.417411   3.070078
    28  H    5.449229   5.524376   5.815494   5.277961   4.092453
    29  C    4.172861   4.886929   5.487334   4.996738   3.439173
    30  H    3.670553   4.717814   5.226759   4.646823   2.961988
    31  H    5.185449   5.964254   6.572569   6.024556   4.406889
    32  H    3.873422   4.468440   5.393526   5.184084   3.835825
    33  H    5.079276   5.451217   5.363843   4.470751   3.053068
    34  C    6.287401   5.784177   5.365203   4.723888   4.321161
    35  C    6.997806   6.428409   6.310399   5.863311   5.384029
    36  C    7.116530   6.745457   6.044811   5.159008   4.765902
    37  C    8.323109   7.813919   7.644444   7.110196   6.567507
    38  H    6.665610   6.009276   6.161672   5.932652   5.474175
    39  C    8.431320   8.083103   7.433380   6.549816   6.081369
    40  H    6.895206   6.604240   5.672970   4.632061   4.349494
    41  C    8.970640   8.553359   8.138725   7.410118   6.873877
    42  H    8.983035   8.443155   8.435331   8.004628   7.434429
    43  H    9.156300   8.877751   8.086164   7.095952   6.652410
    44  H   10.029633   9.633158   9.220272   8.473607   7.910616
    45  Br   5.165284   3.941844   3.504188   3.597327   4.159637
    46  Br   5.175010   4.608870   5.491489   5.676739   5.116424
                   11         12         13         14         15
    11  C    0.000000
    12  C    1.391734   0.000000
    13  C    2.410560   1.393062   0.000000
    14  C    2.793314   2.418091   1.392318   0.000000
    15  H    3.394795   2.152713   1.085125   2.144765   0.000000
    16  H    3.878627   3.400949   2.152726   1.085405   2.470228
    17  H    1.085791   2.155098   3.397477   3.878935   4.295914
    18  H    2.146704   1.084853   2.155973   3.402271   2.486608
    19  H    6.329801   6.918067   6.392920   5.111937   7.146661
    20  H    5.049889   6.321175   6.840210   6.267294   7.887841
    21  H    7.495009   8.332531   8.116930   7.011005   8.962325
    22  H    6.989922   8.088475   8.294859   7.465113   9.264848
    23  C    4.230618   5.267156   5.553395   4.920258   6.538464
    24  H    4.388217   5.309886   5.339204   4.470179   6.300640
    25  C    3.794189   4.632768   5.034745   4.719836   5.925675
    26  H    2.885636   3.808554   4.449193   4.359912   5.372123
    27  C    5.253221   6.440462   6.883742   6.289281   7.902544
    28  H    6.055981   7.155669   7.555827   6.971871   8.525084
    29  C    6.030185   7.268105   7.611363   6.835886   8.659426
    30  H    5.676153   6.969760   7.367261   6.615137   8.439828
    31  H    6.986241   8.254828   8.660725   7.919181   9.711219
    32  H    6.362961   7.498624   7.643572   6.709545   8.655048
    33  H    5.065990   6.321759   6.976142   6.574321   8.003774
    34  C    4.967870   5.756943   6.284218   6.124555   7.097406
    35  C    6.251967   6.984817   7.355837   7.062186   8.122301
    36  C    5.064891   5.851415   6.634681   6.734552   7.416631
    37  C    7.368071   8.085369   8.550448   8.362463   9.277844
    38  H    6.520054   7.221418   7.403706   6.926935   8.162216
    39  C    6.399879   7.135413   7.943612   8.092941   8.670764
    40  H    4.320202   5.126763   6.071772   6.321407   6.862039
    41  C    7.436860   8.154569   8.812325   8.820665   9.524552
    42  H    8.345695   9.039693   9.415452   9.148716  10.119104
    43  H    6.768761   7.473485   8.408352   8.699489   9.102312
    44  H    8.452390   9.148528   9.834612   9.883591  10.517992
    45  Br   4.044778   4.333032   4.245184   3.863688   4.915240
    46  Br   6.725652   7.473938   7.331003   6.412793   8.141173
                   16         17         18         19         20
    16  H    0.000000
    17  H    4.964159   0.000000
    18  H    4.298207   2.477849   0.000000
    19  H    4.990834   7.039585   7.969686   0.000000
    20  H    6.986990   4.921156   7.070250   4.962699   0.000000
    21  H    7.112061   7.930541   9.306135   2.470414   4.296047
    22  H    7.908774   7.083565   8.930427   4.298076   2.475982
    23  C    5.565724   4.440475   6.099404   5.678388   4.644644
    24  H    4.956936   4.819605   6.254485   4.765399   4.681941
    25  C    5.446768   3.956358   5.307254   6.756572   5.662992
    26  H    5.240151   2.910856   4.405659   6.868374   5.322378
    27  C    6.966336   5.216437   7.202777   6.321146   4.416398
    28  H    7.589992   6.028486   7.883000   7.082077   5.480649
    29  C    7.420773   6.045169   8.113660   5.658135   3.803037
    30  H    7.247031   5.647937   7.811521   5.231176   2.731823
    31  H    8.511442   6.900473   9.055923   6.544143   4.385479
    32  H    7.148090   6.552607   8.423354   5.052451   4.292461
    33  H    7.373092   4.806318   6.964376   6.998942   4.297232
    34  C    6.845711   4.905636   6.247565   8.151684   6.660190
    35  C    7.647020   6.269478   7.514215   8.670376   7.557044
    36  C    7.574354   4.730303   6.127439   9.113327   6.972494
    37  C    8.969681   7.257201   8.500500  10.011433   8.590154
    38  H    7.384052   6.692549   7.864383   8.145675   7.605164
    39  C    8.912198   5.987327   7.309341  10.404518   8.091965
    40  H    7.250061   3.838765   5.309985   8.973033   6.552617
    41  C    9.538635   7.143450   8.413763  10.813111   8.841249
    42  H    9.676626   8.287286   9.487160  10.538831   9.368491
    43  H    9.574831   6.216154   7.506717  11.191866   8.538604
    44  H   10.599528   8.108369   9.347543  11.863403   9.773942
    45  Br   4.324826   4.611382   5.049949   6.703936   6.912129
    46  Br   6.626436   7.152578   8.368362   6.152214   6.807712
                   21         22         23         24         25
    21  H    0.000000
    22  H    2.488300   0.000000
    23  C    6.750587   6.356430   0.000000
    24  H    6.070160   6.051736   1.078932   0.000000
    25  C    8.025106   7.600966   1.513114   2.243828   0.000000
    26  H    8.039440   7.437546   2.123664   2.832323   1.092042
    27  C    6.906719   6.137333   1.491333   2.245514   2.582948
    28  H    7.758805   7.098252   2.056412   2.770591   2.814152
    29  C    5.844138   5.056272   2.546414   2.764105   3.938184
    30  H    5.135840   4.069234   2.963395   3.111049   4.327091
    31  H    6.467007   5.499274   3.456392   3.777853   4.724737
    32  H    5.442590   5.126777   2.724840   2.538691   4.206042
    33  H    7.413998   6.314039   2.127976   3.063342   2.756724
    34  C    9.295008   8.692567   2.566795   3.455243   1.511136
    35  C    9.855187   9.400826   3.199182   3.919439   2.543104
    36  C   10.094681   9.211947   3.595031   4.579921   2.497842
    37  C   11.090077  10.492620   4.482676   5.262361   3.811502
    38  H    9.438478   9.227033   3.075058   3.533007   2.752607
    39  C   11.312107  10.334080   4.782071   5.778573   3.789739
    40  H    9.890181   8.896307   3.783326   4.747876   2.683760
    41  C   11.773876  10.933304   5.147162   6.065650   4.304289
    42  H   11.633688  11.138929   5.202434   5.871979   4.684799
    43  H   12.004599  10.868545   5.653907   6.676931   4.648754
    44  H   12.772052  11.867717   6.199822   7.117292   5.390123
    45  Br   8.478149   8.571526   2.870115   2.879930   1.960351
    46  Br   7.513352   7.810465   2.888946   2.532378   3.607711
                   26         27         28         29         30
    26  H    0.000000
    27  C    3.076545   0.000000
    28  H    3.547857   1.096053   0.000000
    29  C    4.360668   1.522144   2.153343   0.000000
    30  H    4.504753   2.184048   3.071122   1.092679   0.000000
    31  H    5.172957   2.150769   2.406736   1.093482   1.762280
    32  H    4.774907   2.163506   2.568438   1.093531   1.777008
    33  H    2.930726   1.097155   1.740016   2.187291   2.507980
    34  C    2.101736   2.962608   2.720393   4.473729   5.046611
    35  C    3.397605   3.367741   2.674464   4.742977   5.545531
    36  C    2.494214   3.751551   3.624904   5.252133   5.677255
    37  C    4.513247   4.365850   3.541388   5.688335   6.524296
    38  H    3.784784   3.367304   2.610990   4.548281   5.436579
    39  C    3.888547   4.678792   4.313818   6.129269   6.647272
    40  H    2.212196   4.038183   4.190291   5.467196   5.688410
    41  C    4.713593   4.943509   4.284355   6.326773   7.031193
    42  H    5.484477   5.017584   4.059516   6.194877   7.124217
    43  H    4.547641   5.495354   5.223122   6.902123   7.321979
    44  H    5.775553   5.893429   5.178454   7.211774   7.934830
    45  Br   2.438713   4.245517   4.360498   5.376479   5.767831
    46  Br   4.623824   3.305098   2.921436   3.677555   4.547100
                   31         32         33         34         35
    31  H    0.000000
    32  H    1.771704   0.000000
    33  H    2.572641   3.087007   0.000000
    34  C    4.977423   4.872625   2.904483   0.000000
    35  C    5.075330   4.977193   3.569887   1.397750   0.000000
    36  C    5.648017   5.855996   3.273960   1.396196   2.416295
    37  C    5.802939   6.014339   4.379530   2.412005   1.390113
    38  H    4.927229   4.544398   3.883485   2.152504   1.086578
    39  C    6.319939   6.768137   4.154501   2.420732   2.792791
    40  H    5.947375   6.142496   3.404738   2.154649   3.401705
    41  C    6.396097   6.842478   4.641776   2.794002   2.419390
    42  H    6.206563   6.407603   5.163088   3.394134   2.144539
    43  H    7.048633   7.628562   4.818954   3.402121   3.878513
    44  H    7.168138   7.745034   5.554766   3.879900   3.402051
    45  Br   6.259957   5.302619   4.652027   2.885971   3.446064
    46  Br   4.229904   3.056984   4.328622   4.033553   3.555764
                   36         37         38         39         40
    36  C    0.000000
    37  C    2.781118   0.000000
    38  H    3.398814   2.156640   0.000000
    39  C    1.395070   2.411907   3.879260   0.000000
    40  H    1.087452   3.868564   4.295932   2.154201   0.000000
    41  C    2.413322   1.396377   3.406843   1.392504   3.398095
    42  H    3.867102   1.085990   2.478341   3.396512   4.954544
    43  H    2.151516   3.399063   4.964978   1.085741   2.475946
    44  H    3.398754   2.156730   4.302927   2.153295   4.296331
    45  Br   3.890230   4.710793   3.288170   5.048479   4.073266
    46  Br   5.400264   4.675168   2.603882   6.199040   6.017799
                   41         42         43         44         45
    41  C    0.000000
    42  H    2.155107   0.000000
    43  H    2.154847   4.297792   0.000000
    44  H    1.085901   2.484077   2.485467   0.000000
    45  Br   5.386718   5.397497   5.911005   6.423930   0.000000
    46  Br   5.899598   4.813467   7.256516   6.796926   3.772065
                   46
    46  Br   0.000000
 Stoichiometry    C22H20Br2S2
 Framework group  C1[X(C22H20Br2S2)]
 Deg. of freedom   132
 Full point group                 C1      NOp   1
 Largest Abelian subgroup         C1      NOp   1
 Largest concise Abelian subgroup C1      NOp   1
                         Standard orientation:                         
 ---------------------------------------------------------------------
 Center     Atomic      Atomic             Coordinates (Angstroms)
 Number     Number       Type             X           Y           Z
 ---------------------------------------------------------------------
      1          6           0        4.336955   -1.514252   -0.529621
      2          6           0        4.961568   -2.283501    0.446789
      3          6           0        4.522657   -2.236823    1.769736
      4          6           0        3.442175   -1.432857    2.114024
      5          6           0        2.787109   -0.696991    1.124889
      6          6           0        3.236217   -0.720183   -0.198568
      7         16           0        2.440736    0.223793   -1.474891
      8          6           0        2.096290    1.741341   -0.617075
      9          6           0        1.612644    1.757487    0.695823
     10         16           0        1.355351    0.245250    1.590423
     11          6           0        1.286197    2.960979    1.321819
     12          6           0        1.405342    4.155350    0.617400
     13          6           0        1.880265    4.144935   -0.692165
     14          6           0        2.241696    2.947081   -1.302954
     15          1           0        1.983231    5.075316   -1.241061
     16          1           0        2.627689    2.947363   -2.317406
     17          1           0        0.935779    2.962136    2.349509
     18          1           0        1.136699    5.090633    1.096965
     19          1           0        4.703856   -1.525962   -1.551044
     20          1           0        3.098268   -1.386691    3.142683
     21          1           0        5.808851   -2.904741    0.175483
     22          1           0        5.023806   -2.819771    2.535170
     23          6           0       -0.575010   -0.719544    0.379593
     24          1           0        0.115945   -0.887609   -0.431844
     25          6           0       -1.448676    0.515597    0.354119
     26          1           0       -1.019748    1.249238    1.039937
     27          6           0       -0.910681   -1.810788    1.339064
     28          1           0       -1.874764   -2.193614    0.985056
     29          6           0        0.096414   -2.950033    1.408346
     30          1           0        0.998278   -2.671940    1.959031
     31          1           0       -0.352084   -3.803717    1.923880
     32          1           0        0.383308   -3.270199    0.402863
     33          1           0       -1.120802   -1.381900    2.326815
     34          6           0       -2.887330    0.322497    0.774260
     35          6           0       -3.753466   -0.522188    0.074246
     36          6           0       -3.341069    0.988565    1.914364
     37          6           0       -5.055267   -0.705247    0.526148
     38          1           0       -3.393579   -1.050139   -0.804618
     39          6           0       -4.650801    0.808510    2.359790
     40          1           0       -2.669186    1.647488    2.459290
     41          6           0       -5.512484   -0.033872    1.661963
     42          1           0       -5.721479   -1.369383   -0.016493
     43          1           0       -4.995341    1.331854    3.246490
     44          1           0       -6.533241   -0.174806    2.004563
     45         35           0       -1.310805    1.429623   -1.374616
     46         35           0       -1.389119   -2.305755   -1.893548
 ---------------------------------------------------------------------
 Rotational constants (GHZ):           0.1796196           0.1117556           0.0954863
 Standard basis: 6-31+G(d,p) (6D, 7F)
 There are   632 symmetry adapted cartesian basis functions of A   symmetry.
 There are   632 symmetry adapted basis functions of A   symmetry.
   632 basis functions,  1130 primitive gaussians,   632 cartesian basis functions
   127 alpha electrons      127 beta electrons
       nuclear repulsion energy      3910.3842944155 Hartrees.
 NAtoms=   46 NActive=   46 NUniq=   46 SFac= 1.00D+00 NAtFMM=   60 NAOKFM=F Big=F
 Integral buffers will be    131072 words long.
 Raffenetti 2 integral format.
 Two-electron integral symmetry is turned on.
 Nuclear repulsion after empirical dispersion term =     3910.3396711326 Hartrees.
 ------------------------------------------------------------------------------
 Polarizable Continuum Model (PCM)
 =================================
 Model                : PCM.
 Atomic radii         : SMD-Coulomb.
 Polarization charges : Total charges.
 Charge compensation  : None.
 Solution method      : Matrix inversion.
 Cavity type          : VdW (van der Waals Surface) (Alpha=1.000).
 Cavity algorithm     : GePol (No added spheres)
                        Default sphere list used, NSphG=   46.
                        Lebedev-Laikov grids with approx.  5.0 points / Ang**2.
                        Smoothing algorithm: York/Karplus (Gamma=1.0000).
                        Polarization charges: spherical gaussians, with
                                              point-specific exponents (IZeta= 3).
                        Self-potential: point-specific (ISelfS= 7).
                        Self-field    : sphere-specific E.n sum rule (ISelfD= 2).
 1st derivatives      : Analytical E(r).r(x)/FMM algorithm (CHGder, D1EAlg=3).
                        Cavity 1st derivative terms included.
 Solvent              : Dichloromethane, Eps=   8.930000 Eps(inf)=   2.028346
 ------------------------------------------------------------------------------
 ------------------------------------------------------------------------------
 Atomic radii for non-electrostatic terms: SMD-CDS.
 ------------------------------------------------------------------------------
 Nuclear repulsion after PCM non-electrostatic terms =     3910.3217298672 Hartrees.
 One-electron integrals computed using PRISM.
 NBasis=   632 RedAO= T EigKep=  1.05D-06  NBF=   632
 NBsUse=   630 1.00D-06 EigRej=  9.36D-07 NBFU=   630
 Initial guess from the checkpoint file:  "/home/ansgus3642/gaussian/scratch/Gau-116764.chk"
 B after Tr=     0.000000    0.000000    0.000000
         Rot=    0.999939    0.010467   -0.002979   -0.001677 Ang=   1.26 deg.
 ExpMin= 3.50D-02 ExpMax= 5.74D+05 ExpMxC= 5.74D+03 IAcc=3 IRadAn=         5 AccDes= 0.00D+00
 Harris functional with IExCor= 4639 and IRadAn=       5 diagonalized for initial guess.
 HarFok:  IExCor= 4639 AccDes= 0.00D+00 IRadAn=         5 IDoV= 1 UseB2=F ITyADJ=14
 ICtDFT=  3500011 ScaDFX=  1.000000  1.000000  1.000000  1.000000
 FoFCou: FMM=F IPFlag=           0 FMFlag=      100000 FMFlg1=           0
         NFxFlg=           0 DoJE=T BraDBF=F KetDBF=T FulRan=T
         wScrn=  0.000000 ICntrl=       500 IOpCl=  0 I1Cent=   200000004 NGrid=           0
         NMat0=    1 NMatS0=      1 NMatT0=    0 NMatD0=    1 NMtDS0=    0 NMtDT0=    0
 Petite list used in FoFCou.
 Requested convergence on RMS density matrix=1.00D-08 within 128 cycles.
 Requested convergence on MAX density matrix=1.00D-06.
 Requested convergence on             energy=1.00D-06.
 No special actions if energy rises.
 Inv3:  Mode=1 IEnd=    35459532.
 Iteration    1 A*A^-1 deviation from unit magnitude is 3.55D-15 for   2508.
 Iteration    1 A*A^-1 deviation from orthogonality  is 2.22D-15 for   2379     98.
 Iteration    1 A^-1*A deviation from unit magnitude is 3.55D-15 for   2508.
 Iteration    1 A^-1*A deviation from orthogonality  is 2.21D-15 for   1248    220.
 Error on total polarization charges =  0.04935
 SCF Done:  E(RwB97XD) =  -6790.02108107     A.U. after   20 cycles
            NFock= 20  Conv=0.34D-08     -V/T= 2.0064
 SMD-CDS (non-electrostatic) energy       (kcal/mol) =     -11.26
 (included in total energy above)
 D1PCM: PCM CHGder 1st derivatives, ID1Alg=3 FixD1E=F DoIter=F DoCFld=F I1PDM=0.
 Calling FoFJK, ICntrl=      2127 FMM=F ISym2X=0 I1Cent= 0 IOpClX= 0 NMat=1 NMatS=1 NMatT=0.
 ***** Axes restored to original set *****
 -------------------------------------------------------------------
 Center     Atomic                   Forces (Hartrees/Bohr)
 Number     Number              X              Y              Z
 -------------------------------------------------------------------
      1        6          -0.000048873   -0.000101650   -0.000047185
      2        6           0.000032691    0.000063595    0.000017303
      3        6          -0.000048216   -0.000062673   -0.000017604
      4        6           0.000100433    0.000042804   -0.000002563
      5        6          -0.000040439   -0.000054967    0.000120079
      6        6           0.000063169    0.000101972   -0.000029742
      7       16           0.000137007    0.000238383   -0.000022678
      8        6          -0.000021798   -0.000042236   -0.000021825
      9        6           0.000023914   -0.000034041   -0.000009033
     10       16          -0.000004991   -0.000055707    0.000150356
     11        6           0.000016757    0.000021506    0.000013755
     12        6          -0.000007446    0.000002221    0.000009431
     13        6           0.000039903   -0.000022476   -0.000023733
     14        6          -0.000008417   -0.000025440    0.000006520
     15        1          -0.000004132   -0.000001722   -0.000016338
     16        1          -0.000011625   -0.000044713    0.000006331
     17        1           0.000011011   -0.000041591    0.000009434
     18        1           0.000006709    0.000005382   -0.000019318
     19        1          -0.000005310   -0.000023730   -0.000030459
     20        1          -0.000000995   -0.000010345    0.000004421
     21        1          -0.000005055   -0.000012098   -0.000013031
     22        1          -0.000011762   -0.000007035   -0.000018624
     23        6          -0.000318064    0.000335825    0.000350623
     24        1           0.000150852   -0.000154385   -0.000477770
     25        6           0.000004412    0.000079197   -0.000017349
     26        1           0.000248180    0.000009018   -0.000280911
     27        6           0.000158562   -0.000236602   -0.000169699
     28        1           0.000021781    0.000046797   -0.000016276
     29        6           0.000017870   -0.000078066    0.000007619
     30        1          -0.000004007    0.000040230    0.000036998
     31        1          -0.000019151   -0.000011267   -0.000043749
     32        1          -0.000004013   -0.000003445    0.000008480
     33        1           0.000087088   -0.000010042    0.000001618
     34        6          -0.000081327   -0.000180553   -0.000248299
     35        6           0.000062929    0.000025957    0.000147111
     36        6          -0.000247049    0.000002851   -0.000153860
     37        6          -0.000114234    0.000078790    0.000024869
     38        1           0.000008345    0.000008484   -0.000041824
     39        6           0.000097182    0.000049322    0.000002556
     40        1          -0.000240544   -0.000106601    0.000146452
     41        6           0.000016743   -0.000066102   -0.000013997
     42        1          -0.000012261   -0.000001672    0.000013848
     43        1           0.000030224    0.000014557    0.000041770
     44        1           0.000010440    0.000009804    0.000023331
     45       35           0.000142240    0.000288925    0.000135171
     46       35          -0.000228737   -0.000076461    0.000457793
 -------------------------------------------------------------------
 Cartesian Forces:  Max     0.000477770 RMS     0.000114765

 GradGradGradGradGradGradGradGradGradGradGradGradGradGradGradGradGradGrad
 Berny optimization.
 FormGI is forming the generalized inverse of G from B-inverse, IUseBI=4.
 Internal  Forces:  Max     0.002240864 RMS     0.000187878
 Search for a saddle point.
 Step number   6 out of a maximum of  268
 All quantities printed in internal units (Hartrees-Bohrs-Radians)
 Swapping is turned off.
 Update second derivatives using D2CorX and points    4    5    6
 ITU=  0  0  0  0  0  0
     Eigenvalues ---   -0.01541   0.00233   0.00405   0.00962   0.01146
     Eigenvalues ---    0.01192   0.01240   0.01444   0.01520   0.01602
     Eigenvalues ---    0.01708   0.01784   0.01801   0.01811   0.01823
     Eigenvalues ---    0.01882   0.02088   0.02095   0.02213   0.02269
     Eigenvalues ---    0.02340   0.02400   0.02527   0.02547   0.02561
     Eigenvalues ---    0.02583   0.02718   0.02795   0.02816   0.02854
     Eigenvalues ---    0.02868   0.03030   0.03119   0.03214   0.03479
     Eigenvalues ---    0.03584   0.03770   0.04149   0.04557   0.04639
     Eigenvalues ---    0.04775   0.06048   0.06223   0.06827   0.07795
     Eigenvalues ---    0.07866   0.09470   0.10157   0.10929   0.11032
     Eigenvalues ---    0.11074   0.11556   0.11764   0.11811   0.12007
     Eigenvalues ---    0.12205   0.12314   0.12323   0.12350   0.12473
     Eigenvalues ---    0.12516   0.12564   0.12888   0.12969   0.14438
     Eigenvalues ---    0.15337   0.15637   0.16391   0.16632   0.16989
     Eigenvalues ---    0.17524   0.17879   0.18615   0.18784   0.19191
     Eigenvalues ---    0.19326   0.19370   0.19496   0.19586   0.20164
     Eigenvalues ---    0.20689   0.21716   0.22632   0.23404   0.23589
     Eigenvalues ---    0.24842   0.25240   0.27146   0.28250   0.29294
     Eigenvalues ---    0.29890   0.30729   0.31526   0.31773   0.33630
     Eigenvalues ---    0.34075   0.34658   0.34877   0.34964   0.35412
     Eigenvalues ---    0.36193   0.36317   0.36483   0.36537   0.36646
     Eigenvalues ---    0.36670   0.36700   0.36720   0.36791   0.36808
     Eigenvalues ---    0.36867   0.36988   0.37038   0.37052   0.37721
     Eigenvalues ---    0.39973   0.42322   0.42670   0.42734   0.43040
     Eigenvalues ---    0.43111   0.43602   0.46948   0.48339   0.48420
     Eigenvalues ---    0.48437   0.48537   0.48758   0.51847   0.52201
     Eigenvalues ---    0.52228   0.63613
 Eigenvectors required to have negative eigenvalues:
                          R18       A47       D82       D84       D83
   1                   -0.66815   0.26342   0.24618   0.23068   0.22200
                          D69       D74       D73       D75       D78
   1                   -0.21755  -0.20385  -0.18510  -0.16779   0.15397
 RFO step:  Lambda0=5.362245978D-06 Lambda=-4.28909881D-05.
 Linear search not attempted -- option 19 set.
 Iteration  1 RMS(Cart)=  0.00926093 RMS(Int)=  0.00002752
 Iteration  2 RMS(Cart)=  0.00004398 RMS(Int)=  0.00000131
 Iteration  3 RMS(Cart)=  0.00000000 RMS(Int)=  0.00000131
 Variable       Old X    -DE/DX   Delta X   Delta X   Delta X     New X
                                 (Linear)    (Quad)   (Total)
    R1        2.62887  -0.00001   0.00000  -0.00009  -0.00009   2.62877
    R2        2.64005   0.00004   0.00000   0.00012   0.00012   2.64017
    R3        2.05108   0.00002   0.00000   0.00006   0.00006   2.05114
    R4        2.63548   0.00000   0.00000   0.00001   0.00001   2.63549
    R5        2.05054   0.00000   0.00000   0.00000   0.00000   2.05054
    R6        2.62688  -0.00001   0.00000  -0.00011  -0.00011   2.62677
    R7        2.05004  -0.00001   0.00000  -0.00004  -0.00004   2.05000
    R8        2.63818   0.00002   0.00000   0.00007   0.00007   2.63825
    R9        2.05150   0.00001   0.00000   0.00003   0.00003   2.05153
   R10        2.64141   0.00015   0.00000   0.00021   0.00021   2.64162
   R11        3.35631   0.00007   0.00000   0.00022   0.00022   3.35653
   R12        3.35546   0.00003   0.00000  -0.00022  -0.00022   3.35524
   R13        3.35789  -0.00015   0.00000  -0.00073  -0.00073   3.35716
   R14        2.64418   0.00003   0.00000  -0.00009  -0.00009   2.64409
   R15        2.63573  -0.00011   0.00000  -0.00013  -0.00013   2.63560
   R16        3.35572   0.00005   0.00000  -0.00006  -0.00006   3.35566
   R17        2.63671   0.00001   0.00000   0.00003   0.00003   2.63674
   R18        4.67616   0.00022   0.00000  -0.01268  -0.01268   4.66348
   R19        2.63000   0.00005   0.00000   0.00001   0.00001   2.63001
   R20        2.05185   0.00001   0.00000   0.00002   0.00002   2.05187
   R21        2.63251   0.00003   0.00000   0.00006   0.00006   2.63257
   R22        2.05008  -0.00001   0.00000  -0.00003  -0.00003   2.05005
   R23        2.63110  -0.00006   0.00000  -0.00015  -0.00015   2.63095
   R24        2.05059   0.00001   0.00000   0.00001   0.00001   2.05060
   R25        2.05112  -0.00002   0.00000  -0.00002  -0.00002   2.05110
   R26        2.03889  -0.00002   0.00000   0.00112   0.00112   2.04001
   R27        2.85937   0.00016   0.00000   0.00134   0.00134   2.86071
   R28        2.81821   0.00005   0.00000   0.00174   0.00174   2.81995
   R29        4.78550  -0.00014   0.00000  -0.00360  -0.00360   4.78190
   R30        2.06366  -0.00011   0.00000  -0.00021  -0.00021   2.06345
   R31        2.85563   0.00046   0.00000   0.00134   0.00134   2.85697
   R32        3.70453   0.00007   0.00000   0.00038   0.00038   3.70491
   R33        2.07124  -0.00003   0.00000  -0.00027  -0.00027   2.07097
   R34        2.87643   0.00004   0.00000   0.00004   0.00004   2.87648
   R35        2.07332  -0.00002   0.00000   0.00004   0.00004   2.07336
   R36        2.06486   0.00003   0.00000  -0.00010  -0.00010   2.06476
   R37        2.06638   0.00000   0.00000   0.00004   0.00004   2.06643
   R38        2.06647  -0.00001   0.00000  -0.00011  -0.00011   2.06637
   R39        2.64136   0.00000   0.00000  -0.00019  -0.00019   2.64117
   R40        2.63843   0.00018   0.00000   0.00041   0.00041   2.63884
   R41        2.62693   0.00010   0.00000   0.00036   0.00036   2.62730
   R42        2.05333   0.00004   0.00000  -0.00028  -0.00028   2.05305
   R43        2.63630  -0.00012   0.00000  -0.00036  -0.00036   2.63594
   R44        2.05499  -0.00012   0.00000  -0.00023  -0.00023   2.05475
   R45        2.63877  -0.00010   0.00000  -0.00033  -0.00033   2.63844
   R46        2.05222   0.00001   0.00000   0.00002   0.00002   2.05224
   R47        2.63145  -0.00006   0.00000  -0.00003  -0.00003   2.63142
   R48        2.05175   0.00002   0.00000   0.00006   0.00006   2.05181
   R49        2.05206  -0.00001   0.00000  -0.00001  -0.00001   2.05205
    A1        2.09641   0.00000   0.00000   0.00003   0.00003   2.09644
    A2        2.09760  -0.00001   0.00000  -0.00009  -0.00009   2.09751
    A3        2.08917   0.00001   0.00000   0.00006   0.00006   2.08923
    A4        2.10132   0.00002   0.00000   0.00009   0.00009   2.10141
    A5        2.08482  -0.00001   0.00000  -0.00006  -0.00006   2.08476
    A6        2.09680  -0.00001   0.00000  -0.00003  -0.00003   2.09677
    A7        2.09315   0.00001   0.00000  -0.00005  -0.00005   2.09309
    A8        2.10126  -0.00001   0.00000   0.00004   0.00004   2.10130
    A9        2.08875  -0.00001   0.00000   0.00002   0.00002   2.08877
   A10        2.08758   0.00002   0.00000   0.00006   0.00006   2.08764
   A11        2.10077  -0.00001   0.00000  -0.00007  -0.00007   2.10070
   A12        2.09473  -0.00001   0.00000   0.00000   0.00000   2.09473
   A13        2.10754  -0.00004   0.00000  -0.00004  -0.00004   2.10750
   A14        2.06256   0.00001   0.00000  -0.00022  -0.00021   2.06234
   A15        2.11296   0.00003   0.00000   0.00025   0.00025   2.11321
   A16        2.07939  -0.00001   0.00000  -0.00012  -0.00012   2.07927
   A17        2.07695  -0.00003   0.00000  -0.00060  -0.00059   2.07636
   A18        2.12682   0.00004   0.00000   0.00072   0.00072   2.12754
   A19        1.76590  -0.00007   0.00000   0.00066   0.00066   1.76656
   A20        2.12919   0.00010   0.00000   0.00115   0.00115   2.13034
   A21        2.07223  -0.00016   0.00000  -0.00119  -0.00119   2.07104
   A22        2.07998   0.00006   0.00000   0.00004   0.00004   2.08002
   A23        2.10941   0.00005   0.00000   0.00013   0.00013   2.10955
   A24        2.10806  -0.00005   0.00000  -0.00002  -0.00002   2.10804
   A25        2.06532   0.00001   0.00000  -0.00016  -0.00016   2.06516
   A26        1.77515  -0.00011   0.00000  -0.00019  -0.00019   1.77496
   A27        1.86895   0.00016   0.00000   0.00099   0.00098   1.86994
   A28        1.77067   0.00008   0.00000   0.00180   0.00180   1.77248
   A29        2.08646  -0.00001   0.00000  -0.00003  -0.00003   2.08643
   A30        2.09563  -0.00003   0.00000  -0.00027  -0.00027   2.09536
   A31        2.10108   0.00004   0.00000   0.00030   0.00030   2.10138
   A32        2.09275   0.00000   0.00000  -0.00001  -0.00001   2.09274
   A33        2.08855   0.00002   0.00000   0.00018   0.00018   2.08872
   A34        2.10183  -0.00003   0.00000  -0.00016  -0.00016   2.10167
   A35        2.10287  -0.00001   0.00000  -0.00003  -0.00003   2.10284
   A36        2.09608   0.00002   0.00000   0.00007   0.00007   2.09615
   A37        2.08416  -0.00001   0.00000  -0.00004  -0.00004   2.08412
   A38        2.09549   0.00001   0.00000   0.00004   0.00004   2.09553
   A39        2.09082  -0.00005   0.00000  -0.00032  -0.00032   2.09051
   A40        2.09682   0.00004   0.00000   0.00027   0.00027   2.09709
   A41        1.49990   0.00033   0.00000   0.00547   0.00547   1.50536
   A42        1.71166   0.00004   0.00000   0.00172   0.00172   1.71338
   A43        1.71739  -0.00019   0.00000  -0.00014  -0.00014   1.71725
   A44        2.07631   0.00010   0.00000   0.00017   0.00016   2.07647
   A45        2.11066  -0.00043   0.00000  -0.00048  -0.00049   2.11018
   A46        2.06937   0.00028   0.00000  -0.00141  -0.00141   2.06795
   A47        1.71199  -0.00224   0.00000   0.00007   0.00007   1.71205
   A48        1.88707  -0.00011   0.00000  -0.00120  -0.00120   1.88587
   A49        2.02719  -0.00051   0.00000   0.00017   0.00017   2.02736
   A50        1.93354   0.00038   0.00000   0.00026   0.00026   1.93380
   A51        1.85999   0.00057   0.00000   0.00203   0.00203   1.86201
   A52        1.78540  -0.00031   0.00000  -0.00148  -0.00148   1.78391
   A53        1.95165   0.00001   0.00000   0.00002   0.00002   1.95168
   A54        1.81910  -0.00007   0.00000  -0.00062  -0.00062   1.81847
   A55        2.01310   0.00009   0.00000   0.00148   0.00148   2.01457
   A56        1.91376  -0.00001   0.00000  -0.00022  -0.00022   1.91354
   A57        1.91267   0.00002   0.00000   0.00002   0.00002   1.91269
   A58        1.83264   0.00004   0.00000   0.00061   0.00061   1.83325
   A59        1.95876  -0.00007   0.00000  -0.00127  -0.00127   1.95750
   A60        1.95902  -0.00007   0.00000   0.00014   0.00014   1.95916
   A61        1.91177   0.00001   0.00000  -0.00066  -0.00066   1.91111
   A62        1.92929   0.00002   0.00000   0.00032   0.00032   1.92960
   A63        1.87509   0.00003   0.00000  -0.00007  -0.00007   1.87502
   A64        1.89797   0.00003   0.00000   0.00029   0.00029   1.89826
   A65        1.88865  -0.00002   0.00000  -0.00004  -0.00004   1.88862
   A66        2.12695  -0.00033   0.00000   0.00099   0.00099   2.12794
   A67        2.06629   0.00061   0.00000   0.00048   0.00048   2.06677
   A68        2.08963  -0.00028   0.00000  -0.00142  -0.00142   2.08821
   A69        2.09102   0.00013   0.00000   0.00074   0.00074   2.09176
   A70        2.08687  -0.00007   0.00000   0.00001   0.00001   2.08688
   A71        2.10496  -0.00006   0.00000  -0.00073  -0.00073   2.10423
   A72        2.09931   0.00014   0.00000   0.00094   0.00094   2.10025
   A73        2.09147   0.00020   0.00000   0.00148   0.00148   2.09295
   A74        2.09239  -0.00034   0.00000  -0.00243  -0.00243   2.08996
   A75        2.10335   0.00001   0.00000   0.00019   0.00019   2.10354
   A76        2.08585   0.00001   0.00000  -0.00028  -0.00028   2.08557
   A77        2.09394  -0.00002   0.00000   0.00010   0.00010   2.09404
   A78        2.09327   0.00004   0.00000   0.00010   0.00010   2.09336
   A79        2.09031  -0.00006   0.00000  -0.00048  -0.00048   2.08984
   A80        2.09958   0.00001   0.00000   0.00038   0.00038   2.09997
   A81        2.08962  -0.00005   0.00000  -0.00053  -0.00053   2.08909
   A82        2.09672   0.00004   0.00000   0.00037   0.00037   2.09709
   A83        2.09681   0.00001   0.00000   0.00016   0.00016   2.09697
    D1       -0.03550   0.00002   0.00000   0.00047   0.00047  -0.03503
    D2        3.12988   0.00000   0.00000   0.00020   0.00021   3.13008
    D3        3.10316   0.00000   0.00000  -0.00006  -0.00006   3.10310
    D4       -0.01465  -0.00001   0.00000  -0.00033  -0.00033  -0.01498
    D5        0.01528  -0.00004   0.00000  -0.00169  -0.00169   0.01358
    D6       -3.11966  -0.00004   0.00000  -0.00209  -0.00209  -3.12174
    D7       -3.12340  -0.00002   0.00000  -0.00116  -0.00116  -3.12456
    D8        0.02486  -0.00002   0.00000  -0.00156  -0.00156   0.02330
    D9        0.01673  -0.00001   0.00000   0.00037   0.00037   0.01710
   D10       -3.11769  -0.00001   0.00000   0.00000   0.00000  -3.11769
   D11        3.13438   0.00000   0.00000   0.00063   0.00063   3.13501
   D12       -0.00004   0.00000   0.00000   0.00026   0.00026   0.00023
   D13        0.02192   0.00003   0.00000   0.00004   0.00004   0.02196
   D14       -3.13533  -0.00001   0.00000  -0.00073  -0.00073  -3.13605
   D15       -3.12680   0.00002   0.00000   0.00041   0.00041  -3.12639
   D16       -0.00085  -0.00001   0.00000  -0.00036  -0.00036  -0.00121
   D17       -0.04227  -0.00005   0.00000  -0.00129  -0.00129  -0.04356
   D18        3.08219  -0.00004   0.00000  -0.00149  -0.00149   3.08069
   D19        3.11492  -0.00001   0.00000  -0.00053  -0.00053   3.11439
   D20       -0.04381   0.00000   0.00000  -0.00073  -0.00073  -0.04454
   D21        0.02361   0.00005   0.00000   0.00211   0.00211   0.02572
   D22       -3.12485   0.00005   0.00000   0.00251   0.00251  -3.12233
   D23       -3.10035   0.00004   0.00000   0.00232   0.00232  -3.09803
   D24        0.03438   0.00004   0.00000   0.00273   0.00273   0.03711
   D25        2.40951   0.00001   0.00000  -0.00023  -0.00023   2.40928
   D26       -2.02344   0.00011   0.00000   0.00196   0.00196  -2.02148
   D27       -0.74928   0.00002   0.00000  -0.00044  -0.00044  -0.74971
   D28        1.10096   0.00011   0.00000   0.00176   0.00176   1.10272
   D29       -2.44577  -0.00007   0.00000  -0.00357  -0.00357  -2.44934
   D30        0.70267  -0.00007   0.00000  -0.00397  -0.00397   0.69870
   D31       -0.73687   0.00005   0.00000   0.00340   0.00340  -0.73347
   D32        2.46947   0.00002   0.00000   0.00331   0.00331   2.47278
   D33        0.02679  -0.00004   0.00000  -0.00185  -0.00185   0.02493
   D34       -3.08421  -0.00004   0.00000  -0.00002  -0.00002  -3.08423
   D35        3.10335  -0.00001   0.00000  -0.00180  -0.00180   3.10155
   D36       -0.00764  -0.00002   0.00000   0.00003   0.00003  -0.00761
   D37        3.05442   0.00003   0.00000  -0.00023  -0.00023   3.05419
   D38       -0.07621   0.00003   0.00000   0.00030   0.00030  -0.07592
   D39       -0.02428   0.00000   0.00000  -0.00036  -0.00036  -0.02465
   D40        3.12827   0.00000   0.00000   0.00016   0.00016   3.12843
   D41        0.71483   0.00001   0.00000   0.00001   0.00001   0.71483
   D42       -1.21149  -0.00015   0.00000  -0.00152  -0.00152  -1.21301
   D43       -2.45663   0.00001   0.00000  -0.00178  -0.00178  -2.45841
   D44        1.90023  -0.00014   0.00000  -0.00331  -0.00331   1.89693
   D45        0.03396   0.00003   0.00000   0.00013   0.00013   0.03409
   D46       -3.11445   0.00001   0.00000  -0.00030  -0.00030  -3.11475
   D47       -3.07778   0.00002   0.00000   0.00191   0.00191  -3.07588
   D48        0.05698   0.00000   0.00000   0.00148   0.00148   0.05846
   D49       -0.62145   0.00018   0.00000  -0.00180  -0.00180  -0.62325
   D50       -2.69321   0.00004   0.00000  -0.00264  -0.00264  -2.69585
   D51        1.48501  -0.00021   0.00000  -0.00157  -0.00157   1.48344
   D52        1.23196   0.00013   0.00000  -0.00102  -0.00102   1.23094
   D53       -0.83979  -0.00001   0.00000  -0.00186  -0.00186  -0.84165
   D54       -2.94476  -0.00026   0.00000  -0.00080  -0.00079  -2.94555
   D55       -0.02829  -0.00001   0.00000   0.00005   0.00005  -0.02824
   D56        3.12430  -0.00002   0.00000  -0.00047  -0.00047   3.12383
   D57        3.12014   0.00000   0.00000   0.00048   0.00048   3.12063
   D58       -0.01045   0.00000   0.00000  -0.00003  -0.00003  -0.01048
   D59       -0.00343   0.00000   0.00000  -0.00038  -0.00038  -0.00381
   D60       -3.13154   0.00000   0.00000  -0.00061  -0.00061  -3.13215
   D61        3.12708   0.00000   0.00000   0.00014   0.00014   3.12722
   D62       -0.00103   0.00000   0.00000  -0.00009  -0.00009  -0.00112
   D63        0.02999   0.00001   0.00000   0.00054   0.00054   0.03053
   D64       -3.12260   0.00001   0.00000   0.00001   0.00001  -3.12259
   D65       -3.12499   0.00001   0.00000   0.00077   0.00077  -3.12422
   D66        0.00560   0.00001   0.00000   0.00024   0.00024   0.00584
   D67        2.97804  -0.00035   0.00000  -0.00397  -0.00397   2.97407
   D68       -1.61248  -0.00012   0.00000   0.00100   0.00100  -1.61149
   D69        1.27873  -0.00032   0.00000  -0.00706  -0.00706   1.27167
   D70       -0.21509   0.00016   0.00000  -0.00462  -0.00462  -0.21971
   D71       -2.30366  -0.00016   0.00000  -0.00645  -0.00645  -2.31011
   D72        1.72813  -0.00008   0.00000  -0.00688  -0.00688   1.72124
   D73       -1.78260  -0.00026   0.00000  -0.01189  -0.01189  -1.79449
   D74        2.41202  -0.00058   0.00000  -0.01372  -0.01372   2.39830
   D75        0.16062  -0.00049   0.00000  -0.01415  -0.01415   0.14647
   D76        1.60341   0.00003   0.00000  -0.00415  -0.00415   1.59925
   D77       -0.48516  -0.00028   0.00000  -0.00599  -0.00599  -0.49115
   D78       -2.73656  -0.00020   0.00000  -0.00642  -0.00642  -2.74298
   D79        2.96783  -0.00007   0.00000  -0.00155  -0.00155   2.96628
   D80       -1.21778  -0.00005   0.00000  -0.00112  -0.00112  -1.21889
   D81        1.01361  -0.00008   0.00000  -0.00185  -0.00185   1.01176
   D82       -1.73956   0.00013   0.00000   0.00472   0.00472  -1.73484
   D83        0.35802   0.00015   0.00000   0.00515   0.00515   0.36317
   D84        2.58941   0.00013   0.00000   0.00442   0.00442   2.59383
   D85        1.15263  -0.00009   0.00000  -0.00308  -0.00308   1.14955
   D86       -3.03298  -0.00007   0.00000  -0.00265  -0.00265  -3.03562
   D87       -0.80159  -0.00009   0.00000  -0.00338  -0.00338  -0.80497
   D88       -1.07939  -0.00007   0.00000  -0.00893  -0.00893  -1.08832
   D89        2.03531  -0.00008   0.00000  -0.00701  -0.00701   2.02830
   D90        3.10063  -0.00003   0.00000  -0.00902  -0.00902   3.09161
   D91       -0.06786  -0.00003   0.00000  -0.00709  -0.00709  -0.07495
   D92        1.16321   0.00002   0.00000  -0.00838  -0.00838   1.15482
   D93       -2.00528   0.00002   0.00000  -0.00646  -0.00646  -2.01174
   D94        1.31730   0.00002   0.00000  -0.00333  -0.00333   1.31397
   D95       -2.88460   0.00002   0.00000  -0.00377  -0.00377  -2.88837
   D96       -0.80506   0.00002   0.00000  -0.00403  -0.00403  -0.80908
   D97       -2.92029   0.00000   0.00000  -0.00317  -0.00317  -2.92346
   D98       -0.83901   0.00000   0.00000  -0.00360  -0.00360  -0.84261
   D99        1.24053   0.00000   0.00000  -0.00386  -0.00386   1.23667
   D100      -0.89139   0.00002   0.00000  -0.00316  -0.00316  -0.89455
   D101       1.18989   0.00002   0.00000  -0.00359  -0.00359   1.18630
   D102      -3.01375   0.00001   0.00000  -0.00385  -0.00385  -3.01760
   D103       3.10157   0.00001   0.00000   0.00079   0.00079   3.10235
   D104      -0.01229  -0.00001   0.00000  -0.00005  -0.00005  -0.01234
   D105      -0.01278   0.00000   0.00000  -0.00119  -0.00119  -0.01397
   D106      -3.12664  -0.00002   0.00000  -0.00203  -0.00203  -3.12867
   D107      -3.10939   0.00002   0.00000   0.00038   0.00038  -3.10901
   D108       0.02816  -0.00004   0.00000  -0.00234  -0.00234   0.02582
   D109       0.00590   0.00002   0.00000   0.00230   0.00230   0.00819
   D110      -3.13973  -0.00005   0.00000  -0.00042  -0.00042  -3.14016
   D111       0.01915  -0.00002   0.00000  -0.00086  -0.00086   0.01829
   D112      -3.13229   0.00000   0.00000   0.00010   0.00010  -3.13218
   D113       3.13272   0.00000   0.00000   0.00000   0.00000   3.13272
   D114      -0.01872   0.00002   0.00000   0.00096   0.00096  -0.01776
   D115      -0.00527  -0.00002   0.00000  -0.00134  -0.00134  -0.00661
   D116      -3.13990  -0.00003   0.00000  -0.00161  -0.00161  -3.14152
   D117       3.14037   0.00005   0.00000   0.00137   0.00137  -3.14145
   D118       0.00573   0.00003   0.00000   0.00110   0.00109   0.00682
   D119      -0.01849   0.00003   0.00000   0.00184   0.00184  -0.01665
   D120       3.13232   0.00002   0.00000   0.00122   0.00122   3.13355
   D121       3.13299   0.00000   0.00000   0.00088   0.00088   3.13386
   D122       0.00062   0.00000   0.00000   0.00026   0.00026   0.00088
   D123       0.01146  -0.00001   0.00000  -0.00073  -0.00073   0.01072
   D124      -3.13936   0.00000   0.00000  -0.00011  -0.00011  -3.13948
   D125      -3.13713   0.00001   0.00000  -0.00046  -0.00046  -3.13759
   D126      -0.00476   0.00001   0.00000   0.00016   0.00016  -0.00460
         Item               Value     Threshold  Converged?
 Maximum Force            0.002241     0.000450     NO 
 RMS     Force            0.000188     0.000300     YES
 Maximum Displacement     0.048396     0.001800     NO 
 RMS     Displacement     0.009263     0.001200     NO 
 Predicted change in Energy=-1.879414D-05
 GradGradGradGradGradGradGradGradGradGradGradGradGradGradGradGradGradGrad

                          Input orientation:                          
 ---------------------------------------------------------------------
 Center     Atomic      Atomic             Coordinates (Angstroms)
 Number     Number       Type             X           Y           Z
 ---------------------------------------------------------------------
      1          6           0        4.323516   -1.527291   -0.587385
      2          6           0        4.904231   -2.419468    0.308112
      3          6           0        4.418888   -2.528035    1.611060
      4          6           0        3.335498   -1.756014    2.014075
      5          6           0        2.724012   -0.895213    1.100725
      6          6           0        3.220773   -0.762326   -0.199144
      7         16           0        2.484716    0.344501   -1.376268
      8          6           0        2.120780    1.748227   -0.350027
      9          6           0        1.589754    1.609541    0.937032
     10         16           0        1.285264    0.002638    1.628695
     11          6           0        1.250353    2.731342    1.694161
     12          6           0        1.404542    4.001357    1.146230
     13          6           0        1.926616    4.145338   -0.137291
     14          6           0        2.300786    3.026875   -0.877137
     15          1           0        2.056386    5.134478   -0.564226
     16          1           0        2.723381    3.146154   -1.869743
     17          1           0        0.862474    2.610761    2.701123
     18          1           0        1.125755    4.874279    1.726885
     19          1           0        4.726696   -1.419845   -1.589398
     20          1           0        2.955176   -1.831099    3.028125
     21          1           0        5.753610   -3.016015   -0.008320
     22          1           0        4.885879   -3.207706    2.315889
     23          6           0       -0.606257   -0.778776    0.249709
     24          1           0        0.106444   -0.856811   -0.557351
     25          6           0       -1.470286    0.460378    0.347738
     26          1           0       -1.061732    1.096289    1.135780
     27          6           0       -0.984295   -1.975671    1.056774
     28          1           0       -1.939847   -2.298066    0.627825
     29          6           0        0.007580   -3.129664    1.018390
     30          1           0        0.894771   -2.933044    1.625070
     31          1           0       -0.466666   -4.031901    1.414384
     32          1           0        0.321934   -3.331779   -0.009236
     33          1           0       -1.222098   -1.668399    2.082848
     34          6           0       -2.926359    0.232687    0.684895
     35          6           0       -3.773642   -0.497285   -0.153361
     36          6           0       -3.418650    0.747163    1.886117
     37          6           0       -5.093811   -0.720171    0.221372
     38          1           0       -3.386186   -0.907278   -1.081861
     39          6           0       -4.745686    0.527372    2.255374
     40          1           0       -2.763724    1.316847    2.540958
     41          6           0       -5.587927   -0.201775    1.419910
[truncated: 985,682 more chars]
