# Supplementary material for: Enriching Alkene syn-Dihalogenation: Aryl Alkene, Bromine, Regio-Reversion, and Stereoconvergency
Source: Org Lett. 2026 Feb 25;28(9):3002–7. doi: 10.1021/acs.orglett.6c00241 (PMC12973299; doi:10.1021/acs.orglett.6c00241)
Supplement: Supplementary file 1 [file ol6c00241_si_001.zip › Fig 4c/1st bromination major PDT.log]

 Entering Gaussian System, Link 0=g16
 Input=240907_1stBr_majorregio_1stpdt_fromIRCfwd_6-31_gdp+_SMD_DCM_wB97XD.gjf
 Output=240907_1stBr_majorregio_1stpdt_fromIRCfwd_6-31_gdp+_SMD_DCM_wB97XD.log
 Initial command:
 /home/osl/gaussian/g16/l1.exe "/home/osl/gaussian/scratch/Gau-1570817.inp" -scrdir="/home/osl/gaussian/scratch/"
 Entering Link 1 = /home/osl/gaussian/g16/l1.exe PID=   1570819.
  
 Copyright (c) 1988-2019, Gaussian, Inc.  All Rights Reserved.
  
 This is part of the Gaussian(R) 16 program.  It is based on
 the Gaussian(R) 09 system (copyright 2009, Gaussian, Inc.),
 the Gaussian(R) 03 system (copyright 2003, Gaussian, Inc.),
 the Gaussian(R) 98 system (copyright 1998, Gaussian, Inc.),
 the Gaussian(R) 94 system (copyright 1995, Gaussian, Inc.),
 the Gaussian 92(TM) system (copyright 1992, Gaussian, Inc.),
 the Gaussian 90(TM) system (copyright 1990, Gaussian, Inc.),
 the Gaussian 88(TM) system (copyright 1988, Gaussian, Inc.),
 the Gaussian 86(TM) system (copyright 1986, Carnegie Mellon
 University), and the Gaussian 82(TM) system (copyright 1983,
 Carnegie Mellon University). Gaussian is a federally registered
 trademark of Gaussian, Inc.
  
 This software contains proprietary and confidential information,
 including trade secrets, belonging to Gaussian, Inc.
  
 This software is provided under written license and may be
 used, copied, transmitted, or stored only in accord with that
 written license.
  
 The following legend is applicable only to US Government
 contracts under FAR:
  
                    RESTRICTED RIGHTS LEGEND
  
 Use, reproduction and disclosure by the US Government is
 subject to restrictions as set forth in subparagraphs (a)
 and (c) of the Commercial Computer Software - Restricted
 Rights clause in FAR 52.227-19.
  
 Gaussian, Inc.
 340 Quinnipiac St., Bldg. 40, Wallingford CT 06492
  
  
 ---------------------------------------------------------------
 Warning -- This program may not be used in any manner that
 competes with the business of Gaussian, Inc. or will provide
 assistance to any competitor of Gaussian, Inc.  The licensee
 of this program is prohibited from giving any competitor of
 Gaussian, Inc. access to this program.  By using this program,
 the user acknowledges that Gaussian, Inc. is engaged in the
 business of creating and licensing software in the field of
 computational chemistry and represents and warrants to the
 licensee that it is not a competitor of Gaussian, Inc. and that
 it will not use this program in any manner prohibited above.
 ---------------------------------------------------------------
  

 Cite this work as:
 Gaussian 16, Revision C.01,
 M. J. Frisch, G. W. Trucks, H. B. Schlegel, G. E. Scuseria, 
 M. A. Robb, J. R. Cheeseman, G. Scalmani, V. Barone, 
 G. A. Petersson, H. Nakatsuji, X. Li, M. Caricato, A. V. Marenich, 
 J. Bloino, B. G. Janesko, R. Gomperts, B. Mennucci, H. P. Hratchian, 
 J. V. Ortiz, A. F. Izmaylov, J. L. Sonnenberg, D. Williams-Young, 
 F. Ding, F. Lipparini, F. Egidi, J. Goings, B. Peng, A. Petrone, 
 T. Henderson, D. Ranasinghe, V. G. Zakrzewski, J. Gao, N. Rega, 
 G. Zheng, W. Liang, M. Hada, M. Ehara, K. Toyota, R. Fukuda, 
 J. Hasegawa, M. Ishida, T. Nakajima, Y. Honda, O. Kitao, H. Nakai, 
 T. Vreven, K. Throssell, J. A. Montgomery, Jr., J. E. Peralta, 
 F. Ogliaro, M. J. Bearpark, J. J. Heyd, E. N. Brothers, K. N. Kudin, 
 V. N. Staroverov, T. A. Keith, R. Kobayashi, J. Normand, 
 K. Raghavachari, A. P. Rendell, J. C. Burant, S. S. Iyengar, 
 J. Tomasi, M. Cossi, J. M. Millam, M. Klene, C. Adamo, R. Cammi, 
 J. W. Ochterski, R. L. Martin, K. Morokuma, O. Farkas, 
 J. B. Foresman, and D. J. Fox, Gaussian, Inc., Wallingford CT, 2019.
 
 ******************************************
 Gaussian 16:  ES64L-G16RevC.01  3-Jul-2019
                 7-Sep-2024 
 ******************************************
 %mem=8GB
 %nprocshared=8
 Will use up to    8 processors via shared memory.
 ----------------------------------------------------------------------
 # opt=calcfc freq wb97xd/6-31+g(d,p) scrf=(smd,solvent=dichloromethane
 )
 ----------------------------------------------------------------------
 1/10=4,18=20,19=15,26=3,38=1/1,3;
 2/9=110,12=2,17=6,18=5,40=1/2;
 3/5=1,6=6,7=111,11=2,25=1,30=1,70=32201,71=2,72=9,74=-58,140=1/1,2,3;
 4//1;
 5/5=2,38=5,53=9/2;
 8/6=4,10=90,11=11/1;
 11/6=1,8=1,9=11,15=111,16=1/1,2,10;
 10/6=1,13=1/2;
 6/7=2,8=2,9=2,10=2,28=1/1;
 7/10=1,25=1/1,2,3,16;
 1/10=4,18=20,19=15,26=3/3(2);
 2/9=110/2;
 99//99;
 2/9=110/2;
 3/5=1,6=6,7=111,11=2,25=1,30=1,70=32205,71=1,72=9,74=-58/1,2,3;
 4/5=5,16=3,69=1/1;
 5/5=2,38=5,53=9/2;
 7//1,2,3,16;
 1/18=20,19=15,26=3/3(-5);
 2/9=110/2;
 6/7=2,8=2,9=2,10=2,19=2,28=1/1;
 99/9=1/99;
 -------------------
 Title Card Required
 -------------------
 Symbolic Z-matrix:
 Charge =  1 Multiplicity = 1
 C                     2.95918  -1.20044  -2.3595 
 C                     3.7921   -2.26261  -2.02059 
 C                     3.92332  -2.67444  -0.69519 
 C                     3.19128  -2.03861   0.29973 
 C                     2.32907  -0.99863  -0.05278 
 C                     2.2211   -0.54513  -1.37212 
 S                     1.19468   0.81777  -1.85448 
 C                     1.38297   1.92277  -0.48148 
 C                     1.48311   1.49217   0.84541 
 S                     1.44225  -0.22297   1.27187 
 C                     1.69674   2.38511   1.89706 
 C                     1.75136   3.74615   1.62398 
 C                     1.60301   4.19335   0.3122 
 C                     1.43306   3.29319  -0.73623 
 H                     1.64628   5.25524   0.09406 
 H                     1.36089   3.65559  -1.75657 
 H                     1.81312   2.01907   2.91236 
 H                     1.91113   4.45185   2.43137 
 H                     2.90051  -0.86365  -3.38941 
 H                     3.2831   -2.34757   1.33632 
 H                     4.3644   -2.75443  -2.80006 
 H                     4.59369  -3.48579  -0.43504 
 C                    -0.30454  -0.90674   1.25884 
 H                    -0.01634  -1.95979   1.35762 
 C                    -1.12916  -0.82183  -0.03418 
 H                    -0.53214  -1.17744  -0.87321 
 C                    -0.97348  -0.44685   2.569 
 H                    -2.04862  -0.3699    2.3859 
 C                    -0.71514  -1.40915   3.72325 
 H                     0.35403  -1.51185   3.93851 
 H                    -1.20412  -1.0451    4.63038 
 H                    -1.11469  -2.40261   3.49655 
 H                    -0.64651   0.56128   2.84553 
 C                    -1.89283   0.42245  -0.42783 
 C                    -2.5858    0.38641  -1.64777 
 C                    -1.93497   1.59556   0.32594 
 C                    -3.3247    1.47648  -2.08474 
 H                    -2.55203  -0.51105  -2.25937 
 C                    -2.66257   2.70118  -0.1221 
 H                    -1.39259   1.68742   1.25844 
 C                    -3.3755    2.63993  -1.31362 
 H                    -3.86259   1.41927  -3.02588 
 H                    -2.6746    3.60635   0.47706 
 H                    -3.95511   3.49429  -1.64958 
 Br                   -2.44549  -2.31088   0.17264 
 

 GradGradGradGradGradGradGradGradGradGradGradGradGradGradGradGradGradGrad
 Berny optimization.
 Initialization pass.
                           ----------------------------
                           !    Initial Parameters    !
                           ! (Angstroms and Degrees)  !
 --------------------------                            --------------------------
 ! Name  Definition              Value          Derivative Info.                !
 --------------------------------------------------------------------------------
 ! R1    R(1,2)                  1.3917         calculate D2E/DX2 analytically  !
 ! R2    R(1,6)                  1.3961         calculate D2E/DX2 analytically  !
 ! R3    R(1,19)                 1.0852         calculate D2E/DX2 analytically  !
 ! R4    R(2,3)                  1.3941         calculate D2E/DX2 analytically  !
 ! R5    R(2,21)                 1.0849         calculate D2E/DX2 analytically  !
 ! R6    R(3,4)                  1.3893         calculate D2E/DX2 analytically  !
 ! R7    R(3,22)                 1.0841         calculate D2E/DX2 analytically  !
 ! R8    R(4,5)                  1.3961         calculate D2E/DX2 analytically  !
 ! R9    R(4,20)                 1.0855         calculate D2E/DX2 analytically  !
 ! R10   R(5,6)                  1.3993         calculate D2E/DX2 analytically  !
 ! R11   R(5,10)                 1.7728         calculate D2E/DX2 analytically  !
 ! R12   R(6,7)                  1.7731         calculate D2E/DX2 analytically  !
 ! R13   R(7,8)                  1.7725         calculate D2E/DX2 analytically  !
 ! R14   R(8,9)                  1.3986         calculate D2E/DX2 analytically  !
 ! R15   R(8,14)                 1.3948         calculate D2E/DX2 analytically  !
 ! R16   R(9,10)                 1.7678         calculate D2E/DX2 analytically  !
 ! R17   R(9,11)                 1.3961         calculate D2E/DX2 analytically  !
 ! R18   R(10,23)                1.8759         calculate D2E/DX2 analytically  !
 ! R19   R(11,12)                1.3892         calculate D2E/DX2 analytically  !
 ! R20   R(11,17)                1.0855         calculate D2E/DX2 analytically  !
 ! R21   R(12,13)                1.3938         calculate D2E/DX2 analytically  !
 ! R22   R(12,18)                1.0842         calculate D2E/DX2 analytically  !
 ! R23   R(13,14)                1.3923         calculate D2E/DX2 analytically  !
 ! R24   R(13,15)                1.0849         calculate D2E/DX2 analytically  !
 ! R25   R(14,16)                1.0852         calculate D2E/DX2 analytically  !
 ! R26   R(23,24)                1.0962         calculate D2E/DX2 analytically  !
 ! R27   R(23,25)                1.5359         calculate D2E/DX2 analytically  !
 ! R28   R(23,27)                1.5413         calculate D2E/DX2 analytically  !
 ! R29   R(25,26)                1.0894         calculate D2E/DX2 analytically  !
 ! R30   R(25,34)                1.5121         calculate D2E/DX2 analytically  !
 ! R31   R(25,45)                1.9982         calculate D2E/DX2 analytically  !
 ! R32   R(27,28)                1.0933         calculate D2E/DX2 analytically  !
 ! R33   R(27,29)                1.5248         calculate D2E/DX2 analytically  !
 ! R34   R(27,33)                1.0953         calculate D2E/DX2 analytically  !
 ! R35   R(29,30)                1.0955         calculate D2E/DX2 analytically  !
 ! R36   R(29,31)                1.0929         calculate D2E/DX2 analytically  !
 ! R37   R(29,32)                1.0945         calculate D2E/DX2 analytically  !
 ! R38   R(34,35)                1.4035         calculate D2E/DX2 analytically  !
 ! R39   R(34,36)                1.395          calculate D2E/DX2 analytically  !
 ! R40   R(35,37)                1.3875         calculate D2E/DX2 analytically  !
 ! R41   R(35,38)                1.0866         calculate D2E/DX2 analytically  !
 ! R42   R(36,39)                1.3973         calculate D2E/DX2 analytically  !
 ! R43   R(36,40)                1.0827         calculate D2E/DX2 analytically  !
 ! R44   R(37,41)                1.3967         calculate D2E/DX2 analytically  !
 ! R45   R(37,42)                1.0855         calculate D2E/DX2 analytically  !
 ! R46   R(39,41)                1.3899         calculate D2E/DX2 analytically  !
 ! R47   R(39,43)                1.0856         calculate D2E/DX2 analytically  !
 ! R48   R(41,44)                1.0857         calculate D2E/DX2 analytically  !
 ! A1    A(2,1,6)              120.1601         calculate D2E/DX2 analytically  !
 ! A2    A(2,1,19)             120.0236         calculate D2E/DX2 analytically  !
 ! A3    A(6,1,19)             119.7993         calculate D2E/DX2 analytically  !
 ! A4    A(1,2,3)              120.8851         calculate D2E/DX2 analytically  !
 ! A5    A(1,2,21)             119.1263         calculate D2E/DX2 analytically  !
 ! A6    A(3,2,21)             119.9675         calculate D2E/DX2 analytically  !
 ! A7    A(2,3,4)              119.74           calculate D2E/DX2 analytically  !
 ! A8    A(2,3,22)             120.4918         calculate D2E/DX2 analytically  !
 ! A9    A(4,3,22)             119.7681         calculate D2E/DX2 analytically  !
 ! A10   A(3,4,5)              119.0463         calculate D2E/DX2 analytically  !
 ! A11   A(3,4,20)             120.599          calculate D2E/DX2 analytically  !
 ! A12   A(5,4,20)             120.354          calculate D2E/DX2 analytically  !
 ! A13   A(4,5,6)              121.8116         calculate D2E/DX2 analytically  !
 ! A14   A(4,5,10)             116.4995         calculate D2E/DX2 analytically  !
 ! A15   A(6,5,10)             121.6091         calculate D2E/DX2 analytically  !
 ! A16   A(1,6,5)              118.2891         calculate D2E/DX2 analytically  !
 ! A17   A(1,6,7)              118.3232         calculate D2E/DX2 analytically  !
 ! A18   A(5,6,7)              123.3878         calculate D2E/DX2 analytically  !
 ! A19   A(6,7,8)              101.945          calculate D2E/DX2 analytically  !
 ! A20   A(7,8,9)              123.4063         calculate D2E/DX2 analytically  !
 ! A21   A(7,8,14)             118.3503         calculate D2E/DX2 analytically  !
 ! A22   A(9,8,14)             118.2434         calculate D2E/DX2 analytically  !
 ! A23   A(8,9,10)             121.7302         calculate D2E/DX2 analytically  !
 ! A24   A(8,9,11)             121.9178         calculate D2E/DX2 analytically  !
 ! A25   A(10,9,11)            116.2552         calculate D2E/DX2 analytically  !
 ! A26   A(5,10,9)             103.4547         calculate D2E/DX2 analytically  !
 ! A27   A(5,10,23)            107.5262         calculate D2E/DX2 analytically  !
 ! A28   A(9,10,23)            111.9308         calculate D2E/DX2 analytically  !
 ! A29   A(9,11,12)            118.9851         calculate D2E/DX2 analytically  !
 ! A30   A(9,11,17)            120.3511         calculate D2E/DX2 analytically  !
 ! A31   A(12,11,17)           120.6631         calculate D2E/DX2 analytically  !
 ! A32   A(11,12,13)           119.679          calculate D2E/DX2 analytically  !
 ! A33   A(11,12,18)           119.809          calculate D2E/DX2 analytically  !
 ! A34   A(13,12,18)           120.5118         calculate D2E/DX2 analytically  !
 ! A35   A(12,13,14)           120.9486         calculate D2E/DX2 analytically  !
 ! A36   A(12,13,15)           119.9346         calculate D2E/DX2 analytically  !
 ! A37   A(14,13,15)           119.0962         calculate D2E/DX2 analytically  !
 ! A38   A(8,14,13)            120.1382         calculate D2E/DX2 analytically  !
 ! A39   A(8,14,16)            119.832          calculate D2E/DX2 analytically  !
 ! A40   A(13,14,16)           120.0165         calculate D2E/DX2 analytically  !
 ! A41   A(10,23,24)            96.0105         calculate D2E/DX2 analytically  !
 ! A42   A(10,23,25)           119.0536         calculate D2E/DX2 analytically  !
 ! A43   A(10,23,27)           106.8266         calculate D2E/DX2 analytically  !
 ! A44   A(24,23,25)           105.6711         calculate D2E/DX2 analytically  !
 ! A45   A(24,23,27)           108.9133         calculate D2E/DX2 analytically  !
 ! A46   A(25,23,27)           117.7816         calculate D2E/DX2 analytically  !
 ! A47   A(23,25,26)           109.6387         calculate D2E/DX2 analytically  !
 ! A48   A(23,25,34)           122.3986         calculate D2E/DX2 analytically  !
 ! A49   A(23,25,45)           103.0232         calculate D2E/DX2 analytically  !
 ! A50   A(26,25,34)           110.1744         calculate D2E/DX2 analytically  !
 ! A51   A(26,25,45)           101.3893         calculate D2E/DX2 analytically  !
 ! A52   A(34,25,45)           107.9061         calculate D2E/DX2 analytically  !
 ! A53   A(23,27,28)           107.7842         calculate D2E/DX2 analytically  !
 ! A54   A(23,27,29)           112.4348         calculate D2E/DX2 analytically  !
 ! A55   A(23,27,33)           111.0812         calculate D2E/DX2 analytically  !
 ! A56   A(28,27,29)           109.7422         calculate D2E/DX2 analytically  !
 ! A57   A(28,27,33)           105.7272         calculate D2E/DX2 analytically  !
 ! A58   A(29,27,33)           109.8267         calculate D2E/DX2 analytically  !
 ! A59   A(27,29,30)           111.9178         calculate D2E/DX2 analytically  !
 ! A60   A(27,29,31)           110.0155         calculate D2E/DX2 analytically  !
 ! A61   A(27,29,32)           110.744          calculate D2E/DX2 analytically  !
 ! A62   A(30,29,31)           107.7462         calculate D2E/DX2 analytically  !
 ! A63   A(30,29,32)           108.1725         calculate D2E/DX2 analytically  !
 ! A64   A(31,29,32)           108.1148         calculate D2E/DX2 analytically  !
 ! A65   A(25,34,35)           117.0344         calculate D2E/DX2 analytically  !
 ! A66   A(25,34,36)           124.5121         calculate D2E/DX2 analytically  !
 ! A67   A(35,34,36)           118.4462         calculate D2E/DX2 analytically  !
 ! A68   A(34,35,37)           121.0988         calculate D2E/DX2 analytically  !
 ! A69   A(34,35,38)           119.678          calculate D2E/DX2 analytically  !
 ! A70   A(37,35,38)           119.2214         calculate D2E/DX2 analytically  !
 ! A71   A(34,36,39)           120.5206         calculate D2E/DX2 analytically  !
 ! A72   A(34,36,40)           121.4388         calculate D2E/DX2 analytically  !
 ! A73   A(39,36,40)           118.0272         calculate D2E/DX2 analytically  !
 ! A74   A(35,37,41)           119.9945         calculate D2E/DX2 analytically  !
 ! A75   A(35,37,42)           119.7042         calculate D2E/DX2 analytically  !
 ! A76   A(41,37,42)           120.3012         calculate D2E/DX2 analytically  !
 ! A77   A(36,39,41)           120.4714         calculate D2E/DX2 analytically  !
 ! A78   A(36,39,43)           119.2446         calculate D2E/DX2 analytically  !
 ! A79   A(41,39,43)           120.2802         calculate D2E/DX2 analytically  !
 ! A80   A(37,41,39)           119.4299         calculate D2E/DX2 analytically  !
 ! A81   A(37,41,44)           120.2697         calculate D2E/DX2 analytically  !
 ! A82   A(39,41,44)           120.2942         calculate D2E/DX2 analytically  !
 ! D1    D(6,1,2,3)             -1.1598         calculate D2E/DX2 analytically  !
 ! D2    D(6,1,2,21)          -179.4892         calculate D2E/DX2 analytically  !
 ! D3    D(19,1,2,3)           177.3372         calculate D2E/DX2 analytically  !
 ! D4    D(19,1,2,21)           -0.9922         calculate D2E/DX2 analytically  !
 ! D5    D(2,1,6,5)             -0.9684         calculate D2E/DX2 analytically  !
 ! D6    D(2,1,6,7)            179.0719         calculate D2E/DX2 analytically  !
 ! D7    D(19,1,6,5)          -179.4688         calculate D2E/DX2 analytically  !
 ! D8    D(19,1,6,7)             0.5716         calculate D2E/DX2 analytically  !
 ! D9    D(1,2,3,4)              1.4868         calculate D2E/DX2 analytically  !
 ! D10   D(1,2,3,22)          -178.3952         calculate D2E/DX2 analytically  !
 ! D11   D(21,2,3,4)           179.8023         calculate D2E/DX2 analytically  !
 ! D12   D(21,2,3,22)           -0.0798         calculate D2E/DX2 analytically  !
 ! D13   D(2,3,4,5)              0.3338         calculate D2E/DX2 analytically  !
 ! D14   D(2,3,4,20)          -179.9666         calculate D2E/DX2 analytically  !
 ! D15   D(22,3,4,5)          -179.7833         calculate D2E/DX2 analytically  !
 ! D16   D(22,3,4,20)           -0.0837         calculate D2E/DX2 analytically  !
 ! D17   D(3,4,5,6)             -2.5299         calculate D2E/DX2 analytically  !
 ! D18   D(3,4,5,10)          -179.3309         calculate D2E/DX2 analytically  !
 ! D19   D(20,4,5,6)           177.7698         calculate D2E/DX2 analytically  !
 ! D20   D(20,4,5,10)            0.9688         calculate D2E/DX2 analytically  !
 ! D21   D(4,5,6,1)              2.8361         calculate D2E/DX2 analytically  !
 ! D22   D(4,5,6,7)           -177.2065         calculate D2E/DX2 analytically  !
 ! D23   D(10,5,6,1)           179.4743         calculate D2E/DX2 analytically  !
 ! D24   D(10,5,6,7)            -0.5683         calculate D2E/DX2 analytically  !
 ! D25   D(4,5,10,9)           139.8732         calculate D2E/DX2 analytically  !
 ! D26   D(4,5,10,23)         -101.5541         calculate D2E/DX2 analytically  !
 ! D27   D(6,5,10,9)           -36.9348         calculate D2E/DX2 analytically  !
 ! D28   D(6,5,10,23)           81.6379         calculate D2E/DX2 analytically  !
 ! D29   D(1,6,7,8)           -142.8139         calculate D2E/DX2 analytically  !
 ! D30   D(5,6,7,8)             37.2287         calculate D2E/DX2 analytically  !
 ! D31   D(6,7,8,9)            -37.2425         calculate D2E/DX2 analytically  !
 ! D32   D(6,7,8,14)           142.8046         calculate D2E/DX2 analytically  !
 ! D33   D(7,8,9,10)             0.495          calculate D2E/DX2 analytically  !
 ! D34   D(7,8,9,11)           176.784          calculate D2E/DX2 analytically  !
 ! D35   D(14,8,9,10)         -179.552          calculate D2E/DX2 analytically  !
 ! D36   D(14,8,9,11)           -3.263          calculate D2E/DX2 analytically  !
 ! D37   D(7,8,14,13)         -178.906          calculate D2E/DX2 analytically  !
 ! D38   D(7,8,14,16)           -0.2349         calculate D2E/DX2 analytically  !
 ! D39   D(9,8,14,13)            1.1386         calculate D2E/DX2 analytically  !
 ! D40   D(9,8,14,16)          179.8097         calculate D2E/DX2 analytically  !
 ! D41   D(8,9,10,5)            36.9868         calculate D2E/DX2 analytically  !
 ! D42   D(8,9,10,23)          -78.4883         calculate D2E/DX2 analytically  !
 ! D43   D(11,9,10,5)         -139.5012         calculate D2E/DX2 analytically  !
 ! D44   D(11,9,10,23)         105.0237         calculate D2E/DX2 analytically  !
 ! D45   D(8,9,11,12)            2.9456         calculate D2E/DX2 analytically  !
 ! D46   D(8,9,11,17)         -177.3557         calculate D2E/DX2 analytically  !
 ! D47   D(10,9,11,12)         179.4264         calculate D2E/DX2 analytically  !
 ! D48   D(10,9,11,17)          -0.8749         calculate D2E/DX2 analytically  !
 ! D49   D(5,10,23,24)          57.0352         calculate D2E/DX2 analytically  !
 ! D50   D(5,10,23,25)         -54.6309         calculate D2E/DX2 analytically  !
 ! D51   D(5,10,23,27)         168.8958         calculate D2E/DX2 analytically  !
 ! D52   D(9,10,23,24)         170.0013         calculate D2E/DX2 analytically  !
 ! D53   D(9,10,23,25)          58.3352         calculate D2E/DX2 analytically  !
 ! D54   D(9,10,23,27)         -78.1381         calculate D2E/DX2 analytically  !
 ! D55   D(9,11,12,13)          -0.4783         calculate D2E/DX2 analytically  !
 ! D56   D(9,11,12,18)         179.6614         calculate D2E/DX2 analytically  !
 ! D57   D(17,11,12,13)        179.824          calculate D2E/DX2 analytically  !
 ! D58   D(17,11,12,18)         -0.0363         calculate D2E/DX2 analytically  !
 ! D59   D(11,12,13,14)         -1.5857         calculate D2E/DX2 analytically  !
 ! D60   D(11,12,13,15)       -179.9186         calculate D2E/DX2 analytically  !
 ! D61   D(18,12,13,14)        178.2736         calculate D2E/DX2 analytically  !
 ! D62   D(18,12,13,15)         -0.0593         calculate D2E/DX2 analytically  !
 ! D63   D(12,13,14,8)           1.2456         calculate D2E/DX2 analytically  !
 ! D64   D(12,13,14,16)       -177.4229         calculate D2E/DX2 analytically  !
 ! D65   D(15,13,14,8)         179.5923         calculate D2E/DX2 analytically  !
 ! D66   D(15,13,14,16)          0.9237         calculate D2E/DX2 analytically  !
 ! D67   D(10,23,25,26)         48.1619         calculate D2E/DX2 analytically  !
 ! D68   D(10,23,25,34)        -83.1483         calculate D2E/DX2 analytically  !
 ! D69   D(10,23,25,45)        155.484          calculate D2E/DX2 analytically  !
 ! D70   D(24,23,25,26)        -58.1138         calculate D2E/DX2 analytically  !
 ! D71   D(24,23,25,34)        170.576          calculate D2E/DX2 analytically  !
 ! D72   D(24,23,25,45)         49.2083         calculate D2E/DX2 analytically  !
 ! D73   D(27,23,25,26)        179.9948         calculate D2E/DX2 analytically  !
 ! D74   D(27,23,25,34)         48.6846         calculate D2E/DX2 analytically  !
 ! D75   D(27,23,25,45)        -72.6831         calculate D2E/DX2 analytically  !
 ! D76   D(10,23,27,28)        151.736          calculate D2E/DX2 analytically  !
 ! D77   D(10,23,27,29)        -87.1848         calculate D2E/DX2 analytically  !
 ! D78   D(10,23,27,33)         36.3492         calculate D2E/DX2 analytically  !
 ! D79   D(24,23,27,28)       -105.5984         calculate D2E/DX2 analytically  !
 ! D80   D(24,23,27,29)         15.4808         calculate D2E/DX2 analytically  !
 ! D81   D(24,23,27,33)        139.0147         calculate D2E/DX2 analytically  !
 ! D82   D(25,23,27,28)         14.6163         calculate D2E/DX2 analytically  !
 ! D83   D(25,23,27,29)        135.6955         calculate D2E/DX2 analytically  !
 ! D84   D(25,23,27,33)       -100.7705         calculate D2E/DX2 analytically  !
 ! D85   D(23,25,34,35)        178.6681         calculate D2E/DX2 analytically  !
 ! D86   D(23,25,34,36)         -0.339          calculate D2E/DX2 analytically  !
 ! D87   D(26,25,34,35)         47.5795         calculate D2E/DX2 analytically  !
 ! D88   D(26,25,34,36)       -131.4276         calculate D2E/DX2 analytically  !
 ! D89   D(45,25,34,35)        -62.2857         calculate D2E/DX2 analytically  !
 ! D90   D(45,25,34,36)        118.7073         calculate D2E/DX2 analytically  !
 ! D91   D(23,27,29,30)         60.1357         calculate D2E/DX2 analytically  !
 ! D92   D(23,27,29,31)        179.887          calculate D2E/DX2 analytically  !
 ! D93   D(23,27,29,32)        -60.6529         calculate D2E/DX2 analytically  !
 ! D94   D(28,27,29,30)       -179.9137         calculate D2E/DX2 analytically  !
 ! D95   D(28,27,29,31)        -60.1624         calculate D2E/DX2 analytically  !
 ! D96   D(28,27,29,32)         59.2976         calculate D2E/DX2 analytically  !
 ! D97   D(33,27,29,30)        -64.0951         calculate D2E/DX2 analytically  !
 ! D98   D(33,27,29,31)         55.6563         calculate D2E/DX2 analytically  !
 ! D99   D(33,27,29,32)        175.1163         calculate D2E/DX2 analytically  !
 ! D100  D(25,34,35,37)        179.3597         calculate D2E/DX2 analytically  !
 ! D101  D(25,34,35,38)         -0.1494         calculate D2E/DX2 analytically  !
 ! D102  D(36,34,35,37)         -1.5708         calculate D2E/DX2 analytically  !
 ! D103  D(36,34,35,38)        178.9201         calculate D2E/DX2 analytically  !
 ! D104  D(25,34,36,39)        179.61           calculate D2E/DX2 analytically  !
 ! D105  D(25,34,36,40)          0.9654         calculate D2E/DX2 analytically  !
 ! D106  D(35,34,36,39)          0.6158         calculate D2E/DX2 analytically  !
 ! D107  D(35,34,36,40)       -178.0287         calculate D2E/DX2 analytically  !
 ! D108  D(34,35,37,41)          0.7119         calculate D2E/DX2 analytically  !
 ! D109  D(34,35,37,42)       -179.1973         calculate D2E/DX2 analytically  !
 ! D110  D(38,35,37,41)       -179.7768         calculate D2E/DX2 analytically  !
 ! D111  D(38,35,37,42)          0.3139         calculate D2E/DX2 analytically  !
 ! D112  D(34,36,39,41)          1.1988         calculate D2E/DX2 analytically  !
 ! D113  D(34,36,39,43)       -179.5074         calculate D2E/DX2 analytically  !
 ! D114  D(40,36,39,41)        179.8887         calculate D2E/DX2 analytically  !
 ! D115  D(40,36,39,43)         -0.8175         calculate D2E/DX2 analytically  !
 ! D116  D(35,37,41,39)          1.118          calculate D2E/DX2 analytically  !
 ! D117  D(35,37,41,44)       -179.7855         calculate D2E/DX2 analytically  !
 ! D118  D(42,37,41,39)       -178.9733         calculate D2E/DX2 analytically  !
 ! D119  D(42,37,41,44)          0.1232         calculate D2E/DX2 analytically  !
 ! D120  D(36,39,41,37)         -2.0678         calculate D2E/DX2 analytically  !
 ! D121  D(36,39,41,44)        178.8358         calculate D2E/DX2 analytically  !
 ! D122  D(43,39,41,37)        178.6457         calculate D2E/DX2 analytically  !
 ! D123  D(43,39,41,44)         -0.4507         calculate D2E/DX2 analytically  !
 --------------------------------------------------------------------------------
 Trust Radius=3.00D-01 FncErr=1.00D-07 GrdErr=1.00D-06 EigMax=2.50D+02 EigMin=1.00D-04
 Number of steps in this run=    263 maximum allowed number of steps=    270.
 GradGradGradGradGradGradGradGradGradGradGradGradGradGradGradGradGradGrad

                          Input orientation:                          
 ---------------------------------------------------------------------
 Center     Atomic      Atomic             Coordinates (Angstroms)
 Number     Number       Type             X           Y           Z
 ---------------------------------------------------------------------
      1          6           0        2.959180   -1.200444   -2.359502
      2          6           0        3.792099   -2.262614   -2.020590
      3          6           0        3.923315   -2.674444   -0.695189
      4          6           0        3.191282   -2.038608    0.299730
      5          6           0        2.329074   -0.998626   -0.052776
      6          6           0        2.221101   -0.545132   -1.372119
      7         16           0        1.194678    0.817767   -1.854484
      8          6           0        1.382973    1.922773   -0.481475
      9          6           0        1.483106    1.492165    0.845405
     10         16           0        1.442246   -0.222970    1.271868
     11          6           0        1.696738    2.385112    1.897055
     12          6           0        1.751357    3.746148    1.623979
     13          6           0        1.603008    4.193348    0.312200
     14          6           0        1.433060    3.293191   -0.736232
     15          1           0        1.646281    5.255236    0.094063
     16          1           0        1.360889    3.655587   -1.756565
     17          1           0        1.813117    2.019073    2.912360
     18          1           0        1.911133    4.451850    2.431373
     19          1           0        2.900508   -0.863650   -3.389409
     20          1           0        3.283098   -2.347570    1.336318
     21          1           0        4.364398   -2.754425   -2.800064
     22          1           0        4.593686   -3.485785   -0.435038
     23          6           0       -0.304543   -0.906744    1.258838
     24          1           0       -0.016340   -1.959793    1.357623
     25          6           0       -1.129157   -0.821831   -0.034177
     26          1           0       -0.532140   -1.177441   -0.873206
     27          6           0       -0.973477   -0.446847    2.569002
     28          1           0       -2.048617   -0.369904    2.385899
     29          6           0       -0.715143   -1.409145    3.723250
     30          1           0        0.354032   -1.511851    3.938512
     31          1           0       -1.204124   -1.045098    4.630375
     32          1           0       -1.114685   -2.402609    3.496554
     33          1           0       -0.646510    0.561284    2.845533
     34          6           0       -1.892829    0.422450   -0.427825
     35          6           0       -2.585804    0.386409   -1.647768
     36          6           0       -1.934972    1.595563    0.325935
     37          6           0       -3.324704    1.476479   -2.084740
     38          1           0       -2.552027   -0.511054   -2.259373
     39          6           0       -2.662573    2.701178   -0.122104
     40          1           0       -1.392590    1.687423    1.258443
     41          6           0       -3.375501    2.639928   -1.313619
     42          1           0       -3.862592    1.419268   -3.025876
     43          1           0       -2.674596    3.606350    0.477062
     44          1           0       -3.955106    3.494290   -1.649580
     45         35           0       -2.445487   -2.310876    0.172641
 ---------------------------------------------------------------------
                    Distance matrix (angstroms):
                    1          2          3          4          5
     1  C    0.000000
     2  C    1.391697   0.000000
     3  C    2.423256   1.394098   0.000000
     4  C    2.797839   2.407290   1.389253   0.000000
     5  C    2.399739   2.758695   2.400555   1.396147   0.000000
     6  C    1.396109   2.416256   2.808867   2.442704   1.399279
     7  S    2.727945   4.032733   4.580935   4.097065   2.798623
     8  C    3.970629   5.068553   5.256749   4.424116   3.100558
     9  C    4.438509   5.257732   5.068400   3.960049   2.779646
    10  S    4.055045   4.530148   4.004340   2.701985   1.772791
    11  C    5.706860   6.429606   6.105447   4.935018   3.956182
    12  C    6.464962   7.317973   7.163794   6.106588   5.065387
    13  C    6.170104   7.205101   7.318827   6.431178   5.255185
    14  C    5.015656   6.171030   6.466508   5.708997   4.437302
    15  H    7.029900   8.099035   8.287800   7.458518   6.292739
    16  H    5.147728   6.403561   6.910994   6.324756   5.049948
    17  H    6.282617   6.825189   6.284620   5.018959   4.262012
    18  H    7.483269   8.272970   8.037931   6.950448   6.004445
    19  H    1.085164   2.150744   3.403517   3.882631   3.387901
    20  H    3.883286   3.396341   2.154935   1.085542   2.158563
    21  H    2.140932   1.084889   2.152080   3.390770   3.843562
    22  H    3.405577   2.157004   1.084136   2.144981   3.385344
    23  C    4.881653   5.419918   4.981743   3.797604   2.943588
    24  H    4.821550   5.099827   4.499516   3.378489   2.900695
    25  C    4.718579   5.499132   5.421862   4.500915   3.462797
    26  H    3.794591   4.603600   4.703593   3.997657   2.981883
    27  C    6.350106   6.860909   6.292512   5.002851   4.252649
    28  H    6.948860   7.557345   7.104082   5.881600   5.050406
    29  C    7.109436   7.350873   6.529845   5.232291   4.867664
    30  H    6.822664   6.920610   5.963438   4.644157   4.482697
    31  H    8.137298   8.407135   7.570141   6.249891   5.866647
    32  H    7.234291   7.384782   6.559424   5.375270   5.140855
    33  H    6.572448   7.166227   6.624949   5.288591   4.437073
    34  C    5.468743   6.485744   6.594677   5.695114   4.470412
    35  C    5.811326   6.916210   7.255678   6.561111   5.349612
    36  C    6.243553   7.293220   7.320873   6.283818   5.005530
    37  C    6.835833   8.039516   8.467278   7.778149   6.497709
    38  H    5.555060   6.585812   7.004069   6.470551   5.378842
    39  C    7.199494   8.360997   8.520543   7.543947   6.213686
    40  H    6.353519   7.296290   7.148525   5.984507   4.773357
    41  C    7.481344   8.712590   9.049736   8.222787   6.882658
    42  H    7.337814   8.553429   9.100051   8.530750   7.281639
    43  H    7.930372   9.083014   9.184496   8.142820   6.820795
    44  H    8.387602   9.659129  10.051550   9.245736   7.888409
    45  Br   6.070851   6.612115   6.437931   5.644772   4.956737
                    6          7          8          9         10
     6  C    0.000000
     7  S    1.773052   0.000000
     8  C    2.754317   1.772469   0.000000
     9  C    3.100424   2.797750   1.398592   0.000000
    10  S    2.775080   3.304315   2.771631   1.767832   0.000000
    11  C    4.421401   4.096667   2.443279   1.396052   2.694015
    12  C    5.254745   4.580940   2.809509   2.399703   3.996677
    13  C    5.066770   4.031848   2.415336   2.755916   4.522242
    14  C    3.969645   2.726727   1.394796   2.397452   4.049190
    15  H    6.010356   4.867434   3.392033   3.840813   5.607102
    16  H    4.305090   2.844369   2.151508   3.386086   4.921507
    17  H    5.009826   4.954635   3.422340   2.158435   2.802769
    18  H    6.287484   5.664666   3.893567   3.385002   4.839241
    19  H    2.152326   2.844822   4.303852   5.049014   4.925901
    20  H    3.422317   4.956014   5.015045   4.269020   2.811906
    21  H    3.393188   4.868450   6.011733   6.294824   5.614968
    22  H    3.892906   5.664684   6.289939   6.007930   4.846758
    23  C    3.664911   3.861913   3.725932   3.020162   1.875897
    24  H    3.802486   4.415771   4.518260   3.798252   2.269665
    25  C    3.618132   3.376686   3.747496   3.598911   2.945590
    26  H    2.868635   2.815255   3.665029   3.760537   3.067663
    27  C    5.074192   5.085998   4.524750   3.572864   2.751072
    28  H    5.690685   5.469038   5.025337   4.279426   3.667258
    29  C    5.943974   6.302196   5.760510   4.640247   3.474279
    30  H    5.711680   6.300207   5.691366   4.457155   3.155379
    31  H    6.929074   7.160860   6.452313   5.290076   4.354163
    32  H    6.187218   6.658648   6.385291   5.380183   4.029634
    33  H    5.218806   5.054297   4.128127   3.066320   2.730271
    34  C    4.330396   3.424081   3.603433   3.763289   3.798453
    35  C    4.904089   3.810623   4.412691   4.898432   5.012066
    36  C    4.973822   3.892801   3.430413   3.458872   3.950627
    37  C    5.945645   4.572935   4.993181   5.630367   6.072788
    38  H    4.855011   3.995935   4.956678   5.471273   5.339183
    39  C    5.995943   4.628905   4.135397   4.425431   5.229086
    40  H    4.996291   4.140117   3.284274   2.911761   3.418490
    41  C    6.439719   4.949681   4.883631   5.439192   6.171840
    42  H    6.603416   5.225892   5.851790   6.600653   7.022026
    43  H    6.679979   5.308821   4.496342   4.678882   5.678362
    44  H    7.385083   5.807412   5.685879   6.309327   7.175255
    45  Br   5.223139   5.210417   5.745325   5.509045   4.547760
                   11         12         13         14         15
    11  C    0.000000
    12  C    1.389235   0.000000
    13  C    2.406298   1.393829   0.000000
    14  C    2.797916   2.424269   1.392255   0.000000
    15  H    3.389829   2.151518   1.084925   2.141138   0.000000
    16  H    3.882762   3.404224   2.151185   1.085182   2.462752
    17  H    1.085529   2.155581   3.395946   3.883303   4.294576
    18  H    2.145429   1.084172   2.157002   3.406577   2.485678
    19  H    6.320619   6.906869   6.399894   5.145102   7.151813
    20  H    5.022872   6.289863   6.830456   6.287789   7.875597
    21  H    7.456150   8.285988   8.098334   7.030349   8.939732
    22  H    6.949705   8.038609   8.274757   7.485639   9.239729
    23  C    3.904966   5.099947   5.526827   4.963771   6.567527
    24  H    4.701470   5.979420   6.447972   5.837708   7.511161
    25  C    4.690397   5.649184   5.721601   4.898086   6.682084
    26  H    5.033292   5.974280   5.899951   4.885419   6.860063
    27  C    3.949880   5.089106   5.767395   5.541108   6.745532
    28  H    4.675122   5.653513   6.201440   5.940374   7.109640
    29  C    4.852684   6.088317   6.956796   6.827424   7.947408
    30  H    4.599644   5.912371   6.874545   6.790137   7.889434
    31  H    5.258553   6.381953   7.346288   7.387555   8.270257
    32  H    5.777955   7.037609   7.812337   7.539869   8.822838
    33  H    3.117173   4.169571   4.966890   4.961549   5.904292
    34  C    4.705539   5.342000   5.195015   4.404294   6.012777
    35  C    5.907686   6.387734   5.990025   5.042970   6.682065
    36  C    4.034987   4.460825   4.389303   3.918390   5.125655
    37  C    6.472649   6.683741   6.116293   5.268324   6.613386
    38  H    6.611783   7.191892   6.782971   5.716044   7.510962
    39  C    4.814612   4.860406   4.539865   4.183520   5.013598
    40  H    3.230873   3.775761   4.018537   3.813334   4.829059
    41  C    6.008408   6.011479   5.462779   4.886961   5.834355
    42  H    7.488274   7.651924   6.979331   6.066134   7.402456
    43  H    4.755666   4.574278   4.320838   4.294530   4.640635
    44  H    6.764040   6.583566   5.935478   5.468727   6.125092
    45  Br   6.494916   7.510487   7.662553   6.875663   8.602022
                   16         17         18         19         20
    16  H    0.000000
    17  H    4.968053   0.000000
    18  H    4.298329   2.481806   0.000000
    19  H    5.045801   7.014614   7.944489   0.000000
    20  H    7.021304   4.869530   7.022360   4.967986   0.000000
    21  H    7.155292   7.869378   9.236712   2.462789   4.294694
    22  H    7.949629   7.017129   8.855419   4.297761   2.480096
    23  C    5.716746   3.972282   5.915960   5.646274   3.866930
    24  H    6.567147   4.647095   6.780653   5.678366   3.322216
    25  C    5.405018   5.040813   6.567649   5.243809   4.865607
    26  H    5.265173   5.481646   6.969845   4.267647   4.561495
    27  C    6.402325   3.736812   5.686576   7.119280   4.821897
    28  H    6.707408   4.571363   6.239471   7.621798   5.782730
    29  C    7.745308   4.336164   6.551148   7.997526   4.750160
    30  H    7.755648   3.955925   6.345216   7.784801   4.006154
    31  H    8.334791   4.630817   6.690058   9.010986   5.716853
    32  H    8.391988   5.335221   7.567945   8.118291   4.900015
    33  H    5.897768   2.859961   4.674352   7.313431   5.116735
    34  C    4.775501   5.238328   6.235479   5.779370   6.129880
    35  C    5.125987   6.543001   7.306822   5.890295   7.129055
    36  C    4.409445   4.573524   5.232950   6.575209   6.617962
    37  C    5.177933   7.187671   7.527423   6.777288   8.366005
    38  H    5.737998   7.225154   8.158021   5.579556   7.095806
    39  C    4.446415   5.450233   5.523032   7.370967   7.935229
    40  H    4.532724   3.622429   4.464572   6.822111   6.176511
    41  C    4.864273   6.720574   6.727297   7.481461   8.731222
    42  H    5.822115   8.236266   8.503765   7.147265   9.180343
    43  H    4.612662   5.346933   5.055998   8.124794   8.466499
    44  H    5.319517   7.500664   7.209983   8.307713   9.769059
    45  Br   7.335463   6.662599   8.355625   6.585008   5.845697
                   21         22         23         24         25
    21  H    0.000000
    22  H    2.486123   0.000000
    23  C    6.456595   5.789069   0.000000
    24  H    6.091688   5.176352   1.096235   0.000000
    25  C    6.447030   6.325209   1.535932   2.114338   0.000000
    26  H    5.493245   5.638664   2.161178   2.419653   1.089430
    27  C    7.914840   7.018027   1.541268   2.161610   2.634652
    28  H    8.585273   7.860445   2.144821   2.777634   2.628005
    29  C    8.376463   7.056023   2.548397   2.527396   3.825520
    30  H    7.939486   6.403048   2.824983   2.645527   4.296305
    31  H    9.441486   8.076507   3.492227   3.599778   4.670494
    32  H    8.354132   7.015425   2.810928   2.444887   3.868479
    33  H    8.244749   7.389220   2.188527   2.994465   3.230895
    34  C    7.407627   7.572927   2.671000   3.519107   1.512081
    35  C    7.713490   8.246798   3.914685   4.597737   2.487034
    36  C    8.268998   8.307981   3.128921   4.169662   2.573483
    37  C    8.805369   9.489282   5.097121   5.882440   3.782521
    38  H    7.291227   7.952260   4.193514   4.648786   2.659443
    39  C    9.290500   9.540950   4.525970   5.560287   3.843265
    40  H    8.327329   8.091073   2.813103   3.899498   2.834893
    41  C    9.550633  10.089807   5.350439   6.291020   4.320510
    42  H    9.227896  10.113388   6.035629   6.739939   4.630816
    43  H   10.037253  10.195991   5.157164   6.230864   4.717895
    44  H   10.468247  11.103081   6.415186   7.369136   5.405961
    45  Br   7.443671   7.162377   2.781196   2.725472   1.998188
                   26         27         28         29         30
    26  H    0.000000
    27  C    3.546455   0.000000
    28  H    3.684235   1.093331   0.000000
    29  C    4.605929   1.524809   2.155616   0.000000
    30  H    4.904056   2.184507   3.080158   1.095455   0.000000
    31  H    5.546033   2.158787   2.491331   1.092936   1.767592
    32  H    4.575500   2.169170   2.497533   1.094530   1.773670
    33  H    4.106734   1.095310   1.744786   2.158168   2.548250
    34  C    2.146972   3.252977   2.927309   4.687548   5.277765
    35  C    2.695016   4.590758   4.138967   5.964161   6.591855
    36  C    3.330980   3.182336   2.849461   4.696595   5.286424
    37  C    4.038505   5.557406   5.002414   6.990664   7.664384
    38  H    2.538794   5.080270   4.674601   6.322380   6.918132
    39  C    4.488495   4.472713   4.012302   5.956004   6.583170
    40  H    3.673111   2.539356   2.436006   4.015338   4.524247
    41  C    4.780269   5.511138   4.950368   6.988744   7.663652
    42  H    4.740126   6.567498   5.981551   7.965994   8.652981
    43  H    5.412762   4.868103   4.454897   6.287478   6.881149
    44  H    5.843332   6.497623   5.903540   7.962935   8.651988
    45  Br   2.457512   3.374013   2.970419   4.051424   4.759993
                   31         32         33         34         35
    31  H    0.000000
    32  H    1.770984   0.000000
    33  H    2.465169   3.070452   0.000000
    34  C    5.311629   4.897675   3.505347   0.000000
    35  C    6.585843   6.033810   4.897060   1.403486   0.000000
    36  C    5.102493   5.168276   3.013012   1.395036   2.404400
    37  C    7.479838   7.147192   5.684883   2.430352   1.387505
    38  H    7.040644   6.226928   5.553465   2.158828   1.086573
    39  C    6.224766   6.445098   4.177383   2.424577   2.773391
    40  H    4.344205   4.670625   2.084149   2.166540   3.400362
    41  C    7.322934   7.326407   5.391354   2.810722   2.411146
    42  H    8.471053   8.043620   6.749279   3.409323   2.143867
    43  H    6.406892   6.903495   4.358350   3.401059   3.858861
    44  H    8.222638   8.326110   6.305186   3.896392   3.396162
    45  Br   4.797350   3.581598   4.316245   2.852553   3.257134
                   36         37         38         39         40
    36  C    0.000000
    37  C    2.785119   0.000000
    38  H    3.391520   2.139583   0.000000
    39  C    1.397328   2.406293   3.859867   0.000000
    40  H    1.082676   3.867096   4.307276   2.132244   0.000000
    41  C    2.419496   1.396718   3.391349   1.389865   3.384480
    42  H    3.870586   1.085511   2.455860   3.393410   4.952596
    43  H    2.147824   3.394381   4.945312   1.085579   2.436468
    44  H    3.404228   2.158317   4.287570   2.152406   4.276430
    45  Br   3.942637   4.495870   3.027442   5.025404   4.274804
                   41         42         43         44         45
    41  C    0.000000
    42  H    2.158493   0.000000
    43  H    2.152157   4.297120   0.000000
    44  H    1.085701   2.491679   2.484928   0.000000
    45  Br   5.252081   5.113968   5.929479   6.268923   0.000000
 Stoichiometry    C22H20BrS2(1+)
 Framework group  C1[X(C22H20BrS2)]
 Deg. of freedom   129
 Full point group                 C1      NOp   1
 Largest Abelian subgroup         C1      NOp   1
 Largest concise Abelian subgroup C1      NOp   1
                         Standard orientation:                         
 ---------------------------------------------------------------------
 Center     Atomic      Atomic             Coordinates (Angstroms)
 Number     Number       Type             X           Y           Z
 ---------------------------------------------------------------------
      1          6           0        3.086143   -1.104945   -2.226787
      2          6           0        3.907952   -2.174568   -1.884215
      3          6           0        3.949499   -2.654785   -0.576096
      4          6           0        3.138593   -2.080638    0.394888
      5          6           0        2.288875   -1.032764    0.035491
      6          6           0        2.269465   -0.511014   -1.262731
      7         16           0        1.260598    0.864428   -1.746530
      8          6           0        1.333492    1.896903   -0.307666
      9          6           0        1.344207    1.397521    0.998689
     10         16           0        1.297834   -0.338188    1.330941
     11          6           0        1.468580    2.235594    2.108250
     12          6           0        1.522814    3.609725    1.911283
     13          6           0        1.462684    4.124352    0.617335
     14          6           0        1.381751    3.279380   -0.486226
     15          1           0        1.506021    5.196733    0.458647
     16          1           0        1.377870    3.694667   -1.488793
     17          1           0        1.516965    1.817413    3.108828
     18          1           0        1.613780    4.273222    2.763882
     19          1           0        3.096787   -0.714567   -3.239246
     20          1           0        3.160117   -2.443221    1.417860
     21          1           0        4.541956   -2.618071   -2.644694
     22          1           0        4.611201   -3.471518   -0.310676
     23          6           0       -0.433320   -1.039117    1.155458
     24          1           0       -0.137619   -2.092755    1.219797
     25          6           0       -1.163949   -0.894539   -0.187808
     26          1           0       -0.503000   -1.198611   -0.998699
     27          6           0       -1.201401   -0.656715    2.435820
     28          1           0       -2.261596   -0.581761    2.179417
     29          6           0       -1.012729   -1.676127    3.553964
     30          1           0        0.039579   -1.778579    3.840619
     31          1           0       -1.570954   -1.366082    4.440961
     32          1           0       -1.380378   -2.660400    3.247308
     33          1           0       -0.909930    0.338772    2.787608
     34          6           0       -1.915421    0.360582   -0.570363
     35          6           0       -2.518256    0.381922   -1.837608
     36          6           0       -2.028800    1.491474    0.238559
     37          6           0       -3.239655    1.485628   -2.269565
     38          1           0       -2.427472   -0.481366   -2.491162
     39          6           0       -2.738361    2.611412   -0.202790
     40          1           0       -1.556293    1.539515    1.211501
     41          6           0       -3.362771    2.605854   -1.444485
     42          1           0       -3.707564    1.472692   -3.248966
     43          1           0       -2.806668    3.483293    0.440357
     44          1           0       -3.929127    3.470552   -1.776576
     45         35           0       -2.469856   -2.406588   -0.155112
 ---------------------------------------------------------------------
 Rotational constants (GHZ):           0.1932082           0.1647867           0.1297534
 Standard basis: 6-31+G(d,p) (6D, 7F)
 There are   598 symmetry adapted cartesian basis functions of A   symmetry.
 There are   598 symmetry adapted basis functions of A   symmetry.
   598 basis functions,  1043 primitive gaussians,   598 cartesian basis functions
   109 alpha electrons      109 beta electrons
       nuclear repulsion energy      3106.5645772162 Hartrees.
 NAtoms=   45 NActive=   45 NUniq=   45 SFac= 1.00D+00 NAtFMM=   60 NAOKFM=F Big=F
 Integral buffers will be    131072 words long.
 Raffenetti 2 integral format.
 Two-electron integral symmetry is turned on.
 Nuclear repulsion after empirical dispersion term =     3106.5219156504 Hartrees.
 Force inversion solution in PCM.
 ------------------------------------------------------------------------------
 Polarizable Continuum Model (PCM)
 =================================
 Model                : PCM.
 Atomic radii         : SMD-Coulomb.
 Polarization charges : Total charges.
 Charge compensation  : None.
 Solution method      : Matrix inversion.
 Cavity type          : VdW (van der Waals Surface) (Alpha=1.000).
 Cavity algorithm     : GePol (No added spheres)
                        Default sphere list used, NSphG=   45.
                        Lebedev-Laikov grids with approx.  5.0 points / Ang**2.
                        Smoothing algorithm: York/Karplus (Gamma=1.0000).
                        Polarization charges: spherical gaussians, with
                                              point-specific exponents (IZeta= 3).
                        Self-potential: point-specific (ISelfS= 7).
                        Self-field    : sphere-specific E.n sum rule (ISelfD= 2).
 1st derivatives      : Analytical E(r).r(x)/FMM algorithm (CHGder, D1EAlg=3).
                        Cavity 1st derivative terms included.
 2nd derivatives      : Analytical E(r).r(xy)/FMM algorithm (CHGder, D2EAlg=3).
                        Cavity 2nd derivative terms included.
 Solvent              : Dichloromethane, Eps=   8.930000 Eps(inf)=   2.028346
 ------------------------------------------------------------------------------
 ------------------------------------------------------------------------------
 Atomic radii for non-electrostatic terms: SMD-CDS.
 ------------------------------------------------------------------------------
 Nuclear repulsion after PCM non-electrostatic terms =     3106.5061244781 Hartrees.
 One-electron integrals computed using PRISM.
 NBasis=   598 RedAO= T EigKep=  1.11D-06  NBF=   598
 NBsUse=   595 1.00D-06 EigRej=  8.51D-07 NBFU=   595
 ExpMin= 3.50D-02 ExpMax= 5.74D+05 ExpMxC= 5.74D+03 IAcc=3 IRadAn=         5 AccDes= 0.00D+00
 Harris functional with IExCor= 4639 and IRadAn=       5 diagonalized for initial guess.
 HarFok:  IExCor= 4639 AccDes= 0.00D+00 IRadAn=         5 IDoV= 1 UseB2=F ITyADJ=14
 ICtDFT=  3500011 ScaDFX=  1.000000  1.000000  1.000000  1.000000
 FoFCou: FMM=F IPFlag=           0 FMFlag=      100000 FMFlg1=           0
         NFxFlg=           0 DoJE=T BraDBF=F KetDBF=T FulRan=T
         wScrn=  0.000000 ICntrl=       500 IOpCl=  0 I1Cent=   200000004 NGrid=           0
         NMat0=    1 NMatS0=      1 NMatT0=    0 NMatD0=    1 NMtDS0=    0 NMtDT0=    0
 Petite list used in FoFCou.
 Requested convergence on RMS density matrix=1.00D-08 within 128 cycles.
 Requested convergence on MAX density matrix=1.00D-06.
 Requested convergence on             energy=1.00D-06.
 No special actions if energy rises.
 Inv3:  Mode=1 IEnd=    32808747.
 Iteration    1 A*A^-1 deviation from unit magnitude is 3.55D-15 for   2914.
 Iteration    1 A*A^-1 deviation from orthogonality  is 2.57D-15 for   1002    362.
 Iteration    1 A^-1*A deviation from unit magnitude is 3.11D-15 for    484.
 Iteration    1 A^-1*A deviation from orthogonality  is 2.00D-15 for   2115    272.
 Error on total polarization charges =  0.04979
 SCF Done:  E(RwB97XD) =  -4218.09948602     A.U. after   17 cycles
            NFock= 17  Conv=0.96D-08     -V/T= 2.0065
 SMD-CDS (non-electrostatic) energy       (kcal/mol) =      -9.91
 (included in total energy above)
 DoSCS=F DFT=T ScalE2(SS,OS)=  1.000000  1.000000
 Range of M.O.s used for correlation:     1   595
 NBasis=   598 NAE=   109 NBE=   109 NFC=     0 NFV=     0
 NROrb=    595 NOA=   109 NOB=   109 NVA=   486 NVB=   486

 **** Warning!!: The largest alpha MO coefficient is  0.16197103D+03

 Symmetrizing basis deriv contribution to polar:
 IMax=3 JMax=2 DiffMx= 0.00D+00
 G2DrvN: will do    46 centers at a time, making    1 passes.
 Calling FoFCou, ICntrl=  3107 FMM=F I1Cent=   0 AccDes= 0.00D+00.
 NEqPCM:  Using equilibrium solvation (IEInf=0, Eps=   8.9300, EpsInf=   2.0283)
 G2PCM: DoFxE=T DoFxN=T DoGrad=T DoDP/DQ/DG/TGxP=FFFF NFrqRd=   0 IEInf=0 SqF1=F DoCFld=F IF1Alg=4.
 End of G2Drv F.D. properties file   721 does not exist.
 End of G2Drv F.D. properties file   722 does not exist.
 End of G2Drv F.D. properties file   788 does not exist.
          IDoAtm=111111111111111111111111111111111111111111111
 NEqPCM:  Using equilibrium solvation (IEInf=0, Eps=   8.9300, EpsInf=   2.0283)
          Differentiating once with respect to nuclear coordinates.
 CalDSu exits because no D1Ps are significant.
          There are   138 degrees of freedom in the 1st order CPHF.  IDoFFX=6 NUNeed=     0.
    132 vectors produced by pass  0 Test12= 5.30D-14 1.00D-09 XBig12= 3.01D-01 7.56D-02.
 AX will form   132 AO Fock derivatives at one time.
    132 vectors produced by pass  1 Test12= 5.30D-14 1.00D-09 XBig12= 1.39D-02 2.23D-02.
    132 vectors produced by pass  2 Test12= 5.30D-14 1.00D-09 XBig12= 4.02D-04 2.56D-03.
    132 vectors produced by pass  3 Test12= 5.30D-14 1.00D-09 XBig12= 4.76D-06 2.54D-04.
    132 vectors produced by pass  4 Test12= 5.30D-14 1.00D-09 XBig12= 4.62D-08 1.95D-05.
    132 vectors produced by pass  5 Test12= 5.30D-14 1.00D-09 XBig12= 4.09D-10 1.94D-06.
    132 vectors produced by pass  6 Test12= 5.30D-14 1.00D-09 XBig12= 3.11D-12 1.60D-07.
     73 vectors produced by pass  7 Test12= 5.30D-14 1.00D-09 XBig12= 2.23D-14 1.04D-08.
 InvSVY:  IOpt=1 It=  1 EMax= 1.22D-15
 Solved reduced A of dimension   997 with   138 vectors.
 End of Minotr F.D. properties file   721 does not exist.
 End of Minotr F.D. properties file   722 does not exist.
 End of Minotr F.D. properties file   788 does not exist.

 **********************************************************************

            Population analysis using the SCF Density.

 **********************************************************************

 Orbital symmetries:
       Occupied  (A) (A) (A) (A) (A) (A) (A) (A) (A) (A) (A) (A)
                 (A) (A) (A) (A) (A) (A) (A) (A) (A) (A) (A) (A)
                 (A) (A) (A) (A) (A) (A) (A) (A) (A) (A) (A) (A)
                 (A) (A) (A) (A) (A) (A) (A) (A) (A) (A) (A) (A)
                 (A) (A) (A) (A) (A) (A) (A) (A) (A) (A) (A) (A)
                 (A) (A) (A) (A) (A) (A) (A) (A) (A) (A) (A) (A)
                 (A) (A) (A) (A) (A) (A) (A) (A) (A) (A) (A) (A)
                 (A) (A) (A) (A) (A) (A) (A) (A) (A) (A) (A) (A)
                 (A) (A) (A) (A) (A) (A) (A) (A) (A) (A) (A) (A)
                 (A)
       Virtual   (A) (A) (A) (A) (A) (A) (A) (A) (A) (A) (A) (A)
                 (A) (A) (A) (A) (A) (A) (A) (A) (A) (A) (A) (A)
                 (A) (A) (A) (A) (A) (A) (A) (A) (A) (A) (A) (A)
                 (A) (A) (A) (A) (A) (A) (A) (A) (A) (A) (A) (A)
                 (A) (A) (A) (A) (A) (A) (A) (A) (A) (A) (A) (A)
                 (A) (A) (A) (A) (A) (A) (A) (A) (A) (A) (A) (A)
                 (A) (A) (A) (A) (A) (A) (A) (A) (A) (A) (A) (A)
                 (A) (A) (A) (A) (A) (A) (A) (A) (A) (A) (A) (A)
                 (A) (A) (A) (A) (A) (A) (A) (A) (A) (A) (A) (A)
                 (A) (A) (A) (A) (A) (A) (A) (A) (A) (A) (A) (A)
                 (A) (A) (A) (A) (A) (A) (A) (A) (A) (A) (A) (A)
                 (A) (A) (A) (A) (A) (A) (A) (A) (A) (A) (A) (A)
                 (A) (A) (A) (A) (A) (A) (A) (A) (A) (A) (A) (A)
                 (A) (A) (A) (A) (A) (A) (A) (A) (A) (A) (A) (A)
                 (A) (A) (A) (A) (A) (A) (A) (A) (A) (A) (A) (A)
                 (A) (A) (A) (A) (A) (A) (A) (A) (A) (A) (A) (A)
                 (A) (A) (A) (A) (A) (A) (A) (A) (A) (A) (A) (A)
                 (A) (A) (A) (A) (A) (A) (A) (A) (A) (A) (A) (A)
                 (A) (A) (A) (A) (A) (A) (A) (A) (A) (A) (A) (A)
                 (A) (A) (A) (A) (A) (A) (A) (A) (A) (A) (A) (A)
                 (A) (A) (A) (A) (A) (A) (A) (A) (A) (A) (A) (A)
                 (A) (A) (A) (A) (A) (A) (A) (A) (A) (A) (A) (A)
                 (A) (A) (A) (A) (A) (A) (A) (A) (A) (A) (A) (A)
                 (A) (A) (A) (A) (A) (A) (A) (A) (A) (A) (A) (A)
                 (A) (A) (A) (A) (A) (A) (A) (A) (A) (A) (A) (A)
                 (A) (A) (A) (A) (A) (A) (A) (A) (A) (A) (A) (A)
                 (A) (A) (A) (A) (A) (A) (A) (A) (A) (A) (A) (A)
                 (A) (A) (A) (A) (A) (A) (A) (A) (A) (A) (A) (A)
                 (A) (A) (A) (A) (A) (A) (A) (A) (A) (A) (A) (A)
                 (A) (A) (A) (A) (A) (A) (A) (A) (A) (A) (A) (A)
                 (A) (A) (A) (A) (A) (A) (A) (A) (A) (A) (A) (A)
                 (A) (A) (A) (A) (A) (A) (A) (A) (A) (A) (A) (A)
                 (A) (A) (A) (A) (A) (A) (A) (A) (A) (A) (A) (A)
                 (A) (A) (A) (A) (A) (A) (A) (A) (A) (A) (A) (A)
                 (A) (A) (A) (A) (A) (A) (A) (A) (A) (A) (A) (A)
                 (A) (A) (A) (A) (A) (A) (A) (A) (A) (A) (A) (A)
                 (A) (A) (A) (A) (A) (A) (A) (A) (A) (A) (A) (A)
                 (A) (A) (A) (A) (A) (A) (A) (A) (A) (A) (A) (A)
                 (A) (A) (A) (A) (A) (A) (A) (A) (A) (A) (A) (A)
                 (A) (A) (A) (A) (A) (A) (A) (A) (A) (A) (A) (A)
                 (A) (A) (A) (A) (A) (A)
 The electronic state is 1-A.
 Alpha  occ. eigenvalues -- -483.21972 -89.18924 -89.10462 -62.08028 -56.57139
 Alpha  occ. eigenvalues --  -56.56794 -56.56761 -10.40425 -10.40289 -10.39227
 Alpha  occ. eigenvalues --  -10.39175 -10.39151 -10.39088 -10.35527 -10.35511
 Alpha  occ. eigenvalues --  -10.34552 -10.34498 -10.34329 -10.34316 -10.34178
 Alpha  occ. eigenvalues --  -10.33898 -10.33889 -10.33386 -10.32396 -10.32102
 Alpha  occ. eigenvalues --  -10.31892 -10.31843 -10.31799 -10.30345  -8.72740
 Alpha  occ. eigenvalues --   -8.20143  -8.12035  -6.67110  -6.65846  -6.65822
 Alpha  occ. eigenvalues --   -6.14995  -6.14939  -6.14344  -6.07105  -6.06691
 Alpha  occ. eigenvalues --   -6.06059  -2.77647  -2.77296  -2.77275  -2.76255
 Alpha  occ. eigenvalues --   -2.76254  -1.05878  -1.00987  -1.00255  -0.98208
 Alpha  occ. eigenvalues --   -0.95126  -0.94654  -0.90853  -0.89941  -0.89375
 Alpha  occ. eigenvalues --   -0.86652  -0.86538  -0.86184  -0.83609  -0.81235
 Alpha  occ. eigenvalues --   -0.76891  -0.75472  -0.74706  -0.73731  -0.72774
 Alpha  occ. eigenvalues --   -0.71518  -0.69906  -0.68123  -0.66188  -0.63566
 Alpha  occ. eigenvalues --   -0.61613  -0.60964  -0.59577  -0.59191  -0.58838
 Alpha  occ. eigenvalues --   -0.57991  -0.57551  -0.56200  -0.55396  -0.54694
 Alpha  occ. eigenvalues --   -0.54439  -0.54011  -0.53353  -0.52261  -0.51816
 Alpha  occ. eigenvalues --   -0.51725  -0.50285  -0.50053  -0.49867  -0.48481
 Alpha  occ. eigenvalues --   -0.47126  -0.47055  -0.46594  -0.46081  -0.45647
 Alpha  occ. eigenvalues --   -0.45293  -0.44933  -0.44250  -0.44017  -0.43059
 Alpha  occ. eigenvalues --   -0.41795  -0.39279  -0.38160  -0.37539  -0.37418
 Alpha  occ. eigenvalues --   -0.37275  -0.34650  -0.33947  -0.32353
 Alpha virt. eigenvalues --   -0.02455  -0.00013   0.00102   0.01230   0.02064
 Alpha virt. eigenvalues --    0.03588   0.04336   0.04524   0.05211   0.05622
 Alpha virt. eigenvalues --    0.06012   0.06407   0.06816   0.07391   0.07503
 Alpha virt. eigenvalues --    0.07728   0.07896   0.08069   0.08450   0.09068
 Alpha virt. eigenvalues --    0.09493   0.09655   0.09906   0.10259   0.10279
 Alpha virt. eigenvalues --    0.10586   0.10922   0.11346   0.11845   0.12284
 Alpha virt. eigenvalues --    0.12574   0.12708   0.12801   0.12898   0.13424
 Alpha virt. eigenvalues --    0.13547   0.13919   0.14583   0.14989   0.15338
 Alpha virt. eigenvalues --    0.15515   0.15843   0.16135   0.16681   0.16831
 Alpha virt. eigenvalues --    0.17116   0.17388   0.17516   0.17734   0.17783
 Alpha virt. eigenvalues --    0.18279   0.18796   0.19269   0.19494   0.19935
 Alpha virt. eigenvalues --    0.20166   0.20518   0.20954   0.21177   0.21279
 Alpha virt. eigenvalues --    0.21698   0.21872   0.22272   0.22392   0.22592
 Alpha virt. eigenvalues --    0.23131   0.23225   0.23547   0.23573   0.23796
 Alpha virt. eigenvalues --    0.23978   0.24186   0.24546   0.24681   0.25007
 Alpha virt. eigenvalues --    0.25271   0.25383   0.25479   0.26001   0.26051
 Alpha virt. eigenvalues --    0.26322   0.26598   0.26900   0.27156   0.27353
 Alpha virt. eigenvalues --    0.27545   0.27817   0.28285   0.28479   0.28747
 Alpha virt. eigenvalues --    0.28887   0.29319   0.29553   0.29715   0.29997
 Alpha virt. eigenvalues --    0.30190   0.30516   0.30721   0.30739   0.31099
 Alpha virt. eigenvalues --    0.31271   0.31484   0.31639   0.31967   0.32359
 Alpha virt. eigenvalues --    0.32465   0.32887   0.33072   0.33100   0.33714
 Alpha virt. eigenvalues --    0.34212   0.34255   0.34635   0.35015   0.35602
 Alpha virt. eigenvalues --    0.35654   0.36138   0.36389   0.36718   0.36817
 Alpha virt. eigenvalues --    0.37258   0.37578   0.38052   0.38189   0.38408
 Alpha virt. eigenvalues --    0.38585   0.38882   0.39552   0.39712   0.40363
 Alpha virt. eigenvalues --    0.40817   0.41176   0.41570   0.41918   0.42418
 Alpha virt. eigenvalues --    0.42547   0.42871   0.43554   0.44815   0.45138
 Alpha virt. eigenvalues --    0.45919   0.46912   0.48311   0.48490   0.48965
 Alpha virt. eigenvalues --    0.49420   0.50017   0.53718   0.55186   0.57496
 Alpha virt. eigenvalues --    0.57731   0.60102   0.60552   0.61502   0.61938
 Alpha virt. eigenvalues --    0.62664   0.63388   0.63590   0.64930   0.65969
 Alpha virt. eigenvalues --    0.67830   0.68073   0.69303   0.70212   0.71430
 Alpha virt. eigenvalues --    0.71616   0.71961   0.73025   0.73431   0.73982
 Alpha virt. eigenvalues --    0.74802   0.75172   0.76157   0.76218   0.76566
 Alpha virt. eigenvalues --    0.77070   0.77570   0.77859   0.78334   0.78925
 Alpha virt. eigenvalues --    0.79221   0.79770   0.79949   0.80682   0.81391
 Alpha virt. eigenvalues --    0.81486   0.81912   0.82356   0.82573   0.82977
 Alpha virt. eigenvalues --    0.83445   0.84238   0.84658   0.85715   0.85822
 Alpha virt. eigenvalues --    0.86485   0.86774   0.87626   0.88008   0.88673
 Alpha virt. eigenvalues --    0.89112   0.89844   0.90040   0.91114   0.92500
 Alpha virt. eigenvalues --    0.92780   0.93774   0.94609   0.95660   0.96416
 Alpha virt. eigenvalues --    0.96938   0.97481   0.97549   0.98086   0.98354
 Alpha virt. eigenvalues --    0.99124   0.99982   1.00432   1.01097   1.01143
 Alpha virt. eigenvalues --    1.01743   1.02168   1.02663   1.02941   1.03490
 Alpha virt. eigenvalues --    1.04248   1.04629   1.05153   1.05681   1.06406
 Alpha virt. eigenvalues --    1.06834   1.07836   1.08701   1.09068   1.09570
 Alpha virt. eigenvalues --    1.09860   1.10097   1.11099   1.11557   1.12517
 Alpha virt. eigenvalues --    1.13286   1.13608   1.14573   1.15225   1.16216
 Alpha virt. eigenvalues --    1.16838   1.17598   1.19329   1.19745   1.20619
 Alpha virt. eigenvalues --    1.21264   1.22138   1.22790   1.23713   1.24415
 Alpha virt. eigenvalues --    1.25391   1.26205   1.26421   1.27036   1.27467
 Alpha virt. eigenvalues --    1.29018   1.29963   1.30492   1.30915   1.31120
 Alpha virt. eigenvalues --    1.32439   1.34500   1.35730   1.36208   1.36836
 Alpha virt. eigenvalues --    1.37519   1.39235   1.40019   1.41179   1.42548
 Alpha virt. eigenvalues --    1.43238   1.44256   1.45149   1.45638   1.46194
 Alpha virt. eigenvalues --    1.46274   1.46763   1.47409   1.47976   1.48515
 Alpha virt. eigenvalues --    1.50012   1.50140   1.50560   1.51247   1.51814
 Alpha virt. eigenvalues --    1.53026   1.53545   1.54972   1.56289   1.57443
 Alpha virt. eigenvalues --    1.58331   1.59125   1.60805   1.61870   1.63866
 Alpha virt. eigenvalues --    1.64459   1.67661   1.68609   1.75341   1.76181
 Alpha virt. eigenvalues --    1.79286   1.80585   1.82698   1.84533   1.86563
 Alpha virt. eigenvalues --    1.89059   1.89898   1.90389   1.90592   1.92316
 Alpha virt. eigenvalues --    1.93929   1.94396   1.94686   1.95363   1.96399
 Alpha virt. eigenvalues --    1.97765   1.99103   2.00457   2.01322   2.02360
 Alpha virt. eigenvalues --    2.02730   2.02761   2.04836   2.04994   2.05331
 Alpha virt. eigenvalues --    2.06078   2.06190   2.06424   2.06708   2.07367
 Alpha virt. eigenvalues --    2.08408   2.08639   2.09326   2.10112   2.11481
 Alpha virt. eigenvalues --    2.11553   2.11677   2.11936   2.13263   2.13611
 Alpha virt. eigenvalues --    2.14675   2.15703   2.17062   2.18590   2.20263
 Alpha virt. eigenvalues --    2.20835   2.21498   2.22042   2.22186   2.23634
 Alpha virt. eigenvalues --    2.24981   2.26206   2.26789   2.29345   2.29933
 Alpha virt. eigenvalues --    2.32807   2.34165   2.34676   2.35420   2.36029
 Alpha virt. eigenvalues --    2.36673   2.38380   2.39062   2.40540   2.45338
 Alpha virt. eigenvalues --    2.45652   2.45816   2.46076   2.46297   2.47262
 Alpha virt. eigenvalues --    2.47638   2.48991   2.49632   2.50969   2.51237
 Alpha virt. eigenvalues --    2.52431   2.52777   2.53318   2.55613   2.56223
 Alpha virt. eigenvalues --    2.56704   2.59164   2.59710   2.60571   2.61551
 Alpha virt. eigenvalues --    2.61749   2.62371   2.62742   2.63050   2.63390
 Alpha virt. eigenvalues --    2.63927   2.64577   2.65137   2.65576   2.67380
 Alpha virt. eigenvalues --    2.68390   2.68891   2.69451   2.69795   2.70853
 Alpha virt. eigenvalues --    2.72136   2.73268   2.74800   2.75834   2.77181
 Alpha virt. eigenvalues --    2.77960   2.78036   2.79646   2.80030   2.81723
 Alpha virt. eigenvalues --    2.82169   2.83029   2.84510   2.86646   2.87250
 Alpha virt. eigenvalues --    2.88933   2.89577   2.90035   2.94923   2.95684
 Alpha virt. eigenvalues --    2.96338   2.99869   3.00992   3.02693   3.03164
 Alpha virt. eigenvalues --    3.08166   3.09013   3.14259   3.17351   3.24307
 Alpha virt. eigenvalues --    3.25259   3.29736   3.35112   3.35489   3.36056
 Alpha virt. eigenvalues --    3.36690   3.36924   3.37284   3.39976   3.41902
 Alpha virt. eigenvalues --    3.43209   3.43798   3.45337   3.48785   3.52966
 Alpha virt. eigenvalues --    3.54223   3.55423   3.55644   3.57069   3.59345
 Alpha virt. eigenvalues --    3.63322   3.66508   3.87998   3.90867   3.99094
 Alpha virt. eigenvalues --    4.03654   4.14711   4.38365   4.40575   4.43071
 Alpha virt. eigenvalues --    4.43711   4.45119   4.47195   4.50135   4.51587
 Alpha virt. eigenvalues --    4.53557   4.54624   4.55104   4.57028   4.59352
 Alpha virt. eigenvalues --    4.59566   4.61392   4.65205   4.68655   4.75295
 Alpha virt. eigenvalues --    4.80620   4.87091   4.87678   4.96861   9.21752
 Alpha virt. eigenvalues --   83.47968
          Condensed to atoms (all electrons):
               1          2          3          4          5          6
     1  C   19.950348  -1.744295  -0.301184   4.145302  -2.023894 -15.324470
     2  C   -1.744295   6.788022   0.486491  -1.085072  -0.522099   2.193843
     3  C   -0.301184   0.486491   7.686815  -1.313704   0.336038  -1.140808
     4  C    4.145302  -1.085072  -1.313704  14.170598  -7.559363  -4.480871
     5  C   -2.023894  -0.522099   0.336038  -7.559363  23.926673   0.075580
     6  C  -15.324470   2.193843  -1.140808  -4.480871   0.075580  29.898371
     7  S    1.171143   0.654342  -0.420342   0.417059  -2.586334   0.108670
     8  C    0.991506  -0.072808   0.011599  -0.470783   1.456727   1.407896
     9  C   -1.418495   0.282116  -0.166847  -0.233209   4.670024   2.597406
    10  S    2.410078  -1.253244   0.550184   3.976760 -13.855088 -10.582219
    11  C   -0.864168   0.006968   0.014938  -0.788217  -0.029503  -0.379639
    12  C   -0.046515   0.009873  -0.007154  -0.037575  -0.067094   0.182166
    13  C    0.039321  -0.002389  -0.001613  -0.024888   0.058853  -0.036632
    14  C   -1.147035   0.033687  -0.031112  -0.360315  -0.965862   0.339427
    15  H    0.000153   0.000006   0.000000   0.000036   0.000108   0.000622
    16  H    0.001883   0.000071  -0.000050   0.000782   0.003856  -0.006366
    17  H    0.000040  -0.000114   0.000235   0.003455  -0.004020  -0.006554
    18  H    0.000052  -0.000002   0.000023   0.000334   0.000015  -0.000127
    19  H    0.286422   0.041618   0.024749  -0.004574  -0.024271  -0.059914
    20  H    0.010298   0.005657   0.053375   0.336308  -0.091568  -0.088156
    21  H    0.021185   0.259233   0.030192  -0.020553   0.029221   0.015439
    22  H   -0.018929   0.036563   0.267927  -0.006549   0.039775   0.011904
    23  C    0.314327   0.021940   0.008185  -0.363438   2.312100   2.134268
    24  H   -0.005930   0.001926   0.026065   0.040820   0.058065  -0.060514
    25  C   -0.858212   0.015950   0.016792  -0.089039  -0.335062  -0.615379
    26  H    0.049795  -0.002844  -0.000850   0.005289   0.071537  -0.028940
    27  C    0.111869  -0.028553  -0.057408   0.262958  -0.596793  -0.464632
    28  H    0.000381  -0.000033  -0.000206  -0.000830   0.004090  -0.001490
    29  C   -0.079755   0.010783   0.051418  -0.070002   0.170475  -0.004204
    30  H    0.000308  -0.000261   0.000751   0.000557   0.003282  -0.003649
    31  H   -0.000063   0.000009   0.000014  -0.000715   0.005957  -0.000028
    32  H   -0.000191   0.000133   0.000278   0.000632  -0.001989   0.001319
    33  H   -0.001025   0.000037   0.001489   0.005745  -0.001381   0.000131
    34  C    0.216971   0.049938  -0.015428  -0.273143   2.132306   0.449301
    35  C    0.121788  -0.007861   0.006054   0.157865   1.210646  -0.486454
    36  C   -0.190209   0.025930  -0.029081  -0.031199  -1.974456   0.408524
    37  C    0.063356   0.002364   0.003050  -0.002627   0.151473  -0.135141
    38  H   -0.000922  -0.000124   0.000059  -0.000515  -0.000684  -0.000870
    39  C    0.099925  -0.012004   0.005144   0.070021  -0.319837   0.113035
    40  H   -0.000575  -0.000096   0.000038   0.000537  -0.009651   0.006190
    41  C   -0.012370   0.001109  -0.000560   0.001917  -0.019386   0.002643
    42  H    0.000153   0.000008   0.000001  -0.000009  -0.000022   0.000004
    43  H   -0.000025  -0.000004   0.000002   0.000018   0.000160  -0.000013
    44  H    0.000016   0.000001   0.000000   0.000001  -0.000011   0.000013
    45  Br  -0.044928   0.009035   0.006507  -0.084058   0.110947   0.062331
               7          8          9         10         11         12
     1  C    1.171143   0.991506  -1.418495   2.410078  -0.864168  -0.046515
     2  C    0.654342  -0.072808   0.282116  -1.253244   0.006968   0.009873
     3  C   -0.420342   0.011599  -0.166847   0.550184   0.014938  -0.007154
     4  C    0.417059  -0.470783  -0.233209   3.976760  -0.788217  -0.037575
     5  C   -2.586334   1.456727   4.670024 -13.855088  -0.029503  -0.067094
     6  C    0.108670   1.407896   2.597406 -10.582219  -0.379639   0.182166
     7  S   25.120782  -1.928802  -0.093026  -9.297450   0.237924   0.175525
     8  C   -1.928802  26.518987   0.381698  -6.484096  -5.831211   0.699425
     9  C   -0.093026   0.381698  24.755237 -17.091233  -8.548413   0.018013
    10  S   -9.297450  -6.484096 -17.091233  74.929636   4.305970  -0.696718
    11  C    0.237924  -5.831211  -8.548413   4.305970  14.662983  -0.755452
    12  C    0.175525   0.699425   0.018013  -0.696718  -0.755452   6.785578
    13  C    0.230516   0.137701  -0.363514  -0.502767  -0.281592   0.314999
    14  C    0.671357 -11.929705  -1.716871   2.942829   4.756102  -0.850124
    15  H   -0.008420   0.019359   0.031857   0.003640  -0.028492   0.025229
    16  H    0.031390  -0.112492   0.015367   0.003517  -0.007414   0.016094
    17  H   -0.001126  -0.036679  -0.072716   0.090934   0.328475   0.022858
    18  H    0.001347   0.019267   0.022713  -0.003028   0.008006   0.258185
    19  H    0.060789  -0.003829   0.002443  -0.000155   0.001048  -0.000063
    20  H   -0.005619  -0.001271  -0.000022   0.105394  -0.003068  -0.000390
    21  H   -0.008280   0.000914  -0.000006   0.004020   0.000140   0.000004
    22  H   -0.000198   0.000063   0.000051   0.002062   0.000332   0.000021
    23  C    2.335028   1.839148   3.284845 -17.374205  -0.779061   0.116668
    24  H   -0.005189  -0.019466   0.132708  -0.211566  -0.020600   0.001074
    25  C   -1.879138  -1.668606  -1.653324   7.910246   1.322631  -0.075120
    26  H    0.088297   0.014711   0.000551  -0.226478  -0.011595  -0.000255
    27  C   -0.302134  -0.067489  -0.033546   2.378838  -0.258278  -0.029264
    28  H   -0.000307   0.010357   0.003242  -0.025371   0.001284  -0.001209
    29  C   -0.012686  -0.078772  -0.020454  -0.014078   0.116571   0.014720
    30  H    0.000091   0.001278   0.002359  -0.025875   0.001876  -0.000322
    31  H    0.000110  -0.000190   0.006392  -0.011518  -0.000845   0.000455
    32  H   -0.000084  -0.000449  -0.000276   0.012561   0.000923   0.000375
    33  H    0.002732  -0.010239   0.035071   0.018379  -0.020532   0.022183
    34  C    1.038006   3.322818   3.088097  -8.557342  -2.270621  -0.118454
    35  C   -1.638453   2.058005  -0.051077   0.553265  -0.497257  -0.081216
    36  C    1.875981  -4.276315  -1.355057   0.882453   2.088220   0.007392
    37  C    0.018582  -0.053992   0.153829  -0.158827  -0.052186   0.002719
    38  H    0.013738  -0.000360   0.002206  -0.012966  -0.000280  -0.000042
    39  C   -0.467070  -0.028283  -0.339115   1.789243  -0.256085   0.166890
    40  H   -0.013309   0.021827   0.035567  -0.005919  -0.038779   0.022032
    41  C    0.084809  -0.222413  -0.108680  -0.038116   0.140349   0.000976
    42  H    0.000475   0.000290   0.000065   0.000177  -0.000011   0.000012
    43  H    0.000355   0.010159  -0.008676  -0.003745   0.002690  -0.003124
    44  H    0.000086  -0.001876   0.000479   0.000457   0.000056  -0.000100
    45  Br  -0.083934   0.050100   0.074774  -0.085762  -0.018404   0.002616
              13         14         15         16         17         18
     1  C    0.039321  -1.147035   0.000153   0.001883   0.000040   0.000052
     2  C   -0.002389   0.033687   0.000006   0.000071  -0.000114  -0.000002
     3  C   -0.001613  -0.031112   0.000000  -0.000050   0.000235   0.000023
     4  C   -0.024888  -0.360315   0.000036   0.000782   0.003455   0.000334
     5  C    0.058853  -0.965862   0.000108   0.003856  -0.004020   0.000015
     6  C   -0.036632   0.339427   0.000622  -0.006366  -0.006554  -0.000127
     7  S    0.230516   0.671357  -0.008420   0.031390  -0.001126   0.001347
     8  C    0.137701 -11.929705   0.019359  -0.112492  -0.036679   0.019267
     9  C   -0.363514  -1.716871   0.031857   0.015367  -0.072716   0.022713
    10  S   -0.502767   2.942829   0.003640   0.003517   0.090934  -0.003028
    11  C   -0.281592   4.756102  -0.028492  -0.007414   0.328475   0.008006
    12  C    0.314999  -0.850124   0.025229   0.016094   0.022858   0.258185
    13  C    5.918895   0.218987   0.263478   0.061247   0.009837   0.034373
    14  C    0.218987  14.371677   0.023388   0.319150  -0.006465  -0.008622
    15  H    0.263478   0.023388   0.463350  -0.003734  -0.000113  -0.003515
    16  H    0.061247   0.319150  -0.003734   0.460750   0.000009  -0.000109
    17  H    0.009837  -0.006465  -0.000113   0.000009   0.457027  -0.003523
    18  H    0.034373  -0.008622  -0.003515  -0.000109  -0.003523   0.461180
    19  H    0.000061   0.003401   0.000000   0.000000   0.000000   0.000000
    20  H   -0.000016  -0.000194   0.000000   0.000000   0.000001   0.000000
    21  H   -0.000005   0.000005   0.000000   0.000000   0.000000   0.000000
    22  H   -0.000005   0.000060   0.000000   0.000000   0.000000   0.000000
    23  C    0.149339  -0.578361  -0.000261  -0.001375  -0.021071  -0.000503
    24  H   -0.000608  -0.005590   0.000000   0.000000   0.000000   0.000000
    25  C   -0.053032   0.887566   0.000223   0.001695   0.005078  -0.000147
    26  H    0.000863  -0.014930   0.000000   0.000000   0.000000   0.000000
    27  C   -0.001337  -0.113928  -0.000205   0.000581   0.013754   0.000291
    28  H    0.001064  -0.002330   0.000000   0.000000   0.000007   0.000000
    29  C   -0.010852   0.022096  -0.000005   0.000014  -0.004238  -0.000025
    30  H    0.000070  -0.000140   0.000000   0.000000   0.000009   0.000000
    31  H    0.000120  -0.000147   0.000000   0.000000  -0.000003   0.000000
    32  H   -0.000043   0.000025   0.000000   0.000000   0.000000   0.000000
    33  H   -0.006609   0.000308   0.000000   0.000000   0.000056  -0.000006
    34  C    0.070853  -2.011909  -0.003361  -0.001968   0.010266   0.001811
    35  C    0.036769  -1.365099  -0.000430   0.002381   0.000942   0.000170
    36  C    0.219347   2.776203  -0.004013   0.006341  -0.004455  -0.000075
    37  C   -0.050724   0.032327   0.000354  -0.000913   0.000055  -0.000062
    38  H   -0.000046  -0.000445   0.000000   0.000000   0.000000   0.000000
    39  C   -0.276121  -0.134873   0.007367  -0.005090  -0.004408  -0.001844
    40  H   -0.016739  -0.003386   0.000001  -0.000002   0.000011  -0.000008
    41  C   -0.013367   0.147928   0.000331  -0.001598  -0.000586   0.000174
    42  H   -0.000057  -0.000413   0.000000   0.000000   0.000000   0.000000
    43  H    0.005525  -0.003239  -0.000006  -0.000005   0.000000   0.000000
    44  H   -0.000404   0.001322   0.000000   0.000000   0.000000   0.000000
    45  Br   0.001369  -0.014375   0.000008  -0.000045  -0.000105  -0.000006
              19         20         21         22         23         24
     1  C    0.286422   0.010298   0.021185  -0.018929   0.314327  -0.005930
     2  C    0.041618   0.005657   0.259233   0.036563   0.021940   0.001926
     3  C    0.024749   0.053375   0.030192   0.267927   0.008185   0.026065
     4  C   -0.004574   0.336308  -0.020553  -0.006549  -0.363438   0.040820
     5  C   -0.024271  -0.091568   0.029221   0.039775   2.312100   0.058065
     6  C   -0.059914  -0.088156   0.015439   0.011904   2.134268  -0.060514
     7  S    0.060789  -0.005619  -0.008280  -0.000198   2.335028  -0.005189
     8  C   -0.003829  -0.001271   0.000914   0.000063   1.839148  -0.019466
     9  C    0.002443  -0.000022  -0.000006   0.000051   3.284845   0.132708
    10  S   -0.000155   0.105394   0.004020   0.002062 -17.374205  -0.211566
    11  C    0.001048  -0.003068   0.000140   0.000332  -0.779061  -0.020600
    12  C   -0.000063  -0.000390   0.000004   0.000021   0.116668   0.001074
    13  C    0.000061  -0.000016  -0.000005  -0.000005   0.149339  -0.000608
    14  C    0.003401  -0.000194   0.000005   0.000060  -0.578361  -0.005590
    15  H    0.000000   0.000000   0.000000   0.000000  -0.000261   0.000000
    16  H    0.000000   0.000000   0.000000   0.000000  -0.001375   0.000000
    17  H    0.000000   0.000001   0.000000   0.000000  -0.021071   0.000000
    18  H    0.000000   0.000000   0.000000   0.000000  -0.000503   0.000000
    19  H    0.458991   0.000008  -0.003738  -0.000109  -0.001017   0.000000
    20  H    0.000008   0.458431  -0.000109  -0.003542   0.002525   0.000106
    21  H   -0.003738  -0.000109   0.460839  -0.003501  -0.000738   0.000000
    22  H   -0.000109  -0.003542  -0.003501   0.460108  -0.001380   0.000000
    23  C   -0.001017   0.002525  -0.000738  -0.001380  22.574971   0.490460
    24  H    0.000000   0.000106   0.000000   0.000000   0.490460   0.478335
    25  C    0.001216  -0.004331   0.000425   0.000196  -7.900950  -0.166426
    26  H   -0.000006  -0.000005   0.000000   0.000000   0.043603  -0.003387
    27  C    0.000043   0.007421  -0.000008  -0.000109  -3.343218  -0.057612
    28  H    0.000000   0.000000   0.000000   0.000000  -0.178148   0.000299
    29  C    0.000002  -0.000096  -0.000003   0.000032   0.099059   0.039054
    30  H    0.000000   0.000012   0.000000   0.000000   0.012462  -0.000487
    31  H    0.000000   0.000000   0.000000   0.000000   0.012268   0.000281
    32  H    0.000000  -0.000002   0.000000   0.000000   0.047573   0.002727
    33  H    0.000000  -0.000001   0.000000   0.000000   0.014707   0.003681
    34  C   -0.001954   0.000348   0.000067  -0.000060   1.159507   0.043048
    35  C    0.001076   0.000093   0.000003  -0.000011  -1.700722   0.031938
    36  C   -0.000561  -0.000576  -0.000004   0.000018   1.487833  -0.041775
    37  C    0.000123   0.000001   0.000003   0.000000  -0.729200  -0.001532
    38  H    0.000000   0.000000   0.000000   0.000000   0.033760  -0.000004
    39  C   -0.000073   0.000020   0.000001   0.000000   0.658305  -0.002199
    40  H    0.000000   0.000000   0.000000   0.000000   0.061924  -0.000069
    41  C    0.000016  -0.000003   0.000000   0.000000   0.109985   0.000736
    42  H    0.000000   0.000000   0.000000   0.000000  -0.000535   0.000000
    43  H    0.000000   0.000000   0.000000   0.000000   0.005596   0.000000
    44  H    0.000000   0.000000   0.000000   0.000000  -0.000671   0.000000
    45  Br  -0.000114   0.000011   0.000026   0.000043   0.200721  -0.001949
              25         26         27         28         29         30
     1  C   -0.858212   0.049795   0.111869   0.000381  -0.079755   0.000308
     2  C    0.015950  -0.002844  -0.028553  -0.000033   0.010783  -0.000261
     3  C    0.016792  -0.000850  -0.057408  -0.000206   0.051418   0.000751
     4  C   -0.089039   0.005289   0.262958  -0.000830  -0.070002   0.000557
     5  C   -0.335062   0.071537  -0.596793   0.004090   0.170475   0.003282
     6  C   -0.615379  -0.028940  -0.464632  -0.001490  -0.004204  -0.003649
     7  S   -1.879138   0.088297  -0.302134  -0.000307  -0.012686   0.000091
     8  C   -1.668606   0.014711  -0.067489   0.010357  -0.078772   0.001278
     9  C   -1.653324   0.000551  -0.033546   0.003242  -0.020454   0.002359
    10  S    7.910246  -0.226478   2.378838  -0.025371  -0.014078  -0.025875
    11  C    1.322631  -0.011595  -0.258278   0.001284   0.116571   0.001876
    12  C   -0.075120  -0.000255  -0.029264  -0.001209   0.014720  -0.000322
    13  C   -0.053032   0.000863  -0.001337   0.001064  -0.010852   0.000070
    14  C    0.887566  -0.014930  -0.113928  -0.002330   0.022096  -0.000140
    15  H    0.000223   0.000000  -0.000205   0.000000  -0.000005   0.000000
    16  H    0.001695   0.000000   0.000581   0.000000   0.000014   0.000000
    17  H    0.005078   0.000000   0.013754   0.000007  -0.004238   0.000009
    18  H   -0.000147   0.000000   0.000291   0.000000  -0.000025   0.000000
    19  H    0.001216  -0.000006   0.000043   0.000000   0.000002   0.000000
    20  H   -0.004331  -0.000005   0.007421   0.000000  -0.000096   0.000012
    21  H    0.000425   0.000000  -0.000008   0.000000  -0.000003   0.000000
    22  H    0.000196   0.000000  -0.000109   0.000000   0.000032   0.000000
    23  C   -7.900950   0.043603  -3.343218  -0.178148   0.099059   0.012462
    24  H   -0.166426  -0.003387  -0.057612   0.000299   0.039054  -0.000487
    25  C   16.398617   0.228298   0.203303   0.054712   0.262729   0.001005
    26  H    0.228298   0.503865  -0.005367   0.000041   0.003016   0.000003
    27  C    0.203303  -0.005367   9.584356   0.473418  -1.518046  -0.057557
    28  H    0.054712   0.000041   0.473418   0.473333  -0.025055   0.003626
    29  C    0.262729   0.003016  -1.518046  -0.025055   6.701895   0.420157
    30  H    0.001005   0.000003  -0.057557   0.003626   0.420157   0.514628
    31  H   -0.000144   0.000001  -0.160844  -0.003008   0.522017  -0.022185
    32  H   -0.004924  -0.000008  -0.138500  -0.004213   0.439160  -0.026874
    33  H   -0.052599  -0.000096   0.265023  -0.021611   0.029012  -0.003216
    34  C   -8.128734   0.110767   0.987784   0.179159  -0.252304   0.007958
    35  C    0.215548   0.207389   1.472280   0.082200  -0.031408  -0.000043
    36  C    4.092305  -0.274737  -2.133190  -0.157361   0.029167  -0.004224
    37  C   -1.020848   0.063145   0.058945   0.000230   0.002316   0.000000
    38  H   -0.008688   0.000653  -0.002432  -0.000004   0.000145   0.000000
    39  C   -0.715426  -0.012209  -0.407997  -0.080137  -0.001865  -0.000859
    40  H   -0.057687  -0.000049   0.017635  -0.002819   0.022944  -0.000009
    41  C    0.086826  -0.004816  -0.041081  -0.003652   0.015037  -0.000045
    42  H   -0.001865  -0.000007   0.000024   0.000000  -0.000005   0.000000
    43  H   -0.001851   0.000001  -0.003492   0.000002  -0.000388   0.000000
    44  H    0.000458   0.000000  -0.000077   0.000000  -0.000012   0.000000
    45  Br   0.224312  -0.053900  -0.079549  -0.004441  -0.060484   0.000304
              31         32         33         34         35         36
     1  C   -0.000063  -0.000191  -0.001025   0.216971   0.121788  -0.190209
     2  C    0.000009   0.000133   0.000037   0.049938  -0.007861   0.025930
     3  C    0.000014   0.000278   0.001489  -0.015428   0.006054  -0.029081
     4  C   -0.000715   0.000632   0.005745  -0.273143   0.157865  -0.031199
     5  C    0.005957  -0.001989  -0.001381   2.132306   1.210646  -1.974456
     6  C   -0.000028   0.001319   0.000131   0.449301  -0.486454   0.408524
     7  S    0.000110  -0.000084   0.002732   1.038006  -1.638453   1.875981
     8  C   -0.000190  -0.000449  -0.010239   3.322818   2.058005  -4.276315
     9  C    0.006392  -0.000276   0.035071   3.088097  -0.051077  -1.355057
    10  S   -0.011518   0.012561   0.018379  -8.557342   0.553265   0.882453
    11  C   -0.000845   0.000923  -0.020532  -2.270621  -0.497257   2.088220
    12  C    0.000455   0.000375   0.022183  -0.118454  -0.081216   0.007392
    13  C    0.000120  -0.000043  -0.006609   0.070853   0.036769   0.219347
    14  C   -0.000147   0.000025   0.000308  -2.011909  -1.365099   2.776203
    15  H    0.000000   0.000000   0.000000  -0.003361  -0.000430  -0.004013
    16  H    0.000000   0.000000   0.000000  -0.001968   0.002381   0.006341
    17  H   -0.000003   0.000000   0.000056   0.010266   0.000942  -0.004455
    18  H    0.000000   0.000000  -0.000006   0.001811   0.000170  -0.000075
    19  H    0.000000   0.000000   0.000000  -0.001954   0.001076  -0.000561
    20  H    0.000000  -0.000002  -0.000001   0.000348   0.000093  -0.000576
    21  H    0.000000   0.000000   0.000000   0.000067   0.000003  -0.000004
    22  H    0.000000   0.000000   0.000000  -0.000060  -0.000011   0.000018
    23  C    0.012268   0.047573   0.014707   1.159507  -1.700722   1.487833
    24  H    0.000281   0.002727   0.003681   0.043048   0.031938  -0.041775
    25  C   -0.000144  -0.004924  -0.052599  -8.128734   0.215548   4.092305
    26  H    0.000001  -0.000008  -0.000096   0.110767   0.207389  -0.274737
    27  C   -0.160844  -0.138500   0.265023   0.987784   1.472280  -2.133190
    28  H   -0.003008  -0.004213  -0.021611   0.179159   0.082200  -0.157361
    29  C    0.522017   0.439160   0.029012  -0.252304  -0.031408   0.029167
    30  H   -0.022185  -0.026874  -0.003216   0.007958  -0.000043  -0.004224
    31  H    0.495222  -0.021565  -0.003260   0.004904   0.000746  -0.010486
    32  H   -0.021565   0.503297   0.003836  -0.010179  -0.000283   0.009180
    33  H   -0.003260   0.003836   0.507526  -0.088635  -0.022089   0.057968
    34  C    0.004904  -0.010179  -0.088635  34.159510  -4.756409 -13.080758
    35  C    0.000746  -0.000283  -0.022089  -4.756409  32.490451 -21.136487
    36  C   -0.010486   0.009180   0.057968 -13.080758 -21.136487  42.963022
    37  C    0.000044   0.000029   0.001071   1.012406  -1.918097  -0.900194
    38  H    0.000000   0.000000   0.000000   0.157723   0.071275   0.111482
    39  C   -0.001794   0.001796   0.055275  -0.903603  -0.145665  -5.419774
    40  H   -0.000006  -0.000002  -0.001975   0.168931   0.025888  -0.069915
    41  C   -0.000021   0.000061   0.003170  -2.347180   0.802113   0.364718
    42  H    0.000000   0.000000   0.000000   0.048724  -0.013257   0.004669
    43  H    0.000000   0.000000  -0.000005   0.045601   0.003292  -0.063353
    44  H    0.000000   0.000000   0.000000   0.002031  -0.010672   0.016466
    45  Br   0.000890   0.001194   0.002681  -0.071568   0.093233  -0.228837
              37         38         39         40         41         42
     1  C    0.063356  -0.000922   0.099925  -0.000575  -0.012370   0.000153
     2  C    0.002364  -0.000124  -0.012004  -0.000096   0.001109   0.000008
     3  C    0.003050   0.000059   0.005144   0.000038  -0.000560   0.000001
     4  C   -0.002627  -0.000515   0.070021   0.000537   0.001917  -0.000009
     5  C    0.151473  -0.000684  -0.319837  -0.009651  -0.019386  -0.000022
     6  C   -0.135141  -0.000870   0.113035   0.006190   0.002643   0.000004
     7  S    0.018582   0.013738  -0.467070  -0.013309   0.084809   0.000475
     8  C   -0.053992  -0.000360  -0.028283   0.021827  -0.222413   0.000290
     9  C    0.153829   0.002206  -0.339115   0.035567  -0.108680   0.000065
    10  S   -0.158827  -0.012966   1.789243  -0.005919  -0.038116   0.000177
    11  C   -0.052186  -0.000280  -0.256085  -0.038779   0.140349  -0.000011
    12  C    0.002719  -0.000042   0.166890   0.022032   0.000976   0.000012
    13  C   -0.050724  -0.000046  -0.276121  -0.016739  -0.013367  -0.000057
    14  C    0.032327  -0.000445  -0.134873  -0.003386   0.147928  -0.000413
    15  H    0.000354   0.000000   0.007367   0.000001   0.000331   0.000000
    16  H   -0.000913   0.000000  -0.005090  -0.000002  -0.001598   0.000000
    17  H    0.000055   0.000000  -0.004408   0.000011  -0.000586   0.000000
    18  H   -0.000062   0.000000  -0.001844  -0.000008   0.000174   0.000000
    19  H    0.000123   0.000000  -0.000073   0.000000   0.000016   0.000000
    20  H    0.000001   0.000000   0.000020   0.000000  -0.000003   0.000000
    21  H    0.000003   0.000000   0.000001   0.000000   0.000000   0.000000
    22  H    0.000000   0.000000   0.000000   0.000000   0.000000   0.000000
    23  C   -0.729200   0.033760   0.658305   0.061924   0.109985  -0.000535
    24  H   -0.001532  -0.000004  -0.002199  -0.000069   0.000736   0.000000
    25  C   -1.020848  -0.008688  -0.715426  -0.057687   0.086826  -0.001865
    26  H    0.063145   0.000653  -0.012209  -0.000049  -0.004816  -0.000007
    27  C    0.058945  -0.002432  -0.407997   0.017635  -0.041081   0.000024
    28  H    0.000230  -0.000004  -0.080137  -0.002819  -0.003652   0.000000
    29  C    0.002316   0.000145  -0.001865   0.022944   0.015037  -0.000005
    30  H    0.000000   0.000000  -0.000859  -0.000009  -0.000045   0.000000
    31  H    0.000044   0.000000  -0.001794  -0.000006  -0.000021   0.000000
    32  H    0.000029   0.000000   0.001796  -0.000002   0.000061   0.000000
    33  H    0.001071   0.000000   0.055275  -0.001975   0.003170   0.000000
    34  C    1.012406   0.157723  -0.903603   0.168931  -2.347180   0.048724
    35  C   -1.918097   0.071275  -0.145665   0.025888   0.802113  -0.013257
    36  C   -0.900194   0.111482  -5.419774  -0.069915   0.364718   0.004669
    37  C    9.214279  -0.020712  -0.115904   0.009563   0.218701   0.284313
    38  H   -0.020712   0.508390  -0.012416  -0.000138  -0.014772  -0.004142
    39  C   -0.115904  -0.012416  12.246366   0.126828   0.429859   0.006233
    40  H    0.009563  -0.000138   0.126828   0.547803   0.001700   0.000013
    41  C    0.218701  -0.014772   0.429859   0.001700   6.260549  -0.000306
    42  H    0.284313  -0.004142   0.006233   0.000013  -0.000306   0.485273
    43  H   -0.009941   0.000012   0.319501  -0.005143   0.032396  -0.000126
    44  H    0.018499  -0.000122   0.033254  -0.000133   0.268915  -0.003467
    45  Br  -0.029194   0.000361  -0.033035   0.001501  -0.008270   0.000521
              43         44         45
     1  C   -0.000025   0.000016  -0.044928
     2  C   -0.000004   0.000001   0.009035
     3  C    0.000002   0.000000   0.006507
     4  C    0.000018   0.000001  -0.084058
     5  C    0.000160  -0.000011   0.110947
     6  C   -0.000013   0.000013   0.062331
     7  S    0.000355   0.000086  -0.083934
     8  C    0.010159  -0.001876   0.050100
     9  C   -0.008676   0.000479   0.074774
    10  S   -0.003745   0.000457  -0.085762
    11  C    0.002690   0.000056  -0.018404
    12  C   -0.003124  -0.000100   0.002616
    13  C    0.005525  -0.000404   0.001369
    14  C   -0.003239   0.001322  -0.014375
    15  H   -0.000006   0.000000   0.000008
    16  H   -0.000005   0.000000  -0.000045
    17  H    0.000000   0.000000  -0.000105
    18  H    0.000000   0.000000  -0.000006
    19  H    0.000000   0.000000  -0.000114
    20  H    0.000000   0.000000   0.000011
    21  H    0.000000   0.000000   0.000026
    22  H    0.000000   0.000000   0.000043
    23  C    0.005596  -0.000671   0.200721
    24  H    0.000000   0.000000  -0.001949
    25  C   -0.001851   0.000458   0.224312
    26  H    0.000001   0.000000  -0.053900
    27  C   -0.003492  -0.000077  -0.079549
    28  H    0.000002   0.000000  -0.004441
    29  C   -0.000388  -0.000012  -0.060484
    30  H    0.000000   0.000000   0.000304
    31  H    0.000000   0.000000   0.000890
    32  H    0.000000   0.000000   0.001194
    33  H   -0.000005   0.000000   0.002681
    34  C    0.045601   0.002031  -0.071568
    35  C    0.003292  -0.010672   0.093233
    36  C   -0.063353   0.016466  -0.228837
    37  C   -0.009941   0.018499  -0.029194
    38  H    0.000012  -0.000122   0.000361
    39  C    0.319501   0.033254  -0.033035
    40  H   -0.005143  -0.000133   0.001501
    41  C    0.032396   0.268915  -0.008270
    42  H   -0.000126  -0.003467   0.000521
    43  H    0.495602  -0.003720   0.000121
    44  H   -0.003720   0.486264  -0.000125
    45  Br   0.000121  -0.000125  35.013003
 Mulliken charges:
               1
     1  C    0.076568
     2  C   -0.205854
     3  C   -0.102066
     4  C   -0.295749
     5  C    0.160456
     6  C   -0.102016
     7  S    0.412766
     8  C    0.326290
     9  C   -0.322552
    10  S   -0.352880
    11  C   -0.255783
    12  C   -0.095888
    13  C   -0.130223
    14  C   -0.282377
    15  H    0.213045
    16  H    0.216033
    17  H    0.223128
    18  H    0.213662
    19  H    0.218370
    20  H    0.218959
    21  H    0.215228
    22  H    0.215238
    23  C   -0.556252
    24  H    0.253580
    25  C   -0.638598
    26  H    0.248654
    27  C    0.064121
    28  H    0.224779
    29  C   -0.787081
    30  H    0.175011
    31  H    0.187391
    32  H    0.184482
    33  H    0.203198
    34  C    0.424777
    35  C    0.217581
    36  C   -0.040131
    37  C   -0.111683
    38  H    0.180881
    39  C   -0.431377
    40  H    0.155476
    41  C   -0.137799
    42  H    0.193267
    43  H    0.185821
    44  H    0.193072
    45  Br   0.046471
 Sum of Mulliken charges =   1.00000
 Mulliken charges with hydrogens summed into heavy atoms:
               1
     1  C    0.294938
     2  C    0.009374
     3  C    0.113172
     4  C   -0.076790
     5  C    0.160456
     6  C   -0.102016
     7  S    0.412766
     8  C    0.326290
     9  C   -0.322552
    10  S   -0.352880
    11  C   -0.032655
    12  C    0.117774
    13  C    0.082822
    14  C   -0.066344
    23  C   -0.302672
    25  C   -0.389944
    27  C    0.492099
    29  C   -0.240197
    34  C    0.424777
    35  C    0.398462
    36  C    0.115345
    37  C    0.081584
    39  C   -0.245556
    41  C    0.055274
    45  Br   0.046471
 APT charges:
               1
     1  C   -1.038086
     2  C   -0.392953
     3  C   -0.552381
     4  C   -0.726170
     5  C   -0.488647
     6  C    0.200990
     7  S   -0.879514
     8  C    0.210261
     9  C   -0.920317
    10  S    1.044172
    11  C   -0.779042
    12  C   -0.470929
    13  C   -0.468258
    14  C   -0.801701
    15  H    1.081096
    16  H    0.690817
    17  H    0.603234
    18  H    1.049420
    19  H    0.697063
    20  H    0.602994
    21  H    1.161449
    22  H    1.124941
    23  C   -0.726977
    24  H    0.563162
    25  C   -1.108709
    26  H    0.421064
    27  C   -0.201547
    28  H    0.490500
    29  C   -2.123410
    30  H    0.364904
    31  H    0.786286
    32  H    0.468044
    33  H    0.373439
    34  C   -0.313913
    35  C   -0.305961
    36  C   -0.353361
    37  C   -0.577212
    38  H    0.461218
    39  C   -0.909704
    40  H    0.246790
    41  C   -0.303368
    42  H    0.937852
    43  H    0.714705
    44  H    1.072469
    45  Br   0.075293
 Sum of APT charges =   1.00000
 APT charges with hydrogens summed into heavy atoms:
               1
     1  C   -0.341023
     2  C    0.768496
     3  C    0.572560
     4  C   -0.123176
     5  C   -0.488647
     6  C    0.200990
     7  S   -0.879514
     8  C    0.210261
     9  C   -0.920317
    10  S    1.044172
    11  C   -0.175809
    12  C    0.578491
    13  C    0.612838
    14  C   -0.110884
    23  C   -0.163815
    25  C   -0.687645
    27  C    0.662391
    29  C   -0.504176
    34  C   -0.313913
    35  C    0.155257
    36  C   -0.106571
    37  C    0.360640
    39  C   -0.194999
    41  C    0.769101
    45  Br   0.075293
 Electronic spatial extent (au):  <R**2>=           9355.7283
 Charge=              1.0000 electrons
 Dipole moment (field-independent basis, Debye):
    X=              7.5404    Y=              2.2721    Z=              3.2355  Tot=              8.5140
 Quadrupole moment (field-independent basis, Debye-Ang):
   XX=           -147.1678   YY=           -132.3340   ZZ=           -139.2548
   XY=            -16.1277   XZ=             -0.6155   YZ=              4.6158
 Traceless Quadrupole moment (field-independent basis, Debye-Ang):
   XX=             -7.5823   YY=              7.2515   ZZ=              0.3308
   XY=            -16.1277   XZ=             -0.6155   YZ=              4.6158
 Octapole moment (field-independent basis, Debye-Ang**2):
  XXX=              8.4303  YYY=             35.6914  ZZZ=             13.0908  XYY=             39.2957
  XXY=            -69.8152  XXZ=            -42.5862  XZZ=             -4.0643  YZZ=            -16.7903
  YYZ=             22.3514  XYZ=             32.7425
 Hexadecapole moment (field-independent basis, Debye-Ang**3):
 XXXX=          -5084.0736 YYYY=          -3585.0508 ZZZZ=          -2328.2873 XXXY=           -221.1211
 XXXZ=            -57.0773 YYYX=            137.7148 YYYZ=             75.0799 ZZZX=            -11.9460
 ZZZY=             82.0430 XXYY=          -1271.4254 XXZZ=          -1093.0046 YYZZ=          -1014.2053
 XXYZ=             34.1763 YYXZ=             36.1984 ZZXY=             15.9216
 N-N= 3.106506124478D+03 E-N=-1.617592277513D+04  KE= 4.191023494789D+03
  Exact polarizability:       0.000       0.000       0.000       0.000       0.000       0.000
 Approx polarizability:     287.096     -29.889     381.518       5.943       7.129     357.890
 D2PCM: PCM CHGder 2nd derivatives, FixD1E=F FixD2E=F DoIter=F DoCFld=F I1PDM=0
 Calling FoFJK, ICntrl=    100127 FMM=F ISym2X=0 I1Cent= 0 IOpClX= 0 NMat=1 NMatS=1 NMatT=0.
 ***** Axes restored to original set *****
 -------------------------------------------------------------------
 Center     Atomic                   Forces (Hartrees/Bohr)
 Number     Number              X              Y              Z
 -------------------------------------------------------------------
      1        6           0.000206916    0.000158042   -0.000060409
      2        6          -0.000258581   -0.000128118   -0.000068694
      3        6          -0.000660414   -0.000454963   -0.000051455
      4        6          -0.000775041   -0.000478627   -0.000151743
      5        6          -0.000243574    0.000079356   -0.000169268
      6        6           0.000059067    0.000095704   -0.000110018
      7       16           0.001308194    0.001065383   -0.001047380
      8        6           0.000060929    0.000164379   -0.000346478
      9        6          -0.000312669    0.000223964   -0.000263353
     10       16          -0.000129320   -0.000096907   -0.000218514
     11        6          -0.001005339    0.000146245   -0.000044234
     12        6          -0.001123790    0.000145120   -0.000022635
     13        6          -0.000509879    0.000220923   -0.000074243
     14        6           0.000017453    0.000118567   -0.000204940
     15        1          -0.000032662   -0.000028449   -0.000046982
     16        1           0.000050677   -0.000074536   -0.000024043
     17        1          -0.000024563    0.000093508   -0.000196038
     18        1          -0.000131343    0.000029407    0.000011587
     19        1           0.000059042    0.000031295   -0.000040057
     20        1          -0.000059425   -0.000030022    0.000004525
     21        1           0.000032224   -0.000041313    0.000015522
     22        1          -0.000087807   -0.000063365   -0.000001821
     23        6          -0.000034457   -0.000207400    0.000213623
     24        1          -0.000069888    0.000001536    0.000360574
     25        6           0.000076522   -0.000152960    0.000211148
     26        1          -0.000340214   -0.000023486    0.000115837
     27        6           0.000080897   -0.000341070    0.000271889
     28        1           0.000049893   -0.000003425    0.000012975
     29        6           0.000447045   -0.000129389    0.000192835
     30        1           0.000065795    0.000066207    0.000009173
     31        1          -0.000012019   -0.000000605    0.000169486
     32        1           0.000007271   -0.000128838   -0.000017004
     33        1           0.000045657   -0.000162298   -0.000042457
     34        6           0.000244762   -0.000120726    0.000309848
     35        6           0.000686705    0.000098881    0.000074308
     36        6           0.000194385   -0.000199458    0.000405935
     37        6           0.000827390    0.000178052   -0.000109972
     38        1           0.000094269   -0.000066296   -0.000019571
     39        6           0.000354225   -0.000027612    0.000233116
     40        1          -0.000293043    0.000079734   -0.000171018
     41        6           0.000708134    0.000151566    0.000042726
     42        1           0.000126391    0.000020609    0.000000061
     43        1           0.000050498   -0.000023805    0.000055647
     44        1           0.000098997   -0.000036367    0.000021538
     45       35           0.000150690   -0.000148444    0.000769976
 -------------------------------------------------------------------
 Cartesian Forces:  Max     0.001308194 RMS     0.000311078
 FormGI is forming the generalized inverse of G from B-inverse, IUseBI=4.

 GradGradGradGradGradGradGradGradGradGradGradGradGradGradGradGradGradGrad
 Berny optimization.
 Internal  Forces:  Max     0.005870004 RMS     0.001088930
 Search for a local minimum.
 Step number   1 out of a maximum of  263
 All quantities printed in internal units (Hartrees-Bohrs-Radians)
 Mixed Optimization -- RFO/linear search
 Second derivative matrix not updated -- analytic derivatives used.
 ITU=  0
     Eigenvalues ---   -0.00499   0.00163   0.00244   0.00517   0.00844
     Eigenvalues ---    0.01034   0.01088   0.01213   0.01405   0.01541
     Eigenvalues ---    0.01693   0.01771   0.01774   0.01820   0.01834
     Eigenvalues ---    0.01909   0.02150   0.02204   0.02262   0.02286
     Eigenvalues ---    0.02327   0.02466   0.02535   0.02572   0.02580
     Eigenvalues ---    0.02621   0.02774   0.02792   0.02828   0.02879
     Eigenvalues ---    0.02906   0.02931   0.02949   0.03184   0.03599
     Eigenvalues ---    0.03749   0.03905   0.03982   0.04491   0.04606
     Eigenvalues ---    0.06122   0.06349   0.07197   0.07566   0.08872
     Eigenvalues ---    0.10504   0.10947   0.11068   0.11103   0.11352
     Eigenvalues ---    0.11556   0.11772   0.11927   0.11970   0.12326
     Eigenvalues ---    0.12351   0.12363   0.12509   0.12512   0.12644
     Eigenvalues ---    0.12831   0.13279   0.13942   0.14579   0.15551
     Eigenvalues ---    0.15629   0.16222   0.16474   0.17114   0.17513
     Eigenvalues ---    0.17934   0.18594   0.18837   0.18999   0.19233
     Eigenvalues ---    0.19302   0.19380   0.19562   0.20245   0.21190
     Eigenvalues ---    0.21892   0.22437   0.22975   0.24736   0.25015
     Eigenvalues ---    0.27362   0.27517   0.27954   0.28695   0.29456
     Eigenvalues ---    0.31482   0.32199   0.33580   0.33962   0.34095
     Eigenvalues ---    0.34209   0.34507   0.34761   0.35071   0.35291
     Eigenvalues ---    0.36403   0.36569   0.36653   0.36680   0.36707
     Eigenvalues ---    0.36717   0.36776   0.36847   0.36866   0.36875
     Eigenvalues ---    0.36947   0.37148   0.37200   0.37780   0.42163
     Eigenvalues ---    0.42324   0.42577   0.42762   0.43162   0.46989
     Eigenvalues ---    0.48180   0.48227   0.48312   0.48432   0.48629
     Eigenvalues ---    0.51874   0.52166   0.52211   0.59591
 RFO step:  Lambda=-7.71013544D-03 EMin=-4.99028013D-03
 Linear search not attempted -- first point.
 Iteration  1 RMS(Cart)=  0.27482338 RMS(Int)=  0.02312155
 Iteration  2 RMS(Cart)=  0.09072832 RMS(Int)=  0.00319665
 Iteration  3 RMS(Cart)=  0.00526689 RMS(Int)=  0.00083306
 Iteration  4 RMS(Cart)=  0.00001365 RMS(Int)=  0.00083303
 Iteration  5 RMS(Cart)=  0.00000000 RMS(Int)=  0.00083303
 Variable       Old X    -DE/DX   Delta X   Delta X   Delta X     New X
                                 (Linear)    (Quad)   (Total)
    R1        2.62993  -0.00003   0.00000  -0.00350  -0.00316   2.62677
    R2        2.63826   0.00007   0.00000   0.00359   0.00334   2.64160
    R3        2.05066   0.00005   0.00000   0.00045   0.00045   2.05111
    R4        2.63446   0.00005   0.00000   0.00083   0.00143   2.63589
    R5        2.05014   0.00003   0.00000   0.00003   0.00003   2.05017
    R6        2.62531  -0.00005   0.00000  -0.00302  -0.00276   2.62255
    R7        2.04872  -0.00001   0.00000  -0.00013  -0.00013   2.04859
    R8        2.63833  -0.00026   0.00000   0.00384   0.00349   2.64183
    R9        2.05138   0.00000   0.00000   0.00027   0.00027   2.05165
   R10        2.64425   0.00100   0.00000  -0.00011  -0.00080   2.64346
   R11        3.35009   0.00054   0.00000  -0.00285  -0.00337   3.34672
   R12        3.35058   0.00027   0.00000  -0.01412  -0.01370   3.33688
   R13        3.34948  -0.00028   0.00000  -0.00419  -0.00369   3.34580
   R14        2.64296   0.00121   0.00000   0.00152   0.00111   2.64407
   R15        2.63578   0.00002   0.00000   0.00450   0.00426   2.64004
   R16        3.34072   0.00197   0.00000   0.00737   0.00697   3.34768
   R17        2.63816  -0.00003   0.00000   0.00255   0.00230   2.64046
   R18        3.54493  -0.00290   0.00000  -0.00331  -0.00331   3.54162
   R19        2.62527   0.00036   0.00000  -0.00207  -0.00182   2.62345
   R20        2.05135  -0.00021   0.00000   0.00031   0.00031   2.05167
   R21        2.63396   0.00002   0.00000   0.00034   0.00084   2.63479
   R22        2.04879   0.00001   0.00000   0.00035   0.00035   2.04914
   R23        2.63098  -0.00024   0.00000  -0.00366  -0.00340   2.62758
   R24        2.05021  -0.00002   0.00000  -0.00024  -0.00024   2.04997
   R25        2.05070  -0.00001   0.00000   0.00084   0.00084   2.05154
   R26        2.07158   0.00001   0.00000  -0.00097  -0.00097   2.07061
   R27        2.90249  -0.00325   0.00000  -0.01692  -0.01692   2.88557
   R28        2.91257  -0.00003   0.00000  -0.00338  -0.00338   2.90919
   R29        2.05872  -0.00027   0.00000  -0.00325  -0.00325   2.05547
   R30        2.85742  -0.00170   0.00000  -0.00347  -0.00347   2.85395
   R31        3.77603   0.00009   0.00000  -0.00230  -0.00230   3.77373
   R32        2.06610  -0.00005   0.00000  -0.00024  -0.00024   2.06585
   R33        2.88147   0.00048   0.00000   0.00082   0.00082   2.88229
   R34        2.06984  -0.00015   0.00000  -0.00003  -0.00003   2.06981
   R35        2.07011   0.00006   0.00000   0.00055   0.00055   2.07066
   R36        2.06535   0.00014   0.00000   0.00018   0.00018   2.06553
   R37        2.06836   0.00013   0.00000   0.00051   0.00051   2.06887
   R38        2.65221  -0.00097   0.00000   0.00234   0.00237   2.65458
   R39        2.63624  -0.00007   0.00000   0.00343   0.00348   2.63972
   R40        2.62200  -0.00013   0.00000  -0.00327  -0.00329   2.61871
   R41        2.05333   0.00006   0.00000   0.00325   0.00325   2.05658
   R42        2.64057  -0.00087   0.00000   0.00123   0.00126   2.64183
   R43        2.04596  -0.00029   0.00000  -0.00485  -0.00485   2.04111
   R44        2.63941   0.00034   0.00000   0.00025   0.00019   2.63960
   R45        2.05132  -0.00007   0.00000  -0.00006  -0.00006   2.05125
   R46        2.62646  -0.00032   0.00000  -0.00135  -0.00139   2.62508
   R47        2.05145   0.00002   0.00000  -0.00001  -0.00001   2.05143
   R48        2.05168  -0.00009   0.00000  -0.00017  -0.00017   2.05151
    A1        2.09719  -0.00007   0.00000   0.00483   0.00413   2.10132
    A2        2.09481   0.00002   0.00000  -0.00149  -0.00116   2.09364
    A3        2.09089   0.00005   0.00000  -0.00309  -0.00276   2.08813
    A4        2.10984   0.00006   0.00000  -0.00171  -0.00154   2.10830
    A5        2.07915   0.00002   0.00000   0.00049   0.00040   2.07955
    A6        2.09383  -0.00007   0.00000   0.00133   0.00124   2.09506
    A7        2.08986   0.00015   0.00000  -0.00231  -0.00221   2.08765
    A8        2.10298  -0.00007   0.00000   0.00121   0.00114   2.10412
    A9        2.09035  -0.00008   0.00000   0.00109   0.00103   2.09138
   A10        2.07775   0.00005   0.00000   0.00611   0.00527   2.08302
   A11        2.10485  -0.00001   0.00000  -0.00230  -0.00188   2.10297
   A12        2.10057  -0.00004   0.00000  -0.00384  -0.00343   2.09715
   A13        2.12601  -0.00014   0.00000  -0.00459  -0.00379   2.12223
   A14        2.03330  -0.00033   0.00000  -0.02619  -0.02283   2.01047
   A15        2.12248   0.00048   0.00000   0.03128   0.02705   2.14953
   A16        2.06453  -0.00004   0.00000  -0.00193  -0.00164   2.06290
   A17        2.06513  -0.00012   0.00000  -0.02524  -0.02250   2.04263
   A18        2.15352   0.00016   0.00000   0.02716   0.02386   2.17738
   A19        1.77928   0.00126   0.00000   0.03785   0.03359   1.81287
   A20        2.15385   0.00019   0.00000   0.03193   0.02870   2.18254
   A21        2.06560  -0.00066   0.00000  -0.03050  -0.02793   2.03768
   A22        2.06374   0.00047   0.00000  -0.00144  -0.00101   2.06272
   A23        2.12459   0.00022   0.00000   0.02254   0.01781   2.14241
   A24        2.12787  -0.00085   0.00000  -0.00621  -0.00584   2.12203
   A25        2.02904   0.00066   0.00000  -0.01276  -0.01029   2.01874
   A26        1.80563   0.00069   0.00000   0.03442   0.03148   1.83710
   A27        1.87669   0.00082   0.00000   0.02736   0.02922   1.90590
   A28        1.95356  -0.00334   0.00000  -0.08855  -0.08743   1.86613
   A29        2.07668   0.00024   0.00000   0.00733   0.00666   2.08334
   A30        2.10052  -0.00010   0.00000  -0.00630  -0.00602   2.09450
   A31        2.10597  -0.00014   0.00000  -0.00110  -0.00081   2.10516
   A32        2.08879   0.00030   0.00000  -0.00257  -0.00247   2.08632
   A33        2.09106  -0.00014   0.00000   0.00076   0.00070   2.09177
   A34        2.10333  -0.00015   0.00000   0.00179   0.00173   2.10506
   A35        2.11095  -0.00017   0.00000  -0.00192  -0.00183   2.10912
   A36        2.09325   0.00012   0.00000   0.00236   0.00231   2.09556
   A37        2.07862   0.00005   0.00000  -0.00039  -0.00044   2.07819
   A38        2.09681   0.00001   0.00000   0.00480   0.00404   2.10085
   A39        2.09146  -0.00007   0.00000  -0.00105  -0.00081   2.09065
   A40        2.09468   0.00007   0.00000  -0.00324  -0.00300   2.09169
   A41        1.67570   0.00216   0.00000   0.04395   0.04464   1.72034
   A42        2.07788  -0.00570   0.00000  -0.08147  -0.08090   1.99698
   A43        1.86448   0.00098   0.00000   0.00722   0.00674   1.87121
   A44        1.84431   0.00073   0.00000   0.01676   0.01756   1.86187
   A45        1.90089  -0.00196   0.00000  -0.00934  -0.01008   1.89081
   A46        2.05568   0.00356   0.00000   0.03032   0.02915   2.08482
   A47        1.91356   0.00173   0.00000  -0.03147  -0.03122   1.88234
   A48        2.13626  -0.00587   0.00000   0.03074   0.03012   2.16638
   A49        1.79809   0.00114   0.00000   0.02832   0.02754   1.82564
   A50        1.92291   0.00089   0.00000  -0.03214  -0.03203   1.89087
   A51        1.76958  -0.00044   0.00000   0.00124   0.00163   1.77121
   A52        1.88332   0.00361   0.00000   0.00522   0.00396   1.88728
   A53        1.88119   0.00015   0.00000  -0.00212  -0.00212   1.87906
   A54        1.96236  -0.00053   0.00000  -0.00064  -0.00065   1.96171
   A55        1.93873   0.00015   0.00000   0.00066   0.00066   1.93939
   A56        1.91536   0.00031   0.00000  -0.00374  -0.00375   1.91161
   A57        1.84529  -0.00006   0.00000   0.00509   0.00509   1.85038
   A58        1.91684   0.00001   0.00000   0.00095   0.00095   1.91779
   A59        1.95333  -0.00011   0.00000   0.00192   0.00192   1.95526
   A60        1.92013   0.00014   0.00000   0.00114   0.00113   1.92127
   A61        1.93285   0.00003   0.00000  -0.00161  -0.00161   1.93124
   A62        1.88053  -0.00004   0.00000  -0.00047  -0.00047   1.88005
   A63        1.88797   0.00001   0.00000  -0.00072  -0.00072   1.88725
   A64        1.88696  -0.00004   0.00000  -0.00032  -0.00032   1.88664
   A65        2.04264   0.00168   0.00000  -0.05271  -0.05280   1.98983
   A66        2.17315  -0.00236   0.00000   0.05422   0.05405   2.22720
   A67        2.06728   0.00066   0.00000  -0.00185  -0.00181   2.06546
   A68        2.11357  -0.00073   0.00000   0.00759   0.00750   2.12108
   A69        2.08878   0.00030   0.00000  -0.00721  -0.00733   2.08145
   A70        2.08081   0.00044   0.00000  -0.00018  -0.00029   2.08052
   A71        2.10348   0.00017   0.00000  -0.00667  -0.00690   2.09658
   A72        2.11951   0.00008   0.00000   0.03086   0.03044   2.14995
   A73        2.05996  -0.00026   0.00000  -0.02321  -0.02358   2.03638
   A74        2.09430   0.00018   0.00000  -0.00516  -0.00525   2.08905
   A75        2.08923  -0.00010   0.00000   0.00279   0.00280   2.09204
   A76        2.09965  -0.00008   0.00000   0.00238   0.00239   2.10204
   A77        2.10262  -0.00045   0.00000   0.00731   0.00733   2.10995
   A78        2.08121   0.00014   0.00000  -0.00603  -0.00604   2.07517
   A79        2.09929   0.00032   0.00000  -0.00124  -0.00125   2.09804
   A80        2.08444   0.00019   0.00000  -0.00015  -0.00025   2.08419
   A81        2.09910  -0.00006   0.00000   0.00083   0.00085   2.09995
   A82        2.09953  -0.00013   0.00000  -0.00051  -0.00049   2.09904
    D1       -0.02024  -0.00019   0.00000  -0.00420  -0.00436  -0.02461
    D2       -3.13268  -0.00030   0.00000  -0.00842  -0.00848  -3.14115
    D3        3.09512   0.00028   0.00000   0.00732   0.00718   3.10230
    D4       -0.01732   0.00017   0.00000   0.00311   0.00307  -0.01425
    D5       -0.01690   0.00053   0.00000   0.01565   0.01586  -0.00104
    D6        3.12539   0.00098   0.00000   0.03961   0.03924  -3.11855
    D7       -3.13232   0.00006   0.00000   0.00413   0.00433  -3.12799
    D8        0.00998   0.00051   0.00000   0.02808   0.02770   0.03768
    D9        0.02595  -0.00026   0.00000  -0.01080  -0.01081   0.01514
   D10       -3.11358  -0.00008   0.00000  -0.00362  -0.00351  -3.11709
   D11        3.13814  -0.00015   0.00000  -0.00657  -0.00668   3.13146
   D12       -0.00139   0.00003   0.00000   0.00061   0.00062  -0.00077
   D13        0.00583   0.00038   0.00000   0.01364   0.01382   0.01965
   D14       -3.14101   0.00012   0.00000   0.00872   0.00892  -3.13209
   D15       -3.13781   0.00020   0.00000   0.00652   0.00657  -3.13124
   D16       -0.00146  -0.00006   0.00000   0.00159   0.00167   0.00021
   D17       -0.04415  -0.00003   0.00000  -0.00179  -0.00194  -0.04610
   D18       -3.12991  -0.00031   0.00000  -0.01278  -0.01230   3.14098
   D19        3.10267   0.00023   0.00000   0.00312   0.00294   3.10561
   D20        0.01691  -0.00005   0.00000  -0.00787  -0.00742   0.00949
   D21        0.04950  -0.00042   0.00000  -0.01301  -0.01300   0.03650
   D22       -3.09284  -0.00090   0.00000  -0.03828  -0.03836  -3.13120
   D23        3.13242  -0.00015   0.00000  -0.00335  -0.00348   3.12893
   D24       -0.00992  -0.00063   0.00000  -0.02863  -0.02885  -0.03876
   D25        2.44125   0.00292   0.00000   0.15594   0.15598   2.59723
   D26       -1.77245  -0.00018   0.00000   0.08410   0.08464  -1.68781
   D27       -0.64463   0.00266   0.00000   0.14620   0.14654  -0.49809
   D28        1.42485  -0.00044   0.00000   0.07437   0.07520   1.50005
   D29       -2.49257  -0.00193   0.00000  -0.14019  -0.14120  -2.63378
   D30        0.64976  -0.00145   0.00000  -0.11491  -0.11612   0.53365
   D31       -0.65000   0.00212   0.00000   0.14853   0.14929  -0.50071
   D32        2.49241   0.00230   0.00000   0.17189   0.17265   2.66506
   D33        0.00864  -0.00030   0.00000  -0.03356  -0.03349  -0.02485
   D34        3.08546   0.00039   0.00000   0.03454   0.03482   3.12028
   D35       -3.13377  -0.00049   0.00000  -0.05690  -0.05716   3.09225
   D36       -0.05695   0.00021   0.00000   0.01119   0.01114  -0.04581
   D37       -3.12250  -0.00074   0.00000  -0.04938  -0.04915   3.11154
   D38       -0.00410  -0.00025   0.00000  -0.02433  -0.02404  -0.02814
   D39        0.01987  -0.00056   0.00000  -0.02726  -0.02747  -0.00760
   D40        3.13827  -0.00007   0.00000  -0.00222  -0.00236   3.13591
   D41        0.64554  -0.00212   0.00000  -0.11573  -0.11641   0.52913
   D42       -1.36988  -0.00195   0.00000  -0.12658  -0.12660  -1.49648
   D43       -2.43475  -0.00273   0.00000  -0.18031  -0.18105  -2.61580
   D44        1.83301  -0.00255   0.00000  -0.19117  -0.19124   1.64177
   D45        0.05141   0.00035   0.00000   0.01433   0.01456   0.06598
   D46       -3.09544  -0.00023   0.00000  -0.00092  -0.00060  -3.09604
   D47        3.13158   0.00100   0.00000   0.08014   0.07929  -3.07232
   D48       -0.01527   0.00042   0.00000   0.06489   0.06412   0.04885
   D49        0.99545   0.00036   0.00000  -0.06473  -0.06346   0.93199
   D50       -0.95349   0.00002   0.00000  -0.08560  -0.08284  -1.03633
   D51        2.94779  -0.00072   0.00000  -0.05686  -0.05550   2.89229
   D52        2.96708  -0.00006   0.00000  -0.05348  -0.05580   2.91128
   D53        1.01814  -0.00041   0.00000  -0.07435  -0.07518   0.94296
   D54       -1.36377  -0.00114   0.00000  -0.04561  -0.04784  -1.41161
   D55       -0.00835  -0.00056   0.00000  -0.02331  -0.02358  -0.03193
   D56        3.13568  -0.00039   0.00000  -0.01586  -0.01595   3.11973
   D57        3.13852   0.00001   0.00000  -0.00800  -0.00831   3.13021
   D58       -0.00063   0.00019   0.00000  -0.00055  -0.00068  -0.00131
   D59       -0.02768   0.00018   0.00000   0.00709   0.00711  -0.02057
   D60       -3.14017   0.00020   0.00000   0.00519   0.00532  -3.13485
   D61        3.11146   0.00001   0.00000  -0.00041  -0.00058   3.11088
   D62       -0.00103   0.00002   0.00000  -0.00232  -0.00237  -0.00341
   D63        0.02174   0.00039   0.00000   0.01881   0.01898   0.04072
   D64       -3.09661  -0.00010   0.00000  -0.00631  -0.00617  -3.10279
   D65        3.13448   0.00038   0.00000   0.02074   0.02080  -3.12791
   D66        0.01612  -0.00011   0.00000  -0.00438  -0.00436   0.01177
   D67        0.84058   0.00054   0.00000   0.05078   0.05073   0.89131
   D68       -1.45121   0.00321   0.00000   0.10600   0.10612  -1.34509
   D69        2.71371   0.00117   0.00000   0.05366   0.05311   2.76681
   D70       -1.01428  -0.00001   0.00000   0.02262   0.02295  -0.99133
   D71        2.97711   0.00266   0.00000   0.07785   0.07834   3.05545
   D72        0.85885   0.00062   0.00000   0.02551   0.02532   0.88417
   D73        3.14150  -0.00036   0.00000   0.00156   0.00162  -3.14006
   D74        0.84971   0.00231   0.00000   0.05678   0.05701   0.90672
   D75       -1.26856   0.00027   0.00000   0.00444   0.00400  -1.26456
   D76        2.64829  -0.00192   0.00000  -0.00195  -0.00226   2.64603
   D77       -1.52166  -0.00176   0.00000  -0.00845  -0.00876  -1.53042
   D78        0.63441  -0.00202   0.00000  -0.00718  -0.00749   0.62692
   D79       -1.84304   0.00017   0.00000   0.04693   0.04694  -1.79610
   D80        0.27019   0.00032   0.00000   0.04043   0.04044   0.31063
   D81        2.42626   0.00006   0.00000   0.04170   0.04171   2.46797
   D82        0.25510   0.00205   0.00000   0.08301   0.08331   0.33841
   D83        2.36833   0.00220   0.00000   0.07651   0.07681   2.44515
   D84       -1.75878   0.00194   0.00000   0.07778   0.07808  -1.68070
   D85        3.11835  -0.00247   0.00000  -0.37748  -0.37752   2.74082
   D86       -0.00592  -0.00110   0.00000  -0.35381  -0.35390  -0.35981
   D87        0.83042  -0.00011   0.00000  -0.32249  -0.32243   0.50799
   D88       -2.29384   0.00125   0.00000  -0.29882  -0.29881  -2.59265
   D89       -1.08709  -0.00185   0.00000  -0.31127  -0.31122  -1.39831
   D90        2.07183  -0.00049   0.00000  -0.28760  -0.28759   1.78424
   D91        1.04957  -0.00006   0.00000  -0.00260  -0.00260   1.04696
   D92        3.13962  -0.00009   0.00000  -0.00118  -0.00118   3.13844
   D93       -1.05859  -0.00003   0.00000  -0.00187  -0.00188  -1.06047
   D94       -3.14009  -0.00001   0.00000  -0.00825  -0.00824   3.13485
   D95       -1.05003  -0.00003   0.00000  -0.00683  -0.00683  -1.05686
   D96        1.03494   0.00003   0.00000  -0.00752  -0.00752   1.02742
   D97       -1.11867   0.00011   0.00000  -0.00371  -0.00371  -1.12238
   D98        0.97139   0.00008   0.00000  -0.00229  -0.00229   0.96910
   D99        3.05636   0.00014   0.00000  -0.00298  -0.00298   3.05338
   D100       3.13042   0.00170   0.00000   0.04325   0.04230  -3.11046
   D101      -0.00261   0.00098   0.00000   0.01621   0.01555   0.01295
   D102      -0.02742   0.00038   0.00000   0.02170   0.02169  -0.00573
   D103       3.12274  -0.00033   0.00000  -0.00535  -0.00507   3.11768
   D104       3.13479  -0.00156   0.00000  -0.03880  -0.03923   3.09555
   D105       0.01685  -0.00116   0.00000  -0.08800  -0.08901  -0.07216
   D106       0.01075  -0.00018   0.00000  -0.01437  -0.01428  -0.00354
   D107      -3.10719   0.00022   0.00000  -0.06357  -0.06406   3.11194
   D108       0.01243  -0.00026   0.00000  -0.00379  -0.00385   0.00857
   D109      -3.12758  -0.00038   0.00000  -0.01706  -0.01700   3.13860
   D110      -3.13770   0.00045   0.00000   0.02310   0.02285  -3.11484
   D111       0.00548   0.00033   0.00000   0.00983   0.00970   0.01518
   D112       0.02092  -0.00012   0.00000  -0.01091  -0.01090   0.01003
   D113      -3.13299   0.00015   0.00000  -0.00689  -0.00664  -3.13964
   D114       3.13965  -0.00051   0.00000   0.03735   0.03643  -3.10710
   D115      -0.01427  -0.00023   0.00000   0.04138   0.04069   0.02642
   D116       0.01951  -0.00006   0.00000  -0.02171  -0.02156  -0.00205
   D117      -3.13785  -0.00003   0.00000  -0.00898  -0.00895   3.13638
   D118      -3.12367   0.00006   0.00000  -0.00836  -0.00833  -3.13201
   D119       0.00215   0.00009   0.00000   0.00437   0.00427   0.00643
   D120      -0.03609   0.00026   0.00000   0.02894   0.02891  -0.00718
   D121       3.12127   0.00022   0.00000   0.01620   0.01629   3.13757
   D122       3.11796  -0.00002   0.00000   0.02491   0.02463  -3.14060
   D123      -0.00787  -0.00006   0.00000   0.01217   0.01202   0.00415
         Item               Value     Threshold  Converged?
 Maximum Force            0.005870     0.000450     NO 
 RMS     Force            0.001089     0.000300     NO 
 Maximum Displacement     1.933214     0.001800     NO 
 RMS     Displacement     0.340967     0.001200     NO 
 Predicted change in Energy=-7.481219D-03
 GradGradGradGradGradGradGradGradGradGradGradGradGradGradGradGradGradGrad

                          Input orientation:                          
 ---------------------------------------------------------------------
 Center     Atomic      Atomic             Coordinates (Angstroms)
 Number     Number       Type             X           Y           Z
 ---------------------------------------------------------------------
      1          6           0        2.925638   -1.323613   -2.431597
      2          6           0        3.703901   -2.422181   -2.085722
      3          6           0        3.815982   -2.827707   -0.755835
      4          6           0        3.128061   -2.137111    0.231997
      5          6           0        2.313789   -1.058716   -0.126359
      6          6           0        2.216601   -0.622517   -1.451910
      7         16           0        1.228176    0.736379   -1.994559
      8          6           0        1.215055    1.833305   -0.604841
      9          6           0        1.336657    1.438220    0.731882
     10         16           0        1.487454   -0.258046    1.219957
     11          6           0        1.342138    2.370261    1.772858
     12          6           0        1.145189    3.713928    1.484654
     13          6           0        0.983624    4.116187    0.159484
     14          6           0        1.041536    3.192341   -0.878070
     15          1           0        0.835461    5.164697   -0.076008
     16          1           0        0.949670    3.528258   -1.906326
     17          1           0        1.480422    2.039012    2.797497
     18          1           0        1.127637    4.441413    2.288577
     19          1           0        2.877164   -0.997775   -3.465801
     20          1           0        3.211995   -2.435001    1.272636
     21          1           0        4.246086   -2.951236   -2.862354
     22          1           0        4.441989   -3.671172   -0.487730
     23          6           0       -0.252025   -0.939651    1.368441
     24          1           0       -0.005519   -2.005942    1.421963
     25          6           0       -1.112572   -0.750886    0.121251
     26          1           0       -0.549680   -1.123319   -0.731718
     27          6           0       -0.798350   -0.499505    2.738767
     28          1           0       -1.885326   -0.420891    2.652789
     29          6           0       -0.444603   -1.483830    3.848875
     30          1           0        0.638738   -1.599195    3.966020
     31          1           0       -0.846984   -1.133900    4.803000
     32          1           0       -0.871747   -2.470180    3.640918
     33          1           0       -0.442733    0.502430    3.002082
     34          6           0       -1.760839    0.555529   -0.271021
     35          6           0       -2.058998    0.657264   -1.639980
     36          6           0       -2.040370    1.649317    0.551635
     37          6           0       -2.622794    1.804282   -2.175536
     38          1           0       -1.826627   -0.177500   -2.298430
     39          6           0       -2.598981    2.810472    0.009362
     40          1           0       -1.867766    1.646476    1.617858
     41          6           0       -2.895514    2.893888   -1.345183
     42          1           0       -2.839579    1.854695   -3.237949
     43          1           0       -2.806427    3.649220    0.666579
     44          1           0       -3.332619    3.799228   -1.754874
     45         35           0       -2.546072   -2.131520    0.285029
 ---------------------------------------------------------------------
                    Distance matrix (angstroms):
                    1          2          3          4          5
     1  C    0.000000
     2  C    1.390027   0.000000
     3  C    2.421403   1.394852   0.000000
     4  C    2.792398   2.405136   1.387793   0.000000
     5  C    2.399719   2.762345   2.404610   1.397996   0.000000
     6  C    1.397875   2.419208   2.811655   2.441372   1.398857
     7  S    2.704800   4.014228   4.575357   4.101715   2.809109
     8  C    4.028556   5.147477   5.339724   4.485988   3.130487
     9  C    4.490009   5.333426   5.153493   4.030137   2.815325
    10  S    4.066651   4.530302   3.991109   2.683010   1.771008
    11  C    5.816323   6.590452   6.287532   5.087256   4.038442
    12  C    6.624487   7.546285   7.412551   6.303617   5.170989
    13  C    6.330603   7.429072   7.554980   6.611173   5.350763
    14  C    5.133919   6.330045   6.629741   5.830000   4.500576
    15  H    7.212198   8.356292   8.557113   7.659457   6.396785
    16  H    5.265075   6.559398   7.066659   6.435388   5.105824
    17  H    6.382735   6.977960   6.462658   5.170735   4.340432
    18  H    7.664749   8.537011   8.326809   7.176921   6.122932
    19  H    1.085403   2.148731   3.402051   3.877467   3.387178
    20  H    3.877954   3.394216   2.152606   1.085686   2.158268
    21  H    2.139694   1.084906   2.153525   3.389364   3.847215
    22  H    3.404258   2.158317   1.084066   2.144239   3.388916
    23  C    4.968427   5.456967   4.962458   3.761701   2.971870
    24  H    4.889497   5.122198   4.474592   3.354482   2.945119
    25  C    4.811673   5.555392   5.419697   4.462830   3.449061
    26  H    3.873957   4.649013   4.686633   3.934755   2.927471
    27  C    6.424944   6.873328   6.238976   4.937849   4.266975
    28  H    7.057709   7.595927   7.065154   5.825778   5.075732
    29  C    7.129412   7.301371   6.415757   5.125671   4.857153
    30  H    6.799658   6.833455   5.822373   4.519846   4.454826
    31  H    8.161376   8.356118   7.450696   6.140153   5.856169
    32  H    7.253288   7.330298   6.436930   5.265941   5.131496
    33  H    6.648700   7.185657   6.583950   5.233652   4.452273
    34  C    5.492024   6.482536   6.540815   5.603988   4.385123
    35  C    5.421912   6.549250   6.887825   6.182104   4.935271
    36  C    6.511468   7.518603   7.486660   6.414973   5.172216
    37  C    6.374511   7.609082   8.057836   7.375848   6.063476
    38  H    4.890330   5.972485   6.422011   5.898480   4.757885
    39  C    7.319177   8.455552   8.574750   7.571470   6.254946
    40  H    6.942351   7.830322   7.612997   6.418289   5.276908
    41  C    7.270036   8.506542   8.839013   8.005117   6.651725
    42  H    6.632464   7.901673   8.507778   7.974195   6.687837
    43  H    8.196605   9.317803   9.371774   8.299918   7.000716
    44  H    8.115863   9.398298   9.798819   8.996008   7.624540
    45  Br   6.162174   6.690823   6.484120   5.674384   4.993836
                    6          7          8          9         10
     6  C    0.000000
     7  S    1.765800   0.000000
     8  C    2.784184   1.770519   0.000000
     9  C    3.128880   2.817416   1.399181   0.000000
    10  S    2.793452   3.374793   2.788878   1.771518   0.000000
    11  C    4.485592   4.108040   2.440886   1.397269   2.689761
    12  C    5.345661   4.580132   2.812048   2.404614   3.995471
    13  C    5.154817   4.015322   2.418533   2.761119   4.529058
    14  C    4.032767   2.704280   1.397048   2.399163   4.062725
    15  H    6.106758   4.842010   3.394396   3.845844   5.613445
    16  H    4.363547   2.807123   2.153406   3.387943   4.939530
    17  H    5.067855   4.972352   3.418865   2.156011   2.786603
    18  H    6.389090   5.664154   3.896375   3.389123   4.832839
    19  H    2.152422   2.809093   4.354620   5.091933   4.943160
    20  H    3.420389   4.966665   5.072586   4.337182   2.777760
    21  H    3.395746   4.843485   6.097159   6.375785   5.615032
    22  H    3.895677   5.659120   6.381700   6.102166   4.826480
    23  C    3.761525   4.038545   3.706137   2.929743   1.874146
    24  H    3.887265   4.551369   4.509718   3.760306   2.307578
    25  C    3.684388   3.488225   3.552901   3.341224   2.865342
    26  H    2.902032   2.866011   3.445579   3.501697   2.950873
    27  C    5.163995   5.295149   4.547034   3.512922   2.754993
    28  H    5.806463   5.712356   5.030499   4.186568   3.668129
    29  C    5.993512   6.470954   5.795984   4.628921   3.485197
    30  H    5.726911   6.428907   5.745169   4.491395   3.171728
    31  H    6.983621   7.349220   6.503926   5.287541   4.365193
    32  H    6.236077   6.815446   6.395404   5.349311   4.039854
    33  H    5.308070   5.273812   4.186810   3.032447   2.734943
    34  C    4.313040   3.455069   3.255778   3.373342   3.665560
    35  C    4.466985   3.307189   3.629601   4.214984   4.646972
    36  C    5.224674   4.242635   3.459636   3.388416   4.065738
    37  C    5.461935   4.000392   4.146928   4.925884   5.716355
    38  H    4.154795   3.203019   4.020374   4.669015   4.834115
    39  C    6.091844   4.792149   3.984843   4.230173   5.251695
    40  H    5.590515   4.843830   3.805139   3.331164   3.878535
    41  C    6.205660   4.699080   4.309260   4.934009   5.977043
    42  H    5.906901   4.398100   4.834644   5.777021   6.561999
    43  H    6.925788   5.643077   4.591990   4.696587   5.831841
    44  H    7.101934   5.499031   5.086135   5.793139   6.967367
    45  Br   5.289339   5.259879   5.536948   5.293233   4.544594
                   11         12         13         14         15
    11  C    0.000000
    12  C    1.388269   0.000000
    13  C    2.404114   1.394271   0.000000
    14  C    2.791701   2.421830   1.390454   0.000000
    15  H    3.388790   2.153214   1.084796   2.139149   0.000000
    16  H    3.877033   3.401683   2.148111   1.085629   2.457852
    17  H    1.085695   2.154363   3.394198   3.877187   4.294521
    18  H    2.145145   1.084359   2.158599   3.405180   2.489934
    19  H    6.414321   7.050311   6.548342   5.255754   7.323613
    20  H    5.180456   6.490452   7.008766   6.403390   8.076024
    21  H    7.631280   8.540284   8.350067   7.207639   9.233875
    22  H    7.156693   8.324596   8.545299   7.669633   9.552442
    23  C    3.696001   4.860196   5.343212   4.877855   6.366485
    24  H    4.592435   5.834807   6.328722   5.780020   7.373549
    25  C    4.300577   5.185645   5.299425   4.603028   6.231201
    26  H    4.696486   5.584250   5.531518   4.601990   6.472072
    27  C    3.708130   4.806575   5.579673   5.486021   6.532648
    28  H    4.356757   5.257878   5.918828   5.838573   6.785854
    29  C    4.728246   5.927366   6.856503   6.813163   7.825994
    30  H    4.589260   5.885825   6.875627   6.825413   7.882063
    31  H    5.123783   6.203354   7.244086   7.386300   8.142951
    32  H    5.640993   6.852788   7.677436   7.493067   8.661492
    33  H    2.861039   3.890732   4.813948   4.949167   5.731069
    34  C    4.135113   4.637119   4.516160   3.895457   5.293697
    35  C    5.113662   5.419717   4.945681   4.076816   5.580398
    36  C    3.667765   3.909082   3.922215   3.731370   4.585001
    37  C    5.624129   5.589403   4.878881   4.127643   5.259271
    38  H    5.753915   6.187618   5.689868   4.647538   6.369061
    39  C    4.340060   4.124503   3.816083   3.766527   4.164740
    40  H    3.294142   3.656500   4.044349   4.133206   4.749158
    41  C    5.287160   5.000772   4.336560   3.975881   4.548357
    42  H    6.546813   6.452759   5.592297   4.735122   5.870256
    43  H    4.479975   4.035926   3.852232   4.171510   4.013907
    44  H    6.028283   5.527439   4.732355   4.502258   4.696380
    45  Br   6.131708   7.016678   7.176933   6.524357   8.049839
                   16         17         18         19         20
    16  H    0.000000
    17  H    4.962409   0.000000
    18  H    4.296828   2.480925   0.000000
    19  H    5.160637   7.099427   8.109160   0.000000
    20  H    7.126316   5.033918   7.256842   4.962915   0.000000
    21  H    7.332407   8.036503   9.534572   2.460509   4.293482
    22  H    8.126531   7.222867   9.192761   4.297050   2.477881
    23  C    5.668367   3.730416   5.630806   5.758915   3.774214
    24  H    6.528190   4.523468   6.603291   5.763376   3.249429
    25  C    5.164784   4.655044   6.056056   5.370838   4.781612
    26  H    5.026423   5.155290   6.549949   4.385685   4.459613
    27  C    6.391819   3.411791   5.322102   7.228717   4.688129
    28  H    6.664721   4.171370   5.731719   7.775040   5.651915
    29  C    7.758052   4.149884   6.325740   8.048283   4.573012
    30  H    7.802044   3.912854   6.288226   7.784871   3.817661
    31  H    8.365329   4.416585   6.426940   9.069778   5.534586
    32  H    8.370827   5.155276   7.320962   8.168706   4.720905
    33  H    5.931853   2.470114   4.300086   7.423330   4.997651
    34  C    4.342603   4.703434   5.476763   5.842126   6.004600
    35  C    4.167209   5.841910   6.317276   5.517107   6.769697
    36  C    4.302596   4.194250   4.566075   6.879609   6.692446
    37  C    3.975810   6.451553   6.399102   6.306016   7.994134
    38  H    4.646958   6.466681   7.148613   4.915409   6.575449
    39  C    4.096097   5.001037   4.662883   7.521148   7.929583
    40  H    4.888652   3.571554   4.151383   7.439759   6.525458
    41  C    3.937353   6.086167   5.637800   7.277765   8.517729
    42  H    4.351143   7.424486   7.278215   6.392938   8.681500
    43  H    4.554419   5.050807   4.328430   8.424627   8.579420
    44  H    4.293526   6.854765   6.054402   8.031184   9.532230
    45  Br   7.003952   6.318108   7.791906   6.690710   5.850027
                   21         22         23         24         25
    21  H    0.000000
    22  H    2.489081   0.000000
    23  C    6.494544   5.739369   0.000000
    24  H    6.109427   5.118618   1.095722   0.000000
    25  C    6.516031   6.304926   1.526976   2.119572   0.000000
    26  H    5.557000   5.609621   2.129085   2.390288   1.087710
    27  C    7.926530   6.923216   1.539478   2.152186   2.648267
    28  H    8.626335   7.775739   2.141572   2.749726   2.667344
    29  C    8.318439   6.889803   2.546717   2.520971   3.857274
    30  H    7.840131   6.212383   2.824158   2.655698   4.309172
    31  H    9.380816   7.899545   3.491117   3.591647   4.704891
    32  H    8.289521   6.835489   2.809043   2.426855   3.924541
    33  H    8.264649   7.311515   2.187407   2.996642   3.212268
    34  C    7.422637   7.509131   2.683266   3.536733   1.510247
    35  C    7.366787   7.894674   3.855630   4.548070   2.445515
    36  C    8.505288   8.450377   3.250862   4.273056   2.609025
    37  C    8.382612   9.096178   5.070453   5.857469   3.752984
    38  H    6.699959   7.401346   4.062780   4.527798   2.587180
    39  C    9.396753   9.583010   4.628036   5.649720   3.860725
    40  H    8.865125   8.516097   3.059556   4.104449   2.925319
    41  C    9.352525   9.883026   5.389602   6.325939   4.314358
    42  H    8.569988   9.545688   5.976842   6.682156   4.588664
    43  H   10.283838  10.366297   5.298615   6.355828   4.746310
    44  H   10.209410  10.856200   6.457719   7.406882   5.399259
    45  Br   7.530695   7.197270   2.803031   2.786180   1.996972
                   26         27         28         29         30
    26  H    0.000000
    27  C    3.534862   0.000000
    28  H    3.705704   1.093202   0.000000
    29  C    4.595959   1.525244   2.153171   0.000000
    30  H    4.869039   2.186478   3.079591   1.095746   0.000000
    31  H    5.542707   2.160064   2.491976   1.093031   1.767599
    32  H    4.586688   2.168599   2.490648   1.094799   1.773661
    33  H    4.073789   1.095296   1.748029   2.159234   2.552564
    34  C    2.120773   3.331413   3.085054   4.781737   5.324783
    35  C    2.504687   4.701146   4.429497   6.108852   6.617901
    36  C    3.399509   3.308111   2.953751   4.820257   5.421114
    37  C    3.866945   5.725942   5.367306   7.200676   7.742090
    38  H    2.231536   5.151155   4.957544   6.434737   6.880593
    39  C    4.497060   4.652728   4.235412   6.150141   6.751528
    40  H    3.863887   2.646758   2.312011   4.098981   4.725548
    41  C    4.692252   5.708929   5.290748   7.221469   7.803051
    42  H    4.515906   6.740180   6.386680   8.191748   8.713508
    43  H    5.461252   5.053540   4.621608   6.484861   7.092343
    44  H    5.746571   6.715240   6.271487   8.225166   8.811542
    45  Br   2.456792   3.426199   2.994849   4.187681   4.896537
                   31         32         33         34         35
    31  H    0.000000
    32  H    1.771071   0.000000
    33  H    2.466638   3.070599   0.000000
    34  C    5.425402   5.024805   3.528941   0.000000
    35  C    6.796266   6.251268   4.917827   1.404741   0.000000
    36  C    5.219633   5.280114   3.142051   1.396879   2.405762
    37  C    7.777299   7.427539   5.766733   2.435063   1.385762
    38  H    7.232199   6.437703   5.520225   2.156860   1.088294
    39  C    6.450312   6.637531   4.351188   2.421955   2.765541
    40  H    4.349439   4.693792   2.292518   2.183910   3.410075
    41  C    7.630184   7.598030   5.534792   2.812336   2.406065
    42  H    8.806759   8.360366   6.819933   3.413822   2.143981
    43  H    6.620244   7.073665   4.576452   3.397539   3.851060
    44  H    8.574371   8.629945   6.469076   3.897935   3.392234
    45  Br   4.928915   3.765640   4.329447   2.854123   3.423481
                   36         37         38         39         40
    36  C    0.000000
    37  C    2.792972   0.000000
    38  H    3.392022   2.139263   0.000000
    39  C    1.397994   2.405570   3.853623   0.000000
    40  H    1.080107   3.871022   4.320404   2.115850   0.000000
    41  C    2.424489   1.396819   3.388897   1.389131   3.375191
    42  H    3.878384   1.085476   2.457354   3.393587   4.956475
    43  H    2.144684   3.393396   4.939137   1.085572   2.407696
    44  H    3.407640   2.158846   4.286938   2.151370   4.260922
    45  Br   3.823813   4.642285   3.318141   4.949958   4.063224
                   41         42         43         44         45
    41  C    0.000000
    42  H    2.160003   0.000000
    43  H    2.150733   4.297297   0.000000
    44  H    1.085610   2.494756   2.482502   0.000000
    45  Br   5.294755   5.327987   5.799166   6.320890   0.000000
 Stoichiometry    C22H20BrS2(1+)
 Framework group  C1[X(C22H20BrS2)]
 Deg. of freedom   129
 Full point group                 C1      NOp   1
 Largest Abelian subgroup         C1      NOp   1
 Largest concise Abelian subgroup C1      NOp   1
                         Standard orientation:                         
 ---------------------------------------------------------------------
 Center     Atomic      Atomic             Coordinates (Angstroms)
 Number     Number       Type             X           Y           Z
 ---------------------------------------------------------------------
      1          6           0        3.487403    0.712753   -1.913362
      2          6           0        4.651668    0.027385   -1.586356
      3          6           0        4.780157   -0.615287   -0.355065
      4          6           0        3.726293   -0.585347    0.547401
      5          6           0        2.542252    0.069948    0.196648
      6          6           0        2.411186    0.744415   -1.021842
      7         16           0        0.963069    1.610522   -1.542291
      8          6           0        0.245128    2.184702   -0.029144
      9          6           0        0.375921    1.553443    1.212674
     10         16           0        1.270492    0.039735    1.428794
     11          6           0       -0.202299    2.084976    2.368310
     12          6           0       -0.990202    3.224045    2.273320
     13          6           0       -1.160484    3.840686    1.034470
     14          6           0       -0.531851    3.343484   -0.101740
     15          1           0       -1.769215    4.734745    0.951484
     16          1           0       -0.646578    3.857253   -1.051197
     17          1           0       -0.049247    1.596790    3.325902
     18          1           0       -1.459329    3.631441    3.162017
     19          1           0        3.415846    1.238721   -2.860112
     20          1           0        3.814124   -1.073254    1.513292
     21          1           0        5.474619    0.016351   -2.293216
     22          1           0        5.698366   -1.129503   -0.094926
     23          6           0        0.079101   -1.356724    1.050758
     24          1           0        0.804200   -2.175102    0.979369
     25          6           0       -0.601579   -1.254198   -0.312261
     26          1           0        0.172620   -1.101955   -1.060959
     27          6           0       -0.778148   -1.577708    2.310235
     28          1           0       -1.745738   -1.971438    1.987998
     29          6           0       -0.131786   -2.552113    3.289583
     30          1           0        0.846651   -2.199588    3.634615
     31          1           0       -0.768824   -2.678493    4.168745
     32          1           0        0.004402   -3.533751    2.824369
     33          1           0       -0.990672   -0.628875    2.814438
     34          6           0       -1.748720   -0.320797   -0.618327
     35          6           0       -1.885526   -0.011189   -1.981677
     36          6           0       -2.624899    0.279259    0.289150
     37          6           0       -2.864244    0.860285   -2.432213
     38          1           0       -1.196561   -0.452740   -2.699133
     39          6           0       -3.605172    1.166900   -0.164222
     40          1           0       -2.607063    0.077098    1.350020
     41          6           0       -3.733457    1.457788   -1.516483
     42          1           0       -2.943902    1.082592   -3.491690
     43          1           0       -4.274364    1.623271    0.558532
     44          1           0       -4.500750    2.145778   -1.857778
     45         35           0       -1.190286   -3.117819   -0.722427
 ---------------------------------------------------------------------
 Rotational constants (GHZ):           0.1917174           0.1740603           0.1357403
 Standard basis: 6-31+G(d,p) (6D, 7F)
 There are   598 symmetry adapted cartesian basis functions of A   symmetry.
 There are   598 symmetry adapted basis functions of A   symmetry.
   598 basis functions,  1043 primitive gaussians,   598 cartesian basis functions
   109 alpha electrons      109 beta electrons
       nuclear repulsion energy      3135.3976868066 Hartrees.
 NAtoms=   45 NActive=   45 NUniq=   45 SFac= 1.00D+00 NAtFMM=   60 NAOKFM=F Big=F
 Integral buffers will be    131072 words long.
 Raffenetti 2 integral format.
 Two-electron integral symmetry is turned on.
 Nuclear repulsion after empirical dispersion term =     3135.3524042718 Hartrees.
 ------------------------------------------------------------------------------
 Polarizable Continuum Model (PCM)
 =================================
 Model                : PCM.
 Atomic radii         : SMD-Coulomb.
 Polarization charges : Total charges.
 Charge compensation  : None.
 Solution method      : Matrix inversion.
 Cavity type          : VdW (van der Waals Surface) (Alpha=1.000).
 Cavity algorithm     : GePol (No added spheres)
                        Default sphere list used, NSphG=   45.
                        Lebedev-Laikov grids with approx.  5.0 points / Ang**2.
                        Smoothing algorithm: York/Karplus (Gamma=1.0000).
                        Polarization charges: spherical gaussians, with
                                              point-specific exponents (IZeta= 3).
                        Self-potential: point-specific (ISelfS= 7).
                        Self-field    : sphere-specific E.n sum rule (ISelfD= 2).
 1st derivatives      : Analytical E(r).r(x)/FMM algorithm (CHGder, D1EAlg=3).
                        Cavity 1st derivative terms included.
 Solvent              : Dichloromethane, Eps=   8.930000 Eps(inf)=   2.028346
 ------------------------------------------------------------------------------
 ------------------------------------------------------------------------------
 Atomic radii for non-electrostatic terms: SMD-CDS.
 ------------------------------------------------------------------------------
 Nuclear repulsion after PCM non-electrostatic terms =     3135.3369415397 Hartrees.
 One-electron integrals computed using PRISM.
 NBasis=   598 RedAO= T EigKep=  1.04D-06  NBF=   598
 NBsUse=   595 1.00D-06 EigRej=  9.98D-07 NBFU=   595
 Initial guess from the checkpoint file:  "/home/osl/gaussian/scratch/Gau-1570819.chk"
 B after Tr=     0.000000    0.000000    0.000000
         Rot=    0.968623   -0.072767    0.058617   -0.230302 Ang= -28.78 deg.
 ExpMin= 3.50D-02 ExpMax= 5.74D+05 ExpMxC= 5.74D+03 IAcc=3 IRadAn=         5 AccDes= 0.00D+00
 Harris functional with IExCor= 4639 and IRadAn=       5 diagonalized for initial guess.
 HarFok:  IExCor= 4639 AccDes= 0.00D+00 IRadAn=         5 IDoV= 1 UseB2=F ITyADJ=14
 ICtDFT=  3500011 ScaDFX=  1.000000  1.000000  1.000000  1.000000
 FoFCou: FMM=F IPFlag=           0 FMFlag=      100000 FMFlg1=           0
         NFxFlg=           0 DoJE=T BraDBF=F KetDBF=T FulRan=T
         wScrn=  0.000000 ICntrl=       500 IOpCl=  0 I1Cent=   200000004 NGrid=           0
         NMat0=    1 NMatS0=      1 NMatT0=    0 NMatD0=    1 NMtDS0=    0 NMtDT0=    0
 Petite list used in FoFCou.
 Requested convergence on RMS density matrix=1.00D-08 within 128 cycles.
 Requested convergence on MAX density matrix=1.00D-06.
 Requested convergence on             energy=1.00D-06.
 No special actions if energy rises.
 Inv3:  Mode=1 IEnd=    32137587.
 Iteration    1 A*A^-1 deviation from unit magnitude is 3.33D-15 for    374.
 Iteration    1 A*A^-1 deviation from orthogonality  is 2.31D-15 for   1484    399.
 Iteration    1 A^-1*A deviation from unit magnitude is 3.77D-15 for    374.
 Iteration    1 A^-1*A deviation from orthogonality  is 6.77D-15 for   1213   1154.
 Error on total polarization charges =  0.04902
 SCF Done:  E(RwB97XD) =  -4218.10323045     A.U. after   19 cycles
            NFock= 19  Conv=0.40D-08     -V/T= 2.0065
 SMD-CDS (non-electrostatic) energy       (kcal/mol) =      -9.70
 (included in total energy above)
 D1PCM: PCM CHGder 1st derivatives, ID1Alg=3 FixD1E=F DoIter=F DoCFld=F I1PDM=0.
 Calling FoFJK, ICntrl=      2127 FMM=F ISym2X=0 I1Cent= 0 IOpClX= 0 NMat=1 NMatS=1 NMatT=0.
 ***** Axes restored to original set *****
 -------------------------------------------------------------------
 Center     Atomic                   Forces (Hartrees/Bohr)
 Number     Number              X              Y              Z
 -------------------------------------------------------------------
      1        6           0.000166734   -0.000285208    0.000123711
      2        6          -0.000179268   -0.000095387    0.000118528
      3        6          -0.000169631    0.000012852   -0.000112917
      4        6          -0.000841608   -0.000406995   -0.000176824
      5        6          -0.000694989   -0.000807006   -0.000165135
      6        6          -0.000147971   -0.000099639    0.000064168
      7       16           0.002148688    0.000808815   -0.000105910
      8        6           0.000267625   -0.000291822    0.000019703
      9        6           0.001832107    0.001111982   -0.000863833
     10       16          -0.001250137    0.004036663    0.003136263
     11        6          -0.001011193   -0.000776367   -0.000201139
     12        6           0.000131560    0.000166410   -0.000515076
     13        6           0.000224919   -0.000075204    0.000120600
     14        6          -0.000481821   -0.000289063   -0.000020931
     15        1          -0.000020295    0.000070192    0.000154477
     16        1           0.000143014   -0.000206606    0.000231916
     17        1           0.000041238    0.000743649    0.000109581
     18        1          -0.000027221   -0.000124456   -0.000116425
     19        1           0.000032698    0.000125702    0.000000588
     20        1           0.000418346   -0.000070764    0.000038535
     21        1           0.000050651   -0.000073925    0.000041697
     22        1          -0.000073771   -0.000104400    0.000065819
     23        6           0.001581302   -0.000993335    0.000907914
     24        1           0.000307083   -0.000137890   -0.001107672
     25        6          -0.003617025   -0.000015821    0.001888333
     26        1          -0.000147186   -0.001271535   -0.001562875
     27        6           0.000060185    0.000650679   -0.000446769
     28        1          -0.000325864   -0.000023342   -0.000383414
     29        6           0.000400100   -0.000433230   -0.000262959
     30        1           0.000077578    0.000132245   -0.000131065
     31        1           0.000042406    0.000085079    0.000021389
     32        1           0.000061569    0.000038534    0.000050932
     33        1          -0.001119464    0.000596987   -0.000950763
     34        6           0.001912893   -0.000120931   -0.003323429
     35        6           0.000110742    0.000187244    0.000347875
     36        6          -0.003301181    0.000132067   -0.000750732
     37        6          -0.000881996    0.001792073    0.000219218
     38        1          -0.001090586    0.000941317    0.000447059
     39        6          -0.000152289   -0.001306278    0.001567483
     40        1           0.003737538   -0.003450905    0.002058133
     41        6           0.000725161   -0.000203254   -0.001306428
     42        1          -0.000165382   -0.000028051    0.000015421
     43        1           0.000046829    0.000094261   -0.000096952
     44        1           0.000106282    0.000028466   -0.000065226
     45       35           0.001071627   -0.000063804    0.000917134
 -------------------------------------------------------------------
 Cartesian Forces:  Max     0.004036663 RMS     0.001038851

 GradGradGradGradGradGradGradGradGradGradGradGradGradGradGradGradGradGrad
 Berny optimization.
 Using GEDIIS/GDIIS optimizer.
 FormGI is forming the generalized inverse of G from B-inverse, IUseBI=4.
 Internal  Forces:  Max     0.015160309 RMS     0.002203988
 Search for a local minimum.
 Step number   2 out of a maximum of  263
 All quantities printed in internal units (Hartrees-Bohrs-Radians)
 Mixed Optimization -- RFO/linear search
 Update second derivatives using D2CorX and points    1    2
 DE= -3.74D-03 DEPred=-7.48D-03 R= 5.01D-01
 TightC=F SS=  1.41D+00  RLast= 1.02D+00 DXNew= 5.0454D-01 3.0719D+00
 Trust test= 5.01D-01 RLast= 1.02D+00 DXMaxT set to 5.05D-01
 ITU=  1  0
 Use linear search instead of GDIIS.
     Eigenvalues ---   -0.08453   0.00194   0.00251   0.00471   0.00783
     Eigenvalues ---    0.00998   0.01165   0.01198   0.01477   0.01510
     Eigenvalues ---    0.01672   0.01770   0.01771   0.01798   0.01832
     Eigenvalues ---    0.01908   0.02088   0.02181   0.02239   0.02273
     Eigenvalues ---    0.02316   0.02467   0.02498   0.02556   0.02573
     Eigenvalues ---    0.02587   0.02753   0.02780   0.02826   0.02867
     Eigenvalues ---    0.02887   0.02932   0.02938   0.03002   0.03614
     Eigenvalues ---    0.03746   0.03849   0.03983   0.04491   0.04606
     Eigenvalues ---    0.05949   0.06353   0.07000   0.07540   0.08751
     Eigenvalues ---    0.10487   0.10950   0.11055   0.11099   0.11319
     Eigenvalues ---    0.11576   0.11735   0.11822   0.12049   0.12273
     Eigenvalues ---    0.12334   0.12363   0.12506   0.12510   0.12642
     Eigenvalues ---    0.12793   0.12844   0.13324   0.13968   0.15552
     Eigenvalues ---    0.15635   0.16192   0.16471   0.17086   0.17557
     Eigenvalues ---    0.17887   0.18265   0.18637   0.19106   0.19207
     Eigenvalues ---    0.19289   0.19380   0.19548   0.20076   0.21672
     Eigenvalues ---    0.21925   0.22371   0.22804   0.24628   0.24724
     Eigenvalues ---    0.26513   0.27462   0.27755   0.28100   0.29525
     Eigenvalues ---    0.30693   0.31503   0.33042   0.33970   0.34060
     Eigenvalues ---    0.34195   0.34507   0.34743   0.35068   0.35320
     Eigenvalues ---    0.36424   0.36635   0.36675   0.36702   0.36706
     Eigenvalues ---    0.36772   0.36776   0.36865   0.36871   0.36889
     Eigenvalues ---    0.36953   0.37147   0.37200   0.37776   0.42159
     Eigenvalues ---    0.42303   0.42700   0.42833   0.43162   0.46975
     Eigenvalues ---    0.48081   0.48216   0.48308   0.48430   0.48651
     Eigenvalues ---    0.51870   0.52131   0.52206   0.64612
 RFO step:  Lambda=-8.50403424D-02 EMin=-8.45313695D-02
 I=     1 Eig=   -8.45D-02 Dot1= -3.91D-03
 I=     1 Stepn= -6.00D-01 RXN=   6.00D-01 EDone=F
 Mixed    1 eigenvectors in step.  Raw Step.Grad=  3.91D-03.
 RFO eigenvector is Hessian eigenvector with negative curvature.
 Taking step of  6.00D-01 in eigenvector direction(s).  Step.Grad=  6.29D-04.
 Quartic linear search produced a step of -0.18608.
 Iteration  1 RMS(Cart)=  0.31216791 RMS(Int)=  0.01344132
 Iteration  2 RMS(Cart)=  0.07289038 RMS(Int)=  0.00089724
 Iteration  3 RMS(Cart)=  0.00160799 RMS(Int)=  0.00062883
 Iteration  4 RMS(Cart)=  0.00000288 RMS(Int)=  0.00062883
 Iteration  5 RMS(Cart)=  0.00000001 RMS(Int)=  0.00062883
 Variable       Old X    -DE/DX   Delta X   Delta X   Delta X     New X
                                 (Linear)    (Quad)   (Total)
    R1        2.62677  -0.00010   0.00059  -0.00002   0.00057   2.62734
    R2        2.64160   0.00020  -0.00062  -0.00013  -0.00075   2.64085
    R3        2.05111   0.00003  -0.00008   0.00095   0.00086   2.05197
    R4        2.63589  -0.00041  -0.00027  -0.00069  -0.00097   2.63492
    R5        2.05017   0.00003  -0.00001   0.00032   0.00031   2.05049
    R6        2.62255  -0.00024   0.00051  -0.00119  -0.00069   2.62186
    R7        2.04859   0.00006   0.00002  -0.00018  -0.00016   2.04843
    R8        2.64183   0.00024  -0.00065  -0.00160  -0.00224   2.63959
    R9        2.05165   0.00010  -0.00005   0.00079   0.00074   2.05239
   R10        2.64346  -0.00070   0.00015   0.00943   0.00961   2.65307
   R11        3.34672   0.00053   0.00063   0.01206   0.01264   3.35936
   R12        3.33688  -0.00112   0.00255  -0.00541  -0.00278   3.33410
   R13        3.34580   0.00006   0.00069  -0.00536  -0.00464   3.34115
   R14        2.64407   0.00071  -0.00021   0.01671   0.01646   2.66053
   R15        2.64004  -0.00049  -0.00079  -0.00105  -0.00185   2.63818
   R16        3.34768   0.00135  -0.00130   0.05031   0.04895   3.39663
   R17        2.64046  -0.00004  -0.00043  -0.00383  -0.00425   2.63621
   R18        3.54162   0.00154   0.00062  -0.06538  -0.06477   3.47685
   R19        2.62345   0.00006   0.00034   0.00416   0.00451   2.62796
   R20        2.05167  -0.00012  -0.00006  -0.00241  -0.00246   2.04920
   R21        2.63479  -0.00061  -0.00016  -0.00178  -0.00193   2.63286
   R22        2.04914  -0.00018  -0.00007   0.00047   0.00040   2.04954
   R23        2.62758  -0.00033   0.00063  -0.00283  -0.00220   2.62538
   R24        2.04997   0.00003   0.00005  -0.00038  -0.00033   2.04963
   R25        2.05154  -0.00029  -0.00016  -0.00002  -0.00017   2.05137
   R26        2.07061   0.00014   0.00018   0.00086   0.00104   2.07165
   R27        2.88557   0.00024   0.00315  -0.04928  -0.04613   2.83944
   R28        2.90919  -0.00123   0.00063   0.01002   0.01065   2.91984
   R29        2.05547   0.00158   0.00060  -0.00238  -0.00177   2.05370
   R30        2.85395  -0.00184   0.00064  -0.02251  -0.02187   2.83209
   R31        3.77373  -0.00065   0.00043  -0.01787  -0.01745   3.75628
   R32        2.06585   0.00036   0.00005   0.00032   0.00037   2.06622
   R33        2.88229  -0.00001  -0.00015   0.00847   0.00831   2.89061
   R34        2.06981  -0.00004   0.00001  -0.00477  -0.00476   2.06504
   R35        2.07066   0.00004  -0.00010   0.00099   0.00089   2.07155
   R36        2.06553   0.00004  -0.00003   0.00193   0.00190   2.06743
   R37        2.06887  -0.00008  -0.00009   0.00182   0.00172   2.07059
   R38        2.65458  -0.00030  -0.00044  -0.01637  -0.01672   2.63786
   R39        2.63972  -0.00299  -0.00065  -0.00095  -0.00139   2.63832
   R40        2.61871   0.00179   0.00061   0.00322   0.00373   2.62244
   R41        2.05658  -0.00123  -0.00061  -0.00028  -0.00088   2.05570
   R42        2.64183  -0.00144  -0.00023  -0.01475  -0.01488   2.62695
   R43        2.04111   0.00264   0.00090  -0.00655  -0.00565   2.03546
   R44        2.63960  -0.00008  -0.00004   0.00137   0.00113   2.64074
   R45        2.05125   0.00002   0.00001  -0.00076  -0.00075   2.05051
   R46        2.62508   0.00110   0.00026  -0.00110  -0.00094   2.62414
   R47        2.05143   0.00001   0.00000   0.00012   0.00013   2.05156
   R48        2.05151   0.00001   0.00003  -0.00105  -0.00102   2.05049
    A1        2.10132   0.00010  -0.00077   0.00009  -0.00071   2.10061
    A2        2.09364   0.00001   0.00022   0.00140   0.00159   2.09523
    A3        2.08813  -0.00011   0.00051  -0.00126  -0.00078   2.08735
    A4        2.10830  -0.00018   0.00029  -0.00046  -0.00019   2.10811
    A5        2.07955   0.00020  -0.00007   0.00216   0.00210   2.08164
    A6        2.09506  -0.00002  -0.00023  -0.00168  -0.00190   2.09316
    A7        2.08765  -0.00003   0.00041   0.00088   0.00127   2.08892
    A8        2.10412   0.00009  -0.00021   0.00000  -0.00021   2.10391
    A9        2.09138  -0.00007  -0.00019  -0.00095  -0.00113   2.09025
   A10        2.08302   0.00036  -0.00098   0.00312   0.00212   2.08514
   A11        2.10297  -0.00049   0.00035  -0.00268  -0.00235   2.10062
   A12        2.09715   0.00013   0.00064  -0.00056   0.00005   2.09720
   A13        2.12223  -0.00044   0.00070  -0.00490  -0.00421   2.11802
   A14        2.01047  -0.00134   0.00425  -0.02427  -0.02009   1.99038
   A15        2.14953   0.00178  -0.00503   0.02934   0.02438   2.17392
   A16        2.06290   0.00018   0.00030   0.00114   0.00137   2.06427
   A17        2.04263   0.00024   0.00419  -0.00438  -0.00031   2.04232
   A18        2.17738  -0.00040  -0.00444   0.00313  -0.00108   2.17630
   A19        1.81287  -0.00012  -0.00625   0.01999   0.01446   1.82733
   A20        2.18254   0.00101  -0.00534   0.01476   0.00956   2.19210
   A21        2.03768  -0.00112   0.00520  -0.02239  -0.01722   2.02045
   A22        2.06272   0.00011   0.00019   0.00752   0.00763   2.07036
   A23        2.14241  -0.00053  -0.00331   0.00783   0.00463   2.14704
   A24        2.12203  -0.00043   0.00109  -0.01576  -0.01457   2.10746
   A25        2.01874   0.00096   0.00192   0.00789   0.00994   2.02868
   A26        1.83710  -0.00117  -0.00586  -0.00085  -0.00627   1.83083
   A27        1.90590  -0.00216  -0.00544   0.04954   0.04400   1.94990
   A28        1.86613   0.00585   0.01627  -0.06371  -0.04703   1.81911
   A29        2.08334  -0.00008  -0.00124   0.00644   0.00510   2.08844
   A30        2.09450   0.00079   0.00112  -0.00150  -0.00048   2.09402
   A31        2.10516  -0.00071   0.00015  -0.00546  -0.00540   2.09976
   A32        2.08632   0.00036   0.00046   0.00476   0.00521   2.09153
   A33        2.09177  -0.00019  -0.00013  -0.00356  -0.00369   2.08808
   A34        2.10506  -0.00018  -0.00032  -0.00126  -0.00158   2.10347
   A35        2.10912  -0.00015   0.00034  -0.00614  -0.00582   2.10330
   A36        2.09556  -0.00008  -0.00043   0.00372   0.00330   2.09886
   A37        2.07819   0.00023   0.00008   0.00238   0.00247   2.08066
   A38        2.10085   0.00019  -0.00075   0.00208   0.00128   2.10213
   A39        2.09065  -0.00024   0.00015  -0.00383  -0.00368   2.08697
   A40        2.09169   0.00006   0.00056   0.00171   0.00227   2.09395
   A41        1.72034  -0.00268  -0.00831   0.05988   0.05243   1.77277
   A42        1.99698   0.00874   0.01505  -0.10709  -0.09118   1.90580
   A43        1.87121  -0.00187  -0.00125   0.00659   0.00651   1.87772
   A44        1.86187   0.00145  -0.00327   0.03269   0.03090   1.89278
   A45        1.89081   0.00277   0.00188  -0.07007  -0.06893   1.82189
   A46        2.08482  -0.00756  -0.00542   0.07528   0.06967   2.15449
   A47        1.88234   0.00630   0.00581   0.02664   0.02941   1.91175
   A48        2.16638  -0.01500  -0.00560  -0.13855  -0.14416   2.02222
   A49        1.82564   0.00162  -0.00513   0.03304   0.03089   1.85653
   A50        1.89087   0.00546   0.00596   0.01050   0.01318   1.90405
   A51        1.77121  -0.00172  -0.00030   0.00678   0.00453   1.77573
   A52        1.88728   0.00537  -0.00074   0.08923   0.08967   1.97695
   A53        1.87906  -0.00015   0.00040   0.00413   0.00456   1.88363
   A54        1.96171  -0.00065   0.00012  -0.02315  -0.02301   1.93870
   A55        1.93939  -0.00010  -0.00012   0.01994   0.01956   1.95895
   A56        1.91161   0.00065   0.00070   0.01479   0.01556   1.92718
   A57        1.85038  -0.00041  -0.00095   0.00016  -0.00084   1.84954
   A58        1.91779   0.00066  -0.00018  -0.01388  -0.01394   1.90385
   A59        1.95526  -0.00031  -0.00036  -0.00549  -0.00584   1.94941
   A60        1.92127  -0.00005  -0.00021   0.00285   0.00263   1.92390
   A61        1.93124   0.00016   0.00030   0.00295   0.00325   1.93449
   A62        1.88005   0.00011   0.00009  -0.00086  -0.00077   1.87928
   A63        1.88725   0.00008   0.00013   0.00095   0.00109   1.88833
   A64        1.88664   0.00002   0.00006  -0.00038  -0.00033   1.88630
   A65        1.98983   0.01383   0.00983   0.06484   0.07356   2.06339
   A66        2.22720  -0.01516  -0.01006  -0.07628  -0.08686   2.14034
   A67        2.06546   0.00134   0.00034   0.00909   0.00932   2.07479
   A68        2.12108  -0.00175  -0.00140  -0.01641  -0.01766   2.10342
   A69        2.08145   0.00142   0.00136   0.00803   0.00925   2.09070
   A70        2.08052   0.00034   0.00005   0.00793   0.00777   2.08828
   A71        2.09658   0.00116   0.00128   0.01069   0.01186   2.10844
   A72        2.14995  -0.00507  -0.00566  -0.01734  -0.02396   2.12599
   A73        2.03638   0.00393   0.00439   0.00802   0.01147   2.04785
   A74        2.08905   0.00016   0.00098   0.00709   0.00800   2.09705
   A75        2.09204  -0.00005  -0.00052  -0.00345  -0.00393   2.08811
   A76        2.10204  -0.00011  -0.00044  -0.00364  -0.00406   2.09799
   A77        2.10995  -0.00101  -0.00136  -0.01516  -0.01633   2.09361
   A78        2.07517   0.00062   0.00112   0.00658   0.00752   2.08269
   A79        2.09804   0.00039   0.00023   0.00873   0.00878   2.10682
   A80        2.08419   0.00010   0.00005   0.00483   0.00481   2.08900
   A81        2.09995  -0.00010  -0.00016  -0.00360  -0.00373   2.09622
   A82        2.09904   0.00000   0.00009  -0.00123  -0.00111   2.09793
    D1       -0.02461  -0.00030   0.00081  -0.01166  -0.01083  -0.03543
    D2       -3.14115  -0.00010   0.00158  -0.01258  -0.01102   3.13102
    D3        3.10230  -0.00034  -0.00134   0.00665   0.00539   3.10769
    D4       -0.01425  -0.00014  -0.00057   0.00572   0.00520  -0.00905
    D5       -0.00104   0.00013  -0.00295   0.02296   0.02003   0.01899
    D6       -3.11855  -0.00054  -0.00730   0.02798   0.02087  -3.09769
    D7       -3.12799   0.00017  -0.00081   0.00469   0.00387  -3.12413
    D8        0.03768  -0.00050  -0.00516   0.00971   0.00470   0.04238
    D9        0.01514   0.00009   0.00201  -0.00911  -0.00712   0.00802
   D10       -3.11709   0.00011   0.00065  -0.00129  -0.00064  -3.11773
   D11        3.13146  -0.00011   0.00124  -0.00812  -0.00687   3.12459
   D12       -0.00077  -0.00009  -0.00012  -0.00030  -0.00039  -0.00116
   D13        0.01965   0.00027  -0.00257   0.01783   0.01526   0.03490
   D14       -3.13209   0.00003  -0.00166   0.00406   0.00246  -3.12963
   D15       -3.13124   0.00025  -0.00122   0.01008   0.00884  -3.12240
   D16        0.00021   0.00001  -0.00031  -0.00369  -0.00396  -0.00375
   D17       -0.04610  -0.00044   0.00036  -0.00596  -0.00556  -0.05165
   D18        3.14098  -0.00051   0.00229  -0.01076  -0.00833   3.13265
   D19        3.10561  -0.00019  -0.00055   0.00777   0.00723   3.11283
   D20        0.00949  -0.00026   0.00138   0.00297   0.00445   0.01395
   D21        0.03650   0.00023   0.00242  -0.01439  -0.01203   0.02447
   D22       -3.13120   0.00097   0.00714  -0.01995  -0.01292   3.13907
   D23        3.12893   0.00021   0.00065  -0.01071  -0.01023   3.11871
   D24       -0.03876   0.00096   0.00537  -0.01627  -0.01112  -0.04988
   D25        2.59723  -0.00011  -0.02902   0.08833   0.05905   2.65628
   D26       -1.68781   0.00507  -0.01575   0.03710   0.02122  -1.66659
   D27       -0.49809  -0.00011  -0.02727   0.08448   0.05706  -0.44103
   D28        1.50005   0.00506  -0.01399   0.03325   0.01923   1.51928
   D29       -2.63378  -0.00041   0.02627  -0.06000  -0.03405  -2.66783
   D30        0.53365  -0.00115   0.02161  -0.05457  -0.03319   0.50045
   D31       -0.50071   0.00041  -0.02778   0.06527   0.03760  -0.46311
   D32        2.66506   0.00039  -0.03213   0.07071   0.03879   2.70385
   D33       -0.02485   0.00011   0.00623  -0.00234   0.00410  -0.02075
   D34        3.12028   0.00004  -0.00648   0.01007   0.00365   3.12393
   D35        3.09225   0.00012   0.01064  -0.00823   0.00257   3.09482
   D36       -0.04581   0.00005  -0.00207   0.00418   0.00212  -0.04369
   D37        3.11154   0.00010   0.00915  -0.02653  -0.01754   3.09400
   D38       -0.02814  -0.00004   0.00447  -0.00651  -0.00221  -0.03035
   D39       -0.00760   0.00007   0.00511  -0.02162  -0.01650  -0.02410
   D40        3.13591  -0.00007   0.00044  -0.00160  -0.00117   3.13474
   D41        0.52913  -0.00092   0.02166  -0.07756  -0.05548   0.47365
   D42       -1.49648  -0.00056   0.02356  -0.10476  -0.08151  -1.57799
   D43       -2.61580  -0.00086   0.03369  -0.08933  -0.05510  -2.67090
   D44        1.64177  -0.00050   0.03559  -0.11653  -0.08113   1.56064
   D45        0.06598  -0.00014  -0.00271   0.01898   0.01618   0.08216
   D46       -3.09604   0.00003   0.00011  -0.01045  -0.01045  -3.10649
   D47       -3.07232  -0.00020  -0.01475   0.03055   0.01577  -3.05655
   D48        0.04885  -0.00003  -0.01193   0.00113  -0.01086   0.03800
   D49        0.93199  -0.00177   0.01181   0.01854   0.03041   0.96240
   D50       -1.03633  -0.00505   0.01541  -0.01454   0.00184  -1.03448
   D51        2.89229  -0.00037   0.01033  -0.03192  -0.02179   2.87050
   D52        2.91128  -0.00118   0.01038   0.00888   0.01877   2.93005
   D53        0.94296  -0.00446   0.01399  -0.02420  -0.00979   0.93317
   D54       -1.41161   0.00022   0.00890  -0.04157  -0.03342  -1.44503
   D55       -0.03193   0.00009   0.00439  -0.02495  -0.02058  -0.05251
   D56        3.11973   0.00008   0.00297  -0.01801  -0.01506   3.10467
   D57        3.13021  -0.00010   0.00155   0.00461   0.00607   3.13629
   D58       -0.00131  -0.00011   0.00013   0.01155   0.01159   0.01028
   D59       -0.02057   0.00002  -0.00132   0.00714   0.00577  -0.01479
   D60       -3.13485  -0.00001  -0.00099   0.00894   0.00790  -3.12696
   D61        3.11088   0.00002   0.00011   0.00013   0.00019   3.11107
   D62       -0.00341  -0.00001   0.00044   0.00193   0.00232  -0.00109
   D63        0.04072  -0.00010  -0.00353   0.01638   0.01280   0.05352
   D64       -3.10279   0.00004   0.00115  -0.00366  -0.00260  -3.10539
   D65       -3.12791  -0.00007  -0.00387   0.01461   0.01071  -3.11720
   D66        0.01177   0.00006   0.00081  -0.00542  -0.00469   0.00707
   D67        0.89131   0.00037  -0.00944   0.03124   0.02229   0.91360
   D68       -1.34509  -0.00088  -0.01975   0.11591   0.09621  -1.24888
   D69        2.76681   0.00149  -0.00988   0.06263   0.05314   2.81996
   D70       -0.99133  -0.00131  -0.00427  -0.00945  -0.01283  -1.00416
   D71        3.05545  -0.00255  -0.01458   0.07522   0.06109   3.11654
   D72        0.88417  -0.00018  -0.00471   0.02194   0.01802   0.90219
   D73       -3.14006  -0.00083  -0.00030   0.00267   0.00153  -3.13854
   D74        0.90672  -0.00208  -0.01061   0.08734   0.07545   0.98217
   D75       -1.26456   0.00029  -0.00074   0.03406   0.03238  -1.23218
   D76        2.64603   0.00237   0.00042  -0.05267  -0.05211   2.59392
   D77       -1.53042   0.00268   0.00163  -0.04575  -0.04394  -1.57436
   D78        0.62692   0.00300   0.00139  -0.06601  -0.06462   0.56230
   D79       -1.79610  -0.00032  -0.00873  -0.01103  -0.01920  -1.81530
   D80        0.31063  -0.00001  -0.00753  -0.00411  -0.01103   0.29960
   D81        2.46797   0.00031  -0.00776  -0.02438  -0.03171   2.43626
   D82        0.33841  -0.00157  -0.01550   0.02869   0.01258   0.35099
   D83        2.44515  -0.00126  -0.01429   0.03561   0.02075   2.46590
   D84       -1.68070  -0.00095  -0.01453   0.01534   0.00007  -1.68063
   D85        2.74082   0.00274   0.07025   0.05965   0.13216   2.87298
   D86       -0.35981   0.00220   0.06585   0.12857   0.19610  -0.16371
   D87        0.50799   0.00120   0.06000   0.13841   0.19852   0.70651
   D88       -2.59265   0.00067   0.05560   0.20733   0.26246  -2.33019
   D89       -1.39831  -0.00184   0.05791   0.08424   0.14064  -1.25766
   D90        1.78424  -0.00238   0.05351   0.15316   0.20459   1.98883
   D91        1.04696   0.00004   0.00048   0.00332   0.00393   1.05089
   D92        3.13844  -0.00006   0.00022   0.00057   0.00091   3.13935
   D93       -1.06047   0.00004   0.00035   0.00379   0.00426  -1.05621
   D94        3.13485  -0.00012   0.00153   0.00364   0.00517   3.14002
   D95       -1.05686  -0.00022   0.00127   0.00089   0.00215  -1.05471
   D96        1.02742  -0.00013   0.00140   0.00411   0.00550   1.03292
   D97       -1.12238   0.00014   0.00069   0.00442   0.00500  -1.11738
   D98        0.96910   0.00004   0.00043   0.00167   0.00198   0.97108
   D99        3.05338   0.00014   0.00055   0.00488   0.00533   3.05871
   D100      -3.11046   0.00023  -0.00787   0.08274   0.07773  -3.03274
   D101       0.01295   0.00045  -0.00289   0.05372   0.05332   0.06626
   D102      -0.00573   0.00026  -0.00404   0.01837   0.01372   0.00798
   D103       3.11768   0.00048   0.00094  -0.01065  -0.01069   3.10699
   D104       3.09555   0.00044   0.00730  -0.07848  -0.06843   3.02712
   D105      -0.07216   0.00147   0.01656  -0.01360   0.00454  -0.06762
   D106      -0.00354  -0.00035   0.00266  -0.00796  -0.00538  -0.00892
   D107       3.11194   0.00068   0.01192   0.05692   0.06759  -3.10366
   D108       0.00857   0.00009   0.00072  -0.01649  -0.01508  -0.00651
   D109       3.13860   0.00004   0.00316  -0.01628  -0.01295   3.12565
   D110      -3.11484  -0.00014  -0.00425   0.01251   0.00927  -3.10557
   D111       0.01518  -0.00020  -0.00181   0.01272   0.01141   0.02659
   D112       0.01003   0.00009   0.00203  -0.00415  -0.00168   0.00835
   D113      -3.13964   0.00039   0.00124   0.01693   0.01825  -3.12139
   D114      -3.10710  -0.00074  -0.00678  -0.06454  -0.07096   3.10512
   D115       0.02642  -0.00044  -0.00757  -0.04347  -0.05103  -0.02461
   D116      -0.00205  -0.00036   0.00401   0.00393   0.00783   0.00579
   D117       3.13638  -0.00020   0.00167   0.00141   0.00278   3.13916
   D118      -3.13201  -0.00030   0.00155   0.00372   0.00569  -3.12632
   D119       0.00643  -0.00014  -0.00080   0.00119   0.00063   0.00706
   D120      -0.00718   0.00027  -0.00538   0.00627   0.00051  -0.00667
   D121       3.13757   0.00011  -0.00303   0.00880   0.00557  -3.14004
   D122      -3.14060  -0.00004  -0.00458  -0.01506  -0.01969   3.12290
   D123       0.00415  -0.00020  -0.00224  -0.01253  -0.01463  -0.01048
         Item               Value     Threshold  Converged?
 Maximum Force            0.015160     0.000450     NO 
 RMS     Force            0.002204     0.000300     NO 
 Maximum Displacement     2.183384     0.001800     NO 
 RMS     Displacement     0.376073     0.001200     NO 
 Predicted change in Energy=-1.970004D-02
 GradGradGradGradGradGradGradGradGradGradGradGradGradGradGradGradGradGrad

                          Input orientation:                          
 ---------------------------------------------------------------------
 Center     Atomic      Atomic             Coordinates (Angstroms)
 Number     Number       Type             X           Y           Z
 ---------------------------------------------------------------------
      1          6           0        2.964842   -1.347934   -2.425424
      2          6           0        3.785115   -2.391708   -2.012271
      3          6           0        3.865653   -2.746212   -0.666155
      4          6           0        3.111764   -2.056410    0.272349
      5          6           0        2.249256   -1.042158   -0.150080
      6          6           0        2.173297   -0.662817   -1.499670
      7         16           0        1.115214    0.600697   -2.129632
      8          6           0        0.912781    1.728810   -0.783368
      9          6           0        1.014434    1.401797    0.582242
     10         16           0        1.344606   -0.265039    1.168216
     11          6           0        0.855897    2.380413    1.563702
     12          6           0        0.497711    3.672693    1.195414
     13          6           0        0.361288    3.996587   -0.152780
     14          6           0        0.597467    3.042620   -1.134767
     15          1           0        0.095477    5.005782   -0.448193
     16          1           0        0.521464    3.313261   -2.183275
     17          1           0        0.969021    2.121231    2.610569
     18          1           0        0.340913    4.424624    1.961124
     19          1           0        2.935180   -1.061422   -3.472381
     20          1           0        3.174516   -2.316094    1.325057
     21          1           0        4.384877   -2.918055   -2.747540
     22          1           0        4.523134   -3.546170   -0.345524
     23          6           0       -0.324804   -1.009077    1.379419
     24          1           0       -0.077884   -2.068637    1.514225
     25          6           0       -1.097598   -0.860063    0.099463
     26          1           0       -0.509390   -1.248833   -0.727545
     27          6           0       -0.864156   -0.562334    2.756698
     28          1           0       -1.952443   -0.486377    2.683382
     29          6           0       -0.471075   -1.556858    3.850415
     30          1           0        0.617391   -1.650457    3.940813
     31          1           0       -0.857621   -1.226305    4.819037
     32          1           0       -0.883612   -2.550042    3.640702
     33          1           0       -0.511364    0.433551    3.035819
     34          6           0       -1.551532    0.529166   -0.232223
     35          6           0       -1.976660    0.791181   -1.535731
     36          6           0       -1.450352    1.589817    0.669992
     37          6           0       -2.284073    2.085765   -1.929881
     38          1           0       -2.029875   -0.018812   -2.259921
     39          6           0       -1.756198    2.888385    0.279326
     40          1           0       -1.094709    1.446977    1.676620
     41          6           0       -2.177634    3.140631   -1.019547
     42          1           0       -2.598915    2.275399   -2.950819
     43          1           0       -1.651030    3.697783    0.995165
     44          1           0       -2.416029    4.152890   -1.329189
     45         35           0       -2.587503   -2.172833    0.188473
 ---------------------------------------------------------------------
                    Distance matrix (angstroms):
                    1          2          3          4          5
     1  C    0.000000
     2  C    1.390326   0.000000
     3  C    2.421088   1.394341   0.000000
     4  C    2.793117   2.405268   1.387430   0.000000
     5  C    2.404735   2.765484   2.404760   1.396808   0.000000
     6  C    1.397479   2.418632   2.810577   2.441899   1.403945
     7  S    2.702920   4.012061   4.572578   4.100725   2.811343
     8  C    4.046438   5.170994   5.362743   4.503105   3.140937
     9  C    4.517872   5.366456   5.185935   4.056356   2.834431
    10  S    4.088041   4.538095   3.984572   2.671037   1.777698
    11  C    5.853319   6.643872   6.349265   5.142172   4.073388
    12  C    6.663625   7.607446   7.484037   6.364585   5.206543
    13  C    6.364536   7.482688   7.616394   6.662179   5.380835
    14  C    5.152400   6.361056   6.664173   5.856772   4.514801
    15  H    7.246545   8.413241   8.622942   7.713088   6.426913
    16  H    5.268347   6.574750   7.085370   6.447722   5.107722
    17  H    6.432701   7.047529   6.543653   5.245123   4.389444
    18  H    7.710333   8.608878   8.411140   7.247992   6.163170
    19  H    1.085858   2.150342   3.402822   3.878684   3.392425
    20  H    3.879099   3.393568   2.151185   1.086079   2.157556
    21  H    2.141387   1.085070   2.152043   3.388655   3.850541
    22  H    3.403895   2.157661   1.083983   2.143155   3.388037
    23  C    5.041173   5.505149   4.976137   3.759323   2.994369
    24  H    5.029755   5.240545   4.556824   3.422903   3.039598
    25  C    4.807962   5.535905   5.364475   4.379483   3.361081
    26  H    3.868191   4.625955   4.624598   3.842489   2.826006
    27  C    6.490977   6.906909   6.233485   4.920589   4.286365
    28  H    7.142959   7.654999   7.083536   5.824455   5.098203
    29  C    7.157886   7.292682   6.373474   5.088108   4.865088
    30  H    6.791982   6.784035   5.742476   4.454697   4.446169
    31  H    8.191961   8.341459   7.396402   6.092411   5.863337
    32  H    7.283786   7.333360   6.414282   5.249048   5.143792
    33  H    6.714378   7.205902   6.555439   5.192661   4.466396
    34  C    5.360156   6.338760   6.345257   5.355944   4.113612
    35  C    5.457637   6.599690   6.884905   6.104915   4.810356
    36  C    6.140515   7.103323   6.989016   5.853717   4.613775
    37  C    6.291816   7.542519   7.922381   7.149999   5.788149
    38  H    5.171185   6.285385   6.688501   6.082816   4.879511
    39  C    6.895671   7.989802   8.015473   6.938883   5.628252
    40  H    6.412351   7.221918   6.904825   5.651559   4.551344
    41  C    6.969129   8.194306   8.443998   7.527015   6.152158
    42  H    6.660328   7.963579   8.498641   7.859086   6.508079
    43  H    7.646304   8.699324   8.644006   7.504492   6.244266
    44  H    7.772681   9.041712   9.353969   8.466217   7.081222
    45  Br   6.192047   6.745475   6.534705   5.701074   4.978684
                    6          7          8          9         10
     6  C    0.000000
     7  S    1.764330   0.000000
     8  C    2.796761   1.768063   0.000000
     9  C    3.152769   2.829519   1.407893   0.000000
    10  S    2.821803   3.417298   2.823223   1.797421   0.000000
    11  C    4.514536   4.107962   2.436505   1.395022   2.719129
    12  C    5.372869   4.568851   2.804736   2.408309   4.027866
    13  C    5.177600   4.001052   2.417560   2.774851   4.568742
    14  C    4.043101   2.687156   1.396066   2.411283   4.099092
    15  H    6.128292   4.824093   3.393946   3.859402   5.652845
    16  H    4.359481   2.777305   2.150198   3.397764   4.971347
    17  H    5.108353   4.980252   3.417012   2.152617   2.813491
    18  H    6.420030   5.652986   3.889303   3.390049   4.860971
    19  H    2.151962   2.806758   4.371074   5.118270   4.969839
    20  H    3.422696   4.968227   5.091381   4.363536   2.753180
    21  H    3.396228   4.842946   6.124278   6.411588   5.622712
    22  H    3.894548   5.656276   6.407166   6.136294   4.812512
    23  C    3.827474   4.120493   3.702066   2.870777   1.839872
    24  H    4.015932   4.671887   4.547632   3.755750   2.322965
    25  C    3.646216   3.463990   3.394596   3.132054   2.731419
    26  H    2.852438   2.833011   3.300311   3.326172   2.828261
    27  C    5.229998   5.398775   4.575906   3.480684   2.736839
    28  H    5.877992   5.810108   5.013474   4.096626   3.635278
    29  C    6.034519   6.552276   5.846591   4.652024   3.487074
    30  H    5.744138   6.493522   5.815891   4.555644   3.183632
    31  H    7.030650   7.450773   6.576776   5.325593   4.370621
    32  H    6.271342   6.871624   6.411552   5.345444   4.037248
    33  H    5.383316   5.418079   4.276924   3.047228   2.724076
    34  C    4.111156   3.273655   2.795666   2.830021   3.313549
    35  C    4.397448   3.154154   3.129548   3.715549   4.411093
    36  C    4.786714   3.924078   2.777765   2.473504   3.391240
    37  C    5.254325   3.714900   3.414935   4.202228   5.319003
    38  H    4.319651   3.208170   3.727414   4.400436   4.816625
    39  C    5.587199   4.391082   3.097964   3.158813   4.511008
    40  H    5.021943   4.481909   3.187631   2.376592   3.023199
    41  C    5.798908   4.304231   3.405831   3.972225   5.365731
    42  H    5.789038   4.156168   4.162765   5.128547   6.242727
    43  H    6.313835   5.196961   3.689601   3.542140   4.970688
    44  H    6.654474   5.072323   4.153921   4.794805   6.316447
    45  Br   5.272115   5.174573   5.330975   5.089891   4.478958
                   11         12         13         14         15
    11  C    0.000000
    12  C    1.390655   0.000000
    13  C    2.408935   1.393251   0.000000
    14  C    2.790527   2.415924   1.389292   0.000000
    15  H    3.393895   2.154150   1.084619   2.139482   0.000000
    16  H    3.875807   3.397837   2.148371   1.085537   2.461016
    17  H    1.084391   2.152169   3.394466   3.874862   4.294152
    18  H    2.145216   1.084572   2.156901   3.400044   2.490540
    19  H    6.444515   7.081060   6.574810   5.269962   7.349870
    20  H    5.243103   6.561072   7.067405   6.434884   8.138475
    21  H    7.688581   8.607841   8.410371   7.243974   9.299094
    22  H    7.226213   8.407764   8.616919   7.710118   9.630710
    23  C    3.593974   4.757032   5.279681   4.856744   6.300423
    24  H    4.546255   5.778912   6.305452   5.796396   7.343605
    25  C    4.057193   4.928691   5.077305   4.430294   6.010947
    26  H    4.503914   5.378982   5.348165   4.450566   6.290001
    27  C    3.611312   4.714630   5.545317   5.502321   6.495855
    28  H    4.166406   5.051254   5.787412   5.790866   6.645641
    29  C    4.742575   5.944391   6.896315   6.866515   7.865574
    30  H    4.685664   5.990614   6.979413   6.912806   7.990074
    31  H    5.151870   6.242415   7.313229   7.469189   8.215291
    32  H    5.625762   6.827145   7.668026   7.501771   8.646857
    33  H    2.797642   3.859710   4.860444   5.042870   5.780302
    34  C    3.528197   4.014886   3.960834   3.427862   4.774869
    35  C    4.489490   4.678117   4.201569   3.443237   4.820721
    36  C    2.596641   2.899895   3.122745   3.092145   3.912639
    37  C    4.706521   4.474833   3.715812   3.138638   4.047735
    38  H    5.357616   5.652897   5.126513   4.188229   5.748567
    39  C    2.954775   2.556259   2.428698   2.750125   2.905401
    40  H    2.165391   2.778700   3.459357   3.648758   4.312362
    41  C    4.056281   3.513775   2.816038   2.779221   2.995374
    42  H    5.685741   5.360296   4.422025   3.755467   4.580161
    43  H    2.888491   2.158197   2.335912   3.165689   2.616185
    44  H    4.713384   3.885111   3.020241   3.217399   2.794859
    45  Br   5.871993   6.686004   6.846428   6.252676   7.690009
                   16         17         18         19         20
    16  H    0.000000
    17  H    4.960059   0.000000
    18  H    4.294620   2.474251   0.000000
    19  H    5.160007   7.141243   8.145545   0.000000
    20  H    7.143999   5.119239   7.339699   4.964564   0.000000
    21  H    7.353480   8.109983   9.614578   2.464570   4.291081
    22  H    8.151226   7.313661   9.292209   4.298000   2.474408
    23  C    5.664942   3.603962   5.505149   5.845528   3.735839
    24  H    6.557100   4.455668   6.522082   5.912638   3.267282
    25  C    5.024827   4.411879   5.784722   5.390911   4.676866
    26  H    4.898420   4.968505   6.335619   4.408437   4.350102
    27  C    6.429892   3.253215   5.191809   7.313376   4.629918
    28  H    6.651452   3.916615   5.468004   7.881177   5.610581
    29  C    7.817200   4.139980   6.325099   8.091438   4.499357
    30  H    7.883663   4.014825   6.395484   7.789387   3.718083
    31  H    8.458245   4.406807   6.444932   9.119218   5.445518
    32  H    8.382795   5.129738   7.277802   8.209452   4.678177
    33  H    6.049661   2.284873   4.220191   7.514671   4.906421
    34  C    3.981847   4.119384   4.854556   5.758401   5.732030
    35  C    3.608438   5.257174   5.549869   5.595437   6.661372
    36  C    3.872913   3.146682   3.593297   6.589478   6.088897
    37  C    3.072782   5.585657   5.244114   6.286866   7.730924
    38  H    4.197370   6.106950   6.571300   5.216212   6.724229
    39  C    3.381222   3.667429   3.096183   7.189249   7.245143
    40  H    4.581901   2.363443   3.317881   7.003162   5.701806
    41  C    2.944349   4.911044   4.108055   7.057939   7.994906
    42  H    3.376840   6.609310   6.114649   6.483256   8.526279
    43  H    3.869116   3.458282   2.330066   7.977613   7.717606
    44  H    3.172271   5.577445   4.301247   7.772886   8.952485
    45  Br   6.737069   6.079014   7.432655   6.718416   5.874795
                   21         22         23         24         25
    21  H    0.000000
    22  H    2.486629   0.000000
    23  C    6.546533   5.737140   0.000000
    24  H    6.228997   5.177948   1.096271   0.000000
    25  C    6.511398   6.245464   1.502566   2.121797   0.000000
    26  H    5.551625   5.545268   2.128580   2.425656   1.086772
    27  C    7.962312   6.895647   1.545114   2.104973   2.684033
    28  H    8.693078   7.776227   2.150057   2.717433   2.747187
    29  C    8.304586   6.819486   2.535208   2.423695   3.866225
    30  H    7.780413   6.100921   2.803540   2.558634   4.280406
    31  H    9.359429   7.810697   3.487414   3.498470   4.739842
    32  H    8.288670   6.790815   2.792890   2.324403   3.929655
    33  H    8.285752   7.253815   2.204459   2.960421   3.261792
    34  C    7.311027   7.315926   2.543314   3.459812   1.498675
    35  C    7.462980   7.904209   3.803637   4.591965   2.484595
    36  C    8.127137   7.943058   2.919657   3.997585   2.540049
    37  C    8.377450   8.975909   4.936420   5.829939   3.768801
    38  H    7.056375   7.684341   4.139165   4.717651   2.672740
    39  C    8.977164   9.012432   4.295265   5.377153   3.810113
    40  H    8.285685   7.783363   2.591000   3.663311   2.794613
    41  C    9.097263   9.490411   5.138880   6.161609   4.292343
    42  H    8.705553   9.560429   5.891547   6.720333   4.624856
    43  H    9.706149   9.612107   4.905207   5.999651   4.677876
    44  H    9.912735  10.411297   6.193197   7.229061   5.376709
    45  Br   7.601949   7.261706   2.809358   2.840188   1.987739
                   26         27         28         29         30
    26  H    0.000000
    27  C    3.568906   0.000000
    28  H    3.781291   1.093395   0.000000
    29  C    4.588471   1.529643   2.168489   0.000000
    30  H    4.819180   2.186577   3.088731   1.096216   0.000000
    31  H    5.557548   2.166597   2.511404   1.094035   1.768288
    32  H    4.573266   2.175505   2.513478   1.095709   1.775479
    33  H    4.122296   1.092774   1.745619   2.151027   2.536965
    34  C    2.119596   3.255381   3.113328   4.710289   5.183552
    35  C    2.639641   4.636229   4.408363   6.065529   6.533240
    36  C    3.300978   3.054459   2.935373   4.579917   5.047099
    37  C    3.964171   5.567101   5.292267   7.068768   7.539422
    38  H    2.484553   5.178879   4.965970   6.490890   6.936813
    39  C    4.436766   4.340573   4.148134   5.845033   6.296149
    40  H    3.659235   2.292826   2.342463   3.759964   4.201422
    41  C    4.704859   5.449514   5.188216   6.978200   7.441226
    42  H    4.661468   6.605897   6.307897   8.091396   8.558712
    43  H    5.360978   4.676619   4.521960   6.095573   6.513543
    44  H    5.759850   6.429317   6.151296   7.950621   8.405557
    45  Br   2.451819   3.487036   3.077663   4.274168   4.962286
                   31         32         33         34         35
    31  H    0.000000
    32  H    1.772407   0.000000
    33  H    2.460667   3.066965   0.000000
    34  C    5.392441   4.992713   3.430916   0.000000
    35  C    6.760590   6.257314   4.813944   1.395893   0.000000
    36  C    5.049401   5.126864   2.795672   1.396141   2.404171
    37  C    7.651958   7.381286   5.525439   2.416952   1.387734
    38  H    7.276254   6.522146   5.527691   2.154217   1.087828
    39  C    6.192503   6.452653   3.895391   2.422701   2.782319
    40  H    4.132485   4.458512   1.792971   2.166736   3.395159
    41  C    7.409563   7.468344   5.152740   2.798505   2.413867
    42  H    8.698546   8.347173   6.602280   3.396631   2.143031
    43  H    6.284755   6.828112   4.014763   3.399487   3.867791
    44  H    8.316553   8.483950   6.042725   3.883564   3.396586
    45  Br   5.032945   3.868258   4.383032   2.924213   3.483014
                   36         37         38         39         40
    36  C    0.000000
    37  C    2.774958   0.000000
    38  H    3.392333   2.145410   0.000000
    39  C    1.390122   2.409034   3.869685   0.000000
    40  H    1.077119   3.850907   4.303420   2.113683   0.000000
    41  C    2.405931   1.397419   3.397416   1.388635   3.363110
    42  H    3.859986   1.085081   2.462631   3.394077   4.935799
    43  H    2.142318   3.399300   4.955016   1.085639   2.416610
    44  H    3.390959   2.156676   4.291675   2.149807   4.254732
    45  Br   3.960115   4.766041   3.308382   5.129839   4.188800
                   41         42         43         44         45
    41  C    0.000000
    42  H    2.157757   0.000000
    43  H    2.155642   4.300285   0.000000
    44  H    1.085071   2.487590   2.488969   0.000000
    45  Br   5.464449   5.444452   5.999323   6.507494   0.000000
 Stoichiometry    C22H20BrS2(1+)
 Framework group  C1[X(C22H20BrS2)]
 Deg. of freedom   129
 Full point group                 C1      NOp   1
 Largest Abelian subgroup         C1      NOp   1
 Largest concise Abelian subgroup C1      NOp   1
                         Standard orientation:                         
 ---------------------------------------------------------------------
 Center     Atomic      Atomic             Coordinates (Angstroms)
 Number     Number       Type             X           Y           Z
 ---------------------------------------------------------------------
      1          6           0        3.283650    1.920478   -1.446812
      2          6           0        4.558266    1.589658   -1.000807
      3          6           0        4.736533    0.865599    0.177389
      4          6           0        3.629570    0.461469    0.909697
      5          6           0        2.348307    0.749724    0.433938
      6          6           0        2.155569    1.494433   -0.740508
      7         16           0        0.580887    1.905737   -1.421732
      8          6           0       -0.505790    1.976693   -0.028841
      9          6           0       -0.334866    1.276304    1.180457
     10         16           0        1.037577    0.154103    1.476739
     11          6           0       -1.247442    1.423794    2.225225
     12          6           0       -2.389909    2.194128    2.037402
     13          6           0       -2.584088    2.863319    0.830909
     14          6           0       -1.636150    2.781674   -0.181455
     15          1           0       -3.465999    3.476900    0.682083
     16          1           0       -1.780120    3.333597   -1.105059
     17          1           0       -1.086193    0.903698    3.162989
     18          1           0       -3.116178    2.280516    2.838256
     19          1           0        3.159765    2.511713   -2.349132
     20          1           0        3.756142   -0.093373    1.834737
     21          1           0        5.421589    1.921343   -1.568289
     22          1           0        5.732732    0.628792    0.533098
     23          6           0        0.412171   -1.482962    0.916370
     24          1           0        1.333419   -2.077012    0.901613
     25          6           0       -0.097775   -1.361345   -0.491774
     26          1           0        0.667296   -0.909576   -1.117590
     27          6           0       -0.415729   -2.087124    2.072633
     28          1           0       -1.207954   -2.700351    1.634632
     29          6           0        0.463783   -2.931564    2.996315
     30          1           0        1.267191   -2.336706    3.446172
     31          1           0       -0.135238   -3.350298    3.810407
     32          1           0        0.919920   -3.762955    2.447402
     33          1           0       -0.921552   -1.319938    2.664009
     34          6           0       -1.379421   -0.602931   -0.659761
     35          6           0       -1.730826   -0.176204   -1.941532
     36          6           0       -2.165752   -0.204251    0.422805
     37          6           0       -2.837665    0.638378   -2.134323
     38          1           0       -1.110391   -0.451182   -2.791719
     39          6           0       -3.274740    0.612546    0.234589
     40          1           0       -1.918668   -0.477250    1.435033
     41          6           0       -3.617020    1.033330   -1.043728
     42          1           0       -3.089233    0.973890   -3.135096
     43          1           0       -3.858376    0.923566    1.095546
     44          1           0       -4.480982    1.672109   -1.195089
     45         35           0       -0.177333   -3.209022   -1.220379
 ---------------------------------------------------------------------
 Rotational constants (GHZ):           0.1992137           0.1881535           0.1415938
 Standard basis: 6-31+G(d,p) (6D, 7F)
 There are   598 symmetry adapted cartesian basis functions of A   symmetry.
 There are   598 symmetry adapted basis functions of A   symmetry.
   598 basis functions,  1043 primitive gaussians,   598 cartesian basis functions
   109 alpha electrons      109 beta electrons
       nuclear repulsion energy      3219.5110507693 Hartrees.
 NAtoms=   45 NActive=   45 NUniq=   45 SFac= 1.00D+00 NAtFMM=   60 NAOKFM=F Big=F
 Integral buffers will be    131072 words long.
 Raffenetti 2 integral format.
 Two-electron integral symmetry is turned on.
 Nuclear repulsion after empirical dispersion term =     3219.4606345112 Hartrees.
 ------------------------------------------------------------------------------
 Polarizable Continuum Model (PCM)
 =================================
 Model                : PCM.
 Atomic radii         : SMD-Coulomb.
 Polarization charges : Total charges.
 Charge compensation  : None.
 Solution method      : Matrix inversion.
 Cavity type          : VdW (van der Waals Surface) (Alpha=1.000).
 Cavity algorithm     : GePol (No added spheres)
                        Default sphere list used, NSphG=   45.
                        Lebedev-Laikov grids with approx.  5.0 points / Ang**2.
                        Smoothing algorithm: York/Karplus (Gamma=1.0000).
                        Polarization charges: spherical gaussians, with
                                              point-specific exponents (IZeta= 3).
                        Self-potential: point-specific (ISelfS= 7).
                        Self-field    : sphere-specific E.n sum rule (ISelfD= 2).
 1st derivatives      : Analytical E(r).r(x)/FMM algorithm (CHGder, D1EAlg=3).
                        Cavity 1st derivative terms included.
 Solvent              : Dichloromethane, Eps=   8.930000 Eps(inf)=   2.028346
 ------------------------------------------------------------------------------
 ------------------------------------------------------------------------------
 Atomic radii for non-electrostatic terms: SMD-CDS.
 ------------------------------------------------------------------------------
 Nuclear repulsion after PCM non-electrostatic terms =     3219.4458982241 Hartrees.
 One-electron integrals computed using PRISM.
 NBasis=   598 RedAO= T EigKep=  1.01D-06  NBF=   598
 NBsUse=   595 1.00D-06 EigRej=  7.26D-07 NBFU=   595
 Initial guess from the checkpoint file:  "/home/osl/gaussian/scratch/Gau-1570819.chk"
 B after Tr=     0.000000    0.000000    0.000000
         Rot=    0.986867   -0.059204    0.039212   -0.145087 Ang= -18.59 deg.
 ExpMin= 3.50D-02 ExpMax= 5.74D+05 ExpMxC= 5.74D+03 IAcc=3 IRadAn=         5 AccDes= 0.00D+00
 Harris functional with IExCor= 4639 and IRadAn=       5 diagonalized for initial guess.
 HarFok:  IExCor= 4639 AccDes= 0.00D+00 IRadAn=         5 IDoV= 1 UseB2=F ITyADJ=14
 ICtDFT=  3500011 ScaDFX=  1.000000  1.000000  1.000000  1.000000
 FoFCou: FMM=F IPFlag=           0 FMFlag=      100000 FMFlg1=           0
         NFxFlg=           0 DoJE=T BraDBF=F KetDBF=T FulRan=T
         wScrn=  0.000000 ICntrl=       500 IOpCl=  0 I1Cent=   200000004 NGrid=           0
         NMat0=    1 NMatS0=      1 NMatT0=    0 NMatD0=    1 NMtDS0=    0 NMtDT0=    0
 Petite list used in FoFCou.
 Requested convergence on RMS density matrix=1.00D-08 within 128 cycles.
 Requested convergence on MAX density matrix=1.00D-06.
 Requested convergence on             energy=1.00D-06.
 No special actions if energy rises.
 Inv3:  Mode=1 IEnd=    27054027.
 Iteration    1 A*A^-1 deviation from unit magnitude is 3.89D-15 for    186.
 Iteration    1 A*A^-1 deviation from orthogonality  is 2.46D-15 for    892    365.
 Iteration    1 A^-1*A deviation from unit magnitude is 3.77D-15 for    186.
 Iteration    1 A^-1*A deviation from orthogonality  is 1.78D-15 for   1428   1149.
 Error on total polarization charges =  0.04788
 SCF Done:  E(RwB97XD) =  -4218.02644793     A.U. after   19 cycles
            NFock= 19  Conv=0.89D-08     -V/T= 2.0063
 SMD-CDS (non-electrostatic) energy       (kcal/mol) =      -9.25
 (included in total energy above)
 D1PCM: PCM CHGder 1st derivatives, ID1Alg=3 FixD1E=F DoIter=F DoCFld=F I1PDM=0.
 Calling FoFJK, ICntrl=      2127 FMM=F ISym2X=0 I1Cent= 0 IOpClX= 0 NMat=1 NMatS=1 NMatT=0.
 ***** Axes restored to original set *****
 -------------------------------------------------------------------
 Center     Atomic                   Forces (Hartrees/Bohr)
 Number     Number              X              Y              Z
 -------------------------------------------------------------------
      1        6          -0.000506698   -0.000883928    0.000414503
      2        6           0.000109651   -0.000024500    0.000180915
      3        6           0.000926595    0.000072192   -0.000185257
      4        6          -0.001212874   -0.001834279    0.000211054
      5        6          -0.002552408   -0.001828096   -0.001861958
      6        6          -0.001046965    0.001454786    0.005101356
      7       16           0.003954778   -0.000660354   -0.001713804
      8        6           0.014243091    0.000631366    0.002105532
      9        6           0.023252802    0.002892918   -0.006058705
     10       16           0.011229434    0.020147098    0.002217875
     11        6           0.018989979    0.009065788    0.001006568
     12        6           0.026936597    0.001768377    0.003215299
     13        6           0.025619986    0.003512489    0.000403354
     14        6           0.015480066   -0.000072599   -0.000276363
     15        1          -0.001165216   -0.000247618    0.000424404
     16        1           0.000092490   -0.000253845    0.000817078
     17        1           0.000759233    0.000877171    0.000985424
     18        1          -0.000398579   -0.000286537   -0.000077488
     19        1           0.000089142   -0.000011412    0.000312590
     20        1           0.000528795    0.000020305   -0.000204892
     21        1          -0.000131333    0.000113019   -0.000020455
     22        1           0.000039718   -0.000083709    0.000032555
     23        6           0.009846486   -0.015517404    0.006795505
     24        1           0.003674564   -0.000403813   -0.005854826
     25        6          -0.010798718    0.004695916   -0.000219967
     26        1           0.000685252   -0.003189450   -0.001395039
     27        6          -0.001365439   -0.002236300    0.001773998
     28        1          -0.000540541   -0.000326997   -0.000169775
     29        6          -0.001506904    0.000679963   -0.000415585
     30        1          -0.000111557    0.000187089   -0.000439990
     31        1           0.000176965    0.000114591   -0.000767317
     32        1           0.000157547    0.000599319    0.000105867
     33        1          -0.000228334   -0.002120721    0.001682044
     34        6          -0.018734677   -0.003106742   -0.003451690
     35        6          -0.000946826   -0.002299089    0.001263035
     36        6          -0.031571088   -0.000957181    0.000881146
     37        6          -0.003869017    0.007338680    0.001472889
     38        1          -0.000476814    0.000559661    0.000881340
     39        6          -0.033835417   -0.009080658    0.004891671
     40        1          -0.014488928   -0.001436093   -0.003710553
     41        6          -0.016814705   -0.006753569   -0.006292182
     42        1          -0.000146648    0.000458454   -0.000227190
     43        1          -0.013040556   -0.005279171   -0.002925723
     44        1           0.000436174    0.000375686   -0.000507133
     45       35          -0.001739102    0.003329201   -0.000400111
 -------------------------------------------------------------------
 Cartesian Forces:  Max     0.033835417 RMS     0.007512267

 GradGradGradGradGradGradGradGradGradGradGradGradGradGradGradGradGradGrad
 Berny optimization.
 Using GEDIIS/GDIIS optimizer.
 FormGI is forming the generalized inverse of G from B-inverse, IUseBI=4.
 Internal  Forces:  Max     0.315311225 RMS     0.051553276
 Search for a local minimum.
 Step number   3 out of a maximum of  263
 All quantities printed in internal units (Hartrees-Bohrs-Radians)
 Mixed Optimization -- RFO/linear search
 Update second derivatives using D2CorX and points    3    2
 ITU=  0  1  0
 Use linear search instead of GDIIS.
     Eigenvalues ---    0.00172   0.00248   0.00446   0.00777   0.00991
     Eigenvalues ---    0.01160   0.01215   0.01410   0.01508   0.01672
     Eigenvalues ---    0.01768   0.01771   0.01792   0.01832   0.01903
     Eigenvalues ---    0.02052   0.02166   0.02239   0.02272   0.02317
     Eigenvalues ---    0.02459   0.02488   0.02549   0.02571   0.02587
     Eigenvalues ---    0.02728   0.02773   0.02816   0.02866   0.02884
     Eigenvalues ---    0.02924   0.02933   0.02996   0.03329   0.03668
     Eigenvalues ---    0.03810   0.03917   0.04491   0.04606   0.05914
     Eigenvalues ---    0.06231   0.06594   0.07280   0.07552   0.10335
     Eigenvalues ---    0.10941   0.11051   0.11096   0.11304   0.11554
     Eigenvalues ---    0.11727   0.11799   0.12008   0.12260   0.12328
     Eigenvalues ---    0.12359   0.12503   0.12509   0.12632   0.12698
     Eigenvalues ---    0.12837   0.13309   0.13961   0.15510   0.15592
     Eigenvalues ---    0.16187   0.16468   0.16728   0.17325   0.17798
     Eigenvalues ---    0.18113   0.18617   0.18862   0.19200   0.19259
     Eigenvalues ---    0.19357   0.19475   0.19625   0.20656   0.21761
     Eigenvalues ---    0.21919   0.22383   0.23171   0.24637   0.24839
     Eigenvalues ---    0.27417   0.27690   0.27987   0.29507   0.29586
     Eigenvalues ---    0.31495   0.32806   0.33968   0.34050   0.34191
     Eigenvalues ---    0.34506   0.34740   0.35068   0.35317   0.36391
     Eigenvalues ---    0.36634   0.36662   0.36695   0.36705   0.36714
     Eigenvalues ---    0.36773   0.36860   0.36870   0.36871   0.36947
     Eigenvalues ---    0.37145   0.37199   0.37736   0.41863   0.42212
     Eigenvalues ---    0.42694   0.42745   0.43151   0.46963   0.48060
     Eigenvalues ---    0.48213   0.48270   0.48310   0.48644   0.51864
     Eigenvalues ---    0.52086   0.52206   0.64330   2.36535
 RFO step:  Lambda=-5.92397510D-02 EMin= 1.72165459D-03
 Quartic linear search produced a step of -0.82125.
 Iteration  1 RMS(Cart)=  0.36067243 RMS(Int)=  0.01092569
 Iteration  2 RMS(Cart)=  0.06421590 RMS(Int)=  0.00097560
 Iteration  3 RMS(Cart)=  0.00120625 RMS(Int)=  0.00091695
 Iteration  4 RMS(Cart)=  0.00000110 RMS(Int)=  0.00091695
 Iteration  5 RMS(Cart)=  0.00000001 RMS(Int)=  0.00091695
 Variable       Old X    -DE/DX   Delta X   Delta X   Delta X     New X
                                 (Linear)    (Quad)   (Total)
    R1        2.62734  -0.00481  -0.00046  -0.00076  -0.00105   2.62629
    R2        2.64085   0.00157   0.00061   0.00115   0.00174   2.64260
    R3        2.05197  -0.00032  -0.00071   0.00042  -0.00029   2.05169
    R4        2.63492  -0.00639   0.00079  -0.00142  -0.00042   2.63450
    R5        2.05049  -0.00012  -0.00026   0.00024  -0.00002   2.05047
    R6        2.62186  -0.00111   0.00056  -0.00012   0.00047   2.62233
    R7        2.04843   0.00010   0.00013   0.00022   0.00035   2.04878
    R8        2.63959   0.00568   0.00184  -0.00190  -0.00023   2.63935
    R9        2.05239  -0.00016  -0.00061   0.00049  -0.00012   2.05227
   R10        2.65307  -0.01062  -0.00790   0.00273  -0.00527   2.64780
   R11        3.35936   0.00857  -0.01038   0.01629   0.00489   3.36426
   R12        3.33410  -0.02663   0.00228  -0.00134   0.00206   3.33616
   R13        3.34115   0.00533   0.00381  -0.00946  -0.00475   3.33640
   R14        2.66053   0.00962  -0.01352   0.00939  -0.00435   2.65618
   R15        2.63818  -0.00283   0.00152  -0.00231  -0.00081   2.63737
   R16        3.39663   0.00258  -0.04020   0.02948  -0.01173   3.38490
   R17        2.63621   0.00522   0.00349  -0.00180   0.00154   2.63775
   R18        3.47685   0.13578   0.05319  -0.02096   0.03223   3.50909
   R19        2.62796  -0.01031  -0.00370   0.00123  -0.00244   2.62552
   R20        2.04920   0.00082   0.00202  -0.00204  -0.00002   2.04919
   R21        2.63286  -0.00257   0.00158  -0.00162   0.00013   2.63299
   R22        2.04954  -0.00020  -0.00033  -0.00013  -0.00046   2.04909
   R23        2.62538   0.00016   0.00180  -0.00068   0.00125   2.62664
   R24        2.04963  -0.00006   0.00027  -0.00027   0.00001   2.04964
   R25        2.05137  -0.00086   0.00014  -0.00090  -0.00076   2.05061
   R26        2.07165   0.00049  -0.00085   0.00256   0.00171   2.07336
   R27        2.83944   0.08158   0.03788  -0.01456   0.02332   2.86276
   R28        2.91984   0.00192  -0.00875   0.00582  -0.00292   2.91692
   R29        2.05370   0.00257   0.00145   0.00391   0.00537   2.05907
   R30        2.83209   0.02348   0.01796  -0.01936  -0.00140   2.83068
   R31        3.75628  -0.00091   0.01433  -0.01885  -0.00452   3.75176
   R32        2.06622   0.00054  -0.00030   0.00180   0.00150   2.06772
   R33        2.89061  -0.00247  -0.00683   0.00645  -0.00038   2.89023
   R34        2.06504  -0.00157   0.00391  -0.00300   0.00092   2.06596
   R35        2.07155  -0.00018  -0.00073   0.00089   0.00016   2.07171
   R36        2.06743  -0.00070  -0.00156   0.00135  -0.00021   2.06722
   R37        2.07059  -0.00062  -0.00141   0.00120  -0.00021   2.07038
   R38        2.63786   0.00893   0.01373  -0.01427  -0.00061   2.63725
   R39        2.63832  -0.01088   0.00115  -0.00485  -0.00387   2.63446
   R40        2.62244  -0.00240  -0.00306   0.00487   0.00189   2.62433
   R41        2.05570  -0.00098   0.00072  -0.00320  -0.00248   2.05322
   R42        2.62695   0.00621   0.01222  -0.01176   0.00037   2.62732
   R43        2.03546  -0.00807   0.00464  -0.00232   0.00232   2.03778
   R44        2.64074  -0.01958  -0.00093  -0.00324  -0.00400   2.63673
   R45        2.05051   0.00034   0.00061  -0.00052   0.00009   2.05060
   R46        2.62414   0.00080   0.00077   0.00137   0.00221   2.62635
   R47        2.05156  -0.00713  -0.00010  -0.00171  -0.00181   2.04975
   R48        2.05049   0.00040   0.00084  -0.00069   0.00015   2.05064
    A1        2.10061   0.00467   0.00058   0.00100   0.00152   2.10212
    A2        2.09523  -0.00232  -0.00130   0.00003  -0.00121   2.09402
    A3        2.08735  -0.00234   0.00064  -0.00106  -0.00035   2.08700
    A4        2.10811  -0.00471   0.00016  -0.00175  -0.00145   2.10667
    A5        2.08164   0.00223  -0.00172   0.00232   0.00053   2.08217
    A6        2.09316   0.00229   0.00156  -0.00059   0.00090   2.09406
    A7        2.08892  -0.00159  -0.00104  -0.00005  -0.00109   2.08783
    A8        2.10391   0.00082   0.00017   0.00068   0.00085   2.10477
    A9        2.09025   0.00079   0.00093  -0.00072   0.00021   2.09046
   A10        2.08514   0.00858  -0.00174   0.00345   0.00132   2.08647
   A11        2.10062  -0.00494   0.00193  -0.00331  -0.00119   2.09943
   A12        2.09720  -0.00385  -0.00004  -0.00058  -0.00043   2.09677
   A13        2.11802  -0.01191   0.00346  -0.00434  -0.00023   2.11779
   A14        1.99038  -0.03139   0.01650  -0.01300   0.00508   1.99546
   A15        2.17392   0.04338  -0.02002   0.01843  -0.00413   2.16979
   A16        2.06427   0.00437  -0.00113   0.00081  -0.00058   2.06369
   A17        2.04232  -0.01462   0.00026  -0.00318  -0.00247   2.03985
   A18        2.17630   0.01112   0.00089   0.00258   0.00323   2.17953
   A19        1.82733  -0.05360  -0.01187   0.00215  -0.00827   1.81905
   A20        2.19210   0.01805  -0.00785   0.00559  -0.00258   2.18953
   A21        2.02045  -0.01121   0.01414  -0.01009   0.00451   2.02496
   A22        2.07036  -0.00669  -0.00627   0.00451  -0.00189   2.06847
   A23        2.14704   0.02244  -0.00381   0.01183   0.00535   2.15239
   A24        2.10746  -0.00160   0.01197  -0.00933   0.00308   2.11054
   A25        2.02868  -0.02075  -0.00816  -0.00238  -0.00927   2.01942
   A26        1.83083  -0.07778   0.00515  -0.01341  -0.00378   1.82705
   A27        1.94990  -0.11754  -0.03613  -0.09337  -0.12847   1.82143
   A28        1.81911   0.31531   0.03862   0.12978   0.16998   1.98908
   A29        2.08844   0.00522  -0.00419   0.00373  -0.00072   2.08772
   A30        2.09402  -0.00180   0.00039   0.00195   0.00258   2.09660
   A31        2.09976  -0.00266   0.00444  -0.00616  -0.00149   2.09827
   A32        2.09153  -0.00285  -0.00428   0.00377  -0.00050   2.09102
   A33        2.08808   0.00138   0.00303  -0.00343  -0.00040   2.08768
   A34        2.10347   0.00147   0.00130  -0.00042   0.00088   2.10435
   A35        2.10330   0.00259   0.00478  -0.00490  -0.00002   2.10328
   A36        2.09886  -0.00158  -0.00271   0.00203  -0.00073   2.09813
   A37        2.08066  -0.00091  -0.00203   0.00297   0.00089   2.08154
   A38        2.10213   0.00426  -0.00105   0.00204   0.00093   2.10306
   A39        2.08697  -0.00215   0.00302  -0.00549  -0.00241   2.08457
   A40        2.09395  -0.00196  -0.00186   0.00333   0.00153   2.09549
   A41        1.77277  -0.12033  -0.04306  -0.03460  -0.07765   1.69512
   A42        1.90580   0.21440   0.07488  -0.01015   0.06395   1.96975
   A43        1.87772  -0.04514  -0.00534   0.02398   0.01683   1.89455
   A44        1.89278  -0.04454  -0.02538   0.00766  -0.01785   1.87493
   A45        1.82189   0.06338   0.05661  -0.04312   0.01411   1.83600
   A46        2.15449  -0.08888  -0.05721   0.04003  -0.01882   2.13567
   A47        1.91175  -0.11352  -0.02415  -0.00065  -0.02349   1.88827
   A48        2.02222   0.28484   0.11839  -0.06739   0.05107   2.07328
   A49        1.85653  -0.06115  -0.02537   0.00602  -0.02133   1.83520
   A50        1.90405  -0.00205  -0.01083   0.03089   0.02244   1.92649
   A51        1.77573   0.03411  -0.00372   0.01019   0.00792   1.78365
   A52        1.97695  -0.17788  -0.07364   0.02993  -0.04390   1.93306
   A53        1.88363  -0.00040  -0.00375   0.00704   0.00326   1.88689
   A54        1.93870   0.00035   0.01890  -0.02081  -0.00194   1.93676
   A55        1.95895   0.00133  -0.01606   0.01027  -0.00560   1.95336
   A56        1.92718  -0.00025  -0.01278   0.01857   0.00572   1.93290
   A57        1.84954   0.00028   0.00069  -0.00045   0.00028   1.84982
   A58        1.90385  -0.00131   0.01145  -0.01273  -0.00140   1.90245
   A59        1.94941  -0.00054   0.00480  -0.00868  -0.00388   1.94553
   A60        1.92390  -0.00042  -0.00216   0.00383   0.00167   1.92557
   A61        1.93449   0.00011  -0.00267   0.00489   0.00222   1.93671
   A62        1.87928   0.00045   0.00064  -0.00142  -0.00078   1.87849
   A63        1.88833   0.00024  -0.00089   0.00109   0.00019   1.88853
   A64        1.88630   0.00021   0.00027   0.00032   0.00060   1.88690
   A65        2.06339  -0.06629  -0.06041   0.07831   0.01875   2.08214
   A66        2.14034   0.08660   0.07133  -0.08987  -0.01811   2.12224
   A67        2.07479  -0.01514  -0.00766   0.00858   0.00094   2.07573
   A68        2.10342   0.01829   0.01450  -0.01695  -0.00257   2.10085
   A69        2.09070  -0.00983  -0.00760   0.01019   0.00274   2.09344
   A70        2.08828  -0.00803  -0.00638   0.00609  -0.00008   2.08820
   A71        2.10844  -0.00357  -0.00974   0.01161   0.00197   2.11041
   A72        2.12599   0.00130   0.01967  -0.03959  -0.01911   2.10688
   A73        2.04785   0.00356  -0.00942   0.02517   0.01653   2.06438
   A74        2.09705  -0.00618  -0.00657   0.00845   0.00185   2.09890
   A75        2.08811   0.00352   0.00323  -0.00407  -0.00089   2.08722
   A76        2.09799   0.00277   0.00333  -0.00423  -0.00095   2.09703
   A77        2.09361   0.01188   0.01342  -0.01573  -0.00250   2.09112
   A78        2.08269  -0.00338  -0.00618   0.01003   0.00401   2.08670
   A79        2.10682  -0.00846  -0.00721   0.00550  -0.00155   2.10527
   A80        2.08900  -0.00524  -0.00395   0.00396   0.00005   2.08905
   A81        2.09622   0.00242   0.00306  -0.00328  -0.00023   2.09599
   A82        2.09793   0.00285   0.00091  -0.00073   0.00016   2.09809
    D1       -0.03543  -0.00609   0.00889  -0.01674  -0.00783  -0.04326
    D2        3.13102   0.00254   0.00905  -0.01574  -0.00668   3.12434
    D3        3.10769  -0.01690  -0.00443   0.00450   0.00005   3.10774
    D4       -0.00905  -0.00828  -0.00427   0.00550   0.00121  -0.00784
    D5        0.01899  -0.00493  -0.01645   0.02738   0.01089   0.02988
    D6       -3.09769  -0.04170  -0.01714   0.01839   0.00122  -3.09647
    D7       -3.12413   0.00583  -0.00317   0.00624   0.00304  -3.12109
    D8        0.04238  -0.03093  -0.00386  -0.00276  -0.00663   0.03575
    D9        0.00802   0.00685   0.00584  -0.00823  -0.00237   0.00565
   D10       -3.11773   0.00482   0.00053  -0.00103  -0.00052  -3.11825
   D11        3.12459  -0.00183   0.00564  -0.00919  -0.00354   3.12105
   D12       -0.00116  -0.00386   0.00032  -0.00199  -0.00169  -0.00285
   D13        0.03490   0.00364  -0.01253   0.02168   0.00912   0.04402
   D14       -3.12963  -0.00664  -0.00202  -0.00041  -0.00249  -3.13212
   D15       -3.12240   0.00565  -0.00726   0.01455   0.00729  -3.11511
   D16       -0.00375  -0.00462   0.00325  -0.00754  -0.00432  -0.00807
   D17       -0.05165  -0.01474   0.00456  -0.01049  -0.00595  -0.05760
   D18        3.13265  -0.01782   0.00684  -0.03798  -0.03124   3.10141
   D19        3.11283  -0.00447  -0.00594   0.01159   0.00565   3.11849
   D20        0.01395  -0.00755  -0.00366  -0.01590  -0.01964  -0.00569
   D21        0.02447   0.01524   0.00988  -0.01401  -0.00407   0.02040
   D22        3.13907   0.05468   0.01061  -0.00436   0.00635  -3.13777
   D23        3.11871   0.01658   0.00840   0.01560   0.02408  -3.14040
   D24       -0.04988   0.05601   0.00913   0.02526   0.03449  -0.01539
   D25        2.65628  -0.06761  -0.04850   0.05130   0.00215   2.65843
   D26       -1.66659   0.20539  -0.01743   0.15341   0.13684  -1.52975
   D27       -0.44103  -0.06916  -0.04686   0.02347  -0.02413  -0.46516
   D28        1.51928   0.20384  -0.01579   0.12558   0.11057   1.62985
   D29       -2.66783   0.04343   0.02797  -0.02192   0.00637  -2.66146
   D30        0.50045   0.00419   0.02726  -0.03152  -0.00395   0.49651
   D31       -0.46311  -0.05231  -0.03088  -0.01412  -0.04499  -0.50810
   D32        2.70385  -0.05941  -0.03186  -0.01467  -0.04687   2.65698
   D33       -0.02075   0.03072  -0.00337   0.06159   0.05802   0.03727
   D34        3.12393  -0.00502  -0.00300   0.01255   0.00899   3.13292
   D35        3.09482   0.03797  -0.00211   0.06196   0.06003  -3.12834
   D36       -0.04369   0.00223  -0.00174   0.01292   0.01099  -0.03269
   D37        3.09400   0.01526   0.01441  -0.01318   0.00165   3.09564
   D38       -0.03035   0.00534   0.00182  -0.00514  -0.00299  -0.03334
   D39       -0.02410   0.00828   0.01355  -0.01372  -0.00008  -0.02417
   D40        3.13474  -0.00163   0.00096  -0.00568  -0.00471   3.13003
   D41        0.47365   0.01780   0.04556  -0.06810  -0.02186   0.45179
   D42       -1.57799   0.04599   0.06694  -0.01407   0.05069  -1.52731
   D43       -2.67090   0.05207   0.04525  -0.02112   0.02484  -2.64606
   D44        1.56064   0.08027   0.06663   0.03290   0.09739   1.65803
   D45        0.08216  -0.01041  -0.01329   0.00037  -0.01273   0.06943
   D46       -3.10649   0.00781   0.00858  -0.01137  -0.00266  -3.10915
   D47       -3.05655  -0.04389  -0.01295  -0.04550  -0.05822  -3.11477
   D48        0.03800  -0.02567   0.00892  -0.05724  -0.04816  -0.01016
   D49        0.96240  -0.02026  -0.02497   0.03196   0.01064   0.97304
   D50       -1.03448   0.00498  -0.00151   0.04367   0.04672  -0.98777
   D51        2.87050  -0.01447   0.01789  -0.02167  -0.00036   2.87014
   D52        2.93005   0.00699  -0.01542   0.04495   0.02543   2.95548
   D53        0.93317   0.03224   0.00804   0.05666   0.06151   0.99467
   D54       -1.44503   0.01279   0.02745  -0.00868   0.01443  -1.43060
   D55       -0.05251   0.00865   0.01690  -0.01334   0.00358  -0.04893
   D56        3.10467   0.00849   0.01237  -0.00744   0.00490   3.10957
   D57        3.13629  -0.00966  -0.00499  -0.00179  -0.00661   3.12968
   D58        0.01028  -0.00982  -0.00952   0.00411  -0.00529   0.00499
   D59       -0.01479   0.00147  -0.00474   0.01221   0.00744  -0.00736
   D60       -3.12696  -0.00234  -0.00649   0.00806   0.00161  -3.12534
   D61        3.11107   0.00163  -0.00016   0.00624   0.00609   3.11716
   D62       -0.00109  -0.00218  -0.00190   0.00208   0.00027  -0.00082
   D63        0.05352  -0.00994  -0.01051   0.00134  -0.00911   0.04441
   D64       -3.10539   0.00001   0.00214  -0.00682  -0.00448  -3.10987
   D65       -3.11720  -0.00619  -0.00879   0.00544  -0.00336  -3.12056
   D66        0.00707   0.00377   0.00385  -0.00272   0.00126   0.00834
   D67        0.91360  -0.06569  -0.01831  -0.06450  -0.08353   0.83007
   D68       -1.24888  -0.18412  -0.07901  -0.05469  -0.13389  -1.38277
   D69        2.81996  -0.10517  -0.04364  -0.05022  -0.09407   2.72589
   D70       -1.00416  -0.00695   0.01054  -0.02315  -0.01344  -1.01760
   D71        3.11654  -0.12538  -0.05017  -0.01333  -0.06380   3.05274
   D72        0.90219  -0.04643  -0.01480  -0.00886  -0.02398   0.87821
   D73       -3.13854   0.01766  -0.00125  -0.00083  -0.00158  -3.14012
   D74        0.98217  -0.10077  -0.06196   0.00898  -0.05194   0.93022
   D75       -1.23218  -0.02183  -0.02659   0.01345  -0.01212  -1.24430
   D76        2.59392   0.10583   0.04280  -0.00291   0.03951   2.63343
   D77       -1.57436   0.10547   0.03609   0.01183   0.04750  -1.52686
   D78        0.56230   0.10498   0.05307  -0.01249   0.04032   0.60262
   D79       -1.81530  -0.01841   0.01577  -0.05033  -0.03500  -1.85030
   D80        0.29960  -0.01877   0.00906  -0.03559  -0.02701   0.27259
   D81        2.43626  -0.01926   0.02604  -0.05991  -0.03419   2.40207
   D82        0.35099  -0.08729  -0.01033  -0.05105  -0.06064   0.29035
   D83        2.46590  -0.08764  -0.01704  -0.03631  -0.05265   2.41325
   D84       -1.68063  -0.08814  -0.00006  -0.06063  -0.05983  -1.74046
   D85        2.87298   0.01294  -0.10854   0.26713   0.15740   3.03038
   D86       -0.16371  -0.04367  -0.16105   0.29955   0.13772  -0.02599
   D87        0.70651  -0.04610  -0.16303   0.29298   0.12927   0.83577
   D88       -2.33019  -0.10272  -0.21555   0.32541   0.10959  -2.22060
   D89       -1.25766   0.01191  -0.11550   0.24515   0.13091  -1.12675
   D90        1.98883  -0.04471  -0.16802   0.27758   0.11123   2.10006
   D91        1.05089   0.00044  -0.00322   0.00217  -0.00115   1.04974
   D92        3.13935   0.00037  -0.00075  -0.00270  -0.00355   3.13580
   D93       -1.05621   0.00043  -0.00350   0.00331  -0.00029  -1.05650
   D94        3.14002   0.00000  -0.00424   0.00968   0.00545  -3.13772
   D95       -1.05471  -0.00007  -0.00177   0.00481   0.00305  -1.05166
   D96        1.03292   0.00000  -0.00452   0.01082   0.00631   1.03923
   D97       -1.11738  -0.00056  -0.00410   0.01223   0.00822  -1.10916
   D98        0.97108  -0.00063  -0.00163   0.00736   0.00582   0.97690
   D99        3.05871  -0.00057  -0.00438   0.01337   0.00908   3.06779
   D100      -3.03274  -0.05801  -0.06383   0.05465  -0.01157  -3.04431
   D101       0.06626  -0.04640  -0.04379   0.03676  -0.00910   0.05717
   D102       0.00798   0.00287  -0.01126   0.01717   0.00637   0.01435
   D103       3.10699   0.01448   0.00878  -0.00072   0.00884   3.11583
   D104       3.02712   0.06456   0.05620  -0.02187   0.03196   3.05909
   D105      -0.06762   0.03089  -0.00373   0.05024   0.04510  -0.02253
   D106      -0.00892   0.01048   0.00442   0.00681   0.01133   0.00241
   D107      -3.10366  -0.02320  -0.05551   0.07892   0.02446  -3.07920
   D108      -0.00651  -0.01165   0.01239  -0.03287  -0.02104  -0.02755
   D109       3.12565   0.00141   0.01063  -0.01423  -0.00372   3.12194
   D110      -3.10557  -0.02319  -0.00762  -0.01510  -0.02358  -3.12915
   D111       0.02659  -0.01013  -0.00937   0.00354  -0.00625   0.02034
   D112       0.00835  -0.01480   0.00138  -0.01534  -0.01435  -0.00600
   D113      -3.12139  -0.01870  -0.01499   0.00394  -0.01112  -3.13251
   D114       3.10512   0.01736   0.05827  -0.08599  -0.02809   3.07704
   D115      -0.02461   0.01347   0.04191  -0.06672  -0.02486  -0.04947
   D116       0.00579   0.00711  -0.00643   0.02433   0.01800   0.02378
   D117       3.13916   0.01053  -0.00228   0.01701   0.01496  -3.12906
   D118      -3.12632  -0.00603  -0.00467   0.00558   0.00057  -3.12575
   D119       0.00706  -0.00261  -0.00052  -0.00174  -0.00246   0.00459
   D120      -0.00667   0.00595  -0.00042  -0.00027  -0.00039  -0.00706
   D121      -3.14004   0.00253  -0.00458   0.00707   0.00265  -3.13739
   D122       3.12290   0.00994   0.01617  -0.01979  -0.00361   3.11928
   D123      -0.01048   0.00651   0.01201  -0.01245  -0.00057  -0.01105
         Item               Value     Threshold  Converged?
 Maximum Force            0.315311     0.000450     NO 
 RMS     Force            0.051553     0.000300     NO 
 Maximum Displacement     1.918480     0.001800     NO 
 RMS     Displacement     0.410729     0.001200     NO 
 Predicted change in Energy=-6.718115D-02
 GradGradGradGradGradGradGradGradGradGradGradGradGradGradGradGradGradGrad

                          Input orientation:                          
 ---------------------------------------------------------------------
 Center     Atomic      Atomic             Coordinates (Angstroms)
 Number     Number       Type             X           Y           Z
 ---------------------------------------------------------------------
      1          6           0        2.935431   -1.255272   -2.373160
      2          6           0        3.590623   -2.420393   -1.992792
      3          6           0        3.601633   -2.828054   -0.659655
      4          6           0        2.945589   -2.065493    0.296254
      5          6           0        2.237914   -0.927527   -0.097397
      6          6           0        2.231496   -0.498462   -1.431226
      7         16           0        1.376200    0.925312   -2.029589
      8          6           0        1.326061    2.016164   -0.642256
      9          6           0        1.311149    1.619941    0.706250
     10         16           0        1.397303   -0.090750    1.230233
     11          6           0        1.281220    2.566440    1.731731
     12          6           0        1.182153    3.916208    1.417653
     13          6           0        1.172583    4.317980    0.083550
     14          6           0        1.270209    3.379217   -0.936827
     15          1           0        1.110693    5.370990   -0.168925
     16          1           0        1.291733    3.702329   -1.972519
     17          1           0        1.300413    2.247108    2.767851
     18          1           0        1.128794    4.649346    2.214792
     19          1           0        2.960887   -0.932128   -3.409350
     20          1           0        2.954673   -2.368277    1.339169
     21          1           0        4.117743   -3.001942   -2.741993
     22          1           0        4.131451   -3.725727   -0.361499
     23          6           0       -0.254749   -0.932467    1.332305
     24          1           0        0.121310   -1.954730    1.464021
     25          6           0       -1.016462   -0.894423    0.023377
     26          1           0       -0.337562   -1.195051   -0.774101
     27          6           0       -0.910277   -0.565649    2.680758
     28          1           0       -1.996201   -0.589298    2.548635
     29          6           0       -0.477182   -1.535139    3.781540
     30          1           0        0.609345   -1.518078    3.926620
     31          1           0       -0.942813   -1.262252    4.733062
     32          1           0       -0.774046   -2.561498    3.539061
     33          1           0       -0.666581    0.454599    2.988849
     34          6           0       -1.740494    0.361515   -0.353715
     35          6           0       -2.332579    0.456324   -1.613899
     36          6           0       -1.753074    1.476579    0.482930
     37          6           0       -2.908763    1.649061   -2.030998
     38          1           0       -2.311133   -0.395009   -2.288652
     39          6           0       -2.346169    2.666991    0.077783
     40          1           0       -1.254511    1.453606    1.438826
     41          6           0       -2.930019    2.754884   -1.180372
     42          1           0       -3.349385    1.714029   -3.020513
     43          1           0       -2.335853    3.523546    0.743168
     44          1           0       -3.391296    3.682012   -1.504726
     45         35           0       -2.270616   -2.431151    0.108055
 ---------------------------------------------------------------------
                    Distance matrix (angstroms):
                    1          2          3          4          5
     1  C    0.000000
     2  C    1.389771   0.000000
     3  C    2.419414   1.394117   0.000000
     4  C    2.789683   2.404528   1.387680   0.000000
     5  C    2.402715   2.766042   2.405798   1.396686   0.000000
     6  C    1.398401   2.420001   2.810622   2.439201   1.401155
     7  S    2.702627   4.012327   4.573514   4.100908   2.812282
     8  C    4.035888   5.160933   5.352100   4.490389   3.129483
     9  C    4.515297   5.367041   5.186200   4.052396   2.827426
    10  S    4.087345   4.541562   3.990436   2.677521   1.780288
    11  C    5.847395   6.638819   6.340631   5.126940   4.058174
    12  C    6.647440   7.588437   7.460171   6.336244   5.183800
    13  C    6.340678   7.454112   7.584091   6.628538   5.355653
    14  C    5.129767   6.335208   6.636457   5.828572   4.493233
    15  H    7.217733   8.377481   8.583118   7.673625   6.398989
    16  H    5.238327   6.540110   7.050188   6.414853   5.083986
    17  H    6.431947   7.049422   6.542223   5.235831   4.377998
    18  H    7.692709   8.587525   8.383847   7.215996   6.138232
    19  H    1.085707   2.148984   3.400868   3.875080   3.389947
    20  H    3.875634   3.392509   2.150640   1.086017   2.157134
    21  H    2.141204   1.085060   2.152379   3.388484   3.851083
    22  H    3.402997   2.158126   1.084169   2.143661   3.388975
    23  C    4.900196   5.296893   4.736331   3.549551   2.873577
    24  H    4.809623   4.919606   4.169573   3.058185   2.823683
    25  C    4.635845   5.255355   5.052946   4.140497   3.256785
    26  H    3.643227   4.291540   4.265800   3.561237   2.676299
    27  C    6.388046   6.748351   6.052616   4.775258   4.214286
    28  H    6.999184   7.429002   6.829414   5.627936   5.004360
    29  C    7.043052   7.118541   6.167056   4.913640   4.773583
    30  H    6.720637   6.688918   5.630608   4.351696   4.381062
    31  H    8.095629   8.193317   7.223926   5.954001   5.793306
    32  H    7.100760   7.047811   6.070160   4.959587   4.996558
    33  H    6.682013   7.155845   6.504233   5.162238   4.457722
    34  C    5.343822   6.232688   6.229387   5.317161   4.189876
    35  C    5.590883   6.595710   6.849277   6.153642   5.010413
    36  C    6.132075   7.061919   6.964787   5.887152   4.695157
    37  C    6.535046   7.668372   8.019376   7.313511   6.071730
    38  H    5.317295   6.246634   6.598040   6.091418   5.077302
    39  C    7.020439   8.087908   8.131154   7.102593   5.827955
    40  H    6.278922   7.089372   6.805759   5.597353   4.497422
    41  C    7.204693   8.364346   8.608299   7.742043   6.437431
    42  H    6.981026   8.143302   8.632544   8.056825   6.836690
    43  H    7.767564   8.828307   8.807069   7.702644   6.437232
    44  H    8.072078   9.285729   9.591463   8.742623   7.410563
    45  Br   5.885749   6.226379   5.935505   5.232391   4.757093
                    6          7          8          9         10
     6  C    0.000000
     7  S    1.765419   0.000000
     8  C    2.786687   1.765549   0.000000
     9  C    3.146978   2.823394   1.405590   0.000000
    10  S    2.818771   3.414567   2.819641   1.791213   0.000000
    11  C    4.505656   4.104856   2.437340   1.395839   2.706590
    12  C    5.357848   4.567996   2.806083   2.407400   4.017104
    13  C    5.158871   4.002126   2.418410   2.772431   4.560951
    14  C    4.025530   2.688310   1.395638   2.407578   4.093039
    15  H    6.107378   4.826657   3.394891   3.857005   5.645387
    16  H    4.338525   2.778888   2.148007   3.393011   4.965502
    17  H    5.102677   4.976778   3.418014   2.154913   2.799863
    18  H    6.403852   5.651939   3.890410   3.389137   4.848708
    19  H    2.152453   2.804472   4.361409   5.115941   4.967740
    20  H    3.419690   4.968686   5.079541   4.359775   2.761231
    21  H    3.397566   4.842201   6.114227   6.413201   5.626225
    22  H    3.894789   5.657393   6.396745   6.137618   4.818945
    23  C    3.742577   4.172969   3.884878   3.059210   1.856928
    24  H    3.867306   4.698372   4.653582   3.842942   2.270955
    25  C    3.580767   3.640184   3.794996   3.493724   2.815786
    26  H    2.741736   3.001528   3.618968   3.582439   2.871688
    27  C    5.175293   5.444108   4.765437   3.689203   2.766672
    28  H    5.806976   5.884494   5.292225   4.383341   3.674589
    29  C    5.965280   6.577086   5.952597   4.755004   3.479816
    30  H    5.690123   6.483413   5.820582   4.550876   3.150975
    31  H    6.975532   7.476410   6.692521   5.440826   4.372455
    32  H    6.163859   6.913122   6.545903   5.464182   4.018711
    33  H    5.370683   5.438681   4.426515   3.237236   2.765819
    34  C    4.204438   3.583323   3.496409   3.466941   3.543896
    35  C    4.666452   3.761355   4.094245   4.473684   4.722330
    36  C    4.841651   4.050803   3.322389   3.075693   3.597201
    37  C    5.603021   4.345655   4.471812   5.030013   5.674925
    38  H    4.623998   3.925147   4.664071   5.113745   5.121291
    39  C    5.766473   4.618494   3.798329   3.855808   4.790287
    40  H    4.919350   4.385160   3.362547   2.673377   3.075819
    41  C    6.106425   4.755210   4.353102   4.778592   5.712649
    42  H    6.210248   4.892357   5.254254   5.968097   6.622470
    43  H    6.462601   5.312093   4.195381   4.114086   5.218891
    44  H    7.006965   5.532079   5.076649   5.590487   6.681648
    45  Br   5.135532   5.397650   5.768679   5.440425   4.493372
                   11         12         13         14         15
    11  C    0.000000
    12  C    1.389364   0.000000
    13  C    2.407529   1.393321   0.000000
    14  C    2.789611   2.416545   1.389956   0.000000
    15  H    3.392208   2.153771   1.084622   2.140626   0.000000
    16  H    3.874509   3.398679   2.149568   1.085137   2.463768
    17  H    1.084382   2.150096   3.392686   3.873915   4.291769
    18  H    2.143614   1.084329   2.157293   3.400872   2.490624
    19  H    6.441426   7.068961   6.554542   5.249710   7.324812
    20  H    5.225512   6.530140   7.032670   6.407126   8.097584
    21  H    7.685502   8.589595   8.380867   7.217081   9.261157
    22  H    7.217810   8.382297   8.582202   7.681011   9.587091
    23  C    3.842016   5.057828   5.582460   5.105397   6.622062
    24  H    4.675258   5.966192   6.508285   5.961127   7.570441
    25  C    4.491701   5.469925   5.653732   4.941139   6.619454
    26  H    4.800881   5.765266   5.780105   4.851323   6.751043
    27  C    3.938692   5.104972   5.910468   5.779568   6.888302
    28  H    4.622499   5.628555   6.340285   6.210233   7.250031
    29  C    4.910870   6.169160   7.117292   7.033296   8.113085
    30  H    4.685322   6.012860   7.010420   6.933495   8.030199
    31  H    5.349130   6.505679   7.565173   7.654302   8.499780
    32  H    5.812599   7.091386   7.940852   7.713925   8.956884
    33  H    3.135944   4.227199   5.171943   5.264550   6.107466
    34  C    4.282701   4.931070   4.932629   4.302427   5.766997
    35  C    5.357739   5.789166   5.484513   4.688477   6.172359
    36  C    3.457490   3.929510   4.097869   3.843954   4.877757
    37  C    5.705758   5.811088   5.315245   4.653435   5.785853
    38  H    6.151313   6.672806   6.322649   5.375707   7.031990
    39  C    3.987932   3.975532   3.886826   3.822943   4.395722
    40  H    2.784622   3.464417   3.991515   3.965591   4.850253
    41  C    5.123513   5.000837   4.568601   4.253355   4.918779
    42  H    6.689763   6.714294   6.071570   5.334346   6.434066
    43  H    3.869952   3.603537   3.657232   3.980817   4.015426
    44  H    5.792371   5.432457   4.874020   4.705723   4.990482
    45  Br   6.342537   7.343407   7.576740   6.884010   8.507842
                   16         17         18         19         20
    16  H    0.000000
    17  H    4.958714   0.000000
    18  H    4.296157   2.471047   0.000000
    19  H    5.131156   7.143005   8.132675   0.000000
    20  H    7.112307   5.106807   7.303943   4.960947   0.000000
    21  H    7.316125   8.114693   9.594048   2.463293   4.290705
    22  H    8.113902   7.313163   9.262563   4.296953   2.473813
    23  C    5.898713   3.819557   5.818043   5.729189   3.515961
    24  H    6.721757   4.554745   6.722538   5.732247   2.866104
    25  C    5.517381   4.771714   6.335440   5.253984   4.435478
    26  H    5.298599   5.203542   6.726118   4.230063   4.084260
    27  C    6.687112   3.578595   5.618818   7.225623   4.470700
    28  H    7.047653   4.354414   6.109046   7.758082   5.398030
    29  C    7.979306   4.300326   6.578884   7.993299   4.293824
    30  H    7.906841   3.999619   6.421628   7.725900   3.594204
    31  H    8.637423   4.605402   6.751313   9.035857   5.285091
    32  H    8.595376   5.293471   7.574349   8.055121   4.333613
    33  H    6.244831   2.670392   4.628006   7.484550   4.878888
    34  C    4.793325   4.748341   5.763292   5.754425   5.688779
    35  C    4.878606   5.967015   6.649919   5.759534   6.682366
    36  C    4.500449   3.890805   4.622874   6.570628   6.138318
    37  C    4.675842   6.411222   6.582577   6.558596   7.866188
    38  H    5.465233   6.752204   7.586806   5.416517   6.692053
    39  C    4.302324   4.550860   4.535627   7.299219   7.419160
    40  H    4.814290   2.987238   4.061406   6.853183   5.686294
    41  C    4.398675   5.808860   5.620506   7.298300   8.199052
    42  H    5.156705   7.443786   7.488564   6.853676   8.684077
    43  H    4.535008   4.353282   3.928980   8.071673   7.940936
    44  H    4.706379   6.505843   5.933108   8.078869   9.217649
    45  Br   7.391800   6.458550   8.131898   6.479802   5.368728
                   21         22         23         24         25
    21  H    0.000000
    22  H    2.488132   0.000000
    23  C    6.324659   5.469005   0.000000
    24  H    5.895649   4.748703   1.097174   0.000000
    25  C    6.200723   5.887734   1.514908   2.119960   0.000000
    26  H    5.194921   5.152343   2.124325   2.407668   1.089612
    27  C    7.786060   6.682846   1.543566   2.115223   2.679746
    28  H    8.437530   7.473566   2.151716   2.743109   2.725787
    29  C    8.113034   6.572895   2.532082   2.430051   3.850341
    30  H    7.679915   5.972177   2.796438   2.548183   4.274049
    31  H    9.193050   7.600750   3.485302   3.506923   4.724600
    32  H    7.973407   6.374456   2.791626   2.340004   3.898453
    33  H    8.226784   7.191736   2.199477   2.958165   3.276629
    34  C    7.164891   7.154393   2.593163   3.483600   1.497932
    35  C    7.405327   7.800112   3.863450   4.616097   2.497470
    36  C    8.057529   7.899663   2.961406   4.031097   2.524963
    37  C    8.456307   9.013333   5.001989   5.863771   3.777641
    38  H    6.952126   7.504297   4.198679   4.736249   2.696491
    39  C    9.048209   9.111496   4.347869   5.419448   3.801940
    40  H    8.135863   7.686042   2.589250   3.675632   2.751981
    41  C    9.233128   9.619419   5.202613   6.203538   4.292802
    42  H    8.836060   9.624147   5.960516   6.754004   4.638084
    43  H    9.817192   9.777437   4.953195   6.047214   4.666620
    44  H   10.128759  10.619477   6.259401   7.274938   5.377611
    45  Br   7.018526   6.548501   2.794380   2.790507   1.985348
                   26         27         28         29         30
    26  H    0.000000
    27  C    3.558117   0.000000
    28  H    3.762791   1.094188   0.000000
    29  C    4.570450   1.529445   2.173036   0.000000
    30  H    4.806012   2.183699   3.090363   1.096303   0.000000
    31  H    5.540729   2.167548   2.516786   1.093925   1.767763
    32  H    4.545443   2.176845   2.522732   1.095599   1.775584
    33  H    4.121819   1.093259   1.746825   2.150183   2.529596
    34  C    2.137251   3.279774   3.064811   4.721608   5.232196
    35  C    2.722571   4.638044   4.305017   6.043110   6.576513
    36  C    3.274357   3.116320   2.931569   4.645339   5.138871
    37  C    4.034828   5.576696   5.178423   7.059555   7.609275
    38  H    2.613219   5.165902   4.851420   6.442864   6.958453
    39  C    4.435715   4.391722   4.102560   5.904982   6.408073
    40  H    3.571165   2.395472   2.440335   3.876228   4.300463
    41  C    4.742138   5.478469   5.095200   7.002947   7.540999
    42  H    4.751862   6.606866   6.176717   8.066881   8.624425
    43  H    5.344196   4.744264   4.504505   6.186813   6.650303
    44  H    5.800418   6.458820   6.051456   7.978429   8.517369
    45  Br   2.458218   3.456793   3.069879   4.184941   4.869221
                   31         32         33         34         35
    31  H    0.000000
    32  H    1.772614   0.000000
    33  H    2.462957   3.067755   0.000000
    34  C    5.398908   4.963036   3.512077   0.000000
    35  C    6.720779   6.171650   4.894982   1.395571   0.000000
    36  C    5.120678   5.157955   2.916255   1.394095   2.402798
    37  C    7.621890   7.301464   5.626099   2.415762   1.388733
    38  H    7.206169   6.404572   5.592710   2.154516   1.086517
    39  C    6.251398   6.464449   4.023680   2.422447   2.783706
    40  H    4.280775   4.556631   1.935523   2.154540   3.387614
    41  C    7.419910   7.428672   5.272273   2.797596   2.414178
    42  H    8.646835   8.242603   6.700451   3.395532   2.143427
    43  H    6.384644   6.876337   4.153070   3.399418   3.868285
    44  H    8.327714   8.442227   6.167049   3.882741   3.396743
    45  Br   4.951775   3.745465   4.381718   2.879800   3.362511
                   36         37         38         39         40
    36  C    0.000000
    37  C    2.772220   0.000000
    38  H    3.390566   2.145174   0.000000
    39  C    1.390318   2.408246   3.870024   0.000000
    40  H    1.078346   3.848952   4.292775   2.125196   0.000000
    41  C    2.405376   1.395300   3.396047   1.389805   3.370586
    42  H    3.857292   1.085130   2.462038   3.393231   4.933763
    43  H    2.144161   3.396751   4.954556   1.084680   2.436779
    44  H    3.390941   2.154691   4.289918   2.151022   4.265694
    45  Br   3.959639   4.650904   3.145110   5.098791   4.230220
                   41         42         43         44         45
    41  C    0.000000
    42  H    2.155311   0.000000
    43  H    2.154967   4.297312   0.000000
    44  H    1.085150   2.484416   2.488393   0.000000
    45  Br   5.384219   5.304168   5.988827   6.420884   0.000000
 Stoichiometry    C22H20BrS2(1+)
 Framework group  C1[X(C22H20BrS2)]
 Deg. of freedom   129
 Full point group                 C1      NOp   1
 Largest Abelian subgroup         C1      NOp   1
 Largest concise Abelian subgroup C1      NOp   1
                         Standard orientation:                         
 ---------------------------------------------------------------------
 Center     Atomic      Atomic             Coordinates (Angstroms)
 Number     Number       Type             X           Y           Z
 ---------------------------------------------------------------------
      1          6           0        1.775871    2.969649   -1.876816
      2          6           0        3.068197    3.293288   -1.481073
      3          6           0        3.531299    2.948968   -0.212001
      4          6           0        2.694774    2.269973    0.662554
      5          6           0        1.417456    1.893487    0.241310
      6          6           0        0.934361    2.246505   -1.025668
      7         16           0       -0.662472    1.826240   -1.650332
      8          6           0       -1.673674    1.702686   -0.208330
      9          6           0       -1.226411    1.332546    1.071762
     10         16           0        0.487507    0.974988    1.450020
     11          6           0       -2.109338    1.275242    2.151355
     12          6           0       -3.463453    1.506994    1.943994
     13          6           0       -3.920548    1.851752    0.673739
     14          6           0       -3.030877    1.974419   -0.387118
     15          1           0       -4.974100    2.048857    0.507658
     16          1           0       -3.390667    2.272001   -1.366668
     17          1           0       -1.744765    1.017351    3.139517
     18          1           0       -4.153486    1.433085    2.777157
     19          1           0        1.416844    3.271111   -2.856091
     20          1           0        3.041398    2.004190    1.656860
     21          1           0        3.710773    3.840990   -2.162596
     22          1           0        4.532415    3.221257    0.102716
     23          6           0        0.971547   -0.793604    1.156815
     24          1           0        2.054653   -0.658489    1.268239
     25          6           0        0.714785   -1.245861   -0.266029
     26          1           0        1.112147   -0.488141   -0.940726
     27          6           0        0.540200   -1.630069    2.380279
     28          1           0        0.331547   -2.648665    2.039440
     29          6           0        1.629025   -1.630518    3.454365
     30          1           0        1.844848   -0.615301    3.807403
     31          1           0        1.310291   -2.220975    4.318333
     32          1           0        2.558812   -2.064078    3.069840
     33          1           0       -0.391584   -1.262254    2.818121
     34          6           0       -0.680422   -1.618580   -0.663874
     35          6           0       -0.955126   -1.907248   -2.001345
     36          6           0       -1.733298   -1.587487    0.249353
     37          6           0       -2.259746   -2.142167   -2.415302
     38          1           0       -0.150499   -1.912186   -2.731462
     39          6           0       -3.038598   -1.841547   -0.156394
     40          1           0       -1.562474   -1.311614    1.277722
     41          6           0       -3.304740   -2.124080   -1.490898
     42          1           0       -2.461142   -2.347377   -3.461646
     43          1           0       -3.842169   -1.803200    0.571161
     44          1           0       -4.321627   -2.319509   -1.815394
     45         35           0        1.959729   -2.764079   -0.560533
 ---------------------------------------------------------------------
 Rotational constants (GHZ):           0.1888536           0.1788105           0.1353490
 Standard basis: 6-31+G(d,p) (6D, 7F)
 There are   598 symmetry adapted cartesian basis functions of A   symmetry.
 There are   598 symmetry adapted basis functions of A   symmetry.
   598 basis functions,  1043 primitive gaussians,   598 cartesian basis functions
   109 alpha electrons      109 beta electrons
       nuclear repulsion energy      3136.0548951792 Hartrees.
 NAtoms=   45 NActive=   45 NUniq=   45 SFac= 1.00D+00 NAtFMM=   60 NAOKFM=F Big=F
 Integral buffers will be    131072 words long.
 Raffenetti 2 integral format.
 Two-electron integral symmetry is turned on.
 Nuclear repulsion after empirical dispersion term =     3136.0097830502 Hartrees.
 ------------------------------------------------------------------------------
 Polarizable Continuum Model (PCM)
 =================================
 Model                : PCM.
 Atomic radii         : SMD-Coulomb.
 Polarization charges : Total charges.
 Charge compensation  : None.
 Solution method      : Matrix inversion.
 Cavity type          : VdW (van der Waals Surface) (Alpha=1.000).
 Cavity algorithm     : GePol (No added spheres)
                        Default sphere list used, NSphG=   45.
                        Lebedev-Laikov grids with approx.  5.0 points / Ang**2.
                        Smoothing algorithm: York/Karplus (Gamma=1.0000).
                        Polarization charges: spherical gaussians, with
                                              point-specific exponents (IZeta= 3).
                        Self-potential: point-specific (ISelfS= 7).
                        Self-field    : sphere-specific E.n sum rule (ISelfD= 2).
 1st derivatives      : Analytical E(r).r(x)/FMM algorithm (CHGder, D1EAlg=3).
                        Cavity 1st derivative terms included.
 Solvent              : Dichloromethane, Eps=   8.930000 Eps(inf)=   2.028346
 ------------------------------------------------------------------------------
 ------------------------------------------------------------------------------
 Atomic radii for non-electrostatic terms: SMD-CDS.
 ------------------------------------------------------------------------------
 Nuclear repulsion after PCM non-electrostatic terms =     3135.9941707260 Hartrees.
 One-electron integrals computed using PRISM.
 NBasis=   598 RedAO= T EigKep=  1.09D-06  NBF=   598
 NBsUse=   595 1.00D-06 EigRej=  7.98D-07 NBFU=   595
 Lowest energy guess from the checkpoint file:  "/home/osl/gaussian/scratch/Gau-1570819.chk"
 B after Tr=     0.000000    0.000000    0.000000
         Rot=    0.900669    0.035849    0.025375   -0.432281 Ang=  51.51 deg.
 B after Tr=     0.000000    0.000000    0.000000
         Rot=    0.950859    0.099426    0.020052   -0.292539 Ang=  36.07 deg.
 Requested convergence on RMS density matrix=1.00D-08 within 128 cycles.
 Requested convergence on MAX density matrix=1.00D-06.
 Requested convergence on             energy=1.00D-06.
 No special actions if energy rises.
 Inv3:  Mode=1 IEnd=    31843692.
 Iteration    1 A*A^-1 deviation from unit magnitude is 3.33D-15 for   2019.
 Iteration    1 A*A^-1 deviation from orthogonality  is 2.48D-15 for   1330    411.
 Iteration    1 A^-1*A deviation from unit magnitude is 3.33D-15 for   2019.
 Iteration    1 A^-1*A deviation from orthogonality  is 1.91D-14 for   1371   1330.
 Error on total polarization charges =  0.04862
 SCF Done:  E(RwB97XD) =  -4218.09880862     A.U. after   17 cycles
            NFock= 17  Conv=0.90D-08     -V/T= 2.0064
 SMD-CDS (non-electrostatic) energy       (kcal/mol) =      -9.80
 (included in total energy above)
 D1PCM: PCM CHGder 1st derivatives, ID1Alg=3 FixD1E=F DoIter=F DoCFld=F I1PDM=0.
 Calling FoFJK, ICntrl=      2127 FMM=F ISym2X=0 I1Cent= 0 IOpClX= 0 NMat=1 NMatS=1 NMatT=0.
 ***** Axes restored to original set *****
 -------------------------------------------------------------------
 Center     Atomic                   Forces (Hartrees/Bohr)
 Number     Number              X              Y              Z
 -------------------------------------------------------------------
      1        6          -0.001730693   -0.001200688   -0.000275977
      2        6           0.000597930    0.000167992    0.000049000
      3        6           0.000865419    0.000094224    0.000222034
      4        6          -0.001344184   -0.001748638   -0.000383976
      5        6           0.002198392    0.000049118    0.000621552
      6        6           0.000452182    0.000997600    0.004149731
      7       16          -0.001444937   -0.000856683   -0.000927752
      8        6           0.000564534   -0.003801330    0.004070710
      9        6           0.000781935   -0.002538694   -0.004746375
     10       16           0.010431672    0.007978977   -0.003061282
     11        6          -0.001615846   -0.000897131    0.000780569
     12        6           0.000863856   -0.000340390    0.000686701
     13        6          -0.000072838   -0.000562139    0.000286871
     14        6          -0.001753703    0.000045722    0.000840483
     15        1           0.000003480    0.000162135    0.000125359
     16        1           0.000287285    0.000376195   -0.000137706
     17        1           0.000405569   -0.000509345    0.000880480
     18        1           0.000077951   -0.000083019   -0.000011406
     19        1           0.000146125    0.000040643    0.000192098
     20        1           0.000841287    0.000050899    0.000131260
     21        1          -0.000108470    0.000188459    0.000009265
     22        1          -0.000062502   -0.000033825   -0.000032429
     23        6           0.004744688   -0.002341736    0.006499805
     24        1           0.001823981    0.000025711   -0.004681763
     25        6          -0.002977713   -0.002548703   -0.000706188
     26        1          -0.001554849   -0.001319671   -0.001744992
     27        6          -0.000810634   -0.001088857    0.000556697
     28        1           0.000092838   -0.000594435    0.000231557
     29        6          -0.001568628    0.000839768   -0.000208796
     30        1          -0.000311997   -0.000155341   -0.000064959
     31        1           0.000103614    0.000051036   -0.000616441
     32        1          -0.000074040    0.000511764    0.000040492
     33        1          -0.000100965    0.000604967   -0.000062661
     34        6          -0.000370963    0.002467138    0.002943412
     35        6           0.001257594    0.001300481   -0.003095586
     36        6          -0.001707045    0.000085335   -0.000299880
     37        6          -0.001584647   -0.001167797   -0.000906718
     38        1          -0.000498042   -0.000241111    0.000061902
     39        6          -0.000486803    0.001503829   -0.001449699
     40        1          -0.003716203    0.001319706    0.000886605
     41        6          -0.000717432    0.001009394   -0.000473045
     42        1          -0.000203536    0.000094625   -0.000221409
     43        1          -0.000220668    0.000516562    0.000172659
     44        1           0.000018154    0.000358207   -0.000277118
     45       35          -0.001521148    0.001189048   -0.000053081
 -------------------------------------------------------------------
 Cartesian Forces:  Max     0.010431672 RMS     0.001887674

 GradGradGradGradGradGradGradGradGradGradGradGradGradGradGradGradGradGrad
 Berny optimization.
 Using GEDIIS/GDIIS optimizer.
 FormGI is forming the generalized inverse of G from B-inverse, IUseBI=4.
 Internal  Forces:  Max     0.021157845 RMS     0.002867608
 Search for a local minimum.
 Step number   4 out of a maximum of  263
 All quantities printed in internal units (Hartrees-Bohrs-Radians)
 Mixed Optimization -- RFO/linear search
 Update second derivatives using D2CorX and points    4    2
 DE=  4.42D-03 DEPred=-6.72D-02 R=-6.58D-02
 Trust test=-6.58D-02 RLast= 9.17D-01 DXMaxT set to 2.52D-01
 ITU= -1  0  1  0
 Use linear search instead of GDIIS.
 Energy rises -- skip Quadratic/GDIIS search.
 Quartic linear search produced a step of -0.69818.
 Iteration  1 RMS(Cart)=  0.14556245 RMS(Int)=  0.00673928
 Iteration  2 RMS(Cart)=  0.01899492 RMS(Int)=  0.00018749
 Iteration  3 RMS(Cart)=  0.00026952 RMS(Int)=  0.00013004
 Iteration  4 RMS(Cart)=  0.00000007 RMS(Int)=  0.00013004
 Variable       Old X    -DE/DX   Delta X   Delta X   Delta X     New X
                                 (Linear)    (Quad)   (Total)
    R1        2.62629   0.00011   0.00034   0.00000   0.00032   2.62660
    R2        2.64260   0.00008  -0.00069   0.00000  -0.00068   2.64191
    R3        2.05169  -0.00016  -0.00040   0.00000  -0.00040   2.05129
    R4        2.63450  -0.00002   0.00097   0.00000   0.00094   2.63544
    R5        2.05047  -0.00016  -0.00020   0.00000  -0.00020   2.05026
    R6        2.62233   0.00004   0.00015   0.00000   0.00014   2.62247
    R7        2.04878  -0.00001  -0.00014   0.00000  -0.00014   2.04865
    R8        2.63935   0.00131   0.00173   0.00000   0.00175   2.64110
    R9        2.05227   0.00012  -0.00044   0.00000  -0.00044   2.05184
   R10        2.64780  -0.00299  -0.00303   0.00000  -0.00301   2.64479
   R11        3.36426  -0.00186  -0.01224   0.00000  -0.01214   3.35211
   R12        3.33616   0.00089   0.00050   0.00000   0.00040   3.33655
   R13        3.33640   0.00051   0.00656   0.00000   0.00644   3.34285
   R14        2.65618  -0.00626  -0.00846   0.00000  -0.00842   2.64776
   R15        2.63737   0.00074   0.00186   0.00000   0.00187   2.63925
   R16        3.38490  -0.00933  -0.02598   0.00000  -0.02586   3.35904
   R17        2.63775  -0.00040   0.00189   0.00000   0.00190   2.63966
   R18        3.50909   0.00794   0.02272   0.00000   0.02272   3.53180
   R19        2.62552  -0.00151  -0.00144   0.00000  -0.00146   2.62406
   R20        2.04919   0.00100   0.00173   0.00000   0.00173   2.05092
   R21        2.63299   0.00000   0.00125   0.00000   0.00122   2.63422
   R22        2.04909  -0.00007   0.00004   0.00000   0.00004   2.04913
   R23        2.62664   0.00090   0.00066   0.00000   0.00064   2.62727
   R24        2.04964   0.00013   0.00023   0.00000   0.00023   2.04987
   R25        2.05061   0.00025   0.00065   0.00000   0.00065   2.05126
   R26        2.07336   0.00004  -0.00192   0.00000  -0.00192   2.07144
   R27        2.86276   0.01173   0.01592   0.00000   0.01592   2.87868
   R28        2.91692   0.00106  -0.00539   0.00000  -0.00539   2.91152
   R29        2.05907   0.00067  -0.00251   0.00000  -0.00251   2.05656
   R30        2.83068   0.01074   0.01625   0.00000   0.01625   2.84693
   R31        3.75176   0.00004   0.01534   0.00000   0.01534   3.76710
   R32        2.06772  -0.00011  -0.00130   0.00000  -0.00130   2.06641
   R33        2.89023  -0.00192  -0.00554   0.00000  -0.00554   2.88469
   R34        2.06596   0.00052   0.00269   0.00000   0.00269   2.06865
   R35        2.07171  -0.00032  -0.00073   0.00000  -0.00073   2.07098
   R36        2.06722  -0.00057  -0.00118   0.00000  -0.00118   2.06604
   R37        2.07038  -0.00047  -0.00106   0.00000  -0.00106   2.06933
   R38        2.63725   0.00462   0.01210   0.00000   0.01209   2.64934
   R39        2.63446   0.00350   0.00367   0.00000   0.00363   2.63808
   R40        2.62433   0.00015  -0.00392   0.00000  -0.00388   2.62044
   R41        2.05322   0.00014   0.00234   0.00000   0.00234   2.05556
   R42        2.62732   0.00412   0.01013   0.00000   0.01009   2.63741
   R43        2.03778  -0.00096   0.00232   0.00000   0.00232   2.04010
   R44        2.63673  -0.00046   0.00200   0.00000   0.00205   2.63878
   R45        2.05060   0.00029   0.00046   0.00000   0.00046   2.05106
   R46        2.62635   0.00062  -0.00089   0.00000  -0.00088   2.62547
   R47        2.04975   0.00052   0.00118   0.00000   0.00118   2.05093
   R48        2.05064   0.00038   0.00061   0.00000   0.00061   2.05124
    A1        2.10212   0.00035  -0.00056   0.00000  -0.00050   2.10162
    A2        2.09402  -0.00018  -0.00027   0.00000  -0.00027   2.09375
    A3        2.08700  -0.00017   0.00079   0.00000   0.00079   2.08779
    A4        2.10667  -0.00001   0.00114   0.00000   0.00114   2.10781
    A5        2.08217  -0.00015  -0.00183   0.00000  -0.00183   2.08034
    A6        2.09406   0.00017   0.00070   0.00000   0.00070   2.09476
    A7        2.08783  -0.00049  -0.00013   0.00000  -0.00012   2.08771
    A8        2.10477   0.00022  -0.00045   0.00000  -0.00045   2.10432
    A9        2.09046   0.00027   0.00064   0.00000   0.00064   2.09110
   A10        2.08647  -0.00033  -0.00240   0.00000  -0.00233   2.08414
   A11        2.09943  -0.00024   0.00247   0.00000   0.00246   2.10189
   A12        2.09677   0.00060   0.00026   0.00000   0.00025   2.09702
   A13        2.11779   0.00083   0.00310   0.00000   0.00304   2.12083
   A14        1.99546   0.00257   0.01048   0.00000   0.01027   2.00573
   A15        2.16979  -0.00339  -0.01414   0.00000  -0.01380   2.15599
   A16        2.06369  -0.00030  -0.00056   0.00000  -0.00053   2.06316
   A17        2.03985  -0.00012   0.00194   0.00000   0.00182   2.04167
   A18        2.17953   0.00041  -0.00150   0.00000  -0.00140   2.17813
   A19        1.81905  -0.00049  -0.00432   0.00000  -0.00446   1.81460
   A20        2.18953  -0.00056  -0.00488   0.00000  -0.00474   2.18479
   A21        2.02496   0.00259   0.00888   0.00000   0.00874   2.03370
   A22        2.06847  -0.00204  -0.00401   0.00000  -0.00401   2.06446
   A23        2.15239   0.00036  -0.00697   0.00000  -0.00651   2.14588
   A24        2.11054   0.00380   0.00802   0.00000   0.00797   2.11851
   A25        2.01942  -0.00413  -0.00047   0.00000  -0.00067   2.01875
   A26        1.82705   0.00350   0.00702   0.00000   0.00668   1.83372
   A27        1.82143  -0.00008   0.05898   0.00000   0.05871   1.88014
   A28        1.98908  -0.00440  -0.08584   0.00000  -0.08602   1.90306
   A29        2.08772  -0.00092  -0.00306   0.00000  -0.00301   2.08472
   A30        2.09660   0.00022  -0.00146   0.00000  -0.00148   2.09512
   A31        2.09827   0.00071   0.00481   0.00000   0.00480   2.10306
   A32        2.09102  -0.00121  -0.00329   0.00000  -0.00329   2.08774
   A33        2.08768   0.00055   0.00285   0.00000   0.00285   2.09054
   A34        2.10435   0.00067   0.00049   0.00000   0.00049   2.10485
   A35        2.10328   0.00040   0.00408   0.00000   0.00407   2.10735
   A36        2.09813  -0.00036  -0.00179   0.00000  -0.00179   2.09634
   A37        2.08154  -0.00004  -0.00235   0.00000  -0.00234   2.07920
   A38        2.10306   0.00000  -0.00155   0.00000  -0.00150   2.10156
   A39        2.08457   0.00031   0.00425   0.00000   0.00423   2.08880
   A40        2.09549  -0.00031  -0.00265   0.00000  -0.00267   2.09282
   A41        1.69512  -0.00351   0.01761   0.00000   0.01757   1.71269
   A42        1.96975   0.00721   0.01901   0.00000   0.01932   1.98908
   A43        1.89455   0.00011  -0.01629   0.00000  -0.01621   1.87834
   A44        1.87493  -0.00161  -0.00912   0.00000  -0.00917   1.86576
   A45        1.83600   0.00459   0.03827   0.00000   0.03821   1.87421
   A46        2.13567  -0.00646  -0.03550   0.00000  -0.03550   2.10017
   A47        1.88827  -0.00683  -0.00414   0.00000  -0.00412   1.88415
   A48        2.07328   0.02116   0.06500   0.00000   0.06503   2.13831
   A49        1.83520  -0.00343  -0.00668   0.00000  -0.00684   1.82836
   A50        1.92649  -0.00587  -0.02487   0.00000  -0.02457   1.90193
   A51        1.78365   0.00241  -0.00869   0.00000  -0.00846   1.77519
   A52        1.93306  -0.00992  -0.03196   0.00000  -0.03182   1.90123
   A53        1.88689  -0.00057  -0.00546   0.00000  -0.00548   1.88140
   A54        1.93676   0.00248   0.01742   0.00000   0.01743   1.95419
   A55        1.95336  -0.00088  -0.00975   0.00000  -0.00967   1.94369
   A56        1.93290  -0.00139  -0.01486   0.00000  -0.01489   1.91801
   A57        1.84982   0.00047   0.00039   0.00000   0.00039   1.85021
   A58        1.90245  -0.00025   0.01071   0.00000   0.01071   1.91316
   A59        1.94553   0.00027   0.00679   0.00000   0.00679   1.95232
   A60        1.92557  -0.00038  -0.00300   0.00000  -0.00300   1.92257
   A61        1.93671  -0.00022  -0.00382   0.00000  -0.00382   1.93289
   A62        1.87849   0.00013   0.00109   0.00000   0.00109   1.87958
   A63        1.88853   0.00004  -0.00089   0.00000  -0.00090   1.88763
   A64        1.88690   0.00018  -0.00019   0.00000  -0.00018   1.88672
   A65        2.08214  -0.01227  -0.06445   0.00000  -0.06432   2.01782
   A66        2.12224   0.01661   0.07328   0.00000   0.07336   2.19560
   A67        2.07573  -0.00426  -0.00717   0.00000  -0.00719   2.06854
   A68        2.10085   0.00370   0.01412   0.00000   0.01413   2.11498
   A69        2.09344  -0.00177  -0.00837   0.00000  -0.00836   2.08508
   A70        2.08820  -0.00190  -0.00537   0.00000  -0.00534   2.08286
   A71        2.11041  -0.00025  -0.00966   0.00000  -0.00957   2.10085
   A72        2.10688   0.00257   0.03007   0.00000   0.03035   2.13723
   A73        2.06438  -0.00227  -0.01955   0.00000  -0.01927   2.04511
   A74        2.09890  -0.00033  -0.00688   0.00000  -0.00682   2.09208
   A75        2.08722   0.00028   0.00336   0.00000   0.00335   2.09057
   A76        2.09703   0.00005   0.00350   0.00000   0.00348   2.10052
   A77        2.09112   0.00187   0.01315   0.00000   0.01310   2.10422
   A78        2.08670  -0.00067  -0.00805   0.00000  -0.00800   2.07870
   A79        2.10527  -0.00120  -0.00505   0.00000  -0.00500   2.10027
   A80        2.08905  -0.00072  -0.00339   0.00000  -0.00337   2.08568
   A81        2.09599   0.00028   0.00277   0.00000   0.00276   2.09875
   A82        2.09809   0.00045   0.00066   0.00000   0.00065   2.09874
    D1       -0.04326   0.00059   0.01303   0.00000   0.01303  -0.03023
    D2        3.12434   0.00031   0.01235   0.00000   0.01236   3.13670
    D3        3.10774   0.00030  -0.00380   0.00000  -0.00381   3.10393
    D4       -0.00784   0.00002  -0.00448   0.00000  -0.00449  -0.01233
    D5        0.02988  -0.00052  -0.02159   0.00000  -0.02160   0.00828
    D6       -3.09647   0.00057  -0.01542   0.00000  -0.01545  -3.11192
    D7       -3.12109  -0.00023  -0.00482   0.00000  -0.00482  -3.12591
    D8        0.03575   0.00086   0.00135   0.00000   0.00133   0.03708
    D9        0.00565  -0.00003   0.00662   0.00000   0.00663   0.01227
   D10       -3.11825  -0.00023   0.00081   0.00000   0.00079  -3.11746
   D11        3.12105   0.00025   0.00727   0.00000   0.00727   3.12833
   D12       -0.00285   0.00005   0.00145   0.00000   0.00144  -0.00141
   D13        0.04402  -0.00064  -0.01702   0.00000  -0.01704   0.02698
   D14       -3.13212   0.00020   0.00002   0.00000  -0.00002  -3.13214
   D15       -3.11511  -0.00044  -0.01126   0.00000  -0.01127  -3.12638
   D16       -0.00807   0.00040   0.00578   0.00000   0.00575  -0.00232
   D17       -0.05760   0.00067   0.00803   0.00000   0.00805  -0.04955
   D18        3.10141   0.00027   0.02763   0.00000   0.02752   3.12892
   D19        3.11849  -0.00015  -0.00899   0.00000  -0.00896   3.10952
   D20       -0.00569  -0.00055   0.01060   0.00000   0.01050   0.00481
   D21        0.02040  -0.00010   0.01124   0.00000   0.01123   0.03164
   D22       -3.13777  -0.00130   0.00459   0.00000   0.00459  -3.13318
   D23       -3.14040   0.00040  -0.00967   0.00000  -0.00967   3.13311
   D24       -0.01539  -0.00080  -0.01632   0.00000  -0.01632  -0.03171
   D25        2.65843   0.00032  -0.04273   0.00000  -0.04262   2.61580
   D26       -1.52975  -0.00311  -0.11036   0.00000  -0.11051  -1.64026
   D27       -0.46516  -0.00014  -0.02300   0.00000  -0.02292  -0.48808
   D28        1.62985  -0.00357  -0.09062   0.00000  -0.09081   1.53904
   D29       -2.66146  -0.00121   0.01933   0.00000   0.01942  -2.64204
   D30        0.49651  -0.00003   0.02593   0.00000   0.02601   0.52252
   D31       -0.50810  -0.00001   0.00516   0.00000   0.00507  -0.50304
   D32        2.65698   0.00062   0.00564   0.00000   0.00552   2.66250
   D33        0.03727   0.00001  -0.04337   0.00000  -0.04346  -0.00618
   D34        3.13292   0.00048  -0.00883   0.00000  -0.00887   3.12405
   D35       -3.12834  -0.00057  -0.04370   0.00000  -0.04377   3.11108
   D36       -0.03269  -0.00011  -0.00916   0.00000  -0.00918  -0.04187
   D37        3.09564  -0.00013   0.01110   0.00000   0.01114   3.10678
   D38       -0.03334  -0.00049   0.00363   0.00000   0.00367  -0.02967
   D39       -0.02417   0.00043   0.01157   0.00000   0.01159  -0.01259
   D40        3.13003   0.00008   0.00411   0.00000   0.00412   3.13415
   D41        0.45179   0.00103   0.05400   0.00000   0.05389   0.50567
   D42       -1.52731   0.00114   0.02152   0.00000   0.02170  -1.50561
   D43       -2.64606   0.00040   0.02113   0.00000   0.02090  -2.62516
   D44        1.65803   0.00051  -0.01135   0.00000  -0.01129   1.64674
   D45        0.06943  -0.00036  -0.00241   0.00000  -0.00238   0.06704
   D46       -3.10915   0.00012   0.00915   0.00000   0.00918  -3.09997
   D47       -3.11477   0.00016   0.02964   0.00000   0.02965  -3.08512
   D48       -0.01016   0.00064   0.04120   0.00000   0.04121   0.03105
   D49        0.97304  -0.00297  -0.02866   0.00000  -0.02919   0.94385
   D50       -0.98777  -0.00159  -0.03390   0.00000  -0.03423  -1.02200
   D51        2.87014   0.00064   0.01546   0.00000   0.01496   2.88511
   D52        2.95548  -0.00093  -0.03086   0.00000  -0.03048   2.92499
   D53        0.99467   0.00045  -0.03611   0.00000  -0.03553   0.95914
   D54       -1.43060   0.00268   0.01326   0.00000   0.01366  -1.41693
   D55       -0.04893   0.00065   0.01187   0.00000   0.01187  -0.03707
   D56        3.10957   0.00038   0.00710   0.00000   0.00709   3.11666
   D57        3.12968   0.00019   0.00037   0.00000   0.00039   3.13007
   D58        0.00499  -0.00008  -0.00440   0.00000  -0.00439   0.00061
   D59       -0.00736  -0.00018  -0.00922   0.00000  -0.00923  -0.01658
   D60       -3.12534  -0.00022  -0.00664   0.00000  -0.00663  -3.13198
   D61        3.11716   0.00010  -0.00439   0.00000  -0.00439   3.11278
   D62       -0.00082   0.00006  -0.00180   0.00000  -0.00179  -0.00262
   D63        0.04441  -0.00031  -0.00258   0.00000  -0.00257   0.04185
   D64       -3.10987   0.00005   0.00494   0.00000   0.00497  -3.10490
   D65       -3.12056  -0.00028  -0.00513   0.00000  -0.00513  -3.12569
   D66        0.00834   0.00008   0.00239   0.00000   0.00241   0.01075
   D67        0.83007  -0.00041   0.04276   0.00000   0.04266   0.87273
   D68       -1.38277  -0.00317   0.02631   0.00000   0.02631  -1.35645
   D69        2.72589  -0.00190   0.02857   0.00000   0.02862   2.75451
   D70       -1.01760   0.00134   0.01834   0.00000   0.01820  -0.99940
   D71        3.05274  -0.00142   0.00189   0.00000   0.00186   3.05460
   D72        0.87821  -0.00015   0.00416   0.00000   0.00417   0.88238
   D73       -3.14012   0.00130   0.00004   0.00000   0.00002  -3.14010
   D74        0.93022  -0.00146  -0.01641   0.00000  -0.01632   0.91391
   D75       -1.24430  -0.00019  -0.01415   0.00000  -0.01401  -1.25831
   D76        2.63343   0.00218   0.00880   0.00000   0.00867   2.64210
   D77       -1.52686   0.00164  -0.00248   0.00000  -0.00262  -1.52948
   D78        0.60262   0.00246   0.01697   0.00000   0.01686   0.61948
   D79       -1.85030   0.00019   0.03784   0.00000   0.03778  -1.81253
   D80        0.27259  -0.00036   0.02656   0.00000   0.02649   0.29908
   D81        2.40207   0.00046   0.04601   0.00000   0.04597   2.44805
   D82        0.29035  -0.00251   0.03355   0.00000   0.03373   0.32408
   D83        2.41325  -0.00306   0.02227   0.00000   0.02244   2.43569
   D84       -1.74046  -0.00223   0.04172   0.00000   0.04192  -1.69853
   D85        3.03038  -0.00193  -0.20216   0.00000  -0.20224   2.82814
   D86       -0.02599  -0.00280  -0.23307   0.00000  -0.23306  -0.25906
   D87        0.83577  -0.00471  -0.22885   0.00000  -0.22908   0.60669
   D88       -2.22060  -0.00559  -0.25976   0.00000  -0.25990  -2.48050
   D89       -1.12675   0.00122  -0.18959   0.00000  -0.18941  -1.31617
   D90        2.10006   0.00034  -0.22050   0.00000  -0.22023   1.87982
   D91        1.04974   0.00007  -0.00194   0.00000  -0.00197   1.04777
   D92        3.13580   0.00015   0.00184   0.00000   0.00181   3.13761
   D93       -1.05650  -0.00002  -0.00277   0.00000  -0.00281  -1.05931
   D94       -3.13772   0.00007  -0.00741   0.00000  -0.00741   3.13806
   D95       -1.05166   0.00015  -0.00363   0.00000  -0.00363  -1.05528
   D96        1.03923  -0.00001  -0.00825   0.00000  -0.00825   1.03099
   D97       -1.10916  -0.00031  -0.00923   0.00000  -0.00920  -1.11836
   D98        0.97690  -0.00022  -0.00545   0.00000  -0.00542   0.97149
   D99        3.06779  -0.00039  -0.01006   0.00000  -0.01004   3.05775
   D100      -3.04431  -0.00144  -0.04619   0.00000  -0.04660  -3.09091
   D101       0.05717  -0.00090  -0.03088   0.00000  -0.03127   0.02590
   D102       0.01435   0.00046  -0.01402   0.00000  -0.01387   0.00048
   D103       3.11583   0.00100   0.00129   0.00000   0.00145   3.11728
   D104       3.05909  -0.00018   0.02546   0.00000   0.02493   3.08402
   D105      -0.02253  -0.00124  -0.03465   0.00000  -0.03473  -0.05726
   D106       0.00241  -0.00067  -0.00415   0.00000  -0.00416  -0.00175
   D107      -3.07920  -0.00173  -0.06426   0.00000  -0.06382   3.14016
   D108      -0.02755   0.00010   0.02522   0.00000   0.02507  -0.00248
   D109       3.12194   0.00006   0.01163   0.00000   0.01157   3.13350
   D110      -3.12915  -0.00044   0.00999   0.00000   0.00983  -3.11932
   D111       0.02034  -0.00048  -0.00360   0.00000  -0.00367   0.01667
   D112      -0.00600   0.00032   0.01119   0.00000   0.01109   0.00509
   D113      -3.13251  -0.00015  -0.00498   0.00000  -0.00508  -3.13758
   D114       3.07704   0.00152   0.06915   0.00000   0.06934  -3.13681
   D115      -0.04947   0.00105   0.05298   0.00000   0.05318   0.00371
   D116       0.02378  -0.00052  -0.01803   0.00000  -0.01805   0.00573
   D117      -3.12906  -0.00012  -0.01239   0.00000  -0.01233  -3.14139
   D118      -3.12575  -0.00048  -0.00437   0.00000  -0.00448  -3.13023
   D119       0.00459  -0.00007   0.00128   0.00000   0.00125   0.00584
   D120      -0.00706   0.00028  -0.00009   0.00000   0.00002  -0.00704
   D121      -3.13739  -0.00013  -0.00574   0.00000  -0.00572   3.14007
   D122       3.11928   0.00075   0.01627   0.00000   0.01636   3.13564
   D123      -0.01105   0.00035   0.01061   0.00000   0.01062  -0.00043
         Item               Value     Threshold  Converged?
 Maximum Force            0.021158     0.000450     NO 
 RMS     Force            0.002868     0.000300     NO 
 Maximum Displacement     0.800587     0.001800     NO 
 RMS     Displacement     0.158515     0.001200     NO 
 Predicted change in Energy=-6.505531D-04
 GradGradGradGradGradGradGradGradGradGradGradGradGradGradGradGradGradGrad

                          Input orientation:                          
 ---------------------------------------------------------------------
 Center     Atomic      Atomic             Coordinates (Angstroms)
 Number     Number       Type             X           Y           Z
 ---------------------------------------------------------------------
      1          6           0        2.925982   -1.307506   -2.416791
      2          6           0        3.670909   -2.424826   -2.058173
      3          6           0        3.757771   -2.826708   -0.725548
      4          6           0        3.080814   -2.111258    0.252061
      5          6           0        2.295048   -1.016590   -0.118868
      6          6           0        2.220065   -0.587009   -1.448761
      7         16           0        1.267041    0.788890   -2.010980
      8          6           0        1.246154    1.888525   -0.625490
      9          6           0        1.331906    1.497111    0.717128
     10         16           0        1.467782   -0.201749    1.222122
     11          6           0        1.328603    2.437022    1.750441
     12          6           0        1.157962    3.781816    1.449442
     13          6           0        1.037050    4.180071    0.119060
     14          6           0        1.105034    3.248427   -0.910665
     15          1           0        0.912430    5.229472   -0.125678
     16          1           0        1.043445    3.577488   -1.943231
     17          1           0        1.434951    2.112370    2.780569
     18          1           0        1.131260    4.513532    2.249252
     19          1           0        2.895754   -0.985849   -3.453092
     20          1           0        3.146312   -2.407245    1.294670
     21          1           0        4.207397   -2.972001   -2.826225
     22          1           0        4.357741   -3.685500   -0.446659
     23          6           0       -0.245643   -0.934733    1.363119
     24          1           0        0.042900   -1.989276    1.442172
     25          6           0       -1.083010   -0.798385    0.097903
     26          1           0       -0.485539   -1.153176   -0.739661
     27          6           0       -0.822978   -0.511916    2.727561
     28          1           0       -1.911168   -0.465921    2.630254
     29          6           0       -0.441475   -1.489046    3.836574
     30          1           0        0.645024   -1.562815    3.959480
     31          1           0       -0.862111   -1.159307    4.790326
     32          1           0       -0.829278   -2.490323    3.621705
     33          1           0       -0.501356    0.498098    3.000983
     34          6           0       -1.756396    0.491506   -0.292442
     35          6           0       -2.150567    0.587451   -1.634432
     36          6           0       -1.956393    1.593150    0.541367
     37          6           0       -2.726578    1.746387   -2.132384
     38          1           0       -1.981140   -0.253446   -2.303315
     39          6           0       -2.534615    2.760823    0.041307
     40          1           0       -1.678163    1.588294    1.584463
     41          6           0       -2.924607    2.842083   -1.289694
     42          1           0       -3.016382    1.798517   -3.177051
     43          1           0       -2.677091    3.606183    0.706851
     44          1           0       -3.375121    3.752266   -1.672906
     45         35           0       -2.462883   -2.229486    0.245543
 ---------------------------------------------------------------------
                    Distance matrix (angstroms):
                    1          2          3          4          5
     1  C    0.000000
     2  C    1.389938   0.000000
     3  C    2.420775   1.394613   0.000000
     4  C    2.791552   2.404937   1.387753   0.000000
     5  C    2.400658   2.763518   2.405026   1.397611   0.000000
     6  C    1.398040   2.419485   2.811375   2.440701   1.399563
     7  S    2.704005   4.013575   4.574781   4.101462   2.810097
     8  C    4.030532   5.151409   5.343375   4.487130   3.129941
     9  C    4.497599   5.343671   5.163481   4.036743   2.818727
    10  S    4.073172   4.533892   3.990974   2.681253   1.773862
    11  C    5.825713   6.605264   6.303827   5.099240   4.044226
    12  C    6.631354   7.559146   7.427124   6.313431   5.174674
    13  C    6.333412   7.436547   7.563772   6.616305   5.352051
    14  C    5.132328   6.331374   6.631632   5.829397   4.498160
    15  H    7.213575   8.362537   8.564919   7.663609   6.397262
    16  H    5.256555   6.553210   7.061448   6.428999   5.099055
    17  H    6.397755   6.999935   6.487128   5.190496   4.351653
    18  H    7.673165   8.552458   8.344286   7.188698   6.127368
    19  H    1.085494   2.148795   3.401667   3.876720   3.388045
    20  H    3.877230   3.393681   2.152001   1.085786   2.157930
    21  H    2.140141   1.084952   2.153165   3.389087   3.848441
    22  H    3.403852   2.158244   1.084097   2.144059   3.388987
    23  C    4.948320   5.409713   4.895857   3.699186   2.942464
    24  H    4.865035   5.060097   4.381846   3.264992   2.907772
    25  C    4.759717   5.467516   5.312752   4.368620   3.392032
    26  H    3.804610   4.542206   4.561424   3.823652   2.852316
    27  C    6.414984   6.837946   6.185910   4.891379   4.251933
    28  H    7.041232   7.548394   6.997971   5.769127   5.055014
    29  C    7.104737   7.248134   6.343182   5.063833   4.832938
    30  H    6.776783   6.790523   5.765076   4.469767   4.433268
    31  H    8.143350   8.309739   7.385689   6.086766   5.838511
    32  H    7.208638   7.246861   6.328726   5.175617   5.091678
    33  H    6.660264   7.179578   6.563652   5.215099   4.455067
    34  C    5.447381   6.409247   6.450128   5.519915   4.326509
    35  C    5.474879   6.568330   6.884113   6.181363   4.963203
    36  C    6.403287   7.387034   7.334295   6.259377   5.032038
    37  C    6.431064   7.637564   8.058485   7.368366   6.074950
    38  H    5.020335   6.059757   6.484299   5.966976   4.862097
    39  C    7.239590   8.355077   8.450011   7.437381   6.133527
    40  H    6.752321   7.614888   7.374129   6.173318   5.047094
    41  C    7.260773   8.475361   8.781095   7.935849   6.595832
    42  H    6.748115   7.988015   8.561059   8.013798   6.744524
    43  H    8.080588   9.182350   9.210934   8.127081   6.839152
    44  H    8.115329   9.378244   9.749797   8.931155   7.570194
    45  Br   6.080948   6.555049   6.324257   5.544962   4.923598
                    6          7          8          9         10
     6  C    0.000000
     7  S    1.765628   0.000000
     8  C    2.784698   1.768958   0.000000
     9  C    3.134239   2.819283   1.401136   0.000000
    10  S    2.801422   3.387419   2.798577   1.777528   0.000000
    11  C    4.491588   4.107118   2.439815   1.396847   2.694736
    12  C    5.349231   4.576464   2.810280   2.405498   4.002056
    13  C    5.155835   4.011244   2.418526   2.764580   4.539011
    14  C    4.030311   2.699307   1.396629   2.401726   4.072355
    15  H    6.106710   4.837239   3.394571   3.849260   5.623445
    16  H    4.355683   2.798368   2.151774   3.389497   4.947945
    17  H    5.078413   4.973805   3.418624   2.155679   2.790158
    18  H    6.393458   5.660474   3.894612   3.389168   4.837573
    19  H    2.152435   2.807506   4.356436   5.099161   4.950913
    20  H    3.420176   4.967319   5.074569   4.343917   2.772533
    21  H    3.396334   4.842997   6.102205   6.387234   5.618621
    22  H    3.895448   5.658595   6.386212   6.113062   4.824232
    23  C    3.755968   4.079660   3.761756   2.969820   1.868949
    24  H    3.881224   4.597933   4.556357   3.787099   2.296512
    25  C    3.653376   3.534058   3.628744   3.388888   2.850681
    26  H    2.853710   2.908506   3.501962   3.528365   2.927331
    27  C    5.167921   5.339854   4.613716   3.566729   2.758647
    28  H    5.806902   5.763386   5.109987   4.246301   3.670140
    29  C    5.986003   6.503992   5.845177   4.668293   3.483929
    30  H    5.716819   6.447000   5.770187   4.510854   3.165843
    31  H    6.982374   7.388269   6.562403   5.334905   4.367769
    32  H    6.215362   6.846527   6.443632   5.385806   4.033863
    33  H    5.327645   5.322740   4.258918   3.094329   2.744383
    34  C    4.279312   3.490413   3.328346   3.401188   3.629025
    35  C    4.529488   3.444186   3.774715   4.299411   4.677092
    36  C    5.114343   4.189491   3.421273   3.294393   3.925565
    37  C    5.511929   4.108593   4.251298   4.965194   5.713195
    38  H    4.300193   3.423830   4.221204   4.812879   4.932184
    39  C    6.002938   4.748999   3.936971   4.123553   5.117649
    40  H    5.397089   4.715981   3.677725   3.133863   3.637652
    41  C    6.184790   4.722899   4.329630   4.894302   5.904847
    42  H    6.008169   4.552668   4.968680   5.844919   6.592534
    43  H    6.797916   5.556970   4.485235   4.529939   5.652063
    44  H    7.084184   5.517750   5.091837   5.740566   6.889785
    45  Br   5.243892   5.302341   5.610140   5.339507   4.529409
                   11         12         13         14         15
    11  C    0.000000
    12  C    1.388592   0.000000
    13  C    2.405125   1.393967   0.000000
    14  C    2.791030   2.420209   1.390294   0.000000
    15  H    3.389808   2.153369   1.084743   2.139589   0.000000
    16  H    3.876234   3.400750   2.148532   1.085480   2.459616
    17  H    1.085299   2.153061   3.393722   3.876169   4.293673
    18  H    2.144679   1.084350   2.158191   3.403858   2.490130
    19  H    6.422520   7.055877   6.549945   5.253542   7.323624
    20  H    5.194104   6.502458   7.015966   6.404447   8.082515
    21  H    7.647932   8.555374   8.359303   7.210253   9.241965
    22  H    7.175528   8.342337   8.556532   7.672988   9.562945
    23  C    3.741257   4.921727   5.417953   4.949065   6.446322
    24  H    4.619543   5.877833   6.387473   5.839307   7.438048
    25  C    4.360575   5.275117   5.411112   4.709717   6.353489
    26  H    4.730881   5.643351   5.612415   4.683297   6.562734
    27  C    3.778928   4.898351   5.681437   5.576208   6.641998
    28  H    4.438160   5.371885   6.048416   5.952475   6.928590
    29  C    4.785305   6.003215   6.938649   6.882705   7.916501
    30  H    4.620155   5.926928   6.919773   6.861339   7.930649
    31  H    5.193622   6.297372   7.344148   7.469878   8.254247
    32  H    5.695332   6.928750   7.761821   7.564204   8.756235
    33  H    2.944832   3.992922   4.922307   5.044382   5.844716
    34  C    4.180385   4.727979   4.645233   4.021268   5.440475
    35  C    5.194507   5.537203   5.112980   4.266564   5.762521
    36  C    3.600719   3.913319   3.978845   3.771031   4.679523
    37  C    5.656660   5.662341   5.015647   4.293014   5.422281
    38  H    5.884382   6.341963   5.885020   4.871043   6.570939
    39  C    4.236796   4.081716   3.844100   3.793555   4.243140
    40  H    3.128662   3.587948   4.029528   4.089974   4.784760
    41  C    5.243691   5.005332   4.412429   4.067774   4.666628
    42  H    6.600512   6.539347   5.741643   4.921871   6.043003
    43  H    4.301348   3.910233   3.803905   4.129021   4.026516
    44  H    5.964410   5.504433   4.781361   4.572380   4.791570
    45  Br   6.198095   7.120088   7.303969   6.638853   8.195523
                   16         17         18         19         20
    16  H    0.000000
    17  H    4.961264   0.000000
    18  H    4.296603   2.477924   0.000000
    19  H    5.151192   7.112766   8.116240   0.000000
    20  H    7.122014   5.056043   7.271094   4.962297   0.000000
    21  H    7.327079   8.060609   9.552815   2.461335   4.292624
    22  H    8.122517   7.250723   9.214241   4.296995   2.476635
    23  C    5.740543   3.757446   5.688997   5.750380   3.698423
    24  H    6.591731   4.533499   6.642471   5.754065   3.134904
    25  C    5.276012   4.691409   6.143920   5.336223   4.680582
    26  H    5.115228   5.171469   6.607512   4.338646   4.347589
    27  C    6.482519   3.462359   5.413220   7.228696   4.626091
    28  H    6.782010   4.226901   5.847776   7.770710   5.579483
    29  C    7.828212   4.195989   6.405001   8.033028   4.491835
    30  H    7.837312   3.939645   6.331137   7.768199   3.751096
    31  H    8.450395   4.474314   6.527763   9.061214   5.463005
    32  H    8.443574   5.197982   7.401440   8.135850   4.607311
    33  H    6.026135   2.530562   4.399346   7.442952   4.965683
    34  C    4.481908   4.717551   5.565560   5.815048   5.912548
    35  C    4.386046   5.888426   6.423979   5.590005   6.753131
    36  C    4.371482   4.096929   4.580295   6.793399   6.527497
    37  C    4.195448   6.448983   6.460552   6.389053   7.967948
    38  H    4.894266   6.566022   7.289512   5.063842   6.623829
    39  C    4.172272   4.866365   4.624462   7.465741   7.781566
    40  H    4.879412   3.375916   4.109965   7.274881   6.270875
    41  C    4.088199   6.008767   5.636306   7.294516   8.431515
    42  H    4.601005   7.443528   7.349762   6.540814   8.698478
    43  H    4.567947   4.841557   4.207828   8.333576   8.391595
    44  H    4.430277   6.757181   6.022484   8.058702   9.448554
    45  Br   7.127834   6.361697   7.899431   6.628840   5.709232
                   21         22         23         24         25
    21  H    0.000000
    22  H    2.488779   0.000000
    23  C    6.444425   5.659784   0.000000
    24  H    6.043840   5.006267   1.096160   0.000000
    25  C    6.423670   6.183345   1.523334   2.119659   0.000000
    26  H    5.448442   5.473196   2.127662   2.395560   1.088284
    27  C    7.886775   6.854718   1.540712   2.141159   2.657966
    28  H    8.572657   7.689753   2.144620   2.747823   2.684992
    29  C    8.258575   6.797276   2.542360   2.493594   3.855676
    30  H    7.792439   6.140368   2.815824   2.623216   4.299097
    31  H    9.327252   7.813739   3.489444   3.566235   4.711464
    32  H    8.196091   6.699641   2.803873   2.400438   3.917169
    33  H    8.256530   7.280079   2.191117   2.985487   3.232191
    34  C    7.347296   7.406337   2.656579   3.521452   1.506530
    35  C    7.383345   7.875722   3.864077   4.573436   2.461951
    36  C    8.376967   8.289067   3.161034   4.200285   2.584356
    37  C    8.415736   9.084858   5.055886   5.865376   3.761829
    38  H    6.779526   7.443627   4.113252   4.597664   2.620962
    39  C    9.302835   9.449749   4.543535   5.582960   3.844258
    40  H    8.653917   8.268645   2.909772   3.972570   2.874074
    41  C    9.328986   9.815938   5.336535   6.293745   4.309282
    42  H    8.663943   9.586823   5.980033   6.711468   4.605122
    43  H   10.156343  10.197455   5.192548   6.264839   4.723572
    44  H   10.200025  10.799130   6.401488   7.372373   5.394253
    45  Br   7.381037   7.008568   2.800270   2.787215   1.993464
                   26         27         28         29         30
    26  H    0.000000
    27  C    3.542133   0.000000
    28  H    3.723045   1.093500   0.000000
    29  C    4.588755   1.526512   2.159164   0.000000
    30  H    4.850557   2.185645   3.082878   1.095914   0.000000
    31  H    5.542797   2.162325   2.499443   1.093301   1.767648
    32  H    4.574673   2.171089   2.500333   1.095040   1.774240
    33  H    4.088932   1.094681   1.747667   2.156511   2.545637
    34  C    2.126043   3.316404   3.079411   4.764490   5.297725
    35  C    2.569575   4.690211   4.399370   6.096289   6.612929
    36  C    3.368493   3.239656   2.933473   4.759548   5.330195
    37  C    3.920383   5.687063   5.314313   7.163671   7.709042
    38  H    2.343363   5.168932   4.938638   6.449458   6.916197
    39  C    4.486425   4.566889   4.183683   6.070146   6.645000
    40  H    3.786761   2.539468   2.316845   4.008918   4.579017
    41  C    4.713139   5.639547   5.228379   7.155645   7.726528
    42  H    4.588957   6.709214   6.330400   8.162668   8.696811
    43  H    5.435696   4.947700   4.568167   6.383926   6.952308
    44  H    5.769228   6.637830   6.201084   8.150583   8.725562
    45  Br   2.457429   3.435076   3.016853   4.186866   4.888442
                   31         32         33         34         35
    31  H    0.000000
    32  H    1.771541   0.000000
    33  H    2.465539   3.069769   0.000000
    34  C    5.418436   5.007134   3.524459   0.000000
    35  C    6.781505   6.232614   4.920869   1.401969   0.000000
    36  C    5.179491   5.237711   3.060389   1.396014   2.404836
    37  C    7.735839   7.393173   5.732477   2.429274   1.386679
    38  H    7.238270   6.437101   5.557891   2.156171   1.087758
    39  C    6.381055   6.580422   4.244260   2.422151   2.771126
    40  H    4.300327   4.637465   2.140077   2.175278   3.403842
    41  C    7.565161   7.546311   5.456768   2.807926   2.408599
    42  H    8.767480   8.330705   6.795921   3.408345   2.143825
    43  H    6.532903   7.005582   4.433628   3.398159   3.856369
    44  H    8.497772   8.572289   6.379135   3.893394   3.393681
    45  Br   4.935870   3.759677   4.345083   2.862228   3.401026
                   36         37         38         39         40
    36  C    0.000000
    37  C    2.786685   0.000000
    38  H    3.391570   2.141081   0.000000
    39  C    1.395658   2.406421   3.858679   0.000000
    40  H    1.079576   3.865115   4.312612   2.118882   0.000000
    41  C    2.418690   1.396385   3.391144   1.389339   3.374372
    42  H    3.872000   1.085372   2.458799   3.393517   4.950458
    43  H    2.144550   3.394487   4.943904   1.085303   2.416596
    44  H    3.402584   2.157610   4.287929   2.151264   4.262967
    45  Br   3.867375   4.640220   3.260902   4.995001   4.121158
                   41         42         43         44         45
    41  C    0.000000
    42  H    2.158603   0.000000
    43  H    2.152047   4.297379   0.000000
    44  H    1.085471   2.491643   2.484316   0.000000
    45  Br   5.318924   5.314632   5.857792   6.347754   0.000000
 Stoichiometry    C22H20BrS2(1+)
 Framework group  C1[X(C22H20BrS2)]
 Deg. of freedom   129
 Full point group                 C1      NOp   1
 Largest Abelian subgroup         C1      NOp   1
 Largest concise Abelian subgroup C1      NOp   1
                         Standard orientation:                         
 ---------------------------------------------------------------------
 Center     Atomic      Atomic             Coordinates (Angstroms)
 Number     Number       Type             X           Y           Z
 ---------------------------------------------------------------------
      1          6           0        3.428863    0.824847   -1.911161
      2          6           0        4.603641    0.169519   -1.561346
      3          6           0        4.736523   -0.439527   -0.313808
      4          6           0        3.678291   -0.403367    0.583241
      5          6           0        2.482415    0.215814    0.209329
      6          6           0        2.344660    0.853270   -1.028997
      7         16           0        0.881653    1.671211   -1.583999
      8          6           0        0.127776    2.255444   -0.094182
      9          6           0        0.253079    1.652268    1.164253
     10         16           0        1.203839    0.175585    1.438236
     11          6           0       -0.361848    2.194448    2.295220
     12          6           0       -1.178865    3.309044    2.159768
     13          6           0       -1.338792    3.897788    0.906393
     14          6           0       -0.674113    3.393472   -0.205715
     15          1           0       -1.968028    4.774078    0.793059
     16          1           0       -0.781555    3.883002   -1.168567
     17          1           0       -0.218726    1.731184    3.266187
     18          1           0       -1.677393    3.720362    3.030459
     19          1           0        3.352172    1.324462   -2.871786
     20          1           0        3.770483   -0.865622    1.561377
     21          1           0        5.431099    0.155893   -2.262951
     22          1           0        5.662204   -0.930525   -0.035776
     23          6           0        0.129375   -1.314115    1.092853
     24          1           0        0.918332   -2.075026    1.081587
     25          6           0       -0.503994   -1.312370   -0.292566
     26          1           0        0.281563   -1.118333   -1.020310
     27          6           0       -0.734998   -1.565705    2.343195
     28          1           0       -1.665210   -2.038868    2.016754
     29          6           0       -0.025705   -2.459371    3.357347
     30          1           0        0.914779   -2.016370    3.704145
     31          1           0       -0.662282   -2.614965    4.232485
     32          1           0        0.198695   -3.438529    2.921448
     33          1           0       -1.026437   -0.625576    2.822306
     34          6           0       -1.705653   -0.469727   -0.632573
     35          6           0       -1.935511   -0.265939   -2.000473
     36          6           0       -2.548715    0.158515    0.285803
     37          6           0       -2.973958    0.540195   -2.441669
     38          1           0       -1.274169   -0.729583   -2.729087
     39          6           0       -3.593383    0.971383   -0.156663
     40          1           0       -2.430455    0.044729    1.352832
     41          6           0       -3.813244    1.162319   -1.515143
     42          1           0       -3.126664    0.688294   -3.505990
     43          1           0       -4.233979    1.452802    0.575290
     44          1           0       -4.628125    1.794483   -1.853646
     45         35           0       -0.930835   -3.224968   -0.658178
 ---------------------------------------------------------------------
 Rotational constants (GHZ):           0.1882275           0.1774591           0.1356032
 Standard basis: 6-31+G(d,p) (6D, 7F)
 There are   598 symmetry adapted cartesian basis functions of A   symmetry.
 There are   598 symmetry adapted basis functions of A   symmetry.
   598 basis functions,  1043 primitive gaussians,   598 cartesian basis functions
   109 alpha electrons      109 beta electrons
       nuclear repulsion energy      3134.0621369499 Hartrees.
 NAtoms=   45 NActive=   45 NUniq=   45 SFac= 1.00D+00 NAtFMM=   60 NAOKFM=F Big=F
 Integral buffers will be    131072 words long.
 Raffenetti 2 integral format.
 Two-electron integral symmetry is turned on.
 Nuclear repulsion after empirical dispersion term =     3134.0169221722 Hartrees.
 ------------------------------------------------------------------------------
 Polarizable Continuum Model (PCM)
 =================================
 Model                : PCM.
 Atomic radii         : SMD-Coulomb.
 Polarization charges : Total charges.
 Charge compensation  : None.
 Solution method      : Matrix inversion.
 Cavity type          : VdW (van der Waals Surface) (Alpha=1.000).
 Cavity algorithm     : GePol (No added spheres)
                        Default sphere list used, NSphG=   45.
                        Lebedev-Laikov grids with approx.  5.0 points / Ang**2.
                        Smoothing algorithm: York/Karplus (Gamma=1.0000).
                        Polarization charges: spherical gaussians, with
                                              point-specific exponents (IZeta= 3).
                        Self-potential: point-specific (ISelfS= 7).
                        Self-field    : sphere-specific E.n sum rule (ISelfD= 2).
 1st derivatives      : Analytical E(r).r(x)/FMM algorithm (CHGder, D1EAlg=3).
                        Cavity 1st derivative terms included.
 Solvent              : Dichloromethane, Eps=   8.930000 Eps(inf)=   2.028346
 ------------------------------------------------------------------------------
 ------------------------------------------------------------------------------
 Atomic radii for non-electrostatic terms: SMD-CDS.
 ------------------------------------------------------------------------------
 Nuclear repulsion after PCM non-electrostatic terms =     3134.0013849712 Hartrees.
 One-electron integrals computed using PRISM.
 NBasis=   598 RedAO= T EigKep=  1.05D-06  NBF=   598
 NBsUse=   595 1.00D-06 EigRej=  8.75D-07 NBFU=   595
 Lowest energy guess from the checkpoint file:  "/home/osl/gaussian/scratch/Gau-1570819.chk"
 B after Tr=     0.000000    0.000000    0.000000
         Rot=    0.999457    0.016112    0.002241   -0.028661 Ang=   3.78 deg.
 B after Tr=     0.000000    0.000000    0.000000
         Rot=    0.913203   -0.021587   -0.017395    0.406560 Ang= -48.10 deg.
 Requested convergence on RMS density matrix=1.00D-08 within 128 cycles.
 Requested convergence on MAX density matrix=1.00D-06.
 Requested convergence on             energy=1.00D-06.
 No special actions if energy rises.
 Inv3:  Mode=1 IEnd=    32749248.
 Iteration    1 A*A^-1 deviation from unit magnitude is 3.89D-15 for    367.
 Iteration    1 A*A^-1 deviation from orthogonality  is 3.58D-15 for   1157    725.
 Iteration    1 A^-1*A deviation from unit magnitude is 4.00D-15 for    367.
 Iteration    1 A^-1*A deviation from orthogonality  is 2.48D-13 for   1443   1362.
 Error on total polarization charges =  0.04902
 SCF Done:  E(RwB97XD) =  -4218.10408979     A.U. after   15 cycles
            NFock= 15  Conv=0.57D-08     -V/T= 2.0065
 SMD-CDS (non-electrostatic) energy       (kcal/mol) =      -9.75
 (included in total energy above)
 D1PCM: PCM CHGder 1st derivatives, ID1Alg=3 FixD1E=F DoIter=F DoCFld=F I1PDM=0.
 Calling FoFJK, ICntrl=      2127 FMM=F ISym2X=0 I1Cent= 0 IOpClX= 0 NMat=1 NMatS=1 NMatT=0.
 ***** Axes restored to original set *****
 -------------------------------------------------------------------
 Center     Atomic                   Forces (Hartrees/Bohr)
 Number     Number              X              Y              Z
 -------------------------------------------------------------------
      1        6          -0.000295277   -0.000534428   -0.000010405
      2        6           0.000030061   -0.000003905    0.000091792
      3        6           0.000182766    0.000044873    0.000004229
      4        6          -0.000962874   -0.000914960   -0.000285155
      5        6           0.000443845   -0.000448020    0.000165700
      6        6          -0.000068479    0.000062323    0.001136099
      7       16           0.000866220    0.000205502   -0.000166042
      8        6          -0.000006634   -0.001330479    0.001189184
      9        6           0.001033804   -0.000234780   -0.001867121
     10       16           0.001567758    0.005427006    0.001096538
     11        6          -0.001555863   -0.000965119    0.000213525
     12        6           0.000393900    0.000088546   -0.000201062
     13        6           0.000108543   -0.000160740    0.000211334
     14        6          -0.000811900   -0.000260571    0.000245000
     15        1          -0.000021516    0.000095774    0.000135516
     16        1           0.000089368   -0.000066581   -0.000063296
     17        1           0.000169570    0.000482892    0.000409945
     18        1           0.000013139   -0.000112483   -0.000076785
     19        1           0.000012851    0.000147649    0.000077027
     20        1           0.000481483   -0.000012210    0.000092610
     21        1           0.000011697    0.000003470    0.000020831
     22        1          -0.000086954   -0.000085073    0.000030491
     23        6           0.002851141   -0.001163054    0.002383269
     24        1           0.000677021   -0.000283276   -0.002070493
     25        6          -0.003041806   -0.000478613    0.001118200
     26        1          -0.000929224   -0.001139536   -0.001772894
     27        6          -0.000048119    0.000304774   -0.000263884
     28        1          -0.000234756   -0.000509347   -0.000022451
     29        6          -0.000286108   -0.000177029   -0.000126369
     30        1          -0.000108916    0.000128835   -0.000166013
     31        1           0.000033447    0.000078391   -0.000185348
     32        1           0.000059157    0.000150814    0.000034688
     33        1          -0.000575089    0.000709327   -0.000948123
     34        6           0.001658910    0.001137027   -0.001308369
     35        6           0.000350514    0.000522597   -0.000439694
     36        6          -0.003541538   -0.000306692   -0.000058911
     37        6          -0.000483534    0.000755747   -0.000261275
     38        1          -0.000446296    0.000407590    0.000412174
     39        6           0.000436592   -0.000342875    0.000390845
     40        1           0.002001179   -0.002251907    0.001520819
     41        6          -0.000203382   -0.000094627   -0.000911366
     42        1          -0.000151043    0.000046857   -0.000053001
     43        1           0.000011454    0.000262123   -0.000034302
     44        1           0.000082058    0.000149613   -0.000126004
     45       35           0.000292830    0.000664574    0.000438547
 -------------------------------------------------------------------
 Cartesian Forces:  Max     0.005427006 RMS     0.000956236

 GradGradGradGradGradGradGradGradGradGradGradGradGradGradGradGradGradGrad
 Berny optimization.
 Using GEDIIS/GDIIS optimizer.
 FormGI is forming the generalized inverse of G from B-inverse, IUseBI=4.
 Internal  Forces:  Max     0.007035164 RMS     0.001143261
 Search for a local minimum.
 Step number   5 out of a maximum of  263
 All quantities printed in internal units (Hartrees-Bohrs-Radians)
 Mixed Optimization -- RFO/linear search
 Update second derivatives using D2CorX and points    3    2    5
 ITU=  0 -1  0  1  0
 Use linear search instead of GDIIS.
     Eigenvalues ---    0.00209   0.00257   0.00499   0.00792   0.00962
     Eigenvalues ---    0.01169   0.01213   0.01473   0.01547   0.01671
     Eigenvalues ---    0.01771   0.01775   0.01790   0.01831   0.01915
     Eigenvalues ---    0.01994   0.02167   0.02242   0.02273   0.02318
     Eigenvalues ---    0.02452   0.02481   0.02527   0.02570   0.02587
     Eigenvalues ---    0.02624   0.02779   0.02808   0.02867   0.02879
     Eigenvalues ---    0.02923   0.02943   0.02962   0.03202   0.03662
     Eigenvalues ---    0.03814   0.03920   0.04491   0.04606   0.05267
     Eigenvalues ---    0.06110   0.06386   0.07301   0.07596   0.10439
     Eigenvalues ---    0.10931   0.11066   0.11099   0.11363   0.11515
     Eigenvalues ---    0.11758   0.11809   0.11987   0.12302   0.12334
     Eigenvalues ---    0.12359   0.12507   0.12511   0.12640   0.12769
     Eigenvalues ---    0.12987   0.13350   0.13960   0.15474   0.15563
     Eigenvalues ---    0.16175   0.16307   0.16475   0.17322   0.17836
     Eigenvalues ---    0.18100   0.18670   0.19057   0.19251   0.19316
     Eigenvalues ---    0.19410   0.19502   0.19940   0.20573   0.21843
     Eigenvalues ---    0.22140   0.22961   0.23258   0.24674   0.24935
     Eigenvalues ---    0.27418   0.27668   0.27992   0.29484   0.29551
     Eigenvalues ---    0.31511   0.32859   0.33965   0.34051   0.34191
     Eigenvalues ---    0.34507   0.34751   0.35069   0.35309   0.36422
     Eigenvalues ---    0.36635   0.36675   0.36698   0.36707   0.36773
     Eigenvalues ---    0.36793   0.36862   0.36869   0.36928   0.36969
     Eigenvalues ---    0.37145   0.37200   0.37752   0.41873   0.42217
     Eigenvalues ---    0.42700   0.42863   0.43165   0.46972   0.48089
     Eigenvalues ---    0.48216   0.48303   0.48315   0.48652   0.51868
     Eigenvalues ---    0.52098   0.52207   0.73298   2.30081
 RFO step:  Lambda=-2.39256374D-03 EMin= 2.08976631D-03
 Quartic linear search produced a step of  0.81326.
 Iteration  1 RMS(Cart)=  0.16367586 RMS(Int)=  0.00331192
 Iteration  2 RMS(Cart)=  0.01080631 RMS(Int)=  0.00015000
 Iteration  3 RMS(Cart)=  0.00003141 RMS(Int)=  0.00014951
 Iteration  4 RMS(Cart)=  0.00000000 RMS(Int)=  0.00014951
 Variable       Old X    -DE/DX   Delta X   Delta X   Delta X     New X
                                 (Linear)    (Quad)   (Total)
    R1        2.62660   0.00001  -0.00014  -0.00098  -0.00114   2.62546
    R2        2.64191   0.00009   0.00025   0.00123   0.00147   2.64338
    R3        2.05129  -0.00003   0.00014  -0.00015   0.00000   2.05128
    R4        2.63544  -0.00017  -0.00037   0.00094   0.00056   2.63600
    R5        2.05026  -0.00001   0.00007  -0.00014  -0.00007   2.05020
    R6        2.62247  -0.00007  -0.00006  -0.00010  -0.00015   2.62233
    R7        2.04865   0.00003   0.00005   0.00000   0.00005   2.04870
    R8        2.64110   0.00056  -0.00059   0.00169   0.00112   2.64222
    R9        2.05184   0.00012   0.00015   0.00088   0.00104   2.05287
   R10        2.64479  -0.00138   0.00109  -0.00485  -0.00372   2.64108
   R11        3.35211  -0.00015   0.00439  -0.00263   0.00170   3.35381
   R12        3.33655  -0.00039  -0.00026   0.00101   0.00083   3.33738
   R13        3.34285   0.00011  -0.00240  -0.00130  -0.00362   3.33923
   R14        2.64776  -0.00136   0.00300  -0.00793  -0.00502   2.64275
   R15        2.63925  -0.00022  -0.00064   0.00179   0.00113   2.64038
   R16        3.35904  -0.00205   0.00924  -0.02277  -0.01366   3.34538
   R17        2.63966  -0.00003  -0.00065   0.00193   0.00124   2.64090
   R18        3.53180   0.00174  -0.00799   0.02064   0.01266   3.54446
   R19        2.62406  -0.00025   0.00050  -0.00239  -0.00187   2.62219
   R20        2.05092   0.00026  -0.00061   0.00172   0.00111   2.05203
   R21        2.63422  -0.00031  -0.00047   0.00090   0.00049   2.63471
   R22        2.04913  -0.00014  -0.00001  -0.00025  -0.00026   2.04886
   R23        2.62727   0.00011  -0.00025  -0.00021  -0.00042   2.62686
   R24        2.04987   0.00006  -0.00008   0.00034   0.00026   2.05013
   R25        2.05126   0.00004  -0.00023   0.00097   0.00075   2.05201
   R26        2.07144   0.00030   0.00067   0.00131   0.00199   2.07343
   R27        2.87868   0.00295  -0.00560   0.02419   0.01859   2.89728
   R28        2.91152  -0.00082   0.00190  -0.00355  -0.00165   2.90987
   R29        2.05656   0.00122   0.00088   0.00041   0.00129   2.05785
   R30        2.84693   0.00067  -0.00571   0.01166   0.00595   2.85288
   R31        3.76710  -0.00065  -0.00539  -0.00766  -0.01305   3.75405
   R32        2.06641   0.00021   0.00046   0.00002   0.00048   2.06690
   R33        2.88469  -0.00052   0.00195  -0.00499  -0.00304   2.88165
   R34        2.06865   0.00026  -0.00094   0.00227   0.00133   2.06998
   R35        2.07098  -0.00013   0.00026  -0.00005   0.00021   2.07118
   R36        2.06604  -0.00014   0.00041  -0.00088  -0.00047   2.06557
   R37        2.06933  -0.00018   0.00037  -0.00113  -0.00076   2.06856
   R38        2.64934   0.00058  -0.00426   0.00322  -0.00104   2.64830
   R39        2.63808  -0.00137  -0.00133   0.00013  -0.00114   2.63694
   R40        2.62044   0.00105   0.00141   0.00109   0.00244   2.62288
   R41        2.05556  -0.00065  -0.00082  -0.00086  -0.00169   2.05388
   R42        2.63741   0.00012  -0.00359   0.00206  -0.00147   2.63594
   R43        2.04010   0.00200  -0.00082   0.00387   0.00305   2.04316
   R44        2.63878   0.00004  -0.00067  -0.00039  -0.00111   2.63767
   R45        2.05106   0.00009  -0.00016   0.00026   0.00009   2.05115
   R46        2.62547   0.00106   0.00032   0.00199   0.00231   2.62778
   R47        2.05093   0.00019  -0.00041   0.00064   0.00023   2.05116
   R48        2.05124   0.00014  -0.00021   0.00068   0.00046   2.05171
    A1        2.10162   0.00010   0.00025   0.00001   0.00022   2.10184
    A2        2.09375   0.00007   0.00009   0.00133   0.00142   2.09517
    A3        2.08779  -0.00017  -0.00028  -0.00133  -0.00161   2.08617
    A4        2.10781  -0.00011  -0.00040  -0.00016  -0.00059   2.10722
    A5        2.08034   0.00007   0.00065  -0.00039   0.00027   2.08061
    A6        2.09476   0.00004  -0.00025   0.00064   0.00041   2.09517
    A7        2.08771  -0.00015   0.00005  -0.00007   0.00000   2.08770
    A8        2.10432   0.00011   0.00016  -0.00033  -0.00019   2.10413
    A9        2.09110   0.00004  -0.00023   0.00047   0.00023   2.09133
   A10        2.08414   0.00005   0.00091  -0.00096  -0.00001   2.08413
   A11        2.10189  -0.00032  -0.00088  -0.00102  -0.00193   2.09996
   A12        2.09702   0.00026  -0.00010   0.00207   0.00193   2.09896
   A13        2.12083   0.00001  -0.00113   0.00138   0.00009   2.12092
   A14        2.00573   0.00029  -0.00385   0.00779   0.00369   2.00942
   A15        2.15599  -0.00029   0.00525  -0.00766  -0.00324   2.15275
   A16        2.06316   0.00010   0.00022   0.00010   0.00043   2.06359
   A17        2.04167   0.00024  -0.00078  -0.00808  -0.00876   2.03291
   A18        2.17813  -0.00035   0.00061   0.00767   0.00800   2.18613
   A19        1.81460   0.00038   0.00140   0.00576   0.00694   1.82153
   A20        2.18479   0.00047   0.00183   0.00438   0.00593   2.19072
   A21        2.03370  -0.00011  -0.00323  -0.00050  -0.00346   2.03024
   A22        2.06446  -0.00036   0.00141  -0.00391  -0.00250   2.06196
   A23        2.14588  -0.00081   0.00282   0.00076   0.00305   2.14893
   A24        2.11851   0.00083  -0.00287   0.00704   0.00424   2.12274
   A25        2.01875  -0.00002   0.00000  -0.00758  -0.00723   2.01152
   A26        1.83372   0.00126  -0.00275   0.01138   0.00914   1.84286
   A27        1.88014  -0.00162  -0.02095  -0.04225  -0.06288   1.81726
   A28        1.90306   0.00035   0.03003   0.00126   0.03134   1.93441
   A29        2.08472  -0.00047   0.00112  -0.00239  -0.00139   2.08333
   A30        2.09512   0.00082   0.00050   0.00317   0.00370   2.09882
   A31        2.10306  -0.00034  -0.00171  -0.00044  -0.00212   2.10095
   A32        2.08774  -0.00003   0.00116  -0.00200  -0.00084   2.08689
   A33        2.09054  -0.00002  -0.00100   0.00136   0.00036   2.09090
   A34        2.10485   0.00005  -0.00017   0.00067   0.00050   2.10535
   A35        2.10735   0.00001  -0.00144   0.00239   0.00096   2.10831
   A36        2.09634  -0.00015   0.00063  -0.00172  -0.00110   2.09524
   A37        2.07920   0.00014   0.00083  -0.00060   0.00022   2.07942
   A38        2.10156   0.00003   0.00058  -0.00015   0.00035   2.10191
   A39        2.08880  -0.00012  -0.00151   0.00098  -0.00049   2.08831
   A40        2.09282   0.00009   0.00092  -0.00082   0.00013   2.09295
   A41        1.71269  -0.00179  -0.00622  -0.00822  -0.01443   1.69826
   A42        1.98908   0.00511  -0.00643   0.01948   0.01294   2.00202
   A43        1.87834  -0.00031   0.00580  -0.00382   0.00197   1.88031
   A44        1.86576   0.00100   0.00316  -0.00463  -0.00134   1.86442
   A45        1.87421   0.00245  -0.01350   0.03483   0.02137   1.89558
   A46        2.10017  -0.00573   0.01248  -0.03117  -0.01866   2.08151
   A47        1.88415   0.00347   0.00147   0.00227   0.00369   1.88783
   A48        2.13831  -0.00704  -0.02283   0.00995  -0.01291   2.12540
   A49        1.82836   0.00168   0.00221   0.00346   0.00572   1.83408
   A50        1.90193   0.00214   0.00899  -0.00993  -0.00107   1.90086
   A51        1.77519  -0.00097   0.00324   0.00407   0.00720   1.78240
   A52        1.90123   0.00162   0.01135  -0.01016   0.00115   1.90239
   A53        1.88140  -0.00015   0.00190   0.00461   0.00653   1.88793
   A54        1.95419   0.00042  -0.00612   0.00532  -0.00082   1.95337
   A55        1.94369  -0.00063   0.00349  -0.00991  -0.00646   1.93723
   A56        1.91801  -0.00021   0.00520  -0.00477   0.00043   1.91844
   A57        1.85021  -0.00001  -0.00013   0.00298   0.00286   1.85307
   A58        1.91316   0.00054  -0.00377   0.00162  -0.00217   1.91099
   A59        1.95232  -0.00027  -0.00239  -0.00207  -0.00445   1.94786
   A60        1.92257  -0.00016   0.00106  -0.00020   0.00086   1.92342
   A61        1.93289   0.00010   0.00134  -0.00021   0.00113   1.93403
   A62        1.87958   0.00017  -0.00038   0.00137   0.00099   1.88057
   A63        1.88763   0.00010   0.00031  -0.00013   0.00019   1.88782
   A64        1.88672   0.00007   0.00007   0.00139   0.00145   1.88818
   A65        2.01782   0.00593   0.02276  -0.00386   0.01882   2.03664
   A66        2.19560  -0.00632  -0.02570   0.00697  -0.01880   2.17679
   A67        2.06854   0.00041   0.00250  -0.00244   0.00014   2.06867
   A68        2.11498  -0.00038  -0.00496   0.00306  -0.00191   2.11307
   A69        2.08508   0.00028   0.00296  -0.00303  -0.00008   2.08500
   A70        2.08286   0.00011   0.00190   0.00006   0.00196   2.08482
   A71        2.10085   0.00037   0.00347  -0.00004   0.00322   2.10407
   A72        2.13723  -0.00287  -0.01035  -0.01025  -0.02104   2.11619
   A73        2.04511   0.00250   0.00710   0.01028   0.01688   2.06199
   A74        2.09208  -0.00012   0.00247  -0.00161   0.00077   2.09286
   A75        2.09057   0.00016  -0.00119   0.00139   0.00021   2.09078
   A76        2.10052  -0.00004  -0.00124   0.00025  -0.00098   2.09954
   A77        2.10422  -0.00025  -0.00466   0.00121  -0.00334   2.10088
   A78        2.07870   0.00029   0.00287   0.00097   0.00377   2.08247
   A79        2.10027  -0.00003   0.00181  -0.00218  -0.00043   2.09983
   A80        2.08568  -0.00002   0.00121  -0.00022   0.00097   2.08665
   A81        2.09875  -0.00002  -0.00098   0.00072  -0.00027   2.09848
   A82        2.09874   0.00004  -0.00024  -0.00054  -0.00078   2.09796
    D1       -0.03023   0.00001  -0.00457   0.00360  -0.00099  -0.03122
    D2        3.13670  -0.00003  -0.00434  -0.00106  -0.00539   3.13131
    D3        3.10393   0.00004   0.00133   0.00520   0.00648   3.11042
    D4       -0.01233   0.00000   0.00156   0.00054   0.00208  -0.01025
    D5        0.00828   0.00003   0.00758  -0.00232   0.00524   0.01352
    D6       -3.11192   0.00020   0.00540   0.01254   0.01780  -3.09412
    D7       -3.12591   0.00000   0.00169  -0.00393  -0.00220  -3.12812
    D8        0.03708   0.00017  -0.00049   0.01093   0.01035   0.04743
    D9        0.01227  -0.00001  -0.00233   0.00075  -0.00155   0.01072
   D10       -3.11746  -0.00006  -0.00030  -0.00656  -0.00685  -3.12431
   D11        3.12833   0.00003  -0.00255   0.00544   0.00289   3.13121
   D12       -0.00141  -0.00002  -0.00052  -0.00188  -0.00241  -0.00382
   D13        0.02698  -0.00004   0.00596  -0.00628  -0.00031   0.02667
   D14       -3.13214   0.00011  -0.00004  -0.00057  -0.00064  -3.13278
   D15       -3.12638   0.00001   0.00395   0.00097   0.00494  -3.12143
   D16       -0.00232   0.00016  -0.00205   0.00669   0.00462   0.00230
   D17       -0.04955   0.00008  -0.00281   0.00759   0.00475  -0.04480
   D18        3.12892  -0.00019  -0.00980  -0.03622  -0.04611   3.08281
   D19        3.10952  -0.00006   0.00319   0.00193   0.00512   3.11464
   D20        0.00481  -0.00033  -0.00381  -0.04189  -0.04575  -0.04094
   D21        0.03164  -0.00008  -0.00396  -0.00325  -0.00716   0.02447
   D22       -3.13318  -0.00026  -0.00161  -0.01960  -0.02116   3.12884
   D23        3.13311   0.00023   0.00340   0.04478   0.04812  -3.10196
   D24       -0.03171   0.00005   0.00574   0.02843   0.03412   0.00241
   D25        2.61580   0.00062   0.01511   0.04278   0.05790   2.67371
   D26       -1.64026   0.00090   0.03867   0.03049   0.06938  -1.57088
   D27       -0.48808   0.00034   0.00815  -0.00225   0.00592  -0.48216
   D28        1.53904   0.00062   0.03171  -0.01455   0.01739   1.55644
   D29       -2.64204  -0.00106  -0.00672  -0.06052  -0.06720  -2.70924
   D30        0.52252  -0.00089  -0.00905  -0.04445  -0.05353   0.46899
   D31       -0.50304   0.00055  -0.00189   0.03560   0.03380  -0.46924
   D32        2.66250   0.00079  -0.00208   0.03736   0.03538   2.69788
   D33       -0.00618   0.00009   0.01518  -0.01322   0.00197  -0.00422
   D34        3.12405   0.00037   0.00307   0.01105   0.01416   3.13821
   D35        3.11108  -0.00015   0.01532  -0.01497   0.00034   3.11143
   D36       -0.04187   0.00014   0.00320   0.00930   0.01253  -0.02934
   D37        3.10678  -0.00008  -0.00387   0.00145  -0.00243   3.10435
   D38       -0.02967  -0.00021  -0.00125  -0.00086  -0.00212  -0.03179
   D39       -0.01259   0.00012  -0.00406   0.00298  -0.00109  -0.01368
   D40        3.13415   0.00000  -0.00144   0.00066  -0.00078   3.13337
   D41        0.50567  -0.00056  -0.01908  -0.00458  -0.02354   0.48214
   D42       -1.50561   0.00050  -0.00742   0.03778   0.03021  -1.47540
   D43       -2.62516  -0.00084  -0.00761  -0.02766  -0.03508  -2.66024
   D44        1.64674   0.00022   0.00404   0.01471   0.01867   1.66541
   D45        0.06704  -0.00036   0.00087  -0.01780  -0.01697   0.05008
   D46       -3.09997  -0.00002  -0.00320  -0.00306  -0.00627  -3.10624
   D47       -3.08512  -0.00009  -0.01041   0.00484  -0.00562  -3.09074
   D48        0.03105   0.00024  -0.01448   0.01958   0.00508   0.03612
   D49        0.94385  -0.00203   0.00964  -0.13850  -0.12834   0.81551
   D50       -1.02200  -0.00394   0.01165  -0.13537  -0.12325  -1.14525
   D51        2.88511  -0.00016  -0.00584  -0.10502  -0.11036   2.77475
   D52        2.92499  -0.00121   0.01115  -0.14633  -0.13565   2.78934
   D53        0.95914  -0.00313   0.01316  -0.14320  -0.13056   0.82858
   D54       -1.41693   0.00066  -0.00433  -0.11285  -0.11767  -1.53461
   D55       -0.03707   0.00032  -0.00418   0.01403   0.00982  -0.02724
   D56        3.11666   0.00023  -0.00250   0.01037   0.00786   3.12452
   D57        3.13007  -0.00003  -0.00012  -0.00083  -0.00097   3.12909
   D58        0.00061  -0.00012   0.00156  -0.00449  -0.00294  -0.00233
   D59       -0.01658  -0.00002   0.00324  -0.00172   0.00151  -0.01507
   D60       -3.13198  -0.00010   0.00234  -0.00456  -0.00222  -3.13420
   D61        3.11278   0.00007   0.00154   0.00197   0.00349   3.11627
   D62       -0.00262  -0.00001   0.00064  -0.00087  -0.00024  -0.00286
   D63        0.04185  -0.00019   0.00091  -0.00679  -0.00587   0.03598
   D64       -3.10490  -0.00006  -0.00172  -0.00446  -0.00619  -3.11109
   D65       -3.12569  -0.00012   0.00180  -0.00399  -0.00219  -3.12788
   D66        0.01075   0.00001  -0.00083  -0.00167  -0.00251   0.00824
   D67        0.87273   0.00019  -0.01511   0.01509   0.00002   0.87275
   D68       -1.35645  -0.00031  -0.00924   0.01851   0.00927  -1.34718
   D69        2.75451   0.00114  -0.01000   0.02197   0.01198   2.76649
   D70       -0.99940  -0.00057  -0.00657   0.01854   0.01203  -0.98737
   D71        3.05460  -0.00107  -0.00069   0.02196   0.02129   3.07589
   D72        0.88238   0.00037  -0.00145   0.02542   0.02399   0.90638
   D73       -3.14010  -0.00062  -0.00003  -0.00221  -0.00228   3.14081
   D74        0.91391  -0.00112   0.00584   0.00120   0.00698   0.92088
   D75       -1.25831   0.00033   0.00508   0.00467   0.00968  -1.24863
   D76        2.64210   0.00120  -0.00320  -0.01052  -0.01368   2.62842
   D77       -1.52948   0.00110   0.00076  -0.01011  -0.00930  -1.53878
   D78        0.61948   0.00164  -0.00605  -0.01142  -0.01742   0.60207
   D79       -1.81253   0.00006  -0.01336  -0.00701  -0.02031  -1.83284
   D80        0.29908  -0.00004  -0.00939  -0.00660  -0.01593   0.28315
   D81        2.44805   0.00050  -0.01621  -0.00790  -0.02405   2.42399
   D82        0.32408  -0.00062  -0.01166  -0.00546  -0.01722   0.30686
   D83        2.43569  -0.00072  -0.00769  -0.00505  -0.01284   2.42284
   D84       -1.69853  -0.00018  -0.01451  -0.00635  -0.02096  -1.71950
   D85        2.82814   0.00061   0.07101   0.02661   0.09768   2.92583
   D86       -0.25906   0.00012   0.08194   0.01212   0.09404  -0.16501
   D87        0.60669  -0.00041   0.08027   0.02463   0.10500   0.71169
   D88       -2.48050  -0.00090   0.09121   0.01014   0.10135  -2.37915
   D89       -1.31617  -0.00113   0.06680   0.02977   0.09655  -1.21962
   D90        1.87982  -0.00161   0.07773   0.01528   0.09290   1.97273
   D91        1.04777  -0.00001   0.00066  -0.00618  -0.00551   1.04226
   D92        3.13761  -0.00008  -0.00067  -0.00594  -0.00660   3.13101
   D93       -1.05931  -0.00003   0.00095  -0.00447  -0.00351  -1.06282
   D94        3.13806  -0.00006   0.00261  -0.00014   0.00247   3.14053
   D95       -1.05528  -0.00013   0.00128   0.00010   0.00138  -1.05390
   D96        1.03099  -0.00008   0.00290   0.00157   0.00447   1.03545
   D97       -1.11836   0.00012   0.00327   0.00166   0.00491  -1.11344
   D98        0.97149   0.00005   0.00194   0.00190   0.00383   0.97531
   D99        3.05775   0.00010   0.00356   0.00337   0.00692   3.06467
   D100      -3.09091   0.00007   0.01591  -0.00702   0.00884  -3.08207
   D101       0.02590   0.00017   0.01053  -0.00293   0.00764   0.03354
   D102       0.00048   0.00027   0.00505   0.00667   0.01157   0.01205
   D103       3.11728   0.00037  -0.00032   0.01076   0.01038   3.12766
   D104       3.08402   0.00013  -0.00938   0.00620  -0.00292   3.08109
   D105      -0.05726   0.00073   0.01212   0.03235   0.04407  -0.01319
   D106      -0.00175  -0.00051   0.00145  -0.00864  -0.00714  -0.00889
   D107       3.14016   0.00009   0.02295   0.01751   0.03986  -3.10317
   D108      -0.00248   0.00010  -0.00899  -0.00508  -0.01397  -0.01646
   D109       3.13350   0.00001  -0.00415  -0.00006  -0.00412   3.12938
   D110      -3.11932   0.00000  -0.00364  -0.00911  -0.01275  -3.13207
   D111       0.01667  -0.00009   0.00121  -0.00409  -0.00290   0.01376
   D112       0.00509   0.00038  -0.00402   0.00917   0.00522   0.01031
   D113      -3.13758   0.00039   0.00167   0.00597   0.00780  -3.12978
   D114      -3.13681  -0.00019  -0.02416  -0.01563  -0.04035   3.10603
   D115       0.00371  -0.00018  -0.01847  -0.01884  -0.03777  -0.03406
   D116       0.00573  -0.00024   0.00632   0.00534   0.01173   0.01746
   D117      -3.14139  -0.00022   0.00440  -0.00176   0.00258  -3.13880
   D118      -3.13023  -0.00015   0.00145   0.00029   0.00183  -3.12840
   D119       0.00584  -0.00013  -0.00047  -0.00681  -0.00732  -0.00148
   D120      -0.00704   0.00000   0.00011  -0.00741  -0.00741  -0.01446
   D121       3.14007  -0.00002   0.00204  -0.00031   0.00173  -3.14138
   D122       3.13564   0.00000  -0.00565  -0.00417  -0.01002   3.12562
   D123      -0.00043  -0.00003  -0.00373   0.00293  -0.00088  -0.00131
         Item               Value     Threshold  Converged?
 Maximum Force            0.007035     0.000450     NO 
 RMS     Force            0.001143     0.000300     NO 
 Maximum Displacement     0.592959     0.001800     NO 
 RMS     Displacement     0.163798     0.001200     NO 
 Predicted change in Energy=-5.813251D-04
 GradGradGradGradGradGradGradGradGradGradGradGradGradGradGradGradGradGrad

                          Input orientation:                          
 ---------------------------------------------------------------------
 Center     Atomic      Atomic             Coordinates (Angstroms)
 Number     Number       Type             X           Y           Z
 ---------------------------------------------------------------------
      1          6           0        3.020363   -1.407325   -2.310649
      2          6           0        3.704034   -2.539193   -1.884365
      3          6           0        3.744327   -2.880776   -0.532524
      4          6           0        3.083494   -2.088039    0.395112
      5          6           0        2.359647   -0.975389   -0.044238
      6          6           0        2.328258   -0.610182   -1.392910
      7         16           0        1.434694    0.760619   -2.057321
      8          6           0        1.325273    1.904701   -0.715103
      9          6           0        1.346412    1.569071    0.642341
     10         16           0        1.483602   -0.096988    1.224909
     11          6           0        1.258127    2.544007    1.639699
     12          6           0        1.086399    3.872854    1.278986
     13          6           0        1.037481    4.218592   -0.070808
     14          6           0        1.176474    3.250773   -1.058893
     15          1           0        0.910384    5.256021   -0.361589
     16          1           0        1.164551    3.539758   -2.105540
     17          1           0        1.309706    2.261575    2.686946
     18          1           0        1.001091    4.633039    2.047332
     19          1           0        3.020497   -1.135981   -3.361679
     20          1           0        3.114166   -2.338843    1.451653
     21          1           0        4.226229   -3.148614   -2.614410
     22          1           0        4.292005   -3.755761   -0.201201
     23          6           0       -0.198145   -0.925844    1.277641
     24          1           0        0.157809   -1.963711    1.277539
     25          6           0       -1.041348   -0.745809    0.009880
     26          1           0       -0.424018   -1.006932   -0.848358
     27          6           0       -0.827756   -0.622456    2.649735
     28          1           0       -1.914980   -0.610536    2.530987
     29          6           0       -0.431055   -1.655390    3.699025
     30          1           0        0.655336   -1.691194    3.839524
     31          1           0       -0.883670   -1.407656    4.662630
     32          1           0       -0.770730   -2.654727    3.408892
     33          1           0       -0.547825    0.377845    2.997446
     34          6           0       -1.768514    0.543975   -0.284760
     35          6           0       -2.282496    0.695179   -1.579726
     36          6           0       -1.908477    1.601003    0.615392
     37          6           0       -2.905359    1.872464   -1.970238
     38          1           0       -2.170351   -0.113503   -2.297174
     39          6           0       -2.537140    2.784213    0.227464
     40          1           0       -1.497709    1.545441    1.613970
     41          6           0       -3.044336    2.921466   -1.060004
     42          1           0       -3.285887    1.971368   -2.981948
     43          1           0       -2.625277    3.597737    0.940596
     44          1           0       -3.532984    3.843707   -1.359125
     45         35           0       -2.355461   -2.235147    0.047170
 ---------------------------------------------------------------------
                    Distance matrix (angstroms):
                    1          2          3          4          5
     1  C    0.000000
     2  C    1.389334   0.000000
     3  C    2.420105   1.394911   0.000000
     4  C    2.790788   2.405125   1.387675   0.000000
     5  C    2.399944   2.763861   2.405465   1.398203   0.000000
     6  C    1.398817   2.419787   2.810892   2.439562   1.397597
     7  S    2.697870   4.008563   4.573748   4.104610   2.814563
     8  C    4.048285   5.174348   5.365254   4.501765   3.132876
     9  C    4.514554   5.368469   5.189552   4.056233   2.823529
    10  S    4.071706   4.534565   3.993611   2.685610   1.774762
    11  C    5.858647   6.651347   6.350435   5.131940   4.054028
    12  C    6.671280   7.614010   7.480486   6.348375   5.184356
    13  C    6.371786   7.487801   7.611914   6.646567   5.359690
    14  C    5.163787   6.371316   6.668346   5.852672   4.504428
    15  H    7.256102   8.419542   8.617884   7.696117   6.405587
    16  H    5.287696   6.591778   7.095976   6.450403   5.105269
    17  H    6.431417   7.048196   6.537289   5.226659   4.363448
    18  H    7.717217   8.614235   8.404667   7.227663   6.137981
    19  H    1.085492   2.149112   3.401817   3.876063   3.386433
    20  H    3.877040   3.393686   2.151222   1.086335   2.160092
    21  H    2.139737   1.084918   2.153651   3.389378   3.848742
    22  H    3.403233   2.158423   1.084124   2.144152   3.389560
    23  C    4.844217   5.275242   4.758314   3.591477   2.879604
    24  H    4.623729   4.785868   4.120734   3.058393   2.751720
    25  C    4.724399   5.415075   5.268299   4.354802   3.409164
    26  H    3.763292   4.523489   4.581064   3.875261   2.897653
    27  C    6.326882   6.690969   6.010884   4.746486   4.188268
    28  H    6.959448   7.401917   6.823991   5.632914   5.003732
    29  C    6.934695   7.003879   6.069712   4.843045   4.718309
    30  H    6.595343   6.540380   5.483774   4.232896   4.301239
    31  H    7.991752   8.074067   7.111827   5.866262   5.732414
    32  H    6.974349   6.932203   5.997634   4.925348   4.954144
    33  H    6.640381   7.100669   6.442195   5.102862   4.420009
    34  C    5.553840   6.481778   6.494746   5.561628   4.405455
    35  C    5.751094   6.811205   7.085668   6.359256   5.167012
    36  C    6.473424   7.408798   7.304674   6.211065   5.028896
    37  C    6.781377   7.946960   8.299315   7.559551   6.288086
    38  H    5.349549   6.368892   6.764260   6.224957   5.132197
    39  C    7.409240   8.470580   8.492733   7.440327   6.179559
    40  H    6.673412   7.482026   7.188726   5.972873   4.897288
    41  C    7.555336   8.720027   8.945960   8.047534   6.739457
    42  H    7.185750   8.390998   8.886332   8.273593   7.013242
    43  H    8.215503   9.257564   9.203971   8.075622   6.836143
    44  H    8.451336   9.663939   9.942897   9.057634   7.725005
    45  Br   5.928244   6.367162   6.161193   5.452058   4.881351
                    6          7          8          9         10
     6  C    0.000000
     7  S    1.766068   0.000000
     8  C    2.791065   1.767045   0.000000
     9  C    3.139334   2.819498   1.398481   0.000000
    10  S    2.798177   3.392775   2.792038   1.770299   0.000000
    11  C    4.504532   4.108480   2.440965   1.397504   2.682861
    12  C    5.364593   4.575834   2.811952   2.404233   3.990030
    13  C    5.170215   4.007692   2.419097   2.761156   4.527929
    14  C    4.042914   2.695255   1.397227   2.398166   4.064183
    15  H    6.122608   4.833120   3.395357   3.845984   5.612509
    16  H    4.368531   2.792653   2.152337   3.386374   4.941620
    17  H    5.092118   4.977606   3.420751   2.159008   2.780397
    18  H    6.409993   5.659666   3.896147   3.388383   4.825179
    19  H    2.152141   2.795212   4.373088   5.113907   4.947560
    20  H    3.420155   4.973952   5.089464   4.364829   2.781379
    21  H    3.396762   4.835816   6.128533   6.415320   5.619146
    22  H    3.895015   5.657482   6.411430   6.143446   4.827789
    23  C    3.689742   4.078271   3.782038   3.002310   1.875647
    24  H    3.697863   4.491515   4.505353   3.781112   2.290229
    25  C    3.652459   3.559976   3.626527   3.385274   2.876219
    26  H    2.833544   2.835603   3.399321   3.463005   2.960650
    27  C    5.128699   5.402588   4.726964   3.682313   2.765613
    28  H    5.779450   5.844054   5.230943   4.353660   3.676945
    29  C    5.885072   6.515647   5.936621   4.785380   3.495108
    30  H    5.598716   6.433628   5.841567   4.618321   3.172338
    31  H    6.900871   7.431957   6.691125   5.476942   4.374900
    32  H    6.069695   6.812340   6.495302   5.475086   4.048928
    33  H    5.340719   5.443121   4.429763   3.248641   2.737525
    34  C    4.398138   3.667350   3.407094   3.407801   3.642278
    35  C    4.795615   3.748318   3.902117   4.343990   4.762037
    36  C    5.183874   4.361930   3.509927   3.255158   3.841989
    37  C    5.821304   4.481054   4.413009   4.999518   5.775005
    38  H    4.615395   3.717254   4.335377   4.882565   5.075108
    39  C    6.149766   5.009056   4.071880   4.090314   5.046045
    40  H    5.322224   4.763750   3.677347   3.005603   3.425953
    41  C    6.438022   5.072042   4.499583   4.899553   5.902043
    42  H    6.380288   4.960316   5.138660   5.895381   6.687583
    43  H    6.905748   5.789656   4.605926   4.469760   5.533056
    44  H    7.361551   5.888186   5.270405   5.743548   6.882764
    45  Br   5.162516   5.269609   5.591709   5.341365   4.549417
                   11         12         13         14         15
    11  C    0.000000
    12  C    1.387602   0.000000
    13  C    2.403904   1.394228   0.000000
    14  C    2.790804   2.420904   1.390074   0.000000
    15  H    3.388377   2.153049   1.084881   2.139639   0.000000
    16  H    3.876479   3.401775   2.148743   1.085874   2.459984
    17  H    1.085889   2.151380   3.392526   3.876542   4.291822
    18  H    2.143895   1.084211   2.158612   3.404416   2.489826
    19  H    6.454614   7.096826   6.590421   5.286478   7.369587
    20  H    5.227090   6.536577   7.044890   6.426609   8.113351
    21  H    7.701494   8.620793   8.421031   7.257603   9.311709
    22  H    7.230519   8.406107   8.613899   7.715808   9.626698
    23  C    3.780434   4.967650   5.459881   4.979266   6.490868
    24  H    4.654179   5.909972   6.388485   5.804088   7.441616
    25  C    4.332065   5.241182   5.382687   4.694004   6.322121
    26  H    4.650721   5.533467   5.481484   4.553455   6.422005
    27  C    3.923974   5.074520   5.858004   5.724750   6.829765
    28  H    4.562253   5.538643   6.229514   6.111795   7.125039
    29  C    4.972836   6.222599   7.132455   7.020853   8.127463
    30  H    4.810355   6.140097   7.096640   6.977758   8.122696
    31  H    5.416738   6.573736   7.599403   7.660351   8.536159
    32  H    5.854326   7.112997   7.913308   7.656868   8.923150
    33  H    3.130047   4.223609   5.165144   5.261255   6.099679
    34  C    4.106608   4.655884   4.628412   4.074186   5.420865
    35  C    5.130193   5.442362   5.070850   4.332066   5.699089
    36  C    3.459169   3.817191   4.000164   3.878388   4.718011
    37  C    5.551327   5.522060   4.965696   4.403594   5.347532
    38  H    5.857969   6.267885   5.832148   4.904379   6.486078
    39  C    4.056619   3.926941   3.863201   3.957691   4.282784
    40  H    2.931285   3.493806   4.051099   4.147724   4.844601
    41  C    5.093335   4.841382   4.395711   4.233636   4.645184
    42  H    6.506582   6.394380   5.675937   5.024707   5.938343
    43  H    4.084106   3.737209   3.850220   4.309484   4.116612
    44  H    5.799734   5.319697   4.763344   4.756122   4.767937
    45  Br   6.199555   7.118388   7.292238   6.617648   8.182324
                   16         17         18         19         20
    16  H    0.000000
    17  H    4.962131   0.000000
    18  H    4.297479   2.475519   0.000000
    19  H    5.185070   7.145352   8.161923   0.000000
    20  H    7.142309   5.093709   7.309382   4.962239   0.000000
    21  H    7.373408   8.116688   9.627433   2.462294   4.292468
    22  H    8.162847   7.310529   9.287518   4.297511   2.475255
    23  C    5.765800   3.797287   5.738620   5.650408   3.605309
    24  H    6.538113   4.600689   6.694835   5.513843   2.985145
    25  C    5.263751   4.662456   6.103669   5.293225   4.678115
    26  H    4.977595   5.117354   6.498094   4.265926   4.425244
    27  C    6.626156   3.589953   5.597124   7.156106   4.463198
    28  H    6.943042   4.321105   6.019342   7.704450   5.426262
    29  C    7.951635   4.404222   6.657588   7.876328   4.252809
    30  H    7.935108   4.169054   6.582357   7.599972   3.488155
    31  H    8.630193   4.709297   6.847051   8.927815   5.211543
    32  H    8.516215   5.386969   7.622645   7.906999   4.361535
    33  H    6.242626   2.663695   4.626935   7.447353   4.814567
    34  C    4.570867   4.610491   5.461667   5.935008   5.930121
    35  C    4.500027   5.793272   6.280464   5.886446   6.893367
    36  C    4.539355   3.883864   4.439514   6.899490   6.438064
    37  C    4.400266   6.293452   6.246758   6.789891   8.104266
    38  H    4.950213   6.526351   7.173733   5.396623   6.850691
    39  C    4.440301   4.595696   4.387386   7.690071   7.725387
    40  H    4.989958   3.089613   3.995631   7.236111   6.031866
    41  C    4.380657   5.782108   5.380567   7.651325   8.479766
    42  H    4.799410   7.303428   7.124348   7.040618   8.899181
    43  H    4.862623   4.507678   3.930300   8.531848   8.273172
    44  H    4.766168   6.505804   5.725804   8.470869   9.503105
    45  Br   7.097477   6.373569   7.901840   6.459826   5.648021
                   21         22         23         24         25
    21  H    0.000000
    22  H    2.489283   0.000000
    23  C    6.297924   5.509706   0.000000
    24  H    5.753547   4.742330   1.097211   0.000000
    25  C    6.356707   6.127725   1.533174   2.127962   0.000000
    26  H    5.415767   5.496885   2.139501   2.402787   1.088969
    27  C    7.722400   6.645103   1.539836   2.157134   2.651353
    28  H    8.404249   7.475557   2.148911   2.774647   2.671613
    29  C    7.986205   6.475386   2.539604   2.511059   3.848323
    30  H    7.518551   5.815089   2.806677   2.624036   4.294026
    31  H    9.060757   7.480513   3.487154   3.585069   4.702232
    32  H    7.841791   6.314772   2.803413   2.425357   3.907747
    33  H    8.168258   7.123342   2.186232   2.989797   3.229816
    34  C    7.416160   7.431326   2.658481   3.527037   1.509678
    35  C    7.629470   8.058242   3.890601   4.603124   2.478658
    36  C    8.403874   8.234545   3.122301   4.173148   2.574119
    37  C    8.745612   9.306366   5.070330   5.886195   3.775018
    38  H    7.087226   7.708515   4.162788   4.649965   2.645177
    39  C    9.434926   9.465317   4.509799   5.559513   3.840025
    40  H    8.525070   8.057194   2.812335   3.894621   2.833937
    41  C    9.598081   9.957148   5.326085   6.291486   4.313412
    42  H    9.098417   9.897324   6.006004   6.744414   4.622991
    43  H   10.251559  10.160041   5.144643   6.228066   4.716085
    44  H   10.520156  10.969191   6.389233   7.368857   5.398711
    45  Br   7.158007   6.823691   2.807552   2.811407   1.986558
                   26         27         28         29         30
    26  H    0.000000
    27  C    3.542242   0.000000
    28  H    3.714845   1.093754   0.000000
    29  C    4.593391   1.524905   2.158255   0.000000
    30  H    4.858956   2.181137   3.080034   1.096023   0.000000
    31  H    5.544624   2.161345   2.498580   1.093054   1.768173
    32  H    4.578167   2.170183   2.501747   1.094636   1.774120
    33  H    4.089394   1.095384   1.750313   2.154042   2.537246
    34  C    2.128527   3.294973   3.046766   4.743053   5.280222
    35  C    2.624123   4.662700   4.328732   6.067802   6.610136
    36  C    3.338788   3.201606   2.925825   4.721829   5.273208
    37  C    3.963154   5.646699   5.235186   7.120989   7.689703
    38  H    2.438640   5.151068   4.860391   6.430939   6.937772
    39  C    4.471628   4.516058   4.149412   6.016428   6.577852
    40  H    3.705466   2.494278   2.379763   3.966172   4.479341
    41  C    4.726856   5.588808   5.161948   7.101071   7.679165
    42  H    4.648954   6.669796   6.240038   8.120274   8.687927
    43  H    5.408223   4.895127   4.554496   6.326048   6.865784
    44  H    5.784051   6.582995   6.131166   8.089927   8.671972
    45  Br   2.457836   3.421695   3.000455   4.168393   4.872651
                   31         32         33         34         35
    31  H    0.000000
    32  H    1.771948   0.000000
    33  H    2.464477   3.068463   0.000000
    34  C    5.391519   4.987016   3.505788   0.000000
    35  C    6.733917   6.196258   4.905128   1.401420   0.000000
    36  C    5.146105   5.216258   3.003609   1.395411   2.403944
    37  C    7.670812   7.347594   5.698221   2.428607   1.387969
    38  H    7.195086   6.401246   5.559408   2.154893   1.086865
    39  C    6.322691   6.543985   4.173820   2.423184   2.773957
    40  H    4.288607   4.625110   2.044398   2.163664   3.396841
    41  C    7.493885   7.498949   5.400507   2.807345   2.409743
    42  H    8.696437   8.280676   6.766790   3.408034   2.145152
    43  H    6.476163   6.973172   4.349039   3.400147   3.859322
    44  H    8.417672   8.520192   6.316888   3.893050   3.394939
    45  Br   4.914609   3.740133   4.335828   2.859756   3.352451
                   36         37         38         39         40
    36  C    0.000000
    37  C    2.784411   0.000000
    38  H    3.389860   2.142706   0.000000
    39  C    1.394880   2.407647   3.860711   0.000000
    40  H    1.081192   3.864579   4.301348   2.130111   0.000000
    41  C    2.416764   1.395795   3.391972   1.390562   3.381662
    42  H    3.869791   1.085422   2.461711   3.394358   4.949895
    43  H    2.146277   3.395286   4.946051   1.085425   2.436547
    44  H    3.401097   2.157121   4.289081   2.152092   4.273601
    45  Br   3.903680   4.609208   3.167269   5.025882   4.181321
                   41         42         43         44         45
    41  C    0.000000
    42  H    2.157522   0.000000
    43  H    2.152988   4.297422   0.000000
    44  H    1.085716   2.490033   2.484583   0.000000
    45  Br   5.318933   5.266500   5.907076   6.349543   0.000000
 Stoichiometry    C22H20BrS2(1+)
 Framework group  C1[X(C22H20BrS2)]
 Deg. of freedom   129
 Full point group                 C1      NOp   1
 Largest Abelian subgroup         C1      NOp   1
 Largest concise Abelian subgroup C1      NOp   1
                         Standard orientation:                         
 ---------------------------------------------------------------------
 Center     Atomic      Atomic             Coordinates (Angstroms)
 Number     Number       Type             X           Y           Z
 ---------------------------------------------------------------------
      1          6           0        3.351005    1.163844   -1.890052
      2          6           0        4.571855    0.630763   -1.495591
      3          6           0        4.738913    0.102745   -0.215332
      4          6           0        3.670023    0.098518    0.669597
      5          6           0        2.431346    0.595202    0.252517
      6          6           0        2.255882    1.145937   -1.019953
      7         16           0        0.735881    1.783482   -1.654092
      8          6           0       -0.158337    2.294294   -0.218163
      9          6           0       -0.010126    1.757838    1.064802
     10         16           0        1.121915    0.450011    1.441672
     11          6           0       -0.759492    2.227933    2.146689
     12          6           0       -1.716546    3.210304    1.935900
     13          6           0       -1.893002    3.735746    0.656585
     14          6           0       -1.109775    3.300137   -0.406009
     15          1           0       -2.634263    4.508947    0.484368
     16          1           0       -1.239937    3.739390   -1.390508
     17          1           0       -0.603077    1.817841    3.139922
     18          1           0       -2.312937    3.568775    2.767362
     19          1           0        3.241614    1.598041   -2.878890
     20          1           0        3.789659   -0.302384    1.672138
     21          1           0        5.405481    0.646374   -2.189760
     22          1           0        5.697304   -0.297985    0.094875
     23          6           0        0.355003   -1.222165    1.075984
     24          1           0        1.289917   -1.792279    1.006863
     25          6           0       -0.330993   -1.327387   -0.291114
     26          1           0        0.361479   -0.961064   -1.047515
     27          6           0       -0.404856   -1.675382    2.336264
     28          1           0       -1.240526   -2.307174    2.021953
     29          6           0        0.494879   -2.444408    3.297728
     30          1           0        1.343818   -1.835987    3.629981
     31          1           0       -0.068882   -2.742767    4.185379
     32          1           0        0.888336   -3.348847    2.822954
     33          1           0       -0.848301   -0.819330    2.856263
     34          6           0       -1.693846   -0.729575   -0.544847
     35          6           0       -2.106908   -0.648941   -1.881579
     36          6           0       -2.529365   -0.207721    0.443459
     37          6           0       -3.312147   -0.051837   -2.224105
     38          1           0       -1.462064   -1.038837   -2.664799
     39          6           0       -3.742991    0.389768    0.103152
     40          1           0       -2.238660   -0.214692    1.484813
     41          6           0       -4.142401    0.462338   -1.226835
     42          1           0       -3.606451    0.009447   -3.267067
     43          1           0       -4.372218    0.798998    0.887213
     44          1           0       -5.087504    0.928172   -1.488672
     45         35           0       -0.393607   -3.272521   -0.689793
 ---------------------------------------------------------------------
 Rotational constants (GHZ):           0.1897755           0.1785617           0.1331100
 Standard basis: 6-31+G(d,p) (6D, 7F)
 There are   598 symmetry adapted cartesian basis functions of A   symmetry.
 There are   598 symmetry adapted basis functions of A   symmetry.
   598 basis functions,  1043 primitive gaussians,   598 cartesian basis functions
   109 alpha electrons      109 beta electrons
       nuclear repulsion energy      3129.7472783500 Hartrees.
 NAtoms=   45 NActive=   45 NUniq=   45 SFac= 1.00D+00 NAtFMM=   60 NAOKFM=F Big=F
 Integral buffers will be    131072 words long.
 Raffenetti 2 integral format.
 Two-electron integral symmetry is turned on.
 Nuclear repulsion after empirical dispersion term =     3129.7023266009 Hartrees.
 ------------------------------------------------------------------------------
 Polarizable Continuum Model (PCM)
 =================================
 Model                : PCM.
 Atomic radii         : SMD-Coulomb.
 Polarization charges : Total charges.
 Charge compensation  : None.
 Solution method      : Matrix inversion.
 Cavity type          : VdW (van der Waals Surface) (Alpha=1.000).
 Cavity algorithm     : GePol (No added spheres)
                        Default sphere list used, NSphG=   45.
                        Lebedev-Laikov grids with approx.  5.0 points / Ang**2.
                        Smoothing algorithm: York/Karplus (Gamma=1.0000).
                        Polarization charges: spherical gaussians, with
                                              point-specific exponents (IZeta= 3).
                        Self-potential: point-specific (ISelfS= 7).
                        Self-field    : sphere-specific E.n sum rule (ISelfD= 2).
 1st derivatives      : Analytical E(r).r(x)/FMM algorithm (CHGder, D1EAlg=3).
                        Cavity 1st derivative terms included.
 Solvent              : Dichloromethane, Eps=   8.930000 Eps(inf)=   2.028346
 ------------------------------------------------------------------------------
 ------------------------------------------------------------------------------
 Atomic radii for non-electrostatic terms: SMD-CDS.
 ------------------------------------------------------------------------------
 Nuclear repulsion after PCM non-electrostatic terms =     3129.6867075707 Hartrees.
 One-electron integrals computed using PRISM.
 NBasis=   598 RedAO= T EigKep=  1.05D-06  NBF=   598
 NBsUse=   595 1.00D-06 EigRej=  8.18D-07 NBFU=   595
 Initial guess from the checkpoint file:  "/home/osl/gaussian/scratch/Gau-1570819.chk"
 B after Tr=     0.000000    0.000000    0.000000
         Rot=    0.997260    0.011177   -0.006278   -0.072853 Ang=   8.48 deg.
 ExpMin= 3.50D-02 ExpMax= 5.74D+05 ExpMxC= 5.74D+03 IAcc=3 IRadAn=         5 AccDes= 0.00D+00
 Harris functional with IExCor= 4639 and IRadAn=       5 diagonalized for initial guess.
 HarFok:  IExCor= 4639 AccDes= 0.00D+00 IRadAn=         5 IDoV= 1 UseB2=F ITyADJ=14
 ICtDFT=  3500011 ScaDFX=  1.000000  1.000000  1.000000  1.000000
 FoFCou: FMM=F IPFlag=           0 FMFlag=      100000 FMFlg1=           0
         NFxFlg=           0 DoJE=T BraDBF=F KetDBF=T FulRan=T
         wScrn=  0.000000 ICntrl=       500 IOpCl=  0 I1Cent=   200000004 NGrid=           0
         NMat0=    1 NMatS0=      1 NMatT0=    0 NMatD0=    1 NMtDS0=    0 NMtDT0=    0
 Petite list used in FoFCou.
 Requested convergence on RMS density matrix=1.00D-08 within 128 cycles.
 Requested convergence on MAX density matrix=1.00D-06.
 Requested convergence on             energy=1.00D-06.
 No special actions if energy rises.
 Inv3:  Mode=1 IEnd=    32294883.
 Iteration    1 A*A^-1 deviation from unit magnitude is 4.00D-15 for    751.
 Iteration    1 A*A^-1 deviation from orthogonality  is 2.00D-15 for   1683    208.
 Iteration    1 A^-1*A deviation from unit magnitude is 3.77D-15 for    751.
 Iteration    1 A^-1*A deviation from orthogonality  is 4.45D-15 for   1414   1339.
 Error on total polarization charges =  0.04933
 SCF Done:  E(RwB97XD) =  -4218.10418628     A.U. after   19 cycles
            NFock= 19  Conv=0.45D-08     -V/T= 2.0065
 SMD-CDS (non-electrostatic) energy       (kcal/mol) =      -9.80
 (included in total energy above)
 D1PCM: PCM CHGder 1st derivatives, ID1Alg=3 FixD1E=F DoIter=F DoCFld=F I1PDM=0.
 Calling FoFJK, ICntrl=      2127 FMM=F ISym2X=0 I1Cent= 0 IOpClX= 0 NMat=1 NMatS=1 NMatT=0.
 ***** Axes restored to original set *****
 -------------------------------------------------------------------
 Center     Atomic                   Forces (Hartrees/Bohr)
 Number     Number              X              Y              Z
 -------------------------------------------------------------------
      1        6          -0.000195743   -0.000183051    0.000198947
      2        6           0.000252996    0.000163069    0.000096508
      3        6           0.000035244    0.000101667   -0.000003030
      4        6          -0.000338657   -0.000049539   -0.000050693
      5        6           0.001075075    0.000042096    0.000230944
      6        6          -0.000157579   -0.000483305    0.000198171
      7       16          -0.000829037    0.000438898   -0.000308984
      8        6          -0.000770119    0.000157947   -0.000182546
      9        6          -0.000192500   -0.000293010   -0.000044188
     10       16           0.000785122   -0.001844091   -0.000717043
     11        6           0.000378688   -0.000189414    0.000151351
     12        6           0.000298286   -0.000109692   -0.000038981
     13        6          -0.000296910   -0.000024541    0.000031469
     14        6          -0.000687946    0.000088166    0.000202717
     15        1           0.000021440   -0.000019901    0.000057733
     16        1           0.000244897   -0.000058667    0.000135955
     17        1           0.000009410    0.000074528   -0.000082784
     18        1          -0.000070845   -0.000022452   -0.000073955
     19        1           0.000115791   -0.000225515   -0.000039059
     20        1           0.000059001    0.000260063   -0.000277263
     21        1           0.000023493    0.000001042    0.000031007
     22        1           0.000067531    0.000118927    0.000091203
     23        6          -0.000759996    0.001521484    0.000219430
     24        1          -0.000698932    0.000549965   -0.001038632
     25        6           0.002048759    0.001076235    0.000772288
     26        1          -0.000893957   -0.001124017   -0.001104536
     27        6          -0.000018281   -0.000080183   -0.000081657
     28        1           0.000088314   -0.000036550   -0.000089668
     29        6           0.000359707   -0.000008710    0.000300509
     30        1          -0.000089632   -0.000076566    0.000068940
     31        1           0.000029130    0.000007064    0.000029204
     32        1          -0.000105191   -0.000083654   -0.000132728
     33        1          -0.000607424    0.000076654   -0.000299271
     34        6           0.000120174    0.000209803    0.000489268
     35        6           0.002633254    0.000730392   -0.000870325
     36        6           0.000431765   -0.000371199    0.000206072
     37        6          -0.000912466   -0.000376435    0.000250571
     38        1          -0.000192302    0.000012475   -0.000300189
     39        6          -0.000129764   -0.000052427   -0.000200303
     40        1          -0.001461247   -0.000148970    0.000575389
     41        6           0.000318254    0.000521873   -0.000084913
     42        1           0.000002821   -0.000077066   -0.000019233
     43        1           0.000106237    0.000133038    0.000002296
     44        1           0.000069356   -0.000047614   -0.000038468
     45       35          -0.000166218   -0.000298816    0.001738477
 -------------------------------------------------------------------
 Cartesian Forces:  Max     0.002633254 RMS     0.000546941

 GradGradGradGradGradGradGradGradGradGradGradGradGradGradGradGradGradGrad
 Berny optimization.
 Using GEDIIS/GDIIS optimizer.
 FormGI is forming the generalized inverse of G from B-inverse, IUseBI=4.
 Internal  Forces:  Max     0.004156804 RMS     0.000676112
 Search for a local minimum.
 Step number   6 out of a maximum of  263
 All quantities printed in internal units (Hartrees-Bohrs-Radians)
 Mixed Optimization -- En-DIIS/RFO-DIIS
 Update second derivatives using D2CorX and points    3    4    5    6
 DE= -9.65D-05 DEPred=-5.81D-04 R= 1.66D-01
 Trust test= 1.66D-01 RLast= 4.51D-01 DXMaxT set to 2.52D-01
 ITU=  0  0 -1  0  1  0
 Use linear search instead of GDIIS.
     Eigenvalues ---    0.00231   0.00281   0.00536   0.00782   0.00959
     Eigenvalues ---    0.01178   0.01183   0.01519   0.01567   0.01691
     Eigenvalues ---    0.01752   0.01773   0.01784   0.01833   0.01914
     Eigenvalues ---    0.01972   0.02162   0.02251   0.02271   0.02316
     Eigenvalues ---    0.02425   0.02475   0.02525   0.02573   0.02585
     Eigenvalues ---    0.02635   0.02784   0.02798   0.02857   0.02883
     Eigenvalues ---    0.02893   0.02936   0.02966   0.03243   0.03661
     Eigenvalues ---    0.03811   0.03936   0.04491   0.04606   0.05191
     Eigenvalues ---    0.06087   0.06406   0.07167   0.07570   0.10461
     Eigenvalues ---    0.10925   0.11068   0.11102   0.11346   0.11465
     Eigenvalues ---    0.11766   0.11901   0.11957   0.12320   0.12354
     Eigenvalues ---    0.12356   0.12500   0.12510   0.12630   0.12789
     Eigenvalues ---    0.13271   0.13949   0.14576   0.14951   0.15605
     Eigenvalues ---    0.15905   0.16232   0.16472   0.17121   0.17821
     Eigenvalues ---    0.17962   0.18578   0.18879   0.19211   0.19294
     Eigenvalues ---    0.19372   0.19551   0.19706   0.20306   0.21825
     Eigenvalues ---    0.22030   0.22975   0.23727   0.24652   0.24773
     Eigenvalues ---    0.27424   0.27809   0.28077   0.29450   0.30051
     Eigenvalues ---    0.31511   0.32847   0.34018   0.34052   0.34200
     Eigenvalues ---    0.34508   0.34747   0.35069   0.35244   0.36383
     Eigenvalues ---    0.36641   0.36664   0.36692   0.36708   0.36728
     Eigenvalues ---    0.36774   0.36861   0.36867   0.36879   0.36945
     Eigenvalues ---    0.37146   0.37199   0.37769   0.41812   0.42219
     Eigenvalues ---    0.42702   0.42814   0.43165   0.46962   0.48056
     Eigenvalues ---    0.48199   0.48216   0.48322   0.48652   0.51872
     Eigenvalues ---    0.52134   0.52217   0.75552   2.46013
 RFO step:  Lambda=-1.25769581D-03 EMin= 2.31158761D-03
 Quartic linear search produced a step of -0.47866.
 Iteration  1 RMS(Cart)=  0.09032710 RMS(Int)=  0.00253712
 Iteration  2 RMS(Cart)=  0.00554524 RMS(Int)=  0.00004453
 Iteration  3 RMS(Cart)=  0.00001779 RMS(Int)=  0.00004377
 Iteration  4 RMS(Cart)=  0.00000000 RMS(Int)=  0.00004377
 Variable       Old X    -DE/DX   Delta X   Delta X   Delta X     New X
                                 (Linear)    (Quad)   (Total)
    R1        2.62546   0.00010   0.00055  -0.00044   0.00012   2.62558
    R2        2.64338   0.00022  -0.00070   0.00058  -0.00011   2.64327
    R3        2.05128  -0.00002   0.00000   0.00013   0.00013   2.05141
    R4        2.63600  -0.00012  -0.00027   0.00024  -0.00002   2.63598
    R5        2.05020  -0.00001   0.00003  -0.00002   0.00001   2.05021
    R6        2.62233  -0.00033   0.00007  -0.00052  -0.00046   2.62187
    R7        2.04870  -0.00004  -0.00002  -0.00009  -0.00011   2.04859
    R8        2.64222  -0.00058  -0.00054   0.00017  -0.00038   2.64184
    R9        2.05287  -0.00033  -0.00050  -0.00024  -0.00074   2.05214
   R10        2.64108   0.00015   0.00178  -0.00224  -0.00046   2.64062
   R11        3.35381  -0.00043  -0.00081  -0.00212  -0.00295   3.35086
   R12        3.33738   0.00141  -0.00040  -0.00009  -0.00046   3.33692
   R13        3.33923   0.00012   0.00173   0.00059   0.00232   3.34155
   R14        2.64275  -0.00035   0.00240  -0.00225   0.00015   2.64289
   R15        2.64038   0.00005  -0.00054   0.00064   0.00010   2.64048
   R16        3.34538  -0.00078   0.00654  -0.00664  -0.00012   3.34526
   R17        2.64090  -0.00016  -0.00059   0.00057  -0.00002   2.64088
   R18        3.54446  -0.00097  -0.00606   0.00213  -0.00393   3.54053
   R19        2.62219  -0.00021   0.00090  -0.00116  -0.00026   2.62192
   R20        2.05203  -0.00009  -0.00053   0.00029  -0.00024   2.05179
   R21        2.63471  -0.00014  -0.00024  -0.00010  -0.00034   2.63437
   R22        2.04886  -0.00005   0.00013  -0.00016  -0.00003   2.04883
   R23        2.62686   0.00002   0.00020  -0.00037  -0.00018   2.62668
   R24        2.05013  -0.00004  -0.00012   0.00004  -0.00009   2.05004
   R25        2.05201  -0.00016  -0.00036  -0.00013  -0.00049   2.05151
   R26        2.07343  -0.00074  -0.00095  -0.00091  -0.00186   2.07157
   R27        2.89728  -0.00218  -0.00890   0.00328  -0.00562   2.89166
   R28        2.90987  -0.00013   0.00079  -0.00078   0.00001   2.90988
   R29        2.05785   0.00064  -0.00062   0.00088   0.00026   2.05811
   R30        2.85288  -0.00003  -0.00285  -0.00353  -0.00637   2.84651
   R31        3.75405   0.00037   0.00625   0.00754   0.01379   3.76784
   R32        2.06690  -0.00007  -0.00023  -0.00071  -0.00094   2.06596
   R33        2.88165   0.00034   0.00145  -0.00152  -0.00006   2.88159
   R34        2.06998  -0.00019  -0.00064   0.00067   0.00004   2.07002
   R35        2.07118  -0.00009  -0.00010   0.00004  -0.00005   2.07113
   R36        2.06557   0.00001   0.00022  -0.00032  -0.00009   2.06548
   R37        2.06856   0.00016   0.00037   0.00001   0.00037   2.06894
   R38        2.64830   0.00035   0.00050   0.00079   0.00130   2.64960
   R39        2.63694   0.00030   0.00055   0.00066   0.00121   2.63815
   R40        2.62288   0.00003  -0.00117   0.00128   0.00012   2.62300
   R41        2.05388   0.00017   0.00081   0.00051   0.00131   2.05519
   R42        2.63594   0.00032   0.00070  -0.00023   0.00046   2.63640
   R43        2.04316  -0.00002  -0.00146   0.00155   0.00008   2.04324
   R44        2.63767   0.00007   0.00053  -0.00087  -0.00034   2.63733
   R45        2.05115   0.00001  -0.00005   0.00012   0.00007   2.05122
   R46        2.62778   0.00003  -0.00111   0.00186   0.00075   2.62853
   R47        2.05116   0.00009  -0.00011   0.00009  -0.00002   2.05113
   R48        2.05171  -0.00006  -0.00022   0.00004  -0.00018   2.05152
    A1        2.10184   0.00007  -0.00010   0.00079   0.00069   2.10253
    A2        2.09517  -0.00029  -0.00068  -0.00056  -0.00125   2.09392
    A3        2.08617   0.00022   0.00077  -0.00022   0.00054   2.08671
    A4        2.10722   0.00009   0.00028  -0.00022   0.00007   2.10729
    A5        2.08061  -0.00002  -0.00013  -0.00010  -0.00024   2.08037
    A6        2.09517  -0.00007  -0.00019   0.00032   0.00012   2.09529
    A7        2.08770  -0.00010   0.00000  -0.00056  -0.00057   2.08714
    A8        2.10413   0.00014   0.00009   0.00039   0.00048   2.10461
    A9        2.09133  -0.00004  -0.00011   0.00017   0.00006   2.09139
   A10        2.08413   0.00004   0.00000   0.00027   0.00025   2.08437
   A11        2.09996   0.00010   0.00092   0.00030   0.00122   2.10118
   A12        2.09896  -0.00014  -0.00092  -0.00044  -0.00137   2.09759
   A13        2.12092   0.00048  -0.00004   0.00089   0.00091   2.12184
   A14        2.00942   0.00021  -0.00177  -0.00054  -0.00220   2.00722
   A15        2.15275  -0.00069   0.00155  -0.00037   0.00134   2.15409
   A16        2.06359  -0.00056  -0.00020  -0.00092  -0.00118   2.06241
   A17        2.03291   0.00058   0.00419  -0.00216   0.00199   2.03490
   A18        2.18613  -0.00003  -0.00383   0.00318  -0.00056   2.18557
   A19        1.82153   0.00015  -0.00332   0.00215  -0.00101   1.82052
   A20        2.19072  -0.00045  -0.00284   0.00269  -0.00012   2.19060
   A21        2.03024   0.00068   0.00166  -0.00104   0.00058   2.03082
   A22        2.06196  -0.00023   0.00120  -0.00152  -0.00033   2.06163
   A23        2.14893   0.00023  -0.00146   0.00083  -0.00062   2.14830
   A24        2.12274   0.00028  -0.00203   0.00167  -0.00035   2.12240
   A25        2.01152  -0.00051   0.00346  -0.00252   0.00091   2.01243
   A26        1.84286   0.00078  -0.00437   0.00196  -0.00246   1.84040
   A27        1.81726   0.00151   0.03010   0.00200   0.03209   1.84935
   A28        1.93441  -0.00416  -0.01500  -0.00728  -0.02227   1.91214
   A29        2.08333  -0.00008   0.00067  -0.00034   0.00034   2.08367
   A30        2.09882   0.00009  -0.00177   0.00234   0.00057   2.09939
   A31        2.10095  -0.00001   0.00101  -0.00195  -0.00093   2.10001
   A32        2.08689   0.00000   0.00040  -0.00060  -0.00020   2.08669
   A33        2.09090   0.00003  -0.00017   0.00047   0.00029   2.09119
   A34        2.10535  -0.00003  -0.00024   0.00017  -0.00007   2.10528
   A35        2.10831  -0.00002  -0.00046   0.00038  -0.00008   2.10823
   A36        2.09524  -0.00006   0.00053  -0.00081  -0.00028   2.09496
   A37        2.07942   0.00008  -0.00010   0.00041   0.00031   2.07973
   A38        2.10191   0.00004  -0.00017   0.00042   0.00026   2.10217
   A39        2.08831  -0.00006   0.00023  -0.00008   0.00014   2.08845
   A40        2.09295   0.00002  -0.00006  -0.00032  -0.00039   2.09256
   A41        1.69826   0.00093   0.00691   0.00455   0.01147   1.70973
   A42        2.00202  -0.00322  -0.00619   0.01066   0.00447   2.00648
   A43        1.88031   0.00170  -0.00094  -0.00740  -0.00835   1.87197
   A44        1.86442  -0.00048   0.00064  -0.00797  -0.00741   1.85701
   A45        1.89558  -0.00027  -0.01023   0.01076   0.00055   1.89612
   A46        2.08151   0.00129   0.00893  -0.00760   0.00132   2.08283
   A47        1.88783   0.00003  -0.00176   0.00455   0.00260   1.89044
   A48        2.12540   0.00060   0.00618   0.01534   0.02142   2.14682
   A49        1.83408  -0.00157  -0.00274  -0.00754  -0.01020   1.82388
   A50        1.90086  -0.00067   0.00051   0.00064   0.00093   1.90179
   A51        1.78240   0.00038  -0.00345  -0.01099  -0.01445   1.76795
   A52        1.90239   0.00122  -0.00055  -0.00699  -0.00747   1.89491
   A53        1.88793  -0.00014  -0.00312   0.00073  -0.00240   1.88553
   A54        1.95337  -0.00002   0.00039  -0.00057  -0.00018   1.95319
   A55        1.93723   0.00002   0.00309  -0.00139   0.00170   1.93892
   A56        1.91844   0.00006  -0.00021  -0.00290  -0.00310   1.91534
   A57        1.85307  -0.00015  -0.00137   0.00064  -0.00073   1.85234
   A58        1.91099   0.00021   0.00104   0.00346   0.00450   1.91549
   A59        1.94786   0.00021   0.00213   0.00084   0.00297   1.95084
   A60        1.92342   0.00004  -0.00041   0.00083   0.00042   1.92384
   A61        1.93403  -0.00023  -0.00054  -0.00209  -0.00263   1.93139
   A62        1.88057  -0.00008  -0.00047   0.00046  -0.00002   1.88055
   A63        1.88782   0.00001  -0.00009  -0.00057  -0.00065   1.88716
   A64        1.88818   0.00006  -0.00070   0.00057  -0.00012   1.88806
   A65        2.03664  -0.00096  -0.00901  -0.00564  -0.01470   2.02194
   A66        2.17679   0.00094   0.00900   0.00513   0.01410   2.19089
   A67        2.06867   0.00000  -0.00007   0.00131   0.00120   2.06988
   A68        2.11307   0.00002   0.00091   0.00040   0.00129   2.11436
   A69        2.08500   0.00031   0.00004   0.00088   0.00089   2.08589
   A70        2.08482  -0.00033  -0.00094  -0.00100  -0.00197   2.08285
   A71        2.10407  -0.00024  -0.00154  -0.00230  -0.00381   2.10027
   A72        2.11619   0.00059   0.01007  -0.00315   0.00697   2.12316
   A73        2.06199  -0.00033  -0.00808   0.00561  -0.00241   2.05958
   A74        2.09286   0.00007  -0.00037  -0.00115  -0.00154   2.09132
   A75        2.09078  -0.00011  -0.00010   0.00021   0.00010   2.09088
   A76        2.09954   0.00004   0.00047   0.00096   0.00142   2.10097
   A77        2.10088   0.00023   0.00160   0.00158   0.00316   2.10403
   A78        2.08247  -0.00009  -0.00181   0.00029  -0.00150   2.08097
   A79        2.09983  -0.00014   0.00021  -0.00188  -0.00166   2.09818
   A80        2.08665  -0.00008  -0.00046   0.00035  -0.00015   2.08651
   A81        2.09848  -0.00001   0.00013  -0.00003   0.00010   2.09858
   A82        2.09796   0.00009   0.00038  -0.00025   0.00013   2.09808
    D1       -0.03122   0.00029   0.00047   0.00409   0.00457  -0.02665
    D2        3.13131   0.00014   0.00258   0.00441   0.00698   3.13829
    D3        3.11042   0.00023  -0.00310   0.00038  -0.00270   3.10771
    D4       -0.01025   0.00008  -0.00100   0.00070  -0.00029  -0.01053
    D5        0.01352  -0.00010  -0.00251  -0.00240  -0.00490   0.00861
    D6       -3.09412   0.00027  -0.00852  -0.00528  -0.01375  -3.10787
    D7       -3.12812  -0.00004   0.00106   0.00129   0.00234  -3.12578
    D8        0.04743   0.00033  -0.00496  -0.00159  -0.00651   0.04092
    D9        0.01072  -0.00011   0.00074  -0.00100  -0.00026   0.01046
   D10       -3.12431  -0.00005   0.00328   0.00023   0.00351  -3.12080
   D11        3.13121   0.00004  -0.00138  -0.00133  -0.00271   3.12851
   D12       -0.00382   0.00010   0.00115  -0.00010   0.00106  -0.00276
   D13        0.02667  -0.00026   0.00015  -0.00369  -0.00354   0.02313
   D14       -3.13278   0.00018   0.00030   0.00469   0.00501  -3.12777
   D15       -3.12143  -0.00032  -0.00237  -0.00491  -0.00728  -3.12871
   D16        0.00230   0.00012  -0.00221   0.00347   0.00127   0.00357
   D17       -0.04480   0.00045  -0.00227   0.00538   0.00311  -0.04169
   D18        3.08281   0.00044   0.02207   0.00368   0.02580   3.10860
   D19        3.11464   0.00000  -0.00245  -0.00299  -0.00545   3.10920
   D20       -0.04094   0.00000   0.02190  -0.00470   0.01724  -0.02370
   D21        0.02447  -0.00027   0.00343  -0.00233   0.00109   0.02556
   D22        3.12884  -0.00066   0.01013   0.00070   0.01083   3.13967
   D23       -3.10196  -0.00027  -0.02303  -0.00049  -0.02351  -3.12547
   D24        0.00241  -0.00066  -0.01633   0.00255  -0.01377  -0.01136
   D25        2.67371   0.00031  -0.02772   0.00625  -0.02149   2.65221
   D26       -1.57088  -0.00336  -0.03321  -0.00020  -0.03342  -1.60431
   D27       -0.48216   0.00031  -0.00283   0.00452   0.00166  -0.48050
   D28        1.55644  -0.00335  -0.00832  -0.00193  -0.01027   1.54616
   D29       -2.70924  -0.00007   0.03217  -0.01434   0.01780  -2.69144
   D30        0.46899   0.00033   0.02562  -0.01735   0.00826   0.47725
   D31       -0.46924   0.00037  -0.01618   0.02947   0.01327  -0.45597
   D32        2.69788   0.00028  -0.01694   0.02299   0.00603   2.70391
   D33       -0.00422  -0.00056  -0.00094  -0.02574  -0.02666  -0.03088
   D34        3.13821  -0.00024  -0.00678  -0.00865  -0.01544   3.12277
   D35        3.11143  -0.00046  -0.00016  -0.01914  -0.01928   3.09214
   D36       -0.02934  -0.00014  -0.00600  -0.00205  -0.00806  -0.03740
   D37        3.10435   0.00013   0.00117   0.00799   0.00916   3.11351
   D38       -0.03179  -0.00001   0.00101   0.00433   0.00534  -0.02645
   D39       -0.01368   0.00006   0.00052   0.00194   0.00247  -0.01121
   D40        3.13337  -0.00009   0.00037  -0.00172  -0.00135   3.13202
   D41        0.48214   0.00054   0.01127   0.00735   0.01861   0.50075
   D42       -1.47540   0.00027  -0.01446   0.00731  -0.00715  -1.48254
   D43       -2.66024   0.00024   0.01679  -0.00873   0.00804  -2.65220
   D44        1.66541  -0.00004  -0.00894  -0.00877  -0.01772   1.64769
   D45        0.05008   0.00009   0.00812  -0.00128   0.00685   0.05693
   D46       -3.10624  -0.00003   0.00300   0.00220   0.00520  -3.10104
   D47       -3.09074   0.00039   0.00269   0.01454   0.01725  -3.07349
   D48        0.03612   0.00027  -0.00243   0.01802   0.01560   0.05172
   D49        0.81551   0.00002   0.06143  -0.07996  -0.01852   0.79700
   D50       -1.14525   0.00111   0.05899  -0.07680  -0.01785  -1.16310
   D51        2.77475   0.00056   0.05282  -0.06848  -0.01567   2.75907
   D52        2.78934  -0.00010   0.06493  -0.07982  -0.01485   2.77450
   D53        0.82858   0.00100   0.06249  -0.07666  -0.01418   0.81440
   D54       -1.53461   0.00044   0.05632  -0.06834  -0.01200  -1.54661
   D55       -0.02724   0.00005  -0.00470   0.00477   0.00008  -0.02717
   D56        3.12452  -0.00008  -0.00376   0.00055  -0.00321   3.12131
   D57        3.12909   0.00017   0.00047   0.00125   0.00172   3.13081
   D58       -0.00233   0.00005   0.00141  -0.00297  -0.00157  -0.00390
   D59       -0.01507  -0.00013  -0.00072  -0.00487  -0.00559  -0.02066
   D60       -3.13420  -0.00002   0.00106  -0.00418  -0.00312  -3.13732
   D61        3.11627   0.00001  -0.00167  -0.00061  -0.00228   3.11399
   D62       -0.00286   0.00011   0.00011   0.00008   0.00020  -0.00266
   D63        0.03598   0.00007   0.00281   0.00149   0.00430   0.04027
   D64       -3.11109   0.00022   0.00296   0.00517   0.00813  -3.10296
   D65       -3.12788  -0.00003   0.00105   0.00079   0.00184  -3.12604
   D66        0.00824   0.00011   0.00120   0.00447   0.00567   0.01391
   D67        0.87275   0.00012  -0.00001   0.06786   0.06788   0.94063
   D68       -1.34718   0.00055  -0.00444   0.04872   0.04422  -1.30296
   D69        2.76649  -0.00013  -0.00573   0.05402   0.04828   2.81477
   D70       -0.98737   0.00074  -0.00576   0.06217   0.05645  -0.93092
   D71        3.07589   0.00117  -0.01019   0.04302   0.03279   3.10868
   D72        0.90638   0.00049  -0.01149   0.04832   0.03685   0.94322
   D73        3.14081   0.00058   0.00109   0.06004   0.06118  -3.08120
   D74        0.92088   0.00100  -0.00334   0.04090   0.03752   0.95840
   D75       -1.24863   0.00033  -0.00463   0.04619   0.04158  -1.20705
   D76        2.62842  -0.00110   0.00655   0.01029   0.01684   2.64525
   D77       -1.53878  -0.00113   0.00445   0.00680   0.01126  -1.52752
   D78        0.60207  -0.00085   0.00834   0.00986   0.01819   0.62026
   D79       -1.83284   0.00057   0.00972   0.01676   0.02647  -1.80637
   D80        0.28315   0.00054   0.00763   0.01327   0.02089   0.30404
   D81        2.42399   0.00082   0.01151   0.01633   0.02783   2.45182
   D82        0.30686   0.00066   0.00824   0.00952   0.01778   0.32463
   D83        2.42284   0.00063   0.00615   0.00603   0.01220   2.43504
   D84       -1.71950   0.00091   0.01003   0.00909   0.01913  -1.70036
   D85        2.92583  -0.00161  -0.04676  -0.10693  -0.15367   2.77216
   D86       -0.16501  -0.00122  -0.04501  -0.12566  -0.17062  -0.33564
   D87        0.71169  -0.00149  -0.05026  -0.12801  -0.17829   0.53340
   D88       -2.37915  -0.00110  -0.04851  -0.14673  -0.19524  -2.57439
   D89       -1.21962  -0.00221  -0.04621  -0.11202  -0.15826  -1.37788
   D90        1.97273  -0.00182  -0.04447  -0.13074  -0.17522   1.79751
   D91        1.04226   0.00007   0.00264  -0.00815  -0.00551   1.03674
   D92        3.13101   0.00013   0.00316  -0.00648  -0.00332   3.12769
   D93       -1.06282   0.00008   0.00168  -0.00657  -0.00489  -1.06770
   D94        3.14053  -0.00007  -0.00118  -0.00956  -0.01074   3.12978
   D95       -1.05390  -0.00002  -0.00066  -0.00789  -0.00855  -1.06245
   D96        1.03545  -0.00006  -0.00214  -0.00798  -0.01011   1.02534
   D97       -1.11344  -0.00009  -0.00235  -0.00846  -0.01081  -1.12426
   D98        0.97531  -0.00003  -0.00183  -0.00678  -0.00862   0.96670
   D99        3.06467  -0.00008  -0.00331  -0.00687  -0.01018   3.05449
   D100      -3.08207   0.00017  -0.00423  -0.02376  -0.02780  -3.10987
   D101       0.03354   0.00031  -0.00366  -0.01158  -0.01509   0.01845
   D102       0.01205  -0.00016  -0.00554  -0.00612  -0.01165   0.00040
   D103       3.12766  -0.00003  -0.00497   0.00606   0.00106   3.12872
   D104       3.08109  -0.00047   0.00140   0.02261   0.02412   3.10521
   D105      -0.01319  -0.00100  -0.02110   0.01846  -0.00239  -0.01558
   D106      -0.00889  -0.00004   0.00342   0.00376   0.00715  -0.00174
   D107      -3.10317  -0.00058  -0.01908  -0.00040  -0.01936  -3.12253
   D108      -0.01646   0.00036   0.00669   0.00979   0.01649   0.00003
   D109       3.12938   0.00009   0.00197   0.00412   0.00608   3.13546
   D110      -3.13207   0.00022   0.00610  -0.00241   0.00376  -3.12832
   D111       0.01376  -0.00005   0.00139  -0.00809  -0.00665   0.00712
   D112       0.01031   0.00005  -0.00250  -0.00513  -0.00762   0.00269
   D113      -3.12978  -0.00002  -0.00374  -0.00115  -0.00492  -3.13470
   D114       3.10603   0.00059   0.01931  -0.00133   0.01819   3.12422
   D115      -0.03406   0.00052   0.01808   0.00265   0.02089  -0.01317
   D116       0.01746  -0.00035  -0.00561  -0.01095  -0.01658   0.00088
   D117      -3.13880  -0.00018  -0.00124  -0.00612  -0.00734   3.13704
   D118      -3.12840  -0.00008  -0.00087  -0.00525  -0.00612  -3.13452
   D119      -0.00148   0.00010   0.00350  -0.00042   0.00312   0.00164
   D120      -0.01446   0.00015   0.00355   0.00864   0.01222  -0.00224
   D121      -3.14138  -0.00003  -0.00083   0.00381   0.00299  -3.13840
   D122       3.12562   0.00022   0.00480   0.00462   0.00950   3.13511
   D123      -0.00131   0.00004   0.00042  -0.00020   0.00027  -0.00105
         Item               Value     Threshold  Converged?
 Maximum Force            0.004157     0.000450     NO 
 RMS     Force            0.000676     0.000300     NO 
 Maximum Displacement     0.519072     0.001800     NO 
 RMS     Displacement     0.090879     0.001200     NO 
 Predicted change in Energy=-1.242805D-03
 GradGradGradGradGradGradGradGradGradGradGradGradGradGradGradGradGradGrad

                          Input orientation:                          
 ---------------------------------------------------------------------
 Center     Atomic      Atomic             Coordinates (Angstroms)
 Number     Number       Type             X           Y           Z
 ---------------------------------------------------------------------
      1          6           0        3.028060   -1.422732   -2.331340
      2          6           0        3.748311   -2.530951   -1.902954
      3          6           0        3.795852   -2.871335   -0.551058
      4          6           0        3.105738   -2.101154    0.373895
      5          6           0        2.349957   -1.011016   -0.067472
      6          6           0        2.310591   -0.645945   -1.415720
      7         16           0        1.389370    0.707142   -2.078016
      8          6           0        1.271176    1.853447   -0.736821
      9          6           0        1.323303    1.523128    0.621170
     10         16           0        1.475002   -0.140846    1.205908
     11          6           0        1.243481    2.501020    1.616332
     12          6           0        1.040895    3.825182    1.254941
     13          6           0        0.952853    4.164017   -0.094432
     14          6           0        1.089943    3.195298   -1.081768
     15          1           0        0.798527    5.197545   -0.385758
     16          1           0        1.054745    3.480848   -2.128564
     17          1           0        1.323951    2.224701    2.663256
     18          1           0        0.958989    4.586889    2.022123
     19          1           0        3.025239   -1.150883   -3.382306
     20          1           0        3.144129   -2.346702    1.431017
     21          1           0        4.294947   -3.120718   -2.631255
     22          1           0        4.374232   -3.725302   -0.217271
     23          6           0       -0.221508   -0.930631    1.297282
     24          1           0        0.097757   -1.979107    1.275451
     25          6           0       -1.099105   -0.720452    0.061497
     26          1           0       -0.541975   -1.050775   -0.814087
     27          6           0       -0.795504   -0.619878    2.691939
     28          1           0       -1.885575   -0.596668    2.611795
     29          6           0       -0.377031   -1.661097    3.724400
     30          1           0        0.712890   -1.720657    3.823046
     31          1           0       -0.786932   -1.406753    4.705190
     32          1           0       -0.748496   -2.652543    3.445635
     33          1           0       -0.493814    0.377742    3.029058
     34          6           0       -1.773461    0.589288   -0.252803
     35          6           0       -2.143750    0.780433   -1.591553
     36          6           0       -2.015512    1.616882    0.660661
     37          6           0       -2.738524    1.962676   -2.010096
     38          1           0       -1.951134   -0.005527   -2.318157
     39          6           0       -2.611769    2.806445    0.241385
     40          1           0       -1.734267    1.529099    1.700982
     41          6           0       -2.975817    2.984201   -1.089267
     42          1           0       -3.011206    2.089576   -3.053055
     43          1           0       -2.785790    3.596070    0.965490
     44          1           0       -3.436745    3.913282   -1.410082
     45         35           0       -2.495185   -2.137824    0.193688
 ---------------------------------------------------------------------
                    Distance matrix (angstroms):
                    1          2          3          4          5
     1  C    0.000000
     2  C    1.389397   0.000000
     3  C    2.420198   1.394900   0.000000
     4  C    2.790086   2.404509   1.387434   0.000000
     5  C    2.398839   2.763076   2.405255   1.398002   0.000000
     6  C    1.398756   2.420265   2.811762   2.439798   1.397354
     7  S    2.699230   4.010049   4.574741   4.104182   2.813731
     8  C    4.045057   5.169044   5.360230   4.498686   3.133201
     9  C    4.505730   5.356064   5.176768   4.046436   2.819599
    10  S    4.070299   4.532720   3.991095   2.682229   1.773200
    11  C    5.845055   6.631763   6.330433   5.117779   4.048936
    12  C    6.659642   7.596238   7.462892   6.337293   5.181818
    13  C    6.365690   7.477161   7.601798   6.641281   5.360373
    14  C    5.161775   6.366411   6.663905   5.851050   4.506607
    15  H    7.251494   8.410277   8.609187   7.692288   6.407377
    16  H    5.289630   6.591503   7.095944   6.451946   5.109062
    17  H    6.415118   7.024530   6.512426   5.208547   4.356539
    18  H    7.703845   8.593613   8.384161   7.214922   6.134961
    19  H    1.085560   2.148465   3.401436   3.875376   3.385807
    20  H    3.875889   3.393279   2.151419   1.085944   2.158757
    21  H    2.139652   1.084924   2.153720   3.388902   3.847962
    22  H    3.403424   2.158652   1.084065   2.143924   3.389318
    23  C    4.895789   5.344343   4.829273   3.646003   2.912293
    24  H    4.680296   4.871687   4.219966   3.142555   2.795183
    25  C    4.822069   5.534837   5.381647   4.436737   3.463682
    26  H    3.896865   4.667237   4.711727   3.977487   2.987019
    27  C    6.363768   6.738805   6.055298   4.773594   4.202531
    28  H    7.018601   7.474294   6.888858   5.673172   5.028905
    29  C    6.951507   7.031515   6.095668   4.852754   4.715651
    30  H    6.582191   6.531266   5.473710   4.215110   4.280153
    31  H    8.004197   8.093196   7.125662   5.864742   5.724944
    32  H    7.010581   6.988810   6.055785   4.959309   4.963562
    33  H    6.661769   7.126069   6.463356   5.113863   4.427661
    34  C    5.605634   6.553537   6.563697   5.606943   4.426951
    35  C    5.669994   6.765990   7.049604   6.302670   5.072033
    36  C    6.605221   7.549722   7.442064   6.335080   5.147170
    37  C    6.694600   7.891969   8.257997   7.506898   6.205583
    38  H    5.176969   6.247706   6.660581   6.100061   4.957416
    39  C    7.504167   8.575348   8.597835   7.536045   6.267945
    40  H    6.903092   7.715635   7.417393   6.193993   5.124500
    41  C    7.550519   8.734580   8.968416   8.061451   6.735703
    42  H    7.023526   8.268197   8.786733   8.168428   6.875278
    43  H    8.358128   9.405468   9.351217   8.216961   6.976256
    44  H    8.432998   9.664165   9.953864   9.064221   7.716038
    45  Br   6.115010   6.597856   6.377290   5.603941   4.981295
                    6          7          8          9         10
     6  C    0.000000
     7  S    1.765822   0.000000
     8  C    2.790744   1.768274   0.000000
     9  C    3.135050   2.820604   1.398559   0.000000
    10  S    2.797546   3.392723   2.791585   1.770238   0.000000
    11  C    4.498383   4.109439   2.440788   1.397494   2.683562
    12  C    5.360553   4.577359   2.812095   2.404344   3.990017
    13  C    5.169622   4.009381   2.419241   2.761089   4.527182
    14  C    4.044336   2.696866   1.397282   2.398042   4.063445
    15  H    6.123196   4.834931   3.395531   3.845859   5.611545
    16  H    4.372152   2.794275   2.152260   3.386122   4.940848
    17  H    5.084497   4.978647   3.420692   2.159241   2.782534
    18  H    6.405321   5.661167   3.896272   3.388513   4.825345
    19  H    2.152474   2.798124   4.370507   5.106343   4.947233
    20  H    3.419250   4.971765   5.084164   4.352797   2.775330
    21  H    3.397013   4.837454   6.121634   6.401113   5.617432
    22  H    3.895810   5.658474   6.404790   6.128391   4.824862
    23  C    3.721955   4.082874   3.757229   2.977331   1.873568
    24  H    3.730464   4.486640   4.484933   3.767718   2.298008
    25  C    3.716685   3.578833   3.588941   3.348872   2.876047
    26  H    2.943294   2.901358   3.424616   3.487722   2.996088
    27  C    5.149890   5.411758   4.705837   3.656488   2.755532
    28  H    5.816452   5.866814   5.213575   4.330476   3.671208
    29  C    5.888521   6.511280   5.913637   4.760301   3.476204
    30  H    5.581427   6.416726   5.820506   4.598560   3.150561
    31  H    6.902102   7.430796   6.669347   5.451285   4.354749
    32  H    6.084179   6.809455   6.471164   5.450338   4.033478
    33  H    5.354314   5.453173   4.413019   3.226724   2.732956
    34  C    4.422404   3.653600   3.331994   3.350497   3.635030
    35  C    4.680451   3.567205   3.680169   4.179496   4.665823
    36  C    5.305367   4.463318   3.579279   3.340365   3.945959
    37  C    5.714170   4.315146   4.208426   4.859547   5.702743
    38  H    4.403047   3.424110   4.042238   4.658150   4.916884
    39  C    6.236555   5.078957   4.116109   4.156432   5.130159
    40  H    5.550272   4.971272   3.883397   3.242647   3.651469
    41  C    6.421109   5.021701   4.409056   4.852088   5.902842
    42  H    6.203666   4.714541   4.874372   5.710408   6.575684
    43  H    7.045420   5.919527   4.732184   4.615223   5.672450
    44  H    7.336106   5.832397   5.182733   5.700603   6.885101
    45  Br   5.283122   5.323931   5.566109   5.307180   4.557948
                   11         12         13         14         15
    11  C    0.000000
    12  C    1.387462   0.000000
    13  C    2.403485   1.394048   0.000000
    14  C    2.790222   2.420613   1.389979   0.000000
    15  H    3.387860   2.152676   1.084835   2.139707   0.000000
    16  H    3.875555   3.401008   2.148207   1.085614   2.459689
    17  H    1.085761   2.150584   3.391682   3.875825   4.290729
    18  H    2.143933   1.084193   2.158394   3.404088   2.489285
    19  H    6.441851   7.085400   6.584304   5.284613   7.364787
    20  H    5.210298   6.522787   7.036913   6.422423   8.106675
    21  H    7.678371   8.598657   8.406690   7.250174   9.298425
    22  H    7.206302   8.383815   8.600133   7.708995   9.614117
    23  C    3.744891   4.920692   5.410308   4.939946   6.436430
    24  H    4.636854   5.880451   6.351830   5.771948   7.399664
    25  C    4.275874   5.163980   5.300272   4.629479   6.230869
    26  H    4.659403   5.528229   5.472337   4.556747   6.404835
    27  C    3.879999   5.019550   5.805710   5.687824   6.771674
    28  H    4.514156   5.473394   6.168020   6.072489   7.054263
    29  C    4.938949   6.181262   7.091123   6.988264   8.081850
    30  H    4.793085   6.120383   7.073444   6.954566   8.098326
    31  H    5.379062   6.528270   7.556236   7.628264   8.488120
    32  H    5.820097   7.068379   7.867157   7.620661   8.871118
    33  H    3.085822   4.169852   5.117120   5.229321   6.046620
    34  C    4.031169   4.545866   4.498506   3.959489   5.279094
    35  C    4.972351   5.245472   4.824827   4.067950   5.442592
    36  C    3.509422   3.817248   3.983624   3.895037   4.672789
    37  C    5.412684   5.330422   4.705522   4.127749   5.060986
    38  H    5.654073   6.032710   5.546457   4.584985   6.194091
    39  C    4.104475   3.925185   3.829139   3.950267   4.211981
    40  H    3.133493   3.629390   4.169763   4.300707   4.922095
    41  C    5.035495   4.726155   4.220914   4.071244   4.431647
    42  H    6.330468   6.163658   5.363816   4.682737   5.593569
    43  H    4.225843   3.844449   3.927270   4.401499   4.151857
    44  H    5.749624   5.211465   4.589376   4.595019   4.542698
    45  Br   6.125390   7.013384   7.189241   6.551498   8.061758
                   16         17         18         19         20
    16  H    0.000000
    17  H    4.961039   0.000000
    18  H    4.296591   2.474708   0.000000
    19  H    5.187258   7.130061   8.148574   0.000000
    20  H    7.141181   5.072394   7.293759   4.961067   0.000000
    21  H    7.371043   8.089016   9.601549   2.460993   4.292498
    22  H    8.160921   7.280397   9.261279   4.297076   2.475994
    23  C    5.729431   3.769675   5.688760   5.699861   3.653855
    24  H    6.504940   4.593643   6.664198   5.563345   3.072411
    25  C    5.204455   4.616739   6.020604   5.390293   4.746084
    26  H    4.981262   5.128581   6.486928   4.396679   4.506360
    27  C    6.593680   3.547470   5.535099   7.195588   4.482472
    28  H    6.909603   4.273620   5.942097   7.768686   5.454794
    29  C    7.921285   4.372504   6.612111   7.895634   4.257726
    30  H    7.911648   4.157446   6.564223   7.588722   3.467660
    31  H    8.601198   4.670415   6.794912   8.944591   5.201630
    32  H    8.481854   5.356740   7.573061   7.944611   4.393718
    33  H    6.215172   2.617125   4.565246   7.471681   4.817776
    34  C    4.458514   4.557624   5.349989   5.987445   5.969755
    35  C    4.220307   5.675761   6.097109   5.801312   6.846646
    36  C    4.547596   3.941047   4.418391   7.029600   6.551744
    37  C    4.087514   6.197788   6.067692   6.693143   8.063349
    38  H    4.607175   6.365106   6.956805   5.216180   6.745302
    39  C    4.417556   4.657658   4.369362   7.782508   7.816681
    40  H    5.123800   3.280630   4.087400   7.461569   6.236462
    41  C    4.191924   5.757281   5.266124   7.640001   8.498476
    42  H    4.395712   7.175519   6.910605   6.859129   8.813377
    43  H    4.933169   4.653282   4.015167   8.672079   8.408162
    44  H    4.569103   6.489038   5.617496   8.443499   9.516677
    45  Br   7.040194   6.302078   7.777934   6.651080   5.777237
                   21         22         23         24         25
    21  H    0.000000
    22  H    2.489805   0.000000
    23  C    6.374030   5.587923   0.000000
    24  H    5.846540   4.854446   1.096225   0.000000
    25  C    6.489067   6.250140   1.530201   2.119051   0.000000
    26  H    5.566200   5.628354   2.138928   2.374285   1.089107
    27  C    7.778386   6.695769   1.539840   2.156816   2.649814
    28  H    8.488772   7.548320   2.146763   2.762346   2.671681
    29  C    8.021984   6.509394   2.539424   2.514738   3.850074
    30  H    7.513276   5.809319   2.806551   2.633519   4.293366
    31  H    9.087717   7.499594   3.487153   3.587948   4.704503
    32  H    7.911012   6.388273   2.803234   2.424739   3.912582
    33  H    8.198208   7.146432   2.187473   2.996637   3.221618
    34  C    7.499784   7.510730   2.668608   3.526141   1.506306
    35  C    7.599789   8.042039   3.868865   4.567180   2.465058
    36  C    8.550057   8.374875   3.180182   4.216043   2.581072
    37  C    8.700370   9.282166   5.064122   5.863187   3.765416
    38  H    6.986843   7.632869   4.113249   4.583339   2.626751
    39  C    9.543901   9.574878   4.560044   5.595742   3.841811
    40  H    8.760165   8.282643   2.915764   3.980565   2.855139
    41  C    9.618304   9.990046   5.348620   6.298665   4.309380
    42  H    8.983594   9.818308   5.985774   6.704909   4.610078
    43  H   10.401378  10.308604   5.213122   6.284387   4.721702
    44  H   10.523663  10.990092   6.413349   7.377333   5.394589
    45  Br   7.419722   7.062425   2.800864   2.814027   1.993855
                   26         27         28         29         30
    26  H    0.000000
    27  C    3.541492   0.000000
    28  H    3.707849   1.093259   0.000000
    29  C    4.582310   1.524871   2.155598   0.000000
    30  H    4.850405   2.183201   3.079366   1.095995   0.000000
    31  H    5.536167   2.161579   2.499111   1.093004   1.768100
    32  H    4.555606   2.168408   2.492961   1.094834   1.773837
    33  H    4.100335   1.095405   1.749452   2.157314   2.547514
    34  C    2.126359   3.330163   3.102416   4.778325   5.303803
    35  C    2.554107   4.703928   4.430711   6.110788   6.613148
    36  C    3.385645   3.258467   2.953576   4.776637   5.346403
    37  C    3.916140   5.705615   5.351601   7.182814   7.713931
    38  H    2.310952   5.178221   4.965700   6.459970   6.910359
    39  C    4.502912   4.587344   4.210390   6.089695   6.661554
    40  H    3.795113   2.545854   2.317620   4.014183   4.588316
    41  C    4.720206   5.660448   5.263945   7.176620   7.737769
    42  H    4.579508   6.727216   6.369732   8.181707   8.698709
    43  H    5.458459   4.971527   4.593448   6.407145   6.976673
    44  H    5.777263   6.659750   6.238692   8.173032   8.737640
    45  Br   2.452002   3.381469   2.931557   4.144849   4.861893
                   31         32         33         34         35
    31  H    0.000000
    32  H    1.771989   0.000000
    33  H    2.465716   3.069369   0.000000
    34  C    5.434989   5.023790   3.528861   0.000000
    35  C    6.802478   6.253425   4.922854   1.402106   0.000000
    36  C    5.197114   5.252561   3.075766   1.396050   2.405943
    37  C    7.762526   7.417914   5.739669   2.430148   1.388031
    38  H    7.255770   6.455566   5.555482   2.156632   1.087561
    39  C    6.403641   6.598451   4.260921   2.421316   2.771899
    40  H    4.306035   4.636991   2.151309   2.168422   3.401317
    41  C    7.592590   7.569622   5.469421   2.807302   2.408572
    42  H    8.795572   8.357065   6.801451   3.409442   2.145303
    43  H    6.558126   7.024731   4.457477   3.398498   3.857265
    44  H    8.527650   8.597367   6.392718   3.892910   3.394040
    45  Br   4.879164   3.727065   4.286360   2.856113   3.439015
                   36         37         38         39         40
    36  C    0.000000
    37  C    2.788416   0.000000
    38  H    3.392597   2.142127   0.000000
    39  C    1.395125   2.407733   3.859389   0.000000
    40  H    1.081236   3.868930   4.307619   2.128860   0.000000
    41  C    2.419503   1.395617   3.390961   1.390958   3.382936
    42  H    3.873827   1.085461   2.460343   3.395112   4.954349
    43  H    2.145561   3.394749   4.944744   1.085412   2.432903
    44  H    3.403135   2.156941   4.288205   2.152444   4.273345
    45  Br   3.813918   4.661542   3.339469   4.945874   4.036986
[truncated: 1,407,627 more chars]
