# Supplementary material for: Enriching Alkene syn-Dihalogenation: Aryl Alkene, Bromine, Regio-Reversion, and Stereoconvergency
Source: Org Lett. 2026 Feb 25;28(9):3002–7. doi: 10.1021/acs.orglett.6c00241 (PMC12973299; doi:10.1021/acs.orglett.6c00241)
Supplement: Supplementary file 1 [file ol6c00241_si_001.zip › Fig 4c/1st bromination major SM.log]

 Entering Gaussian System, Link 0=g16
 Input=240907_1stBr_sm_from major IRCrvs_6-31_gdp+_SMD_DCM_wB97XD.gjf
 Output=240907_1stBr_sm_from major IRCrvs_6-31_gdp+_SMD_DCM_wB97XD.log
 Initial command:
 /home/osl/gaussian/g16/l1.exe "/home/osl/gaussian/scratch/Gau-1550736.inp" -scrdir="/home/osl/gaussian/scratch/"
 Entering Link 1 = /home/osl/gaussian/g16/l1.exe PID=   1550738.
  
 Copyright (c) 1988-2019, Gaussian, Inc.  All Rights Reserved.
  
 This is part of the Gaussian(R) 16 program.  It is based on
 the Gaussian(R) 09 system (copyright 2009, Gaussian, Inc.),
 the Gaussian(R) 03 system (copyright 2003, Gaussian, Inc.),
 the Gaussian(R) 98 system (copyright 1998, Gaussian, Inc.),
 the Gaussian(R) 94 system (copyright 1995, Gaussian, Inc.),
 the Gaussian 92(TM) system (copyright 1992, Gaussian, Inc.),
 the Gaussian 90(TM) system (copyright 1990, Gaussian, Inc.),
 the Gaussian 88(TM) system (copyright 1988, Gaussian, Inc.),
 the Gaussian 86(TM) system (copyright 1986, Carnegie Mellon
 University), and the Gaussian 82(TM) system (copyright 1983,
 Carnegie Mellon University). Gaussian is a federally registered
 trademark of Gaussian, Inc.
  
 This software contains proprietary and confidential information,
 including trade secrets, belonging to Gaussian, Inc.
  
 This software is provided under written license and may be
 used, copied, transmitted, or stored only in accord with that
 written license.
  
 The following legend is applicable only to US Government
 contracts under FAR:
  
                    RESTRICTED RIGHTS LEGEND
  
 Use, reproduction and disclosure by the US Government is
 subject to restrictions as set forth in subparagraphs (a)
 and (c) of the Commercial Computer Software - Restricted
 Rights clause in FAR 52.227-19.
  
 Gaussian, Inc.
 340 Quinnipiac St., Bldg. 40, Wallingford CT 06492
  
  
 ---------------------------------------------------------------
 Warning -- This program may not be used in any manner that
 competes with the business of Gaussian, Inc. or will provide
 assistance to any competitor of Gaussian, Inc.  The licensee
 of this program is prohibited from giving any competitor of
 Gaussian, Inc. access to this program.  By using this program,
 the user acknowledges that Gaussian, Inc. is engaged in the
 business of creating and licensing software in the field of
 computational chemistry and represents and warrants to the
 licensee that it is not a competitor of Gaussian, Inc. and that
 it will not use this program in any manner prohibited above.
 ---------------------------------------------------------------
  

 Cite this work as:
 Gaussian 16, Revision C.01,
 M. J. Frisch, G. W. Trucks, H. B. Schlegel, G. E. Scuseria, 
 M. A. Robb, J. R. Cheeseman, G. Scalmani, V. Barone, 
 G. A. Petersson, H. Nakatsuji, X. Li, M. Caricato, A. V. Marenich, 
 J. Bloino, B. G. Janesko, R. Gomperts, B. Mennucci, H. P. Hratchian, 
 J. V. Ortiz, A. F. Izmaylov, J. L. Sonnenberg, D. Williams-Young, 
 F. Ding, F. Lipparini, F. Egidi, J. Goings, B. Peng, A. Petrone, 
 T. Henderson, D. Ranasinghe, V. G. Zakrzewski, J. Gao, N. Rega, 
 G. Zheng, W. Liang, M. Hada, M. Ehara, K. Toyota, R. Fukuda, 
 J. Hasegawa, M. Ishida, T. Nakajima, Y. Honda, O. Kitao, H. Nakai, 
 T. Vreven, K. Throssell, J. A. Montgomery, Jr., J. E. Peralta, 
 F. Ogliaro, M. J. Bearpark, J. J. Heyd, E. N. Brothers, K. N. Kudin, 
 V. N. Staroverov, T. A. Keith, R. Kobayashi, J. Normand, 
 K. Raghavachari, A. P. Rendell, J. C. Burant, S. S. Iyengar, 
 J. Tomasi, M. Cossi, J. M. Millam, M. Klene, C. Adamo, R. Cammi, 
 J. W. Ochterski, R. L. Martin, K. Morokuma, O. Farkas, 
 J. B. Foresman, and D. J. Fox, Gaussian, Inc., Wallingford CT, 2019.
 
 ******************************************
 Gaussian 16:  ES64L-G16RevC.01  3-Jul-2019
                 7-Sep-2024 
 ******************************************
 %mem=12GB
 %nprocshared=12
 Will use up to   12 processors via shared memory.
 ----------------------------------------------------------------------
 # opt=calcfc freq wb97xd/6-31+g(d,p) scrf=(smd,solvent=dichloromethane
 )
 ----------------------------------------------------------------------
 1/10=4,18=20,19=15,26=3,38=1/1,3;
 2/9=110,12=2,17=6,18=5,40=1/2;
 3/5=1,6=6,7=111,11=2,25=1,30=1,70=32201,71=2,72=9,74=-58,140=1/1,2,3;
 4//1;
 5/5=2,38=5,53=9/2;
 8/6=4,10=90,11=11/1;
 11/6=1,8=1,9=11,15=111,16=1/1,2,10;
 10/6=1,13=1/2;
 6/7=2,8=2,9=2,10=2,28=1/1;
 7/10=1,25=1/1,2,3,16;
 1/10=4,18=20,19=15,26=3/3(2);
 2/9=110/2;
 99//99;
 2/9=110/2;
 3/5=1,6=6,7=111,11=2,25=1,30=1,70=32205,71=1,72=9,74=-58/1,2,3;
 4/5=5,16=3,69=1/1;
 5/5=2,38=5,53=9/2;
 7//1,2,3,16;
 1/18=20,19=15,26=3/3(-5);
 2/9=110/2;
 6/7=2,8=2,9=2,10=2,19=2,28=1/1;
 99/9=1/99;
 -------------------
 Title Card Required
 -------------------
 Symbolic Z-matrix:
 Charge =  1 Multiplicity = 1
 C                     2.7984   -1.21492  -2.31619 
 C                     3.74861  -2.21014  -2.06883 
 C                     4.05897  -2.59712  -0.76922 
 C                     3.44267  -1.98622   0.32493 
 C                     2.50775  -0.99551   0.07526 
 C                     2.17797  -0.62025  -1.22807 
 S                     0.87649   0.57361  -1.44552 
 C                     1.38111   1.86125  -0.32878 
 C                     1.69094   1.49285   0.98292 
 S                     1.64454  -0.22843   1.42102 
 C                     1.95465   2.44885   1.95034 
 C                     1.91257   3.79418   1.57545 
 C                     1.62464   4.16008   0.2648 
 C                     1.35023   3.19374  -0.70711 
 H                     1.60136   5.20822  -0.01164 
 H                     1.10257   3.48138  -1.723 
 H                     2.18533   2.16293   2.97099 
 H                     2.11221   4.55688   2.31958 
 H                     2.545    -0.9266   -3.33097 
 H                     3.68754  -2.28078   1.33966 
 H                     4.24196  -2.68844  -2.90746 
 H                     4.7913   -3.37775  -0.59664 
 C                    -0.11875  -0.67515   0.99282 
 H                    -0.06354  -1.76734   0.94636 
 C                    -0.54522  -0.19666  -0.42845 
 H                    -0.75934  -1.10459  -1.009 
 C                    -0.95829  -0.28228   2.21792 
 H                    -1.99934  -0.29123   1.89082 
 C                    -0.77706  -1.2763    3.36373 
 H                     0.25647  -1.32458   3.7249 
 H                    -1.40428  -0.98011   4.20871 
 H                    -1.08391  -2.27696   3.04514 
 H                    -0.72641   0.73516   2.55127 
 C                    -1.68319   0.77294  -0.6117 
 C                    -2.52967   0.55898  -1.70797 
 C                    -1.8344    1.93323   0.15137 
 C                    -3.49913   1.49645  -2.0415 
 H                    -2.42975  -0.35233  -2.28945 
 C                    -2.8229    2.86028  -0.1702 
 H                    -1.18261   2.13961   0.99256 
 C                    -3.64826   2.65046  -1.27149 
 H                    -4.14582   1.32042  -2.89497 
 H                    -2.93372   3.75454   0.43457 
 H                    -4.40918   3.38083  -1.52793 
 Br                   -2.59508  -2.56622   0.17253 
 
 Add virtual bond connecting atoms Br45       and H24        Dist= 5.23D+00.
 Add virtual bond connecting atoms Br45       and H26        Dist= 4.96D+00.

 GradGradGradGradGradGradGradGradGradGradGradGradGradGradGradGradGradGrad
 Berny optimization.
 Initialization pass.
                           ----------------------------
                           !    Initial Parameters    !
                           ! (Angstroms and Degrees)  !
 --------------------------                            --------------------------
 ! Name  Definition              Value          Derivative Info.                !
 --------------------------------------------------------------------------------
 ! R1    R(1,2)                  1.398          calculate D2E/DX2 analytically  !
 ! R2    R(1,6)                  1.3866         calculate D2E/DX2 analytically  !
 ! R3    R(1,19)                 1.085          calculate D2E/DX2 analytically  !
 ! R4    R(2,3)                  1.3911         calculate D2E/DX2 analytically  !
 ! R5    R(2,21)                 1.0842         calculate D2E/DX2 analytically  !
 ! R6    R(3,4)                  1.3965         calculate D2E/DX2 analytically  !
 ! R7    R(3,22)                 1.0842         calculate D2E/DX2 analytically  !
 ! R8    R(4,5)                  1.3849         calculate D2E/DX2 analytically  !
 ! R9    R(4,20)                 1.0846         calculate D2E/DX2 analytically  !
 ! R10   R(5,6)                  1.3958         calculate D2E/DX2 analytically  !
 ! R11   R(5,10)                 1.7733         calculate D2E/DX2 analytically  !
 ! R12   R(6,7)                  1.7794         calculate D2E/DX2 analytically  !
 ! R13   R(7,8)                  1.7776         calculate D2E/DX2 analytically  !
 ! R14   R(7,25)                 1.9102         calculate D2E/DX2 analytically  !
 ! R15   R(8,9)                  1.3972         calculate D2E/DX2 analytically  !
 ! R16   R(8,14)                 1.3855         calculate D2E/DX2 analytically  !
 ! R17   R(9,10)                 1.7768         calculate D2E/DX2 analytically  !
 ! R18   R(9,11)                 1.3854         calculate D2E/DX2 analytically  !
 ! R19   R(10,23)                1.8687         calculate D2E/DX2 analytically  !
 ! R20   R(11,12)                1.3972         calculate D2E/DX2 analytically  !
 ! R21   R(11,17)                1.0847         calculate D2E/DX2 analytically  !
 ! R22   R(12,13)                1.3909         calculate D2E/DX2 analytically  !
 ! R23   R(12,18)                1.0841         calculate D2E/DX2 analytically  !
 ! R24   R(13,14)                1.3977         calculate D2E/DX2 analytically  !
 ! R25   R(13,15)                1.0842         calculate D2E/DX2 analytically  !
 ! R26   R(14,16)                1.0845         calculate D2E/DX2 analytically  !
 ! R27   R(23,24)                1.0946         calculate D2E/DX2 analytically  !
 ! R28   R(23,25)                1.5591         calculate D2E/DX2 analytically  !
 ! R29   R(23,27)                1.5362         calculate D2E/DX2 analytically  !
 ! R30   R(24,45)                2.7651         calculate D2E/DX2 analytically  !
 ! R31   R(25,26)                1.0987         calculate D2E/DX2 analytically  !
 ! R32   R(25,34)                1.5062         calculate D2E/DX2 analytically  !
 ! R33   R(26,45)                2.6272         calculate D2E/DX2 analytically  !
 ! R34   R(27,28)                1.0913         calculate D2E/DX2 analytically  !
 ! R35   R(27,29)                1.5277         calculate D2E/DX2 analytically  !
 ! R36   R(27,33)                1.0955         calculate D2E/DX2 analytically  !
 ! R37   R(29,30)                1.0959         calculate D2E/DX2 analytically  !
 ! R38   R(29,31)                1.0932         calculate D2E/DX2 analytically  !
 ! R39   R(29,32)                1.0941         calculate D2E/DX2 analytically  !
 ! R40   R(34,35)                1.4015         calculate D2E/DX2 analytically  !
 ! R41   R(34,36)                1.3969         calculate D2E/DX2 analytically  !
 ! R42   R(35,37)                1.3892         calculate D2E/DX2 analytically  !
 ! R43   R(35,38)                1.0856         calculate D2E/DX2 analytically  !
 ! R44   R(36,39)                1.3928         calculate D2E/DX2 analytically  !
 ! R45   R(36,40)                1.084          calculate D2E/DX2 analytically  !
 ! R46   R(37,41)                1.3953         calculate D2E/DX2 analytically  !
 ! R47   R(37,42)                1.0852         calculate D2E/DX2 analytically  !
 ! R48   R(39,41)                1.3921         calculate D2E/DX2 analytically  !
 ! R49   R(39,43)                1.0852         calculate D2E/DX2 analytically  !
 ! R50   R(41,44)                1.0855         calculate D2E/DX2 analytically  !
 ! A1    A(2,1,6)              118.0719         calculate D2E/DX2 analytically  !
 ! A2    A(2,1,19)             120.8911         calculate D2E/DX2 analytically  !
 ! A3    A(6,1,19)             121.0319         calculate D2E/DX2 analytically  !
 ! A4    A(1,2,3)              120.9953         calculate D2E/DX2 analytically  !
 ! A5    A(1,2,21)             119.1084         calculate D2E/DX2 analytically  !
 ! A6    A(3,2,21)             119.8947         calculate D2E/DX2 analytically  !
 ! A7    A(2,3,4)              120.7859         calculate D2E/DX2 analytically  !
 ! A8    A(2,3,22)             119.9806         calculate D2E/DX2 analytically  !
 ! A9    A(4,3,22)             119.2326         calculate D2E/DX2 analytically  !
 ! A10   A(3,4,5)              118.01           calculate D2E/DX2 analytically  !
 ! A11   A(3,4,20)             120.9689         calculate D2E/DX2 analytically  !
 ! A12   A(5,4,20)             121.0209         calculate D2E/DX2 analytically  !
 ! A13   A(4,5,6)              121.3434         calculate D2E/DX2 analytically  !
 ! A14   A(4,5,10)             120.0833         calculate D2E/DX2 analytically  !
 ! A15   A(6,5,10)             118.5101         calculate D2E/DX2 analytically  !
 ! A16   A(1,6,5)              120.78           calculate D2E/DX2 analytically  !
 ! A17   A(1,6,7)              121.2729         calculate D2E/DX2 analytically  !
 ! A18   A(5,6,7)              117.8584         calculate D2E/DX2 analytically  !
 ! A19   A(6,7,8)              101.6304         calculate D2E/DX2 analytically  !
 ! A20   A(6,7,25)             102.0488         calculate D2E/DX2 analytically  !
 ! A21   A(8,7,25)              99.723          calculate D2E/DX2 analytically  !
 ! A22   A(7,8,9)              117.4994         calculate D2E/DX2 analytically  !
 ! A23   A(7,8,14)             121.251          calculate D2E/DX2 analytically  !
 ! A24   A(9,8,14)             120.9881         calculate D2E/DX2 analytically  !
 ! A25   A(8,9,10)             118.7583         calculate D2E/DX2 analytically  !
 ! A26   A(8,9,11)             121.0521         calculate D2E/DX2 analytically  !
 ! A27   A(10,9,11)            120.0848         calculate D2E/DX2 analytically  !
 ! A28   A(5,10,9)             102.6637         calculate D2E/DX2 analytically  !
 ! A29   A(5,10,23)            100.4871         calculate D2E/DX2 analytically  !
 ! A30   A(9,10,23)            101.5212         calculate D2E/DX2 analytically  !
 ! A31   A(9,11,12)            118.1201         calculate D2E/DX2 analytically  !
 ! A32   A(9,11,17)            121.039          calculate D2E/DX2 analytically  !
 ! A33   A(12,11,17)           120.8407         calculate D2E/DX2 analytically  !
 ! A34   A(11,12,13)           120.8212         calculate D2E/DX2 analytically  !
 ! A35   A(11,12,18)           119.1886         calculate D2E/DX2 analytically  !
 ! A36   A(13,12,18)           119.9896         calculate D2E/DX2 analytically  !
 ! A37   A(12,13,14)           120.93           calculate D2E/DX2 analytically  !
 ! A38   A(12,13,15)           119.9343         calculate D2E/DX2 analytically  !
 ! A39   A(14,13,15)           119.133          calculate D2E/DX2 analytically  !
 ! A40   A(8,14,13)            118.0768         calculate D2E/DX2 analytically  !
 ! A41   A(8,14,16)            121.062          calculate D2E/DX2 analytically  !
 ! A42   A(13,14,16)           120.8518         calculate D2E/DX2 analytically  !
 ! A43   A(10,23,24)           101.5757         calculate D2E/DX2 analytically  !
 ! A44   A(10,23,25)           113.1797         calculate D2E/DX2 analytically  !
 ! A45   A(10,23,27)           105.7707         calculate D2E/DX2 analytically  !
 ! A46   A(24,23,25)           106.3397         calculate D2E/DX2 analytically  !
 ! A47   A(24,23,27)           108.4575         calculate D2E/DX2 analytically  !
 ! A48   A(25,23,27)           119.9334         calculate D2E/DX2 analytically  !
 ! A49   A(23,24,45)           104.7134         calculate D2E/DX2 analytically  !
 ! A50   A(7,25,23)            113.9245         calculate D2E/DX2 analytically  !
 ! A51   A(7,25,26)            101.3569         calculate D2E/DX2 analytically  !
 ! A52   A(7,25,34)            103.7652         calculate D2E/DX2 analytically  !
 ! A53   A(23,25,26)           106.3422         calculate D2E/DX2 analytically  !
 ! A54   A(23,25,34)           121.0058         calculate D2E/DX2 analytically  !
 ! A55   A(26,25,34)           108.6886         calculate D2E/DX2 analytically  !
 ! A56   A(25,26,45)           110.9937         calculate D2E/DX2 analytically  !
 ! A57   A(23,27,28)           106.2722         calculate D2E/DX2 analytically  !
 ! A58   A(23,27,29)           111.524          calculate D2E/DX2 analytically  !
 ! A59   A(23,27,33)           111.3775         calculate D2E/DX2 analytically  !
 ! A60   A(28,27,29)           109.4299         calculate D2E/DX2 analytically  !
 ! A61   A(28,27,33)           107.5031         calculate D2E/DX2 analytically  !
 ! A62   A(29,27,33)           110.5476         calculate D2E/DX2 analytically  !
 ! A63   A(27,29,30)           112.8133         calculate D2E/DX2 analytically  !
 ! A64   A(27,29,31)           109.5945         calculate D2E/DX2 analytically  !
 ! A65   A(27,29,32)           110.0865         calculate D2E/DX2 analytically  !
 ! A66   A(30,29,31)           107.3555         calculate D2E/DX2 analytically  !
 ! A67   A(30,29,32)           108.6745         calculate D2E/DX2 analytically  !
 ! A68   A(31,29,32)           108.1782         calculate D2E/DX2 analytically  !
 ! A69   A(25,34,35)           116.9499         calculate D2E/DX2 analytically  !
 ! A70   A(25,34,36)           123.3675         calculate D2E/DX2 analytically  !
 ! A71   A(35,34,36)           119.2569         calculate D2E/DX2 analytically  !
 ! A72   A(34,35,37)           120.4151         calculate D2E/DX2 analytically  !
 ! A73   A(34,35,38)           119.4419         calculate D2E/DX2 analytically  !
 ! A74   A(37,35,38)           120.1393         calculate D2E/DX2 analytically  !
 ! A75   A(34,36,39)           120.2347         calculate D2E/DX2 analytically  !
 ! A76   A(34,36,40)           121.1283         calculate D2E/DX2 analytically  !
 ! A77   A(39,36,40)           118.6317         calculate D2E/DX2 analytically  !
 ! A78   A(35,37,41)           120.0138         calculate D2E/DX2 analytically  !
 ! A79   A(35,37,42)           119.6842         calculate D2E/DX2 analytically  !
 ! A80   A(41,37,42)           120.2979         calculate D2E/DX2 analytically  !
 ! A81   A(36,39,41)           120.2045         calculate D2E/DX2 analytically  !
 ! A82   A(36,39,43)           119.4903         calculate D2E/DX2 analytically  !
 ! A83   A(41,39,43)           120.2978         calculate D2E/DX2 analytically  !
 ! A84   A(37,41,39)           119.8576         calculate D2E/DX2 analytically  !
 ! A85   A(37,41,44)           120.0697         calculate D2E/DX2 analytically  !
 ! A86   A(39,41,44)           120.0722         calculate D2E/DX2 analytically  !
 ! A87   A(24,45,26)            47.5772         calculate D2E/DX2 analytically  !
 ! D1    D(6,1,2,3)              0.2704         calculate D2E/DX2 analytically  !
 ! D2    D(6,1,2,21)           179.8209         calculate D2E/DX2 analytically  !
 ! D3    D(19,1,2,3)          -178.9187         calculate D2E/DX2 analytically  !
 ! D4    D(19,1,2,21)            0.6318         calculate D2E/DX2 analytically  !
 ! D5    D(2,1,6,5)              0.7925         calculate D2E/DX2 analytically  !
 ! D6    D(2,1,6,7)           -175.7091         calculate D2E/DX2 analytically  !
 ! D7    D(19,1,6,5)           179.9804         calculate D2E/DX2 analytically  !
 ! D8    D(19,1,6,7)             3.4788         calculate D2E/DX2 analytically  !
 ! D9    D(1,2,3,4)             -0.9663         calculate D2E/DX2 analytically  !
 ! D10   D(1,2,3,22)           179.3846         calculate D2E/DX2 analytically  !
 ! D11   D(21,2,3,4)           179.4868         calculate D2E/DX2 analytically  !
 ! D12   D(21,2,3,22)           -0.1624         calculate D2E/DX2 analytically  !
 ! D13   D(2,3,4,5)              0.5723         calculate D2E/DX2 analytically  !
 ! D14   D(2,3,4,20)          -179.5663         calculate D2E/DX2 analytically  !
 ! D15   D(22,3,4,5)          -179.776          calculate D2E/DX2 analytically  !
 ! D16   D(22,3,4,20)            0.0854         calculate D2E/DX2 analytically  !
 ! D17   D(3,4,5,6)              0.4946         calculate D2E/DX2 analytically  !
 ! D18   D(3,4,5,10)           177.5593         calculate D2E/DX2 analytically  !
 ! D19   D(20,4,5,6)          -179.3668         calculate D2E/DX2 analytically  !
 ! D20   D(20,4,5,10)           -2.302          calculate D2E/DX2 analytically  !
 ! D21   D(4,5,6,1)             -1.1976         calculate D2E/DX2 analytically  !
 ! D22   D(4,5,6,7)            175.4204         calculate D2E/DX2 analytically  !
 ! D23   D(10,5,6,1)          -178.3073         calculate D2E/DX2 analytically  !
 ! D24   D(10,5,6,7)            -1.6892         calculate D2E/DX2 analytically  !
 ! D25   D(4,5,10,9)           136.2609         calculate D2E/DX2 analytically  !
 ! D26   D(4,5,10,23)         -119.2746         calculate D2E/DX2 analytically  !
 ! D27   D(6,5,10,9)           -46.5919         calculate D2E/DX2 analytically  !
 ! D28   D(6,5,10,23)           57.8726         calculate D2E/DX2 analytically  !
 ! D29   D(1,6,7,8)           -133.0997         calculate D2E/DX2 analytically  !
 ! D30   D(1,6,7,25)           124.177          calculate D2E/DX2 analytically  !
 ! D31   D(5,6,7,8)             50.2998         calculate D2E/DX2 analytically  !
 ! D32   D(5,6,7,25)           -52.4235         calculate D2E/DX2 analytically  !
 ! D33   D(6,7,8,9)            -50.9894         calculate D2E/DX2 analytically  !
 ! D34   D(6,7,8,14)           134.8294         calculate D2E/DX2 analytically  !
 ! D35   D(25,7,8,9)            53.5764         calculate D2E/DX2 analytically  !
 ! D36   D(25,7,8,14)         -120.6047         calculate D2E/DX2 analytically  !
 ! D37   D(6,7,25,23)           47.6675         calculate D2E/DX2 analytically  !
 ! D38   D(6,7,25,26)          -66.1032         calculate D2E/DX2 analytically  !
 ! D39   D(6,7,25,34)         -178.79           calculate D2E/DX2 analytically  !
 ! D40   D(8,7,25,23)          -56.5567         calculate D2E/DX2 analytically  !
 ! D41   D(8,7,25,26)         -170.3273         calculate D2E/DX2 analytically  !
 ! D42   D(8,7,25,34)           76.9859         calculate D2E/DX2 analytically  !
 ! D43   D(7,8,9,10)             3.1757         calculate D2E/DX2 analytically  !
 ! D44   D(7,8,9,11)          -173.1047         calculate D2E/DX2 analytically  !
 ! D45   D(14,8,9,10)          177.373          calculate D2E/DX2 analytically  !
 ! D46   D(14,8,9,11)            1.0926         calculate D2E/DX2 analytically  !
 ! D47   D(7,8,14,13)          173.3362         calculate D2E/DX2 analytically  !
 ! D48   D(7,8,14,16)           -5.5542         calculate D2E/DX2 analytically  !
 ! D49   D(9,8,14,13)           -0.6424         calculate D2E/DX2 analytically  !
 ! D50   D(9,8,14,16)         -179.5328         calculate D2E/DX2 analytically  !
 ! D51   D(8,9,10,5)            45.836          calculate D2E/DX2 analytically  !
 ! D52   D(8,9,10,23)          -57.8257         calculate D2E/DX2 analytically  !
 ! D53   D(11,9,10,5)         -137.8465         calculate D2E/DX2 analytically  !
 ! D54   D(11,9,10,23)         118.4918         calculate D2E/DX2 analytically  !
 ! D55   D(8,9,11,12)           -0.4929         calculate D2E/DX2 analytically  !
 ! D56   D(8,9,11,17)          179.3757         calculate D2E/DX2 analytically  !
 ! D57   D(10,9,11,12)        -176.7244         calculate D2E/DX2 analytically  !
 ! D58   D(10,9,11,17)           3.1442         calculate D2E/DX2 analytically  !
 ! D59   D(5,10,23,24)          56.9803         calculate D2E/DX2 analytically  !
 ! D60   D(5,10,23,25)         -56.6038         calculate D2E/DX2 analytically  !
 ! D61   D(5,10,23,27)         170.1629         calculate D2E/DX2 analytically  !
 ! D62   D(9,10,23,24)         162.3632         calculate D2E/DX2 analytically  !
 ! D63   D(9,10,23,25)          48.7791         calculate D2E/DX2 analytically  !
 ! D64   D(9,10,23,27)         -84.4542         calculate D2E/DX2 analytically  !
 ! D65   D(9,11,12,13)          -0.5197         calculate D2E/DX2 analytically  !
 ! D66   D(9,11,12,18)         179.7549         calculate D2E/DX2 analytically  !
 ! D67   D(17,11,12,13)        179.6115         calculate D2E/DX2 analytically  !
 ! D68   D(17,11,12,18)         -0.1139         calculate D2E/DX2 analytically  !
 ! D69   D(11,12,13,14)          0.9643         calculate D2E/DX2 analytically  !
 ! D70   D(11,12,13,15)       -179.6479         calculate D2E/DX2 analytically  !
 ! D71   D(18,12,13,14)       -179.3125         calculate D2E/DX2 analytically  !
 ! D72   D(18,12,13,15)          0.0753         calculate D2E/DX2 analytically  !
 ! D73   D(12,13,14,8)          -0.3705         calculate D2E/DX2 analytically  !
 ! D74   D(12,13,14,16)        178.5223         calculate D2E/DX2 analytically  !
 ! D75   D(15,13,14,8)        -179.7632         calculate D2E/DX2 analytically  !
 ! D76   D(15,13,14,16)         -0.8703         calculate D2E/DX2 analytically  !
 ! D77   D(10,23,24,45)       -176.8591         calculate D2E/DX2 analytically  !
 ! D78   D(25,23,24,45)        -58.2553         calculate D2E/DX2 analytically  !
 ! D79   D(27,23,24,45)         71.989          calculate D2E/DX2 analytically  !
 ! D80   D(10,23,25,7)           5.5967         calculate D2E/DX2 analytically  !
 ! D81   D(10,23,25,26)        116.3649         calculate D2E/DX2 analytically  !
 ! D82   D(10,23,25,34)       -119.1769         calculate D2E/DX2 analytically  !
 ! D83   D(24,23,25,7)        -105.0743         calculate D2E/DX2 analytically  !
 ! D84   D(24,23,25,26)          5.6939         calculate D2E/DX2 analytically  !
 ! D85   D(24,23,25,34)        130.1521         calculate D2E/DX2 analytically  !
 ! D86   D(27,23,25,7)         131.5916         calculate D2E/DX2 analytically  !
 ! D87   D(27,23,25,26)       -117.6403         calculate D2E/DX2 analytically  !
 ! D88   D(27,23,25,34)          6.8179         calculate D2E/DX2 analytically  !
 ! D89   D(10,23,27,28)        165.5673         calculate D2E/DX2 analytically  !
 ! D90   D(10,23,27,29)        -75.2475         calculate D2E/DX2 analytically  !
 ! D91   D(10,23,27,33)         48.7776         calculate D2E/DX2 analytically  !
 ! D92   D(24,23,27,28)        -86.1273         calculate D2E/DX2 analytically  !
 ! D93   D(24,23,27,29)         33.058          calculate D2E/DX2 analytically  !
 ! D94   D(24,23,27,33)        157.083          calculate D2E/DX2 analytically  !
 ! D95   D(25,23,27,28)         36.1778         calculate D2E/DX2 analytically  !
 ! D96   D(25,23,27,29)        155.3631         calculate D2E/DX2 analytically  !
 ! D97   D(25,23,27,33)        -80.6119         calculate D2E/DX2 analytically  !
 ! D98   D(23,24,45,26)         62.5203         calculate D2E/DX2 analytically  !
 ! D99   D(7,25,26,45)         176.1503         calculate D2E/DX2 analytically  !
 ! D100  D(23,25,26,45)         56.8136         calculate D2E/DX2 analytically  !
 ! D101  D(34,25,26,45)        -74.936          calculate D2E/DX2 analytically  !
 ! D102  D(7,25,34,35)          89.1242         calculate D2E/DX2 analytically  !
 ! D103  D(7,25,34,36)         -83.3171         calculate D2E/DX2 analytically  !
 ! D104  D(23,25,34,35)       -141.5034         calculate D2E/DX2 analytically  !
 ! D105  D(23,25,34,36)         46.0554         calculate D2E/DX2 analytically  !
 ! D106  D(26,25,34,35)        -18.147          calculate D2E/DX2 analytically  !
 ! D107  D(26,25,34,36)        169.4117         calculate D2E/DX2 analytically  !
 ! D108  D(25,26,45,24)        -62.0193         calculate D2E/DX2 analytically  !
 ! D109  D(23,27,29,30)         61.7326         calculate D2E/DX2 analytically  !
 ! D110  D(23,27,29,31)       -178.7134         calculate D2E/DX2 analytically  !
 ! D111  D(23,27,29,32)        -59.8468         calculate D2E/DX2 analytically  !
 ! D112  D(28,27,29,30)        179.024          calculate D2E/DX2 analytically  !
 ! D113  D(28,27,29,31)        -61.422          calculate D2E/DX2 analytically  !
 ! D114  D(28,27,29,32)         57.4446         calculate D2E/DX2 analytically  !
 ! D115  D(33,27,29,30)        -62.7593         calculate D2E/DX2 analytically  !
 ! D116  D(33,27,29,31)         56.7947         calculate D2E/DX2 analytically  !
 ! D117  D(33,27,29,32)        175.6613         calculate D2E/DX2 analytically  !
 ! D118  D(25,34,35,37)       -172.0816         calculate D2E/DX2 analytically  !
 ! D119  D(25,34,35,38)          8.6175         calculate D2E/DX2 analytically  !
 ! D120  D(36,34,35,37)          0.6844         calculate D2E/DX2 analytically  !
 ! D121  D(36,34,35,38)       -178.6165         calculate D2E/DX2 analytically  !
 ! D122  D(25,34,36,39)        172.7574         calculate D2E/DX2 analytically  !
 ! D123  D(25,34,36,40)         -6.3946         calculate D2E/DX2 analytically  !
 ! D124  D(35,34,36,39)          0.4815         calculate D2E/DX2 analytically  !
 ! D125  D(35,34,36,40)       -178.6706         calculate D2E/DX2 analytically  !
 ! D126  D(34,35,37,41)         -0.9607         calculate D2E/DX2 analytically  !
 ! D127  D(34,35,37,42)        179.778          calculate D2E/DX2 analytically  !
 ! D128  D(38,35,37,41)        178.3353         calculate D2E/DX2 analytically  !
 ! D129  D(38,35,37,42)         -0.926          calculate D2E/DX2 analytically  !
 ! D130  D(34,36,39,41)         -1.3733         calculate D2E/DX2 analytically  !
 ! D131  D(34,36,39,43)        179.6178         calculate D2E/DX2 analytically  !
 ! D132  D(40,36,39,41)        177.7997         calculate D2E/DX2 analytically  !
 ! D133  D(40,36,39,43)         -1.2091         calculate D2E/DX2 analytically  !
 ! D134  D(35,37,41,39)          0.0686         calculate D2E/DX2 analytically  !
 ! D135  D(35,37,41,44)       -179.6525         calculate D2E/DX2 analytically  !
 ! D136  D(42,37,41,39)        179.3253         calculate D2E/DX2 analytically  !
 ! D137  D(42,37,41,44)         -0.3958         calculate D2E/DX2 analytically  !
 ! D138  D(36,39,41,37)          1.0965         calculate D2E/DX2 analytically  !
 ! D139  D(36,39,41,44)       -179.1824         calculate D2E/DX2 analytically  !
 ! D140  D(43,39,41,37)       -179.9027         calculate D2E/DX2 analytically  !
 ! D141  D(43,39,41,44)         -0.1816         calculate D2E/DX2 analytically  !
 --------------------------------------------------------------------------------
 Trust Radius=3.00D-01 FncErr=1.00D-07 GrdErr=1.00D-06 EigMax=2.50D+02 EigMin=1.00D-04
 Number of steps in this run=    270 maximum allowed number of steps=    270.
 GradGradGradGradGradGradGradGradGradGradGradGradGradGradGradGradGradGrad

                          Input orientation:                          
 ---------------------------------------------------------------------
 Center     Atomic      Atomic             Coordinates (Angstroms)
 Number     Number       Type             X           Y           Z
 ---------------------------------------------------------------------
      1          6           0        2.798404   -1.214918   -2.316190
      2          6           0        3.748606   -2.210139   -2.068834
      3          6           0        4.058967   -2.597117   -0.769215
      4          6           0        3.442667   -1.986223    0.324926
      5          6           0        2.507751   -0.995514    0.075263
      6          6           0        2.177966   -0.620250   -1.228069
      7         16           0        0.876489    0.573613   -1.445516
      8          6           0        1.381113    1.861246   -0.328780
      9          6           0        1.690941    1.492853    0.982916
     10         16           0        1.644541   -0.228426    1.421023
     11          6           0        1.954652    2.448848    1.950342
     12          6           0        1.912573    3.794180    1.575452
     13          6           0        1.624638    4.160077    0.264795
     14          6           0        1.350232    3.193741   -0.707109
     15          1           0        1.601357    5.208217   -0.011644
     16          1           0        1.102570    3.481382   -1.722998
     17          1           0        2.185325    2.162928    2.970987
     18          1           0        2.112211    4.556884    2.319583
     19          1           0        2.544995   -0.926598   -3.330967
     20          1           0        3.687535   -2.280784    1.339657
     21          1           0        4.241956   -2.688438   -2.907463
     22          1           0        4.791301   -3.377750   -0.596641
     23          6           0       -0.118754   -0.675152    0.992823
     24          1           0       -0.063539   -1.767343    0.946359
     25          6           0       -0.545220   -0.196664   -0.428446
     26          1           0       -0.759340   -1.104592   -1.009001
     27          6           0       -0.958289   -0.282276    2.217921
     28          1           0       -1.999339   -0.291229    1.890815
     29          6           0       -0.777060   -1.276304    3.363733
     30          1           0        0.256474   -1.324581    3.724900
     31          1           0       -1.404281   -0.980105    4.208711
     32          1           0       -1.083913   -2.276963    3.045135
     33          1           0       -0.726414    0.735160    2.551266
     34          6           0       -1.683192    0.772944   -0.611697
     35          6           0       -2.529670    0.558975   -1.707974
     36          6           0       -1.834396    1.933225    0.151366
     37          6           0       -3.499129    1.496453   -2.041504
     38          1           0       -2.429746   -0.352325   -2.289446
     39          6           0       -2.822901    2.860276   -0.170204
     40          1           0       -1.182608    2.139611    0.992561
     41          6           0       -3.648257    2.650459   -1.271491
     42          1           0       -4.145822    1.320418   -2.894965
     43          1           0       -2.933721    3.754536    0.434565
     44          1           0       -4.409175    3.380832   -1.527934
     45         35           0       -2.595079   -2.566223    0.172529
 ---------------------------------------------------------------------
                    Distance matrix (angstroms):
                    1          2          3          4          5
     1  C    0.000000
     2  C    1.398046   0.000000
     3  C    2.427473   1.391073   0.000000
     4  C    2.825859   2.423597   1.396482   0.000000
     5  C    2.419021   2.759019   2.384229   1.384884   0.000000
     6  C    1.386572   2.387790   2.767077   2.424282   1.395799
     7  S    2.765985   4.048068   4.543025   4.033918   2.726893
     8  C    3.926996   5.020855   5.219376   4.413655   3.097360
     9  C    4.409376   5.221045   5.040373   3.950375   2.771819
    10  S    4.033773   4.531377   4.029552   2.743089   1.773309
    11  C    5.686686   6.409228   6.106218   4.952375   3.960489
    12  C    6.404735   7.259730   7.138147   6.108851   5.054302
    13  C    6.076988   7.108918   7.256363   6.409824   5.234112
    14  C    4.911478   6.066994   6.393367   5.681145   4.416086
    15  H    6.928241   7.992166   8.218090   7.433954   6.270198
    16  H    5.028217   6.286058   6.826283   6.290052   5.025025
    17  H    6.303963   6.853274   6.337008   5.079173   4.297084
    18  H    7.434713   8.229738   8.031828   6.968574   6.001879
    19  H    1.084950   2.165441   3.412524   3.910777   3.407131
    20  H    3.910478   3.409770   2.164571   1.084622   2.154646
    21  H    2.145858   1.084188   2.148006   3.402985   3.843190
    22  H    3.406806   2.148925   1.084197   2.145797   3.367656
    23  C    4.444179   5.165888   4.924640   3.853403   2.800549
    24  H    4.374942   4.880564   4.541671   3.567572   2.822421
    25  C    3.972435   5.018157   5.203541   4.435463   3.195703
    26  H    3.791894   4.760993   5.049872   4.495942   3.444040
    27  C    5.961604   6.651901   6.281268   5.084809   4.136801
    28  H    6.447514   7.238778   7.006850   5.911044   4.909797
    29  C    6.711873   7.132074   6.497150   5.248279   4.656486
    30  H    6.555014   6.822503   6.022904   4.706317   4.300742
    31  H    7.764794   8.214183   7.565815   6.291976   5.691188
    32  H    6.704038   7.036362   6.411005   5.289045   4.833456
    33  H    6.318170   7.074314   6.710405   5.453783   4.425567
    34  C    5.190529   6.366040   6.659918   5.896159   4.600365
    35  C    5.648451   6.871314   7.365618   6.802906   5.565248
    36  C    6.120660   7.298402   7.490207   6.575682   5.238086
    37  C    6.861917   8.140592   8.689122   8.118963   6.839094
    38  H    5.298899   6.455399   7.032325   6.632481   5.512206
    39  C    7.267154   8.514611   8.803525   7.936690   6.583557
    40  H    6.168400   7.253229   7.281109   6.233892   4.928407
    41  C    7.588938   8.886774   9.337593   8.621402   7.280337
    42  H    7.415200   8.687308   9.337262   8.881821   7.645641
    43  H    8.069658   9.300422   9.523144   8.580598   7.231991
    44  H    8.584373   9.904591  10.393313   9.689675   8.340654
    45  Br   6.091749   6.737421   6.720429   6.067454   5.339987
                    6          7          8          9         10
     6  C    0.000000
     7  S    1.779448   0.000000
     8  C    2.757085   1.777567   0.000000
     9  C    3.096910   2.721326   1.397231   0.000000
    10  S    2.730523   3.074120   2.738236   1.776765   0.000000
    11  C    4.423972   4.026263   2.422524   1.385418   2.746660
    12  C    5.236158   4.535611   2.764920   2.386698   4.034482
    13  C    5.038486   4.043218   2.386684   2.763002   4.538306
    14  C    3.937394   2.763105   1.385507   2.421835   4.040642
    15  H    5.981906   4.905199   3.369169   3.847220   5.622409
    16  H    4.269053   2.929715   2.155521   3.409164   4.892982
    17  H    5.037679   4.872830   3.409726   2.155422   2.900588
    18  H    6.276374   5.618668   3.848999   3.369337   4.891351
    19  H    2.156557   2.930780   4.259087   5.019237   4.886683
    20  H    3.410189   4.879216   5.025901   4.284155   2.897002
    21  H    3.370137   4.909647   5.961011   6.255072   5.615516
    22  H    3.851237   5.626687   6.256853   5.985817   4.887874
    23  C    3.195356   2.914690   3.229481   2.824064   1.868724
    24  H    3.326906   3.476319   4.108486   3.702488   2.347575
    25  C    2.869593   1.910239   2.820583   3.137965   2.866461
    26  H    2.985020   2.383874   3.720273   4.088806   3.528644
    27  C    4.671742   4.185657   4.068559   3.419757   2.722622
    28  H    5.223559   4.488813   4.581180   4.198261   3.674576
    29  C    5.499748   5.411589   5.304393   4.407669   3.276633
    30  H    5.359115   5.542631   5.276990   4.184986   2.904503
    31  H    6.520780   6.291759   6.034942   5.108980   4.198993
    32  H    5.625373   5.668766   5.880853   5.115083   3.778717
    33  H    4.955394   4.309253   3.742246   2.979501   2.797745
    34  C    4.150837   2.699436   3.264109   3.800767   4.025978
    35  C    4.876753   3.416287   4.346528   5.091814   5.275856
    36  C    4.951982   3.427459   3.251956   3.648754   4.288096
    37  C    6.113225   4.511415   5.184907   6.006992   6.435965
    38  H    4.735960   3.535643   4.823562   5.576118   5.512055
    39  C    6.183996   4.532189   4.323996   4.855337   5.659516
    40  H    4.882775   3.554778   2.897602   2.945450   3.712674
    41  C    6.681639   4.981656   5.177463   5.910113   6.599342
    42  H    6.821659   5.280362   6.117582   7.009672   7.386134
    43  H    6.930545   5.307605   4.773367   5.177200   6.147973
    44  H    7.712911   5.985442   6.105288   6.861505   7.640063
    45  Br   5.341390   4.952618   5.971926   5.958422   4.999841
                   11         12         13         14         15
    11  C    0.000000
    12  C    1.397223   0.000000
    13  C    2.424517   1.390902   0.000000
    14  C    2.825285   2.426281   1.397749   0.000000
    15  H    3.404163   2.148309   1.084232   2.145891   0.000000
    16  H    3.909680   3.410824   2.164371   1.084483   2.481830
    17  H    1.084747   2.164000   3.409758   3.910031   4.302429
    18  H    2.145922   1.084114   2.148799   3.405824   2.473828
    19  H    6.295583   6.838030   6.296890   5.028845   7.038772
    20  H    5.073977   6.333346   6.848033   6.294653   7.890709
    21  H    7.431133   8.218691   7.988475   6.914019   8.815650
    22  H    6.962969   8.027555   8.221232   7.418737   9.178060
    23  C    3.869784   4.943751   5.191231   4.473927   6.211422
    24  H    4.780935   5.935597   6.200708   5.417108   7.235198
    25  C    4.348187   5.097371   4.916305   3.894257   5.830459
    26  H    5.361940   6.149511   5.917993   4.797614   6.813161
    27  C    4.001982   5.027137   5.497337   5.095858   6.455096
    28  H    4.810988   5.665075   5.965842   5.487609   6.843118
    29  C    4.830806   6.011812   6.702672   6.409246   7.687591
    30  H    4.502403   5.793488   6.627645   6.422947   7.645124
    31  H    5.304751   6.381957   7.151943   7.012390   8.070972
    32  H    5.724049   6.928035   7.516783   7.066329   8.519536
    33  H    3.238202   4.156208   4.741883   4.579747   5.656436
    34  C    4.754641   5.180831   4.814836   3.882142   5.551574
    35  C    6.088024   6.401637   5.841064   4.795557   6.446578
    36  C    4.225999   4.419384   4.115416   3.530968   4.749373
    37  C    6.825366   6.902785   6.218271   5.308267   6.626649
    38  H    6.711581   7.140495   6.582093   5.419097   7.235869
    39  C    5.243186   5.132661   4.653956   4.220723   5.011190
    40  H    3.294749   3.557739   3.534481   3.227282   4.263242
    41  C    6.466332   6.351064   5.695836   5.059503   5.973926
    42  H    7.871857   7.925167   7.165609   6.205051   7.513893
    43  H    5.281912   4.978932   4.579511   4.468799   4.783223
    44  H    7.311996   7.054528   6.342555   5.820612   6.462582
    45  Br   7.000829   7.920975   7.940884   7.036791   8.836623
                   16         17         18         19         20
    16  H    0.000000
    17  H    4.994414   0.000000
    18  H    4.303317   2.482075   0.000000
    19  H    4.908813   7.027742   7.885721   0.000000
    20  H    7.018864   4.966332   7.084886   4.995392   0.000000
    21  H    7.023203   7.894407   9.184363   2.482562   4.302510
    22  H    7.869124   7.086480   8.867937   4.304715   2.484126
    23  C    5.113129   4.156514   5.840522   5.084677   4.145622
    24  H    6.002865   4.960195   6.827553   5.080041   3.806424
    25  C    4.233096   4.957791   6.099985   4.301960   5.038448
    26  H    5.000766   5.931951   7.167816   4.042504   5.164719
    27  C    5.826071   4.053201   5.731996   6.593808   5.133134
    28  H    6.075696   4.970017   6.371255   6.951379   6.050012
    29  C    7.214112   4.556127   6.592740   7.481801   5.003846
    30  H    7.313874   4.056054   6.325370   7.428390   4.286711
    31  H    7.834178   4.929086   6.825890   8.511544   5.987472
    32  H    7.789373   5.514168   7.579123   7.459701   5.067088
    33  H    5.399653   3.270002   4.766240   6.932836   5.481502
    34  C    4.041175   5.452807   6.108657   5.306641   6.479024
    35  C    4.661958   6.833485   7.331545   5.531117   7.483711
    36  C    3.812584   4.915403   5.211570   6.283653   7.047101
    37  C    5.021655   7.608040   7.737729   6.638172   8.794766
    38  H    5.243608   7.436231   8.122368   5.114939   7.369564
    39  C    4.266880   5.952789   5.782115   7.290072   8.431842
    40  H    3.794292   3.906109   4.296514   6.479935   6.586248
    41  C    4.844032   7.229591   7.050763   7.442657   9.216783
    42  H    5.795592   8.671945   8.765227   7.071507   9.605319
    43  H    4.584903   5.930538   5.445960   8.130718   9.004738
    44  H    5.516112   8.075333   7.662569   8.376477  10.287550
    45  Br   7.337517   7.283440   8.803810   6.432979   6.396476
                   21         22         23         24         25
    21  H    0.000000
    22  H    2.473222   0.000000
    23  C    6.187192   5.825725   0.000000
    24  H    5.851294   5.342633   1.094572   0.000000
    25  C    5.938983   6.214986   1.559112   2.142227   0.000000
    26  H    5.579040   6.012230   2.145243   2.178718   1.098738
    27  C    7.687765   7.110661   1.536241   2.150086   2.679779
    28  H    8.229450   7.863005   2.119053   2.611174   2.739047
    29  C    8.155522   7.148936   2.532975   2.567865   3.949683
    30  H    7.856998   6.592107   2.833161   2.831737   4.377807
    31  H    9.243285   8.199106   3.476710   3.613900   4.780689
    32  H    7.997976   6.999457   2.776565   2.388668   4.084556
    33  H    8.136550   7.567729   2.187916   3.045924   3.127269
    34  C    7.235958   7.690744   2.668133   3.391736   1.506221
    35  C    7.605221   8.386267   3.824904   4.305699   2.479158
    36  C    8.224248   8.524426   3.233436   4.178774   2.556283
    37  C    8.842375   9.725056   5.034873   5.602050   3.767516
    38  H    7.095842   8.010138   4.027182   4.251076   2.653109
    39  C    9.391114   9.852456   4.600467   5.502331   3.820916
    40  H    8.242945   8.285797   3.009099   4.064325   2.807794
    41  C    9.666214  10.393309   5.352027   6.106229   4.294843
    42  H    9.296553  10.355059   5.942598   6.399615   4.620561
    43  H   10.206439  10.564509   5.278051   6.244279   4.696989
    44  H   10.657448  11.454017   6.419730   7.177073   5.379359
    45  Br   7.499756   7.470529   3.221990   2.765089   3.190283
                   26         27         28         29         30
    26  H    0.000000
    27  C    3.335987   0.000000
    28  H    3.257006   1.091267   0.000000
    29  C    4.376140   1.527685   2.152632   0.000000
    30  H    4.846658   2.198416   3.085511   1.095885   0.000000
    31  H    5.258894   2.156182   2.490238   1.093219   1.763758
    32  H    4.232708   2.163063   2.472569   1.094067   1.779255
    33  H    4.007652   1.095473   1.763521   2.169944   2.566324
    34  C    2.129905   3.105755   2.737696   4.563391   5.193071
    35  C    2.527862   4.311565   3.735690   5.671164   6.389562
    36  C    3.424986   3.153832   2.828619   4.662439   5.268319
    37  C    3.916368   5.269008   4.572561   6.656908   7.437352
    38  H    2.235107   4.741988   4.202804   5.961840   6.658334
    39  C    4.547751   4.365267   3.854612   5.812527   6.493644
    40  H    3.835396   2.723484   2.717148   4.177966   4.640825
    41  C    4.745013   5.292717   4.623055   6.719266   7.484102
    42  H    4.572285   6.234629   5.487120   7.567220   8.378475
    43  H    5.515699   4.835136   4.400221   6.208105   6.841131
    44  H    5.805998   6.273628   5.565895   7.668741   8.455853
    45  Br   2.627226   3.475503   2.912561   3.892668   4.721480
                   31         32         33         34         35
    31  H    0.000000
    32  H    1.771549   0.000000
    33  H    2.479670   3.073206   0.000000
    34  C    5.136858   4.799322   3.304722   0.000000
    35  C    6.216303   5.720560   4.628596   1.401475   0.000000
    36  C    5.013436   5.163604   2.902155   1.396918   2.414356
    37  C    7.041798   6.778336   5.418584   2.421867   1.389229
    38  H    6.608459   5.828658   5.245613   2.153698   1.085616
    39  C    5.994656   6.305054   4.039527   2.418844   2.783291
    40  H    4.486133   4.871235   2.147128   2.166104   3.406740
    41  C    6.946153   7.034814   5.178707   2.796761   2.411651
    42  H    7.954286   7.589547   6.457268   3.402585   2.144922
    43  H    6.245013   6.827580   4.297588   3.398290   3.868506
    44  H    7.807449   7.998811   6.099359   3.882210   3.395266
    45  Br   4.497170   3.258705   4.477659   3.549167   3.647935
                   36         37         38         39         40
    36  C    0.000000
    37  C    2.787613   0.000000
    38  H    3.396431   2.150124   0.000000
    39  C    1.392829   2.412273   3.868664   0.000000
    40  H    1.083989   3.871107   4.305423   2.135870   0.000000
    41  C    2.414340   1.395310   3.396721   1.392145   3.386196
    42  H    3.872771   1.085171   2.471768   3.397882   4.956266
    43  H    2.146134   3.398462   4.953840   1.085232   2.446577
    44  H    3.397808   2.154721   4.293542   2.151900   4.278348
    45  Br   4.563345   4.714296   3.315117   5.442082   4.981205
                   41         42         43         44         45
    41  C    0.000000
    42  H    2.156907   0.000000
    43  H    2.154106   4.298824   0.000000
    44  H    1.085451   2.486651   2.483550   0.000000
    45  Br   5.514358   5.188478   6.335246   6.445928   0.000000
 Stoichiometry    C22H20BrS2(1+)
 Framework group  C1[X(C22H20BrS2)]
 Deg. of freedom   129
 Full point group                 C1      NOp   1
 Largest Abelian subgroup         C1      NOp   1
 Largest concise Abelian subgroup C1      NOp   1
                         Standard orientation:                         
 ---------------------------------------------------------------------
 Center     Atomic      Atomic             Coordinates (Angstroms)
 Number     Number       Type             X           Y           Z
 ---------------------------------------------------------------------
      1          6           0        2.717163   -1.299352   -2.354407
      2          6           0        3.675135   -2.287777   -2.109784
      3          6           0        4.004436   -2.660324   -0.810610
      4          6           0        3.399844   -2.041271    0.285476
      5          6           0        2.457147   -1.057313    0.038390
      6          6           0        2.108430   -0.696603   -1.264123
      7         16           0        0.798696    0.489177   -1.476157
      8          6           0        1.312095    1.790179   -0.379089
      9          6           0        1.640936    1.436334    0.931983
     10         16           0        1.608277   -0.280662    1.387781
     11          6           0        1.913002    2.403143    1.886260
     12          6           0        1.859762    3.744450    1.498587
     13          6           0        1.552837    4.095908    0.188288
     14          6           0        1.270066    3.118666   -0.770221
     15          1           0        1.521066    5.141112   -0.098238
     16          1           0        1.007668    3.395005   -1.785548
     17          1           0        2.158467    2.128496    2.906550
     18          1           0        2.065700    4.515456    2.232374
     19          1           0        2.449031   -1.022348   -3.368552
     20          1           0        3.659465   -2.324554    1.299751
     21          1           0        4.159555   -2.772235   -2.950082
     22          1           0        4.742582   -3.435899   -0.640005
     23          6           0       -0.158446   -0.739553    0.987482
     24          1           0       -0.098811   -1.831896    0.951165
     25          6           0       -0.605871   -0.277240   -0.432696
     26          1           0       -0.823457   -1.191887   -1.001292
     27          6           0       -0.983513   -0.338194    2.219640
     28          1           0       -2.028744   -0.355088    1.906481
     29          6           0       -0.782564   -1.319874    3.372785
     30          1           0        0.255867   -1.359898    3.720670
     31          1           0       -1.399917   -1.018041    4.223020
     32          1           0       -1.088982   -2.325039    3.068264
     33          1           0       -0.751948    0.683559    2.539734
     34          6           0       -1.750629    0.685374   -0.610476
     35          6           0       -2.610532    0.456644   -1.693241
     36          6           0       -1.897082    1.852550    0.142938
     37          6           0       -3.588632    1.386380   -2.023195
     38          1           0       -2.514101   -0.459977   -2.266887
     39          6           0       -2.894020    2.771894   -0.174701
     40          1           0       -1.235188    2.070270    0.973314
     41          6           0       -3.732889    2.547360   -1.262797
     42          1           0       -4.245734    1.198909   -2.866206
     43          1           0       -3.000959    3.671660    0.422552
     44          1           0       -4.500493    3.271710   -1.516380
     45         35           0       -2.636648   -2.649825    0.218983
 ---------------------------------------------------------------------
 Rotational constants (GHZ):           0.1942376           0.1625705           0.1228901
 Standard basis: 6-31+G(d,p) (6D, 7F)
 There are   598 symmetry adapted cartesian basis functions of A   symmetry.
 There are   598 symmetry adapted basis functions of A   symmetry.
   598 basis functions,  1043 primitive gaussians,   598 cartesian basis functions
   109 alpha electrons      109 beta electrons
       nuclear repulsion energy      3093.9121797172 Hartrees.
 NAtoms=   45 NActive=   45 NUniq=   45 SFac= 1.00D+00 NAtFMM=   60 NAOKFM=F Big=F
 Integral buffers will be    131072 words long.
 Raffenetti 2 integral format.
 Two-electron integral symmetry is turned on.
 Nuclear repulsion after empirical dispersion term =     3093.8686926204 Hartrees.
 Force inversion solution in PCM.
 ------------------------------------------------------------------------------
 Polarizable Continuum Model (PCM)
 =================================
 Model                : PCM.
 Atomic radii         : SMD-Coulomb.
 Polarization charges : Total charges.
 Charge compensation  : None.
 Solution method      : Matrix inversion.
 Cavity type          : VdW (van der Waals Surface) (Alpha=1.000).
 Cavity algorithm     : GePol (No added spheres)
                        Default sphere list used, NSphG=   45.
                        Lebedev-Laikov grids with approx.  5.0 points / Ang**2.
                        Smoothing algorithm: York/Karplus (Gamma=1.0000).
                        Polarization charges: spherical gaussians, with
                                              point-specific exponents (IZeta= 3).
                        Self-potential: point-specific (ISelfS= 7).
                        Self-field    : sphere-specific E.n sum rule (ISelfD= 2).
 1st derivatives      : Analytical E(r).r(x)/FMM algorithm (CHGder, D1EAlg=3).
                        Cavity 1st derivative terms included.
 2nd derivatives      : Analytical E(r).r(xy)/FMM algorithm (CHGder, D2EAlg=3).
                        Cavity 2nd derivative terms included.
 Solvent              : Dichloromethane, Eps=   8.930000 Eps(inf)=   2.028346
 ------------------------------------------------------------------------------
 ------------------------------------------------------------------------------
 Atomic radii for non-electrostatic terms: SMD-CDS.
 ------------------------------------------------------------------------------
 Nuclear repulsion after PCM non-electrostatic terms =     3093.8529616731 Hartrees.
 One-electron integrals computed using PRISM.
 NBasis=   598 RedAO= T EigKep=  1.39D-06  NBF=   598
 NBsUse=   593 1.00D-06 EigRej=  1.00D-06 NBFU=   593
 ExpMin= 3.50D-02 ExpMax= 5.74D+05 ExpMxC= 5.74D+03 IAcc=3 IRadAn=         5 AccDes= 0.00D+00
 Harris functional with IExCor= 4639 and IRadAn=       5 diagonalized for initial guess.
 HarFok:  IExCor= 4639 AccDes= 0.00D+00 IRadAn=         5 IDoV= 1 UseB2=F ITyADJ=14
 ICtDFT=  3500011 ScaDFX=  1.000000  1.000000  1.000000  1.000000
 FoFCou: FMM=F IPFlag=           0 FMFlag=      100000 FMFlg1=           0
         NFxFlg=           0 DoJE=T BraDBF=F KetDBF=T FulRan=T
         wScrn=  0.000000 ICntrl=       500 IOpCl=  0 I1Cent=   200000004 NGrid=           0
         NMat0=    1 NMatS0=      1 NMatT0=    0 NMatD0=    1 NMtDS0=    0 NMtDT0=    0
 Petite list used in FoFCou.
 Requested convergence on RMS density matrix=1.00D-08 within 128 cycles.
 Requested convergence on MAX density matrix=1.00D-06.
 Requested convergence on             energy=1.00D-06.
 No special actions if energy rises.
 Inv3:  Mode=1 IEnd=    33166875.
 Iteration    1 A*A^-1 deviation from unit magnitude is 3.55D-15 for   2558.
 Iteration    1 A*A^-1 deviation from orthogonality  is 3.61D-15 for   1166    725.
 Iteration    1 A^-1*A deviation from unit magnitude is 3.77D-15 for   2558.
 Iteration    1 A^-1*A deviation from orthogonality  is 7.97D-15 for   2163   2136.
 Error on total polarization charges =  0.05153
 SCF Done:  E(RwB97XD) =  -4218.05724504     A.U. after   17 cycles
            NFock= 17  Conv=0.68D-08     -V/T= 2.0064
 SMD-CDS (non-electrostatic) energy       (kcal/mol) =      -9.87
 (included in total energy above)
 DoSCS=F DFT=T ScalE2(SS,OS)=  1.000000  1.000000
 Range of M.O.s used for correlation:     1   593
 NBasis=   598 NAE=   109 NBE=   109 NFC=     0 NFV=     0
 NROrb=    593 NOA=   109 NOB=   109 NVA=   484 NVB=   484

 **** Warning!!: The largest alpha MO coefficient is  0.11843215D+03

 Symmetrizing basis deriv contribution to polar:
 IMax=3 JMax=2 DiffMx= 0.00D+00
 G2DrvN: will do    46 centers at a time, making    1 passes.
 Calling FoFCou, ICntrl=  3107 FMM=F I1Cent=   0 AccDes= 0.00D+00.
 NEqPCM:  Using equilibrium solvation (IEInf=0, Eps=   8.9300, EpsInf=   2.0283)
 G2PCM: DoFxE=T DoFxN=T DoGrad=T DoDP/DQ/DG/TGxP=FFFF NFrqRd=   0 IEInf=0 SqF1=F DoCFld=F IF1Alg=4.
 End of G2Drv F.D. properties file   721 does not exist.
 End of G2Drv F.D. properties file   722 does not exist.
 End of G2Drv F.D. properties file   788 does not exist.
          IDoAtm=111111111111111111111111111111111111111111111
 NEqPCM:  Using equilibrium solvation (IEInf=0, Eps=   8.9300, EpsInf=   2.0283)
          Differentiating once with respect to nuclear coordinates.
 CalDSu exits because no D1Ps are significant.
          There are   138 degrees of freedom in the 1st order CPHF.  IDoFFX=6 NUNeed=     0.
    132 vectors produced by pass  0 Test12= 5.28D-14 1.00D-09 XBig12= 3.44D-01 9.97D-02.
 AX will form   132 AO Fock derivatives at one time.
    132 vectors produced by pass  1 Test12= 5.28D-14 1.00D-09 XBig12= 9.90D-03 2.31D-02.
    132 vectors produced by pass  2 Test12= 5.28D-14 1.00D-09 XBig12= 3.10D-04 2.47D-03.
    132 vectors produced by pass  3 Test12= 5.28D-14 1.00D-09 XBig12= 4.39D-06 3.29D-04.
    132 vectors produced by pass  4 Test12= 5.28D-14 1.00D-09 XBig12= 5.30D-08 2.81D-05.
    132 vectors produced by pass  5 Test12= 5.28D-14 1.00D-09 XBig12= 4.77D-10 1.72D-06.
    132 vectors produced by pass  6 Test12= 5.28D-14 1.00D-09 XBig12= 3.41D-12 1.62D-07.
     83 vectors produced by pass  7 Test12= 5.28D-14 1.00D-09 XBig12= 2.45D-14 1.51D-08.
      2 vectors produced by pass  8 Test12= 5.28D-14 1.00D-09 XBig12= 1.75D-16 1.21D-09.
 InvSVY:  IOpt=1 It=  1 EMax= 7.77D-16
 Solved reduced A of dimension  1009 with   138 vectors.
 End of Minotr F.D. properties file   721 does not exist.
 End of Minotr F.D. properties file   722 does not exist.
 End of Minotr F.D. properties file   788 does not exist.

 **********************************************************************

            Population analysis using the SCF Density.

 **********************************************************************

 Orbital symmetries:
       Occupied  (A) (A) (A) (A) (A) (A) (A) (A) (A) (A) (A) (A)
                 (A) (A) (A) (A) (A) (A) (A) (A) (A) (A) (A) (A)
                 (A) (A) (A) (A) (A) (A) (A) (A) (A) (A) (A) (A)
                 (A) (A) (A) (A) (A) (A) (A) (A) (A) (A) (A) (A)
                 (A) (A) (A) (A) (A) (A) (A) (A) (A) (A) (A) (A)
                 (A) (A) (A) (A) (A) (A) (A) (A) (A) (A) (A) (A)
                 (A) (A) (A) (A) (A) (A) (A) (A) (A) (A) (A) (A)
                 (A) (A) (A) (A) (A) (A) (A) (A) (A) (A) (A) (A)
                 (A) (A) (A) (A) (A) (A) (A) (A) (A) (A) (A) (A)
                 (A)
       Virtual   (A) (A) (A) (A) (A) (A) (A) (A) (A) (A) (A) (A)
                 (A) (A) (A) (A) (A) (A) (A) (A) (A) (A) (A) (A)
                 (A) (A) (A) (A) (A) (A) (A) (A) (A) (A) (A) (A)
                 (A) (A) (A) (A) (A) (A) (A) (A) (A) (A) (A) (A)
                 (A) (A) (A) (A) (A) (A) (A) (A) (A) (A) (A) (A)
                 (A) (A) (A) (A) (A) (A) (A) (A) (A) (A) (A) (A)
                 (A) (A) (A) (A) (A) (A) (A) (A) (A) (A) (A) (A)
                 (A) (A) (A) (A) (A) (A) (A) (A) (A) (A) (A) (A)
                 (A) (A) (A) (A) (A) (A) (A) (A) (A) (A) (A) (A)
                 (A) (A) (A) (A) (A) (A) (A) (A) (A) (A) (A) (A)
                 (A) (A) (A) (A) (A) (A) (A) (A) (A) (A) (A) (A)
                 (A) (A) (A) (A) (A) (A) (A) (A) (A) (A) (A) (A)
                 (A) (A) (A) (A) (A) (A) (A) (A) (A) (A) (A) (A)
                 (A) (A) (A) (A) (A) (A) (A) (A) (A) (A) (A) (A)
                 (A) (A) (A) (A) (A) (A) (A) (A) (A) (A) (A) (A)
                 (A) (A) (A) (A) (A) (A) (A) (A) (A) (A) (A) (A)
                 (A) (A) (A) (A) (A) (A) (A) (A) (A) (A) (A) (A)
                 (A) (A) (A) (A) (A) (A) (A) (A) (A) (A) (A) (A)
                 (A) (A) (A) (A) (A) (A) (A) (A) (A) (A) (A) (A)
                 (A) (A) (A) (A) (A) (A) (A) (A) (A) (A) (A) (A)
                 (A) (A) (A) (A) (A) (A) (A) (A) (A) (A) (A) (A)
                 (A) (A) (A) (A) (A) (A) (A) (A) (A) (A) (A) (A)
                 (A) (A) (A) (A) (A) (A) (A) (A) (A) (A) (A) (A)
                 (A) (A) (A) (A) (A) (A) (A) (A) (A) (A) (A) (A)
                 (A) (A) (A) (A) (A) (A) (A) (A) (A) (A) (A) (A)
                 (A) (A) (A) (A) (A) (A) (A) (A) (A) (A) (A) (A)
                 (A) (A) (A) (A) (A) (A) (A) (A) (A) (A) (A) (A)
                 (A) (A) (A) (A) (A) (A) (A) (A) (A) (A) (A) (A)
                 (A) (A) (A) (A) (A) (A) (A) (A) (A) (A) (A) (A)
                 (A) (A) (A) (A) (A) (A) (A) (A) (A) (A) (A) (A)
                 (A) (A) (A) (A) (A) (A) (A) (A) (A) (A) (A) (A)
                 (A) (A) (A) (A) (A) (A) (A) (A) (A) (A) (A) (A)
                 (A) (A) (A) (A) (A) (A) (A) (A) (A) (A) (A) (A)
                 (A) (A) (A) (A) (A) (A) (A) (A) (A) (A) (A) (A)
                 (A) (A) (A) (A) (A) (A) (A) (A) (A) (A) (A) (A)
                 (A) (A) (A) (A) (A) (A) (A) (A) (A) (A) (A) (A)
                 (A) (A) (A) (A) (A) (A) (A) (A) (A) (A) (A) (A)
                 (A) (A) (A) (A) (A) (A) (A) (A) (A) (A) (A) (A)
                 (A) (A) (A) (A) (A) (A) (A) (A) (A) (A) (A) (A)
                 (A) (A) (A) (A) (A) (A) (A) (A) (A) (A) (A) (A)
                 (A) (A) (A) (A)
 The electronic state is 1-A.
 Alpha  occ. eigenvalues -- -483.08896 -89.20562 -89.20555 -61.95004 -56.44089
 Alpha  occ. eigenvalues --  -56.44071 -56.44055 -10.41259 -10.41243 -10.41201
 Alpha  occ. eigenvalues --  -10.41154 -10.41083 -10.40699 -10.37079 -10.36985
 Alpha  occ. eigenvalues --  -10.36973 -10.36932 -10.35834 -10.35773 -10.35718
 Alpha  occ. eigenvalues --  -10.35659 -10.34591 -10.32789 -10.32770 -10.32467
 Alpha  occ. eigenvalues --  -10.32208 -10.32056 -10.31910 -10.29875  -8.59858
 Alpha  occ. eigenvalues --   -8.21799  -8.21743  -6.53482  -6.53450  -6.53433
 Alpha  occ. eigenvalues --   -6.16645  -6.16584  -6.16536  -6.16481  -6.16045
 Alpha  occ. eigenvalues --   -6.15996  -2.64161  -2.64155  -2.64142  -2.64116
 Alpha  occ. eigenvalues --   -2.64114  -1.09723  -1.03113  -1.01409  -1.00575
 Alpha  occ. eigenvalues --   -0.98043  -0.94323  -0.91855  -0.91402  -0.90628
 Alpha  occ. eigenvalues --   -0.87903  -0.86668  -0.86045  -0.82847  -0.78170
 Alpha  occ. eigenvalues --   -0.77077  -0.76930  -0.76023  -0.73875  -0.72909
 Alpha  occ. eigenvalues --   -0.71732  -0.71569  -0.68623  -0.68221  -0.65620
 Alpha  occ. eigenvalues --   -0.63400  -0.62454  -0.61379  -0.60867  -0.59919
 Alpha  occ. eigenvalues --   -0.59502  -0.58470  -0.58001  -0.57320  -0.56618
 Alpha  occ. eigenvalues --   -0.56344  -0.54373  -0.53609  -0.52978  -0.52351
 Alpha  occ. eigenvalues --   -0.51716  -0.51583  -0.51112  -0.50675  -0.49391
 Alpha  occ. eigenvalues --   -0.49146  -0.48878  -0.47636  -0.47220  -0.47064
 Alpha  occ. eigenvalues --   -0.45849  -0.44858  -0.44210  -0.43901  -0.43414
 Alpha  occ. eigenvalues --   -0.40180  -0.39284  -0.39027  -0.38797  -0.34889
 Alpha  occ. eigenvalues --   -0.34873  -0.29252  -0.29092  -0.28819
 Alpha virt. eigenvalues --   -0.04827  -0.01874  -0.01450  -0.00169   0.00346
 Alpha virt. eigenvalues --    0.01253   0.03034   0.04008   0.04740   0.05432
 Alpha virt. eigenvalues --    0.05691   0.06113   0.06362   0.06680   0.07005
 Alpha virt. eigenvalues --    0.07660   0.07813   0.07856   0.08258   0.08875
 Alpha virt. eigenvalues --    0.09270   0.09669   0.09966   0.10180   0.10320
 Alpha virt. eigenvalues --    0.10431   0.11086   0.11514   0.11643   0.12049
 Alpha virt. eigenvalues --    0.12236   0.12628   0.13054   0.13201   0.13477
 Alpha virt. eigenvalues --    0.13719   0.13937   0.14380   0.15044   0.15110
 Alpha virt. eigenvalues --    0.15260   0.15435   0.15652   0.16181   0.16724
 Alpha virt. eigenvalues --    0.16782   0.17136   0.17544   0.17678   0.17984
 Alpha virt. eigenvalues --    0.18363   0.18767   0.19243   0.19381   0.19651
 Alpha virt. eigenvalues --    0.20022   0.20357   0.20400   0.20807   0.21396
 Alpha virt. eigenvalues --    0.21555   0.21630   0.22303   0.22497   0.22597
 Alpha virt. eigenvalues --    0.22744   0.23101   0.23197   0.23452   0.23680
 Alpha virt. eigenvalues --    0.23870   0.24275   0.24457   0.24757   0.24883
 Alpha virt. eigenvalues --    0.25104   0.25404   0.25936   0.26059   0.26311
 Alpha virt. eigenvalues --    0.26498   0.26746   0.27076   0.27166   0.27430
 Alpha virt. eigenvalues --    0.27601   0.27736   0.28014   0.28402   0.28666
 Alpha virt. eigenvalues --    0.29141   0.29374   0.29728   0.29871   0.30276
 Alpha virt. eigenvalues --    0.30447   0.30678   0.30771   0.30932   0.31363
 Alpha virt. eigenvalues --    0.31667   0.31881   0.31930   0.32266   0.32471
 Alpha virt. eigenvalues --    0.32811   0.33060   0.33232   0.33589   0.33770
 Alpha virt. eigenvalues --    0.34086   0.34739   0.34938   0.35035   0.35292
 Alpha virt. eigenvalues --    0.36012   0.36154   0.36427   0.36733   0.37069
 Alpha virt. eigenvalues --    0.37241   0.37759   0.38243   0.38483   0.38726
 Alpha virt. eigenvalues --    0.39013   0.39158   0.39873   0.40013   0.40564
 Alpha virt. eigenvalues --    0.40804   0.41584   0.41778   0.42190   0.43078
 Alpha virt. eigenvalues --    0.43318   0.43548   0.45095   0.45855   0.46515
 Alpha virt. eigenvalues --    0.47015   0.47441   0.48110   0.49824   0.50859
 Alpha virt. eigenvalues --    0.53702   0.54555   0.58073   0.59766   0.60228
 Alpha virt. eigenvalues --    0.61025   0.62096   0.63207   0.64059   0.64388
 Alpha virt. eigenvalues --    0.65226   0.65700   0.67053   0.67872   0.67911
 Alpha virt. eigenvalues --    0.68381   0.68727   0.69077   0.70352   0.70756
 Alpha virt. eigenvalues --    0.71590   0.72239   0.73040   0.73611   0.74008
 Alpha virt. eigenvalues --    0.74602   0.74814   0.76028   0.76448   0.76737
 Alpha virt. eigenvalues --    0.77143   0.77907   0.78462   0.78736   0.79293
 Alpha virt. eigenvalues --    0.79951   0.80315   0.80645   0.81353   0.81561
 Alpha virt. eigenvalues --    0.82240   0.82603   0.82995   0.83418   0.83589
 Alpha virt. eigenvalues --    0.84124   0.85260   0.85654   0.86223   0.86606
 Alpha virt. eigenvalues --    0.87318   0.87555   0.87790   0.88669   0.89748
 Alpha virt. eigenvalues --    0.90547   0.91019   0.92409   0.92604   0.93493
 Alpha virt. eigenvalues --    0.93723   0.94687   0.95500   0.96009   0.96309
 Alpha virt. eigenvalues --    0.96683   0.97309   0.97758   0.97982   0.99200
 Alpha virt. eigenvalues --    0.99806   1.00092   1.00217   1.00953   1.01625
 Alpha virt. eigenvalues --    1.01953   1.02346   1.02712   1.03188   1.03595
 Alpha virt. eigenvalues --    1.04549   1.05135   1.05767   1.06537   1.07021
 Alpha virt. eigenvalues --    1.07546   1.07972   1.08955   1.09267   1.09387
 Alpha virt. eigenvalues --    1.10348   1.10576   1.11026   1.11448   1.12693
 Alpha virt. eigenvalues --    1.13061   1.14357   1.14800   1.16773   1.17027
 Alpha virt. eigenvalues --    1.18020   1.18909   1.19530   1.19640   1.20980
 Alpha virt. eigenvalues --    1.22820   1.22984   1.24528   1.24724   1.25230
 Alpha virt. eigenvalues --    1.25963   1.26614   1.27076   1.27534   1.28460
 Alpha virt. eigenvalues --    1.28995   1.30043   1.31648   1.31714   1.32648
 Alpha virt. eigenvalues --    1.33390   1.34326   1.36224   1.36642   1.37612
 Alpha virt. eigenvalues --    1.39383   1.39966   1.41915   1.42983   1.43703
 Alpha virt. eigenvalues --    1.44065   1.44286   1.44740   1.45342   1.45824
 Alpha virt. eigenvalues --    1.46623   1.47577   1.47880   1.48374   1.49130
 Alpha virt. eigenvalues --    1.49764   1.50938   1.51624   1.52105   1.52529
 Alpha virt. eigenvalues --    1.54324   1.54581   1.56088   1.57914   1.58521
 Alpha virt. eigenvalues --    1.62260   1.65597   1.66455   1.68226   1.71049
 Alpha virt. eigenvalues --    1.75770   1.76495   1.77916   1.81512   1.81976
 Alpha virt. eigenvalues --    1.82546   1.83603   1.87635   1.88422   1.88925
 Alpha virt. eigenvalues --    1.89512   1.89923   1.91392   1.92640   1.94546
 Alpha virt. eigenvalues --    1.95684   1.96135   1.97610   1.97979   1.99288
 Alpha virt. eigenvalues --    1.99980   2.00718   2.01729   2.02251   2.02827
 Alpha virt. eigenvalues --    2.03455   2.03795   2.04209   2.04977   2.05055
 Alpha virt. eigenvalues --    2.06220   2.06819   2.07268   2.07857   2.08617
 Alpha virt. eigenvalues --    2.09194   2.09590   2.10144   2.10756   2.11362
 Alpha virt. eigenvalues --    2.12486   2.13816   2.14307   2.14996   2.15898
 Alpha virt. eigenvalues --    2.17858   2.19383   2.20261   2.20853   2.21392
 Alpha virt. eigenvalues --    2.22294   2.23498   2.23967   2.24886   2.26877
 Alpha virt. eigenvalues --    2.27807   2.29133   2.31756   2.32485   2.33888
 Alpha virt. eigenvalues --    2.34199   2.34842   2.35753   2.37646   2.39089
 Alpha virt. eigenvalues --    2.40186   2.43689   2.44450   2.44726   2.44968
 Alpha virt. eigenvalues --    2.45249   2.46474   2.47187   2.47645   2.48456
 Alpha virt. eigenvalues --    2.48979   2.49858   2.50930   2.51799   2.52202
 Alpha virt. eigenvalues --    2.53593   2.54586   2.54980   2.55832   2.56605
 Alpha virt. eigenvalues --    2.59813   2.60312   2.60628   2.61396   2.61952
 Alpha virt. eigenvalues --    2.62264   2.62767   2.63449   2.63558   2.64580
 Alpha virt. eigenvalues --    2.66134   2.66681   2.67015   2.67373   2.68194
 Alpha virt. eigenvalues --    2.68534   2.69909   2.70435   2.72595   2.73728
 Alpha virt. eigenvalues --    2.74068   2.76041   2.77011   2.77592   2.78389
 Alpha virt. eigenvalues --    2.79657   2.80284   2.80906   2.81861   2.82948
 Alpha virt. eigenvalues --    2.83581   2.85966   2.87692   2.87986   2.89900
 Alpha virt. eigenvalues --    2.93064   2.94820   2.97583   2.97900   3.00484
 Alpha virt. eigenvalues --    3.03059   3.04169   3.06359   3.07206   3.09551
 Alpha virt. eigenvalues --    3.13522   3.17437   3.23652   3.25056   3.28098
 Alpha virt. eigenvalues --    3.34286   3.34571   3.34634   3.35045   3.36823
 Alpha virt. eigenvalues --    3.37381   3.39499   3.40817   3.42167   3.43523
 Alpha virt. eigenvalues --    3.44503   3.46675   3.52025   3.54256   3.54558
 Alpha virt. eigenvalues --    3.54924   3.57790   3.60918   3.63489   3.67032
 Alpha virt. eigenvalues --    3.86838   3.89691   3.98565   3.99447   4.15999
 Alpha virt. eigenvalues --    4.37418   4.40795   4.42337   4.44112   4.45280
 Alpha virt. eigenvalues --    4.47147   4.48882   4.50909   4.54567   4.55553
 Alpha virt. eigenvalues --    4.56713   4.57250   4.58775   4.60993   4.62996
 Alpha virt. eigenvalues --    4.66607   4.69713   4.76706   4.85936   4.87373
 Alpha virt. eigenvalues --    4.91731   4.97463   9.19620  80.61286
          Condensed to atoms (all electrons):
               1          2          3          4          5          6
     1  C   22.789030  -1.096971   0.007171   8.854346  -5.916468 -19.630843
     2  C   -1.096971   6.631881   0.446588  -1.169853   0.815297   0.928862
     3  C    0.007171   0.446588   6.785600   0.408952  -0.516077  -0.380444
     4  C    8.854346  -1.169853   0.408952  20.138315 -13.431731 -10.429358
     5  C   -5.916468   0.815297  -0.516077 -13.431731  31.704314   6.867355
     6  C  -19.630843   0.928862  -0.380444 -10.429358   6.867355  37.157476
     7  S    2.490646  -0.816499  -0.809745   2.202327 -11.519781 -14.562498
     8  C    0.566879   0.071078   0.264216  -0.630313   4.250942   5.436551
     9  C   -0.480360   0.255481   0.313200   1.224080   6.159160   1.745829
    10  S    1.711614  -0.708791  -0.756997   1.560738 -15.014978  -4.911469
    11  C   -1.374410   0.042329  -0.209974  -2.081389  -0.700561  -0.319386
    12  C   -0.060438   0.007044   0.003732  -0.185483   0.199533   0.209111
    13  C   -0.049330   0.008883  -0.007476  -0.053645   0.137384   0.052249
    14  C   -1.861853   0.071643  -0.153880  -1.090516  -3.280210   0.256227
    15  H    0.000421   0.000025   0.000005  -0.000090   0.000036   0.000916
    16  H    0.002014   0.000101  -0.000127   0.000480   0.002668  -0.010206
    17  H    0.000644  -0.000054   0.000061   0.003392  -0.009209   0.002940
    18  H   -0.000078  -0.000004   0.000029   0.000283   0.000994  -0.000099
    19  H    0.331214   0.023328   0.005867   0.002187   0.003189  -0.103531
    20  H    0.003960   0.010074   0.044225   0.363998  -0.140335  -0.013320
    21  H   -0.009523   0.266181   0.033856  -0.018907   0.001850   0.061732
    22  H   -0.025787   0.028986   0.274896  -0.025850   0.074529   0.010303
    23  C    0.446689  -0.293227   0.843920   0.485101   0.616771   2.181367
    24  H   -0.007389  -0.000134   0.017799   0.032770   0.105175  -0.058026
    25  C   -0.587585   0.577344  -0.373107  -0.873081   2.501776   3.183144
    26  H   -0.010524   0.008302   0.000354  -0.007608   0.029677   0.056910
    27  C   -0.033138  -0.017139  -0.044902   0.204328  -0.280456  -0.102719
    28  H    0.002589  -0.000185   0.000260   0.007298  -0.005370   0.002533
    29  C   -0.061905  -0.008945   0.050626  -0.052284   0.271801  -0.172746
    30  H    0.001037  -0.000236   0.001794   0.016362  -0.007371  -0.001985
    31  H   -0.000064  -0.000005   0.000118  -0.000348   0.002461   0.000330
    32  H   -0.001044   0.000153  -0.000308  -0.006603   0.004127  -0.000721
    33  H   -0.004474   0.000054   0.000222  -0.008864   0.003975  -0.014932
    34  C   -0.383877   0.113715  -0.048709   0.379093   5.215808  -0.971469
    35  C   -0.671359   0.015448  -0.012291  -0.118273   1.483496   0.332408
    36  C    0.848367   0.006825  -0.022752   0.182359  -3.556057  -0.808786
    37  C   -0.248432   0.009436  -0.003446  -0.039945   0.090199  -0.102527
    38  H    0.002851  -0.000097   0.000024   0.000498   0.003347  -0.012032
    39  C    0.283321  -0.015223   0.009386   0.200824   0.051526   0.333995
    40  H    0.000408  -0.000078  -0.000035   0.000242  -0.006800  -0.010074
    41  C   -0.001952   0.001760  -0.000951  -0.001243  -0.053716  -0.015719
    42  H    0.000082   0.000007   0.000000  -0.000009  -0.000153  -0.000113
    43  H   -0.000032  -0.000001   0.000001  -0.000006  -0.000015  -0.000287
    44  H    0.000003   0.000000   0.000000   0.000000  -0.000005   0.000022
    45  Br  -0.003414   0.001847   0.006948  -0.028771  -0.027643   0.098136
               7          8          9         10         11         12
     1  C    2.490646   0.566879  -0.480360   1.711614  -1.374410  -0.060438
     2  C   -0.816499   0.071078   0.255481  -0.708791   0.042329   0.007044
     3  C   -0.809745   0.264216   0.313200  -0.756997  -0.209974   0.003732
     4  C    2.202327  -0.630313   1.224080   1.560738  -2.081389  -0.185483
     5  C  -11.519781   4.250942   6.159160 -15.014978  -0.700561   0.199533
     6  C  -14.562498   5.436551   1.745829  -4.911469  -0.319386   0.209111
     7  S   51.958025 -18.652804  -7.973841  18.787893   4.455319  -0.399675
     8  C  -18.652804  37.647097   4.972933  -6.484205  -7.748273   0.436256
     9  C   -7.973841   4.972933  32.665287 -16.591194 -14.399462   0.126415
    10  S   18.787893  -6.484205 -16.591194  43.461045   5.278137  -0.450004
    11  C    4.455319  -7.748273 -14.399462   5.278137  18.031530  -0.369913
    12  C   -0.399675   0.436256   0.126415  -0.450004  -0.369913   6.408803
    13  C   -0.316028   0.046654   0.199125  -0.266244  -0.571248   0.580528
    14  C    8.178918 -20.038356  -8.169839   5.248620   7.952226  -0.786658
    15  H   -0.005532   0.079709   0.002152  -0.000703  -0.013755   0.026543
    16  H    0.042217  -0.070089   0.030846  -0.000361  -0.013203   0.003893
    17  H    0.002575   0.011706  -0.086538   0.048866   0.327367   0.023405
    18  H   -0.001668   0.008582   0.047337  -0.006205  -0.031881   0.288188
    19  H    0.068906  -0.010545   0.005126  -0.002208   0.000867  -0.000072
    20  H    0.000893   0.004080  -0.001892   0.048430  -0.003479  -0.000440
    21  H   -0.001404   0.000730  -0.000457   0.000298   0.000011  -0.000002
    22  H   -0.001736  -0.000029   0.000780  -0.002252   0.000343   0.000028
    23  C   -6.473867   3.317025   1.362301  -2.482371  -2.050075   0.152206
    24  H   -0.097500  -0.008074   0.079742  -0.220515  -0.010155  -0.000452
    25  C   -7.735836   1.699551   1.377441  -4.297262  -0.113703   0.169145
    26  H   -0.225464   0.069216   0.008479  -0.073608  -0.003482  -0.000149
    27  C    0.225284  -0.283934   0.016170  -0.930736   0.307256  -0.044136
    28  H    0.006701  -0.000860  -0.002434   0.027624  -0.016027  -0.002374
    29  C    0.045997   0.037565   0.193161  -0.359278  -0.016559   0.017793
    30  H   -0.003218  -0.006253   0.021429  -0.016763  -0.008996   0.000663
    31  H   -0.002886   0.001458   0.001039   0.003344  -0.002143   0.000181
    32  H    0.001309   0.001812  -0.002687   0.004014   0.003273   0.000026
    33  H    0.015552  -0.018432  -0.045030  -0.021565   0.082901   0.013960
    34  C   -8.664797   6.580088   3.779932 -11.781100   0.205496  -0.689713
    35  C   -3.339329   1.869655  -0.236015  -1.863983   0.316149  -0.074184
    36  C    9.266460  -8.491842  -0.201705   6.191589   0.153827   0.448957
    37  C    0.574142  -0.219103   0.157586  -0.208660   0.100389  -0.016339
    38  H    0.003278  -0.000248   0.001317  -0.001477  -0.000251  -0.000103
    39  C   -1.552134   1.648025  -0.355288   0.410265  -1.072101   0.062821
    40  H   -0.012159   0.045163  -0.105894   0.012733   0.047602   0.012020
    41  C    0.296260  -0.410432   0.086560   0.083228  -0.032561   0.037974
    42  H    0.000985  -0.000687   0.000022   0.000090   0.000047   0.000005
    43  H   -0.002158  -0.004389  -0.003115   0.000279   0.003066  -0.002608
    44  H    0.001079  -0.000886   0.000372   0.000018  -0.000122   0.000022
    45  Br  -0.035140   0.050920   0.019457   0.083914  -0.012360   0.003742
              13         14         15         16         17         18
     1  C   -0.049330  -1.861853   0.000421   0.002014   0.000644  -0.000078
     2  C    0.008883   0.071643   0.000025   0.000101  -0.000054  -0.000004
     3  C   -0.007476  -0.153880   0.000005  -0.000127   0.000061   0.000029
     4  C   -0.053645  -1.090516  -0.000090   0.000480   0.003392   0.000283
     5  C    0.137384  -3.280210   0.000036   0.002668  -0.009209   0.000994
     6  C    0.052249   0.256227   0.000916  -0.010206   0.002940  -0.000099
     7  S   -0.316028   8.178918  -0.005532   0.042217   0.002575  -0.001668
     8  C    0.046654 -20.038356   0.079709  -0.070089   0.011706   0.008582
     9  C    0.199125  -8.169839   0.002152   0.030846  -0.086538   0.047337
    10  S   -0.266244   5.248620  -0.000703  -0.000361   0.048866  -0.006205
    11  C   -0.571248   7.952226  -0.013755  -0.013203   0.327367  -0.031881
    12  C    0.580528  -0.786658   0.026543   0.003893   0.023405   0.288188
    13  C    6.263192  -0.291467   0.276853   0.058596   0.003299   0.031054
    14  C   -0.291467  22.988455  -0.033784   0.283715  -0.002222  -0.003019
    15  H    0.276853  -0.033784   0.446513  -0.003146  -0.000099  -0.003471
    16  H    0.058596   0.283715  -0.003146   0.439336   0.000008  -0.000100
    17  H    0.003299  -0.002222  -0.000099   0.000008   0.434931  -0.003249
    18  H    0.031054  -0.003019  -0.003471  -0.000100  -0.003249   0.445054
    19  H   -0.000036  -0.000087   0.000000   0.000000   0.000000   0.000000
    20  H    0.000002   0.000500   0.000000   0.000000   0.000000   0.000000
    21  H    0.000015   0.000195   0.000000   0.000000   0.000000   0.000000
    22  H   -0.000005  -0.000021   0.000000   0.000000   0.000000   0.000000
    23  C   -0.156179  -0.766166   0.000716  -0.004799  -0.004144   0.000718
    24  H    0.000049  -0.008153   0.000000   0.000000  -0.000002   0.000000
    25  C   -0.089652   0.017927   0.000626  -0.009806   0.000134   0.000048
    26  H   -0.000042  -0.014198   0.000000   0.000000   0.000000   0.000000
    27  C   -0.015902   0.029628   0.000042   0.000897   0.007011  -0.000455
    28  H   -0.000313  -0.006428   0.000000   0.000000   0.000001   0.000000
    29  C    0.010337  -0.116935   0.000019   0.000114  -0.001586  -0.000076
    30  H   -0.000329  -0.000729   0.000000   0.000000   0.000001   0.000000
    31  H    0.000158  -0.000429   0.000000   0.000000   0.000000   0.000000
    32  H    0.000024   0.000371   0.000000   0.000000   0.000000   0.000000
    33  H   -0.001148   0.017285   0.000000   0.000000  -0.000122  -0.000005
    34  C    0.930963  -5.387381  -0.004195   0.013006  -0.000786   0.002531
    35  C    0.221925  -1.108504   0.000016   0.002245  -0.000012   0.000014
    36  C   -0.421515   4.498815   0.001180   0.014717   0.000091  -0.001381
    37  C    0.018324  -0.021683   0.000061   0.002274   0.000040   0.000007
    38  H   -0.000284  -0.002507   0.000000   0.000000   0.000000   0.000000
    39  C   -0.323138  -0.492126   0.001671  -0.016204   0.001074  -0.000698
    40  H   -0.003188   0.024860  -0.000002  -0.000013   0.000014  -0.000014
    41  C   -0.059872   0.252683   0.000551  -0.002186  -0.000170  -0.000111
    42  H    0.000007   0.000654   0.000000   0.000000   0.000000   0.000000
    43  H    0.001788   0.006775  -0.000003  -0.000004   0.000000   0.000000
    44  H   -0.000080   0.000107   0.000000   0.000000   0.000000   0.000000
    45  Br   0.001920  -0.007215  -0.000002  -0.000009   0.000018  -0.000001
              19         20         21         22         23         24
     1  C    0.331214   0.003960  -0.009523  -0.025787   0.446689  -0.007389
     2  C    0.023328   0.010074   0.266181   0.028986  -0.293227  -0.000134
     3  C    0.005867   0.044225   0.033856   0.274896   0.843920   0.017799
     4  C    0.002187   0.363998  -0.018907  -0.025850   0.485101   0.032770
     5  C    0.003189  -0.140335   0.001850   0.074529   0.616771   0.105175
     6  C   -0.103531  -0.013320   0.061732   0.010303   2.181367  -0.058026
     7  S    0.068906   0.000893  -0.001404  -0.001736  -6.473867  -0.097500
     8  C   -0.010545   0.004080   0.000730  -0.000029   3.317025  -0.008074
     9  C    0.005126  -0.001892  -0.000457   0.000780   1.362301   0.079742
    10  S   -0.002208   0.048430   0.000298  -0.002252  -2.482371  -0.220515
    11  C    0.000867  -0.003479   0.000011   0.000343  -2.050075  -0.010155
    12  C   -0.000072  -0.000440  -0.000002   0.000028   0.152206  -0.000452
    13  C   -0.000036   0.000002   0.000015  -0.000005  -0.156179   0.000049
    14  C   -0.000087   0.000500   0.000195  -0.000021  -0.766166  -0.008153
    15  H    0.000000   0.000000   0.000000   0.000000   0.000716   0.000000
    16  H    0.000000   0.000000   0.000000   0.000000  -0.004799   0.000000
    17  H    0.000000   0.000000   0.000000   0.000000  -0.004144  -0.000002
    18  H    0.000000   0.000000   0.000000   0.000000   0.000718   0.000000
    19  H    0.435224   0.000008  -0.003239  -0.000098  -0.012326   0.000001
    20  H    0.000008   0.436793  -0.000098  -0.003240   0.017927   0.000016
    21  H   -0.003239  -0.000098   0.444257  -0.003495   0.000869   0.000000
    22  H   -0.000098  -0.003240  -0.003495   0.444239  -0.001053   0.000000
    23  C   -0.012326   0.017927   0.000869  -0.001053  22.788824   0.512804
    24  H    0.000001   0.000016   0.000000   0.000000   0.512804   0.412520
    25  C    0.010070  -0.009579  -0.001726   0.000349   1.114602  -0.123684
    26  H    0.000009   0.000000   0.000000   0.000000  -0.114562  -0.002324
    27  C   -0.000258   0.004198  -0.000002  -0.000097  -3.771263  -0.073875
    28  H    0.000000   0.000000   0.000000   0.000000  -0.117993  -0.001881
    29  C   -0.000012   0.001061   0.000004   0.000029  -0.372672   0.025543
    30  H    0.000000   0.000002   0.000000   0.000000   0.025495  -0.001129
    31  H    0.000000   0.000000   0.000000   0.000000   0.027008   0.000162
    32  H    0.000000  -0.000001   0.000000   0.000000   0.012732   0.004060
    33  H    0.000000   0.000000   0.000000   0.000000  -0.023050   0.003380
    34  C    0.006781  -0.000259  -0.000159  -0.000024 -11.694741   0.147486
    35  C    0.004042   0.000052   0.000008  -0.000015  -3.037674   0.074489
    36  C   -0.002098  -0.000102  -0.000017  -0.000003   3.376115  -0.103736
    37  C    0.000524   0.000002   0.000002   0.000000  -1.834603   0.004891
    38  H    0.000001   0.000000   0.000000   0.000000   0.018810   0.000013
    39  C   -0.000003   0.000011  -0.000001  -0.000001   2.339429  -0.002055
    40  H    0.000000   0.000000   0.000000   0.000000  -0.029710  -0.000051
    41  C    0.000012   0.000000   0.000000   0.000000   0.004482  -0.000046
    42  H    0.000000   0.000000   0.000000   0.000000   0.000481   0.000000
    43  H    0.000000   0.000000   0.000000   0.000000   0.000916   0.000000
    44  H    0.000000   0.000000   0.000000   0.000000   0.000128   0.000000
    45  Br  -0.000057  -0.000028   0.000003   0.000009   0.627219   0.001381
              25         26         27         28         29         30
     1  C   -0.587585  -0.010524  -0.033138   0.002589  -0.061905   0.001037
     2  C    0.577344   0.008302  -0.017139  -0.000185  -0.008945  -0.000236
     3  C   -0.373107   0.000354  -0.044902   0.000260   0.050626   0.001794
     4  C   -0.873081  -0.007608   0.204328   0.007298  -0.052284   0.016362
     5  C    2.501776   0.029677  -0.280456  -0.005370   0.271801  -0.007371
     6  C    3.183144   0.056910  -0.102719   0.002533  -0.172746  -0.001985
     7  S   -7.735836  -0.225464   0.225284   0.006701   0.045997  -0.003218
     8  C    1.699551   0.069216  -0.283934  -0.000860   0.037565  -0.006253
     9  C    1.377441   0.008479   0.016170  -0.002434   0.193161   0.021429
    10  S   -4.297262  -0.073608  -0.930736   0.027624  -0.359278  -0.016763
    11  C   -0.113703  -0.003482   0.307256  -0.016027  -0.016559  -0.008996
    12  C    0.169145  -0.000149  -0.044136  -0.002374   0.017793   0.000663
    13  C   -0.089652  -0.000042  -0.015902  -0.000313   0.010337  -0.000329
    14  C    0.017927  -0.014198   0.029628  -0.006428  -0.116935  -0.000729
    15  H    0.000626   0.000000   0.000042   0.000000   0.000019   0.000000
    16  H   -0.009806   0.000000   0.000897   0.000000   0.000114   0.000000
    17  H    0.000134   0.000000   0.007011   0.000001  -0.001586   0.000001
    18  H    0.000048   0.000000  -0.000455   0.000000  -0.000076   0.000000
    19  H    0.010070   0.000009  -0.000258   0.000000  -0.000012   0.000000
    20  H   -0.009579   0.000000   0.004198   0.000000   0.001061   0.000002
    21  H   -0.001726   0.000000  -0.000002   0.000000   0.000004   0.000000
    22  H    0.000349   0.000000  -0.000097   0.000000   0.000029   0.000000
    23  C    1.114602  -0.114562  -3.771263  -0.117993  -0.372672   0.025495
    24  H   -0.123684  -0.002324  -0.073875  -0.001881   0.025543  -0.001129
    25  C   22.100858   0.405591  -0.415994  -0.040840  -0.300105  -0.021802
    26  H    0.405591   0.410843  -0.017672   0.000218   0.005127  -0.000001
    27  C   -0.415994  -0.017672   9.978401   0.477533  -1.275268  -0.021212
    28  H   -0.040840   0.000218   0.477533   0.449945  -0.017054   0.003382
    29  C   -0.300105   0.005127  -1.275268  -0.017054   7.128959   0.383181
    30  H   -0.021802  -0.000001  -0.021212   0.003382   0.383181   0.534965
    31  H   -0.006252   0.000000  -0.157326  -0.003069   0.508740  -0.023497
    32  H    0.021312   0.000011  -0.176568  -0.004448   0.486784  -0.028571
    33  H    0.011413  -0.000057   0.260346  -0.022613   0.030349  -0.003517
    34  C  -11.321693   0.047671   3.241552   0.019697   1.198591  -0.011646
    35  C   -6.428711   0.177079   0.531580  -0.008611   0.362733  -0.002533
    36  C    8.425346  -0.132667  -1.194804  -0.029948  -0.969337   0.009026
    37  C   -4.593191   0.048031   0.417178  -0.005169   0.087409  -0.000265
    38  H    0.056123   0.004807  -0.003191   0.000009  -0.000557   0.000000
    39  C    2.394824   0.027090  -0.709542   0.053283  -0.255892   0.002060
    40  H   -0.020724  -0.000106   0.054399  -0.001595   0.022476  -0.000007
    41  C   -0.265695  -0.004264  -0.113125  -0.001915  -0.034608   0.000063
    42  H    0.005663  -0.000016  -0.000069   0.000000  -0.000028   0.000000
    43  H   -0.003537   0.000002  -0.001747  -0.000004  -0.000187   0.000000
    44  H    0.004620   0.000000  -0.000388   0.000000  -0.000028   0.000000
    45  Br   0.026301   0.014423  -0.234187  -0.011514  -0.104556   0.000862
              31         32         33         34         35         36
     1  C   -0.000064  -0.001044  -0.004474  -0.383877  -0.671359   0.848367
     2  C   -0.000005   0.000153   0.000054   0.113715   0.015448   0.006825
     3  C    0.000118  -0.000308   0.000222  -0.048709  -0.012291  -0.022752
     4  C   -0.000348  -0.006603  -0.008864   0.379093  -0.118273   0.182359
     5  C    0.002461   0.004127   0.003975   5.215808   1.483496  -3.556057
     6  C    0.000330  -0.000721  -0.014932  -0.971469   0.332408  -0.808786
     7  S   -0.002886   0.001309   0.015552  -8.664797  -3.339329   9.266460
     8  C    0.001458   0.001812  -0.018432   6.580088   1.869655  -8.491842
     9  C    0.001039  -0.002687  -0.045030   3.779932  -0.236015  -0.201705
    10  S    0.003344   0.004014  -0.021565 -11.781100  -1.863983   6.191589
    11  C   -0.002143   0.003273   0.082901   0.205496   0.316149   0.153827
    12  C    0.000181   0.000026   0.013960  -0.689713  -0.074184   0.448957
    13  C    0.000158   0.000024  -0.001148   0.930963   0.221925  -0.421515
    14  C   -0.000429   0.000371   0.017285  -5.387381  -1.108504   4.498815
    15  H    0.000000   0.000000   0.000000  -0.004195   0.000016   0.001180
    16  H    0.000000   0.000000   0.000000   0.013006   0.002245   0.014717
    17  H    0.000000   0.000000  -0.000122  -0.000786  -0.000012   0.000091
    18  H    0.000000   0.000000  -0.000005   0.002531   0.000014  -0.001381
    19  H    0.000000   0.000000   0.000000   0.006781   0.004042  -0.002098
    20  H    0.000000  -0.000001   0.000000  -0.000259   0.000052  -0.000102
    21  H    0.000000   0.000000   0.000000  -0.000159   0.000008  -0.000017
    22  H    0.000000   0.000000   0.000000  -0.000024  -0.000015  -0.000003
    23  C    0.027008   0.012732  -0.023050 -11.694741  -3.037674   3.376115
    24  H    0.000162   0.004060   0.003380   0.147486   0.074489  -0.103736
    25  C   -0.006252   0.021312   0.011413 -11.321693  -6.428711   8.425346
    26  H    0.000000   0.000011  -0.000057   0.047671   0.177079  -0.132667
    27  C   -0.157326  -0.176568   0.260346   3.241552   0.531580  -1.194804
    28  H   -0.003069  -0.004448  -0.022613   0.019697  -0.008611  -0.029948
    29  C    0.508740   0.486784   0.030349   1.198591   0.362733  -0.969337
    30  H   -0.023497  -0.028571  -0.003517  -0.011646  -0.002533   0.009026
    31  H    0.495895  -0.019982  -0.003130  -0.001093  -0.000015  -0.007837
    32  H   -0.019982   0.486925   0.003809   0.015331   0.006469  -0.008481
    33  H   -0.003130   0.003809   0.517389   0.089111   0.028466  -0.047883
    34  C   -0.001093   0.015331   0.089111  67.447735  15.127536 -41.163538
    35  C   -0.000015   0.006469   0.028466  15.127536  21.346493 -21.328987
    36  C   -0.007837  -0.008481  -0.047883 -41.163538 -21.328987  67.598074
    37  C   -0.000070   0.000603   0.003762   3.516119   2.241587  -5.888924
    38  H    0.000000   0.000000   0.000000  -0.096405   0.335741  -0.024517
    39  C    0.000037  -0.001774  -0.061692  -6.121493   1.276461 -13.546616
    40  H   -0.000003  -0.000003  -0.001842   0.274333   0.063967   0.029590
    41  C   -0.000066   0.000041  -0.001311  -4.066468  -1.577849   2.890235
    42  H    0.000000   0.000000   0.000000   0.029628   0.011567   0.041777
    43  H    0.000000   0.000000   0.000000   0.048532  -0.000486  -0.064969
    44  H    0.000000   0.000000   0.000000   0.004587  -0.006580  -0.003606
    45  Br   0.001078  -0.000999   0.001802  -0.210669  -0.325830   0.190298
              37         38         39         40         41         42
     1  C   -0.248432   0.002851   0.283321   0.000408  -0.001952   0.000082
     2  C    0.009436  -0.000097  -0.015223  -0.000078   0.001760   0.000007
     3  C   -0.003446   0.000024   0.009386  -0.000035  -0.000951   0.000000
     4  C   -0.039945   0.000498   0.200824   0.000242  -0.001243  -0.000009
     5  C    0.090199   0.003347   0.051526  -0.006800  -0.053716  -0.000153
     6  C   -0.102527  -0.012032   0.333995  -0.010074  -0.015719  -0.000113
     7  S    0.574142   0.003278  -1.552134  -0.012159   0.296260   0.000985
     8  C   -0.219103  -0.000248   1.648025   0.045163  -0.410432  -0.000687
     9  C    0.157586   0.001317  -0.355288  -0.105894   0.086560   0.000022
    10  S   -0.208660  -0.001477   0.410265   0.012733   0.083228   0.000090
    11  C    0.100389  -0.000251  -1.072101   0.047602  -0.032561   0.000047
    12  C   -0.016339  -0.000103   0.062821   0.012020   0.037974   0.000005
    13  C    0.018324  -0.000284  -0.323138  -0.003188  -0.059872   0.000007
    14  C   -0.021683  -0.002507  -0.492126   0.024860   0.252683   0.000654
    15  H    0.000061   0.000000   0.001671  -0.000002   0.000551   0.000000
    16  H    0.002274   0.000000  -0.016204  -0.000013  -0.002186   0.000000
    17  H    0.000040   0.000000   0.001074   0.000014  -0.000170   0.000000
    18  H    0.000007   0.000000  -0.000698  -0.000014  -0.000111   0.000000
    19  H    0.000524   0.000001  -0.000003   0.000000   0.000012   0.000000
    20  H    0.000002   0.000000   0.000011   0.000000   0.000000   0.000000
    21  H    0.000002   0.000000  -0.000001   0.000000   0.000000   0.000000
    22  H    0.000000   0.000000  -0.000001   0.000000   0.000000   0.000000
    23  C   -1.834603   0.018810   2.339429  -0.029710   0.004482   0.000481
    24  H    0.004891   0.000013  -0.002055  -0.000051  -0.000046   0.000000
    25  C   -4.593191   0.056123   2.394824  -0.020724  -0.265695   0.005663
    26  H    0.048031   0.004807   0.027090  -0.000106  -0.004264  -0.000016
    27  C    0.417178  -0.003191  -0.709542   0.054399  -0.113125  -0.000069
    28  H   -0.005169   0.000009   0.053283  -0.001595  -0.001915   0.000000
    29  C    0.087409  -0.000557  -0.255892   0.022476  -0.034608  -0.000028
    30  H   -0.000265   0.000000   0.002060  -0.000007   0.000063   0.000000
    31  H   -0.000070   0.000000   0.000037  -0.000003  -0.000066   0.000000
    32  H    0.000603   0.000000  -0.001774  -0.000003   0.000041   0.000000
    33  H    0.003762   0.000000  -0.061692  -0.001842  -0.001311   0.000000
    34  C    3.516119  -0.096405  -6.121493   0.274333  -4.066468   0.029628
    35  C    2.241587   0.335741   1.276461   0.063967  -1.577849   0.011567
    36  C   -5.888924  -0.024517 -13.546616   0.029590   2.890235   0.041777
    37  C   11.870684   0.025655  -0.749064   0.006460   0.702801   0.229662
    38  H    0.025655   0.499596   0.011001  -0.000131  -0.005938  -0.004100
    39  C   -0.749064   0.011001  21.610497  -0.079950   0.464113  -0.021997
    40  H    0.006460  -0.000131  -0.079950   0.534503  -0.022825   0.000012
    41  C    0.702801  -0.005938   0.464113  -0.022825   7.684721   0.031026
    42  H    0.229662  -0.004100  -0.021997   0.000012   0.031026   0.482496
    43  H    0.000320   0.000011   0.336081  -0.004709   0.014920  -0.000116
    44  H    0.034378  -0.000113   0.030682  -0.000133   0.263750  -0.003612
    45  Br   0.022069  -0.002015  -0.068318  -0.000641   0.020077   0.000264
              43         44         45
     1  C   -0.000032   0.000003  -0.003414
     2  C   -0.000001   0.000000   0.001847
     3  C    0.000001   0.000000   0.006948
     4  C   -0.000006   0.000000  -0.028771
     5  C   -0.000015  -0.000005  -0.027643
     6  C   -0.000287   0.000022   0.098136
     7  S   -0.002158   0.001079  -0.035140
     8  C   -0.004389  -0.000886   0.050920
     9  C   -0.003115   0.000372   0.019457
    10  S    0.000279   0.000018   0.083914
    11  C    0.003066  -0.000122  -0.012360
    12  C   -0.002608   0.000022   0.003742
    13  C    0.001788  -0.000080   0.001920
    14  C    0.006775   0.000107  -0.007215
    15  H   -0.000003   0.000000  -0.000002
    16  H   -0.000004   0.000000  -0.000009
    17  H    0.000000   0.000000   0.000018
    18  H    0.000000   0.000000  -0.000001
    19  H    0.000000   0.000000  -0.000057
    20  H    0.000000   0.000000  -0.000028
    21  H    0.000000   0.000000   0.000003
    22  H    0.000000   0.000000   0.000009
    23  C    0.000916   0.000128   0.627219
    24  H    0.000000   0.000000   0.001381
    25  C   -0.003537   0.004620   0.026301
    26  H    0.000002   0.000000   0.014423
    27  C   -0.001747  -0.000388  -0.234187
    28  H   -0.000004   0.000000  -0.011514
    29  C   -0.000187  -0.000028  -0.104556
    30  H    0.000000   0.000000   0.000862
    31  H    0.000000   0.000000   0.001078
    32  H    0.000000   0.000000  -0.000999
    33  H    0.000000   0.000000   0.001802
    34  C    0.048532   0.004587  -0.210669
    35  C   -0.000486  -0.006580  -0.325830
    36  C   -0.064969  -0.003606   0.190298
    37  C    0.000320   0.034378   0.022069
    38  H    0.000011  -0.000113  -0.002015
    39  C    0.336081   0.030682  -0.068318
    40  H   -0.004709  -0.000133  -0.000641
    41  C    0.014920   0.263750   0.020077
    42  H   -0.000116  -0.003612   0.000264
    43  H    0.487506  -0.003640   0.000064
    44  H   -0.003640   0.483361  -0.000090
    45  Br   0.000064  -0.000090  35.552613
 Mulliken charges:
               1
     1  C    0.177962
     2  C   -0.215234
     3  C   -0.178629
     4  C   -0.013805
     5  C   -0.130454
     6  C   -0.285107
     7  S    0.580936
     8  C   -0.038134
     9  C   -0.197007
    10  S    0.490190
    11  C   -0.132666
    12  C   -0.150250
    13  C   -0.216209
    14  C   -0.185237
    15  H    0.226726
    16  H    0.233126
    17  H    0.240618
    18  H    0.227675
    19  H    0.237212
    20  H    0.236539
    21  H    0.229022
    22  H    0.229216
    23  C   -1.034182
    24  H    0.296901
    25  C   -0.470644
    26  H    0.292907
    27  C    0.164302
    28  H    0.249573
    29  C   -0.747781
    30  H    0.159736
    31  H    0.186203
    32  H    0.199005
    33  H    0.195892
    34  C    0.184894
    35  C    0.311616
    36  C   -0.151541
    37  C   -0.233176
    38  H    0.190885
    39  C   -0.103167
    40  H    0.171904
    41  C   -0.162238
    42  H    0.196425
    43  H    0.191753
    44  H    0.196153
    45  Br  -0.651910
 Sum of Mulliken charges =   1.00000
 Mulliken charges with hydrogens summed into heavy atoms:
               1
     1  C    0.415174
     2  C    0.013788
     3  C    0.050587
     4  C    0.222734
     5  C   -0.130454
     6  C   -0.285107
     7  S    0.580936
     8  C   -0.038134
     9  C   -0.197007
    10  S    0.490190
    11  C    0.107953
    12  C    0.077425
    13  C    0.010517
    14  C    0.047890
    23  C   -0.737280
    25  C   -0.177737
    27  C    0.609767
    29  C   -0.202836
    34  C    0.184894
    35  C    0.502501
    36  C    0.020363
    37  C   -0.036751
    39  C    0.088585
    41  C    0.033915
    45  Br  -0.651910
 APT charges:
               1
     1  C   -0.558554
     2  C   -0.413417
     3  C   -0.506331
     4  C   -0.603213
     5  C   -0.883874
     6  C   -0.933885
     7  S    1.296216
     8  C   -0.822620
     9  C   -1.042159
    10  S    1.306573
    11  C   -0.478649
    12  C   -0.500599
    13  C   -0.469132
    14  C   -0.589855
    15  H    1.078306
    16  H    0.635466
    17  H    0.705928
    18  H    1.112529
    19  H    0.641245
    20  H    0.713721
    21  H    1.159536
    22  H    1.195439
    23  C   -1.631085
    24  H    0.572014
    25  C   -0.299176
    26  H    0.524537
    27  C    0.004874
    28  H    0.478143
    29  C   -2.003932
    30  H    0.405114
    31  H    0.753236
    32  H    0.420090
    33  H    0.398875
    34  C   -0.264581
    35  C   -0.566929
    36  C   -0.553634
    37  C   -0.613778
    38  H    0.416926
    39  C   -0.832429
    40  H    0.247722
    41  C   -0.420756
    42  H    0.953069
    43  H    0.781613
    44  H    1.139772
    45  Br  -0.952354
 Sum of APT charges =   1.00000
 APT charges with hydrogens summed into heavy atoms:
               1
     1  C    0.082691
     2  C    0.746119
     3  C    0.689108
     4  C    0.110508
     5  C   -0.883874
     6  C   -0.933885
     7  S    1.296216
     8  C   -0.822620
     9  C   -1.042159
    10  S    1.306573
    11  C    0.227279
    12  C    0.611930
    13  C    0.609174
    14  C    0.045611
    23  C   -1.059070
    25  C    0.225361
    27  C    0.881893
    29  C   -0.425493
    34  C   -0.264581
    35  C   -0.150004
    36  C   -0.305912
    37  C    0.339290
    39  C   -0.050816
    41  C    0.719016
    45  Br  -0.952354
 Electronic spatial extent (au):  <R**2>=           9544.7703
 Charge=              1.0000 electrons
 Dipole moment (field-independent basis, Debye):
    X=             20.5423    Y=             13.0428    Z=             -1.0172  Tot=             24.3544
 Quadrupole moment (field-independent basis, Debye-Ang):
   XX=           -153.4896   YY=           -148.2052   ZZ=           -134.8328
   XY=            -42.9197   XZ=              3.4455   YZ=             11.3453
 Traceless Quadrupole moment (field-independent basis, Debye-Ang):
   XX=             -7.9804   YY=             -2.6960   ZZ=             10.6764
   XY=            -42.9197   XZ=              3.4455   YZ=             11.3453
 Octapole moment (field-independent basis, Debye-Ang**2):
  XXX=            116.2990  YYY=            159.8352  ZZZ=             -4.1909  XYY=            154.2816
  XXY=              9.6522  XXZ=            -46.9330  XZZ=             30.8272  YZZ=            -15.1536
  YYZ=              8.7801  XYZ=             36.1617
 Hexadecapole moment (field-independent basis, Debye-Ang**3):
 XXXX=          -5351.1714 YYYY=          -3907.1830 ZZZZ=          -2063.2619 XXXY=           -599.6306
 XXXZ=             56.4024 YYYX=           -106.6462 YYYZ=            117.3793 ZZZX=            -63.3248
 ZZZY=            103.3566 XXYY=          -1458.5124 XXZZ=          -1070.4438 YYZZ=           -990.6994
 XXYZ=             93.9418 YYXZ=             22.0726 ZZXY=              6.2853
 N-N= 3.093852961673D+03 E-N=-1.615015867088D+04  KE= 4.191091002611D+03
  Exact polarizability:       0.000       0.000       0.000       0.000       0.000       0.000
 Approx polarizability:     322.651     -33.164     368.737      19.181      16.201     352.216
 D2PCM: PCM CHGder 2nd derivatives, FixD1E=F FixD2E=F DoIter=F DoCFld=F I1PDM=0
 Calling FoFJK, ICntrl=    100127 FMM=F ISym2X=0 I1Cent= 0 IOpClX= 0 NMat=1 NMatS=1 NMatT=0.
 ***** Axes restored to original set *****
 -------------------------------------------------------------------
 Center     Atomic                   Forces (Hartrees/Bohr)
 Number     Number              X              Y              Z
 -------------------------------------------------------------------
      1        6          -0.000929760   -0.000218394    0.000263619
      2        6          -0.000483439    0.000236019   -0.000394823
      3        6           0.000428507    0.000629219   -0.000448442
      4        6           0.000889270    0.000224915   -0.000074964
      5        6           0.000278908   -0.000082159    0.000307384
      6        6          -0.000748995   -0.000499378    0.000639267
      7       16           0.000145399   -0.000525923    0.000578826
      8        6          -0.000269695   -0.000391288    0.000630231
      9        6           0.000280772   -0.000040952    0.000271365
     10       16           0.000957774   -0.000362031    0.001600120
     11        6           0.000792025    0.000266716    0.000011876
     12        6           0.000388954    0.000047240   -0.000249304
     13        6          -0.000032405   -0.000261535   -0.000270689
     14        6          -0.000385655   -0.000476737    0.000271822
     15        1           0.000000261   -0.000022931   -0.000051340
     16        1          -0.000026880   -0.000031204   -0.000045130
     17        1           0.000068561    0.000083697    0.000020787
     18        1           0.000013087    0.000024935   -0.000039679
     19        1          -0.000123248   -0.000007003   -0.000022840
     20        1           0.000081087    0.000000558   -0.000013180
     21        1          -0.000008530    0.000047717   -0.000035336
     22        1           0.000018458    0.000021493   -0.000051787
     23        6           0.000368877    0.000461989   -0.000519831
     24        1          -0.000073420    0.000123748   -0.000159459
     25        6          -0.002191690   -0.003158204   -0.000114527
     26        1           0.001438284    0.003041319    0.001275889
     27        6          -0.000395409    0.000292775   -0.001185059
     28        1          -0.000057361   -0.000002026   -0.000196111
     29        6          -0.000655342    0.000731328   -0.000788357
     30        1          -0.000030449    0.000080794   -0.000025224
     31        1          -0.000092616    0.000053235   -0.000081247
     32        1           0.000009418   -0.000037336   -0.000127135
     33        1          -0.000031097    0.000100687   -0.000175607
     34        6           0.001251763    0.001251339   -0.000459927
     35        6           0.000424590    0.000468601    0.000087616
     36        6           0.000772139    0.001601579   -0.000736321
     37        6          -0.000497962   -0.000370410    0.000670558
     38        1           0.000064542    0.000050225   -0.000014397
     39        6           0.000032200    0.000649036   -0.000373717
     40        1           0.000272373   -0.000043621    0.000059745
     41        6          -0.000815695   -0.000399532    0.000585350
     42        1          -0.000087907   -0.000067833    0.000031334
     43        1          -0.000071637    0.000071586    0.000025144
     44        1          -0.000112743    0.000006335    0.000007374
     45       35          -0.000855316   -0.003568591   -0.000683872
 -------------------------------------------------------------------
 Cartesian Forces:  Max     0.003568591 RMS     0.000703795
 FormGI is forming the generalized inverse of G from B-inverse, IUseBI=4.

 GradGradGradGradGradGradGradGradGradGradGradGradGradGradGradGradGradGrad
 Berny optimization.
 Internal  Forces:  Max     0.005140798 RMS     0.000880203
 Search for a local minimum.
 Step number   1 out of a maximum of  270
 All quantities printed in internal units (Hartrees-Bohrs-Radians)
 Mixed Optimization -- En-DIIS/RFO-DIIS
 Second derivative matrix not updated -- analytic derivatives used.
 ITU=  0
     Eigenvalues ---    0.00249   0.00296   0.00460   0.00706   0.00931
     Eigenvalues ---    0.01051   0.01147   0.01252   0.01353   0.01560
     Eigenvalues ---    0.01635   0.01714   0.01776   0.01793   0.01805
     Eigenvalues ---    0.01830   0.01906   0.02071   0.02097   0.02323
     Eigenvalues ---    0.02346   0.02365   0.02403   0.02539   0.02576
     Eigenvalues ---    0.02626   0.02664   0.02681   0.02788   0.02795
     Eigenvalues ---    0.02812   0.02846   0.02946   0.02995   0.03031
     Eigenvalues ---    0.03048   0.03499   0.03751   0.04371   0.04480
     Eigenvalues ---    0.04537   0.04711   0.05767   0.05997   0.07062
     Eigenvalues ---    0.07730   0.08147   0.08973   0.10139   0.10384
     Eigenvalues ---    0.10864   0.10951   0.11051   0.11120   0.11582
     Eigenvalues ---    0.11693   0.11709   0.12256   0.12291   0.12337
     Eigenvalues ---    0.12386   0.12446   0.12476   0.12539   0.12853
     Eigenvalues ---    0.13669   0.14158   0.14586   0.14849   0.15269
     Eigenvalues ---    0.16230   0.16416   0.16592   0.17321   0.17805
     Eigenvalues ---    0.18399   0.19153   0.19345   0.19417   0.19521
     Eigenvalues ---    0.19819   0.20258   0.21508   0.21710   0.22379
     Eigenvalues ---    0.22839   0.23325   0.27128   0.27888   0.28276
     Eigenvalues ---    0.28767   0.28963   0.31707   0.32524   0.33981
     Eigenvalues ---    0.34071   0.34201   0.34706   0.35040   0.35374
     Eigenvalues ---    0.35843   0.36403   0.36651   0.36741   0.36829
     Eigenvalues ---    0.36933   0.36940   0.37013   0.37087   0.37121
     Eigenvalues ---    0.37171   0.37280   0.37291   0.37399   0.40625
     Eigenvalues ---    0.41517   0.42763   0.42839   0.43254   0.47086
     Eigenvalues ---    0.47764   0.48215   0.48239   0.48396   0.48737
     Eigenvalues ---    0.52115   0.52373   0.52441   0.58599
 RFO step:  Lambda=-4.34410898D-03 EMin= 2.48799583D-03
 Linear search not attempted -- first point.
 Iteration  1 RMS(Cart)=  0.11362697 RMS(Int)=  0.00456949
 Iteration  2 RMS(Cart)=  0.00859007 RMS(Int)=  0.00041304
 Iteration  3 RMS(Cart)=  0.00004412 RMS(Int)=  0.00041278
 Iteration  4 RMS(Cart)=  0.00000001 RMS(Int)=  0.00041278
 Variable       Old X    -DE/DX   Delta X   Delta X   Delta X     New X
                                 (Linear)    (Quad)   (Total)
    R1        2.64192  -0.00085   0.00000  -0.00150  -0.00148   2.64044
    R2        2.62024  -0.00087   0.00000  -0.00232  -0.00232   2.61792
    R3        2.05026   0.00004   0.00000   0.00025   0.00025   2.05051
    R4        2.62875   0.00002   0.00000  -0.00086  -0.00085   2.62790
    R5        2.04882   0.00000   0.00000  -0.00009  -0.00009   2.04872
    R6        2.63897   0.00057   0.00000   0.00207   0.00206   2.64103
    R7        2.04884  -0.00001   0.00000  -0.00001  -0.00001   2.04883
    R8        2.61705   0.00050   0.00000   0.00009   0.00007   2.61713
    R9        2.04964   0.00002   0.00000  -0.00010  -0.00010   2.04954
   R10        2.63768   0.00031   0.00000   0.00170   0.00166   2.63934
   R11        3.35107   0.00097   0.00000   0.01042   0.01034   3.36141
   R12        3.36267  -0.00126   0.00000  -0.00432  -0.00427   3.35840
   R13        3.35911  -0.00047   0.00000   0.00018   0.00046   3.35957
   R14        3.60983  -0.00233   0.00000  -0.05569  -0.05587   3.55396
   R15        2.64038   0.00019   0.00000   0.00161   0.00213   2.64251
   R16        2.61823  -0.00075   0.00000  -0.00117  -0.00119   2.61704
   R17        3.35760   0.00034   0.00000   0.00308   0.00333   3.36093
   R18        2.61806   0.00045   0.00000   0.00048   0.00046   2.61852
   R19        3.53138   0.00249   0.00000   0.00855   0.00830   3.53968
   R20        2.64037   0.00016   0.00000   0.00128   0.00130   2.64166
   R21        2.04988   0.00002   0.00000  -0.00012  -0.00012   2.04976
   R22        2.62842  -0.00006   0.00000  -0.00040  -0.00037   2.62806
   R23        2.04868   0.00000   0.00000  -0.00002  -0.00002   2.04866
   R24        2.64136  -0.00051   0.00000  -0.00102  -0.00100   2.64036
   R25        2.04890  -0.00001   0.00000  -0.00018  -0.00018   2.04873
   R26        2.04938   0.00004   0.00000   0.00036   0.00036   2.04974
   R27        2.06844   0.00091   0.00000   0.00243   0.00288   2.07132
   R28        2.94629  -0.00268   0.00000  -0.00335  -0.00463   2.94167
   R29        2.90307  -0.00104   0.00000  -0.01114  -0.01114   2.89194
   R30        5.22526   0.00120   0.00000  -0.01431  -0.01375   5.21151
   R31        2.07631  -0.00137   0.00000  -0.00708  -0.00794   2.06838
   R32        2.84634   0.00113   0.00000   0.00679   0.00679   2.85313
   R33        4.96474   0.00146   0.00000   0.05077   0.05078   5.01552
   R34        2.06220   0.00012   0.00000   0.00147   0.00147   2.06367
   R35        2.88691  -0.00142   0.00000  -0.00468  -0.00468   2.88223
   R36        2.07014   0.00003   0.00000  -0.00190  -0.00190   2.06825
   R37        2.07092  -0.00005   0.00000   0.00038   0.00038   2.07130
   R38        2.06588   0.00001   0.00000  -0.00024  -0.00024   2.06565
   R39        2.06749   0.00007   0.00000   0.00065   0.00065   2.06813
   R40        2.64840  -0.00035   0.00000  -0.00443  -0.00438   2.64402
   R41        2.63979   0.00125   0.00000   0.00632   0.00636   2.64615
   R42        2.62526   0.00015   0.00000   0.00369   0.00369   2.62895
   R43        2.05152  -0.00002   0.00000  -0.00053  -0.00053   2.05099
   R44        2.63207   0.00064   0.00000  -0.00207  -0.00207   2.62999
   R45        2.04844   0.00020   0.00000   0.00262   0.00262   2.05106
   R46        2.63675   0.00002   0.00000  -0.00288  -0.00292   2.63383
   R47        2.05068   0.00005   0.00000   0.00009   0.00009   2.05077
   R48        2.63077  -0.00003   0.00000   0.00244   0.00240   2.63317
   R49        2.05079   0.00007   0.00000  -0.00001  -0.00001   2.05078
   R50        2.05121   0.00008   0.00000   0.00028   0.00028   2.05149
    A1        2.06074   0.00007   0.00000  -0.00013  -0.00017   2.06057
    A2        2.10995   0.00003   0.00000   0.00104   0.00103   2.11097
    A3        2.11241  -0.00010   0.00000  -0.00075  -0.00076   2.11164
    A4        2.11177  -0.00019   0.00000  -0.00274  -0.00277   2.10900
    A5        2.07883   0.00006   0.00000   0.00157   0.00157   2.08041
    A6        2.09256   0.00013   0.00000   0.00123   0.00123   2.09378
    A7        2.10811   0.00033   0.00000   0.00281   0.00276   2.11087
    A8        2.09406  -0.00020   0.00000  -0.00094  -0.00093   2.09313
    A9        2.08100  -0.00013   0.00000  -0.00183  -0.00181   2.07919
   A10        2.05966  -0.00023   0.00000   0.00096   0.00088   2.06054
   A11        2.11131   0.00007   0.00000  -0.00166  -0.00162   2.10968
   A12        2.11221   0.00017   0.00000   0.00071   0.00074   2.11296
   A13        2.11784  -0.00084   0.00000  -0.00601  -0.00599   2.11186
   A14        2.09585   0.00176   0.00000   0.01124   0.01140   2.10725
   A15        2.06839  -0.00091   0.00000  -0.00483  -0.00506   2.06333
   A16        2.10801   0.00087   0.00000   0.00565   0.00552   2.11353
   A17        2.11661  -0.00208   0.00000  -0.01362  -0.01369   2.10293
   A18        2.05702   0.00121   0.00000   0.00957   0.00935   2.06637
   A19        1.77378  -0.00065   0.00000  -0.00913  -0.00923   1.76456
   A20        1.78109  -0.00027   0.00000  -0.00265  -0.00260   1.77849
   A21        1.74050   0.00057   0.00000   0.01073   0.01028   1.75078
   A22        2.05075   0.00079   0.00000   0.01049   0.01043   2.06118
   A23        2.11623  -0.00111   0.00000  -0.01126  -0.01123   2.10500
   A24        2.11164   0.00032   0.00000   0.00201   0.00195   2.11359
   A25        2.07272  -0.00047   0.00000  -0.00584  -0.00599   2.06674
   A26        2.11276  -0.00037   0.00000  -0.00261  -0.00269   2.11007
   A27        2.09587   0.00085   0.00000   0.00962   0.00965   2.10553
   A28        1.79182  -0.00037   0.00000  -0.01807  -0.01831   1.77351
   A29        1.75383  -0.00108   0.00000  -0.01220  -0.01205   1.74178
   A30        1.77188  -0.00027   0.00000   0.00834   0.00767   1.77955
   A31        2.06159  -0.00015   0.00000   0.00021   0.00020   2.06179
   A32        2.11253   0.00017   0.00000   0.00121   0.00121   2.11374
   A33        2.10907  -0.00002   0.00000  -0.00142  -0.00142   2.10765
   A34        2.10873   0.00006   0.00000   0.00142   0.00146   2.11019
   A35        2.08023   0.00001   0.00000  -0.00068  -0.00070   2.07953
   A36        2.09421  -0.00007   0.00000  -0.00074  -0.00076   2.09345
   A37        2.11063   0.00001   0.00000  -0.00140  -0.00136   2.10927
   A38        2.09325   0.00005   0.00000   0.00094   0.00092   2.09417
   A39        2.07926  -0.00006   0.00000   0.00049   0.00047   2.07973
   A40        2.06083   0.00013   0.00000   0.00059   0.00057   2.06140
   A41        2.11293  -0.00011   0.00000  -0.00069  -0.00068   2.11225
   A42        2.10926  -0.00002   0.00000   0.00016   0.00016   2.10942
   A43        1.77283  -0.00119   0.00000  -0.00866  -0.00816   1.76467
   A44        1.97536   0.00079   0.00000   0.01227   0.01247   1.98783
   A45        1.84605   0.00222   0.00000   0.03549   0.03578   1.88183
   A46        1.85598   0.00000   0.00000   0.00542   0.00454   1.86051
   A47        1.89294   0.00215   0.00000   0.00479   0.00468   1.89762
   A48        2.09323  -0.00358   0.00000  -0.04500  -0.04514   2.04809
   A49        1.82759   0.00427   0.00000   0.08560   0.08328   1.91088
   A50        1.98836   0.00035   0.00000  -0.00136  -0.00130   1.98706
   A51        1.76901  -0.00100   0.00000   0.00480   0.00558   1.77460
   A52        1.81104   0.00030   0.00000   0.02495   0.02489   1.83593
   A53        1.85602  -0.00064   0.00000  -0.00979  -0.01145   1.84457
   A54        2.11195  -0.00110   0.00000  -0.01610  -0.01593   2.09602
   A55        1.89697   0.00220   0.00000   0.00093   0.00141   1.89838
   A56        1.93721   0.00514   0.00000   0.09963   0.09670   2.03391
   A57        1.85480  -0.00045   0.00000  -0.01268  -0.01266   1.84214
   A58        1.94646   0.00098   0.00000   0.01166   0.01162   1.95809
   A59        1.94390  -0.00035   0.00000   0.00411   0.00404   1.94795
   A60        1.90991  -0.00036   0.00000  -0.00128  -0.00123   1.90868
   A61        1.87628   0.00014   0.00000  -0.00424  -0.00423   1.87205
   A62        1.92942  -0.00001   0.00000   0.00120   0.00112   1.93053
   A63        1.96896  -0.00003   0.00000  -0.00159  -0.00159   1.96737
   A64        1.91279  -0.00015   0.00000   0.00041   0.00041   1.91320
   A65        1.92137  -0.00012   0.00000   0.00009   0.00009   1.92147
   A66        1.87371   0.00011   0.00000   0.00114   0.00114   1.87484
   A67        1.89673   0.00009   0.00000  -0.00046  -0.00046   1.89627
   A68        1.88807   0.00011   0.00000   0.00051   0.00051   1.88857
   A69        2.04116   0.00055   0.00000   0.00491   0.00458   2.04574
   A70        2.15317   0.00010   0.00000   0.00133   0.00099   2.15416
   A71        2.08143  -0.00060   0.00000  -0.00095  -0.00122   2.08020
   A72        2.10164   0.00034   0.00000  -0.00107  -0.00111   2.10054
   A73        2.08465  -0.00020   0.00000  -0.00019  -0.00023   2.08443
   A74        2.09683  -0.00015   0.00000   0.00108   0.00104   2.09786
   A75        2.09849   0.00020   0.00000   0.00214   0.00213   2.10062
   A76        2.11409  -0.00027   0.00000  -0.00122  -0.00123   2.11286
   A77        2.07051   0.00007   0.00000  -0.00098  -0.00098   2.06953
   A78        2.09464   0.00031   0.00000   0.00227   0.00218   2.09682
   A79        2.08888  -0.00018   0.00000  -0.00177  -0.00172   2.08716
   A80        2.09959  -0.00013   0.00000  -0.00048  -0.00044   2.09915
   A81        2.09796  -0.00010   0.00000  -0.00189  -0.00202   2.09595
   A82        2.08550   0.00013   0.00000   0.00129   0.00129   2.08679
   A83        2.09959  -0.00002   0.00000   0.00086   0.00086   2.10045
   A84        2.09191  -0.00014   0.00000   0.00023   0.00009   2.09200
   A85        2.09561   0.00003   0.00000  -0.00006  -0.00001   2.09560
   A86        2.09565   0.00010   0.00000  -0.00013  -0.00008   2.09558
   A87        0.83038  -0.00111   0.00000  -0.00477  -0.00619   0.82419
    D1        0.00472   0.00004   0.00000  -0.00224  -0.00224   0.00248
    D2        3.13847   0.00019   0.00000   0.00562   0.00560  -3.13912
    D3       -3.12272  -0.00022   0.00000  -0.01535  -0.01529  -3.13801
    D4        0.01103  -0.00007   0.00000  -0.00749  -0.00746   0.00357
    D5        0.01383  -0.00037   0.00000  -0.01808  -0.01809  -0.00426
    D6       -3.06670  -0.00059   0.00000  -0.04993  -0.04970  -3.11640
    D7        3.14125  -0.00011   0.00000  -0.00494  -0.00501   3.13624
    D8        0.06072  -0.00033   0.00000  -0.03679  -0.03663   0.02409
    D9       -0.01687   0.00029   0.00000   0.01714   0.01710   0.00023
   D10        3.13085   0.00008   0.00000   0.01006   0.01005   3.14090
   D11        3.13263   0.00014   0.00000   0.00921   0.00921  -3.14135
   D12       -0.00283  -0.00007   0.00000   0.00214   0.00215  -0.00068
   D13        0.00999  -0.00028   0.00000  -0.01120  -0.01120  -0.00121
   D14       -3.13402  -0.00017   0.00000  -0.01051  -0.01045   3.13872
   D15       -3.13768  -0.00007   0.00000  -0.00417  -0.00420   3.14130
   D16        0.00149   0.00004   0.00000  -0.00348  -0.00345  -0.00196
   D17        0.00863  -0.00007   0.00000  -0.00928  -0.00918  -0.00055
   D18        3.09899   0.00006   0.00000  -0.00045  -0.00033   3.09866
   D19       -3.13054  -0.00018   0.00000  -0.00997  -0.00994  -3.14048
   D20       -0.04018  -0.00005   0.00000  -0.00114  -0.00108  -0.04126
   D21       -0.02090   0.00040   0.00000   0.02435   0.02427   0.00337
   D22        3.06166   0.00050   0.00000   0.05435   0.05445   3.11612
   D23       -3.11205   0.00020   0.00000   0.01520   0.01516  -3.09689
   D24       -0.02948   0.00029   0.00000   0.04520   0.04534   0.01586
   D25        2.37820  -0.00067   0.00000  -0.05257  -0.05244   2.32576
   D26       -2.08174  -0.00135   0.00000  -0.05169  -0.05202  -2.13376
   D27       -0.81318  -0.00054   0.00000  -0.04404  -0.04388  -0.85706
   D28        1.01007  -0.00122   0.00000  -0.04316  -0.04346   0.96661
   D29       -2.32303  -0.00002   0.00000   0.00343   0.00313  -2.31990
   D30        2.16730  -0.00038   0.00000  -0.00478  -0.00461   2.16269
   D31        0.87790  -0.00023   0.00000  -0.02742  -0.02754   0.85035
   D32       -0.91496  -0.00059   0.00000  -0.03563  -0.03528  -0.95024
   D33       -0.88993   0.00010   0.00000   0.00228   0.00243  -0.88750
   D34        2.35322   0.00000   0.00000  -0.01162  -0.01146   2.34176
   D35        0.93509  -0.00018   0.00000   0.00016   0.00015   0.93524
   D36       -2.10495  -0.00029   0.00000  -0.01373  -0.01374  -2.11869
   D37        0.83195  -0.00004   0.00000  -0.01176  -0.01217   0.81978
   D38       -1.15372   0.00114   0.00000  -0.00249  -0.00143  -1.15515
   D39       -3.12047  -0.00098   0.00000  -0.01316  -0.01325  -3.13373
   D40       -0.98710   0.00056   0.00000  -0.00441  -0.00458  -0.99168
   D41       -2.97277   0.00173   0.00000   0.00486   0.00615  -2.96662
   D42        1.34366  -0.00039   0.00000  -0.00581  -0.00567   1.33799
   D43        0.05543  -0.00011   0.00000  -0.00433  -0.00447   0.05096
   D44       -3.02125  -0.00020   0.00000  -0.02529  -0.02537  -3.04662
   D45        3.09574  -0.00009   0.00000   0.00871   0.00869   3.10443
   D46        0.01907  -0.00018   0.00000  -0.01226  -0.01221   0.00686
   D47        3.02529   0.00037   0.00000   0.02190   0.02181   3.04710
   D48       -0.09694   0.00016   0.00000   0.01881   0.01876  -0.07818
   D49       -0.01121   0.00024   0.00000   0.00707   0.00704  -0.00417
   D50       -3.13344   0.00003   0.00000   0.00398   0.00399  -3.12945
   D51        0.79999   0.00043   0.00000   0.01940   0.01924   0.81923
   D52       -1.00925   0.00174   0.00000   0.03475   0.03474  -0.97451
   D53       -2.40588   0.00047   0.00000   0.03970   0.03962  -2.36626
   D54        2.06807   0.00179   0.00000   0.05505   0.05512   2.12319
   D55       -0.00860  -0.00003   0.00000   0.00802   0.00800  -0.00061
   D56        3.13070   0.00008   0.00000   0.00879   0.00880   3.13950
   D57       -3.08442  -0.00007   0.00000  -0.01264  -0.01278  -3.09720
   D58        0.05488   0.00004   0.00000  -0.01188  -0.01198   0.04290
   D59        0.99449  -0.00030   0.00000  -0.00429  -0.00462   0.98988
   D60       -0.98792   0.00004   0.00000  -0.01081  -0.01043  -0.99835
   D61        2.96990   0.00234   0.00000   0.00972   0.00968   2.97959
   D62        2.83377  -0.00104   0.00000  -0.02440  -0.02515   2.80862
   D63        0.85136  -0.00069   0.00000  -0.03092  -0.03096   0.82040
   D64       -1.47400   0.00161   0.00000  -0.01039  -0.01085  -1.48485
   D65       -0.00907   0.00019   0.00000   0.00092   0.00090  -0.00817
   D66        3.13732   0.00008   0.00000   0.00064   0.00064   3.13796
   D67        3.13481   0.00008   0.00000   0.00015   0.00010   3.13491
   D68       -0.00199  -0.00004   0.00000  -0.00013  -0.00016  -0.00215
   D69        0.01683  -0.00013   0.00000  -0.00589  -0.00587   0.01096
   D70       -3.13545  -0.00008   0.00000  -0.00209  -0.00207  -3.13752
   D71       -3.12959  -0.00001   0.00000  -0.00561  -0.00562  -3.13521
   D72        0.00131   0.00003   0.00000  -0.00180  -0.00181  -0.00050
   D73       -0.00647  -0.00009   0.00000   0.00184   0.00185  -0.00461
   D74        3.11580   0.00012   0.00000   0.00491   0.00489   3.12069
   D75       -3.13746  -0.00014   0.00000  -0.00194  -0.00192  -3.13938
   D76       -0.01519   0.00007   0.00000   0.00113   0.00111  -0.01408
   D77       -3.08677   0.00163   0.00000   0.00503   0.00641  -3.08037
   D78       -1.01675   0.00198   0.00000   0.01696   0.01843  -0.99832
   D79        1.25644  -0.00106   0.00000  -0.03226  -0.03144   1.22501
   D80        0.09768   0.00011   0.00000   0.02488   0.02498   0.12266
   D81        2.03095  -0.00129   0.00000   0.02422   0.02436   2.05531
   D82       -2.08003   0.00035   0.00000   0.00406   0.00413  -2.07590
   D83       -1.83389   0.00115   0.00000   0.02625   0.02610  -1.80779
   D84        0.09938  -0.00025   0.00000   0.02560   0.02547   0.12485
   D85        2.27158   0.00139   0.00000   0.00543   0.00525   2.27683
   D86        2.29671   0.00083   0.00000   0.04777   0.04773   2.34444
   D87       -2.05321  -0.00057   0.00000   0.04712   0.04711  -2.00610
   D88        0.11899   0.00107   0.00000   0.02695   0.02688   0.14588
   D89        2.88969  -0.00024   0.00000   0.02923   0.02870   2.91839
   D90       -1.31332  -0.00041   0.00000   0.02635   0.02577  -1.28754
   D91        0.85133   0.00004   0.00000   0.03957   0.03903   0.89036
   D92       -1.50320   0.00027   0.00000   0.03719   0.03774  -1.46546
   D93        0.57697   0.00011   0.00000   0.03431   0.03481   0.61179
   D94        2.74162   0.00056   0.00000   0.04752   0.04808   2.78969
   D95        0.63142  -0.00053   0.00000   0.01479   0.01482   0.64624
   D96        2.71160  -0.00070   0.00000   0.01191   0.01189   2.72349
   D97       -1.40694  -0.00025   0.00000   0.02512   0.02515  -1.38179
   D98        1.09119  -0.00328   0.00000  -0.05992  -0.05897   1.03221
   D99        3.07440  -0.00180   0.00000  -0.08172  -0.08304   2.99137
   D100       0.99158  -0.00150   0.00000  -0.07849  -0.07955   0.91203
   D101      -1.30788  -0.00118   0.00000  -0.05179  -0.05254  -1.36042
   D102       1.55551   0.00132   0.00000   0.16932   0.16979   1.72531
   D103      -1.45416   0.00090   0.00000   0.12258   0.12298  -1.33118
   D104      -2.46970   0.00123   0.00000   0.17875   0.17921  -2.29049
   D105       0.80382   0.00080   0.00000   0.13201   0.13239   0.93621
   D106      -0.31673   0.00152   0.00000   0.15289   0.15207  -0.16465
   D107       2.95679   0.00109   0.00000   0.10615   0.10525   3.06204
   D108      -1.08244   0.00151   0.00000   0.05905   0.06101  -1.02143
   D109       1.07744   0.00018   0.00000   0.01031   0.01032   1.08776
   D110      -3.11914   0.00020   0.00000   0.01100   0.01100  -3.10813
   D111      -1.04452   0.00017   0.00000   0.01193   0.01194  -1.03259
   D112       3.12456  -0.00001   0.00000   0.00090   0.00090   3.12546
   D113      -1.07202   0.00001   0.00000   0.00158   0.00159  -1.07043
   D114       1.00260  -0.00002   0.00000   0.00252   0.00252   1.00512
   D115      -1.09536  -0.00006   0.00000  -0.00436  -0.00437  -1.09973
   D116       0.99126  -0.00005   0.00000  -0.00368  -0.00369   0.98757
   D117       3.06587  -0.00008   0.00000  -0.00274  -0.00275   3.06311
   D118      -3.00339  -0.00136   0.00000  -0.07651  -0.07652  -3.07992
   D119       0.15040  -0.00057   0.00000  -0.06005  -0.06005   0.09035
   D120       0.01194  -0.00090   0.00000  -0.03162  -0.03162  -0.01967
   D121      -3.11745  -0.00011   0.00000  -0.01516  -0.01514  -3.13259
   D122       3.01519   0.00105   0.00000   0.05945   0.05939   3.07458
   D123      -0.11161   0.00069   0.00000   0.06446   0.06441  -0.04720
   D124       0.00840   0.00053   0.00000   0.01126   0.01128   0.01968
   D125      -3.11839   0.00018   0.00000   0.01627   0.01630  -3.10209
   D126      -0.01677   0.00054   0.00000   0.02014   0.02017   0.00340
   D127       3.13772   0.00055   0.00000   0.01821   0.01824  -3.12723
   D128       3.11254  -0.00026   0.00000   0.00355   0.00355   3.11609
   D129      -0.01616  -0.00025   0.00000   0.00162   0.00163  -0.01453
   D130      -0.02397   0.00020   0.00000   0.02057   0.02056  -0.00341
   D131       3.13492  -0.00022   0.00000   0.00329   0.00329   3.13821
   D132       3.10319   0.00055   0.00000   0.01568   0.01566   3.11885
   D133      -0.02110   0.00013   0.00000  -0.00161  -0.00161  -0.02271
   D134       0.00120   0.00020   0.00000   0.01187   0.01190   0.01309
   D135      -3.13553  -0.00005   0.00000   0.00168   0.00170  -3.13383
   D136       3.12982   0.00019   0.00000   0.01380   0.01383  -3.13954
   D137      -0.00691  -0.00006   0.00000   0.00362   0.00363  -0.00328
   D138       0.01914  -0.00058   0.00000  -0.03223  -0.03222  -0.01308
   D139      -3.12732  -0.00032   0.00000  -0.02204  -0.02202   3.13384
   D140      -3.13989  -0.00015   0.00000  -0.01480  -0.01480   3.12849
   D141      -0.00317   0.00010   0.00000  -0.00462  -0.00461  -0.00778
         Item               Value     Threshold  Converged?
 Maximum Force            0.005141     0.000450     NO 
 RMS     Force            0.000880     0.000300     NO 
 Maximum Displacement     0.558290     0.001800     NO 
 RMS     Displacement     0.117424     0.001200     NO 
 Predicted change in Energy=-2.726029D-03
 GradGradGradGradGradGradGradGradGradGradGradGradGradGradGradGradGradGrad

                          Input orientation:                          
 ---------------------------------------------------------------------
 Center     Atomic      Atomic             Coordinates (Angstroms)
 Number     Number       Type             X           Y           Z
 ---------------------------------------------------------------------
      1          6           0        2.804509   -1.217773   -2.285601
      2          6           0        3.780967   -2.186523   -2.039851
      3          6           0        4.116606   -2.546397   -0.739206
      4          6           0        3.486987   -1.949866    0.356668
      5          6           0        2.520525   -0.989249    0.109323
      6          6           0        2.184831   -0.626231   -1.196905
      7         16           0        0.907043    0.585710   -1.435336
      8          6           0        1.426592    1.857465   -0.306925
      9          6           0        1.718834    1.490000    1.010256
     10         16           0        1.628402   -0.231287    1.448601
     11          6           0        2.020150    2.447148    1.965835
     12          6           0        2.024379    3.789508    1.575706
     13          6           0        1.743695    4.152713    0.262934
     14          6           0        1.437173    3.185912   -0.698084
     15          1           0        1.754806    5.198065   -0.024247
     16          1           0        1.199373    3.470434   -1.717407
     17          1           0        2.245461    2.166086    2.988958
     18          1           0        2.254576    4.552321    2.310827
     19          1           0        2.538838   -0.937940   -3.299759
     20          1           0        3.747736   -2.233279    1.370559
     21          1           0        4.279361   -2.659696   -2.878341
     22          1           0        4.876066   -3.300397   -0.565484
     23          6           0       -0.124090   -0.666991    0.951113
     24          1           0       -0.060071   -1.759346    0.887166
     25          6           0       -0.521403   -0.161060   -0.466412
     26          1           0       -0.739624   -1.060216   -1.051145
     27          6           0       -1.047021   -0.296191    2.114155
     28          1           0       -2.060434   -0.342751    1.709939
     29          6           0       -0.922923   -1.270329    3.281169
     30          1           0        0.081594   -1.279954    3.719636
     31          1           0       -1.622422   -0.986831    4.071852
     32          1           0       -1.171020   -2.284311    2.952506
     33          1           0       -0.878484    0.731561    2.450583
     34          6           0       -1.662774    0.813650   -0.629948
     35          6           0       -2.626803    0.513353   -1.598507
     36          6           0       -1.743823    2.029313    0.060258
     37          6           0       -3.666076    1.401875   -1.855076
     38          1           0       -2.572594   -0.431453   -2.129885
     39          6           0       -2.784353    2.916739   -0.197985
     40          1           0       -0.992149    2.309274    0.791450
     41          6           0       -3.751450    2.601249   -1.150242
     42          1           0       -4.414557    1.150345   -2.599530
     43          1           0       -2.836423    3.853927    0.346699
     44          1           0       -4.566961    3.290486   -1.346262
     45         35           0       -2.469634   -2.772118    0.007486
 ---------------------------------------------------------------------
                    Distance matrix (angstroms):
                    1          2          3          4          5
     1  C    0.000000
     2  C    1.397262   0.000000
     3  C    2.424496   1.390625   0.000000
     4  C    2.825478   2.426053   1.397573   0.000000
     5  C    2.422505   2.764259   2.385830   1.384924   0.000000
     6  C    1.385345   2.385942   2.761934   2.420994   1.396677
     7  S    2.752431   4.038583   4.538280   4.036897   2.733092
     8  C    3.907800   4.989985   5.178517   4.379652   3.077943
     9  C    4.401522   5.203111   5.010232   3.922527   2.757003
    10  S    4.037406   4.541561   4.041954   2.756841   1.778779
    11  C    5.667590   6.373139   6.053748   4.906604   3.937745
    12  C    6.371119   7.202138   7.062572   6.046957   5.023242
    13  C    6.038417   7.045510   7.177261   6.347388   5.202580
    14  C    4.876705   6.013050   6.327750   5.629428   4.388340
    15  H    6.883210   7.918342   8.128097   7.364677   6.235946
    16  H    4.987844   6.226537   6.757913   6.238159   4.997115
    17  H    6.291583   6.825826   6.293480   5.040972   4.280666
    18  H    7.397537   8.165187   7.947431   6.900436   5.968781
    19  H    1.085082   2.165459   3.410706   3.910555   3.409517
    20  H    3.910043   3.410892   2.164536   1.084568   2.155080
    21  H    2.146083   1.084138   2.148307   3.405437   3.848381
    22  H    3.404038   2.147956   1.084193   2.145656   3.368285
    23  C    4.399588   5.148234   4.936886   3.878016   2.794003
    24  H    4.308779   4.848039   4.550733   3.591566   2.803136
    25  C    3.935452   5.008851   5.222583   4.465924   3.204792
    26  H    3.756272   4.762546   5.088124   4.542869   3.461256
    27  C    5.919582   6.643687   6.314122   5.136207   4.150550
    28  H    6.355917   7.182088   7.000728   5.931951   4.895418
    29  C    6.699659   7.160952   6.571804   5.334958   4.690090
    30  H    6.594013   6.904992   6.145443   4.832705   4.366607
    31  H    7.750372   8.245531   7.649508   6.390312   5.732858
    32  H    6.661839   7.032450   6.454178   5.342963   4.836154
    33  H    6.308390   7.098570   6.772790   5.534606   4.471683
    34  C    5.179235   6.373631   6.686036   5.927096   4.614863
    35  C    5.741781   6.967326   7.454799   6.875215   5.627565
    36  C    6.060853   7.259961   7.478027   6.578989   5.224825
    37  C    6.994024   8.268566   8.797963   8.203188   6.917397
    38  H    5.436523   6.592125   7.152088   6.723618   5.591516
    39  C    7.258630   8.516994   8.818277   7.957462   6.594916
    40  H    6.026850   7.142205   7.212477   6.196125   4.866665
    41  C    7.671673   8.969474   9.411350   8.682073   7.335929
    42  H    7.604042   8.866485   9.481954   8.988038   7.746685
    43  H    8.029400   9.272137   9.512516   8.583102   7.225621
    44  H    8.691681  10.008326  10.480556   9.758450   8.406386
    45  Br   5.957418   6.603372   6.632274   6.023235   5.300065
                    6          7          8          9         10
     6  C    0.000000
     7  S    1.777186   0.000000
     8  C    2.745129   1.777809   0.000000
     9  C    3.093081   2.730873   1.398357   0.000000
    10  S    2.732087   3.083008   2.735961   1.778525   0.000000
    11  C    4.413129   4.033848   2.421875   1.385661   2.755905
    12  C    5.216500   4.536423   2.763049   2.387641   4.042245
    13  C    5.016378   4.038270   2.386097   2.765710   4.542968
    14  C    3.916663   2.754202   1.384879   2.423608   4.040059
    15  H    5.956717   4.897316   3.368567   3.849837   5.627000
    16  H    4.245553   2.913187   2.154706   3.410588   4.889828
    17  H    5.032113   4.885011   3.410079   2.156314   2.915623
    18  H    6.255114   5.619928   3.847133   3.369913   4.900860
    19  H    2.155105   2.908666   4.243635   5.014333   4.886223
    20  H    3.408394   4.887666   4.993580   4.255475   2.916443
    21  H    3.368867   4.897699   5.929183   6.236783   5.625583
    22  H    3.846116   5.622421   6.210415   5.949704   4.901357
    23  C    3.153848   2.885764   3.218719   2.837689   1.873116
    24  H    3.266020   3.439275   4.088685   3.706468   2.345446
    25  C    2.841426   1.880674   2.809727   3.150430   2.879908
    26  H    2.960071   2.359700   3.709341   4.098413   3.541667
    27  C    4.638632   4.146685   4.076595   3.472610   2.757728
    28  H    5.152900   4.422750   4.589994   4.258098   3.699761
    29  C    5.488728   5.388791   5.308270   4.444698   3.308651
    30  H    5.387331   5.543988   5.278789   4.206417   2.941074
    31  H    6.510377   6.261006   6.046503   5.164499   4.245015
    32  H    5.588253   5.639904   5.875865   5.135077   3.783306
    33  H    4.952945   4.278989   3.766283   3.065262   2.866273
    34  C    4.147138   2.702696   3.276901   3.818769   4.030397
    35  C    4.961023   3.538351   4.461483   5.161787   5.286410
    36  C    4.905781   3.368661   3.196230   3.630888   4.290654
    37  C    6.227320   4.664303   5.342247   6.100423   6.450814
    38  H    4.851956   3.691191   4.955382   5.654098   5.522137
    39  C    6.184114   4.537746   4.343500   4.875872   5.665132
    40  H    4.760667   3.396495   2.694600   2.840513   3.708583
    41  C    6.757087   5.083820   5.298728   5.985535   6.612114
    42  H    6.976783   5.476640   6.314672   7.124915   7.403623
    43  H    6.904167   5.279246   4.752514   5.174827   6.151246
    44  H    7.807027   6.106428   6.249516   6.950263   7.654846
    45  Br   5.264924   4.975810   6.059081   6.059246   5.032548
                   11         12         13         14         15
    11  C    0.000000
    12  C    1.397909   0.000000
    13  C    2.425954   1.390709   0.000000
    14  C    2.825261   2.424719   1.397217   0.000000
    15  H    3.405639   2.148616   1.084139   2.145625   0.000000
    16  H    3.909868   3.409844   2.164150   1.084676   2.481936
    17  H    1.084685   2.163714   3.410229   3.909943   4.302679
    18  H    2.146096   1.084102   2.148150   3.404228   2.473727
    19  H    6.281269   6.810550   6.264167   4.998853   6.999589
    20  H    5.024471   6.267855   6.784093   6.243846   7.819343
    21  H    7.392560   8.155716   7.918721   6.855850   8.732906
    22  H    6.899138   7.936219   8.126923   7.342736   9.069678
    23  C    3.914753   4.986624   5.214572   4.472388   6.235420
    24  H    4.815127   5.967311   6.212543   5.404659   7.247760
    25  C    4.379277   5.124280   4.926587   3.884831   5.839252
    26  H    5.387033   6.169269   5.921850   4.784631   6.814894
    27  C    4.117699   5.139685   5.568471   5.119077   6.527622
    28  H    4.949767   5.811995   6.064192   5.521168   6.947238
    29  C    4.920510   6.098946   6.754997   6.423596   7.741843
    30  H    4.552484   5.836977   6.650207   6.426337   7.666879
    31  H    5.431008   6.507174   7.228659   7.037414   8.150867
    32  H    5.791701   6.999817   7.560731   7.074802   8.567816
    33  H    3.402984   4.306166   4.833830   4.615215   5.745317
    34  C    4.792738   5.226447   4.852898   3.904093   5.591943
    35  C    6.167517   6.514777   5.984243   4.946639   6.604796
    36  C    4.239493   4.426535   4.088115   3.468651   4.721073
    37  C    6.930016   7.060619   6.427963   5.528524   6.866510
    38  H    6.793715   7.258104   6.735764   5.586915   7.406185
    39  C    5.290169   5.199194   4.716281   4.259559   5.083169
    40  H    3.236068   3.450448   3.341024   2.981411   4.068936
    41  C    6.560872   6.496380   5.882238   5.241000   6.191137
    42  H    7.995607   8.115275   7.425092   6.480879   7.815189
    43  H    5.309137   5.014181   4.590618   4.449882   4.798301
    44  H    7.421000   7.227218   6.569424   6.039925   6.734339
    45  Br   7.157795   8.106195   8.109913   7.159545   9.020572
                   16         17         18         19         20
    16  H    0.000000
    17  H    4.994547   0.000000
    18  H    4.302395   2.480738   0.000000
    19  H    4.871526   7.019189   7.855091   0.000000
    20  H    6.968646   4.922444   7.011277   4.995118   0.000000
    21  H    6.957916   7.864485   9.112651   2.484242   4.303209
    22  H    7.790324   7.031115   8.764163   4.303498   2.481962
    23  C    5.098122   4.218283   5.894752   5.023396   4.197645
    24  H    5.976672   5.014183   6.871794   4.995936   3.867515
    25  C    4.208778   5.001073   6.134743   4.242224   5.088624
    26  H    4.972967   5.970108   7.195044   3.977376   5.232315
    27  C    5.823626   4.203394   5.869181   6.525388   5.224455
    28  H    6.075643   5.144986   6.553023   6.826758   6.117525
    29  C    7.208657   4.683267   6.703829   7.443311   5.137387
    30  H    7.305961   4.134175   6.381381   7.444926   4.457307
    31  H    7.832322   5.106277   6.986739   8.465171   6.139154
    32  H    7.780999   5.610678   7.673722   7.393685   5.167138
    33  H    5.402876   3.479474   4.943056   6.894328   5.599878
    34  C    4.053759   5.495441   6.162098   5.277262   6.523758
    35  C    4.837157   6.893136   7.444731   5.628886   7.549442
    36  C    3.728180   4.950796   5.236203   6.199636   7.074164
    37  C    5.288713   7.680818   7.895200   6.786958   8.864743
    38  H    5.442664   7.494225   8.237687   5.268004   7.446224
    39  C    4.299454   6.001593   5.861747   7.267456   8.464703
    40  H    3.527808   3.915566   4.228592   6.304781   6.590649
    41  C    5.058439   7.299677   7.201251   7.530870   9.271725
    42  H    6.138173   8.753216   8.953345   7.293899   9.686772
    43  H    4.549204   5.971255   5.501257   8.071684   9.025160
    44  H    5.781067   8.152760   7.842187   8.496359  10.345399
    45  Br   7.443543   7.450312   9.015040   6.275896   6.387801
                   21         22         23         24         25
    21  H    0.000000
    22  H    2.473027   0.000000
    23  C    6.166520   5.851193   0.000000
    24  H    5.815527   5.371265   1.096096   0.000000
    25  C    5.925193   6.244832   1.556663   2.144649   0.000000
    26  H    5.575589   6.065497   2.131325   2.169707   1.094538
    27  C    7.673429   7.161611   1.530346   2.149510   2.637017
    28  H    8.161713   7.876564   2.104846   2.585565   2.671729
    29  C    8.181299   7.248875   2.536003   2.591312   3.928875
    30  H    7.940922   6.740283   2.843018   2.876243   4.374761
    31  H    9.270098   8.311909   3.476537   3.630419   4.742361
    32  H    7.990391   7.069366   2.778014   2.403211   4.076665
    33  H    8.154841   7.646450   2.184827   3.052653   3.071342
    34  C    7.240744   7.725669   2.656991   3.389779   1.509812
    35  C    7.707225   8.479674   3.762625   4.234601   2.483784
    36  C    8.179298   8.521754   3.269131   4.227616   2.563089
    37  C    8.981837   9.835782   4.969967   5.524172   3.776258
    38  H    7.243932   8.133925   3.942486   4.144715   2.654739
    39  C    9.390261   9.872683   4.608747   5.519514   3.829601
    40  H    8.120767   8.230773   3.104380   4.175117   2.811827
    41  C    9.754886  10.469260   5.315527   6.065649   4.304786
    42  H    9.496229  10.500578   5.858147   6.291654   4.628891
    43  H   10.171655  10.559305   5.306673   6.285625   4.705379
    44  H   10.770764  11.542102   6.377983   7.127487   5.390162
    45  Br   7.340952   7.386927   3.289919   2.757814   3.292082
                   26         27         28         29         30
    26  H    0.000000
    27  C    3.270681   0.000000
    28  H    3.143706   1.092046   0.000000
    29  C    4.341277   1.525210   2.150138   0.000000
    30  H    4.845930   2.195252   3.083102   1.096084   0.000000
    31  H    5.199021   2.154216   2.487031   1.093093   1.764554
    32  H    4.208769   2.161210   2.470766   1.094409   1.779400
    33  H    3.935969   1.094469   1.760598   2.167812   2.564847
    34  C    2.130958   3.023409   2.640165   4.493015   5.132727
    35  C    2.517373   4.115207   3.464030   5.467720   6.231694
    36  C    3.433485   3.179937   2.906610   4.683566   5.260651
    37  C    3.907981   5.049522   4.281488   6.406760   7.232887
    38  H    2.217837   4.511933   3.874845   5.718796   6.479318
    39  C    4.552468   4.322873   3.845583   5.753344   6.416669
    40  H    3.848687   2.922500   3.003014   4.360854   4.754972
    41  C    4.742071   5.134723   4.439292   6.528942   7.312433
    42  H    4.559519   5.970896   5.132520   7.254915   8.127337
    43  H    5.522621   4.852767   4.480256   6.207302   6.800608
    44  H    5.802087   6.101534   5.368749   7.449374   8.255987
    45  Br   2.654100   3.548534   2.994597   3.919781   4.745037
                   31         32         33         34         35
    31  H    0.000000
    32  H    1.772049   0.000000
    33  H    2.476858   3.071317   0.000000
    34  C    5.034906   4.761634   3.179862   0.000000
    35  C    5.950824   5.536962   4.415809   1.399155   0.000000
    36  C    5.020433   5.224994   2.854230   1.400283   2.414392
    37  C    6.709017   6.551802   5.172881   2.420778   1.391182
    38  H    6.298635   5.588218   5.020289   2.151246   1.085338
    39  C    5.900800   6.291213   3.927118   2.422296   2.786135
    40  H    4.692823   5.079683   2.292340   2.169563   3.407246
    41  C    6.684111   6.881850   4.971480   2.797996   2.413521
    42  H    7.541278   7.289891   6.179227   3.400725   2.145664
    43  H    6.227640   6.873265   4.243704   3.402144   3.871331
    44  H    7.504779   7.816021   5.879541   3.883571   3.397103
    45  Br   4.519302   3.255379   4.558097   3.730291   3.660360
                   36         37         38         39         40
    36  C    0.000000
    37  C    2.785182   0.000000
    38  H    3.396904   2.152281   0.000000
    39  C    1.391732   2.412094   3.871365   0.000000
    40  H    1.085373   3.870060   4.306227   2.135414   0.000000
    41  C    2.413086   1.393764   3.398041   1.393414   3.386615
    42  H    3.870385   1.085221   2.472950   3.397813   4.955275
    43  H    2.145936   3.398338   4.956567   1.085226   2.446448
    44  H    3.396905   2.153448   4.294694   2.153118   4.279237
    45  Br   4.856267   4.724703   3.171382   5.701259   5.349589
                   41         42         43         44         45
    41  C    0.000000
    42  H    2.155289   0.000000
    43  H    2.155762   4.298853   0.000000
    44  H    1.085601   2.484776   2.485628   0.000000
    45  Br   5.644152   5.095584   6.644853   6.556415   0.000000
 Stoichiometry    C22H20BrS2(1+)
 Framework group  C1[X(C22H20BrS2)]
 Deg. of freedom   129
 Full point group                 C1      NOp   1
 Largest Abelian subgroup         C1      NOp   1
 Largest concise Abelian subgroup C1      NOp   1
                         Standard orientation:                         
 ---------------------------------------------------------------------
 Center     Atomic      Atomic             Coordinates (Angstroms)
 Number     Number       Type             X           Y           Z
 ---------------------------------------------------------------------
      1          6           0        2.517366   -1.608152   -2.303367
      2          6           0        3.405283   -2.655345   -2.043889
      3          6           0        3.747067   -2.993323   -0.738978
      4          6           0        3.212227   -2.295817    0.347597
      5          6           0        2.333436   -1.257735    0.086593
      6          6           0        1.991714   -0.916849   -1.224028
      7         16           0        0.827194    0.401374   -1.478138
      8          6           0        1.500649    1.661696   -0.420476
      9          6           0        1.799067    1.320987    0.902500
     10         16           0        1.560491   -0.364779    1.416722
     11          6           0        2.220083    2.282381    1.807223
     12          6           0        2.338621    3.601456    1.359854
     13          6           0        2.051443    3.936998    0.041138
     14          6           0        1.624159    2.966284   -0.868455
     15          1           0        2.152067    4.964135   -0.290861
     16          1           0        1.381653    3.231215   -1.891941
     17          1           0        2.450612    2.022240    2.834707
     18          1           0        2.663414    4.367546    2.054759
     19          1           0        2.246850   -1.345009   -3.320707
     20          1           0        3.477498   -2.562061    1.364962
     21          1           0        3.829493   -3.207281   -2.875014
     22          1           0        4.437053   -3.809028   -0.554533
     23          6           0       -0.240429   -0.650211    0.988029
     24          1           0       -0.282035   -1.745356    0.969263
     25          6           0       -0.633532   -0.165740   -0.438140
     26          1           0       -0.954458   -1.062558   -0.977340
     27          6           0       -1.086290   -0.146434    2.159647
     28          1           0       -2.112042   -0.111873    1.786549
     29          6           0       -1.017349   -1.080449    3.363445
     30          1           0       -0.004657   -1.168667    3.773414
     31          1           0       -1.661124   -0.699816    4.160642
     32          1           0       -1.370619   -2.078355    3.085750
     33          1           0       -0.810631    0.873099    2.446750
     34          6           0       -1.682331    0.906468   -0.611117
     35          6           0       -2.701082    0.661329   -1.538311
     36          6           0       -1.625870    2.150972    0.028268
     37          6           0       -3.659432    1.634309   -1.803377
     38          1           0       -2.753538   -0.304849   -2.029950
     39          6           0       -2.585630    3.122916   -0.238386
     40          1           0       -0.827971    2.386716    0.725274
     41          6           0       -3.608344    2.863612   -1.148562
     42          1           0       -4.451894    1.426006   -2.514937
     43          1           0       -2.531337    4.081845    0.266808
     44          1           0       -4.360939    3.619380   -1.350914
     45         35           0       -2.803580   -2.557114    0.202193
 ---------------------------------------------------------------------
 Rotational constants (GHZ):           0.1931121           0.1625781           0.1199816
 Standard basis: 6-31+G(d,p) (6D, 7F)
 There are   598 symmetry adapted cartesian basis functions of A   symmetry.
 There are   598 symmetry adapted basis functions of A   symmetry.
   598 basis functions,  1043 primitive gaussians,   598 cartesian basis functions
   109 alpha electrons      109 beta electrons
       nuclear repulsion energy      3083.4309317874 Hartrees.
 NAtoms=   45 NActive=   45 NUniq=   45 SFac= 1.00D+00 NAtFMM=   60 NAOKFM=F Big=F
 Integral buffers will be    131072 words long.
 Raffenetti 2 integral format.
 Two-electron integral symmetry is turned on.
 Nuclear repulsion after empirical dispersion term =     3083.3874623584 Hartrees.
 ------------------------------------------------------------------------------
 Polarizable Continuum Model (PCM)
 =================================
 Model                : PCM.
 Atomic radii         : SMD-Coulomb.
 Polarization charges : Total charges.
 Charge compensation  : None.
 Solution method      : Matrix inversion.
 Cavity type          : VdW (van der Waals Surface) (Alpha=1.000).
 Cavity algorithm     : GePol (No added spheres)
                        Default sphere list used, NSphG=   45.
                        Lebedev-Laikov grids with approx.  5.0 points / Ang**2.
                        Smoothing algorithm: York/Karplus (Gamma=1.0000).
                        Polarization charges: spherical gaussians, with
                                              point-specific exponents (IZeta= 3).
                        Self-potential: point-specific (ISelfS= 7).
                        Self-field    : sphere-specific E.n sum rule (ISelfD= 2).
 1st derivatives      : Analytical E(r).r(x)/FMM algorithm (CHGder, D1EAlg=3).
                        Cavity 1st derivative terms included.
 Solvent              : Dichloromethane, Eps=   8.930000 Eps(inf)=   2.028346
 ------------------------------------------------------------------------------
 ------------------------------------------------------------------------------
 Atomic radii for non-electrostatic terms: SMD-CDS.
 ------------------------------------------------------------------------------
 Nuclear repulsion after PCM non-electrostatic terms =     3083.3716794935 Hartrees.
 One-electron integrals computed using PRISM.
 NBasis=   598 RedAO= T EigKep=  1.05D-06  NBF=   598
 NBsUse=   594 1.00D-06 EigRej=  8.32D-07 NBFU=   594
 Initial guess from the checkpoint file:  "/home/osl/gaussian/scratch/Gau-1550738.chk"
 B after Tr=     0.000000    0.000000    0.000000
         Rot=    0.998992    0.010105   -0.003769    0.043564 Ang=   5.14 deg.
 ExpMin= 3.50D-02 ExpMax= 5.74D+05 ExpMxC= 5.74D+03 IAcc=3 IRadAn=         5 AccDes= 0.00D+00
 Harris functional with IExCor= 4639 and IRadAn=       5 diagonalized for initial guess.
 HarFok:  IExCor= 4639 AccDes= 0.00D+00 IRadAn=         5 IDoV= 1 UseB2=F ITyADJ=14
 ICtDFT=  3500011 ScaDFX=  1.000000  1.000000  1.000000  1.000000
 FoFCou: FMM=F IPFlag=           0 FMFlag=      100000 FMFlg1=           0
         NFxFlg=           0 DoJE=T BraDBF=F KetDBF=T FulRan=T
         wScrn=  0.000000 ICntrl=       500 IOpCl=  0 I1Cent=   200000004 NGrid=           0
         NMat0=    1 NMatS0=      1 NMatT0=    0 NMatD0=    1 NMtDS0=    0 NMtDT0=    0
 Petite list used in FoFCou.
 Requested convergence on RMS density matrix=1.00D-08 within 128 cycles.
 Requested convergence on MAX density matrix=1.00D-06.
 Requested convergence on             energy=1.00D-06.
 No special actions if energy rises.
 Inv3:  Mode=1 IEnd=    33687603.
 Iteration    1 A*A^-1 deviation from unit magnitude is 3.33D-15 for   2429.
 Iteration    1 A*A^-1 deviation from orthogonality  is 2.74D-15 for   1555     52.
 Iteration    1 A^-1*A deviation from unit magnitude is 3.33D-15 for   2429.
 Iteration    1 A^-1*A deviation from orthogonality  is 2.24D-15 for   1423     11.
 Error on total polarization charges =  0.05113
 SCF Done:  E(RwB97XD) =  -4218.05930238     A.U. after   18 cycles
            NFock= 18  Conv=0.97D-08     -V/T= 2.0064
 SMD-CDS (non-electrostatic) energy       (kcal/mol) =      -9.90
 (included in total energy above)
 D1PCM: PCM CHGder 1st derivatives, ID1Alg=3 FixD1E=F DoIter=F DoCFld=F I1PDM=0.
 Calling FoFJK, ICntrl=      2127 FMM=F ISym2X=0 I1Cent= 0 IOpClX= 0 NMat=1 NMatS=1 NMatT=0.
 ***** Axes restored to original set *****
 -------------------------------------------------------------------
 Center     Atomic                   Forces (Hartrees/Bohr)
 Number     Number              X              Y              Z
 -------------------------------------------------------------------
      1        6          -0.000059620   -0.000129029   -0.000182368
      2        6          -0.000029913   -0.000042853    0.000105473
      3        6           0.000103883   -0.000055486   -0.000060658
      4        6           0.000084650    0.000164858   -0.000066172
      5        6           0.000299070    0.000079065    0.000077245
      6        6          -0.000425880   -0.000455248   -0.000050520
      7       16           0.000897793    0.000554540   -0.000194170
      8        6           0.000345817   -0.000016460    0.000203085
      9        6           0.000033882    0.000408904   -0.000435250
     10       16           0.000174952   -0.000217716    0.000264759
     11        6           0.000086452    0.000215870   -0.000098526
     12        6           0.000018582   -0.000100979   -0.000151843
     13        6           0.000136837   -0.000229105    0.000050638
     14        6           0.000381088   -0.000067802   -0.000084160
     15        1          -0.000011274    0.000073314   -0.000001720
     16        1           0.000048231   -0.000003352   -0.000036072
     17        1           0.000001091   -0.000142857    0.000157554
     18        1           0.000072265   -0.000016306    0.000095065
     19        1           0.000200360   -0.000013175    0.000138618
     20        1          -0.000097385   -0.000168476    0.000156021
     21        1          -0.000000434   -0.000026073   -0.000026675
     22        1           0.000061465    0.000031616    0.000070315
     23        6          -0.000031053   -0.000284007    0.000027498
     24        1          -0.000601280    0.000624566   -0.000254997
     25        6          -0.000093162    0.000219676    0.000630457
     26        1          -0.000781808   -0.000052489   -0.000620293
     27        6          -0.000136075    0.000313005    0.000260288
     28        1          -0.000189901   -0.000445579    0.000374258
     29        6          -0.000051463   -0.000109974   -0.000340716
     30        1          -0.000079422    0.000170368    0.000043468
     31        1          -0.000082382   -0.000042752    0.000002553
     32        1           0.000100013    0.000045305    0.000027947
     33        1           0.000399224    0.000880515   -0.001086928
     34        6           0.001236108    0.001610114   -0.001341407
     35        6          -0.000541816   -0.000099700    0.000863517
     36        6          -0.000300002   -0.000614174    0.000294515
     37        6          -0.000269879   -0.000340093    0.000203277
     38        1          -0.000100492    0.000281460   -0.000334436
     39        6           0.000176436    0.000042836   -0.000250717
     40        1          -0.001455081   -0.001161982    0.000931824
     41        6          -0.000107183    0.000181899    0.000002175
     42        1           0.000027759    0.000022672   -0.000027417
     43        1          -0.000035691   -0.000024979    0.000058401
     44        1           0.000032861    0.000004840    0.000014434
     45       35           0.000562377   -0.001064780    0.000591658
 -------------------------------------------------------------------
 Cartesian Forces:  Max     0.001610114 RMS     0.000407522

 GradGradGradGradGradGradGradGradGradGradGradGradGradGradGradGradGradGrad
 Berny optimization.
 Using GEDIIS/GDIIS optimizer.
 FormGI is forming the generalized inverse of G from B-inverse, IUseBI=4.
 Internal  Forces:  Max     0.002465444 RMS     0.000503233
 Search for a local minimum.
 Step number   2 out of a maximum of  270
 All quantities printed in internal units (Hartrees-Bohrs-Radians)
 Mixed Optimization -- En-DIIS/RFO-DIIS
 Swapping is turned off.
 Update second derivatives using D2CorX and points    1    2
 DE= -2.06D-03 DEPred=-2.73D-03 R= 7.55D-01
 TightC=F SS=  1.41D+00  RLast= 5.05D-01 DXNew= 5.0454D-01 1.5152D+00
 Trust test= 7.55D-01 RLast= 5.05D-01 DXMaxT set to 5.05D-01
 ITU=  1  0
     Eigenvalues ---    0.00250   0.00305   0.00521   0.00743   0.00967
     Eigenvalues ---    0.01059   0.01119   0.01338   0.01451   0.01606
     Eigenvalues ---    0.01653   0.01713   0.01775   0.01793   0.01811
     Eigenvalues ---    0.01827   0.01975   0.02073   0.02113   0.02264
     Eigenvalues ---    0.02346   0.02365   0.02417   0.02554   0.02566
     Eigenvalues ---    0.02626   0.02640   0.02680   0.02795   0.02810
     Eigenvalues ---    0.02835   0.02941   0.02981   0.03012   0.03031
     Eigenvalues ---    0.03054   0.03487   0.03732   0.04198   0.04449
     Eigenvalues ---    0.04511   0.04711   0.05758   0.05989   0.07048
     Eigenvalues ---    0.07353   0.07909   0.08793   0.10047   0.10267
     Eigenvalues ---    0.10906   0.11011   0.11055   0.11120   0.11571
     Eigenvalues ---    0.11679   0.11703   0.12267   0.12288   0.12338
     Eigenvalues ---    0.12382   0.12446   0.12477   0.12539   0.12829
     Eigenvalues ---    0.13717   0.14125   0.14627   0.14857   0.15266
     Eigenvalues ---    0.16251   0.16402   0.16649   0.17564   0.17805
     Eigenvalues ---    0.18414   0.19209   0.19344   0.19404   0.19521
     Eigenvalues ---    0.19769   0.20325   0.21392   0.21694   0.22229
     Eigenvalues ---    0.22837   0.23346   0.27113   0.27795   0.28275
     Eigenvalues ---    0.28760   0.28994   0.31690   0.32501   0.33978
     Eigenvalues ---    0.34072   0.34208   0.34706   0.35039   0.35376
     Eigenvalues ---    0.35832   0.36398   0.36649   0.36743   0.36828
     Eigenvalues ---    0.36930   0.36945   0.37015   0.37087   0.37124
     Eigenvalues ---    0.37171   0.37280   0.37291   0.37399   0.40621
     Eigenvalues ---    0.41449   0.42761   0.42839   0.43270   0.47083
     Eigenvalues ---    0.47766   0.48216   0.48238   0.48391   0.48734
     Eigenvalues ---    0.52117   0.52365   0.52437   0.58527
 En-DIIS/RFO-DIIS/Sim-DIIS IScMMF=       -3 using points:     2    1
 RFO step:  Lambda=-1.17650190D-03.
 DidBck=F Rises=F RFO-DIIS coefs:    1.11928   -0.11928
 Iteration  1 RMS(Cart)=  0.05232910 RMS(Int)=  0.00094456
 Iteration  2 RMS(Cart)=  0.00120817 RMS(Int)=  0.00017366
 Iteration  3 RMS(Cart)=  0.00000070 RMS(Int)=  0.00017366
 Variable       Old X    -DE/DX   Delta X   Delta X   Delta X     New X
                                 (Linear)    (Quad)   (Total)
    R1        2.64044   0.00014  -0.00018   0.00013  -0.00005   2.64040
    R2        2.61792   0.00024  -0.00028  -0.00003  -0.00031   2.61762
    R3        2.05051  -0.00018   0.00003  -0.00048  -0.00045   2.05006
    R4        2.62790  -0.00002  -0.00010  -0.00016  -0.00025   2.62765
    R5        2.04872   0.00003  -0.00001   0.00009   0.00008   2.04880
    R6        2.64103  -0.00004   0.00025   0.00027   0.00052   2.64155
    R7        2.04883   0.00003   0.00000   0.00008   0.00008   2.04891
    R8        2.61713   0.00004   0.00001  -0.00003  -0.00003   2.61710
    R9        2.04954   0.00016  -0.00001   0.00044   0.00043   2.04997
   R10        2.63934  -0.00003   0.00020   0.00040   0.00058   2.63992
   R11        3.36141  -0.00025   0.00123   0.00076   0.00197   3.36338
   R12        3.35840   0.00049  -0.00051   0.00210   0.00160   3.35999
   R13        3.35957   0.00030   0.00005  -0.00086  -0.00073   3.35884
   R14        3.55396   0.00183  -0.00666   0.00238  -0.00432   3.54964
   R15        2.64251  -0.00027   0.00025  -0.00093  -0.00052   2.64199
   R16        2.61704  -0.00006  -0.00014  -0.00007  -0.00021   2.61684
   R17        3.36093   0.00005   0.00040  -0.00025   0.00021   3.36114
   R18        2.61852  -0.00007   0.00005   0.00020   0.00026   2.61878
   R19        3.53968   0.00032   0.00099   0.00157   0.00249   3.54217
   R20        2.64166  -0.00025   0.00015  -0.00045  -0.00031   2.64136
   R21        2.04976   0.00019  -0.00001   0.00052   0.00051   2.05027
   R22        2.62806  -0.00005  -0.00004   0.00007   0.00002   2.62808
   R23        2.04866   0.00007   0.00000   0.00017   0.00017   2.04882
   R24        2.64036   0.00006  -0.00012   0.00035   0.00023   2.64059
   R25        2.04873   0.00007  -0.00002   0.00010   0.00008   2.04881
   R26        2.04974   0.00002   0.00004   0.00016   0.00021   2.04995
   R27        2.07132  -0.00037   0.00034  -0.00021   0.00062   2.07194
   R28        2.94167  -0.00077  -0.00055  -0.00218  -0.00299   2.93868
   R29        2.89194  -0.00035  -0.00133  -0.00206  -0.00339   2.88855
   R30        5.21151  -0.00033  -0.00164  -0.11981  -0.12130   5.09021
   R31        2.06838   0.00083  -0.00095  -0.00068  -0.00216   2.06622
   R32        2.85313   0.00092   0.00081  -0.00081   0.00000   2.85313
   R33        5.01552   0.00079   0.00606   0.03731   0.04331   5.05883
   R34        2.06367   0.00006   0.00018   0.00012   0.00030   2.06397
   R35        2.88223  -0.00025  -0.00056  -0.00151  -0.00207   2.88016
   R36        2.06825   0.00055  -0.00023   0.00067   0.00044   2.06869
   R37        2.07130  -0.00006   0.00004  -0.00040  -0.00036   2.07094
   R38        2.06565   0.00004  -0.00003   0.00011   0.00008   2.06572
   R39        2.06813  -0.00006   0.00008   0.00008   0.00016   2.06829
   R40        2.64402   0.00030  -0.00052   0.00039  -0.00011   2.64391
   R41        2.64615  -0.00070   0.00076  -0.00186  -0.00106   2.64509
   R42        2.62895   0.00006   0.00044   0.00024   0.00067   2.62962
   R43        2.05099  -0.00009  -0.00006   0.00112   0.00106   2.05205
   R44        2.62999   0.00000  -0.00025   0.00015  -0.00008   2.62991
   R45        2.05106  -0.00068   0.00031  -0.00370  -0.00338   2.04767
   R46        2.63383  -0.00004  -0.00035   0.00006  -0.00033   2.63350
   R47        2.05077  -0.00001   0.00001  -0.00004  -0.00002   2.05075
   R48        2.63317  -0.00016   0.00029   0.00001   0.00027   2.63344
   R49        2.05078   0.00001   0.00000   0.00009   0.00009   2.05087
   R50        2.05149  -0.00002   0.00003  -0.00007  -0.00003   2.05146
    A1        2.06057   0.00006  -0.00002   0.00010   0.00006   2.06063
    A2        2.11097  -0.00012   0.00012  -0.00090  -0.00079   2.11019
    A3        2.11164   0.00006  -0.00009   0.00081   0.00071   2.11235
    A4        2.10900   0.00009  -0.00033   0.00039   0.00006   2.10905
    A5        2.08041  -0.00005   0.00019  -0.00036  -0.00017   2.08024
    A6        2.09378  -0.00003   0.00015  -0.00003   0.00011   2.09389
    A7        2.11087  -0.00011   0.00033  -0.00038  -0.00006   2.11081
    A8        2.09313   0.00011  -0.00011   0.00075   0.00064   2.09377
    A9        2.07919   0.00000  -0.00022  -0.00037  -0.00058   2.07861
   A10        2.06054   0.00002   0.00011   0.00001   0.00010   2.06064
   A11        2.10968   0.00000  -0.00019   0.00020   0.00001   2.10969
   A12        2.11296  -0.00002   0.00009  -0.00021  -0.00012   2.11284
   A13        2.11186   0.00023  -0.00071   0.00036  -0.00034   2.11152
   A14        2.10725  -0.00016   0.00136   0.00139   0.00279   2.11004
   A15        2.06333  -0.00007  -0.00060  -0.00185  -0.00252   2.06082
   A16        2.11353  -0.00029   0.00066  -0.00049   0.00015   2.11368
   A17        2.10293   0.00032  -0.00163  -0.00042  -0.00205   2.10088
   A18        2.06637  -0.00003   0.00112   0.00103   0.00208   2.06845
   A19        1.76456  -0.00033  -0.00110   0.00116   0.00008   1.76464
   A20        1.77849  -0.00053  -0.00031  -0.00901  -0.00931   1.76917
   A21        1.75078   0.00105   0.00123   0.00903   0.01016   1.76093
   A22        2.06118  -0.00006   0.00124   0.00118   0.00235   2.06353
   A23        2.10500   0.00020  -0.00134   0.00048  -0.00098   2.10402
   A24        2.11359  -0.00014   0.00023   0.00003   0.00021   2.11380
   A25        2.06674   0.00002  -0.00071  -0.00056  -0.00133   2.06541
   A26        2.11007   0.00023  -0.00032   0.00086   0.00053   2.11060
   A27        2.10553  -0.00025   0.00115   0.00016   0.00126   2.10679
   A28        1.77351  -0.00011  -0.00218  -0.00321  -0.00542   1.76809
   A29        1.74178  -0.00056  -0.00144  -0.00388  -0.00529   1.73649
   A30        1.77955   0.00080   0.00091   0.00721   0.00797   1.78751
   A31        2.06179  -0.00006   0.00002  -0.00057  -0.00054   2.06125
   A32        2.11374  -0.00008   0.00014  -0.00045  -0.00031   2.11344
   A33        2.10765   0.00014  -0.00017   0.00102   0.00085   2.10850
   A34        2.11019  -0.00007   0.00017  -0.00021  -0.00003   2.11016
   A35        2.07953  -0.00006  -0.00008  -0.00053  -0.00062   2.07891
   A36        2.09345   0.00013  -0.00009   0.00074   0.00064   2.09409
   A37        2.10927   0.00008  -0.00016   0.00071   0.00056   2.10983
   A38        2.09417  -0.00007   0.00011  -0.00063  -0.00053   2.09364
   A39        2.07973  -0.00001   0.00006  -0.00006  -0.00001   2.07971
   A40        2.06140  -0.00005   0.00007  -0.00079  -0.00069   2.06070
   A41        2.11225   0.00002  -0.00008   0.00077   0.00067   2.11291
   A42        2.10942   0.00002   0.00002   0.00010   0.00010   2.10952
   A43        1.76467  -0.00089  -0.00097   0.00086  -0.00011   1.76456
   A44        1.98783   0.00072   0.00149   0.00391   0.00547   1.99330
   A45        1.88183   0.00045   0.00427   0.00237   0.00675   1.88858
   A46        1.86051   0.00033   0.00054  -0.00342  -0.00294   1.85757
   A47        1.89762   0.00099   0.00056   0.00091   0.00148   1.89909
   A48        2.04809  -0.00148  -0.00538  -0.00415  -0.00971   2.03839
   A49        1.91088   0.00098   0.00993   0.05499   0.06486   1.97574
   A50        1.98706  -0.00081  -0.00016  -0.00319  -0.00339   1.98366
   A51        1.77460  -0.00056   0.00067  -0.00613  -0.00509   1.76950
   A52        1.83593   0.00247   0.00297   0.01032   0.01323   1.84916
   A53        1.84457   0.00059  -0.00137   0.00183  -0.00016   1.84442
   A54        2.09602  -0.00181  -0.00190  -0.00189  -0.00360   2.09242
   A55        1.89838   0.00027   0.00017  -0.00216  -0.00185   1.89653
   A56        2.03391   0.00017   0.01153   0.00712   0.01714   2.05105
   A57        1.84214   0.00025  -0.00151   0.00019  -0.00132   1.84082
   A58        1.95809   0.00035   0.00139   0.00314   0.00452   1.96261
   A59        1.94795  -0.00101   0.00048  -0.00722  -0.00676   1.94119
   A60        1.90868  -0.00044  -0.00015  -0.00534  -0.00547   1.90321
   A61        1.87205   0.00009  -0.00051   0.00460   0.00409   1.87614
   A62        1.93053   0.00072   0.00013   0.00443   0.00457   1.93510
   A63        1.96737  -0.00010  -0.00019   0.00091   0.00072   1.96809
   A64        1.91320   0.00002   0.00005  -0.00104  -0.00099   1.91221
   A65        1.92147   0.00006   0.00001  -0.00021  -0.00020   1.92127
   A66        1.87484   0.00001   0.00014   0.00005   0.00018   1.87503
   A67        1.89627   0.00004  -0.00006   0.00113   0.00108   1.89734
   A68        1.88857  -0.00002   0.00006  -0.00089  -0.00083   1.88774
   A69        2.04574   0.00059   0.00055  -0.00039  -0.00016   2.04558
   A70        2.15416  -0.00002   0.00012   0.00369   0.00350   2.15765
   A71        2.08020  -0.00049  -0.00015  -0.00080  -0.00111   2.07909
   A72        2.10054   0.00024  -0.00013   0.00099   0.00090   2.10144
   A73        2.08443   0.00022  -0.00003   0.00150   0.00145   2.08587
   A74        2.09786  -0.00045   0.00012  -0.00246  -0.00237   2.09550
   A75        2.10062   0.00045   0.00025   0.00058   0.00081   2.10143
   A76        2.11286  -0.00037  -0.00015  -0.00185  -0.00216   2.11070
   A77        2.06953  -0.00006  -0.00012   0.00176   0.00149   2.07102
   A78        2.09682  -0.00001   0.00026  -0.00022   0.00002   2.09684
   A79        2.08716   0.00001  -0.00021   0.00003  -0.00016   2.08700
   A80        2.09915   0.00000  -0.00005   0.00020   0.00016   2.09931
   A81        2.09595   0.00006  -0.00024   0.00076   0.00051   2.09645
   A82        2.08679  -0.00004   0.00015  -0.00031  -0.00020   2.08659
   A83        2.10045  -0.00002   0.00010  -0.00045  -0.00040   2.10005
   A84        2.09200  -0.00024   0.00001  -0.00092  -0.00096   2.09104
   A85        2.09560   0.00015   0.00000   0.00066   0.00067   2.09627
   A86        2.09558   0.00009  -0.00001   0.00029   0.00030   2.09587
   A87        0.82419   0.00021  -0.00074   0.00673   0.00512   0.82931
    D1        0.00248  -0.00002  -0.00027  -0.00062  -0.00089   0.00160
    D2       -3.13912   0.00000   0.00067   0.00100   0.00166  -3.13746
    D3       -3.13801  -0.00009  -0.00182  -0.00499  -0.00680   3.13837
    D4        0.00357  -0.00006  -0.00089  -0.00337  -0.00425  -0.00069
    D5       -0.00426   0.00006  -0.00216  -0.00102  -0.00319  -0.00744
    D6       -3.11640  -0.00010  -0.00593  -0.00607  -0.01196  -3.12836
    D7        3.13624   0.00013  -0.00060   0.00335   0.00274   3.13898
    D8        0.02409  -0.00003  -0.00437  -0.00170  -0.00603   0.01806
    D9        0.00023   0.00000   0.00204   0.00269   0.00473   0.00496
   D10        3.14090   0.00002   0.00120   0.00149   0.00268  -3.13961
   D11       -3.14135  -0.00002   0.00110   0.00106   0.00216  -3.13919
   D12       -0.00068  -0.00001   0.00026  -0.00015   0.00011  -0.00057
   D13       -0.00121  -0.00002  -0.00134  -0.00302  -0.00435  -0.00557
   D14        3.13872  -0.00006  -0.00125  -0.00630  -0.00754   3.13117
   D15        3.14130  -0.00003  -0.00050  -0.00182  -0.00233   3.13898
   D16       -0.00196  -0.00008  -0.00041  -0.00511  -0.00551  -0.00747
   D17       -0.00055   0.00006  -0.00110   0.00137   0.00029  -0.00026
   D18        3.09866   0.00006  -0.00004  -0.00154  -0.00158   3.09709
   D19       -3.14048   0.00010  -0.00119   0.00466   0.00348  -3.13699
   D20       -0.04126   0.00010  -0.00013   0.00175   0.00162  -0.03964
   D21        0.00337  -0.00008   0.00289   0.00065   0.00353   0.00690
   D22        3.11612   0.00008   0.00649   0.00556   0.01207   3.12819
   D23       -3.09689  -0.00008   0.00181   0.00341   0.00522  -3.09167
   D24        0.01586   0.00008   0.00541   0.00833   0.01376   0.02962
   D25        2.32576  -0.00033  -0.00626  -0.00608  -0.01229   2.31346
   D26       -2.13376   0.00033  -0.00621  -0.00027  -0.00655  -2.14030
   D27       -0.85706  -0.00032  -0.00523  -0.00886  -0.01406  -0.87112
   D28        0.96661   0.00035  -0.00518  -0.00305  -0.00831   0.95830
   D29       -2.31990   0.00034   0.00037  -0.00186  -0.00153  -2.32143
   D30        2.16269  -0.00054  -0.00055  -0.00940  -0.00989   2.15280
   D31        0.85035   0.00019  -0.00329  -0.00674  -0.01005   0.84031
   D32       -0.95024  -0.00069  -0.00421  -0.01429  -0.01841  -0.96865
   D33       -0.88750  -0.00031   0.00029   0.00844   0.00877  -0.87873
   D34        2.34176  -0.00028  -0.00137  -0.01322  -0.01456   2.32720
   D35        0.93524  -0.00068   0.00002   0.00153   0.00157   0.93681
   D36       -2.11869  -0.00065  -0.00164  -0.02013  -0.02176  -2.14045
   D37        0.81978   0.00044  -0.00145   0.01344   0.01178   0.83157
   D38       -1.15515   0.00041  -0.00017   0.01611   0.01623  -1.13892
   D39       -3.13373  -0.00051  -0.00158   0.01730   0.01572  -3.11801
   D40       -0.99168   0.00065  -0.00055   0.01201   0.01135  -0.98034
   D41       -2.96662   0.00061   0.00073   0.01469   0.01580  -2.95082
   D42        1.33799  -0.00031  -0.00068   0.01587   0.01528   1.35327
   D43        0.05096   0.00020  -0.00053  -0.01127  -0.01184   0.03912
   D44       -3.04662   0.00014  -0.00303  -0.02336  -0.02641  -3.07303
   D45        3.10443   0.00019   0.00104   0.01053   0.01157   3.11600
   D46        0.00686   0.00013  -0.00146  -0.00156  -0.00301   0.00385
   D47        3.04710  -0.00004   0.00260   0.02350   0.02606   3.07316
   D48       -0.07818  -0.00007   0.00224   0.01754   0.01976  -0.05842
   D49       -0.00417  -0.00001   0.00084   0.00112   0.00195  -0.00222
   D50       -3.12945  -0.00005   0.00048  -0.00484  -0.00436  -3.13380
   D51        0.81923   0.00024   0.00230   0.01123   0.01349   0.83272
   D52       -0.97451   0.00065   0.00414   0.01430   0.01847  -0.95604
   D53       -2.36626   0.00031   0.00473   0.02331   0.02801  -2.33825
   D54        2.12319   0.00072   0.00657   0.02638   0.03299   2.15618
   D55       -0.00061  -0.00015   0.00095  -0.00057   0.00037  -0.00023
   D56        3.13950  -0.00003   0.00105   0.00248   0.00353  -3.14016
   D57       -3.09720  -0.00022  -0.00152  -0.01292  -0.01448  -3.11169
   D58        0.04290  -0.00010  -0.00143  -0.00987  -0.01133   0.03157
   D59        0.98988  -0.00044  -0.00055   0.00065   0.00005   0.98993
   D60       -0.99835  -0.00061  -0.00124   0.00254   0.00131  -0.99704
   D61        2.97959   0.00043   0.00115   0.00288   0.00408   2.98367
   D62        2.80862  -0.00052  -0.00300  -0.00206  -0.00521   2.80342
   D63        0.82040  -0.00069  -0.00369  -0.00017  -0.00395   0.81645
   D64       -1.48485   0.00035  -0.00129   0.00017  -0.00118  -1.48603
   D65       -0.00817   0.00007   0.00011   0.00314   0.00325  -0.00492
   D66        3.13796   0.00009   0.00008   0.00397   0.00405  -3.14118
   D67        3.13491  -0.00005   0.00001   0.00010   0.00010   3.13501
   D68       -0.00215  -0.00003  -0.00002   0.00093   0.00090  -0.00125
   D69        0.01096   0.00004  -0.00070  -0.00364  -0.00434   0.00662
   D70       -3.13752  -0.00001  -0.00025   0.00017  -0.00007  -3.13759
   D71       -3.13521   0.00002  -0.00067  -0.00448  -0.00515  -3.14036
   D72       -0.00050  -0.00003  -0.00022  -0.00066  -0.00089  -0.00139
   D73       -0.00461  -0.00007   0.00022   0.00145   0.00168  -0.00294
   D74        3.12069  -0.00004   0.00058   0.00740   0.00797   3.12866
   D75       -3.13938  -0.00002  -0.00023  -0.00233  -0.00255   3.14125
   D76       -0.01408   0.00001   0.00013   0.00362   0.00375  -0.01033
   D77       -3.08037   0.00004   0.00076  -0.00074   0.00056  -3.07981
   D78       -0.99832   0.00056   0.00220   0.00267   0.00545  -0.99287
   D79        1.22501  -0.00042  -0.00375  -0.00410  -0.00746   1.21754
   D80        0.12266   0.00001   0.00298  -0.00998  -0.00692   0.11574
   D81        2.05531  -0.00070   0.00291  -0.01770  -0.01464   2.04067
   D82       -2.07590  -0.00111   0.00049  -0.02039  -0.01985  -2.09575
   D83       -1.80779   0.00053   0.00311  -0.01091  -0.00771  -1.81550
   D84        0.12485  -0.00018   0.00304  -0.01863  -0.01542   0.10943
   D85        2.27683  -0.00059   0.00063  -0.02132  -0.02063   2.25619
   D86        2.34444  -0.00003   0.00569  -0.00657  -0.00084   2.34360
   D87       -2.00610  -0.00074   0.00562  -0.01429  -0.00856  -2.01466
   D88        0.14588  -0.00115   0.00321  -0.01698  -0.01377   0.13211
   D89        2.91839   0.00042   0.00342   0.02764   0.03099   2.94938
   D90       -1.28754   0.00023   0.00307   0.02301   0.02601  -1.26154
   D91        0.89036   0.00067   0.00466   0.02572   0.03028   0.92065
   D92       -1.46546   0.00006   0.00450   0.03015   0.03472  -1.43075
   D93        0.61179  -0.00013   0.00415   0.02552   0.02974   0.64152
   D94        2.78969   0.00032   0.00573   0.02823   0.03401   2.82370
   D95        0.64624   0.00025   0.00177   0.02342   0.02521   0.67145
   D96        2.72349   0.00006   0.00142   0.01879   0.02023   2.74372
   D97       -1.38179   0.00050   0.00300   0.02149   0.02451  -1.35728
   D98        1.03221  -0.00074  -0.00703  -0.01600  -0.02220   1.01001
   D99        2.99137  -0.00207  -0.00990  -0.05169  -0.06177   2.92960
   D100       0.91203  -0.00115  -0.00949  -0.04618  -0.05573   0.85630
   D101      -1.36042   0.00052  -0.00627  -0.04366  -0.04995  -1.41038
   D102       1.72531  -0.00045   0.02025  -0.02235  -0.00192   1.72338
   D103      -1.33118  -0.00144   0.01467  -0.05671  -0.04192  -1.37310
   D104      -2.29049  -0.00070   0.02138  -0.01835   0.00323  -2.28726
   D105       0.93621  -0.00170   0.01579  -0.05271  -0.03677   0.89944
   D106      -0.16465  -0.00102   0.01814  -0.01919  -0.00135  -0.16600
   D107       3.06204  -0.00202   0.01255  -0.05355  -0.04134   3.02070
   D108      -1.02143   0.00155   0.00728   0.03704   0.04547  -0.97596
   D109       1.08776  -0.00015   0.00123   0.02456   0.02579   1.11355
   D110      -3.10813  -0.00020   0.00131   0.02449   0.02581  -3.08232
   D111      -1.03259  -0.00018   0.00142   0.02263   0.02406  -1.00852
   D112       3.12546   0.00008   0.00011   0.02329   0.02339  -3.13433
   D113      -1.07043   0.00004   0.00019   0.02322   0.02341  -1.04702
   D114       1.00512   0.00006   0.00030   0.02136   0.02166   1.02678
   D115      -1.09973   0.00036  -0.00052   0.02830   0.02777  -1.07196
   D116       0.98757   0.00031  -0.00044   0.02823   0.02778   1.01535
   D117       3.06311   0.00033  -0.00033   0.02637   0.02604   3.08915
   D118      -3.07992  -0.00043  -0.00913  -0.01751  -0.02657  -3.10649
   D119       0.09035  -0.00068  -0.00716  -0.01870  -0.02581   0.06455
   D120      -0.01967   0.00054  -0.00377   0.01556   0.01178  -0.00789
   D121      -3.13259   0.00030  -0.00181   0.01437   0.01255  -3.12004
   D122       3.07458   0.00048   0.00708   0.01412   0.02121   3.09579
   D123      -0.04720  -0.00035   0.00768  -0.01503  -0.00731  -0.05451
   D124       0.01968  -0.00058   0.00135  -0.02091  -0.01956   0.00013
   D125      -3.10209  -0.00141   0.00194  -0.05006  -0.04808   3.13301
   D126       0.00340  -0.00013   0.00241  -0.00051   0.00190   0.00530
   D127      -3.12723  -0.00020   0.00218  -0.00232  -0.00014  -3.12737
   D128       3.11609   0.00012   0.00042   0.00075   0.00120   3.11729
   D129      -0.01453   0.00005   0.00019  -0.00106  -0.00085  -0.01538
   D130      -0.00341   0.00022   0.00245   0.01120   0.01366   0.01025
   D131       3.13821  -0.00010   0.00039  -0.00136  -0.00098   3.13723
   D132       3.11885   0.00103   0.00187   0.03959   0.04150  -3.12283
   D133      -0.02271   0.00071  -0.00019   0.02703   0.02687   0.00415
   D134       0.01309  -0.00023   0.00142  -0.00940  -0.00798   0.00511
   D135      -3.13383   0.00004   0.00020  -0.00275  -0.00255  -3.13637
   D136      -3.13954  -0.00016   0.00165  -0.00758  -0.00592   3.13772
   D137      -0.00328   0.00010   0.00043  -0.00094  -0.00049  -0.00377
   D138      -0.01308   0.00018  -0.00384   0.00405   0.00022  -0.01286
   D139       3.13384  -0.00008  -0.00263  -0.00259  -0.00522   3.12863
   D140       3.12849   0.00050  -0.00177   0.01672   0.01497  -3.13973
   D141      -0.00778   0.00024  -0.00055   0.01007   0.00953   0.00175
         Item               Value     Threshold  Converged?
 Maximum Force            0.002465     0.000450     NO 
 RMS     Force            0.000503     0.000300     NO 
 Maximum Displacement     0.255700     0.001800     NO 
 RMS     Displacement     0.052226     0.001200     NO 
 Predicted change in Energy=-6.298573D-04
 GradGradGradGradGradGradGradGradGradGradGradGradGradGradGradGradGradGrad

                          Input orientation:                          
 ---------------------------------------------------------------------
 Center     Atomic      Atomic             Coordinates (Angstroms)
 Number     Number       Type             X           Y           Z
 ---------------------------------------------------------------------
      1          6           0        2.791430   -1.214067   -2.280055
      2          6           0        3.764240   -2.186875   -2.036011
      3          6           0        4.102942   -2.545883   -0.736064
      4          6           0        3.475976   -1.948275    0.361094
      5          6           0        2.512887   -0.983831    0.115578
      6          6           0        2.177724   -0.618387   -1.190439
      7         16           0        0.917181    0.612397   -1.430441
      8          6           0        1.448540    1.872593   -0.295192
      9          6           0        1.740473    1.497766    1.019687
     10         16           0        1.619608   -0.222851    1.453760
     11          6           0        2.081186    2.445554    1.971552
     12          6           0        2.124825    3.786426    1.579314
     13          6           0        1.840104    4.157099    0.269490
     14          6           0        1.495005    3.199667   -0.688004
     15          1           0        1.882185    5.201358   -0.018956
     16          1           0        1.261363    3.490354   -1.706665
     17          1           0        2.309518    2.157485    2.992339
     18          1           0        2.389886    4.541613    2.310686
     19          1           0        2.528476   -0.931040   -3.293782
     20          1           0        3.734183   -2.236023    1.374656
     21          1           0        4.259002   -2.662143   -2.875519
     22          1           0        4.861241   -3.301263   -0.563008
     23          6           0       -0.131613   -0.646824    0.937063
     24          1           0       -0.073061   -1.739589    0.869386
     25          6           0       -0.518930   -0.138434   -0.480614
     26          1           0       -0.722441   -1.035974   -1.070970
     27          6           0       -1.071394   -0.273671    2.083383
     28          1           0       -2.079433   -0.347349    1.669453
     29          6           0       -0.949728   -1.224138    3.268598
     30          1           0        0.040685   -1.193568    3.736712
     31          1           0       -1.681844   -0.951365    4.033151
     32          1           0       -1.155826   -2.250678    2.949769
     33          1           0       -0.919936    0.763780    2.398231
     34          6           0       -1.672884    0.820934   -0.646546
     35          6           0       -2.625606    0.512535   -1.623625
     36          6           0       -1.803577    2.009416    0.081229
     37          6           0       -3.693923    1.371863   -1.861579
     38          1           0       -2.541599   -0.417424   -2.177969
     39          6           0       -2.867509    2.872284   -0.164340
     40          1           0       -1.087124    2.273410    0.850092
     41          6           0       -3.819058    2.551797   -1.130696
     42          1           0       -4.432406    1.112961   -2.613436
     43          1           0       -2.957694    3.788136    0.410899
     44          1           0       -4.655346    3.219434   -1.313391
     45         35           0       -2.354312   -2.872267   -0.007279
 ---------------------------------------------------------------------
                    Distance matrix (angstroms):
                    1          2          3          4          5
     1  C    0.000000
     2  C    1.397238   0.000000
     3  C    2.424398   1.390491   0.000000
     4  C    2.825479   2.426136   1.397847   0.000000
     5  C    2.422736   2.764513   2.386121   1.384908   0.000000
     6  C    1.385183   2.385828   2.761912   2.421015   1.396984
     7  S    2.751476   4.038364   4.539379   4.039067   2.735762
     8  C    3.907749   4.987203   5.173311   4.374956   3.075829
     9  C    4.398505   5.197066   5.001501   3.914193   2.751792
    10  S    4.036960   4.542613   4.044596   2.759911   1.779823
    11  C    5.654505   6.352372   6.027696   4.883108   3.923224
    12  C    6.351694   7.172069   7.026525   6.016350   5.004845
    13  C    6.021181   7.018806   7.145735   6.321396   5.187050
    14  C    4.867894   5.998449   6.309912   5.614816   4.379896
    15  H    6.862723   7.886483   8.091090   7.334975   6.218717
    16  H    4.980106   6.213195   6.741869   6.225658   4.990513
    17  H    6.276762   6.802498   6.264107   5.014114   4.264386
    18  H    7.373194   8.127434   7.902522   6.862882   5.946778
    19  H    1.084846   2.164769   3.410071   3.910325   3.409804
    20  H    3.910255   3.411153   2.164980   1.084795   2.155187
    21  H    2.145989   1.084178   2.148287   3.405642   3.848676
    22  H    3.404226   2.148257   1.084234   2.145577   3.368343
    23  C    4.383583   5.136983   4.933279   3.878171   2.789586
    24  H    4.289576   4.833867   4.546051   3.591319   2.797592
    25  C    3.918349   4.996090   5.217544   4.465788   3.203444
    26  H    3.720335   4.731404   5.067179   4.528775   3.446441
    27  C    5.902994   6.634237   6.315535   5.142873   4.150138
    28  H    6.330491   7.159807   6.988693   5.927675   4.889687
    29  C    6.692078   7.161510   6.581322   5.344605   4.689241
    30  H    6.615777   6.940883   6.191641   4.874998   4.389577
    31  H    7.741819   8.247487   7.664963   6.409441   5.739704
    32  H    6.633736   7.004935   6.428620   5.314722   4.805933
    33  H    6.290666   7.092981   6.782845   5.552406   4.477603
    34  C    5.171042   6.367091   6.686078   5.932504   4.621545
    35  C    5.723315   6.948885   7.444128   6.871971   5.627436
    36  C    6.089384   7.286436   7.503712   6.604190   5.252863
    37  C    6.994424   8.265546   8.798104   8.207986   6.926971
    38  H    5.393168   6.550932   7.124560   6.708319   5.579336
    39  C    7.293703   8.548586   8.847066   7.984589   6.625453
    40  H    6.083050   7.194405   7.257979   6.235673   4.910113
    41  C    7.694239   8.987826   9.428688   8.700207   7.358491
    42  H    7.596710   8.854792   9.474377   8.986740   7.751202
    43  H    8.081812   9.320543   9.554470   8.619802   7.265407
    44  H    8.720369  10.031938  10.501419   9.778932   8.431663
    45  Br   5.864623   6.482453   6.506442   5.914535   5.222156
                    6          7          8          9         10
     6  C    0.000000
     7  S    1.778032   0.000000
     8  C    2.745571   1.777422   0.000000
     9  C    3.090946   2.732182   1.398080   0.000000
    10  S    2.731251   3.083774   2.734773   1.778637   0.000000
    11  C    4.404003   4.035954   2.422117   1.385797   2.757090
    12  C    5.203529   4.537785   2.762950   2.387232   4.042933
    13  C    5.005062   4.038127   2.385614   2.764918   4.542584
    14  C    3.911022   2.753010   1.384769   2.423413   4.039345
    15  H    5.943833   4.897151   3.368238   3.849085   5.626711
    16  H    4.241222   2.911597   2.155097   3.410711   4.889225
    17  H    5.021800   4.887421   3.410323   2.156478   2.917053
    18  H    6.239271   5.621712   3.847130   3.369484   4.901813
    19  H    2.155187   2.906975   4.244781   5.012590   4.885359
    20  H    3.408669   4.890559   4.989317   4.247595   2.920710
    21  H    3.368701   4.896797   5.926265   6.230606   5.626651
    22  H    3.846135   5.623591   6.203792   5.939258   4.904299
    23  C    3.140082   2.879355   3.219130   2.847946   1.874434
    24  H    3.250539   3.435348   4.088932   3.713753   2.346725
    25  C    2.829514   1.878386   2.819494   3.167484   2.884835
    26  H    2.932509   2.352596   3.711435   4.105683   3.538449
    27  C    4.625312   4.133583   4.076044   3.489417   2.764145
    28  H    5.135741   4.417030   4.608097   4.291658   3.707415
    29  C    5.480046   5.379515   5.295472   4.438867   3.301166
    30  H    5.401351   5.543395   5.257342   4.185067   2.940605
    31  H    6.503310   6.249090   6.042234   5.176047   4.252479
    32  H    5.560419   5.628570   5.857803   5.115134   3.748754
    33  H    4.938061   4.249312   3.754154   3.084947   2.883531
    34  C    4.146643   2.714114   3.312510   3.858165   4.042434
    35  C    4.953646   3.549455   4.495904   5.198117   5.294614
    36  C    4.936928   3.411647   3.276687   3.701727   4.311039
    37  C    6.236006   4.693075   5.399002   6.152252   6.462832
    38  H    4.825724   3.685442   4.970938   5.677067   5.526568
    39  C    6.220292   4.586282   4.432243   4.952243   5.686152
    40  H    4.815132   3.460786   2.811035   2.936953   3.731237
    41  C    6.783438   5.126703   5.376520   6.053389   6.630021
    42  H    6.979707   5.501647   6.366853   7.173011   7.413053
    43  H    6.953722   5.337650   4.856209   5.262052   6.174728
    44  H    7.838038   6.153325   6.333098   7.022385   7.673428
    45  Br   5.198000   4.987077   6.087551   6.076110   4.994606
                   11         12         13         14         15
    11  C    0.000000
    12  C    1.397746   0.000000
    13  C    2.425803   1.390720   0.000000
    14  C    2.825868   2.425220   1.397341   0.000000
    15  H    3.405316   2.148342   1.084181   2.145763   0.000000
    16  H    3.910626   3.410409   2.164412   1.084785   2.482200
    17  H    1.084954   2.164301   3.410675   3.910818   4.302984
    18  H    2.145641   1.084191   2.148626   3.404963   2.473915
    19  H    6.270980   6.794445   6.249794   4.992082   6.982011
    20  H    5.000585   6.237132   6.758767   6.230186   7.790166
    21  H    7.370586   8.123071   7.889500   6.840009   8.697347
    22  H    6.868668   7.893849   8.089961   7.321835   9.025814
    23  C    3.940742   5.015746   5.235551   4.481319   6.258641
    24  H    4.834353   5.989286   6.228242   5.411150   7.265596
    25  C    4.410296   5.161131   4.957752   3.904083   5.872977
    26  H    5.407245   6.195682   5.944029   4.796289   6.840696
    27  C    4.164787   5.191752   5.603459   5.131380   6.566536
    28  H    5.020191   5.896779   6.132921   5.560174   7.023766
    29  C    4.933093   6.116560   6.762804   6.418837   7.753370
    30  H    4.530192   5.813634   6.624890   6.402630   7.641416
    31  H    5.472626   6.554289   7.257111   7.043631   8.184001
    32  H    5.787032   7.006243   7.564330   7.068703   8.577626
    33  H    3.466576   4.367790   4.864563   4.614145   5.778129
    34  C    4.856631   5.307654   4.930538   3.961768   5.676310
    35  C    6.230228   6.598771   6.067066   5.007544   6.699269
    36  C    4.342225   4.564469   4.233722   3.590134   4.876820
    37  C    7.014099   7.178280   6.551676   5.625222   7.010940
    38  H    6.839978   7.318814   6.790849   5.621166   7.470067
    39  C    5.406820   5.366506   4.899038   4.406010   5.292005
    40  H    3.365336   3.624583   3.529029   3.145009   4.259686
    41  C    6.666941   6.648174   6.046787   5.371683   6.384381
    42  H    8.076186   8.229450   7.544695   6.572353   7.957410
    43  H    5.443204   5.215093   4.814042   4.623895   5.060277
    44  H    7.534626   7.393236   6.750970   6.182096   6.952906
    45  Br   7.201988   8.180351   8.190343   7.221428   9.117646
                   16         17         18         19         20
    16  H    0.000000
    17  H    4.995579   0.000000
    18  H    4.303234   2.480963   0.000000
    19  H    4.865515   7.007300   7.834488   0.000000
    20  H    6.957067   4.893821   6.972779   4.995101   0.000000
    21  H    6.943002   7.839710   9.071076   2.483220   4.303603
    22  H    7.771302   6.996407   8.710707   4.303124   2.481842
    23  C    5.103520   4.248226   5.929981   5.005687   4.202550
    24  H    5.980721   5.036943   6.899055   4.975310   3.872577
    25  C    4.223831   5.033166   6.177007   4.222419   5.092237
    26  H    4.982693   5.991780   7.227148   3.939590   5.223285
    27  C    5.828731   4.262310   5.934568   6.504237   5.238959
    28  H    6.106312   5.223706   6.654919   6.797590   6.119814
    29  C    7.201986   4.704718   6.731605   7.432943   5.152664
    30  H    7.284198   4.114760   6.359607   7.462297   4.506434
    31  H    7.831783   5.165192   7.051148   8.450512   6.168573
    32  H    7.777186   5.607345   7.688675   7.368681   5.137449
    33  H    5.389104   3.567177   5.023407   6.867531   5.630928
    34  C    4.106027   5.557641   6.252582   5.265805   6.531969
    35  C    4.897226   6.954741   7.541050   5.606950   7.549250
    36  C    3.844945   5.041234   5.382160   6.229259   7.096725
    37  C    5.391369   7.760092   8.029188   6.787696   8.869432
    38  H    5.473150   7.542915   8.310212   5.216752   7.437331
    39  C    4.450658   6.105502   6.045876   7.305842   8.487970
    40  H    3.678770   4.017441   4.400873   6.364963   6.622322
    41  C    5.198394   7.396914   7.372481   7.556473   9.287167
    42  H    6.236443   8.830021   9.085500   7.286610   9.685750
    43  H    4.730031   6.088215   5.724817   8.129781   9.055415
    44  H    5.935950   8.256898   8.032272   8.529694  10.362037
    45  Br   7.512920   7.486483   9.101978   6.197668   6.275694
                   21         22         23         24         25
    21  H    0.000000
    22  H    2.473635   0.000000
    23  C    6.154250   5.850201   0.000000
    24  H    5.800188   5.370094   1.096423   0.000000
    25  C    5.910440   6.241515   1.555083   2.141260   0.000000
    26  H    5.542165   6.047070   2.129017   2.163735   1.093396
    27  C    7.662155   7.166997   1.528554   2.149272   2.626325
    28  H    8.135772   7.866539   2.102399   2.569819   2.664883
    29  C    8.182230   7.263815   2.537451   2.605850   3.926949
    30  H    7.979505   6.794684   2.857735   2.921068   4.383185
    31  H    9.270929   8.334186   3.475877   3.635779   4.731522
    32  H    7.963896   7.046164   2.769900   2.400331   4.078570
    33  H    8.146827   7.662605   2.178593   3.053100   3.043443
    34  C    7.231003   7.726206   2.652856   3.378425   1.509811
    35  C    7.683986   8.468933   3.757823   4.219318   2.483610
    36  C    8.204918   8.546236   3.253233   4.203679   2.565005
    37  C    8.974982   9.834390   4.959591   5.499995   3.777386
    38  H    7.195381   8.107198   3.945134   4.138619   2.655191
    39  C    9.421652   9.899756   4.591550   5.490618   3.831485
    40  H    8.174406   8.273867   3.073813   4.139185   2.812582
    41  C    9.771624  10.484663   5.301326   6.037285   4.307064
    42  H    9.479486  10.491020   5.848051   6.266656   4.629278
    43  H   10.221905  10.599236   5.285116   6.251964   4.707475
    44  H   10.793460  11.560622   6.362126   7.096038   5.392470
    45  Br   7.211579   7.249626   3.284018   2.693624   3.326637
                   26         27         28         29         30
    26  H    0.000000
    27  C    3.263865   0.000000
    28  H    3.134573   1.092204   0.000000
    29  C    4.349588   1.524114   2.145287   0.000000
    30  H    4.870422   2.194636   3.079700   1.095894   0.000000
    31  H    5.194195   2.152560   2.471838   1.093134   1.764552
    32  H    4.222520   2.160164   2.472837   1.094492   1.780000
    33  H    3.913244   1.094703   1.763564   2.170310   2.558425
    34  C    2.128752   3.002075   2.625646   4.475893   5.119325
    35  C    2.515024   4.095803   3.447037   5.455130   6.225200
    36  C    3.430863   3.123652   2.855327   4.619984   5.198362
    37  C    3.905438   5.014794   4.246228   6.370914   7.202055
    38  H    2.217518   4.510131   3.875714   5.731486   6.500311
    39  C    4.549480   4.263252   3.788125   5.678346   6.340895
    40  H    3.843891   2.829995   2.919658   4.254514   4.650211
    41  C    4.739695   5.085590   4.390008   6.468734   7.253760
    42  H    4.556420   5.939634   5.100208   7.224223   8.102654
    43  H    5.519450   4.780544   4.411069   6.109113   6.698409
    44  H    5.799570   6.048518   5.315508   7.380485   8.187236
    45  Br   2.677016   3.573437   3.043387   3.926902   4.750949
                   31         32         33         34         35
    31  H    0.000000
    32  H    1.771617   0.000000
    33  H    2.489014   3.073564   0.000000
    34  C    5.004067   4.757691   3.137015   0.000000
    35  C    5.918852   5.541799   4.375815   1.399097   0.000000
    36  C    4.939507   5.176534   2.775055   1.399724   2.413071
    37  C    6.647833   6.535580   5.119644   2.421659   1.391535
    38  H    6.293034   5.619153   4.996663   2.152545   1.085899
    39  C    5.800432   6.234763   3.847804   2.422331   2.785039
    40  H    4.569981   4.988059   2.168794   2.166270   3.403951
    41  C    6.595843   6.841547   4.904614   2.799349   2.413690
    42  H    7.483592   7.280062   6.129941   3.401309   2.145871
    43  H    6.100112   6.794105   4.153152   3.401943   3.870289
    44  H    7.404241   7.768095   5.810306   3.884915   3.397557
    45  Br   4.524064   3.250674   4.589636   3.809559   3.760726
                   36         37         38         39         40
    36  C    0.000000
    37  C    2.784669   0.000000
    38  H    3.396792   2.151627   0.000000
    39  C    1.391687   2.411399   3.870800   0.000000
    40  H    1.083582   3.867991   4.304095   2.134828   0.000000
    41  C    2.413524   1.393590   3.397786   1.393557   3.385925
    42  H    3.869831   1.085208   2.471206   3.397380   4.953139
    43  H    2.145812   3.397730   4.956017   1.085274   2.446695
    44  H    3.397306   2.153686   4.294433   2.153415   4.278765
    45  Br   4.913448   4.821372   3.282259   5.769567   5.368319
                   41         42         43         44         45
    41  C    0.000000
    42  H    2.155218   0.000000
    43  H    2.155690   4.298598   0.000000
    44  H    1.085585   2.485367   2.485683   0.000000
    45  Br   5.729574   5.195437   6.700740   6.641499   0.000000
 Stoichiometry    C22H20BrS2(1+)
 Framework group  C1[X(C22H20BrS2)]
 Deg. of freedom   129
 Full point group                 C1      NOp   1
 Largest Abelian subgroup         C1      NOp   1
 Largest concise Abelian subgroup C1      NOp   1
                         Standard orientation:                         
 ---------------------------------------------------------------------
 Center     Atomic      Atomic             Coordinates (Angstroms)
 Number     Number       Type             X           Y           Z
 ---------------------------------------------------------------------
      1          6           0        2.405583   -1.710448   -2.297757
      2          6           0        3.245318   -2.796175   -2.036387
      3          6           0        3.582873   -3.138339   -0.731608
      4          6           0        3.087179   -2.409884    0.353572
      5          6           0        2.255865   -1.333845    0.090842
      6          6           0        1.922453   -0.986082   -1.220440
      7         16           0        0.833290    0.394846   -1.481514
      8          6           0        1.576137    1.620362   -0.430078
      9          6           0        1.865827    1.269704    0.891945
     10         16           0        1.528384   -0.395832    1.416991
     11          6           0        2.370067    2.204073    1.782524
     12          6           0        2.580869    3.506527    1.321147
     13          6           0        2.297950    3.852310    0.004145
     14          6           0        1.787828    2.908749   -0.891417
     15          1           0        2.470805    4.866314   -0.338443
     16          1           0        1.556041    3.181742   -1.915384
     17          1           0        2.597040    1.934502    2.808653
     18          1           0        2.975224    4.250663    2.003947
     19          1           0        2.143930   -1.440752   -3.315447
     20          1           0        3.343482   -2.683603    1.371495
     21          1           0        3.637024   -3.373450   -2.866304
     22          1           0        4.237162   -3.982560   -0.545164
     23          6           0       -0.283344   -0.596860    0.980260
     24          1           0       -0.377268   -1.689167    0.966558
     25          6           0       -0.653270   -0.105608   -0.448064
     26          1           0       -1.000571   -0.992596   -0.984859
     27          6           0       -1.117384   -0.044935    2.136216
     28          1           0       -2.141588    0.002534    1.759835
     29          6           0       -1.079950   -0.947505    3.363770
     30          1           0       -0.076941   -1.032689    3.797014
     31          1           0       -1.737209   -0.541186    4.136982
     32          1           0       -1.436708   -1.949255    3.104671
     33          1           0       -0.813379    0.974984    2.392576
     34          6           0       -1.671062    0.995473   -0.624844
     35          6           0       -2.694789    0.777148   -1.553171
     36          6           0       -1.609422    2.222845    0.045218
     37          6           0       -3.644317    1.764096   -1.799541
     38          1           0       -2.760496   -0.180020   -2.061786
     39          6           0       -2.554426    3.212338   -0.209077
     40          1           0       -0.833847    2.420330    0.775720
     41          6           0       -3.578219    2.982386   -1.126122
     42          1           0       -4.440330    1.575479   -2.512606
     43          1           0       -2.495936    4.157367    0.321318
     44          1           0       -4.322066    3.750144   -1.315153
     45         35           0       -2.824622   -2.534599    0.224055
 ---------------------------------------------------------------------
 Rotational constants (GHZ):           0.1916818           0.1627702           0.1193270
 Standard basis: 6-31+G(d,p) (6D, 7F)
 There are   598 symmetry adapted cartesian basis functions of A   symmetry.
 There are   598 symmetry adapted basis functions of A   symmetry.
   598 basis functions,  1043 primitive gaussians,   598 cartesian basis functions
   109 alpha electrons      109 beta electrons
       nuclear repulsion energy      3077.9176423664 Hartrees.
 NAtoms=   45 NActive=   45 NUniq=   45 SFac= 1.00D+00 NAtFMM=   60 NAOKFM=F Big=F
 Integral buffers will be    131072 words long.
 Raffenetti 2 integral format.
 Two-electron integral symmetry is turned on.
 Nuclear repulsion after empirical dispersion term =     3077.8744890921 Hartrees.
 ------------------------------------------------------------------------------
 Polarizable Continuum Model (PCM)
 =================================
 Model                : PCM.
 Atomic radii         : SMD-Coulomb.
 Polarization charges : Total charges.
 Charge compensation  : None.
 Solution method      : Matrix inversion.
 Cavity type          : VdW (van der Waals Surface) (Alpha=1.000).
 Cavity algorithm     : GePol (No added spheres)
                        Default sphere list used, NSphG=   45.
                        Lebedev-Laikov grids with approx.  5.0 points / Ang**2.
                        Smoothing algorithm: York/Karplus (Gamma=1.0000).
                        Polarization charges: spherical gaussians, with
                                              point-specific exponents (IZeta= 3).
                        Self-potential: point-specific (ISelfS= 7).
                        Self-field    : sphere-specific E.n sum rule (ISelfD= 2).
 1st derivatives      : Analytical E(r).r(x)/FMM algorithm (CHGder, D1EAlg=3).
                        Cavity 1st derivative terms included.
 Solvent              : Dichloromethane, Eps=   8.930000 Eps(inf)=   2.028346
 ------------------------------------------------------------------------------
 ------------------------------------------------------------------------------
 Atomic radii for non-electrostatic terms: SMD-CDS.
 ------------------------------------------------------------------------------
 Nuclear repulsion after PCM non-electrostatic terms =     3077.8586027320 Hartrees.
 One-electron integrals computed using PRISM.
 NBasis=   598 RedAO= T EigKep=  1.07D-06  NBF=   598
 NBsUse=   594 1.00D-06 EigRej=  8.22D-07 NBFU=   594
 Initial guess from the checkpoint file:  "/home/osl/gaussian/scratch/Gau-1550738.chk"
 B after Tr=     0.000000    0.000000    0.000000
         Rot=    0.999846    0.002947   -0.002707    0.017065 Ang=   2.01 deg.
 ExpMin= 3.50D-02 ExpMax= 5.74D+05 ExpMxC= 5.74D+03 IAcc=3 IRadAn=         5 AccDes= 0.00D+00
 Harris functional with IExCor= 4639 and IRadAn=       5 diagonalized for initial guess.
 HarFok:  IExCor= 4639 AccDes= 0.00D+00 IRadAn=         5 IDoV= 1 UseB2=F ITyADJ=14
 ICtDFT=  3500011 ScaDFX=  1.000000  1.000000  1.000000  1.000000
 FoFCou: FMM=F IPFlag=           0 FMFlag=      100000 FMFlg1=           0
         NFxFlg=           0 DoJE=T BraDBF=F KetDBF=T FulRan=T
         wScrn=  0.000000 ICntrl=       500 IOpCl=  0 I1Cent=   200000004 NGrid=           0
         NMat0=    1 NMatS0=      1 NMatT0=    0 NMatD0=    1 NMtDS0=    0 NMtDT0=    0
 Petite list used in FoFCou.
 Requested convergence on RMS density matrix=1.00D-08 within 128 cycles.
 Requested convergence on MAX density matrix=1.00D-06.
 Requested convergence on             energy=1.00D-06.
 No special actions if energy rises.
 Inv3:  Mode=1 IEnd=    33526947.
 Iteration    1 A*A^-1 deviation from unit magnitude is 4.22D-15 for    930.
 Iteration    1 A*A^-1 deviation from orthogonality  is 2.78D-15 for   1713    198.
 Iteration    1 A^-1*A deviation from unit magnitude is 3.55D-15 for   1878.
 Iteration    1 A^-1*A deviation from orthogonality  is 6.56D-15 for    987    930.
 Error on total polarization charges =  0.05147
 SCF Done:  E(RwB97XD) =  -4218.05975108     A.U. after   18 cycles
            NFock= 18  Conv=0.48D-08     -V/T= 2.0064
 SMD-CDS (non-electrostatic) energy       (kcal/mol) =      -9.97
 (included in total energy above)
 D1PCM: PCM CHGder 1st derivatives, ID1Alg=3 FixD1E=F DoIter=F DoCFld=F I1PDM=0.
 Calling FoFJK, ICntrl=      2127 FMM=F ISym2X=0 I1Cent= 0 IOpClX= 0 NMat=1 NMatS=1 NMatT=0.
 ***** Axes restored to original set *****
 -------------------------------------------------------------------
 Center     Atomic                   Forces (Hartrees/Bohr)
 Number     Number              X              Y              Z
 -------------------------------------------------------------------
      1        6           0.000407203    0.000078845   -0.000022682
      2        6           0.000183541   -0.000080006    0.000111224
      3        6          -0.000056815   -0.000103635    0.000090705
      4        6          -0.000237778    0.000042762    0.000231348
      5        6          -0.000102864   -0.000004002   -0.000107147
      6        6           0.000077045   -0.000064255   -0.000237418
      7       16           0.000321821    0.000456426   -0.000447210
      8        6          -0.000207723    0.000074906    0.000206925
      9        6          -0.000516108    0.000064657   -0.000036807
     10       16          -0.000345985    0.000024786   -0.000669768
     11        6          -0.000032418   -0.000183861   -0.000088209
     12        6          -0.000001156   -0.000109804   -0.000123639
     13        6           0.000099496   -0.000023427   -0.000031278
     14        6          -0.000019074    0.000132036    0.000125804
     15        1          -0.000043914    0.000076624    0.000005891
     16        1           0.000011307   -0.000023053   -0.000063356
     17        1          -0.000098032   -0.000005241   -0.000051854
     18        1          -0.000025333    0.000039816    0.000099651
     19        1           0.000235606   -0.000127945    0.000114371
     20        1           0.000087454    0.000047446    0.000258806
     21        1          -0.000026947   -0.000046572   -0.000022565
     22        1          -0.000011613    0.000009079    0.000034481
     23        6           0.000025329   -0.000581630    0.000315582
     24        1          -0.000467689    0.000472367    0.000234397
     25        6           0.000496684    0.001598624    0.000447269
     26        1          -0.001148372   -0.001132190   -0.000893698
     27        6           0.000330314   -0.000472496    0.000797476
     28        1          -0.000062527   -0.000019881    0.000143764
     29        6           0.000372467   -0.000367413    0.000247099
     30        1           0.000085884   -0.000021365    0.000058785
     31        1          -0.000025199   -0.000028772    0.000036167
     32        1           0.000116801    0.000101827    0.000154137
     33        1          -0.000411150    0.000648232   -0.000190496
     34        6          -0.000175410    0.000142154   -0.000392065
     35        6          -0.000332136   -0.000308818    0.000154944
     36        6           0.000008849   -0.000629342   -0.000135273
     37        6           0.000036175   -0.000194220   -0.000199995
     38        1           0.000186477    0.000253747   -0.000023163
     39        6           0.000025849   -0.000114380    0.000191771
     40        1           0.000793904   -0.000018234   -0.000201332
     41        6           0.000185777    0.000146918   -0.000070700
     42        1           0.000002023   -0.000022221    0.000010325
     43        1           0.000027980   -0.000003504   -0.000030251
     44        1           0.000031508   -0.000018465    0.000016477
     45       35           0.000198747    0.000293478   -0.000048494
 -------------------------------------------------------------------
 Cartesian Forces:  Max     0.001598624 RMS     0.000316289

 GradGradGradGradGradGradGradGradGradGradGradGradGradGradGradGradGradGrad
 Berny optimization.
 Using GEDIIS/GDIIS optimizer.
 FormGI is forming the generalized inverse of G from B-inverse, IUseBI=4.
 Internal  Forces:  Max     0.002100077 RMS     0.000361533
 Search for a local minimum.
 Step number   3 out of a maximum of  270
 All quantities printed in internal units (Hartrees-Bohrs-Radians)
 Mixed Optimization -- En-DIIS/RFO-DIIS
 Swapping is turned off.
 Update second derivatives using D2CorX and points    2    3
 DE= -4.49D-04 DEPred=-6.30D-04 R= 7.12D-01
 TightC=F SS=  1.41D+00  RLast= 2.66D-01 DXNew= 8.4853D-01 7.9728D-01
 Trust test= 7.12D-01 RLast= 2.66D-01 DXMaxT set to 7.97D-01
 ITU=  1  1  0
     Eigenvalues ---    0.00243   0.00303   0.00482   0.00751   0.00971
     Eigenvalues ---    0.01057   0.01153   0.01347   0.01500   0.01607
     Eigenvalues ---    0.01656   0.01716   0.01777   0.01792   0.01824
     Eigenvalues ---    0.01829   0.01966   0.02072   0.02109   0.02292
     Eigenvalues ---    0.02348   0.02365   0.02441   0.02521   0.02592
     Eigenvalues ---    0.02630   0.02680   0.02680   0.02795   0.02810
     Eigenvalues ---    0.02836   0.02943   0.02961   0.02995   0.03033
     Eigenvalues ---    0.03063   0.03493   0.03729   0.04392   0.04501
     Eigenvalues ---    0.04597   0.04711   0.05758   0.06042   0.07068
     Eigenvalues ---    0.07691   0.07903   0.08779   0.10055   0.10276
     Eigenvalues ---    0.10876   0.10964   0.11052   0.11119   0.11581
     Eigenvalues ---    0.11699   0.11720   0.12252   0.12293   0.12334
     Eigenvalues ---    0.12391   0.12445   0.12475   0.12536   0.12856
     Eigenvalues ---    0.13694   0.14203   0.14597   0.14834   0.15260
     Eigenvalues ---    0.16203   0.16408   0.16581   0.17757   0.17804
     Eigenvalues ---    0.18445   0.19147   0.19344   0.19434   0.19517
     Eigenvalues ---    0.19818   0.20254   0.21637   0.21823   0.22800
     Eigenvalues ---    0.23307   0.23920   0.27112   0.27888   0.28302
     Eigenvalues ---    0.28835   0.28975   0.31498   0.32506   0.33977
     Eigenvalues ---    0.34057   0.34192   0.34706   0.35040   0.35374
     Eigenvalues ---    0.35825   0.36388   0.36646   0.36737   0.36825
     Eigenvalues ---    0.36925   0.36938   0.37015   0.37087   0.37119
     Eigenvalues ---    0.37171   0.37281   0.37291   0.37397   0.40623
     Eigenvalues ---    0.41464   0.42757   0.42836   0.43240   0.47088
     Eigenvalues ---    0.47776   0.48213   0.48238   0.48405   0.48731
     Eigenvalues ---    0.52112   0.52366   0.52439   0.58439
 En-DIIS/RFO-DIIS/Sim-DIIS IScMMF=       -3 using points:     3    2    1
 RFO step:  Lambda=-3.04714764D-04.
 DidBck=F Rises=F RFO-DIIS coefs:    1.25767   -0.18255   -0.07512
 Iteration  1 RMS(Cart)=  0.02288987 RMS(Int)=  0.00024173
 Iteration  2 RMS(Cart)=  0.00032755 RMS(Int)=  0.00010124
 Iteration  3 RMS(Cart)=  0.00000007 RMS(Int)=  0.00010124
 Variable       Old X    -DE/DX   Delta X   Delta X   Delta X     New X
                                 (Linear)    (Quad)   (Total)
    R1        2.64040   0.00024  -0.00012   0.00069   0.00057   2.64097
    R2        2.61762   0.00038  -0.00025   0.00085   0.00059   2.61821
    R3        2.05006  -0.00017  -0.00010  -0.00031  -0.00040   2.04966
    R4        2.62765   0.00001  -0.00013   0.00021   0.00008   2.62773
    R5        2.04880   0.00004   0.00001   0.00012   0.00013   2.04893
    R6        2.64155  -0.00010   0.00029  -0.00052  -0.00023   2.64132
    R7        2.04891  -0.00002   0.00002  -0.00009  -0.00007   2.04884
    R8        2.61710  -0.00014   0.00000  -0.00015  -0.00015   2.61695
    R9        2.04997   0.00022   0.00010   0.00053   0.00063   2.05060
   R10        2.63992   0.00016   0.00027  -0.00031  -0.00005   2.63987
   R11        3.36338  -0.00041   0.00128  -0.00509  -0.00381   3.35957
   R12        3.35999   0.00084   0.00009   0.00355   0.00364   3.36363
   R13        3.35884   0.00018  -0.00015   0.00197   0.00187   3.36071
   R14        3.54964   0.00082  -0.00531   0.01643   0.01109   3.56072
   R15        2.64199  -0.00029   0.00002  -0.00057  -0.00045   2.64154
   R16        2.61684   0.00017  -0.00014   0.00045   0.00031   2.61715
   R17        3.36114  -0.00042   0.00030  -0.00149  -0.00115   3.35999
   R18        2.61878  -0.00033   0.00010  -0.00072  -0.00062   2.61816
   R19        3.54217  -0.00098   0.00127  -0.00734  -0.00612   3.53605
   R20        2.64136  -0.00012   0.00002  -0.00026  -0.00025   2.64111
   R21        2.05027  -0.00006   0.00012  -0.00011   0.00001   2.05027
   R22        2.62808  -0.00003  -0.00002   0.00009   0.00007   2.62816
   R23        2.04882   0.00009   0.00004   0.00021   0.00025   2.04907
   R24        2.64059   0.00006  -0.00002   0.00021   0.00020   2.64079
   R25        2.04881   0.00006   0.00001   0.00017   0.00018   2.04899
   R26        2.04995   0.00004   0.00008   0.00004   0.00012   2.05006
   R27        2.07194  -0.00042   0.00038  -0.00127  -0.00064   2.07130
   R28        2.93868   0.00112  -0.00112   0.00486   0.00356   2.94224
   R29        2.88855   0.00056  -0.00171   0.00366   0.00195   2.89050
   R30        5.09021  -0.00001  -0.03229  -0.02230  -0.05448   5.03573
   R31        2.06622   0.00126  -0.00115   0.00478   0.00333   2.06955
   R32        2.85313  -0.00096   0.00051  -0.00198  -0.00147   2.85166
   R33        5.05883  -0.00027   0.01497  -0.00548   0.00945   5.06828
   R34        2.06397   0.00000   0.00019   0.00021   0.00040   2.06436
   R35        2.88016   0.00066  -0.00088   0.00281   0.00193   2.88209
   R36        2.06869   0.00049  -0.00003   0.00063   0.00060   2.06929
   R37        2.07094   0.00011  -0.00006  -0.00010  -0.00017   2.07077
   R38        2.06572   0.00002   0.00000   0.00001   0.00002   2.06574
   R39        2.06829  -0.00014   0.00009  -0.00016  -0.00007   2.06822
   R40        2.64391  -0.00014  -0.00036   0.00024  -0.00010   2.64382
   R41        2.64509  -0.00100   0.00021  -0.00151  -0.00128   2.64382
   R42        2.62962  -0.00005   0.00045  -0.00045  -0.00001   2.62961
   R43        2.05205  -0.00021   0.00023  -0.00076  -0.00052   2.05153
   R44        2.62991  -0.00027  -0.00018  -0.00050  -0.00068   2.62923
   R45        2.04767   0.00039  -0.00068   0.00076   0.00008   2.04775
   R46        2.63350   0.00034  -0.00030   0.00072   0.00040   2.63390
   R47        2.05075  -0.00002   0.00000  -0.00008  -0.00008   2.05067
   R48        2.63344   0.00010   0.00025  -0.00021   0.00002   2.63346
   R49        2.05087   0.00000   0.00002  -0.00007  -0.00005   2.05082
   R50        2.05146  -0.00003   0.00001  -0.00009  -0.00008   2.05138
    A1        2.06063   0.00007   0.00000   0.00034   0.00034   2.06097
    A2        2.11019  -0.00022  -0.00013  -0.00134  -0.00146   2.10872
    A3        2.11235   0.00015   0.00013   0.00100   0.00113   2.11348
    A4        2.10905   0.00010  -0.00019   0.00123   0.00103   2.11009
    A5        2.08024  -0.00009   0.00007  -0.00132  -0.00124   2.07899
    A6        2.09389  -0.00001   0.00012   0.00009   0.00021   2.09411
    A7        2.11081  -0.00006   0.00019  -0.00102  -0.00083   2.10998
    A8        2.09377   0.00003   0.00009   0.00005   0.00014   2.09391
    A9        2.07861   0.00004  -0.00029   0.00098   0.00069   2.07930
   A10        2.06064  -0.00006   0.00009  -0.00082  -0.00075   2.05989
   A11        2.10969   0.00008  -0.00012   0.00146   0.00134   2.11104
   A12        2.11284  -0.00002   0.00003  -0.00062  -0.00059   2.11225
   A13        2.11152   0.00047  -0.00054   0.00318   0.00264   2.11416
   A14        2.11004  -0.00090   0.00158  -0.00612  -0.00452   2.10552
   A15        2.06082   0.00043  -0.00103   0.00312   0.00205   2.06287
   A16        2.11368  -0.00052   0.00045  -0.00284  -0.00240   2.11128
   A17        2.10088   0.00107  -0.00156   0.00650   0.00494   2.10582
   A18        2.06845  -0.00055   0.00124  -0.00365  -0.00246   2.06599
   A19        1.76464   0.00010  -0.00067  -0.00028  -0.00095   1.76368
   A20        1.76917   0.00026  -0.00260   0.00741   0.00482   1.77400
   A21        1.76093  -0.00067   0.00339  -0.00913  -0.00581   1.75512
   A22        2.06353  -0.00007   0.00139  -0.00340  -0.00205   2.06148
   A23        2.10402   0.00020  -0.00110   0.00360   0.00247   2.10649
   A24        2.11380  -0.00013   0.00020  -0.00075  -0.00057   2.11323
   A25        2.06541   0.00022  -0.00079   0.00228   0.00144   2.06685
   A26        2.11060   0.00017  -0.00006   0.00087   0.00080   2.11141
   A27        2.10679  -0.00039   0.00105  -0.00326  -0.00222   2.10458
   A28        1.76809   0.00007  -0.00277   0.00480   0.00200   1.77009
   A29        1.73649   0.00068  -0.00227   0.00760   0.00537   1.74186
   A30        1.78751  -0.00010   0.00263  -0.00431  -0.00180   1.78571
   A31        2.06125   0.00005  -0.00012   0.00001  -0.00011   2.06114
   A32        2.11344  -0.00007   0.00001  -0.00083  -0.00082   2.11262
   A33        2.10850   0.00003   0.00011   0.00082   0.00093   2.10943
   A34        2.11016  -0.00003   0.00010  -0.00034  -0.00023   2.10993
   A35        2.07891  -0.00005  -0.00021  -0.00012  -0.00034   2.07858
   A36        2.09409   0.00008   0.00011   0.00047   0.00057   2.09466
   A37        2.10983  -0.00007   0.00004   0.00012   0.00017   2.11000
   A38        2.09364   0.00000  -0.00007  -0.00029  -0.00036   2.09328
   A39        2.07971   0.00007   0.00003   0.00016   0.00018   2.07990
   A40        2.06070   0.00001  -0.00014   0.00006  -0.00007   2.06063
   A41        2.11291  -0.00003   0.00012  -0.00004   0.00007   2.11298
   A42        2.10952   0.00002   0.00004  -0.00004  -0.00001   2.10951
   A43        1.76456   0.00055  -0.00064   0.00695   0.00632   1.77088
   A44        1.99330  -0.00038   0.00235  -0.00492  -0.00253   1.99077
   A45        1.88858  -0.00101   0.00443  -0.00970  -0.00519   1.88339
   A46        1.85757  -0.00017  -0.00042  -0.00125  -0.00173   1.85584
   A47        1.89909  -0.00065   0.00073  -0.00637  -0.00563   1.89346
   A48        2.03839   0.00153  -0.00589   0.01435   0.00837   2.04675
   A49        1.97574  -0.00008   0.02297  -0.00982   0.01299   1.98872
   A50        1.98366   0.00006  -0.00097   0.00096  -0.00003   1.98363
   A51        1.76950   0.00049  -0.00089   0.00447   0.00380   1.77331
   A52        1.84916  -0.00037   0.00528  -0.00264   0.00260   1.85175
   A53        1.84442  -0.00009  -0.00090   0.00267   0.00138   1.84580
   A54        2.09242  -0.00005  -0.00212   0.00035  -0.00168   2.09074
   A55        1.89653   0.00008  -0.00037  -0.00531  -0.00559   1.89094
   A56        2.05105  -0.00039   0.01168  -0.01327  -0.00250   2.04855
   A57        1.84082   0.00027  -0.00129  -0.00202  -0.00332   1.83750
   A58        1.96261  -0.00086   0.00204  -0.00470  -0.00267   1.95994
   A59        1.94119   0.00031  -0.00144   0.00456   0.00311   1.94430
   A60        1.90321   0.00034  -0.00150  -0.00127  -0.00278   1.90043
   A61        1.87614  -0.00028   0.00074  -0.00045   0.00029   1.87644
   A62        1.93510   0.00025   0.00126   0.00361   0.00487   1.93998
   A63        1.96809  -0.00001   0.00006   0.00244   0.00251   1.97059
   A64        1.91221   0.00006  -0.00022  -0.00028  -0.00051   1.91170
   A65        1.92127   0.00016  -0.00004   0.00014   0.00009   1.92136
   A66        1.87503  -0.00003   0.00013  -0.00103  -0.00089   1.87413
   A67        1.89734  -0.00012   0.00024  -0.00014   0.00010   1.89745
   A68        1.88774  -0.00008  -0.00018  -0.00130  -0.00148   1.88627
   A69        2.04558   0.00146   0.00030   0.00255   0.00267   2.04825
   A70        2.15765  -0.00210   0.00098  -0.00366  -0.00287   2.15479
   A71        2.07909   0.00064  -0.00038   0.00110   0.00063   2.07972
   A72        2.10144  -0.00038   0.00015  -0.00087  -0.00069   2.10074
   A73        2.08587   0.00011   0.00036   0.00009   0.00041   2.08629
   A74        2.09550   0.00027  -0.00053   0.00098   0.00042   2.09592
   A75        2.10143  -0.00001   0.00037   0.00020   0.00058   2.10201
   A76        2.11070  -0.00046  -0.00065  -0.00073  -0.00144   2.10926
   A77        2.07102   0.00047   0.00031   0.00063   0.00089   2.07191
   A78        2.09684  -0.00016   0.00017  -0.00035  -0.00018   2.09666
   A79        2.08700   0.00009  -0.00017   0.00058   0.00041   2.08741
   A80        2.09931   0.00007   0.00001  -0.00023  -0.00022   2.09909
   A81        2.09645  -0.00019  -0.00002  -0.00079  -0.00082   2.09563
   A82        2.08659   0.00007   0.00005   0.00031   0.00033   2.08692
   A83        2.10005   0.00013  -0.00004   0.00056   0.00051   2.10056
   A84        2.09104   0.00011  -0.00024   0.00076   0.00050   2.09154
   A85        2.09627  -0.00001   0.00017  -0.00015   0.00004   2.09631
   A86        2.09587  -0.00010   0.00007  -0.00061  -0.00053   2.09534
   A87        0.82931   0.00021   0.00085   0.00446   0.00483   0.83414
    D1        0.00160  -0.00005  -0.00040  -0.00111  -0.00151   0.00009
    D2       -3.13746  -0.00006   0.00085  -0.00323  -0.00238  -3.13984
    D3        3.13837  -0.00002  -0.00290   0.00212  -0.00078   3.13759
    D4       -0.00069  -0.00003  -0.00166   0.00000  -0.00166  -0.00234
    D5       -0.00744   0.00011  -0.00218   0.00786   0.00566  -0.00178
    D6       -3.12836   0.00002  -0.00681   0.00730   0.00049  -3.12787
    D7        3.13898   0.00009   0.00033   0.00463   0.00495  -3.13926
    D8        0.01806   0.00000  -0.00431   0.00407  -0.00023   0.01783
    D9        0.00496  -0.00004   0.00250  -0.00558  -0.00308   0.00188
   D10       -3.13961   0.00002   0.00145  -0.00187  -0.00043  -3.14004
   D11       -3.13919  -0.00003   0.00125  -0.00344  -0.00220  -3.14139
   D12       -0.00057   0.00003   0.00019   0.00026   0.00045  -0.00012
   D13       -0.00557   0.00007  -0.00196   0.00542   0.00346  -0.00211
   D14        3.13117   0.00010  -0.00273   0.00774   0.00501   3.13618
   D15        3.13898   0.00001  -0.00091   0.00174   0.00083   3.13980
   D16       -0.00747   0.00004  -0.00168   0.00406   0.00238  -0.00509
   D17       -0.00026  -0.00001  -0.00062   0.00130   0.00069   0.00042
   D18        3.09709   0.00003  -0.00043   0.00627   0.00584   3.10292
   D19       -3.13699  -0.00004   0.00015  -0.00103  -0.00087  -3.13787
   D20       -0.03964   0.00000   0.00034   0.00395   0.00428  -0.03537
   D21        0.00690  -0.00008   0.00273  -0.00809  -0.00535   0.00154
   D22        3.12819   0.00002   0.00720  -0.00742  -0.00021   3.12798
   D23       -3.09167  -0.00009   0.00248  -0.01270  -0.01022  -3.10188
   D24        0.02962   0.00001   0.00695  -0.01203  -0.00507   0.02455
   D25        2.31346   0.00005  -0.00711   0.00660  -0.00046   2.31300
   D26       -2.14030   0.00013  -0.00559   0.00509  -0.00053  -2.14084
   D27       -0.87112   0.00009  -0.00692   0.01145   0.00456  -0.86656
   D28        0.95830   0.00017  -0.00541   0.00994   0.00449   0.96279
   D29       -2.32143  -0.00007  -0.00016   0.00987   0.00969  -2.31174
   D30        2.15280   0.00054  -0.00290   0.01768   0.01484   2.16763
   D31        0.84031  -0.00015  -0.00466   0.00932   0.00465   0.84496
   D32       -0.96865   0.00046  -0.00739   0.01713   0.00980  -0.95885
   D33       -0.87873   0.00005   0.00244  -0.00718  -0.00471  -0.88344
   D34        2.32720  -0.00001  -0.00461   0.00247  -0.00212   2.32508
   D35        0.93681   0.00018   0.00042  -0.00177  -0.00134   0.93547
   D36       -2.14045   0.00012  -0.00664   0.00788   0.00125  -2.13919
   D37        0.83157  -0.00023   0.00212  -0.01009  -0.00810   0.82347
   D38       -1.13892  -0.00043   0.00407  -0.01610  -0.01184  -1.15076
   D39       -3.11801  -0.00058   0.00305  -0.01116  -0.00812  -3.12613
   D40       -0.98034  -0.00023   0.00258  -0.00931  -0.00679  -0.98713
   D41       -2.95082  -0.00042   0.00453  -0.01532  -0.01053  -2.96135
   D42        1.35327  -0.00057   0.00351  -0.01038  -0.00682   1.34646
   D43        0.03912  -0.00002  -0.00339   0.00915   0.00573   0.04485
   D44       -3.07303  -0.00013  -0.00871   0.01326   0.00452  -3.06851
   D45        3.11600   0.00005   0.00363  -0.00039   0.00325   3.11925
   D46        0.00385  -0.00005  -0.00169   0.00372   0.00204   0.00589
   D47        3.07316   0.00008   0.00835  -0.01261  -0.00428   3.06888
   D48       -0.05842   0.00006   0.00650  -0.00924  -0.00275  -0.06117
   D49       -0.00222   0.00001   0.00103  -0.00258  -0.00155  -0.00378
   D50       -3.13380  -0.00001  -0.00082   0.00079  -0.00003  -3.13384
   D51        0.83272  -0.00006   0.00492  -0.00963  -0.00474   0.82798
   D52       -0.95604  -0.00077   0.00737  -0.01785  -0.01048  -0.96652
   D53       -2.33825   0.00006   0.01019  -0.01366  -0.00349  -2.34173
   D54        2.15618  -0.00066   0.01264  -0.02188  -0.00923   2.14695
   D55       -0.00023   0.00007   0.00070  -0.00128  -0.00059  -0.00082
   D56       -3.14016   0.00001   0.00157  -0.00406  -0.00249   3.14054
   D57       -3.11169  -0.00005  -0.00469   0.00284  -0.00188  -3.11357
   D58        0.03157  -0.00011  -0.00382   0.00005  -0.00379   0.02779
   D59        0.98993   0.00009  -0.00033  -0.00160  -0.00197   0.98796
   D60       -0.99704   0.00013  -0.00045  -0.00212  -0.00254  -0.99959
   D61        2.98367  -0.00076   0.00178  -0.00910  -0.00731   2.97635
   D62        2.80342   0.00032  -0.00323   0.00449   0.00115   2.80457
   D63        0.81645   0.00036  -0.00334   0.00398   0.00058   0.81702
   D64       -1.48603  -0.00052  -0.00112  -0.00300  -0.00419  -1.49022
   D65       -0.00492  -0.00004   0.00090  -0.00218  -0.00128  -0.00620
   D66       -3.14118  -0.00006   0.00109  -0.00290  -0.00181   3.14020
   D67        3.13501   0.00002   0.00003   0.00060   0.00062   3.13563
   D68       -0.00125   0.00000   0.00022  -0.00013   0.00009  -0.00116
   D69        0.00662   0.00000  -0.00156   0.00330   0.00175   0.00837
   D70       -3.13759  -0.00002  -0.00017  -0.00021  -0.00038  -3.13798
   D71       -3.14036   0.00002  -0.00175   0.00403   0.00228  -3.13808
   D72       -0.00139   0.00000  -0.00036   0.00052   0.00015  -0.00123
   D73       -0.00294   0.00002   0.00057  -0.00088  -0.00031  -0.00325
   D74        3.12866   0.00003   0.00242  -0.00424  -0.00183   3.12683
   D75        3.14125   0.00003  -0.00080   0.00260   0.00180  -3.14013
   D76       -0.01033   0.00005   0.00105  -0.00076   0.00029  -0.01005
   D77       -3.07981  -0.00013   0.00063  -0.01087  -0.00995  -3.08975
   D78       -0.99287  -0.00037   0.00279  -0.01372  -0.01061  -1.00348
   D79        1.21754   0.00099  -0.00428  -0.00089  -0.00497   1.21258
   D80        0.11574   0.00003   0.00009   0.00531   0.00543   0.12117
   D81        2.04067   0.00058  -0.00194   0.01258   0.01072   2.05138
   D82       -2.09575   0.00057  -0.00480   0.00796   0.00318  -2.09257
   D83       -1.81550  -0.00034  -0.00003   0.00011   0.00011  -1.81540
   D84        0.10943   0.00021  -0.00206   0.00738   0.00539   0.11482
   D85        2.25619   0.00020  -0.00492   0.00276  -0.00215   2.25405
   D86        2.34360  -0.00038   0.00337  -0.00009   0.00327   2.34687
   D87       -2.01466   0.00018   0.00133   0.00718   0.00856  -2.00610
   D88        0.13211   0.00017  -0.00153   0.00256   0.00102   0.13313
   D89        2.94938   0.00022   0.01014   0.03172   0.04178   2.99116
   D90       -1.26154   0.00033   0.00864   0.02637   0.03494  -1.22660
   D91        0.92065   0.00025   0.01074   0.03112   0.04178   0.96242
   D92       -1.43075   0.00007   0.01178   0.03218   0.04402  -1.38673
   D93        0.64152   0.00018   0.01028   0.02683   0.03718   0.67870
   D94        2.82370   0.00010   0.01238   0.03158   0.04402   2.86772
   D95        0.67145   0.00040   0.00761   0.03545   0.04307   0.71452
   D96        2.74372   0.00051   0.00611   0.03011   0.03623   2.77995
   D97       -1.35728   0.00042   0.00820   0.03485   0.04307  -1.31421
   D98        1.01001   0.00066  -0.01015   0.01149   0.00174   1.01175
   D99        2.92960   0.00012  -0.02215  -0.00109  -0.02337   2.90623
   D100       0.85630  -0.00012  -0.02034  -0.00511  -0.02552   0.83078
   D101      -1.41038  -0.00005  -0.01682  -0.00390  -0.02077  -1.43114
   D102       1.72338   0.00045   0.01226   0.00948   0.02185   1.74523
   D103      -1.37310   0.00047  -0.00156   0.00994   0.00846  -1.36464
   D104      -2.28726   0.00013   0.01429   0.00854   0.02294  -2.26432
   D105       0.89944   0.00015   0.00047   0.00899   0.00955   0.90899
   D106      -0.16600   0.00004   0.01108   0.00779   0.01869  -0.14731
   D107       3.02070   0.00006  -0.00275   0.00825   0.00530   3.02600
   D108      -0.97596   0.00013   0.01630  -0.00052   0.01645  -0.95951
   D109       1.11355  -0.00003   0.00742   0.01162   0.01904   1.13259
   D110      -3.08232  -0.00002   0.00748   0.01171   0.01919  -3.06313
   D111      -1.00852   0.00002   0.00710   0.01002   0.01712  -0.99140
   D112      -3.13433   0.00001   0.00610   0.00553   0.01163  -3.12270
   D113      -1.04702   0.00001   0.00615   0.00562   0.01178  -1.03524
   D114       1.02678   0.00005   0.00577   0.00393   0.00971   1.03649
   D115      -1.07196   0.00002   0.00683   0.00635   0.01317  -1.05879
   D116       1.01535   0.00002   0.00688   0.00644   0.01332   1.02867
   D117       3.08915   0.00006   0.00650   0.00475   0.01125   3.10040
   D118      -3.10649   0.00005  -0.01260   0.00297  -0.00963  -3.11612
   D119       0.06455  -0.00006  -0.01116  -0.00451  -0.01568   0.04887
   D120      -0.00789  -0.00004   0.00066   0.00240   0.00306  -0.00483
   D121      -3.12004  -0.00015   0.00210  -0.00508  -0.00298  -3.12303
   D122       3.09579   0.00006   0.00993   0.00090   0.01081   3.10660
   D123      -0.05451   0.00028   0.00295   0.01468   0.01763  -0.03688
   D124       0.00013   0.00006  -0.00419   0.00133  -0.00286  -0.00273
   D125       3.13301   0.00028  -0.01116   0.01511   0.00396   3.13697
   D126       0.00530   0.00000   0.00201  -0.00336  -0.00135   0.00395
   D127      -3.12737  -0.00001   0.00133  -0.00300  -0.00167  -3.12903
   D128       3.11729   0.00011   0.00058   0.00415   0.00472   3.12201
   D129      -0.01538   0.00010  -0.00010   0.00450   0.00441  -0.01097
   D130       0.01025  -0.00005   0.00506  -0.00412   0.00094   0.01119
   D131       3.13723   0.00004   0.00000   0.00212   0.00211   3.13935
   D132      -3.12283  -0.00026   0.01187  -0.01759  -0.00572  -3.12855
   D133       0.00415  -0.00017   0.00680  -0.01135  -0.00455  -0.00040
   D134       0.00511   0.00001  -0.00116   0.00056  -0.00060   0.00452
   D135      -3.13637  -0.00001  -0.00053   0.00105   0.00053  -3.13585
   D136       3.13772   0.00002  -0.00049   0.00021  -0.00028   3.13744
   D137      -0.00377   0.00001   0.00015   0.00070   0.00084  -0.00292
   D138      -0.01286   0.00001  -0.00236   0.00316   0.00080  -0.01206
   D139       3.12863   0.00003  -0.00300   0.00267  -0.00032   3.12831
   D140      -3.13973  -0.00008   0.00274  -0.00312  -0.00038  -3.14011
   D141       0.00175  -0.00007   0.00211  -0.00361  -0.00150   0.00026
         Item               Value     Threshold  Converged?
 Maximum Force            0.002100     0.000450     NO 
 RMS     Force            0.000362     0.000300     NO 
 Maximum Displacement     0.135057     0.001800     NO 
 RMS     Displacement     0.022918     0.001200     NO 
 Predicted change in Energy=-1.562347D-04
 GradGradGradGradGradGradGradGradGradGradGradGradGradGradGradGradGradGrad

                          Input orientation:                          
 ---------------------------------------------------------------------
 Center     Atomic      Atomic             Coordinates (Angstroms)
 Number     Number       Type             X           Y           Z
 ---------------------------------------------------------------------
      1          6           0        2.816481   -1.213694   -2.280681
      2          6           0        3.787013   -2.186292   -2.025266
      3          6           0        4.107271   -2.550545   -0.722061
      4          6           0        3.465562   -1.955375    0.367720
      5          6           0        2.504766   -0.991878    0.110247
      6          6           0        2.183658   -0.623735   -1.198515
      7         16           0        0.922336    0.607649   -1.445504
      8          6           0        1.447410    1.867052   -0.304911
      9          6           0        1.725602    1.488815    1.011718
     10         16           0        1.604022   -0.232207    1.441472
     11          6           0        2.055455    2.433150    1.970338
     12          6           0        2.103143    3.775205    1.583113
     13          6           0        1.834309    4.149736    0.270990
     14          6           0        1.499545    3.195371   -0.693361
     15          1           0        1.879027    5.195126   -0.013296
     16          1           0        1.276643    3.489437   -1.713524
     17          1           0        2.270639    2.140932    2.992805
     18          1           0        2.358309    4.528006    2.320634
     19          1           0        2.570295   -0.927892   -3.297607
     20          1           0        3.711160   -2.242447    1.384960
     21          1           0        4.293947   -2.657693   -2.859765
     22          1           0        4.863713   -3.305892   -0.541136
     23          6           0       -0.144426   -0.650543    0.922532
     24          1           0       -0.094916   -1.743172    0.851003
     25          6           0       -0.525831   -0.135726   -0.496496
     26          1           0       -0.741595   -1.030786   -1.089524
     27          6           0       -1.078491   -0.281844    2.076314
     28          1           0       -2.088699   -0.393319    1.675787
     29          6           0       -0.916129   -1.213751    3.272653
     30          1           0        0.072762   -1.140728    3.739074
     31          1           0       -1.656660   -0.960970    4.035985
     32          1           0       -1.084356   -2.251009    2.966660
     33          1           0       -0.954781    0.765351    2.371517
     34          6           0       -1.673428    0.830408   -0.660151
     35          6           0       -2.643717    0.519600   -1.618937
     36          6           0       -1.788814    2.021076    0.065333
     37          6           0       -3.712659    1.381855   -1.843080
     38          1           0       -2.569647   -0.410953   -2.173155
     39          6           0       -2.853085    2.886932   -0.165784
     40          1           0       -1.055328    2.286884    0.817389
     41          6           0       -3.821112    2.565650   -1.115379
     42          1           0       -4.464486    1.122876   -2.581504
     43          1           0       -2.929987    3.805793    0.406529
     44          1           0       -4.657994    3.235481   -1.286723
     45         35           0       -2.353505   -2.874987    0.003125
 ---------------------------------------------------------------------
                    Distance matrix (angstroms):
                    1          2          3          4          5
     1  C    0.000000
     2  C    1.397539   0.000000
     3  C    2.425408   1.390535   0.000000
     4  C    2.825849   2.425496   1.397727   0.000000
     5  C    2.421344   2.762462   2.385414   1.384828   0.000000
     6  C    1.385497   2.386597   2.764035   2.422732   1.396960
     7  S    2.757281   4.043341   4.543278   4.040405   2.735495
     8  C    3.907559   4.986277   5.173397   4.374508   3.076336
     9  C    4.396984   5.194140   4.999476   3.912114   2.752015
    10  S    4.035814   4.538961   4.040027   2.754556   1.777807
    11  C    5.652415   6.348416   6.024631   4.880158   3.923346
    12  C    6.350344   7.169049   7.024633   6.014393   5.005569
    13  C    6.020139   7.016487   7.144667   6.320026   5.187634
    14  C    4.867624   5.997397   6.310040   5.614383   4.380560
    15  H    6.862422   7.885035   8.090911   7.334299   6.219794
    16  H    4.981186   6.213939   6.743652   6.226470   4.991655
    17  H    6.273843   6.797447   6.259664   5.009855   4.263620
    18  H    7.372188   8.124644   7.900807   6.861059   5.947806
    19  H    1.084634   2.163984   3.410094   3.910479   3.409085
    20  H    3.910972   3.411531   2.165956   1.085130   2.155041
    21  H    2.145548   1.084246   2.148513   3.405309   3.846697
    22  H    3.405065   2.148355   1.084199   2.145866   3.368025
    23  C    4.398260   5.148228   4.938788   3.878456   2.791869
    24  H    4.308599   4.851665   4.559030   3.599388   2.805620
    25  C    3.939084   5.014238   5.229519   4.470929   3.207125
    26  H    3.756623   4.766456   5.094723   4.547373   3.461188
    27  C    5.917986   6.642515   6.314272   5.135019   4.148409
    28  H    6.355112   7.171927   6.985223   5.916154   4.889694
    29  C    6.691181   7.150757   6.555861   5.309224   4.663964
    30  H    6.615948   6.936604   6.177910   4.851883   4.370947
    31  H    7.744232   8.238553   7.641247   6.378258   5.721000
    32  H    6.620207   6.975224   6.375687   5.248204   4.756711
    33  H    6.307296   7.108341   6.796305   5.563900   4.491064
    34  C    5.192664   6.385956   6.697100   5.935176   4.622936
    35  C    5.766800   6.988651   7.470343   6.884446   5.637510
    36  C    6.097234   7.291255   7.502235   6.596368   5.245449
    37  C    7.039747   8.307223   8.824498   8.218978   6.935882
    38  H    5.446681   6.601578   7.159941   6.727929   5.594735
    39  C    7.309713   8.560735   8.849981   7.978588   6.620267
    40  H    6.069843   7.179015   7.240376   6.215900   4.891278
    41  C    7.726514   9.016231   9.444015   8.702578   7.360360
    42  H    7.652617   8.907707   9.509289   9.003289   7.764546
    43  H    8.089391   9.323991   9.549856   8.607881   7.255479
    44  H    8.755050  10.062764  10.517928   9.781325   8.433695
    45  Br   5.891046   6.503433   6.509438   5.902555   5.211561
                    6          7          8          9         10
     6  C    0.000000
     7  S    1.779956   0.000000
     8  C    2.746745   1.778412   0.000000
     9  C    3.091571   2.731232   1.397844   0.000000
    10  S    2.731080   3.082966   2.735191   1.778029   0.000000
    11  C    4.404840   4.035392   2.422178   1.385469   2.754564
    12  C    5.205248   4.538749   2.763271   2.386757   4.040859
    13  C    5.006747   4.040350   2.385791   2.764236   4.541419
    14  C    3.912641   2.755938   1.384934   2.422959   4.039396
    15  H    5.946150   4.900146   3.368592   3.848498   5.625649
    16  H    4.243359   2.915832   2.155339   3.410425   4.889971
    17  H    5.021763   4.885434   3.409934   2.155696   2.912525
    18  H    6.241423   5.622724   3.847584   3.369016   4.899134
    19  H    2.155966   2.916152   4.246035   5.012411   4.886362
    20  H    3.409960   4.890001   4.986804   4.243120   2.912780
    21  H    3.368984   4.902077   5.924810   6.227223   5.623105
    22  H    3.848221   5.627445   6.203731   5.937028   4.899373
    23  C    3.149530   2.885935   3.221622   2.842853   1.871196
    24  H    3.262754   3.440219   4.092509   3.712931   2.349054
    25  C    2.841182   1.884253   2.818067   3.159555   2.881197
    26  H    2.955449   2.362172   3.715485   4.104957   3.541975
    27  C    4.634977   4.147011   4.082667   3.483035   2.757057
    28  H    5.154390   4.450924   4.640745   4.304916   3.703653
    29  C    5.472490   5.381306   5.279833   4.403911   3.266162
    30  H    5.394714   5.537006   5.224003   4.133381   2.906741
    31  H    6.500905   6.257676   6.039565   5.156290   4.230206
    32  H    5.538648   5.627248   5.837075   5.069905   3.691766
    33  H    4.952221   4.256534   3.761321   3.091425   2.899583
    34  C    4.157100   2.721100   3.307636   3.844743   4.035795
    35  C    4.978707   3.571353   4.503289   5.191403   5.289102
    36  C    4.936889   3.410387   3.260974   3.678324   4.299114
    37  C    6.261343   4.715998   5.406264   6.142963   6.454500
    38  H    4.856862   3.709578   4.981605   5.674654   5.524219
    39  C    6.225761   4.592017   4.421965   4.930073   5.672575
    40  H    4.798604   3.442625   2.774800   2.899698   3.715836
    41  C    6.799732   5.142280   5.376079   6.037396   6.617974
    42  H    7.011500   5.529359   6.378651   7.166753   7.405901
    43  H    6.953147   5.338403   4.840090   5.235375   6.159042
    44  H    7.855542   6.170153   6.333444   7.005995   7.660336
    45  Br   5.205567   4.995839   6.085127   6.057981   4.971433
                   11         12         13         14         15
    11  C    0.000000
    12  C    1.397615   0.000000
    13  C    2.425563   1.390760   0.000000
    14  C    2.825829   2.425463   1.397445   0.000000
    15  H    3.405061   2.148238   1.084278   2.146047   0.000000
    16  H    3.910643   3.410657   2.164551   1.084847   2.482543
    17  H    1.084958   2.164748   3.410859   3.910786   4.303267
    18  H    2.145425   1.084324   2.149118   3.405519   2.474265
    19  H    6.270001   6.794026   6.249709   4.992985   6.982543
    20  H    4.994521   6.231944   6.754517   6.227401   7.786484
    21  H    7.365964   8.119173   7.886224   6.838154   8.694884
    22  H    6.865160   7.891458   8.088462   7.321695   9.025202
    23  C    3.930209   5.007512   5.232837   4.483838   6.256356
    24  H    4.828942   5.984976   6.227736   5.414478   7.265222
    25  C    4.398571   5.150889   4.952219   3.903474   5.868118
    26  H    5.402324   6.191371   5.943407   4.800006   6.840169
    27  C    4.147776   5.179352   5.602009   5.138910   6.565865
    28  H    5.024908   5.912420   6.164641   5.600629   7.058794
    29  C    4.881212   6.071263   6.733639   6.403523   7.725546
    30  H    4.453325   5.739077   6.566556   6.362699   7.581947
    31  H    5.437531   6.525645   7.244403   7.042976   8.172838
    32  H    5.726466   6.956263   7.533577   7.052329   8.550246
    33  H    3.464682   4.362534   4.862644   4.617596   5.774142
    34  C    4.836613   5.288341   4.918250   3.957513   5.664726
    35  C    6.215045   6.586711   6.066500   5.018272   6.700287
    36  C    4.310134   4.530778   4.207197   3.573218   4.851169
    37  C    6.994177   7.161736   6.549756   5.637176   7.011141
    38  H    6.830010   7.312211   6.794745   5.635041   7.475548
    39  C    5.372402   5.330278   4.874126   4.395322   5.267247
    40  H    3.320792   3.574545   3.481203   3.104044   4.214066
    41  C    6.638769   6.621305   6.034496   5.374388   6.373408
    42  H    8.058891   8.216607   7.548074   6.590143   7.963610
    43  H    5.402248   5.168915   4.778618   4.604686   5.023258
    44  H    7.504837   7.364796   6.738867   6.186192   6.942223
    45  Br   7.175317   8.159848   8.182681   7.223595   9.112701
                   16         17         18         19         20
    16  H    0.000000
    17  H    4.995601   0.000000
    18  H    4.303843   2.481456   0.000000
    19  H    4.867818   7.005481   7.834310   0.000000
    20  H    6.955715   4.886131   6.967405   4.995604   0.000000
    21  H    6.942997   7.834102   9.067387   2.480906   4.304620
    22  H    7.772905   6.991470   8.708429   4.302649   2.483775
    23  C    5.109567   4.232127   5.919101   5.025556   4.196850
    24  H    5.986500   5.026870   6.892446   4.997900   3.875642
    25  C    4.227514   5.017831   6.164810   4.249676   5.092175
    26  H    4.989497   5.983207   7.220718   3.981813   5.236242
    27  C    5.842268   4.233966   5.916583   6.527637   5.221369
    28  H    6.155384   5.211601   6.664169   6.835689   6.094442
    29  C    7.196541   4.635483   6.678029   7.443466   5.102295
    30  H    7.253867   4.019561   6.274571   7.469796   4.471418
    31  H    7.840105   5.112113   7.013648   8.464622   6.122387
    32  H    7.773748   5.526827   7.630487   7.372121   5.049637
    33  H    5.393280   3.561117   5.013655   6.887104   5.638364
    34  C    4.108887   5.533283   6.229945   5.296884   6.528300
    35  C    4.919157   6.931650   7.523816   5.665606   7.552269
    36  C    3.836333   5.006357   5.345064   6.245608   7.082991
    37  C    5.417732   7.730577   8.005712   6.850262   8.869549
    38  H    5.497113   7.525133   8.298929   5.286835   7.447355
    39  C    4.451198   6.065126   6.002835   7.333093   8.473763
    40  H    3.645511   3.976907   4.351470   6.357132   6.599726
    41  C    5.215196   7.359823   7.337730   7.603752   9.279258
    42  H    6.270133   8.801777   9.065121   7.362513   9.690172
    43  H    4.721276   6.042111   5.670227   8.147484   9.035672
    44  H    5.955382   8.216955   7.994508   8.580530  10.353180
    45  Br   7.525341   7.448512   9.076142   6.239377   6.252179
                   21         22         23         24         25
    21  H    0.000000
    22  H    2.474032   0.000000
    23  C    6.167137   5.854457   0.000000
    24  H    5.819645   5.382206   1.096087   0.000000
    25  C    5.930904   6.252930   1.556967   2.141338   0.000000
    26  H    5.580077   6.074234   2.132971   2.165950   1.095158
    27  C    7.672850   7.162800   1.529584   2.145760   2.635552
    28  H    8.150877   7.857090   2.100893   2.545102   2.688442
    29  C    8.175354   7.233852   2.536887   2.611334   3.939664
    30  H    7.978988   6.779479   2.867117   2.954997   4.394132
    31  H    9.264986   8.304455   3.475170   3.632492   4.743752
    32  H    7.939695   6.985481   2.761053   2.390166   4.096318
    33  H    8.162885   7.675509   2.181969   3.056799   3.036682
    34  C    7.253600   7.736753   2.652536   3.376182   1.509031
    35  C    7.730849   8.494560   3.751634   4.209173   2.484908
    36  C    8.212616   8.544033   3.252130   4.201920   2.561751
    37  C    9.025372   9.860233   4.950912   5.487435   3.777858
    38  H    7.254529   8.142420   3.939845   4.128515   2.657842
    39  C    9.438245   9.901562   4.586393   5.484453   3.829092
    40  H    8.159966   8.255893   3.077218   4.143051   2.806367
    41  C    9.807160  10.499093   5.292920   6.026371   4.305732
    42  H    9.543599  10.525796   5.838339   6.252159   4.630804
    43  H   10.228908  10.593200   5.280581   6.247096   4.704358
    44  H   10.832415  11.576198   6.352502   7.083682   5.391128
    45  Br   7.240993   7.250527   3.267030   2.664794   3.330701
                   26         27         28         29         30
    26  H    0.000000
    27  C    3.270619   0.000000
    28  H    3.141337   1.092414   0.000000
    29  C    4.369500   1.525136   2.144297   0.000000
    30  H    4.898023   2.197234   3.080209   1.095805   0.000000
    31  H    5.207021   2.153091   2.465648   1.093143   1.763908
    32  H    4.249596   2.161101   2.475090   1.094456   1.779963
    33  H    3.905171   1.095019   1.764178   2.174944   2.561092
    34  C    2.125256   3.013187   2.669562   4.496558   5.127157
    35  C    2.510387   4.092325   3.463621   5.469618   6.232514
    36  C    3.426985   3.138796   2.917669   4.638166   5.192190
    37  C    3.900756   5.006833   4.262735   6.381886   7.200922
    38  H    2.213644   4.505353   3.878915   5.747646   6.516852
    39  C    4.545349   4.268177   3.838713   5.691244   6.326970
    40  H    3.839489   2.860733   2.998031   4.278100   4.642989
    41  C    4.734812   5.081053   4.421240   6.479014   7.243287
    42  H    4.552382   5.927349   5.105657   7.233382   8.103100
    43  H    5.515408   4.788006   4.466690   6.120957   6.677607
    44  H    5.794661   6.041062   5.342839   7.388175   8.172508
    45  Br   2.682017   3.556425   3.004429   3.938980   4.780349
                   31         32         33         34         35
    31  H    0.000000
    32  H    1.770646   0.000000
    33  H    2.498654   3.077240   0.000000
    34  C    5.026232   4.795403   3.116360   0.000000
    35  C    5.928281   5.579926   4.340118   1.399047   0.000000
    36  C    4.967508   5.211973   2.755166   1.399047   2.412893
    37  C    6.654274   6.575657   5.074327   2.421131   1.391531
    38  H    6.299960   5.657702   4.964427   2.152526   1.085622
    39  C    5.821740   6.272085   3.813472   2.421835   2.785632
    40  H    4.611888   5.021222   2.177266   2.164831   3.403227
    41  C    6.607455   6.881357   4.859566   2.798365   2.413741
    42  H    7.484482   7.320553   6.080977   3.401050   2.146084
    43  H    6.125058   6.829749   4.123943   3.401421   3.870855
    44  H    7.412788   7.807927   5.761775   3.883891   3.397600
    45  Br   4.518076   3.283691   4.562649   3.825231   3.773398
                   36         37         38         39         40
    36  C    0.000000
    37  C    2.784209   0.000000
    38  H    3.396365   2.151648   0.000000
    39  C    1.391329   2.411938   3.871166   0.000000
    40  H    1.083625   3.867632   4.302888   2.135092   0.000000
    41  C    2.412650   1.393800   3.397826   1.393567   3.385686
    42  H    3.869333   1.085166   2.471800   3.397678   4.952752
    43  H    2.145671   3.398350   4.956366   1.085247   2.447497
    44  H    3.396326   2.153862   4.294583   2.153064   4.278589
    45  Br   4.928912   4.834923   3.294598   5.786002   5.384533
                   41         42         43         44         45
    41  C    0.000000
    42  H    2.155238   0.000000
    43  H    2.155983   4.298962   0.000000
    44  H    1.085543   2.485358   2.485631   0.000000
    45  Br   5.745037   5.207634   6.717729   6.656741   0.000000
 Stoichiometry    C22H20BrS2(1+)
 Framework group  C1[X(C22H20BrS2)]
 Deg. of freedom   129
 Full point group                 C1      NOp   1
 Largest Abelian subgroup         C1      NOp   1
 Largest concise Abelian subgroup C1      NOp   1
                         Standard orientation:                         
 ---------------------------------------------------------------------
 Center     Atomic      Atomic             Coordinates (Angstroms)
 Number     Number       Type             X           Y           Z
 ---------------------------------------------------------------------
      1          6           0        2.473226   -1.654504   -2.296586
      2          6           0        3.332243   -2.722846   -2.024832
      3          6           0        3.653898   -3.065426   -0.716106
      4          6           0        3.124991   -2.351921    0.363157
      5          6           0        2.274504   -1.293845    0.089486
      6          6           0        1.952262   -0.947548   -1.224947
      7         16           0        0.835079    0.412215   -1.491762
      8          6           0        1.543479    1.649164   -0.428334
      9          6           0        1.822227    1.298260    0.895725
     10         16           0        1.516229   -0.376087    1.409840
     11          6           0        2.293686    2.237784    1.798247
     12          6           0        2.483686    3.546741    1.346738
     13          6           0        2.213954    3.893060    0.027071
     14          6           0        1.736249    2.943916   -0.880550
     15          1           0        2.370085    4.912528   -0.307543
     16          1           0        1.513087    3.217664   -1.906296
     17          1           0        2.509485    1.966881    2.826437
     18          1           0        2.850849    4.295469    2.039815
     19          1           0        2.226105   -1.386066   -3.318008
     20          1           0        3.371392   -2.621535    1.384969
     21          1           0        3.750859   -3.286573   -2.851006
     22          1           0        4.323096   -3.896206   -0.522545
     23          6           0       -0.286361   -0.607254    0.964186
     24          1           0       -0.367093   -1.700157    0.942940
     25          6           0       -0.655269   -0.113117   -0.465458
     26          1           0       -0.994776   -1.001351   -1.008732
     27          6           0       -1.129568   -0.081134    2.126867
     28          1           0       -2.159453   -0.089874    1.762683
     29          6           0       -1.034580   -0.972863    3.360494
     30          1           0       -0.027996   -0.996892    3.792929
     31          1           0       -1.713055   -0.601537    4.132989
     32          1           0       -1.333293   -1.995313    3.109096
     33          1           0       -0.874265    0.955961    2.368364
     34          6           0       -1.687530    0.973696   -0.639955
     35          6           0       -2.720828    0.738257   -1.553298
     36          6           0       -1.637557    2.200029    0.031567
     37          6           0       -3.689272    1.710106   -1.785646
     38          1           0       -2.775419   -0.217714   -2.064878
     39          6           0       -2.601192    3.174598   -0.208056
     40          1           0       -0.851876    2.409802    0.747769
     41          6           0       -3.633141    2.928898   -1.111795
     42          1           0       -4.491878    1.509864   -2.488008
     43          1           0       -2.550133    4.120088    0.322228
     44          1           0       -4.391804    3.684753   -1.289321
     45         35           0       -2.770843   -2.593204    0.217972
 ---------------------------------------------------------------------
 Rotational constants (GHZ):           0.1913257           0.1631312           0.1193173
 Standard basis: 6-31+G(d,p) (6D, 7F)
 There are   598 symmetry adapted cartesian basis functions of A   symmetry.
 There are   598 symmetry adapted basis functions of A   symmetry.
   598 basis functions,  1043 primitive gaussians,   598 cartesian basis functions
   109 alpha electrons      109 beta electrons
       nuclear repulsion energy      3078.2172371734 Hartrees.
 NAtoms=   45 NActive=   45 NUniq=   45 SFac= 1.00D+00 NAtFMM=   60 NAOKFM=F Big=F
 Integral buffers will be    131072 words long.
 Raffenetti 2 integral format.
 Two-electron integral symmetry is turned on.
 Nuclear repulsion after empirical dispersion term =     3078.1740541076 Hartrees.
 ------------------------------------------------------------------------------
 Polarizable Continuum Model (PCM)
 =================================
 Model                : PCM.
 Atomic radii         : SMD-Coulomb.
 Polarization charges : Total charges.
 Charge compensation  : None.
 Solution method      : Matrix inversion.
 Cavity type          : VdW (van der Waals Surface) (Alpha=1.000).
 Cavity algorithm     : GePol (No added spheres)
                        Default sphere list used, NSphG=   45.
                        Lebedev-Laikov grids with approx.  5.0 points / Ang**2.
                        Smoothing algorithm: York/Karplus (Gamma=1.0000).
                        Polarization charges: spherical gaussians, with
                                              point-specific exponents (IZeta= 3).
                        Self-potential: point-specific (ISelfS= 7).
                        Self-field    : sphere-specific E.n sum rule (ISelfD= 2).
 1st derivatives      : Analytical E(r).r(x)/FMM algorithm (CHGder, D1EAlg=3).
                        Cavity 1st derivative terms included.
 Solvent              : Dichloromethane, Eps=   8.930000 Eps(inf)=   2.028346
 ------------------------------------------------------------------------------
 ------------------------------------------------------------------------------
 Atomic radii for non-electrostatic terms: SMD-CDS.
 ------------------------------------------------------------------------------
 Nuclear repulsion after PCM non-electrostatic terms =     3078.1581717456 Hartrees.
 One-electron integrals computed using PRISM.
 NBasis=   598 RedAO= T EigKep=  1.10D-06  NBF=   598
 NBsUse=   594 1.00D-06 EigRej=  8.21D-07 NBFU=   594
 Initial guess from the checkpoint file:  "/home/osl/gaussian/scratch/Gau-1550738.chk"
 B after Tr=     0.000000    0.000000    0.000000
         Rot=    0.999948   -0.001404    0.001348   -0.010030 Ang=  -1.17 deg.
 ExpMin= 3.50D-02 ExpMax= 5.74D+05 ExpMxC= 5.74D+03 IAcc=3 IRadAn=         5 AccDes= 0.00D+00
 Harris functional with IExCor= 4639 and IRadAn=       5 diagonalized for initial guess.
 HarFok:  IExCor= 4639 AccDes= 0.00D+00 IRadAn=         5 IDoV= 1 UseB2=F ITyADJ=14
 ICtDFT=  3500011 ScaDFX=  1.000000  1.000000  1.000000  1.000000
 FoFCou: FMM=F IPFlag=           0 FMFlag=      100000 FMFlg1=           0
         NFxFlg=           0 DoJE=T BraDBF=F KetDBF=T FulRan=T
         wScrn=  0.000000 ICntrl=       500 IOpCl=  0 I1Cent=   200000004 NGrid=           0
         NMat0=    1 NMatS0=      1 NMatT0=    0 NMatD0=    1 NMtDS0=    0 NMtDT0=    0
 Petite list used in FoFCou.
 Requested convergence on RMS density matrix=1.00D-08 within 128 cycles.
 Requested convergence on MAX density matrix=1.00D-06.
 Requested convergence on             energy=1.00D-06.
 No special actions if energy rises.
 Inv3:  Mode=1 IEnd=    33547008.
 Iteration    1 A*A^-1 deviation from unit magnitude is 3.55D-15 for   2431.
 Iteration    1 A*A^-1 deviation from orthogonality  is 2.75D-15 for    933    389.
 Iteration    1 A^-1*A deviation from unit magnitude is 3.66D-15 for     91.
 Iteration    1 A^-1*A deviation from orthogonality  is 3.34D-15 for    999    933.
 Error on total polarization charges =  0.05150
 SCF Done:  E(RwB97XD) =  -4218.05989027     A.U. after   16 cycles
            NFock= 16  Conv=0.74D-08     -V/T= 2.0064
 SMD-CDS (non-electrostatic) energy       (kcal/mol) =      -9.97
 (included in total energy above)
 D1PCM: PCM CHGder 1st derivatives, ID1Alg=3 FixD1E=F DoIter=F DoCFld=F I1PDM=0.
 Calling FoFJK, ICntrl=      2127 FMM=F ISym2X=0 I1Cent= 0 IOpClX= 0 NMat=1 NMatS=1 NMatT=0.
 ***** Axes restored to original set *****
 -------------------------------------------------------------------
 Center     Atomic                   Forces (Hartrees/Bohr)
 Number     Number              X              Y              Z
 -------------------------------------------------------------------
      1        6           0.000022312    0.000031759   -0.000024624
      2        6           0.000010124   -0.000001186   -0.000038189
      3        6          -0.000034834   -0.000016297    0.000034645
      4        6          -0.000069561   -0.000083499   -0.000065947
      5        6          -0.000050655    0.000010735   -0.000005418
      6        6          -0.000035122    0.000017450    0.000016616
      7       16          -0.000032853   -0.000130964    0.000288088
      8        6           0.000029087   -0.000048707   -0.000051254
      9        6           0.000263486   -0.000041487   -0.000059901
     10       16           0.000013887    0.000192420    0.000338834
     11        6          -0.000018164    0.000014862   -0.000009736
     12        6          -0.000020760    0.000038226    0.000043056
     13        6           0.000012759   -0.000004916    0.000016459
     14        6          -0.000037842    0.000056961    0.000031453
     15        1           0.000006664   -0.000007844   -0.000038005
     16        1           0.000027637   -0.000024488    0.000014018
     17        1          -0.000037408    0.000040591    0.000000383
     18        1           0.000001711    0.000018960   -0.000050323
     19        1          -0.000072779   -0.000038158   -0.000035435
     20        1          -0.000003551   -0.000038310   -0.000145459
     21        1           0.000023281   -0.000007142    0.000060529
     22        1           0.000009048   -0.000006672    0.000031711
     23        6           0.000280553    0.000077800   -0.000193389
     24        1          -0.000066365    0.000284569    0.000276957
     25        6           0.000272324    0.000317927   -0.000086515
     26        1          -0.000114068   -0.000541599   -0.000253717
     27        6           0.000001583   -0.000133485   -0.000170943
     28        1          -0.000121465    0.000196422   -0.000201425
     29        6          -0.000003493   -0.000031228    0.000091519
     30        1          -0.000072767    0.000030708   -0.000004630
     31        1          -0.000010083    0.000030217    0.000001416
     32        1           0.000055783    0.000029535    0.000082567
     33        1          -0.000207565    0.000000666    0.000032188
     34        6          -0.000209326   -0.000160963    0.000494978
     35        6          -0.000036351    0.000026218   -0.000158479
     36        6          -0.000074874   -0.000063466   -0.000111387
     37        6           0.000072164   -0.000057519   -0.000082257
     38        1          -0.000041880   -0.000065077    0.000240344
     39        6          -0.000090193   -0.000000622    0.000001182
     40        1           0.000285106    0.000049561    0.000129469
     41        6           0.000048302    0.000033502    0.000032760
     42        1           0.000012377   -0.000047791   -0.000015327
     43        1          -0.000016565    0.000007751   -0.000039775
     44        1          -0.000006241   -0.000019074   -0.000046037
     45       35           0.000036577    0.000063653   -0.000371000
 -------------------------------------------------------------------
 Cartesian Forces:  Max     0.000541599 RMS     0.000126869

 GradGradGradGradGradGradGradGradGradGradGradGradGradGradGradGradGradGrad
 Berny optimization.
 Using GEDIIS/GDIIS optimizer.
 FormGI is forming the generalized inverse of G from B-inverse, IUseBI=4.
 Internal  Forces:  Max     0.000573207 RMS     0.000130694
 Search for a local minimum.
 Step number   4 out of a maximum of  270
 All quantities printed in internal units (Hartrees-Bohrs-Radians)
 Mixed Optimization -- En-DIIS/RFO-DIIS
 Swapping is turned off.
 Update second derivatives using D2CorX and points    2    3    4
 DE= -1.39D-04 DEPred=-1.56D-04 R= 8.91D-01
 TightC=F SS=  1.41D+00  RLast= 1.66D-01 DXNew= 1.3409D+00 4.9759D-01
 Trust test= 8.91D-01 RLast= 1.66D-01 DXMaxT set to 7.97D-01
 ITU=  1  1  1  0
     Eigenvalues ---    0.00221   0.00301   0.00434   0.00747   0.00988
     Eigenvalues ---    0.01071   0.01153   0.01348   0.01514   0.01590
     Eigenvalues ---    0.01677   0.01715   0.01778   0.01797   0.01818
     Eigenvalues ---    0.01831   0.02045   0.02075   0.02127   0.02273
     Eigenvalues ---    0.02347   0.02365   0.02440   0.02551   0.02611
     Eigenvalues ---    0.02643   0.02680   0.02717   0.02795   0.02814
     Eigenvalues ---    0.02836   0.02944   0.02993   0.03029   0.03052
     Eigenvalues ---    0.03265   0.03491   0.03715   0.04391   0.04499
     Eigenvalues ---    0.04610   0.04712   0.05764   0.06066   0.07076
     Eigenvalues ---    0.07699   0.07938   0.08754   0.10089   0.10476
     Eigenvalues ---    0.10912   0.11050   0.11112   0.11205   0.11583
     Eigenvalues ---    0.11702   0.11728   0.12281   0.12298   0.12359
     Eigenvalues ---    0.12403   0.12448   0.12473   0.12547   0.12861
     Eigenvalues ---    0.13712   0.14256   0.14583   0.14792   0.15257
     Eigenvalues ---    0.16113   0.16397   0.16554   0.17731   0.17813
     Eigenvalues ---    0.18432   0.19169   0.19344   0.19463   0.19521
     Eigenvalues ---    0.19808   0.20381   0.21615   0.21838   0.22801
     Eigenvalues ---    0.23290   0.25923   0.27117   0.27916   0.28204
     Eigenvalues ---    0.28726   0.29114   0.31480   0.32525   0.33958
     Eigenvalues ---    0.34037   0.34179   0.34703   0.35043   0.35389
     Eigenvalues ---    0.35827   0.36395   0.36647   0.36743   0.36821
     Eigenvalues ---    0.36919   0.36990   0.37015   0.37087   0.37121
     Eigenvalues ---    0.37172   0.37289   0.37296   0.37400   0.40619
     Eigenvalues ---    0.41532   0.42771   0.42850   0.43327   0.47078
     Eigenvalues ---    0.47777   0.48210   0.48240   0.48416   0.48732
     Eigenvalues ---    0.52117   0.52368   0.52438   0.57578
 En-DIIS/RFO-DIIS/Sim-DIIS IScMMF=       -3 using points:     4    3    2    1
 RFO step:  Lambda=-6.21131360D-05.
 DidBck=F Rises=F RFO-DIIS coefs:    1.20103   -0.15809   -0.02460   -0.01835
 Iteration  1 RMS(Cart)=  0.01410202 RMS(Int)=  0.00008870
 Iteration  2 RMS(Cart)=  0.00011262 RMS(Int)=  0.00003068
 Iteration  3 RMS(Cart)=  0.00000001 RMS(Int)=  0.00003068
 Variable       Old X    -DE/DX   Delta X   Delta X   Delta X     New X
                                 (Linear)    (Quad)   (Total)
    R1        2.64097  -0.00005   0.00009  -0.00005   0.00004   2.64101
    R2        2.61821   0.00003   0.00006   0.00007   0.00014   2.61834
    R3        2.04966   0.00005  -0.00010   0.00010   0.00001   2.04967
    R4        2.62773  -0.00003  -0.00001  -0.00009  -0.00010   2.62763
    R5        2.04893  -0.00002   0.00003  -0.00006  -0.00004   2.04889
    R6        2.64132   0.00000   0.00001   0.00001   0.00002   2.64134
    R7        2.04884   0.00001  -0.00001   0.00003   0.00002   2.04886
    R8        2.61695   0.00004  -0.00003  -0.00002  -0.00006   2.61689
    R9        2.05060  -0.00014   0.00014  -0.00031  -0.00017   2.05043
   R10        2.63987   0.00002   0.00005   0.00013   0.00017   2.64004
   R11        3.35957   0.00031  -0.00049   0.00209   0.00160   3.36117
   R12        3.36363  -0.00026   0.00072  -0.00072   0.00000   3.36363
   R13        3.36071   0.00002   0.00035  -0.00067  -0.00030   3.36041
   R14        3.56072  -0.00026   0.00102  -0.00451  -0.00350   3.55722
   R15        2.64154   0.00005  -0.00007   0.00011   0.00007   2.64161
   R16        2.61715   0.00001   0.00003   0.00010   0.00013   2.61728
   R17        3.35999   0.00007  -0.00016  -0.00006  -0.00021   3.35978
   R18        2.61816   0.00007  -0.00011   0.00015   0.00004   2.61820
   R19        3.53605   0.00014  -0.00097  -0.00075  -0.00173   3.53432
   R20        2.64111   0.00004  -0.00004   0.00005   0.00001   2.64112
   R21        2.05027  -0.00001   0.00002  -0.00001   0.00001   2.05028
   R22        2.62816  -0.00003   0.00001   0.00000   0.00001   2.62817
   R23        2.04907  -0.00002   0.00006  -0.00005   0.00001   2.04908
   R24        2.64079  -0.00004   0.00003  -0.00011  -0.00008   2.64071
   R25        2.04899   0.00000   0.00004   0.00001   0.00004   2.04903
   R26        2.05006  -0.00003   0.00004  -0.00005  -0.00001   2.05006
   R27        2.07130  -0.00012  -0.00005  -0.00073  -0.00071   2.07059
   R28        2.94224  -0.00042   0.00050  -0.00037   0.00008   2.94232
   R29        2.89050   0.00007   0.00004  -0.00056  -0.00052   2.88997
   R30        5.03573   0.00029  -0.01641   0.00589  -0.01048   5.02525
   R31        2.06955   0.00044   0.00043   0.00233   0.00268   2.07223
   R32        2.85166  -0.00017  -0.00017   0.00006  -0.00011   2.85154
   R33        5.06828  -0.00035   0.00469  -0.02407  -0.01940   5.04888
   R34        2.06436   0.00016   0.00012   0.00050   0.00062   2.06498
   R35        2.88209   0.00012   0.00021   0.00009   0.00030   2.88239
   R36        2.06929  -0.00002   0.00010  -0.00020  -0.00010   2.06919
   R37        2.07077  -0.00006  -0.00004  -0.00013  -0.00017   2.07060
   R38        2.06574   0.00001   0.00000  -0.00003  -0.00003   2.06571
   R39        2.06822  -0.00005   0.00001   0.00004   0.00005   2.06827
   R40        2.64382  -0.00007  -0.00010  -0.00010  -0.00019   2.64362
   R41        2.64382  -0.00003  -0.00019  -0.00008  -0.00026   2.64356
   R42        2.62961  -0.00014   0.00010  -0.00018  -0.00008   2.62953
   R43        2.05153  -0.00008  -0.00007  -0.00033  -0.00040   2.05113
   R44        2.62923   0.00011  -0.00018   0.00020   0.00002   2.62925
   R45        2.04775   0.00030  -0.00008   0.00066   0.00057   2.04833
   R46        2.63390   0.00006   0.00001   0.00014   0.00015   2.63405
   R47        2.05067   0.00001  -0.00002   0.00002   0.00000   2.05067
   R48        2.63346   0.00005   0.00006   0.00002   0.00008   2.63354
   R49        2.05082  -0.00001  -0.00001  -0.00001  -0.00002   2.05080
   R50        2.05138   0.00000  -0.00001   0.00002   0.00001   2.05139
    A1        2.06097  -0.00003   0.00007   0.00000   0.00007   2.06104
    A2        2.10872   0.00004  -0.00031   0.00019  -0.00012   2.10861
    A3        2.11348  -0.00001   0.00024  -0.00018   0.00006   2.11354
    A4        2.11009  -0.00006   0.00016  -0.00037  -0.00021   2.10987
    A5        2.07899   0.00006  -0.00023   0.00044   0.00022   2.07921
    A6        2.09411   0.00000   0.00007  -0.00007   0.00000   2.09410
    A7        2.10998   0.00005  -0.00012   0.00017   0.00005   2.11003
    A8        2.09391  -0.00002   0.00004   0.00014   0.00018   2.09409
    A9        2.07930  -0.00003   0.00008  -0.00031  -0.00023   2.07907
   A10        2.05989   0.00010  -0.00013   0.00052   0.00038   2.06028
   A11        2.11104  -0.00014   0.00024  -0.00108  -0.00084   2.11019
   A12        2.11225   0.00004  -0.00011   0.00057   0.00046   2.11271
   A13        2.11416  -0.00023   0.00041  -0.00094  -0.00053   2.11363
   A14        2.10552   0.00025  -0.00058   0.00028  -0.00030   2.10522
   A15        2.06287  -0.00002   0.00021   0.00048   0.00069   2.06356
   A16        2.11128   0.00017  -0.00038   0.00062   0.00024   2.11152
   A17        2.10582  -0.00020   0.00065  -0.00065  -0.00001   2.10581
   A18        2.06599   0.00003  -0.00023  -0.00006  -0.00031   2.06568
   A19        1.76368   0.00006  -0.00036   0.00115   0.00080   1.76448
   A20        1.77400  -0.00022   0.00052  -0.00462  -0.00410   1.76990
   A21        1.75512   0.00020  -0.00054   0.00346   0.00288   1.75800
   A22        2.06148   0.00004  -0.00012   0.00048   0.00036   2.06184
   A23        2.10649  -0.00003   0.00025  -0.00050  -0.00025   2.10624
   A24        2.11323  -0.00002  -0.00007   0.00004  -0.00003   2.11319
   A25        2.06685  -0.00005   0.00012   0.00026   0.00037   2.06722
   A26        2.11141  -0.00005   0.00014  -0.00023  -0.00010   2.11131
   A27        2.10458   0.00010  -0.00021  -0.00008  -0.00030   2.10428
   A28        1.77009  -0.00001  -0.00017   0.00128   0.00110   1.77119
   A29        1.74186  -0.00037   0.00063  -0.00550  -0.00486   1.73700
   A30        1.78571   0.00013   0.00012   0.00125   0.00134   1.78705
   A31        2.06114   0.00002  -0.00004   0.00015   0.00010   2.06124
   A32        2.11262   0.00002  -0.00016   0.00012  -0.00004   2.11258
   A33        2.10943  -0.00004   0.00020  -0.00026  -0.00006   2.10937
   A34        2.10993  -0.00001  -0.00002  -0.00001  -0.00003   2.10991
   A35        2.07858   0.00005  -0.00011   0.00023   0.00012   2.07870
   A36        2.09466  -0.00003   0.00013  -0.00023  -0.00010   2.09457
   A37        2.11000   0.00000   0.00003  -0.00006  -0.00002   2.10998
   A38        2.09328   0.00003  -0.00008   0.00022   0.00014   2.09342
   A39        2.07990  -0.00003   0.00004  -0.00016  -0.00012   2.07977
   A40        2.06063   0.00005  -0.00003   0.00010   0.00007   2.06070
   A41        2.11298  -0.00003   0.00003  -0.00019  -0.00017   2.11282
   A42        2.10951  -0.00001   0.00001   0.00010   0.00010   2.10961
   A43        1.77088  -0.00017   0.00112  -0.00202  -0.00088   1.77000
   A44        1.99077   0.00007  -0.00005   0.00071   0.00067   1.99144
   A45        1.88339   0.00047  -0.00010   0.00644   0.00636   1.88975
   A46        1.85584   0.00010  -0.00039   0.00028  -0.00015   1.85569
   A47        1.89346   0.00012  -0.00098  -0.00275  -0.00374   1.88973
   A48        2.04675  -0.00054   0.00044  -0.00306  -0.00265   2.04410
   A49        1.98872   0.00016   0.00692   0.00310   0.00994   1.99866
   A50        1.98363   0.00010  -0.00018   0.00100   0.00082   1.98446
   A51        1.77331  -0.00023   0.00065   0.00115   0.00186   1.77517
   A52        1.85175   0.00041   0.00155   0.00290   0.00444   1.85619
   A53        1.84580   0.00017   0.00006  -0.00074  -0.00081   1.84499
   A54        2.09074  -0.00057  -0.00078  -0.00420  -0.00496   2.08578
   A55        1.89094   0.00015  -0.00118   0.00064  -0.00052   1.89042
   A56        2.04855   0.00006   0.00201   0.00874   0.01047   2.05901
   A57        1.83750  -0.00020  -0.00096  -0.00179  -0.00275   1.83475
   A58        1.95994   0.00022  -0.00013   0.00120   0.00106   1.96100
   A59        1.94430   0.00007   0.00041   0.00145   0.00185   1.94615
   A60        1.90043   0.00014  -0.00082   0.00145   0.00063   1.90106
   A61        1.87644  -0.00006   0.00016  -0.00188  -0.00172   1.87472
   A62        1.93998  -0.00017   0.00120  -0.00061   0.00058   1.94055
   A63        1.97059  -0.00003   0.00051  -0.00062  -0.00012   1.97048
   A64        1.91170  -0.00003  -0.00014  -0.00014  -0.00028   1.91142
   A65        1.92136   0.00013   0.00001   0.00090   0.00091   1.92227
   A66        1.87413   0.00000  -0.00015  -0.00007  -0.00022   1.87392
   A67        1.89745  -0.00005   0.00006  -0.00011  -0.00005   1.89739
   A68        1.88627  -0.00002  -0.00032   0.00004  -0.00029   1.88598
   A69        2.04825  -0.00020   0.00061   0.00023   0.00079   2.04904
   A70        2.15479   0.00007  -0.00041  -0.00052  -0.00098   2.15381
   A71        2.07972   0.00013   0.00006   0.00024   0.00027   2.08000
   A72        2.10074   0.00003  -0.00012  -0.00003  -0.00014   2.10061
   A73        2.08629  -0.00011   0.00014  -0.00085  -0.00072   2.08557
   A74        2.09592   0.00008   0.00000   0.00084   0.00084   2.09675
   A75        2.10201  -0.00013   0.00019  -0.00013   0.00007   2.10208
   A76        2.10926  -0.00001  -0.00040  -0.00029  -0.00070   2.10856
   A77        2.07191   0.00014   0.00022   0.00041   0.00063   2.07254
   A78        2.09666  -0.00005   0.00000  -0.00012  -0.00011   2.09654
   A79        2.08741  -0.00001   0.00004  -0.00016  -0.00012   2.08729
   A80        2.09909   0.00006  -0.00005   0.00028   0.00023   2.09932
   A81        2.09563  -0.00001  -0.00018  -0.00016  -0.00034   2.09529
   A82        2.08692   0.00003   0.00008   0.00034   0.00041   2.08734
   A83        2.10056  -0.00002   0.00010  -0.00017  -0.00008   2.10048
   A84        2.09154   0.00004   0.00006   0.00019   0.00025   2.09178
   A85        2.09631  -0.00005   0.00004  -0.00028  -0.00025   2.09606
   A86        2.09534   0.00001  -0.00010   0.00009   0.00000   2.09534
   A87        0.83414   0.00005   0.00108   0.00141   0.00233   0.83647
    D1        0.00009   0.00001  -0.00038   0.00160   0.00122   0.00131
    D2       -3.13984   0.00000  -0.00030   0.00026  -0.00005  -3.13989
    D3        3.13759   0.00006  -0.00073   0.00385   0.00312   3.14071
    D4       -0.00234   0.00004  -0.00065   0.00250   0.00185  -0.00049
    D5       -0.00178   0.00001   0.00067   0.00062   0.00128  -0.00050
    D6       -3.12787   0.00004  -0.00133   0.00778   0.00646  -3.12141
    D7       -3.13926  -0.00003   0.00102  -0.00164  -0.00062  -3.13988
    D8        0.01783   0.00000  -0.00098   0.00553   0.00456   0.02239
    D9        0.00188  -0.00002  -0.00010  -0.00182  -0.00192  -0.00004
   D10       -3.14004  -0.00001   0.00021  -0.00175  -0.00154  -3.14157
   D11       -3.14139   0.00000  -0.00018  -0.00047  -0.00064   3.14115
   D12       -0.00012   0.00001   0.00014  -0.00040  -0.00026  -0.00038
   D13       -0.00211   0.00000   0.00030  -0.00022   0.00008  -0.00203
   D14        3.13618   0.00000   0.00049  -0.00056  -0.00007   3.13611
   D15        3.13980  -0.00001  -0.00001  -0.00029  -0.00030   3.13950
   D16       -0.00509  -0.00001   0.00018  -0.00063  -0.00045  -0.00554
   D17        0.00042   0.00003  -0.00002   0.00245   0.00243   0.00285
   D18        3.10292   0.00002   0.00110  -0.00292  -0.00183   3.10110
   D19       -3.13787   0.00003  -0.00021   0.00279   0.00258  -3.13528
   D20       -0.03537   0.00002   0.00091  -0.00258  -0.00167  -0.03704
   D21        0.00154  -0.00003  -0.00048  -0.00269  -0.00317  -0.00163
   D22        3.12798  -0.00006   0.00148  -0.00971  -0.00823   3.11975
   D23       -3.10188  -0.00003  -0.00155   0.00255   0.00101  -3.10088
   D24        0.02455  -0.00006   0.00040  -0.00446  -0.00405   0.02050
   D25        2.31300   0.00008  -0.00158   0.01000   0.00843   2.32144
   D26       -2.14084   0.00012  -0.00134   0.01021   0.00885  -2.13198
   D27       -0.86656   0.00006  -0.00049   0.00476   0.00427  -0.86228
   D28        0.96279   0.00010  -0.00025   0.00497   0.00469   0.96748
   D29       -2.31174  -0.00001   0.00194  -0.00555  -0.00362  -2.31536
   D30        2.16763  -0.00018   0.00247  -0.00833  -0.00583   2.16180
   D31        0.84496   0.00002   0.00000   0.00143   0.00142   0.84638
   D32       -0.95885  -0.00015   0.00053  -0.00135  -0.00079  -0.95964
   D33       -0.88344  -0.00001  -0.00053   0.00156   0.00104  -0.88240
   D34        2.32508   0.00002  -0.00126   0.00112  -0.00013   2.32495
   D35        0.93547  -0.00018  -0.00020  -0.00214  -0.00234   0.93313
   D36       -2.13919  -0.00014  -0.00093  -0.00258  -0.00351  -2.14271
   D37        0.82347   0.00026  -0.00135   0.00709   0.00571   0.82917
   D38       -1.15076   0.00015  -0.00171   0.00690   0.00526  -1.14550
   D39       -3.12613  -0.00007  -0.00120   0.00474   0.00353  -3.12260
   D40       -0.98713   0.00020  -0.00096   0.00611   0.00513  -0.98200
   D41       -2.96135   0.00008  -0.00133   0.00592   0.00468  -2.95667
   D42        1.34646  -0.00014  -0.00082   0.00376   0.00295   1.34941
   D43        0.04485  -0.00004   0.00056  -0.00144  -0.00089   0.04397
   D44       -3.06851   0.00005  -0.00069   0.00086   0.00017  -3.06834
   D45        3.11925  -0.00007   0.00131  -0.00103   0.00028   3.11953
   D46        0.00589   0.00002   0.00006   0.00128   0.00134   0.00722
   D47        3.06888  -0.00002   0.00066   0.00005   0.00070   3.06959
   D48       -0.06117  -0.00004   0.00064  -0.00036   0.00027  -0.06090
   D49       -0.00378   0.00001  -0.00010  -0.00042  -0.00052  -0.00430
   D50       -3.13384   0.00000  -0.00012  -0.00083  -0.00095  -3.13479
   D51        0.82798  -0.00006  -0.00002  -0.00155  -0.00158   0.82640
   D52       -0.96652   0.00030  -0.00068   0.00359   0.00291  -0.96361
   D53       -2.34173  -0.00016   0.00123  -0.00385  -0.00263  -2.34436
   D54        2.14695   0.00020   0.00057   0.00129   0.00186   2.14881
   D55       -0.00082  -0.00003   0.00005  -0.00110  -0.00106  -0.00188
   D56        3.14054  -0.00005  -0.00019  -0.00136  -0.00155   3.13899
   D57       -3.11357   0.00006  -0.00123   0.00125   0.00001  -3.11356
   D58        0.02779   0.00005  -0.00147   0.00099  -0.00048   0.02731
   D59        0.98796  -0.00001  -0.00048   0.00050  -0.00001   0.98795
   D60       -0.99959  -0.00005  -0.00065   0.00104   0.00040  -0.99919
   D61        2.97635   0.00022  -0.00112  -0.00111  -0.00223   2.97412
   D62        2.80457  -0.00009  -0.00045   0.00065   0.00016   2.80472
   D63        0.81702  -0.00013  -0.00062   0.00119   0.00056   0.81759
   D64       -1.49022   0.00014  -0.00109  -0.00096  -0.00207  -1.49229
   D65       -0.00620   0.00002  -0.00010   0.00012   0.00002  -0.00618
   D66        3.14020   0.00002  -0.00018   0.00050   0.00032   3.14052
   D67        3.13563   0.00003   0.00013   0.00037   0.00050   3.13613
   D68       -0.00116   0.00003   0.00005   0.00076   0.00081  -0.00035
   D69        0.00837   0.00001   0.00006   0.00073   0.00079   0.00915
   D70       -3.13798   0.00000  -0.00012   0.00055   0.00043  -3.13754
   D71       -3.13808   0.00002   0.00013   0.00034   0.00048  -3.13760
   D72       -0.00123   0.00000  -0.00004   0.00017   0.00012  -0.00111
   D73       -0.00325  -0.00003   0.00004  -0.00057  -0.00053  -0.00377
   D74        3.12683  -0.00001   0.00006  -0.00016  -0.00010   3.12674
   D75       -3.14013  -0.00002   0.00022  -0.00039  -0.00018  -3.14030
   D76       -0.01005   0.00000   0.00024   0.00002   0.00025  -0.00979
   D77       -3.08975   0.00029  -0.00186   0.01207   0.01030  -3.07946
   D78       -1.00348   0.00033  -0.00156   0.01206   0.01059  -0.99289
   D79        1.21258  -0.00020  -0.00190   0.00680   0.00496   1.21754
   D80        0.12117  -0.00005   0.00125  -0.00526  -0.00399   0.11717
   D81        2.05138  -0.00017   0.00197  -0.00386  -0.00187   2.04952
   D82       -2.09257  -0.00022  -0.00014  -0.00658  -0.00671  -2.09928
   D83       -1.81540   0.00007   0.00017  -0.00334  -0.00318  -1.81857
   D84        0.11482  -0.00006   0.00089  -0.00195  -0.00105   0.11377
   D85        2.25405  -0.00011  -0.00122  -0.00467  -0.00589   2.24816
   D86        2.34687   0.00020   0.00150   0.00204   0.00354   2.35041
   D87       -2.00610   0.00007   0.00222   0.00344   0.00567  -2.00043
   D88        0.13313   0.00002   0.00011   0.00072   0.00083   0.13396
   D89        2.99116  -0.00009   0.01026   0.00327   0.01351   3.00468
   D90       -1.22660   0.00007   0.00861   0.00455   0.01315  -1.21345
   D91        0.96242   0.00007   0.01042   0.00580   0.01620   0.97862
   D92       -1.38673  -0.00001   0.01103   0.00269   0.01374  -1.37299
   D93        0.67870   0.00015   0.00939   0.00397   0.01338   0.69207
   D94        2.86772   0.00014   0.01119   0.00521   0.01642   2.88414
   D95        0.71452  -0.00016   0.01001  -0.00123   0.00878   0.72330
   D96        2.77995   0.00000   0.00837   0.00005   0.00842   2.78837
   D97       -1.31421  -0.00001   0.01017   0.00129   0.01147  -1.30275
   D98        1.01175  -0.00022  -0.00168  -0.00743  -0.00903   1.00272
   D99        2.90623  -0.00003  -0.00887   0.00362  -0.00531   2.90092
   D100       0.83078  -0.00012  -0.00898   0.00230  -0.00672   0.82406
   D101      -1.43114   0.00038  -0.00728   0.00756   0.00025  -1.43089
   D102       1.74523   0.00012   0.00742   0.00644   0.01389   1.75912
   D103      -1.36464   0.00011   0.00216   0.00859   0.01077  -1.35387
   D104      -2.26432   0.00019   0.00804   0.00713   0.01520  -2.24912
   D105       0.90899   0.00017   0.00277   0.00928   0.01208   0.92107
   D106      -0.14731   0.00014   0.00649   0.00358   0.01002  -0.13729
   D107       3.02600   0.00012   0.00122   0.00574   0.00690   3.03290
   D108      -0.95951   0.00037   0.00638   0.00235   0.00892  -0.95059
   D109       1.13259   0.00008   0.00513   0.00440   0.00953   1.14212
   D110      -3.06313   0.00004   0.00517   0.00382   0.00899  -3.05414
   D111      -0.99140   0.00007   0.00469   0.00432   0.00902  -0.98238
   D112      -3.12270   0.00005   0.00336   0.00381   0.00717  -3.11554
   D113      -1.03524   0.00001   0.00340   0.00322   0.00662  -1.02862
   D114       1.03649   0.00004   0.00293   0.00373   0.00665   1.04314
   D115      -1.05879  -0.00004   0.00376   0.00204   0.00580  -1.05299
   D116       1.02867  -0.00008   0.00380   0.00146   0.00526   1.03392
   D117       3.10040  -0.00005   0.00333   0.00196   0.00529   3.10568
   D118      -3.11612   0.00001  -0.00448   0.00259  -0.00190  -3.11802
   D119       0.04887   0.00011  -0.00536   0.00443  -0.00094   0.04793
   D120      -0.00483   0.00002   0.00054   0.00052   0.00106  -0.00377
   D121      -3.12303   0.00012  -0.00034   0.00236   0.00202  -3.12101
   D122       3.10660  -0.00001   0.00417  -0.00258   0.00158   3.10818
   D123      -0.03688   0.00004   0.00441  -0.00123   0.00317  -0.03371
   D124      -0.00273  -0.00002  -0.00121  -0.00039  -0.00160  -0.00433
   D125       3.13697   0.00003  -0.00097   0.00096  -0.00001   3.13696
   D126       0.00395  -0.00001   0.00018  -0.00032  -0.00014   0.00381
   D127      -3.12903   0.00002  -0.00001   0.00023   0.00022  -3.12881
   D128       3.12201  -0.00011   0.00107  -0.00219  -0.00113   3.12088
   D129      -0.01097  -0.00007   0.00088  -0.00164  -0.00076  -0.01173
   D130       0.01119   0.00000   0.00115   0.00006   0.00121   0.01240
   D131       3.13935   0.00002   0.00044   0.00046   0.00090   3.14025
   D132      -3.12855  -0.00005   0.00092  -0.00126  -0.00035  -3.12890
   D133      -0.00040  -0.00003   0.00021  -0.00086  -0.00066  -0.00105
   D134       0.00452  -0.00001  -0.00024  -0.00002  -0.00026   0.00426
   D135      -3.13585   0.00001   0.00003  -0.00004  -0.00001  -3.13586
   D136       3.13744  -0.00005  -0.00006  -0.00057  -0.00063   3.13681
   D137      -0.00292  -0.00003   0.00022  -0.00060  -0.00038  -0.00331
   D138      -0.01206   0.00002  -0.00042   0.00015  -0.00027  -0.01233
   D139       3.12831   0.00000  -0.00069   0.00017  -0.00052   3.12779
   D140      -3.14011  -0.00001   0.00030  -0.00026   0.00004  -3.14007
   D141       0.00026  -0.00002   0.00002  -0.00023  -0.00021   0.00005
         Item               Value     Threshold  Converged?
 Maximum Force            0.000573     0.000450     NO 
 RMS     Force            0.000131     0.000300     YES
 Maximum Displacement     0.060878     0.001800     NO 
 RMS     Displacement     0.014104     0.001200     NO 
 Predicted change in Energy=-3.117946D-05
 GradGradGradGradGradGradGradGradGradGradGradGradGradGradGradGradGradGrad

                          Input orientation:                          
 ---------------------------------------------------------------------
 Center     Atomic      Atomic             Coordinates (Angstroms)
 Number     Number       Type             X           Y           Z
 ---------------------------------------------------------------------
      1          6           0        2.816944   -1.209408   -2.280345
      2          6           0        3.778702   -2.190867   -2.025527
      3          6           0        4.092295   -2.561710   -0.722619
      4          6           0        3.454209   -1.962941    0.367332
      5          6           0        2.503655   -0.989123    0.110829
      6          6           0        2.187186   -0.616523   -1.197897
      7         16           0        0.929936    0.619096   -1.444490
      8          6           0        1.455835    1.875436   -0.301154
      9          6           0        1.731959    1.494834    1.015267
     10         16           0        1.605902   -0.226174    1.443328
     11          6           0        2.062121    2.437374    1.975576
     12          6           0        2.113528    3.779799    1.590087
     13          6           0        1.847958    4.156503    0.277915
     14          6           0        1.511951    3.204151   -0.687934
     15          1           0        1.895890    5.202073   -0.005273
     16          1           0        1.291487    3.499826   -1.708158
     17          1           0        2.274314    2.143534    2.998209
     18          1           0        2.369280    4.531191    2.328847
     19          1           0        2.573832   -0.920459   -3.297125
     20          1           0        3.695165   -2.255786    1.383940
     21          1           0        4.283150   -2.664776   -2.860087
     22          1           0        4.840884   -3.324879   -0.541776
     23          6           0       -0.140177   -0.643325    0.918788
     24          1           0       -0.090095   -1.735572    0.847583
     25          6           0       -0.517368   -0.129034   -0.501602
     26          1           0       -0.729991   -1.026065   -1.095412
     27          6           0       -1.084967   -0.280351    2.065264
     28          1           0       -2.090604   -0.407660    1.657133
     29          6           0       -0.918875   -1.203249    3.268258
     30          1           0        0.062683   -1.108616    3.745939
     31          1           0       -1.673057   -0.960724    4.021466
     32          1           0       -1.063547   -2.245330    2.966546
     33          1           0       -0.979494    0.770306    2.355006
     34          6           0       -1.670776    0.830513   -0.662564
     35          6           0       -2.648136    0.509141   -1.610473
     36          6           0       -1.786248    2.023782    0.058356
     37          6           0       -3.723672    1.364459   -1.829323
     38          1           0       -2.573997   -0.424505   -2.159040
     39          6           0       -2.856794    2.883208   -0.167792
     40          1           0       -1.046561    2.296913    0.802107
     41          6           0       -3.831600    2.551629   -1.106913
     42          1           0       -4.481013    1.097216   -2.559121
     43          1           0       -2.933530    3.804766    0.400171
     44          1           0       -4.673652    3.215991   -1.274198
     45         35           0       -2.321290   -2.887722   -0.027584
 ---------------------------------------------------------------------
                    Distance matrix (angstroms):
                    1          2          3          4          5
     1  C    0.000000
     2  C    1.397560   0.000000
     3  C    2.425233   1.390480   0.000000
     4  C    2.825617   2.425494   1.397738   0.000000
     5  C    2.421650   2.762960   2.385674   1.384798   0.000000
     6  C    1.385568   2.386724   2.763889   2.422422   1.397050
     7  S    2.757331   4.043385   4.543032   4.039996   2.735321
     8  C    3.909741   4.990390   5.178496   4.378756   3.077882
     9  C    4.398996   5.198074   5.004696   3.916908   2.753827
    10  S    4.037216   4.540268   4.040818   2.755062   1.778653
    11  C    5.655231   6.354218   6.032637   4.887446   3.925954
    12  C    6.353520   7.175954   7.034121   6.022592   5.008295
    13  C    6.023008   7.023014   7.153497   6.327372   5.189926
    14  C    4.870142   6.002795   6.317004   5.620035   4.382357
    15  H    6.865229   7.891893   8.100316   7.341976   6.222039
    16  H    4.983101   6.218597   6.749670   6.231120   4.992869
    17  H    6.276925   6.803539   6.268089   5.017649   4.266509
    18  H    7.375604   8.132227   7.911351   6.870107   5.950759
    19  H    1.084637   2.163935   3.409915   3.910253   3.409368
    20  H    3.910647   3.411108   2.165385   1.085039   2.155212
    21  H    2.145683   1.084227   2.148446   3.405282   3.847175
    22  H    3.405022   2.148425   1.084212   2.145745   3.368128
    23  C    4.393115   5.140184   4.928310   3.868475   2.786077
    24  H    4.302518   4.840418   4.543174   3.583913   2.797773
    25  C    3.930492   5.002971   5.216872   4.460009   3.200220
    26  H    3.744119   4.748705   5.074607   4.530440   3.451500
    27  C    5.913744   6.636258   6.307213   5.130127   4.147334
    28  H    6.342756   7.154758   6.966447   5.901477   4.882251
    29  C    6.689049   7.146102   6.548614   5.302487   4.661429
    30  H    6.626629   6.949092   6.190094   4.862849   4.380256
    31  H    7.741755   8.234139   7.636019   6.375421   5.721784
    32  H    6.607663   6.954936   6.347656   5.219748   4.738998
    33  H    6.310205   7.113230   6.804201   5.574873   4.501583
    34  C    5.188268   6.378340   6.687584   5.927018   4.618993
    35  C    5.767949   6.983306   7.460015   6.874701   5.634593
    36  C    6.091996   7.285226   7.496262   6.591799   5.242483
    37  C    7.043285   8.304484   8.816402   8.210899   6.934201
    38  H    5.449131   6.595047   7.146356   6.714805   5.590497
    39  C    7.307782   8.557291   8.845609   7.974978   6.618685
    40  H    6.059907   7.170694   7.234560   6.212272   4.886711
    41  C    7.728226   9.013979   9.438328   8.696997   7.359028
    42  H    7.658877   8.906128   9.500637   8.994244   7.763185
    43  H    8.086721   9.321249   9.547507   8.606435   7.254521
    44  H    8.758169  10.061854  10.513226   9.776405   8.432973
    45  Br   5.856032   6.456569   6.459367   5.862386   5.186900
                    6          7          8          9         10
     6  C    0.000000
     7  S    1.779955   0.000000
     8  C    2.747523   1.778251   0.000000
     9  C    3.092435   2.731403   1.397879   0.000000
    10  S    2.732460   3.083976   2.735416   1.777918   0.000000
    11  C    4.406003   4.035447   2.422160   1.385490   2.754253
    12  C    5.206335   4.538677   2.763323   2.386855   4.040673
    13  C    5.007482   4.040136   2.385865   2.764350   4.541436
    14  C    3.913254   2.755655   1.385003   2.423028   4.039584
    15  H    5.946702   4.899805   3.368636   3.848636   5.625691
    16  H    4.243463   2.915278   2.155300   3.410433   4.890174
    17  H    5.023227   4.885575   3.409924   2.155695   2.912034
    18  H    6.242599   5.622657   3.847639   3.369145   4.898920
    19  H    2.156068   2.916312   4.247680   5.013892   4.887823
    20  H    3.409848   4.889934   4.992107   4.249381   2.913395
    21  H    3.369165   4.902221   5.929196   6.231315   5.624395
    22  H    3.848090   5.627197   6.209648   5.943015   4.899768
    23  C    3.146060   2.885122   3.221749   2.843576   1.870281
    24  H    3.259183   3.440716   4.092538   3.712616   2.347254
    25  C    2.834976   1.882399   2.819859   3.161851   2.881052
    26  H    2.947568   2.363000   3.718519   4.107444   3.541387
    27  C    4.633381   4.145746   4.086933   3.491252   2.762338
    28  H    5.147263   4.449489   4.650230   4.317807   3.707128
    29  C    5.471600   5.380431   5.278091   4.402560   3.264895
    30  H    5.403442   5.538743   5.217701   4.125652   2.908994
    31  H    6.500900   6.256842   6.043079   5.163441   4.235319
    32  H    5.528369   5.624602   5.831454   5.060747   3.677382
    33  H    4.957245   4.254992   3.769260   3.109955   2.916916
    34  C    4.155042   2.723933   3.316350   3.851629   4.035838
    35  C    4.981735   3.583607   4.519254   5.201089   5.288027
    36  C    4.933312   3.407249   3.265326   3.684188   4.299666
    37  C    6.265879   4.728607   5.424360   6.154071   6.453272
    38  H    4.861022   3.725216   4.998101   5.683427   5.521589
    39  C    6.225028   4.592982   4.430819   4.938001   5.672708
    40  H    4.790121   3.430570   2.767095   2.899818   3.716543
    41  C    6.802298   5.149842   5.391053   6.047615   6.617125
    42  H    7.018170   5.545211   6.399234   7.178814   7.404154
    43  H    6.951500   5.336444   4.845688   5.242224   6.159796
    44  H    7.859077   6.178435   6.349371   7.016829   7.659390
    45  Br   5.182117   4.987571   6.085161   6.059963   4.966916
                   11         12         13         14         15
    11  C    0.000000
    12  C    1.397623   0.000000
    13  C    2.425557   1.390765   0.000000
    14  C    2.825761   2.425416   1.397405   0.000000
    15  H    3.405137   2.148349   1.084301   2.145955   0.000000
    16  H    3.910574   3.410654   2.164572   1.084844   2.482492
    17  H    1.084963   2.164721   3.410838   3.910723   4.303343
    18  H    2.145512   1.084328   2.149067   3.405439   2.474327
    19  H    6.272022   6.796259   6.251668   4.994785   6.984360
    20  H    5.004259   6.242784   6.764090   6.234581   7.796599
    21  H    7.372146   8.126736   7.893482   6.844129   8.702659
    22  H    6.874747   7.903148   8.099419   7.330170   9.037131
    23  C    3.931618   5.009376   5.234668   4.484881   6.258445
    24  H    4.828859   5.985531   6.228733   5.415277   7.266527
    25  C    4.401888   5.155167   4.956636   3.906786   5.872891
    26  H    5.405763   6.196276   5.949022   4.804901   6.846412
    27  C    4.159114   5.190470   5.610912   5.144495   6.574922
    28  H    5.043882   5.934141   6.184343   5.614528   7.079889
    29  C    4.879703   6.069802   6.732344   6.401996   7.724445
    30  H    4.439142   5.722785   6.552548   6.352918   7.566838
    31  H    5.448328   6.536236   7.252429   7.047617   8.181202
    32  H    5.716602   6.949145   7.529214   7.048777   8.547150
    33  H    3.489198   4.382800   4.875974   4.624974   5.786130
    34  C    4.845236   5.300347   4.932363   3.970460   5.680112
    35  C    6.226103   6.604107   6.089674   5.041873   6.726696
    36  C    4.319345   4.542912   4.219498   3.581667   4.864537
    37  C    7.007411   7.183254   6.578679   5.665596   7.045134
    38  H    6.839517   7.328371   6.817483   5.659176   7.501799
    39  C    5.384099   5.347720   4.894346   4.411290   5.290704
    40  H    3.325758   3.578551   3.480100   3.096657   4.213055
    41  C    6.652123   6.642797   6.062240   5.399524   6.406450
    42  H    8.072924   8.240155   7.580494   6.622396   8.002305
    43  H    5.413704   5.185492   4.795967   4.615952   5.043823
    44  H    7.519170   7.388357   6.769418   6.213335   6.979511
    45  Br   7.182172   8.169474   8.191280   7.227774   9.123041
                   16         17         18         19         20
    16  H    0.000000
    17  H    4.995535   0.000000
    18  H    4.303808   2.481526   0.000000
    19  H    4.869101   7.007781   7.836701   0.000000
    20  H    6.961739   4.896805   6.979533   4.995283   0.000000
    21  H    6.948331   7.840593   9.075785   2.481010   4.304041
    22  H    7.780442   7.001594   8.721648   4.302640   2.482744
    23  C    5.110402   4.233243   5.921255   5.021610   4.186436
    24  H    5.987485   5.026240   6.893112   4.993948   3.858302
    25  C    4.230409   5.020630   6.169431   4.242266   5.081709
    26  H    4.994549   5.985812   7.225934   3.971642   5.219330
    27  C    5.846023   4.246219   5.928932   6.523171   5.216915
    28  H    6.167023   5.230639   6.688349   6.823825   6.079911
    29  C    7.195091   4.633610   6.676696   7.441990   5.093903
    30  H    7.245335   4.003361   6.255875   7.479707   4.482182
    31  H    7.843062   5.124960   7.026135   8.461646   6.119765
    32  H    7.772121   5.514023   7.623136   7.363381   5.014986
    33  H    5.396011   3.589810   5.035795   6.887045   5.652666
    34  C    4.122318   5.539767   6.242244   5.293724   6.519720
    35  C    4.947158   6.938422   7.541193   5.670758   7.539814
    36  C    3.843401   5.014503   5.358231   6.240040   7.079390
    37  C    5.452182   7.738724   8.027617   6.858122   8.858350
    38  H    5.526811   7.529818   8.314809   5.295408   7.430255
    39  C    4.467794   6.074450   6.021702   7.331596   8.470259
    40  H    3.635230   3.984294   4.357855   6.345268   6.599209
    41  C    5.244673   7.368904   7.360300   7.608021   9.271881
    42  H    6.310185   8.809832   9.089055   7.374720   9.676788
    43  H    4.731681   6.052366   5.689225   8.144248   9.035357
    44  H    5.987635   8.226655   8.019637   8.586529  10.346165
    45  Br   7.528430   7.455772   9.088151   6.206628   6.212042
                   21         22         23         24         25
    21  H    0.000000
    22  H    2.474140   0.000000
    23  C    6.158894   5.842512   0.000000
    24  H    5.808228   5.363839   1.095710   0.000000
    25  C    5.919241   6.239062   1.557008   2.140987   0.000000
    26  H    5.561568   6.051918   2.133394   2.165201   1.096578
    27  C    7.665588   7.154126   1.529309   2.142471   2.633223
    28  H    8.131702   7.835234   2.098775   2.533920   2.685673
    29  C    8.170296   7.224437   2.537695   2.613410   3.940430
    30  H    7.992093   6.791725   2.872357   2.969323   4.397459
    31  H    9.259372   8.297218   3.475208   3.630384   4.741884
    32  H    7.919138   6.952414   2.759048   2.386936   4.099398
    33  H    8.166542   7.683664   2.183009   3.056596   3.030277
    34  C    7.245370   7.725516   2.648699   3.371037   1.508970
    35  C    7.725154   8.480993   3.743688   4.198136   2.485365
    36  C    8.205942   8.537401   3.250131   4.199114   2.560904
    37  C    9.022550   9.848822   4.942140   5.475299   3.778062
    38  H    7.247810   8.124541   3.929934   4.114419   2.657843
    39  C    9.434372   9.896184   4.582259   5.478935   3.828570
    40  H    8.150819   8.250611   3.078985   4.144615   2.804447
    41  C    9.804778  10.491173   5.285622   6.016561   4.305403
    42  H    9.542207  10.512962   5.828223   6.237826   4.631151
    43  H   10.225689  10.590591   5.278001   6.243447   4.703808
    44  H   10.831564  11.569176   6.344754   7.073113   5.390807
    45  Br   7.189673   7.193902   3.269586   2.659248   3.330043
                   26         27         28         29         30
    26  H    0.000000
    27  C    3.266798   0.000000
    28  H    3.132123   1.092741   0.000000
    29  C    4.371348   1.525295   2.145141   0.000000
    30  H    4.906509   2.197224   3.080762   1.095715   0.000000
    31  H    5.203468   2.153017   2.463796   1.093129   1.763684
    32  H    4.254100   2.161923   2.479201   1.094483   1.779878
    33  H    3.898023   1.094968   1.763291   2.175460   2.559527
    34  C    2.125868   3.003037   2.662766   4.489199   5.118594
    35  C    2.510264   4.071589   3.439276   5.452031   6.217462
    36  C    3.427598   3.135044   2.925856   4.633523   5.179647
    37  C    3.900686   4.983570   4.238242   6.359665   7.178867
    38  H    2.212134   4.481376   3.846704   5.727254   6.502989
    39  C    4.546007   4.258405   3.840210   5.679885   6.306766
    40  H    3.839659   2.870424   3.022551   4.283613   4.636184
    41  C    4.734977   5.062293   4.407768   6.459505   7.218935
    42  H    4.552024   5.900487   5.074989   7.206893   8.078654
    43  H    5.516273   4.783084   4.476049   6.112689   6.656785
    44  H    5.794779   6.021219   5.328761   7.366271   8.144746
    45  Br   2.671751   3.564673   3.007025   3.958130   4.805000
                   31         32         33         34         35
    31  H    0.000000
    32  H    1.770472   0.000000
    33  H    2.500916   3.078166   0.000000
    34  C    5.014845   4.795829   3.096324   0.000000
    35  C    5.901696   5.571996   4.310173   1.398944   0.000000
    36  C    4.962492   5.215859   2.738002   1.398910   2.412878
    37  C    6.621422   6.565608   5.039061   2.420910   1.391489
    38  H    6.268802   5.645219   4.934230   2.151818   1.085411
    39  C    5.807488   6.272297   3.788550   2.421775   2.785868
    40  H    4.622658   5.031606   2.178652   2.164540   3.403192
    41  C    6.579985   6.875028   4.826231   2.798007   2.413694
    42  H    7.444720   7.306482   6.042859   3.400807   2.145973
    43  H    6.116572   6.832772   4.104580   3.401489   3.871082
    44  H    7.381909   7.800180   5.727067   3.883538   3.397475
    45  Br   4.530821   3.310499   4.567091   3.827746   3.761787
                   36         37         38         39         40
    36  C    0.000000
    37  C    2.784178   0.000000
    38  H    3.395807   2.151943   0.000000
    39  C    1.391338   2.412211   3.871177   0.000000
    40  H    1.083929   3.867921   4.302043   2.135740   0.000000
    41  C    2.412455   1.393879   3.397928   1.393607   3.386101
    42  H    3.869298   1.085168   2.472329   3.397987   4.953038
    43  H    2.145925   3.398538   4.956365   1.085236   2.448637
    44  H    3.396199   2.153787   4.294731   2.153104   4.279198
    45  Br   4.941309   4.826384   3.267170   5.797418   5.403125
                   41         42         43         44         45
    41  C    0.000000
    42  H    2.155450   0.000000
    43  H    2.155964   4.299179   0.000000
    44  H    1.085547   2.485427   2.485597   0.000000
    45  Br   5.747393   5.191610   6.734033   6.659052   0.000000
 Stoichiometry    C22H20BrS2(1+)
 Framework group  C1[X(C22H20BrS2)]
 Deg. of freedom   129
 Full point group                 C1      NOp   1
 Largest Abelian subgroup         C1      NOp   1
 Largest concise Abelian subgroup C1      NOp   1
                         Standard orientation:                         
 ---------------------------------------------------------------------
 Center     Atomic      Atomic             Coordinates (Angstroms)
 Number     Number       Type             X           Y           Z
 ---------------------------------------------------------------------
      1          6           0        2.442363   -1.689562   -2.290979
      2          6           0        3.282353   -2.771877   -2.014961
      3          6           0        3.599040   -3.113694   -0.704883
      4          6           0        3.085924   -2.384113    0.371265
      5          6           0        2.256010   -1.310885    0.093610
      6          6           0        1.936459   -0.967252   -1.222275
      7         16           0        0.835912    0.405016   -1.494152
      8          6           0        1.561523    1.639748   -0.440064
      9          6           0        1.840386    1.293737    0.885296
     10         16           0        1.515965   -0.373257    1.411485
     11          6           0        2.325080    2.233465    1.780598
     12          6           0        2.529546    3.537161    1.320251
     13          6           0        2.260825    3.878176   -0.001008
     14          6           0        1.768879    2.929198   -0.901102
     15          1           0        2.428588    4.893431   -0.342802
     16          1           0        1.546438    3.198886   -1.928076
     17          1           0        2.539650    1.966774    2.810151
     18          1           0        2.907474    4.285916    2.007494
     19          1           0        2.196766   -1.423466   -3.313384
     20          1           0        3.328886   -2.653800    1.393785
     21          1           0        3.689029   -3.347830   -2.838636
     22          1           0        4.252239   -3.956253   -0.507545
     23          6           0       -0.288470   -0.589551    0.969694
     24          1           0       -0.379252   -1.681421    0.957109
     25          6           0       -0.654869   -0.103429   -0.463384
     26          1           0       -1.002543   -0.994656   -0.999408
     27          6           0       -1.133011   -0.051454    2.125543
     28          1           0       -2.162310   -0.069493    1.759072
     29          6           0       -1.036083   -0.926254    3.371277
     30          1           0       -0.031961   -0.934000    3.809763
     31          1           0       -1.722721   -0.551645    4.134905
     32          1           0       -1.322888   -1.955135    3.132448
     33          1           0       -0.884464    0.990332    2.353272
     34          6           0       -1.683800    0.986419   -0.638094
     35          6           0       -2.731280    0.745360   -1.533481
     36          6           0       -1.618907    2.219434    0.019486
     37          6           0       -3.698483    1.719094   -1.762835
     38          1           0       -2.797496   -0.216531   -2.031977
     39          6           0       -2.580940    3.196231   -0.217544
     40          1           0       -0.821321    2.432826    0.721786
     41          6           0       -3.626820    2.945179   -1.103686
     42          1           0       -4.512263    1.514495   -2.450942
     43          1           0       -2.518039    4.147457    0.301060
     44          1           0       -4.384558    3.702504   -1.278912
     45         35           0       -2.771247   -2.581352    0.222205
 ---------------------------------------------------------------------
 Rotational constants (GHZ):           0.1911380           0.1636320           0.1193351
 Standard basis: 6-31+G(d,p) (6D, 7F)
 There are   598 symmetry adapted cartesian basis functions of A   symmetry.
 There are   598 symmetry adapted basis functions of A   symmetry.
   598 basis functions,  1043 primitive gaussians,   598 cartesian basis functions
   109 alpha electrons      109 beta electrons
       nuclear repulsion energy      3078.5651976531 Hartrees.
 NAtoms=   45 NActive=   45 NUniq=   45 SFac= 1.00D+00 NAtFMM=   60 NAOKFM=F Big=F
 Integral buffers will be    131072 words long.
 Raffenetti 2 integral format.
 Two-electron integral symmetry is turned on.
 Nuclear repulsion after empirical dispersion term =     3078.5220230454 Hartrees.
 ------------------------------------------------------------------------------
 Polarizable Continuum Model (PCM)
 =================================
 Model                : PCM.
 Atomic radii         : SMD-Coulomb.
 Polarization charges : Total charges.
 Charge compensation  : None.
 Solution method      : Matrix inversion.
 Cavity type          : VdW (van der Waals Surface) (Alpha=1.000).
 Cavity algorithm     : GePol (No added spheres)
                        Default sphere list used, NSphG=   45.
                        Lebedev-Laikov grids with approx.  5.0 points / Ang**2.
                        Smoothing algorithm: York/Karplus (Gamma=1.0000).
                        Polarization charges: spherical gaussians, with
                                              point-specific exponents (IZeta= 3).
                        Self-potential: point-specific (ISelfS= 7).
                        Self-field    : sphere-specific E.n sum rule (ISelfD= 2).
 1st derivatives      : Analytical E(r).r(x)/FMM algorithm (CHGder, D1EAlg=3).
                        Cavity 1st derivative terms included.
 Solvent              : Dichloromethane, Eps=   8.930000 Eps(inf)=   2.028346
 ------------------------------------------------------------------------------
 ------------------------------------------------------------------------------
 Atomic radii for non-electrostatic terms: SMD-CDS.
 ------------------------------------------------------------------------------
 Nuclear repulsion after PCM non-electrostatic terms =     3078.5061363344 Hartrees.
 One-electron integrals computed using PRISM.
 NBasis=   598 RedAO= T EigKep=  1.10D-06  NBF=   598
 NBsUse=   594 1.00D-06 EigRej=  8.21D-07 NBFU=   594
 Initial guess from the checkpoint file:  "/home/osl/gaussian/scratch/Gau-1550738.chk"
 B after Tr=     0.000000    0.000000    0.000000
         Rot=    0.999988    0.002581   -0.001417    0.003901 Ang=   0.56 deg.
 ExpMin= 3.50D-02 ExpMax= 5.74D+05 ExpMxC= 5.74D+03 IAcc=3 IRadAn=         5 AccDes= 0.00D+00
 Harris functional with IExCor= 4639 and IRadAn=       5 diagonalized for initial guess.
 HarFok:  IExCor= 4639 AccDes= 0.00D+00 IRadAn=         5 IDoV= 1 UseB2=F ITyADJ=14
 ICtDFT=  3500011 ScaDFX=  1.000000  1.000000  1.000000  1.000000
 FoFCou: FMM=F IPFlag=           0 FMFlag=      100000 FMFlg1=           0
         NFxFlg=           0 DoJE=T BraDBF=F KetDBF=T FulRan=T
         wScrn=  0.000000 ICntrl=       500 IOpCl=  0 I1Cent=   200000004 NGrid=           0
         NMat0=    1 NMatS0=      1 NMatT0=    0 NMatD0=    1 NMtDS0=    0 NMtDT0=    0
 Petite list used in FoFCou.
 Requested convergence on RMS density matrix=1.00D-08 within 128 cycles.
 Requested convergence on MAX density matrix=1.00D-06.
 Requested convergence on             energy=1.00D-06.
 No special actions if energy rises.
 Inv3:  Mode=1 IEnd=    33386688.
 Iteration    1 A*A^-1 deviation from unit magnitude is 3.77D-15 for    246.
 Iteration    1 A*A^-1 deviation from orthogonality  is 2.80D-15 for   1634    206.
 Iteration    1 A^-1*A deviation from unit magnitude is 3.55D-15 for    246.
 Iteration    1 A^-1*A deviation from orthogonality  is 2.44D-15 for   2239    631.
 Error on total polarization charges =  0.05164
 SCF Done:  E(RwB97XD) =  -4218.05993127     A.U. after   16 cycles
            NFock= 16  Conv=0.34D-08     -V/T= 2.0064
 SMD-CDS (non-electrostatic) energy       (kcal/mol) =      -9.97
 (included in total energy above)
 D1PCM: PCM CHGder 1st derivatives, ID1Alg=3 FixD1E=F DoIter=F DoCFld=F I1PDM=0.
 Calling FoFJK, ICntrl=      2127 FMM=F ISym2X=0 I1Cent= 0 IOpClX= 0 NMat=1 NMatS=1 NMatT=0.
 ***** Axes restored to original set *****
 -------------------------------------------------------------------
 Center     Atomic                   Forces (Hartrees/Bohr)
 Number     Number              X              Y              Z
 -------------------------------------------------------------------
      1        6          -0.000036574   -0.000023731    0.000058529
      2        6          -0.000001638    0.000014623   -0.000007752
      3        6           0.000025910    0.000058496    0.000025198
      4        6           0.000047602    0.000003782    0.000051617
      5        6          -0.000050109   -0.000009357    0.000066636
      6        6           0.000041254    0.000030453    0.000066598
      7       16          -0.000098784   -0.000155166    0.000032094
      8        6          -0.000021924   -0.000076309    0.000044911
      9        6           0.000215131   -0.000079004   -0.000056658
     10       16          -0.000229521   -0.000053193   -0.000173948
     11        6          -0.000036497    0.000008802    0.000006478
     12        6           0.000000595    0.000016348    0.000006485
     13        6          -0.000011136    0.000020210   -0.000020692
     14        6           0.000018032   -0.000000971    0.000004059
     15        1          -0.000000957   -0.000018080   -0.000014052
     16        1           0.000006031   -0.000011399   -0.000017007
     17        1           0.000008927    0.000055512   -0.000014473
     18        1          -0.000015281    0.000010159   -0.000023361
     19        1           0.000003518   -0.000020992    0.000015746
     20        1           0.000023945    0.000045310    0.000037970
     21        1           0.000007543   -0.000010337    0.000028277
     22        1          -0.000016495   -0.000018150    0.000022610
     23        6          -0.000000124    0.000144409   -0.000039105
     24        1           0.000071778   -0.000055125    0.000123217
     25        6          -0.000194765   -0.000233058   -0.000089229
     26        1           0.000214318    0.000207289    0.000151282
     27        6           0.000024483   -0.000035111   -0.000064117
     28        1          -0.000021975    0.000066975   -0.000076154
     29        6          -0.000023626    0.000110167   -0.000039377
     30        1           0.000004219   -0.000017073    0.000000276
     31        1          -0.000017273    0.000023651   -0.000006670
     32        1           0.000042806    0.000009855    0.000097256
     33        1          -0.000004006   -0.000099494    0.000022732
     34        6          -0.000077221    0.000038043    0.000106775
     35        6           0.000112665    0.000073133   -0.000111228
     36        6           0.000131450    0.000143845   -0.000050765
     37        6          -0.000001983    0.000011127    0.000006446
     38        1          -0.000148401   -0.000052930   -0.000032713
     39        6          -0.000085615   -0.000026591   -0.000026278
     40        1           0.000057860    0.000124933    0.000175178
     41        6           0.000005448   -0.000032056   -0.000026921
     42        1           0.000009074   -0.000026765   -0.000021599
     43        1           0.000011649    0.000005920   -0.000030139
     44        1          -0.000000616   -0.000002533   -0.000041624
     45       35           0.000010281   -0.000165616   -0.000166509
 -------------------------------------------------------------------
 Cartesian Forces:  Max     0.000233058 RMS     0.000075830

 GradGradGradGradGradGradGradGradGradGradGradGradGradGradGradGradGradGrad
 Berny optimization.
 Using GEDIIS/GDIIS optimizer.
 FormGI is forming the generalized inverse of G from B-inverse, IUseBI=4.
 Internal  Forces:  Max     0.000283754 RMS     0.000066050
 Search for a local minimum.
 Step number   5 out of a maximum of  270
 All quantities printed in internal units (Hartrees-Bohrs-Radians)
 Mixed Optimization -- En-DIIS/RFO-DIIS
 Swapping is turned off.
 Update second derivatives using D2CorX and points    2    3    4    5
 DE= -4.10D-05 DEPred=-3.12D-05 R= 1.32D+00
 TightC=F SS=  1.41D+00  RLast= 7.11D-02 DXNew= 1.3409D+00 2.1338D-01
 Trust test= 1.32D+00 RLast= 7.11D-02 DXMaxT set to 7.97D-01
 ITU=  1  1  1  1  0
     Eigenvalues ---    0.00217   0.00317   0.00346   0.00743   0.01017
     Eigenvalues ---    0.01131   0.01156   0.01364   0.01503   0.01587
     Eigenvalues ---    0.01659   0.01722   0.01779   0.01799   0.01824
     Eigenvalues ---    0.01832   0.01983   0.02081   0.02118   0.02252
     Eigenvalues ---    0.02348   0.02367   0.02445   0.02554   0.02604
     Eigenvalues ---    0.02642   0.02680   0.02722   0.02795   0.02813
     Eigenvalues ---    0.02862   0.02944   0.02981   0.03026   0.03036
     Eigenvalues ---    0.03074   0.03521   0.03691   0.04390   0.04475
     Eigenvalues ---    0.04567   0.04711   0.05846   0.06073   0.07075
     Eigenvalues ---    0.07833   0.08170   0.08809   0.10095   0.10442
     Eigenvalues ---    0.10910   0.11019   0.11055   0.11142   0.11582
     Eigenvalues ---    0.11719   0.11793   0.12279   0.12297   0.12353
     Eigenvalues ---    0.12398   0.12448   0.12470   0.12545   0.13039
     Eigenvalues ---    0.13735   0.14138   0.14667   0.14923   0.15262
     Eigenvalues ---    0.16133   0.16431   0.16560   0.17801   0.18053
     Eigenvalues ---    0.18584   0.19169   0.19342   0.19458   0.19507
     Eigenvalues ---    0.19807   0.20369   0.21737   0.21856   0.22823
     Eigenvalues ---    0.23409   0.25828   0.27106   0.27934   0.28546
     Eigenvalues ---    0.28873   0.29066   0.31516   0.32513   0.33939
     Eigenvalues ---    0.34093   0.34200   0.34699   0.35040   0.35388
     Eigenvalues ---    0.35824   0.36393   0.36647   0.36751   0.36822
     Eigenvalues ---    0.36923   0.36983   0.37018   0.37087   0.37122
     Eigenvalues ---    0.37172   0.37288   0.37297   0.37400   0.40598
     Eigenvalues ---    0.41575   0.42793   0.42847   0.43378   0.47118
     Eigenvalues ---    0.47781   0.48206   0.48237   0.48416   0.48752
     Eigenvalues ---    0.52121   0.52389   0.52473   0.57718
 En-DIIS/RFO-DIIS/Sim-DIIS IScMMF=       -3 using points:     5    4    3    2    1
 RFO step:  Lambda=-2.35498670D-05.
 DidBck=F Rises=F RFO-DIIS coefs:    1.13005   -0.12191    0.01001    0.02607   -0.04421
 Iteration  1 RMS(Cart)=  0.00879758 RMS(Int)=  0.00006552
 Iteration  2 RMS(Cart)=  0.00004262 RMS(Int)=  0.00005347
 Iteration  3 RMS(Cart)=  0.00000001 RMS(Int)=  0.00005347
 Variable       Old X    -DE/DX   Delta X   Delta X   Delta X     New X
                                 (Linear)    (Quad)   (Total)
    R1        2.64101  -0.00004  -0.00006   0.00003  -0.00002   2.64098
    R2        2.61834  -0.00006  -0.00009   0.00000  -0.00008   2.61826
    R3        2.04967   0.00000   0.00000  -0.00002  -0.00002   2.04965
    R4        2.62763   0.00001  -0.00005   0.00002  -0.00004   2.62759
    R5        2.04889   0.00000  -0.00001   0.00000  -0.00001   2.04888
    R6        2.64134   0.00001   0.00010  -0.00001   0.00009   2.64143
    R7        2.04886   0.00000   0.00000  -0.00001  -0.00001   2.04886
    R8        2.61689   0.00001  -0.00001  -0.00005  -0.00006   2.61683
    R9        2.05043   0.00001  -0.00001   0.00005   0.00003   2.05046
   R10        2.64004  -0.00004   0.00011  -0.00003   0.00007   2.64011
   R11        3.36117  -0.00010   0.00067  -0.00067  -0.00001   3.36115
   R12        3.36363  -0.00005  -0.00013   0.00032   0.00019   3.36382
   R13        3.36041  -0.00008  -0.00002   0.00010   0.00011   3.36052
   R14        3.55722  -0.00017  -0.00291   0.00068  -0.00225   3.55497
   R15        2.64161  -0.00005   0.00009  -0.00004   0.00011   2.64172
   R16        2.61728  -0.00001  -0.00004   0.00002  -0.00002   2.61726
   R17        3.35978  -0.00001   0.00011   0.00008   0.00022   3.36000
   R18        2.61820   0.00006   0.00003   0.00006   0.00008   2.61828
   R19        3.53432  -0.00006   0.00014  -0.00099  -0.00087   3.53345
   R20        2.64112   0.00002   0.00005  -0.00001   0.00004   2.64116
   R21        2.05028  -0.00002   0.00001  -0.00005  -0.00005   2.05023
   R22        2.62817  -0.00002  -0.00001  -0.00003  -0.00004   2.62813
   R23        2.04908  -0.00001   0.00001   0.00000   0.00000   2.04908
   R24        2.64071  -0.00003  -0.00005   0.00001  -0.00004   2.64067
   R25        2.04903  -0.00002   0.00000  -0.00003  -0.00003   2.04900
   R26        2.05006   0.00001   0.00002   0.00003   0.00005   2.05011
   R27        2.07059   0.00012   0.00004  -0.00017  -0.00003   2.07056
   R28        2.94232  -0.00014  -0.00022  -0.00056  -0.00090   2.94142
   R29        2.88997  -0.00010  -0.00061  -0.00016  -0.00076   2.88921
   R30        5.02525   0.00010  -0.00461   0.01106   0.00654   5.03179
   R31        2.07223  -0.00019  -0.00001   0.00030   0.00015   2.07238
   R32        2.85154   0.00020   0.00027   0.00028   0.00056   2.85210
   R33        5.04888   0.00003   0.00058  -0.02127  -0.02072   5.02816
   R34        2.06498   0.00004   0.00015   0.00019   0.00034   2.06532
   R35        2.88239  -0.00001  -0.00019   0.00006  -0.00013   2.88226
   R36        2.06919  -0.00010  -0.00008  -0.00012  -0.00020   2.06899
   R37        2.07060   0.00001  -0.00001  -0.00002  -0.00003   2.07057
   R38        2.06571   0.00000  -0.00001  -0.00001  -0.00003   2.06569
   R39        2.06827  -0.00003   0.00004  -0.00003   0.00001   2.06828
   R40        2.64362   0.00013  -0.00022   0.00042   0.00021   2.64383
   R41        2.64356   0.00028   0.00022   0.00021   0.00043   2.64399
   R42        2.62953  -0.00002   0.00016  -0.00011   0.00005   2.62959
   R43        2.05113   0.00004  -0.00006   0.00015   0.00009   2.05122
   R44        2.62925   0.00006  -0.00010   0.00016   0.00007   2.62932
   R45        2.04833   0.00020   0.00013   0.00030   0.00043   2.04876
   R46        2.63405  -0.00004  -0.00011  -0.00006  -0.00018   2.63387
   R47        2.05067   0.00001   0.00000   0.00000   0.00001   2.05068
   R48        2.63354   0.00000   0.00012  -0.00011   0.00000   2.63354
   R49        2.05080   0.00000   0.00000   0.00001   0.00000   2.05080
   R50        2.05139   0.00001   0.00001   0.00000   0.00001   2.05140
    A1        2.06104   0.00000   0.00000   0.00002   0.00002   2.06106
    A2        2.10861   0.00000   0.00000  -0.00007  -0.00007   2.10854
    A3        2.11354   0.00000   0.00000   0.00006   0.00005   2.11359
    A4        2.10987  -0.00001  -0.00014   0.00005  -0.00010   2.10978
    A5        2.07921   0.00000   0.00008  -0.00005   0.00003   2.07924
    A6        2.09410   0.00000   0.00006   0.00001   0.00006   2.09417
    A7        2.11003   0.00001   0.00012   0.00002   0.00014   2.11017
    A8        2.09409  -0.00001   0.00000  -0.00009  -0.00009   2.09400
    A9        2.07907   0.00000  -0.00012   0.00006  -0.00005   2.07902
   A10        2.06028  -0.00004   0.00008  -0.00019  -0.00011   2.06017
   A11        2.11019   0.00003  -0.00017   0.00025   0.00008   2.11028
   A12        2.11271   0.00001   0.00009  -0.00006   0.00002   2.11273
   A13        2.11363   0.00001  -0.00032   0.00030  -0.00001   2.11361
   A14        2.10522   0.00001   0.00048   0.00007   0.00055   2.10577
   A15        2.06356  -0.00003  -0.00016  -0.00034  -0.00052   2.06304
   A16        2.11152   0.00002   0.00026  -0.00020   0.00005   2.11158
   A17        2.10581  -0.00004  -0.00060   0.00025  -0.00037   2.10544
   A18        2.06568   0.00002   0.00039  -0.00001   0.00037   2.06604
   A19        1.76448  -0.00007  -0.00031  -0.00071  -0.00102   1.76346
   A20        1.76990   0.00002  -0.00078   0.00152   0.00075   1.77065
   A21        1.75800   0.00002   0.00097  -0.00058   0.00033   1.75833
   A22        2.06184   0.00004   0.00053  -0.00023   0.00029   2.06213
   A23        2.10624  -0.00008  -0.00053   0.00021  -0.00032   2.10591
   A24        2.11319   0.00004   0.00008   0.00001   0.00008   2.11328
   A25        2.06722  -0.00005  -0.00023  -0.00020  -0.00044   2.06678
   A26        2.11131  -0.00005  -0.00012  -0.00009  -0.00021   2.11110
   A27        2.10428   0.00010   0.00039   0.00025   0.00064   2.10492
   A28        1.77119  -0.00004  -0.00075  -0.00080  -0.00156   1.76964
   A29        1.73700   0.00002  -0.00122  -0.00022  -0.00141   1.73558
   A30        1.78705   0.00004   0.00064   0.00173   0.00230   1.78935
   A31        2.06124   0.00001   0.00001   0.00007   0.00009   2.06132
   A32        2.11258   0.00004   0.00004   0.00032   0.00036   2.11293
   A33        2.10937  -0.00005  -0.00005  -0.00039  -0.00044   2.10893
   A34        2.10991   0.00000   0.00006   0.00000   0.00006   2.10997
   A35        2.07870   0.00001  -0.00003   0.00002  -0.00002   2.07869
   A36        2.09457  -0.00001  -0.00003  -0.00001  -0.00005   2.09452
   A37        2.10998  -0.00002  -0.00005  -0.00006  -0.00010   2.10987
   A38        2.09342   0.00001   0.00005   0.00008   0.00013   2.09355
   A39        2.07977   0.00000   0.00001  -0.00003  -0.00002   2.07975
   A40        2.06070   0.00002   0.00002   0.00006   0.00008   2.06078
   A41        2.11282  -0.00001  -0.00004  -0.00007  -0.00011   2.11271
   A42        2.10961   0.00000   0.00002   0.00001   0.00003   2.10964
   A43        1.77000  -0.00005  -0.00043  -0.00084  -0.00120   1.76881
   A44        1.99144   0.00000   0.00072   0.00028   0.00100   1.99244
   A45        1.88975   0.00006   0.00249   0.00064   0.00315   1.89290
   A46        1.85569  -0.00002   0.00011   0.00015   0.00017   1.85585
   A47        1.88973   0.00011  -0.00030  -0.00083  -0.00114   1.88858
   A48        2.04410  -0.00008  -0.00245   0.00033  -0.00215   2.04195
   A49        1.99866   0.00019   0.00626  -0.00340   0.00261   2.00127
   A50        1.98446   0.00003  -0.00001  -0.00089  -0.00088   1.98357
   A51        1.77517  -0.00014   0.00043  -0.00055  -0.00003   1.77514
   A52        1.85619  -0.00001   0.00194   0.00048   0.00240   1.85859
   A53        1.84499  -0.00003  -0.00060  -0.00059  -0.00141   1.84357
   A54        2.08578  -0.00007  -0.00143   0.00083  -0.00057   2.08521
   A55        1.89042   0.00023  -0.00008   0.00055   0.00053   1.89095
   A56        2.05901   0.00028   0.00593   0.00819   0.01367   2.07268
   A57        1.83475  -0.00007  -0.00097  -0.00026  -0.00122   1.83352
   A58        1.96100   0.00011   0.00071   0.00040   0.00111   1.96211
   A59        1.94615   0.00000   0.00032  -0.00003   0.00028   1.94643
   A60        1.90106   0.00007  -0.00009   0.00095   0.00086   1.90192
   A61        1.87472   0.00001  -0.00033  -0.00032  -0.00066   1.87406
   A62        1.94055  -0.00012   0.00025  -0.00071  -0.00047   1.94009
   A63        1.97048  -0.00001  -0.00005  -0.00009  -0.00015   1.97033
   A64        1.91142  -0.00003  -0.00004  -0.00014  -0.00018   1.91124
   A65        1.92227   0.00014   0.00012   0.00106   0.00118   1.92345
   A66        1.87392   0.00001   0.00002  -0.00006  -0.00004   1.87388
   A67        1.89739  -0.00008  -0.00001  -0.00065  -0.00065   1.89674
   A68        1.88598  -0.00003  -0.00004  -0.00016  -0.00020   1.88578
   A69        2.04904   0.00010   0.00032  -0.00078  -0.00052   2.04851
   A70        2.15381  -0.00007  -0.00004   0.00102   0.00091   2.15472
   A71        2.08000  -0.00003  -0.00003  -0.00025  -0.00032   2.07967
   A72        2.10061   0.00000  -0.00006   0.00025   0.00021   2.10082
   A73        2.08557   0.00014  -0.00007   0.00074   0.00066   2.08623
   A74        2.09675  -0.00014   0.00012  -0.00101  -0.00091   2.09584
   A75        2.10208  -0.00009   0.00012  -0.00020  -0.00007   2.10202
   A76        2.10856   0.00016  -0.00020   0.00122   0.00102   2.10958
   A77        2.07254  -0.00007   0.00007  -0.00102  -0.00095   2.07158
   A78        2.09654   0.00004   0.00008  -0.00001   0.00007   2.09661
   A79        2.08729  -0.00004  -0.00009  -0.00017  -0.00026   2.08703
   A80        2.09932  -0.00001   0.00001   0.00018   0.00019   2.09951
   A81        2.09529   0.00005  -0.00013   0.00038   0.00025   2.09553
   A82        2.08734  -0.00003   0.00011  -0.00035  -0.00025   2.08709
   A83        2.10048  -0.00002   0.00002  -0.00002   0.00000   2.10048
   A84        2.09178   0.00003   0.00002  -0.00015  -0.00014   2.09164
   A85        2.09606  -0.00002  -0.00002   0.00008   0.00006   2.09612
   A86        2.09534   0.00000   0.00000   0.00007   0.00008   2.09542
   A87        0.83647  -0.00007   0.00016   0.00078   0.00071   0.83718
    D1        0.00131   0.00000   0.00003  -0.00032  -0.00029   0.00103
    D2       -3.13989   0.00001   0.00025  -0.00024   0.00002  -3.13987
    D3        3.14071  -0.00001  -0.00040  -0.00040  -0.00079   3.13991
    D4       -0.00049  -0.00001  -0.00018  -0.00031  -0.00049  -0.00098
    D5       -0.00050  -0.00003  -0.00064   0.00004  -0.00061  -0.00111
    D6       -3.12141  -0.00003  -0.00157  -0.00225  -0.00380  -3.12521
    D7       -3.13988  -0.00002  -0.00021   0.00012  -0.00010  -3.13999
    D8        0.02239  -0.00002  -0.00114  -0.00217  -0.00329   0.01910
    D9       -0.00004   0.00002   0.00057   0.00026   0.00082   0.00078
   D10       -3.14157   0.00000   0.00029  -0.00008   0.00021  -3.14137
   D11        3.14115   0.00001   0.00034   0.00017   0.00052  -3.14151
   D12       -0.00038  -0.00001   0.00007  -0.00016  -0.00010  -0.00047
   D13       -0.00203  -0.00001  -0.00054   0.00010  -0.00044  -0.00247
   D14        3.13611   0.00000  -0.00057   0.00081   0.00025   3.13636
   D15        3.13950   0.00001  -0.00026   0.00043   0.00017   3.13967
   D16       -0.00554   0.00002  -0.00029   0.00115   0.00086  -0.00469
   D17        0.00285  -0.00002  -0.00008  -0.00039  -0.00046   0.00239
   D18        3.10110  -0.00001  -0.00023   0.00043   0.00020   3.10130
   D19       -3.13528  -0.00003  -0.00005  -0.00110  -0.00115  -3.13643
   D20       -0.03704  -0.00003  -0.00020  -0.00028  -0.00048  -0.03752
   D21       -0.00163   0.00004   0.00068   0.00032   0.00100  -0.00062
   D22        3.11975   0.00004   0.00155   0.00256   0.00412   3.12387
   D23       -3.10088   0.00003   0.00081  -0.00049   0.00033  -3.10055
   D24        0.02050   0.00003   0.00169   0.00175   0.00344   0.02394
   D25        2.32144  -0.00010  -0.00145  -0.00310  -0.00453   2.31691
   D26       -2.13198  -0.00006  -0.00127  -0.00153  -0.00284  -2.13482
   D27       -0.86228  -0.00010  -0.00160  -0.00228  -0.00388  -0.86616
   D28        0.96748  -0.00006  -0.00143  -0.00072  -0.00218   0.96530
   D29       -2.31536   0.00003  -0.00028   0.00208   0.00178  -2.31358
   D30        2.16180   0.00002  -0.00102   0.00249   0.00151   2.16331
   D31        0.84638   0.00003  -0.00118  -0.00014  -0.00133   0.84506
   D32       -0.95964   0.00002  -0.00192   0.00027  -0.00160  -0.96124
   D33       -0.88240  -0.00003   0.00036  -0.00098  -0.00060  -0.88300
   D34        2.32495  -0.00002  -0.00081  -0.00065  -0.00144   2.32351
   D35        0.93313  -0.00002  -0.00028   0.00030   0.00002   0.93315
   D36       -2.14271  -0.00001  -0.00145   0.00062  -0.00082  -2.14353
   D37        0.82917  -0.00007   0.00035  -0.00538  -0.00508   0.82409
   D38       -1.14550   0.00003   0.00082  -0.00401  -0.00305  -1.14854
   D39       -3.12260  -0.00015   0.00009  -0.00455  -0.00446  -3.12707
   D40       -0.98200  -0.00001   0.00061  -0.00486  -0.00428  -0.98628
   D41       -2.95667   0.00009   0.00108  -0.00349  -0.00224  -2.95891
   D42        1.34941  -0.00009   0.00036  -0.00403  -0.00366   1.34574
   D43        0.04397  -0.00001  -0.00048   0.00048  -0.00002   0.04395
   D44       -3.06834   0.00003  -0.00154   0.00191   0.00036  -3.06798
   D45        3.11953  -0.00003   0.00066   0.00016   0.00082   3.12035
   D46        0.00722   0.00001  -0.00040   0.00159   0.00119   0.00842
   D47        3.06959  -0.00002   0.00149  -0.00145   0.00003   3.06962
   D48       -0.06090  -0.00001   0.00120  -0.00124  -0.00004  -0.06094
   D49       -0.00430  -0.00001   0.00027  -0.00111  -0.00085  -0.00514
   D50       -3.13479   0.00000  -0.00003  -0.00090  -0.00092  -3.13571
   D51        0.82640   0.00009   0.00085   0.00111   0.00195   0.82834
   D52       -0.96361   0.00006   0.00216   0.00111   0.00327  -0.96034
   D53       -2.34436   0.00004   0.00189  -0.00032   0.00156  -2.34280
   D54        2.14881   0.00002   0.00320  -0.00032   0.00288   2.15170
   D55       -0.00188  -0.00001   0.00022  -0.00101  -0.00079  -0.00267
   D56        3.13899  -0.00001   0.00023  -0.00051  -0.00028   3.13871
   D57       -3.11356   0.00003  -0.00084   0.00046  -0.00039  -3.11395
   D58        0.02731   0.00004  -0.00083   0.00096   0.00012   0.02743
   D59        0.98795  -0.00008  -0.00022  -0.00507  -0.00533   0.98261
   D60       -0.99919  -0.00003  -0.00041  -0.00487  -0.00526  -1.00444
   D61        2.97412   0.00004   0.00015  -0.00614  -0.00599   2.96813
   D62        2.80472  -0.00011  -0.00118  -0.00557  -0.00682   2.79790
   D63        0.81759  -0.00006  -0.00136  -0.00537  -0.00675   0.81084
   D64       -1.49229   0.00001  -0.00080  -0.00664  -0.00748  -1.49978
   D65       -0.00618   0.00001   0.00009   0.00001   0.00010  -0.00609
   D66        3.14052   0.00000   0.00013   0.00007   0.00020   3.14072
   D67        3.13613   0.00000   0.00008  -0.00049  -0.00042   3.13572
   D68       -0.00035   0.00000   0.00012  -0.00042  -0.00031  -0.00066
   D69        0.00915   0.00000  -0.00022   0.00044   0.00022   0.00938
   D70       -3.13754   0.00000  -0.00004   0.00026   0.00022  -3.13732
   D71       -3.13760   0.00001  -0.00026   0.00038   0.00012  -3.13748
   D72       -0.00111   0.00000  -0.00008   0.00019   0.00011  -0.00100
   D73       -0.00377   0.00000   0.00004   0.00011   0.00015  -0.00362
   D74        3.12674  -0.00001   0.00033  -0.00011   0.00022   3.12696
   D75       -3.14030   0.00000  -0.00014   0.00029   0.00015  -3.14015
   D76       -0.00979   0.00000   0.00015   0.00008   0.00023  -0.00957
   D77       -3.07946   0.00020   0.00155   0.00450   0.00619  -3.07326
   D78       -0.99289   0.00017   0.00220   0.00449   0.00684  -0.98605
   D79        1.21754   0.00013  -0.00092   0.00447   0.00363   1.22118
   D80        0.11717   0.00005   0.00050   0.00695   0.00747   0.12464
   D81        2.04952  -0.00012   0.00066   0.00554   0.00621   2.05573
   D82       -2.09928   0.00011  -0.00102   0.00634   0.00533  -2.09395
   D83       -1.81857   0.00013   0.00060   0.00774   0.00832  -1.81026
   D84        0.11377  -0.00004   0.00075   0.00633   0.00706   0.12083
   D85        2.24816   0.00018  -0.00093   0.00713   0.00618   2.25434
   D86        2.35041   0.00005   0.00258   0.00848   0.01106   2.36147
   D87       -2.00043  -0.00012   0.00273   0.00707   0.00980  -1.99063
   D88        0.13396   0.00010   0.00105   0.00788   0.00892   0.14288
   D89        3.00468  -0.00004   0.00393   0.00189   0.00577   3.01045
   D90       -1.21345   0.00006   0.00361   0.00309   0.00665  -1.20680
   D91        0.97862  -0.00001   0.00472   0.00244   0.00711   0.98573
   D92       -1.37299  -0.00003   0.00444   0.00083   0.00533  -1.36766
   D93        0.69207   0.00007   0.00412   0.00203   0.00620   0.69827
   D94        2.88414   0.00000   0.00524   0.00138   0.00666   2.89081
   D95        0.72330  -0.00002   0.00260   0.00060   0.00320   0.72651
   D96        2.78837   0.00008   0.00228   0.00180   0.00408   2.79244
   D97       -1.30275   0.00001   0.00340   0.00114   0.00454  -1.29821
   D98        1.00272  -0.00021  -0.00417  -0.00381  -0.00783   0.99489
   D99        2.90092  -0.00008  -0.00567  -0.00169  -0.00750   2.89342
   D100       0.82406  -0.00004  -0.00561  -0.00023  -0.00596   0.81811
   D101      -1.43089  -0.00008  -0.00337  -0.00121  -0.00466  -1.43555
   D102       1.75912  -0.00001   0.00946  -0.00728   0.00223   1.76135
   D103      -1.35387   0.00003   0.00615  -0.00675  -0.00057  -1.35443
   D104      -2.24912  -0.00004   0.01014  -0.00737   0.00284  -2.24628
   D105       0.92107   0.00000   0.00683  -0.00684   0.00005   0.92112
   D106      -0.13729   0.00006   0.00815  -0.00710   0.00096  -0.13633
   D107       3.03290   0.00010   0.00484  -0.00657  -0.00183   3.03107
   D108      -0.95059   0.00006   0.00482   0.00088   0.00600  -0.94460
   D109       1.14212  -0.00001   0.00232   0.00120   0.00352   1.14565
   D110      -3.05414  -0.00002   0.00228   0.00097   0.00325  -3.05089
   D111      -0.98238   0.00000   0.00228   0.00133   0.00361  -0.97877
   D112      -3.11554   0.00001   0.00149   0.00172   0.00321  -3.11233
   D113      -1.02862   0.00000   0.00145   0.00149   0.00294  -1.02568
   D114       1.04314   0.00002   0.00145   0.00185   0.00330   1.04644
   D115      -1.05299   0.00000   0.00117   0.00149   0.00266  -1.05033
   D116       1.03392  -0.00001   0.00113   0.00126   0.00239   1.03631
   D117       3.10568   0.00001   0.00113   0.00162   0.00275   3.10843
   D118      -3.11802   0.00001  -0.00419   0.00232  -0.00187  -3.11989
   D119       0.04793   0.00006  -0.00337   0.00337   0.00000   0.04793
   D120      -0.00377  -0.00002  -0.00102   0.00184   0.00082  -0.00295
   D121      -3.12101   0.00003  -0.00020   0.00289   0.00268  -3.11832
   D122       3.10818  -0.00001   0.00330  -0.00173   0.00156   3.10974
   D123      -0.03371  -0.00004   0.00327  -0.00254   0.00072  -0.03299
   D124      -0.00433   0.00003  -0.00009  -0.00119  -0.00127  -0.00561
   D125       3.13696   0.00000  -0.00012  -0.00200  -0.00212   3.13484
   D126       0.00381   0.00001   0.00090  -0.00081   0.00008   0.00389
   D127      -3.12881   0.00002   0.00082  -0.00044   0.00038  -3.12843
   D128       3.12088  -0.00003   0.00007  -0.00184  -0.00177   3.11911
   D129      -0.01173  -0.00003  -0.00001  -0.00147  -0.00148  -0.01321
   D130       0.01240  -0.00002   0.00132  -0.00049   0.00083   0.01324
   D131       3.14025  -0.00001   0.00026   0.00020   0.00046   3.14071
   D132      -3.12890   0.00001   0.00135   0.00031   0.00166  -3.12724
   D133      -0.00105   0.00002   0.00029   0.00100   0.00129   0.00024
   D134       0.00426   0.00000   0.00034  -0.00088  -0.00054   0.00372
   D135      -3.13586   0.00000   0.00003  -0.00032  -0.00028  -3.13615
   D136       3.13681  -0.00001   0.00042  -0.00126  -0.00084   3.13597
   D137      -0.00331  -0.00001   0.00011  -0.00069  -0.00058  -0.00389
   D138      -0.01233   0.00000  -0.00145   0.00153   0.00008  -0.01225
   D139       3.12779   0.00001  -0.00114   0.00096  -0.00017   3.12761
   D140      -3.14007  -0.00001  -0.00038   0.00084   0.00046  -3.13962
   D141       0.00005   0.00000  -0.00007   0.00027   0.00020   0.00025
         Item               Value     Threshold  Converged?
 Maximum Force            0.000284     0.000450     YES
 RMS     Force            0.000066     0.000300     YES
 Maximum Displacement     0.052625     0.001800     NO 
 RMS     Displacement     0.008793     0.001200     NO 
 Predicted change in Energy=-1.128856D-05
 GradGradGradGradGradGradGradGradGradGradGradGradGradGradGradGradGradGrad

                          Input orientation:                          
 ---------------------------------------------------------------------
 Center     Atomic      Atomic             Coordinates (Angstroms)
 Number     Number       Type             X           Y           Z
 ---------------------------------------------------------------------
      1          6           0        2.816858   -1.213747   -2.275831
      2          6           0        3.781072   -2.192089   -2.018392
      3          6           0        4.095908   -2.558152   -0.714455
      4          6           0        3.456049   -1.958363    0.373954
      5          6           0        2.502771   -0.987970    0.114757
      6          6           0        2.185784   -0.619383   -1.195019
      7         16           0        0.929515    0.616595   -1.445526
      8          6           0        1.457168    1.874535   -0.304671
      9          6           0        1.731997    1.496718    1.012884
     10         16           0        1.602421   -0.223267    1.444486
     11          6           0        2.062963    2.441350    1.970922
     12          6           0        2.117442    3.782629    1.581810
     13          6           0        1.853961    4.156347    0.268384
     14          6           0        1.516772    3.202028   -0.695080
     15          1           0        1.904448    5.200986   -0.017723
     16          1           0        1.298108    3.495262   -1.716424
     17          1           0        2.273988    2.150311    2.994570
     18          1           0        2.374052    4.535506    2.318760
     19          1           0        2.573281   -0.927982   -3.293390
     20          1           0        3.698198   -2.247376    1.391393
     21          1           0        4.286607   -2.667098   -2.851661
     22          1           0        4.846543   -3.318814   -0.531561
     23          6           0       -0.141179   -0.643632    0.915928
     24          1           0       -0.086563   -1.735434    0.841581
     25          6           0       -0.518881   -0.126639   -0.502821
     26          1           0       -0.734137   -1.023296   -1.096398
     27          6           0       -1.092218   -0.289645    2.059505
     28          1           0       -2.095138   -0.425701    1.647049
     29          6           0       -0.922171   -1.210239    3.263626
     30          1           0        0.055559   -1.104001    3.746647
     31          1           0       -1.683212   -0.975987    4.012521
     32          1           0       -1.052749   -2.254386    2.962614
     33          1           0       -0.997825    0.761879    2.349522
     34          6           0       -1.671285    0.835162   -0.660255
     35          6           0       -2.652035    0.514730   -1.605137
     36          6           0       -1.784971    2.027673    0.062645
     37          6           0       -3.728281    1.370265   -1.819790
     38          1           0       -2.581502   -0.419166   -2.153843
     39          6           0       -2.856053    2.887435   -0.159875
     40          1           0       -1.044309    2.300378    0.805912
     41          6           0       -3.833767    2.556912   -1.096343
     42          1           0       -4.488114    1.103163   -2.547051
     43          1           0       -2.930974    3.808406    0.409283
     44          1           0       -4.676214    3.221556   -1.260536
     45         35           0       -2.306467   -2.900517   -0.055432
 ---------------------------------------------------------------------
                    Distance matrix (angstroms):
                    1          2          3          4          5
     1  C    0.000000
     2  C    1.397547   0.000000
     3  C    2.425137   1.390459   0.000000
     4  C    2.825664   2.425611   1.397784   0.000000
     5  C    2.421680   2.763020   2.385613   1.384769   0.000000
     6  C    1.385525   2.386691   2.763755   2.422419   1.397086
     7  S    2.757104   4.043299   4.543076   4.040334   2.735735
     8  C    3.907904   4.987465   5.174900   4.375747   3.076222
     9  C    4.397634   5.195637   5.001374   3.913843   2.752163
    10  S    4.036913   4.540298   4.041064   2.755456   1.778646
    11  C    5.653583   6.351006   6.028195   4.883489   3.924158
    12  C    6.350933   7.171219   7.027992   6.017456   5.005931
    13  C    6.019809   7.017531   7.146803   6.321986   5.187345
    14  C    4.867039   5.997893   6.311260   5.615449   4.379968
    15  H    6.861511   7.885553   8.092722   7.336017   6.219221
    16  H    4.979388   6.213072   6.743549   6.226429   4.990371
    17  H    6.276043   6.801289   6.264653   5.014588   4.265498
    18  H    7.372941   8.127185   7.904757   6.864643   5.948361
    19  H    1.084628   2.163873   3.409803   3.910291   3.409404
    20  H    3.910713   3.411240   2.165491   1.085056   2.155214
    21  H    2.145687   1.084221   2.148461   3.405396   3.847230
    22  H    3.404909   2.148349   1.084209   2.145753   3.368060
    23  C    4.388888   5.137315   4.927113   3.868114   2.784046
    24  H    4.291885   4.831831   4.537751   3.580290   2.791349
    25  C    3.930970   5.005261   5.220472   4.463633   3.202136
    26  H    3.746586   4.754290   5.082421   4.538056   3.456258
    27  C    5.910159   6.633061   6.305365   5.129565   4.146522
    28  H    6.335434   7.147408   6.960827   5.897924   4.879020
    29  C    6.683258   7.140325   6.543937   5.298934   4.657789
    30  H    6.626241   6.949753   6.191963   4.865011   4.380974
    31  H    7.736313   8.228561   7.631892   6.373087   5.719717
    32  H    6.595309   6.941192   6.334176   5.207500   4.728195
    33  H    6.312590   7.116352   6.808574   5.580285   4.506697
    34  C    5.191488   6.382553   6.691639   5.929834   4.620302
    35  C    5.774622   6.991604   7.467976   6.880530   5.638099
    36  C    6.095253   7.288206   7.497894   6.591941   5.242285
    37  C    7.051520   8.313856   8.824521   8.216257   6.937561
    38  H    5.457887   6.606357   7.157856   6.723905   5.596419
    39  C    7.312926   8.561955   8.848262   7.975548   6.619001
    40  H    6.062576   7.172396   7.234547   6.211014   4.885970
    41  C    7.735624   9.021583   9.444018   8.700052   7.361023
    42  H    7.668393   8.917265   9.510472   9.000830   7.767273
    43  H    8.091318   9.324758   9.548452   8.605286   7.253796
    44  H    8.766348  10.070133  10.519190   9.779408   8.435008
    45  Br   5.832995   6.435311   6.445303   5.854795   5.178375
                    6          7          8          9         10
     6  C    0.000000
     7  S    1.780059   0.000000
     8  C    2.746494   1.778309   0.000000
     9  C    3.091705   2.731735   1.397937   0.000000
    10  S    2.732070   3.083884   2.735218   1.778037   0.000000
    11  C    4.405264   4.035661   2.422105   1.385535   2.754889
    12  C    5.205109   4.538690   2.763258   2.386972   4.041201
    13  C    5.005921   4.040041   2.385896   2.764558   4.541751
    14  C    3.911611   2.755450   1.384995   2.423128   4.039521
    15  H    5.944903   4.899567   3.368631   3.848830   5.625992
    16  H    4.241478   2.914785   2.155250   3.410507   4.889930
    17  H    5.023110   4.886138   3.410020   2.155926   2.913354
    18  H    6.241392   5.622669   3.847575   3.369241   4.899560
    19  H    2.156050   2.915868   4.246440   5.013075   4.887398
    20  H    3.409880   4.890404   4.988887   4.245875   2.914124
    21  H    3.369133   4.902033   5.926155   6.228812   5.624415
    22  H    3.847953   5.627245   6.205660   5.939280   4.900153
    23  C    3.141884   2.882884   3.222691   2.845924   1.869819
    24  H    3.249134   3.434431   4.090095   3.712588   2.345808
    25  C    2.834986   1.881208   2.819350   3.162136   2.881192
    26  H    2.949375   2.361964   3.718343   4.108693   3.543394
    27  C    4.630977   4.146555   4.095408   3.501813   2.764730
    28  H    5.142096   4.449599   4.660383   4.329529   3.708633
    29  C    5.466992   5.379793   5.282974   4.408861   3.264498
    30  H    5.403034   5.539216   5.220092   4.128879   2.910055
    31  H    6.497289   6.257231   6.051909   5.174528   4.237543
    32  H    5.517902   5.621709   5.832908   5.062315   3.671524
    33  H    4.960546   4.258889   3.782821   3.127062   2.924189
    34  C    4.156760   2.725542   3.315713   3.849594   4.033281
    35  C    4.985870   3.586551   4.519494   5.199814   5.286325
    36  C    4.935131   3.410887   3.266471   3.681566   4.295421
    37  C    6.270981   4.733197   5.425749   6.152614   6.450676
    38  H    4.866872   3.728505   4.999135   5.683752   5.521916
    39  C    6.228114   4.597840   4.432923   4.935550   5.668194
    40  H    4.791892   3.435125   2.769860   2.897686   3.712377
    41  C    6.806877   5.155153   5.393178   6.045707   6.613421
    42  H    7.023964   5.549848   6.400755   7.177591   7.401784
    43  H    6.954158   5.341474   4.848234   5.239421   6.154486
    44  H    7.864102   6.184192   6.351890   7.014889   7.655403
    45  Br   5.165515   4.977351   6.085080   6.065160   4.969591
                   11         12         13         14         15
    11  C    0.000000
    12  C    1.397643   0.000000
    13  C    2.425600   1.390746   0.000000
    14  C    2.825691   2.425311   1.397385   0.000000
    15  H    3.405206   2.148397   1.084286   2.145912   0.000000
    16  H    3.910532   3.410606   2.164594   1.084870   2.482484
    17  H    1.084937   2.164453   3.410673   3.910627   4.303148
    18  H    2.145521   1.084328   2.149023   3.405338   2.474378
    19  H    6.271029   6.794500   6.249325   4.992436   6.981517
    20  H    4.999400   6.236667   6.757960   6.229607   7.789816
    21  H    7.368727   8.121572   7.887449   6.838821   8.695552
    22  H    6.869514   7.895874   8.091569   7.323626   9.028119
    23  C    3.935526   5.013637   5.238291   4.487009   6.262256
    24  H    4.831294   5.987871   6.229548   5.413922   7.267493
    25  C    4.402261   5.155412   4.956724   3.906517   5.872941
    26  H    5.407032   6.196871   5.948914   4.804270   6.845974
    27  C    4.173889   5.207065   5.626271   5.156195   6.591048
    28  H    5.061095   5.954840   6.204132   5.629554   7.101250
    29  C    4.890420   6.082473   6.743783   6.409984   7.736977
    30  H    4.444365   5.728615   6.557729   6.356569   7.572432
    31  H    5.466273   6.557267   7.271244   7.060964   8.201778
    32  H    5.721979   6.957174   7.536931   7.053625   8.556284
    33  H    3.511750   4.406722   4.897574   4.641889   5.807986
    34  C    4.842266   5.298006   4.931530   3.970765   5.679712
    35  C    6.223445   6.601795   6.088961   5.042690   6.726248
    36  C    4.315003   4.540546   4.220830   3.585354   4.867051
    37  C    7.003944   7.180728   6.579069   5.668413   7.046240
    38  H    6.838662   7.327363   6.817318   5.660113   7.501524
    39  C    5.379220   5.345137   4.896710   4.416674   5.294818
    40  H    3.321485   3.577115   3.483321   3.102432   4.217472
    41  C    6.647774   6.640163   6.063903   5.404206   6.409497
    42  H    8.069662   8.237743   7.580932   6.625231   8.003406
    43  H    5.408047   5.182855   4.799637   4.622743   5.050042
    44  H    7.514490   7.385627   6.771603   6.218777   6.983397
    45  Br   7.192606   8.180219   8.198375   7.229618   9.130585
                   16         17         18         19         20
    16  H    0.000000
    17  H    4.995468   0.000000
    18  H    4.303774   2.481106   0.000000
    19  H    4.866003   7.007418   7.834898   0.000000
    20  H    6.956784   4.892668   6.972867   4.995340   0.000000
    21  H    6.942231   7.838142   9.070206   2.480954   4.304172
    22  H    7.773475   6.997354   8.713661   4.302498   2.482826
    23  C    5.111875   4.237912   5.926027   5.016722   4.187944
    24  H    5.985056   5.030564   6.896476   4.982443   3.858600
    25  C    4.229947   5.021590   6.169764   4.241567   5.086190
    26  H    4.993178   5.988039   7.226647   3.971760   5.228104
    27  C    5.856349   4.261347   5.946791   6.518960   5.217966
    28  H    6.180698   5.247944   6.711067   6.815744   6.078372
    29  C    7.202241   4.645548   6.691146   7.435880   5.092024
    30  H    7.248606   4.009687   6.262452   7.478772   4.485905
    31  H    7.855008   5.144841   7.050303   8.455553   6.119339
    32  H    7.776785   5.519923   7.632833   7.351533   5.004027
    33  H    5.410602   3.612283   5.060708   6.888460   5.659175
    34  C    4.124187   5.536473   6.239537   5.297020   6.522472
    35  C    4.949706   6.935281   7.538246   5.677636   7.545454
    36  C    3.850231   5.008630   5.355068   6.244456   7.078613
    37  C    5.458103   7.733936   8.024015   6.867541   8.862934
    38  H    5.528604   7.528887   8.313270   5.303701   7.439467
    39  C    4.477651   6.067223   6.017787   7.338528   8.469411
    40  H    3.643741   3.977919   4.355421   6.349295   6.596683
    41  C    5.253679   7.362442   7.356274   7.617202   9.273646
    42  H    6.316047   8.805232   9.085506   7.385518   9.682621
    43  H    4.743609   6.043560   5.684899   8.151073   9.032329
    44  H    5.997939   8.219416   8.015240   8.596879  10.347594
    45  Br   7.527141   7.469535   9.101566   6.179580   6.210950
                   21         22         23         24         25
    21  H    0.000000
    22  H    2.474091   0.000000
    23  C    6.155845   5.842020   0.000000
    24  H    5.799367   5.359865   1.095693   0.000000
    25  C    5.921461   6.243283   1.556531   2.140686   0.000000
    26  H    5.566948   6.060729   2.131947   2.163852   1.096659
    27  C    7.661827   7.152508   1.528905   2.141258   2.630741
    28  H    8.123357   7.829648   2.097615   2.529536   2.682530
    29  C    8.163978   7.219944   2.538243   2.615410   3.939918
    30  H    7.992666   6.794262   2.874651   2.976292   4.398090
    31  H    9.252869   8.293083   3.475229   3.630552   4.739765
    32  H    7.904736   6.938582   2.759423   2.387804   4.101410
    33  H    8.169174   7.688259   2.182772   3.056282   3.025676
    34  C    7.250142   7.730081   2.648095   3.372658   1.509265
    35  C    7.734508   8.489835   3.741920   4.198966   2.485317
    36  C    8.209636   8.539027   3.250541   4.201465   2.561991
    37  C    9.033465   9.857718   4.940367   5.476347   3.778277
    38  H    7.260239   8.137297   3.927983   4.114589   2.658166
    39  C    9.440134   9.898770   4.582174   5.481232   3.829442
    40  H    8.153057   8.250230   3.081387   4.148052   2.807004
    41  C    9.813862  10.497186   5.284687   6.018415   4.306063
    42  H    9.555281  10.523873   5.825750   6.238118   4.630993
    43  H   10.230317  10.591139   5.278285   6.245936   4.704754
    44  H   10.841590  11.575436   6.343753   7.074994   5.391470
    45  Br   7.165334   7.181032   3.274988   2.662710   3.330168
                   26         27         28         29         30
    26  H    0.000000
    27  C    3.259783   0.000000
    28  H    3.120248   1.092923   0.000000
    29  C    4.368078   1.525226   2.145850   0.000000
    30  H    4.907669   2.197047   3.081217   1.095697   0.000000
    31  H    5.196540   2.152814   2.463322   1.093116   1.763633
    32  H    4.253548   2.162723   2.482212   1.094487   1.779449
    33  H    3.889825   1.094862   1.762926   2.174984   2.557945
    34  C    2.126578   2.999600   2.663284   4.487948   5.114990
    35  C    2.510512   4.063206   3.430927   5.447274   6.212322
    36  C    3.428709   3.136450   2.936935   4.634088   5.173665
    37  C    3.900939   4.975245   4.232213   6.354083   7.171099
    38  H    2.212672   4.470687   3.831889   5.720851   6.499144
    39  C    4.546803   4.258004   3.849783   5.679012   6.298409
    40  H    3.842109   2.877848   3.040273   4.287156   4.631137
    41  C    4.735567   5.057504   4.409649   6.455861   7.209971
    42  H    4.551765   5.890024   5.065001   7.199427   8.070141
    43  H    5.517111   4.785215   4.489805   6.113048   6.647490
    44  H    5.795314   6.016330   5.330899   7.362179   8.134617
    45  Br   2.660788   3.572676   3.011283   3.973596   4.823116
                   31         32         33         34         35
    31  H    0.000000
    32  H    1.770336   0.000000
    33  H    2.501099   3.078433   0.000000
    34  C    5.011510   4.801362   3.085073   0.000000
    35  C    5.892277   5.575847   4.293812   1.399053   0.000000
    36  C    4.963250   5.223217   2.729769   1.399139   2.412943
    37  C    6.610829   6.570232   5.020825   2.421175   1.391517
    38  H    6.256278   5.646525   4.917641   2.152357   1.085457
    39  C    5.806072   6.280140   3.777310   2.421957   2.785701
    40  H    4.628726   5.039574   2.179879   2.165549   3.403892
    41  C    6.573184   6.881699   4.810270   2.798379   2.413683
    42  H    7.430903   7.309670   6.022875   3.400934   2.145843
    43  H    6.118060   6.841394   4.096697   3.401603   3.870916
    44  H    7.374453   7.807076   5.710786   3.883917   3.397492
    45  Br   4.543183   3.331351   4.572690   3.837261   3.766287
                   36         37         38         39         40
    36  C    0.000000
    37  C    2.784277   0.000000
    38  H    3.396219   2.151455   0.000000
    39  C    1.391374   2.412033   3.871033   0.000000
    40  H    1.084156   3.868220   4.303375   2.135368   0.000000
    41  C    2.412656   1.393784   3.397575   1.393608   3.386068
    42  H    3.869395   1.085172   2.471289   3.397920   4.953331
    43  H    2.145808   3.398381   4.956219   1.085238   2.447645
    44  H    3.396388   2.153745   4.294260   2.153155   4.278961
    45  Br   4.957113   4.834676   3.261299   5.814924   5.420726
                   41         42         43         44         45
    41  C    0.000000
    42  H    2.155484   0.000000
    43  H    2.155964   4.299179   0.000000
    44  H    1.085554   2.485576   2.485669   0.000000
    45  Br   5.761916   5.195883   6.753934   6.674410   0.000000
 Stoichiometry    C22H20BrS2(1+)
 Framework group  C1[X(C22H20BrS2)]
 Deg. of freedom   129
 Full point group                 C1      NOp   1
 Largest Abelian subgroup         C1      NOp   1
 Largest concise Abelian subgroup C1      NOp   1
                         Standard orientation:                         
 ---------------------------------------------------------------------
 Center     Atomic      Atomic             Coordinates (Angstroms)
 Number     Number       Type             X           Y           Z
 ---------------------------------------------------------------------
      1          6           0        2.430789   -1.702926   -2.284209
      2          6           0        3.272026   -2.783479   -2.005171
      3          6           0        3.593120   -3.118023   -0.694311
      4          6           0        3.082611   -2.383405    0.379708
      5          6           0        2.251116   -1.312239    0.098986
      6          6           0        1.927963   -0.975225   -1.217768
      7         16           0        0.830613    0.398792   -1.494373
      8          6           0        1.563410    1.635832   -0.447892
      9          6           0        1.843944    1.295578    0.878666
     10         16           0        1.513967   -0.367689    1.413526
     11          6           0        2.333908    2.238363    1.767933
     12          6           0        2.542833    3.538699    1.300085
     13          6           0        2.273196    3.873636   -0.022522
     14          6           0        1.775594    2.921784   -0.916420
     15          1           0        2.444627    4.886233   -0.370279
     16          1           0        1.552605    3.186628   -1.944562
     17          1           0        2.549708    1.976808    2.798520
     18          1           0        2.925088    4.289633    1.982542
     19          1           0        2.182321   -1.442034   -3.307252
     20          1           0        3.329242   -2.647334    1.402871
     21          1           0        3.676365   -3.363594   -2.827067
     22          1           0        4.247390   -3.959190   -0.494618
     23          6           0       -0.290167   -0.584843    0.972880
     24          1           0       -0.378969   -1.676856    0.959994
     25          6           0       -0.659166   -0.098748   -0.459020
     26          1           0       -1.012690   -0.989845   -0.991587
     27          6           0       -1.138096   -0.050171    2.127303
     28          1           0       -2.166959   -0.076115    1.759541
     29          6           0       -1.035719   -0.920172    3.375875
     30          1           0       -0.032602   -0.916744    3.816667
     31          1           0       -1.727660   -0.549625    4.136674
     32          1           0       -1.311654   -1.952867    3.140711
     33          1           0       -0.897544    0.993957    2.352365
     34          6           0       -1.684693    0.995207   -0.630598
     35          6           0       -2.738045    0.755708   -1.519664
     36          6           0       -1.613685    2.228874    0.025615
     37          6           0       -3.704168    1.731514   -1.744897
     38          1           0       -2.811235   -0.207091   -2.015525
     39          6           0       -2.574488    3.207777   -0.207895
     40          1           0       -0.812988    2.441722    0.724883
     41          6           0       -3.625762    2.958336   -1.088091
     42          1           0       -4.522457    1.527554   -2.427834
     43          1           0       -2.506422    4.159430    0.309275
     44          1           0       -4.382489    3.717376   -1.260283
     45         35           0       -2.766174   -2.588805    0.211913
 ---------------------------------------------------------------------
 Rotational constants (GHZ):           0.1909232           0.1639303           0.1191996
 Standard basis: 6-31+G(d,p) (6D, 7F)
 There are   598 symmetry adapted cartesian basis functions of A   symmetry.
 There are   598 symmetry adapted basis functions of A   symmetry.
   598 basis functions,  1043 primitive gaussians,   598 cartesian basis functions
   109 alpha electrons      109 beta electrons
       nuclear repulsion energy      3078.1709595324 Hartrees.
 NAtoms=   45 NActive=   45 NUniq=   45 SFac= 1.00D+00 NAtFMM=   60 NAOKFM=F Big=F
 Integral buffers will be    131072 words long.
 Raffenetti 2 integral format.
 Two-electron integral symmetry is turned on.
 Nuclear repulsion after empirical dispersion term =     3078.1278031268 Hartrees.
 ------------------------------------------------------------------------------
 Polarizable Continuum Model (PCM)
 =================================
 Model                : PCM.
 Atomic radii         : SMD-Coulomb.
 Polarization charges : Total charges.
 Charge compensation  : None.
 Solution method      : Matrix inversion.
 Cavity type          : VdW (van der Waals Surface) (Alpha=1.000).
 Cavity algorithm     : GePol (No added spheres)
                        Default sphere list used, NSphG=   45.
                        Lebedev-Laikov grids with approx.  5.0 points / Ang**2.
                        Smoothing algorithm: York/Karplus (Gamma=1.0000).
                        Polarization charges: spherical gaussians, with
                                              point-specific exponents (IZeta= 3).
                        Self-potential: point-specific (ISelfS= 7).
                        Self-field    : sphere-specific E.n sum rule (ISelfD= 2).
 1st derivatives      : Analytical E(r).r(x)/FMM algorithm (CHGder, D1EAlg=3).
                        Cavity 1st derivative terms included.
 Solvent              : Dichloromethane, Eps=   8.930000 Eps(inf)=   2.028346
 ------------------------------------------------------------------------------
 ------------------------------------------------------------------------------
 Atomic radii for non-electrostatic terms: SMD-CDS.
 ------------------------------------------------------------------------------
 Nuclear repulsion after PCM non-electrostatic terms =     3078.1119040022 Hartrees.
 One-electron integrals computed using PRISM.
 NBasis=   598 RedAO= T EigKep=  1.10D-06  NBF=   598
 NBsUse=   594 1.00D-06 EigRej=  8.19D-07 NBFU=   594
 Initial guess from the checkpoint file:  "/home/osl/gaussian/scratch/Gau-1550738.chk"
 B after Tr=     0.000000    0.000000    0.000000
         Rot=    1.000000    0.000516   -0.000548    0.000615 Ang=   0.11 deg.
 ExpMin= 3.50D-02 ExpMax= 5.74D+05 ExpMxC= 5.74D+03 IAcc=3 IRadAn=         5 AccDes= 0.00D+00
 Harris functional with IExCor= 4639 and IRadAn=       5 diagonalized for initial guess.
 HarFok:  IExCor= 4639 AccDes= 0.00D+00 IRadAn=         5 IDoV= 1 UseB2=F ITyADJ=14
 ICtDFT=  3500011 ScaDFX=  1.000000  1.000000  1.000000  1.000000
 FoFCou: FMM=F IPFlag=           0 FMFlag=      100000 FMFlg1=           0
         NFxFlg=           0 DoJE=T BraDBF=F KetDBF=T FulRan=T
         wScrn=  0.000000 ICntrl=       500 IOpCl=  0 I1Cent=   200000004 NGrid=           0
         NMat0=    1 NMatS0=      1 NMatT0=    0 NMatD0=    1 NMtDS0=    0 NMtDT0=    0
 Petite list used in FoFCou.
 Requested convergence on RMS density matrix=1.00D-08 within 128 cycles.
 Requested convergence on MAX density matrix=1.00D-06.
 Requested convergence on             energy=1.00D-06.
 No special actions if energy rises.
 Inv3:  Mode=1 IEnd=    33386688.
 Iteration    1 A*A^-1 deviation from unit magnitude is 4.22D-15 for    731.
 Iteration    1 A*A^-1 deviation from orthogonality  is 2.66D-15 for   2422    625.
 Iteration    1 A^-1*A deviation from unit magnitude is 3.55D-15 for    731.
 Iteration    1 A^-1*A deviation from orthogonality  is 2.96D-15 for   1118    801.
 Error on total polarization charges =  0.05165
 SCF Done:  E(RwB97XD) =  -4218.05994555     A.U. after   14 cycles
            NFock= 14  Conv=0.28D-08     -V/T= 2.0064
 SMD-CDS (non-electrostatic) energy       (kcal/mol) =      -9.98
 (included in total energy above)
 D1PCM: PCM CHGder 1st derivatives, ID1Alg=3 FixD1E=F DoIter=F DoCFld=F I1PDM=0.
 Calling FoFJK, ICntrl=      2127 FMM=F ISym2X=0 I1Cent= 0 IOpClX= 0 NMat=1 NMatS=1 NMatT=0.
 ***** Axes restored to original set *****
 -------------------------------------------------------------------
 Center     Atomic                   Forces (Hartrees/Bohr)
 Number     Number              X              Y              Z
 -------------------------------------------------------------------
      1        6          -0.000022942   -0.000020630    0.000047599
      2        6          -0.000011467   -0.000008187    0.000023550
      3        6          -0.000001208    0.000004515    0.000031348
      4        6           0.000031173    0.000022338    0.000028699
      5        6          -0.000040417   -0.000049760    0.000007077
      6        6           0.000057028    0.000022830    0.000017003
      7       16          -0.000039690    0.000004567   -0.000056619
      8        6          -0.000000997   -0.000001493    0.000066447
      9        6          -0.000055493   -0.000003084   -0.000059679
     10       16          -0.000024390    0.000007746    0.000001233
     11        6          -0.000004760   -0.000020273    0.000011041
     12        6          -0.000003835    0.000015241   -0.000018342
     13        6           0.000018945    0.000008058   -0.000019764
     14        6          -0.000108459   -0.000057610   -0.000014746
     15        1          -0.000000704   -0.000009462   -0.000009146
     16        1          -0.000001669   -0.000000188   -0.000008519
     17        1           0.000008802    0.000023182   -0.000026399
     18        1          -0.000017310    0.000005280   -0.000012752
     19        1           0.000007759   -0.000019765    0.000026158
     20        1          -0.000018293   -0.000000188   -0.000007190
     21        1           0.000010587   -0.000009891    0.000026510
     22        1           0.000002016   -0.000005967    0.000029347
     23        6          -0.000074772    0.000054919   -0.000000181
     24        1           0.000097465   -0.000155075    0.000074881
     25        6          -0.000152681   -0.000134648   -0.000014765
     26        1           0.000049991    0.000192525    0.000171330
     27        6          -0.000037548    0.000028742    0.000029747
     28        1           0.000017066    0.000017968   -0.000018104
     29        6          -0.000027136    0.000056885   -0.000043465
     30        1           0.000009795    0.000001822    0.000000035
     31        1          -0.000013399    0.000020023   -0.000005511
     32        1          -0.000003820    0.000011027    0.000042728
     33        1          -0.000009048   -0.000110100   -0.000012724
     34        6          -0.000011117    0.000056584   -0.000047205
     35        6           0.000078505    0.000011207   -0.000066558
     36        6           0.000177417    0.000128128   -0.000005086
     37        6          -0.000004643   -0.000001227   -0.000011942
     38        1          -0.000041228    0.000048040   -0.000115506
     39        6          -0.000040735   -0.000030980   -0.000018887
     40        1           0.000137334    0.000095817    0.000038673
     41        6           0.000007091   -0.000010087   -0.000036837
     42        1           0.000008110   -0.000009126   -0.000023595
     43        1           0.000004295    0.000004381   -0.000028184
     44        1           0.000002417   -0.000002437   -0.000033437
     45       35           0.000041963   -0.000181648    0.000041735
 -------------------------------------------------------------------
 Cartesian Forces:  Max     0.000192525 RMS     0.000053945

 GradGradGradGradGradGradGradGradGradGradGradGradGradGradGradGradGradGrad
 Berny optimization.
 Using GEDIIS/GDIIS optimizer.
 FormGI is forming the generalized inverse of G from B-inverse, IUseBI=4.
 Internal  Forces:  Max     0.000380233 RMS     0.000070843
 Search for a local minimum.
 Step number   6 out of a maximum of  270
 All quantities printed in internal units (Hartrees-Bohrs-Radians)
 Mixed Optimization -- En-DIIS/RFO-DIIS
 Swapping is turned off.
 Update second derivatives using D2CorX and points    2    3    4    5    6
 DE= -1.43D-05 DEPred=-1.13D-05 R= 1.26D+00
 TightC=F SS=  1.41D+00  RLast= 5.02D-02 DXNew= 1.3409D+00 1.5062D-01
 Trust test= 1.26D+00 RLast= 5.02D-02 DXMaxT set to 7.97D-01
 ITU=  1  1  1  1  1  0
     Eigenvalues ---    0.00190   0.00264   0.00313   0.00748   0.01030
     Eigenvalues ---    0.01138   0.01159   0.01371   0.01526   0.01625
     Eigenvalues ---    0.01661   0.01717   0.01779   0.01816   0.01827
     Eigenvalues ---    0.01834   0.02011   0.02081   0.02110   0.02259
     Eigenvalues ---    0.02348   0.02366   0.02450   0.02521   0.02602
     Eigenvalues ---    0.02640   0.02680   0.02773   0.02796   0.02817
     Eigenvalues ---    0.02856   0.02933   0.02985   0.03027   0.03055
     Eigenvalues ---    0.03098   0.03571   0.03686   0.04365   0.04459
     Eigenvalues ---    0.04541   0.04710   0.05832   0.06440   0.07084
     Eigenvalues ---    0.07642   0.08010   0.08798   0.10091   0.10680
     Eigenvalues ---    0.10755   0.10923   0.11052   0.11120   0.11599
     Eigenvalues ---    0.11723   0.11746   0.12279   0.12316   0.12363
     Eigenvalues ---    0.12402   0.12444   0.12486   0.12552   0.12845
     Eigenvalues ---    0.13782   0.14318   0.14667   0.14846   0.15276
     Eigenvalues ---    0.16364   0.16498   0.16810   0.17812   0.18218
     Eigenvalues ---    0.18585   0.19205   0.19361   0.19459   0.19511
     Eigenvalues ---    0.19806   0.20615   0.21710   0.21896   0.22833
     Eigenvalues ---    0.23366   0.27086   0.27552   0.28382   0.28588
     Eigenvalues ---    0.28754   0.31370   0.32001   0.32560   0.33975
     Eigenvalues ---    0.34169   0.34254   0.34708   0.35041   0.35684
     Eigenvalues ---    0.35858   0.36439   0.36650   0.36741   0.36830
     Eigenvalues ---    0.36929   0.36988   0.37027   0.37088   0.37147
     Eigenvalues ---    0.37172   0.37288   0.37310   0.37398   0.40558
     Eigenvalues ---    0.41065   0.42764   0.42836   0.43441   0.47115
     Eigenvalues ---    0.47771   0.48228   0.48263   0.48407   0.48721
     Eigenvalues ---    0.52106   0.52342   0.52466   0.57573
 En-DIIS/RFO-DIIS/Sim-DIIS IScMMF=       -3 using points:     6    5    4    3    2    1
 RFO step:  Lambda=-1.94010906D-05.
 DidBck=F Rises=F RFO-DIIS coefs:    1.93974   -0.86741   -0.04025   -0.02186    0.00580
                  RFO-DIIS coefs:   -0.01603
 Iteration  1 RMS(Cart)=  0.00971223 RMS(Int)=  0.00006466
 Iteration  2 RMS(Cart)=  0.00006519 RMS(Int)=  0.00003355
 Iteration  3 RMS(Cart)=  0.00000001 RMS(Int)=  0.00003355
 Variable       Old X    -DE/DX   Delta X   Delta X   Delta X     New X
                                 (Linear)    (Quad)   (Total)
    R1        2.64098  -0.00002  -0.00003  -0.00005  -0.00007   2.64091
    R2        2.61826  -0.00005  -0.00009   0.00003  -0.00006   2.61820
    R3        2.04965  -0.00001  -0.00003  -0.00001  -0.00003   2.04961
    R4        2.62759  -0.00001  -0.00006  -0.00001  -0.00007   2.62751
    R5        2.04888   0.00000  -0.00001  -0.00001  -0.00002   2.04886
    R6        2.64143  -0.00002   0.00011  -0.00008   0.00004   2.64147
    R7        2.04886   0.00000  -0.00001   0.00001   0.00000   2.04886
    R8        2.61683  -0.00001  -0.00006   0.00000  -0.00006   2.61677
    R9        2.05046  -0.00003   0.00004  -0.00014  -0.00010   2.05035
   R10        2.64011   0.00002   0.00011  -0.00005   0.00005   2.64016
   R11        3.36115   0.00001   0.00017   0.00024   0.00040   3.36156
   R12        3.36382   0.00001   0.00025  -0.00031  -0.00006   3.36376
   R13        3.36052  -0.00010   0.00014  -0.00020  -0.00004   3.36048
   R14        3.55497  -0.00018  -0.00295   0.00103  -0.00194   3.55302
   R15        2.64172  -0.00004   0.00012  -0.00013   0.00003   2.64175
   R16        2.61726  -0.00005  -0.00002  -0.00008  -0.00010   2.61716
   R17        3.36000   0.00003   0.00021   0.00001   0.00025   3.36025
   R18        2.61828  -0.00001   0.00007  -0.00001   0.00006   2.61834
   R19        3.53345  -0.00004  -0.00098   0.00097  -0.00002   3.53342
   R20        2.64116   0.00002   0.00005  -0.00001   0.00004   2.64120
   R21        2.05023  -0.00002  -0.00004  -0.00004  -0.00008   2.05015
   R22        2.62813  -0.00001  -0.00004  -0.00002  -0.00005   2.62808
   R23        2.04908  -0.00001   0.00001  -0.00002   0.00000   2.04908
   R24        2.64067  -0.00001  -0.00005  -0.00002  -0.00006   2.64061
   R25        2.04900  -0.00001  -0.00002   0.00000  -0.00002   2.04899
   R26        2.05011   0.00000   0.00006  -0.00005   0.00001   2.05011
   R27        2.07056   0.00013  -0.00005   0.00038   0.00036   2.07092
   R28        2.94142   0.00004  -0.00083   0.00010  -0.00082   2.94060
   R29        2.88921  -0.00002  -0.00090   0.00001  -0.00090   2.88832
   R30        5.03179  -0.00006   0.00218  -0.00310  -0.00085   5.03094
   R31        2.07238  -0.00010   0.00029  -0.00035  -0.00012   2.07227
   R32        2.85210   0.00001   0.00058   0.00001   0.00059   2.85268
   R33        5.02816   0.00017  -0.01931   0.00078  -0.01856   5.00960
   R34        2.06532  -0.00002   0.00041  -0.00007   0.00034   2.06567
   R35        2.88226  -0.00004  -0.00013  -0.00009  -0.00022   2.88204
   R36        2.06899  -0.00012  -0.00020  -0.00027  -0.00048   2.06851
   R37        2.07057   0.00002  -0.00005   0.00002  -0.00002   2.07054
   R38        2.06569   0.00000  -0.00003   0.00000  -0.00003   2.06566
   R39        2.06828  -0.00001   0.00002  -0.00004  -0.00002   2.06826
   R40        2.64383   0.00008   0.00011   0.00012   0.00022   2.64405
   R41        2.64399   0.00015   0.00044   0.00015   0.00059   2.64458
   R42        2.62959   0.00000   0.00011  -0.00003   0.00008   2.62967
   R43        2.05122   0.00000   0.00004   0.00007   0.00011   2.05133
   R44        2.62932   0.00002   0.00001   0.00003   0.00004   2.62936
   R45        2.04876   0.00015   0.00045   0.00015   0.00061   2.04936
   R46        2.63387   0.00000  -0.00019   0.00001  -0.00019   2.63368
   R47        2.05068   0.00000   0.00001   0.00000   0.00001   2.05069
   R48        2.63354   0.00002   0.00005   0.00002   0.00006   2.63360
   R49        2.05080   0.00000   0.00000   0.00000   0.00000   2.05080
   R50        2.05140   0.00000   0.00001  -0.00001   0.00001   2.05140
    A1        2.06106   0.00001   0.00003   0.00006   0.00009   2.06115
    A2        2.10854   0.00000  -0.00011   0.00005  -0.00006   2.10848
    A3        2.11359  -0.00001   0.00008  -0.00011  -0.00003   2.11355
    A4        2.10978   0.00000  -0.00012  -0.00006  -0.00017   2.10960
    A5        2.07924   0.00000   0.00003   0.00006   0.00009   2.07932
    A6        2.09417   0.00000   0.00009   0.00000   0.00009   2.09426
    A7        2.11017   0.00000   0.00015  -0.00005   0.00010   2.11027
    A8        2.09400   0.00000  -0.00007   0.00007  -0.00001   2.09399
    A9        2.07902   0.00000  -0.00008  -0.00002  -0.00009   2.07892
   A10        2.06017   0.00000  -0.00008   0.00017   0.00009   2.06026
   A11        2.11028   0.00000   0.00003  -0.00027  -0.00023   2.11005
   A12        2.11273   0.00000   0.00005   0.00009   0.00014   2.11287
   A13        2.11361  -0.00001  -0.00006  -0.00016  -0.00023   2.11339
   A14        2.10577   0.00001   0.00056  -0.00015   0.00041   2.10618
   A15        2.06304   0.00000  -0.00048   0.00028  -0.00020   2.06284
   A16        2.11158   0.00000   0.00008   0.00004   0.00011   2.11169
   A17        2.10544  -0.00001  -0.00043  -0.00014  -0.00058   2.10486
   A18        2.06604   0.00002   0.00041   0.00007   0.00048   2.06652
   A19        1.76346   0.00004  -0.00108   0.00078  -0.00030   1.76317
   A20        1.77065   0.00002   0.00043   0.00034   0.00076   1.77141
   A21        1.75833  -0.00013   0.00060  -0.00152  -0.00096   1.75737
   A22        2.06213   0.00002   0.00042  -0.00002   0.00040   2.06253
   A23        2.10591  -0.00008  -0.00043  -0.00019  -0.00063   2.10528
   A24        2.11328   0.00006   0.00009   0.00006   0.00015   2.11343
   A25        2.06678   0.00003  -0.00045   0.00039  -0.00006   2.06672
   A26        2.11110  -0.00003  -0.00022  -0.00002  -0.00024   2.11086
   A27        2.10492   0.00000   0.00068  -0.00041   0.00026   2.10518
   A28        1.76964   0.00000  -0.00167   0.00103  -0.00064   1.76899
   A29        1.73558   0.00006  -0.00176  -0.00086  -0.00260   1.73298
   A30        1.78935  -0.00010   0.00240  -0.00086   0.00149   1.79084
   A31        2.06132   0.00000   0.00008   0.00000   0.00008   2.06141
   A32        2.11293   0.00001   0.00032  -0.00004   0.00028   2.11322
   A33        2.10893  -0.00001  -0.00040   0.00004  -0.00036   2.10856
   A34        2.10997   0.00001   0.00007  -0.00001   0.00006   2.11003
   A35        2.07869   0.00000  -0.00003   0.00001  -0.00003   2.07866
   A36        2.09452   0.00000  -0.00004   0.00000  -0.00004   2.09448
   A37        2.10987  -0.00001  -0.00011  -0.00001  -0.00012   2.10975
   A38        2.09355   0.00000   0.00013  -0.00001   0.00011   2.09366
   A39        2.07975   0.00001  -0.00002   0.00002   0.00000   2.07976
   A40        2.06078  -0.00002   0.00008  -0.00001   0.00006   2.06084
   A41        2.11271   0.00001  -0.00011   0.00007  -0.00004   2.11267
   A42        2.10964   0.00000   0.00004  -0.00006  -0.00002   2.10962
   A43        1.76881   0.00000  -0.00112  -0.00060  -0.00164   1.76716
   A44        1.99244  -0.00009   0.00117  -0.00036   0.00080   1.99324
   A45        1.89290   0.00001   0.00390   0.00019   0.00410   1.89700
   A46        1.85585   0.00003   0.00013   0.00057   0.00063   1.85649
   A47        1.88858   0.00000  -0.00143   0.00025  -0.00119   1.88739
   A48        2.04195   0.00004  -0.00276  -0.00009  -0.00285   2.03910
   A49        2.00127   0.00012   0.00559  -0.00092   0.00444   2.00571
   A50        1.98357   0.00012  -0.00083   0.00024  -0.00058   1.98300
   A51        1.77514   0.00004   0.00027   0.00065   0.00097   1.77610
   A52        1.85859  -0.00038   0.00319  -0.00236   0.00083   1.85942
   A53        1.84357  -0.00018  -0.00153  -0.00046  -0.00212   1.84146
   A54        2.08521   0.00019  -0.00124   0.00161   0.00037   2.08558
   A55        1.89095   0.00022   0.00029   0.00030   0.00064   1.89159
   A56        2.07268   0.00025   0.01525   0.00023   0.01523   2.08791
   A57        1.83352  -0.00002  -0.00167  -0.00018  -0.00185   1.83167
   A58        1.96211   0.00002   0.00126   0.00006   0.00132   1.96343
   A59        1.94643   0.00000   0.00049  -0.00002   0.00047   1.94690
   A60        1.90192   0.00002   0.00069   0.00010   0.00080   1.90272
   A61        1.87406   0.00001  -0.00076   0.00020  -0.00055   1.87351
   A62        1.94009  -0.00003  -0.00018  -0.00015  -0.00033   1.93975
   A63        1.97033  -0.00001  -0.00008  -0.00013  -0.00021   1.97012
   A64        1.91124  -0.00001  -0.00021  -0.00002  -0.00023   1.91101
   A65        1.92345   0.00005   0.00118   0.00014   0.00132   1.92477
   A66        1.87388   0.00001  -0.00006  -0.00003  -0.00009   1.87379
   A67        1.89674  -0.00002  -0.00061   0.00003  -0.00058   1.89616
   A68        1.88578  -0.00002  -0.00026   0.00000  -0.00025   1.88553
   A69        2.04851   0.00027  -0.00028  -0.00020  -0.00051   2.04800
   A70        2.15472  -0.00033   0.00074  -0.00004   0.00068   2.15539
   A71        2.07967   0.00005  -0.00029   0.00019  -0.00012   2.07956
   A72        2.10082  -0.00005   0.00016  -0.00004   0.00013   2.10094
   A73        2.08623   0.00013   0.00059   0.00035   0.00094   2.08716
   A74        2.09584  -0.00008  -0.00079  -0.00028  -0.00107   2.09477
   A75        2.10202  -0.00009   0.00000  -0.00030  -0.00029   2.10172
   A76        2.10958   0.00006   0.00082   0.00022   0.00103   2.11062
   A77        2.07158   0.00003  -0.00082   0.00008  -0.00074   2.07084
   A78        2.09661   0.00002   0.00008  -0.00006   0.00002   2.09663
   A79        2.08703  -0.00001  -0.00027   0.00005  -0.00022   2.08680
   A80        2.09951  -0.00001   0.00018   0.00002   0.00020   2.09972
   A81        2.09553   0.00003   0.00015   0.00017   0.00032   2.09585
   A82        2.08709  -0.00001  -0.00017  -0.00003  -0.00020   2.08689
   A83        2.10048  -0.00001   0.00002  -0.00013  -0.00011   2.10036
   A84        2.09164   0.00003  -0.00010   0.00005  -0.00006   2.09159
   A85        2.09612  -0.00002   0.00005  -0.00005   0.00001   2.09613
   A86        2.09542  -0.00001   0.00006  -0.00001   0.00005   2.09547
   A87        0.83718  -0.00006   0.00094   0.00035   0.00116   0.83834
    D1        0.00103   0.00000  -0.00027   0.00062   0.00034   0.00137
    D2       -3.13987   0.00001   0.00004   0.00035   0.00040  -3.13947
    D3        3.13991  -0.00001  -0.00086   0.00092   0.00007   3.13998
    D4       -0.00098   0.00000  -0.00054   0.00066   0.00012  -0.00086
    D5       -0.00111  -0.00002  -0.00062  -0.00009  -0.00071  -0.00182
    D6       -3.12521  -0.00001  -0.00401   0.00245  -0.00156  -3.12677
    D7       -3.13999  -0.00001  -0.00003  -0.00040  -0.00043  -3.14042
    D8        0.01910   0.00000  -0.00342   0.00214  -0.00128   0.01782
    D9        0.00078   0.00001   0.00086  -0.00059   0.00026   0.00104
   D10       -3.14137   0.00000   0.00026  -0.00035  -0.00009  -3.14146
   D11       -3.14151   0.00000   0.00054  -0.00033   0.00021  -3.14130
   D12       -0.00047   0.00000  -0.00006  -0.00009  -0.00014  -0.00062
   D13       -0.00247   0.00000  -0.00052   0.00002  -0.00050  -0.00297
   D14        3.13636  -0.00001   0.00014  -0.00064  -0.00050   3.13586
   D15        3.13967   0.00000   0.00007  -0.00022  -0.00015   3.13952
   D16       -0.00469  -0.00001   0.00074  -0.00089  -0.00015  -0.00484
   D17        0.00239  -0.00001  -0.00038   0.00051   0.00013   0.00252
   D18        3.10130   0.00000   0.00022  -0.00038  -0.00016   3.10114
   D19       -3.13643   0.00000  -0.00104   0.00118   0.00014  -3.13630
   D20       -0.03752   0.00001  -0.00044   0.00029  -0.00015  -0.03767
   D21       -0.00062   0.00002   0.00097  -0.00048   0.00049  -0.00014
   D22        3.12387   0.00001   0.00426  -0.00296   0.00130   3.12517
   D23       -3.10055   0.00001   0.00035   0.00039   0.00075  -3.09980
   D24        0.02394   0.00000   0.00365  -0.00209   0.00156   0.02551
   D25        2.31691   0.00005  -0.00463   0.00362  -0.00100   2.31591
   D26       -2.13482  -0.00004  -0.00295   0.00274  -0.00024  -2.13506
   D27       -0.86616   0.00006  -0.00403   0.00275  -0.00127  -0.86743
   D28        0.96530  -0.00003  -0.00235   0.00187  -0.00052   0.96478
   D29       -2.31358  -0.00005   0.00176  -0.00205  -0.00030  -2.31388
   D30        2.16331   0.00007   0.00130  -0.00073   0.00059   2.16391
   D31        0.84506  -0.00004  -0.00154   0.00042  -0.00112   0.84393
   D32       -0.96124   0.00008  -0.00200   0.00173  -0.00022  -0.96146
   D33       -0.88300   0.00007  -0.00051   0.00084   0.00035  -0.88265
   D34        2.32351   0.00006  -0.00177   0.00342   0.00166   2.32517
   D35        0.93315   0.00006  -0.00017   0.00101   0.00083   0.93399
   D36       -2.14353   0.00006  -0.00143   0.00358   0.00215  -2.14138
   D37        0.82409  -0.00008  -0.00469  -0.00134  -0.00606   0.81803
   D38       -1.14854   0.00007  -0.00272  -0.00128  -0.00390  -1.15244
   D39       -3.12707  -0.00006  -0.00425  -0.00104  -0.00530  -3.13237
   D40       -0.98628  -0.00008  -0.00382  -0.00186  -0.00569  -0.99197
   D41       -2.95891   0.00006  -0.00185  -0.00179  -0.00353  -2.96244
   D42        1.34574  -0.00007  -0.00338  -0.00155  -0.00493   1.34081
   D43        0.04395  -0.00003  -0.00009  -0.00012  -0.00022   0.04374
   D44       -3.06798  -0.00003  -0.00018   0.00141   0.00122  -3.06676
   D45        3.12035  -0.00004   0.00115  -0.00272  -0.00157   3.11878
   D46        0.00842  -0.00003   0.00106  -0.00119  -0.00013   0.00828
   D47        3.06962   0.00002   0.00056  -0.00156  -0.00100   3.06862
   D48       -0.06094   0.00001   0.00039  -0.00168  -0.00129  -0.06224
   D49       -0.00514   0.00002  -0.00075   0.00110   0.00035  -0.00480
   D50       -3.13571   0.00001  -0.00092   0.00097   0.00005  -3.13566
   D51        0.82834  -0.00002   0.00201  -0.00147   0.00053   0.82888
   D52       -0.96034  -0.00005   0.00369  -0.00062   0.00308  -0.95726
   D53       -2.34280  -0.00002   0.00208  -0.00298  -0.00090  -2.34371
   D54        2.15170  -0.00006   0.00377  -0.00213   0.00164   2.15334
   D55       -0.00267   0.00002  -0.00071   0.00067  -0.00004  -0.00271
   D56        3.13871   0.00002  -0.00028   0.00035   0.00007   3.13879
   D57       -3.11395   0.00003  -0.00078   0.00222   0.00144  -3.11252
   D58        0.02743   0.00002  -0.00035   0.00190   0.00155   0.02897
   D59        0.98261   0.00003  -0.00515  -0.00106  -0.00625   0.97637
   D60       -1.00444   0.00003  -0.00515  -0.00124  -0.00637  -1.01081
   D61        2.96813   0.00003  -0.00583  -0.00098  -0.00682   2.96130
   D62        2.79790   0.00002  -0.00682  -0.00041  -0.00729   2.79061
   D63        0.81084   0.00002  -0.00682  -0.00059  -0.00741   0.80343
   D64       -1.49978   0.00003  -0.00750  -0.00033  -0.00787  -1.50764
   D65       -0.00609   0.00000   0.00010  -0.00012  -0.00002  -0.00611
   D66        3.14072  -0.00001   0.00021  -0.00038  -0.00017   3.14055
   D67        3.13572   0.00000  -0.00033   0.00020  -0.00013   3.13558
   D68       -0.00066   0.00000  -0.00022  -0.00006  -0.00028  -0.00094
   D69        0.00938  -0.00001   0.00018   0.00006   0.00025   0.00962
   D70       -3.13732  -0.00001   0.00019  -0.00043  -0.00024  -3.13756
   D71       -3.13748   0.00000   0.00007   0.00032   0.00040  -3.13708
   D72       -0.00100   0.00000   0.00008  -0.00017  -0.00009  -0.00108
   D73       -0.00362   0.00000   0.00014  -0.00054  -0.00040  -0.00403
   D74        3.12696   0.00001   0.00031  -0.00042  -0.00011   3.12685
   D75       -3.14015   0.00000   0.00013  -0.00005   0.00008  -3.14007
   D76       -0.00957   0.00001   0.00030   0.00007   0.00037  -0.00920
   D77       -3.07326   0.00008   0.00635  -0.00191   0.00451  -3.06875
   D78       -0.98605   0.00000   0.00720  -0.00235   0.00491  -0.98114
   D79        1.22118   0.00007   0.00303  -0.00195   0.00112   1.22229
   D80        0.12464   0.00003   0.00723   0.00154   0.00877   0.13341
   D81        2.05573   0.00002   0.00628   0.00216   0.00844   2.06416
   D82       -2.09395   0.00029   0.00449   0.00328   0.00776  -2.08619
   D83       -1.81026   0.00005   0.00793   0.00209   0.00998  -1.80027
   D84        0.12083   0.00005   0.00698   0.00271   0.00965   0.13048
   D85        2.25434   0.00032   0.00518   0.00383   0.00898   2.26331
   D86        2.36147   0.00000   0.01151   0.00138   0.01288   2.37436
   D87       -1.99063  -0.00001   0.01056   0.00200   0.01255  -1.97808
   D88        0.14288   0.00026   0.00877   0.00312   0.01188   0.15475
   D89        3.01045  -0.00003   0.00852   0.00020   0.00868   3.01913
   D90       -1.20680  -0.00001   0.00900   0.00024   0.00920  -1.19760
   D91        0.98573  -0.00003   0.01013   0.00007   0.01016   0.99589
   D92       -1.36766  -0.00003   0.00837  -0.00029   0.00813  -1.35953
   D93        0.69827  -0.00001   0.00885  -0.00024   0.00865   0.70693
   D94        2.89081  -0.00003   0.00998  -0.00041   0.00961   2.90042
   D95        0.72651   0.00004   0.00552   0.00060   0.00612   0.73263
   D96        2.79244   0.00007   0.00600   0.00065   0.00664   2.79908
   D97       -1.29821   0.00004   0.00713   0.00047   0.00760  -1.29061
   D98        0.99489  -0.00011  -0.00913   0.00033  -0.00877   0.98612
   D99        2.89342   0.00001  -0.01015  -0.00230  -0.01257   2.88085
   D100       0.81811  -0.00007  -0.00875  -0.00267  -0.01151   0.80659
   D101      -1.43555  -0.00032  -0.00638  -0.00453  -0.01098  -1.44654
   D102       1.76135  -0.00004   0.00650  -0.00380   0.00273   1.76408
   D103      -1.35443   0.00006   0.00206  -0.00140   0.00069  -1.35375
   D104      -2.24628  -0.00009   0.00741  -0.00440   0.00304  -2.24324
   D105       0.92112   0.00002   0.00297  -0.00201   0.00100   0.92211
   D106      -0.13633  -0.00001   0.00465  -0.00360   0.00099  -0.13535
   D107       3.03107   0.00010   0.00021  -0.00121  -0.00106   3.03000
   D108      -0.94460  -0.00004   0.00825   0.00074   0.00912  -0.93547
   D109       1.14565  -0.00001   0.00504  -0.00117   0.00387   1.14952
   D110      -3.05089  -0.00001   0.00476  -0.00130   0.00347  -3.04743
   D111      -0.97877  -0.00001   0.00503  -0.00122   0.00381  -0.97496
   D112      -3.11233   0.00000   0.00416  -0.00129   0.00287  -3.10946
   D113      -1.02568  -0.00001   0.00388  -0.00142   0.00246  -1.02322
   D114       1.04644   0.00000   0.00415  -0.00134   0.00281   1.04925
   D115      -1.05033   0.00000   0.00356  -0.00107   0.00249  -1.04784
   D116       1.03631   0.00000   0.00328  -0.00120   0.00208   1.03839
   D117       3.10843   0.00000   0.00355  -0.00112   0.00243   3.11086
   D118      -3.11989   0.00004  -0.00370   0.00210  -0.00161  -3.12150
   D119       0.04793   0.00002  -0.00180   0.00044  -0.00136   0.04657
   D120      -0.00295  -0.00006   0.00056  -0.00019   0.00036  -0.00259
   D121      -3.11832  -0.00009   0.00246  -0.00185   0.00061  -3.11771
   D122       3.10974  -0.00003   0.00310  -0.00168   0.00141   3.11115
   D123      -0.03299  -0.00002   0.00243  -0.00031   0.00211  -0.03088
   D124      -0.00561   0.00007  -0.00142   0.00076  -0.00067  -0.00627
   D125       3.13484   0.00009  -0.00209   0.00213   0.00003   3.13488
   D126       0.00389   0.00002   0.00037  -0.00031   0.00005   0.00395
   D127      -3.12843   0.00000   0.00061  -0.00064  -0.00003  -3.12846
   D128       3.11911   0.00005  -0.00153   0.00136  -0.00017   3.11895
   D129      -0.01321   0.00003  -0.00128   0.00103  -0.00025  -0.01346
   D130       0.01324  -0.00003   0.00137  -0.00081   0.00056   0.01379
   D131       3.14071  -0.00001   0.00061   0.00002   0.00063   3.14135
   D132      -3.12724  -0.00005   0.00203  -0.00216  -0.00013  -3.12737
   D133       0.00024  -0.00003   0.00127  -0.00132  -0.00005   0.00018
   D134       0.00372   0.00002  -0.00043   0.00026  -0.00017   0.00355
   D135      -3.13615  -0.00001  -0.00025  -0.00006  -0.00031  -3.13646
   D136       3.13597   0.00003  -0.00068   0.00059  -0.00009   3.13588
   D137      -0.00389   0.00001  -0.00050   0.00027  -0.00023  -0.00412
   D138      -0.01225  -0.00001  -0.00043   0.00030  -0.00013  -0.01238
   D139       3.12761   0.00001  -0.00062   0.00062   0.00001   3.12762
   D140      -3.13962  -0.00004   0.00033  -0.00055  -0.00021  -3.13983
   D141       0.00025  -0.00001   0.00015  -0.00022  -0.00007   0.00018
         Item               Value     Threshold  Converged?
 Maximum Force            0.000380     0.000450     YES
 RMS     Force            0.000071     0.000300     YES
 Maximum Displacement     0.047068     0.001800     NO 
 RMS     Displacement     0.009704     0.001200     NO 
 Predicted change in Energy=-9.391561D-06
 GradGradGradGradGradGradGradGradGradGradGradGradGradGradGradGradGradGrad

                          Input orientation:                          
 ---------------------------------------------------------------------
 Center     Atomic      Atomic             Coordinates (Angstroms)
 Number     Number       Type             X           Y           Z
 ---------------------------------------------------------------------
      1          6           0        2.816562   -1.219000   -2.271657
      2          6           0        3.781748   -2.195713   -2.011893
      3          6           0        4.096976   -2.557982   -0.707033
      4          6           0        3.456413   -1.956213    0.379893
      5          6           0        2.502372   -0.987228    0.118419
      6          6           0        2.185318   -0.622153   -1.192354
      7         16           0        0.929643    0.613546   -1.446944
      8          6           0        1.456936    1.873687   -0.308387
      9          6           0        1.731019    1.499041    1.010244
     10         16           0        1.600583   -0.219968    1.445986
     11          6           0        2.060210    2.446373    1.966275
     12          6           0        2.113678    3.786802    1.574030
     13          6           0        1.850998    4.157222    0.259541
     14          6           0        1.515350    3.200286   -0.701814
     15          1           0        1.900452    5.201234   -0.028991
     16          1           0        1.297183    3.490860   -1.724028
     17          1           0        2.270800    2.158349    2.990818
     18          1           0        2.368742    4.541674    2.309472
     19          1           0        2.572549   -0.936153   -3.289907
[truncated: 1,416,580 more chars]
