# Supplementary material for: Enriching Alkene syn-Dihalogenation: Aryl Alkene, Bromine, Regio-Reversion, and Stereoconvergency
Source: Org Lett. 2026 Feb 25;28(9):3002–7. doi: 10.1021/acs.orglett.6c00241 (PMC12973299; doi:10.1021/acs.orglett.6c00241)
Supplement: Supplementary file 1 [file ol6c00241_si_001.zip › Fig 4c/1st bromination major TS.log]

 Entering Gaussian System, Link 0=g16
 Input=240906_1stBr_majorregio_TS151_6-31_gdp+_SMD_DCM_wB97XD.gjf
 Output=240906_1stBr_majorregio_TS151_6-31_gdp+_SMD_DCM_wB97XD.log
 Initial command:
 /home/osl/gaussian/g16/l1.exe "/home/osl/gaussian/scratch/Gau-1508010.inp" -scrdir="/home/osl/gaussian/scratch/"
 Entering Link 1 = /home/osl/gaussian/g16/l1.exe PID=   1508012.
  
 Copyright (c) 1988-2019, Gaussian, Inc.  All Rights Reserved.
  
 This is part of the Gaussian(R) 16 program.  It is based on
 the Gaussian(R) 09 system (copyright 2009, Gaussian, Inc.),
 the Gaussian(R) 03 system (copyright 2003, Gaussian, Inc.),
 the Gaussian(R) 98 system (copyright 1998, Gaussian, Inc.),
 the Gaussian(R) 94 system (copyright 1995, Gaussian, Inc.),
 the Gaussian 92(TM) system (copyright 1992, Gaussian, Inc.),
 the Gaussian 90(TM) system (copyright 1990, Gaussian, Inc.),
 the Gaussian 88(TM) system (copyright 1988, Gaussian, Inc.),
 the Gaussian 86(TM) system (copyright 1986, Carnegie Mellon
 University), and the Gaussian 82(TM) system (copyright 1983,
 Carnegie Mellon University). Gaussian is a federally registered
 trademark of Gaussian, Inc.
  
 This software contains proprietary and confidential information,
 including trade secrets, belonging to Gaussian, Inc.
  
 This software is provided under written license and may be
 used, copied, transmitted, or stored only in accord with that
 written license.
  
 The following legend is applicable only to US Government
 contracts under FAR:
  
                    RESTRICTED RIGHTS LEGEND
  
 Use, reproduction and disclosure by the US Government is
 subject to restrictions as set forth in subparagraphs (a)
 and (c) of the Commercial Computer Software - Restricted
 Rights clause in FAR 52.227-19.
  
 Gaussian, Inc.
 340 Quinnipiac St., Bldg. 40, Wallingford CT 06492
  
  
 ---------------------------------------------------------------
 Warning -- This program may not be used in any manner that
 competes with the business of Gaussian, Inc. or will provide
 assistance to any competitor of Gaussian, Inc.  The licensee
 of this program is prohibited from giving any competitor of
 Gaussian, Inc. access to this program.  By using this program,
 the user acknowledges that Gaussian, Inc. is engaged in the
 business of creating and licensing software in the field of
 computational chemistry and represents and warrants to the
 licensee that it is not a competitor of Gaussian, Inc. and that
 it will not use this program in any manner prohibited above.
 ---------------------------------------------------------------
  

 Cite this work as:
 Gaussian 16, Revision C.01,
 M. J. Frisch, G. W. Trucks, H. B. Schlegel, G. E. Scuseria, 
 M. A. Robb, J. R. Cheeseman, G. Scalmani, V. Barone, 
 G. A. Petersson, H. Nakatsuji, X. Li, M. Caricato, A. V. Marenich, 
 J. Bloino, B. G. Janesko, R. Gomperts, B. Mennucci, H. P. Hratchian, 
 J. V. Ortiz, A. F. Izmaylov, J. L. Sonnenberg, D. Williams-Young, 
 F. Ding, F. Lipparini, F. Egidi, J. Goings, B. Peng, A. Petrone, 
 T. Henderson, D. Ranasinghe, V. G. Zakrzewski, J. Gao, N. Rega, 
 G. Zheng, W. Liang, M. Hada, M. Ehara, K. Toyota, R. Fukuda, 
 J. Hasegawa, M. Ishida, T. Nakajima, Y. Honda, O. Kitao, H. Nakai, 
 T. Vreven, K. Throssell, J. A. Montgomery, Jr., J. E. Peralta, 
 F. Ogliaro, M. J. Bearpark, J. J. Heyd, E. N. Brothers, K. N. Kudin, 
 V. N. Staroverov, T. A. Keith, R. Kobayashi, J. Normand, 
 K. Raghavachari, A. P. Rendell, J. C. Burant, S. S. Iyengar, 
 J. Tomasi, M. Cossi, J. M. Millam, M. Klene, C. Adamo, R. Cammi, 
 J. W. Ochterski, R. L. Martin, K. Morokuma, O. Farkas, 
 J. B. Foresman, and D. J. Fox, Gaussian, Inc., Wallingford CT, 2019.
 
 ******************************************
 Gaussian 16:  ES64L-G16RevC.01  3-Jul-2019
                 6-Sep-2024 
 ******************************************
 %mem=12GB
 %nprocshared=12
 Will use up to   12 processors via shared memory.
 ----------------------------------------------------------------------
 # opt=(calcfc,ts,noeigen) freq wb97xd/6-31+g(d,p) scrf=(smd,solvent=di
 chloromethane)
 ----------------------------------------------------------------------
 1/5=1,10=4,11=1,18=20,26=3,38=1/1,3;
 2/9=110,12=2,17=6,18=5,40=1/2;
 3/5=1,6=6,7=111,11=2,25=1,30=1,70=32201,71=2,72=9,74=-58,140=1/1,2,3;
 4//1;
 5/5=2,38=5,53=9/2;
 8/6=4,10=90,11=11/1;
 11/6=1,8=1,9=11,15=111,16=1/1,2,10;
 10/6=1,13=1/2;
 6/7=2,8=2,9=2,10=2,28=1/1;
 7/10=1,25=1/1,2,3,16;
 1/5=1,10=4,11=1,18=20,26=3/3(2);
 2/9=110/2;
 99//99;
 2/9=110/2;
 3/5=1,6=6,7=111,11=2,25=1,30=1,70=32205,71=1,72=9,74=-58/1,2,3;
 4/5=5,16=3,69=1/1;
 5/5=2,38=5,53=9/2;
 7//1,2,3,16;
 1/5=1,11=1,18=20,26=3/3(-5);
 2/9=110/2;
 6/7=2,8=2,9=2,10=2,19=2,28=1/1;
 99/9=1/99;
 -------------------
 Title Card Required
 -------------------
 Symbolic Z-matrix:
 Charge =  1 Multiplicity = 1
 C                     2.70853  -1.17977  -2.35155 
 C                     3.77404  -2.05168  -2.11698 
 C                     4.19902  -2.32924  -0.82127 
 C                     3.56867  -1.74461   0.27913 
 C                     2.51047  -0.88133   0.04025 
 C                     2.08371  -0.59829  -1.25859 
 S                     0.68583   0.47456  -1.47214 
 C                     1.12732   1.83579  -0.42382 
 C                     1.5312    1.55601   0.88362 
 S                     1.62254  -0.14394   1.38936 
 C                     1.8102    2.57446   1.78192 
 C                     1.66817   3.89363   1.3452 
 C                     1.26492   4.17381   0.04334 
 C                     0.98832   3.14418  -0.85911 
 H                     1.16116   5.20324  -0.28128 
 H                     0.66744   3.36326  -1.87188 
 H                     2.12521   2.35524   2.79662 
 H                     1.87883   4.70436   2.0336 
 H                     2.37599  -0.96629  -3.36202 
 H                     3.89397  -1.96446   1.29068 
 H                     4.27421  -2.51414  -2.96058 
 H                     5.02866  -3.00778  -0.6573 
 C                    -0.12515  -0.7798    1.05816 
 H                     0.05923  -1.85621   1.08801 
 C                    -0.6947   -0.46954  -0.35058 
 H                    -0.73869  -1.36647  -0.95845 
 C                    -0.94246  -0.36592   2.2915 
 H                    -1.99334  -0.42519   2.0063 
 C                    -0.68325  -1.29141   3.47524 
 H                     0.36387  -1.27916   3.79863 
 H                    -1.29358  -0.98115   4.32754 
 H                    -0.95479  -2.31925   3.21592 
 H                    -0.7423    0.67633   2.56417 
 C                    -1.87022   0.44226  -0.56542 
 C                    -2.71236   0.1585   -1.64962 
 C                    -2.07398   1.62053   0.1594 
 C                    -3.75146   1.01765  -1.97997 
 H                    -2.55847  -0.75175  -2.22028 
 C                    -3.12208   2.47891  -0.16929 
 H                    -1.42159   1.89389   0.98039 
 C                    -3.96923   2.17509  -1.23019 
 H                    -4.40182   0.77637  -2.81465 
 H                    -3.27211   3.38448   0.40986 
 H                    -4.78937   2.84047  -1.48134 
 Br                   -2.29527  -2.6666    0.22664 
 
 Add virtual bond connecting atoms Br45       and H26        Dist= 4.44D+00.

 GradGradGradGradGradGradGradGradGradGradGradGradGradGradGradGradGradGrad
 Berny optimization.
 Initialization pass.
                           ----------------------------
                           !    Initial Parameters    !
                           ! (Angstroms and Degrees)  !
 --------------------------                            --------------------------
 ! Name  Definition              Value          Derivative Info.                !
 --------------------------------------------------------------------------------
 ! R1    R(1,2)                  1.3966         calculate D2E/DX2 analytically  !
 ! R2    R(1,6)                  1.3868         calculate D2E/DX2 analytically  !
 ! R3    R(1,19)                 1.085          calculate D2E/DX2 analytically  !
 ! R4    R(2,3)                  1.3916         calculate D2E/DX2 analytically  !
 ! R5    R(2,21)                 1.0843         calculate D2E/DX2 analytically  !
 ! R6    R(3,4)                  1.3964         calculate D2E/DX2 analytically  !
 ! R7    R(3,22)                 1.0843         calculate D2E/DX2 analytically  !
 ! R8    R(4,5)                  1.3864         calculate D2E/DX2 analytically  !
 ! R9    R(4,20)                 1.0851         calculate D2E/DX2 analytically  !
 ! R10   R(5,6)                  1.3961         calculate D2E/DX2 analytically  !
 ! R11   R(5,10)                 1.7755         calculate D2E/DX2 analytically  !
 ! R12   R(6,7)                  1.775          calculate D2E/DX2 analytically  !
 ! R13   R(7,8)                  1.7739         calculate D2E/DX2 analytically  !
 ! R14   R(7,25)                 2.0137         calculate D2E/DX2 analytically  !
 ! R15   R(8,9)                  1.3967         calculate D2E/DX2 analytically  !
 ! R16   R(8,14)                 1.3859         calculate D2E/DX2 analytically  !
 ! R17   R(9,10)                 1.7759         calculate D2E/DX2 analytically  !
 ! R18   R(9,11)                 1.3864         calculate D2E/DX2 analytically  !
 ! R19   R(10,23)                1.889          calculate D2E/DX2 analytically  !
 ! R20   R(11,12)                1.3968         calculate D2E/DX2 analytically  !
 ! R21   R(11,17)                1.0849         calculate D2E/DX2 analytically  !
 ! R22   R(12,13)                1.3914         calculate D2E/DX2 analytically  !
 ! R23   R(12,18)                1.0842         calculate D2E/DX2 analytically  !
 ! R24   R(13,14)                1.3968         calculate D2E/DX2 analytically  !
 ! R25   R(13,15)                1.0844         calculate D2E/DX2 analytically  !
 ! R26   R(14,16)                1.0847         calculate D2E/DX2 analytically  !
 ! R27   R(23,24)                1.0925         calculate D2E/DX2 analytically  !
 ! R28   R(23,25)                1.5509         calculate D2E/DX2 analytically  !
 ! R29   R(23,27)                1.5364         calculate D2E/DX2 analytically  !
 ! R30   R(25,26)                1.0844         calculate D2E/DX2 analytically  !
 ! R31   R(25,34)                1.5031         calculate D2E/DX2 analytically  !
 ! R32   R(26,45)                2.349          calculate D2E/DX2 analytically  !
 ! R33   R(27,28)                1.0905         calculate D2E/DX2 analytically  !
 ! R34   R(27,29)                1.5248         calculate D2E/DX2 analytically  !
 ! R35   R(27,33)                1.0958         calculate D2E/DX2 analytically  !
 ! R36   R(29,30)                1.096          calculate D2E/DX2 analytically  !
 ! R37   R(29,31)                1.0932         calculate D2E/DX2 analytically  !
 ! R38   R(29,32)                1.0943         calculate D2E/DX2 analytically  !
 ! R39   R(34,35)                1.4018         calculate D2E/DX2 analytically  !
 ! R40   R(34,36)                1.3983         calculate D2E/DX2 analytically  !
 ! R41   R(35,37)                1.3882         calculate D2E/DX2 analytically  !
 ! R42   R(35,38)                1.0853         calculate D2E/DX2 analytically  !
 ! R43   R(36,39)                1.394          calculate D2E/DX2 analytically  !
 ! R44   R(36,40)                1.0837         calculate D2E/DX2 analytically  !
 ! R45   R(37,41)                1.3962         calculate D2E/DX2 analytically  !
 ! R46   R(37,42)                1.0853         calculate D2E/DX2 analytically  !
 ! R47   R(39,41)                1.3912         calculate D2E/DX2 analytically  !
 ! R48   R(39,43)                1.0853         calculate D2E/DX2 analytically  !
 ! R49   R(41,44)                1.0856         calculate D2E/DX2 analytically  !
 ! A1    A(2,1,6)              118.2389         calculate D2E/DX2 analytically  !
 ! A2    A(2,1,19)             120.8692         calculate D2E/DX2 analytically  !
 ! A3    A(6,1,19)             120.8915         calculate D2E/DX2 analytically  !
 ! A4    A(1,2,3)              120.923          calculate D2E/DX2 analytically  !
 ! A5    A(1,2,21)             119.1779         calculate D2E/DX2 analytically  !
 ! A6    A(3,2,21)             119.899          calculate D2E/DX2 analytically  !
 ! A7    A(2,3,4)              120.8211         calculate D2E/DX2 analytically  !
 ! A8    A(2,3,22)             119.954          calculate D2E/DX2 analytically  !
 ! A9    A(4,3,22)             119.2248         calculate D2E/DX2 analytically  !
 ! A10   A(3,4,5)              117.9991         calculate D2E/DX2 analytically  !
 ! A11   A(3,4,20)             120.9613         calculate D2E/DX2 analytically  !
 ! A12   A(5,4,20)             121.0386         calculate D2E/DX2 analytically  !
 ! A13   A(4,5,6)              121.3214         calculate D2E/DX2 analytically  !
 ! A14   A(4,5,10)             120.6239         calculate D2E/DX2 analytically  !
 ! A15   A(6,5,10)             118.0242         calculate D2E/DX2 analytically  !
 ! A16   A(1,6,5)              120.6962         calculate D2E/DX2 analytically  !
 ! A17   A(1,6,7)              120.894          calculate D2E/DX2 analytically  !
 ! A18   A(5,6,7)              118.371          calculate D2E/DX2 analytically  !
 ! A19   A(6,7,8)              101.3443         calculate D2E/DX2 analytically  !
 ! A20   A(6,7,25)             100.9249         calculate D2E/DX2 analytically  !
 ! A21   A(8,7,25)             101.6095         calculate D2E/DX2 analytically  !
 ! A22   A(7,8,9)              118.1283         calculate D2E/DX2 analytically  !
 ! A23   A(7,8,14)             120.9218         calculate D2E/DX2 analytically  !
 ! A24   A(9,8,14)             120.8054         calculate D2E/DX2 analytically  !
 ! A25   A(8,9,10)             118.2413         calculate D2E/DX2 analytically  !
 ! A26   A(8,9,11)             121.1702         calculate D2E/DX2 analytically  !
 ! A27   A(10,9,11)            120.5515         calculate D2E/DX2 analytically  !
 ! A28   A(5,10,9)             101.9395         calculate D2E/DX2 analytically  !
 ! A29   A(5,10,23)            100.9331         calculate D2E/DX2 analytically  !
 ! A30   A(9,10,23)            102.9849         calculate D2E/DX2 analytically  !
 ! A31   A(9,11,12)            118.0817         calculate D2E/DX2 analytically  !
 ! A32   A(9,11,17)            121.0674         calculate D2E/DX2 analytically  !
 ! A33   A(12,11,17)           120.8503         calculate D2E/DX2 analytically  !
 ! A34   A(11,12,13)           120.8091         calculate D2E/DX2 analytically  !
 ! A35   A(11,12,18)           119.2035         calculate D2E/DX2 analytically  !
 ! A36   A(13,12,18)           119.9872         calculate D2E/DX2 analytically  !
 ! A37   A(12,13,14)           120.895          calculate D2E/DX2 analytically  !
 ! A38   A(12,13,15)           119.9338         calculate D2E/DX2 analytically  !
 ! A39   A(14,13,15)           119.1712         calculate D2E/DX2 analytically  !
 ! A40   A(8,14,13)            118.2376         calculate D2E/DX2 analytically  !
 ! A41   A(8,14,16)            120.9033         calculate D2E/DX2 analytically  !
 ! A42   A(13,14,16)           120.858          calculate D2E/DX2 analytically  !
 ! A43   A(10,23,24)            99.8302         calculate D2E/DX2 analytically  !
 ! A44   A(10,23,25)           115.5749         calculate D2E/DX2 analytically  !
 ! A45   A(10,23,27)           105.1142         calculate D2E/DX2 analytically  !
 ! A46   A(24,23,25)           106.4935         calculate D2E/DX2 analytically  !
 ! A47   A(24,23,27)           109.4672         calculate D2E/DX2 analytically  !
 ! A48   A(25,23,27)           118.6811         calculate D2E/DX2 analytically  !
 ! A49   A(7,25,23)            110.3612         calculate D2E/DX2 analytically  !
 ! A50   A(7,25,26)             95.9342         calculate D2E/DX2 analytically  !
 ! A51   A(7,25,34)             99.9124         calculate D2E/DX2 analytically  !
 ! A52   A(23,25,26)           111.015          calculate D2E/DX2 analytically  !
 ! A53   A(23,25,34)           122.5742         calculate D2E/DX2 analytically  !
 ! A54   A(26,25,34)           112.9476         calculate D2E/DX2 analytically  !
 ! A55   A(25,26,45)           101.6465         calculate D2E/DX2 analytically  !
 ! A56   A(23,27,28)           106.7418         calculate D2E/DX2 analytically  !
 ! A57   A(23,27,29)           111.6707         calculate D2E/DX2 analytically  !
 ! A58   A(23,27,33)           111.0279         calculate D2E/DX2 analytically  !
 ! A59   A(28,27,29)           109.5034         calculate D2E/DX2 analytically  !
 ! A60   A(28,27,33)           107.0257         calculate D2E/DX2 analytically  !
 ! A61   A(29,27,33)           110.6762         calculate D2E/DX2 analytically  !
 ! A62   A(27,29,30)           112.6255         calculate D2E/DX2 analytically  !
 ! A63   A(27,29,31)           109.7599         calculate D2E/DX2 analytically  !
 ! A64   A(27,29,32)           110.1183         calculate D2E/DX2 analytically  !
 ! A65   A(30,29,31)           107.4677         calculate D2E/DX2 analytically  !
 ! A66   A(30,29,32)           108.5121         calculate D2E/DX2 analytically  !
 ! A67   A(31,29,32)           108.2268         calculate D2E/DX2 analytically  !
 ! A68   A(25,34,35)           117.2295         calculate D2E/DX2 analytically  !
 ! A69   A(25,34,36)           123.4375         calculate D2E/DX2 analytically  !
 ! A70   A(35,34,36)           118.9426         calculate D2E/DX2 analytically  !
 ! A71   A(34,35,37)           120.5606         calculate D2E/DX2 analytically  !
 ! A72   A(34,35,38)           119.4227         calculate D2E/DX2 analytically  !
 ! A73   A(37,35,38)           120.0057         calculate D2E/DX2 analytically  !
 ! A74   A(34,36,39)           120.411          calculate D2E/DX2 analytically  !
 ! A75   A(34,36,40)           121.1676         calculate D2E/DX2 analytically  !
 ! A76   A(39,36,40)           118.4194         calculate D2E/DX2 analytically  !
 ! A77   A(35,37,41)           120.135          calculate D2E/DX2 analytically  !
 ! A78   A(35,37,42)           119.6032         calculate D2E/DX2 analytically  !
 ! A79   A(41,37,42)           120.2554         calculate D2E/DX2 analytically  !
 ! A80   A(36,39,41)           120.2083         calculate D2E/DX2 analytically  !
 ! A81   A(36,39,43)           119.4636         calculate D2E/DX2 analytically  !
 ! A82   A(41,39,43)           120.328          calculate D2E/DX2 analytically  !
 ! A83   A(37,41,39)           119.7086         calculate D2E/DX2 analytically  !
 ! A84   A(37,41,44)           120.1148         calculate D2E/DX2 analytically  !
 ! A85   A(39,41,44)           120.1731         calculate D2E/DX2 analytically  !
 ! D1    D(6,1,2,3)             -0.0607         calculate D2E/DX2 analytically  !
 ! D2    D(6,1,2,21)          -179.9428         calculate D2E/DX2 analytically  !
 ! D3    D(19,1,2,3)          -179.8157         calculate D2E/DX2 analytically  !
 ! D4    D(19,1,2,21)            0.3022         calculate D2E/DX2 analytically  !
 ! D5    D(2,1,6,5)             -0.0932         calculate D2E/DX2 analytically  !
 ! D6    D(2,1,6,7)           -177.7907         calculate D2E/DX2 analytically  !
 ! D7    D(19,1,6,5)           179.6618         calculate D2E/DX2 analytically  !
 ! D8    D(19,1,6,7)             1.9642         calculate D2E/DX2 analytically  !
 ! D9    D(1,2,3,4)              0.1312         calculate D2E/DX2 analytically  !
 ! D10   D(1,2,3,22)          -179.9322         calculate D2E/DX2 analytically  !
 ! D11   D(21,2,3,4)          -179.9876         calculate D2E/DX2 analytically  !
 ! D12   D(21,2,3,22)           -0.051          calculate D2E/DX2 analytically  !
 ! D13   D(2,3,4,5)             -0.0443         calculate D2E/DX2 analytically  !
 ! D14   D(2,3,4,20)           179.596          calculate D2E/DX2 analytically  !
 ! D15   D(22,3,4,5)          -179.9814         calculate D2E/DX2 analytically  !
 ! D16   D(22,3,4,20)           -0.3411         calculate D2E/DX2 analytically  !
 ! D17   D(3,4,5,6)             -0.1104         calculate D2E/DX2 analytically  !
 ! D18   D(3,4,5,10)           177.8431         calculate D2E/DX2 analytically  !
 ! D19   D(20,4,5,6)          -179.7505         calculate D2E/DX2 analytically  !
 ! D20   D(20,4,5,10)           -1.7969         calculate D2E/DX2 analytically  !
 ! D21   D(4,5,6,1)              0.1822         calculate D2E/DX2 analytically  !
 ! D22   D(4,5,6,7)            177.9367         calculate D2E/DX2 analytically  !
 ! D23   D(10,5,6,1)          -177.8229         calculate D2E/DX2 analytically  !
 ! D24   D(10,5,6,7)            -0.0684         calculate D2E/DX2 analytically  !
 ! D25   D(4,5,10,9)           133.4475         calculate D2E/DX2 analytically  !
 ! D26   D(4,5,10,23)         -120.6051         calculate D2E/DX2 analytically  !
 ! D27   D(6,5,10,9)           -48.5328         calculate D2E/DX2 analytically  !
 ! D28   D(6,5,10,23)           57.4145         calculate D2E/DX2 analytically  !
 ! D29   D(1,6,7,8)           -133.0544         calculate D2E/DX2 analytically  !
 ! D30   D(1,6,7,25)           122.6003         calculate D2E/DX2 analytically  !
 ! D31   D(5,6,7,8)             49.1957         calculate D2E/DX2 analytically  !
 ! D32   D(5,6,7,25)           -55.1496         calculate D2E/DX2 analytically  !
 ! D33   D(6,7,8,9)            -50.1415         calculate D2E/DX2 analytically  !
 ! D34   D(6,7,8,14)           134.1925         calculate D2E/DX2 analytically  !
 ! D35   D(25,7,8,9)            53.6596         calculate D2E/DX2 analytically  !
 ! D36   D(25,7,8,14)         -122.0064         calculate D2E/DX2 analytically  !
 ! D37   D(6,7,25,23)           50.5133         calculate D2E/DX2 analytically  !
 ! D38   D(6,7,25,26)          -64.5202         calculate D2E/DX2 analytically  !
 ! D39   D(6,7,25,34)         -179.1085         calculate D2E/DX2 analytically  !
 ! D40   D(8,7,25,23)          -53.6197         calculate D2E/DX2 analytically  !
 ! D41   D(8,7,25,26)         -168.6532         calculate D2E/DX2 analytically  !
 ! D42   D(8,7,25,34)           76.7585         calculate D2E/DX2 analytically  !
 ! D43   D(7,8,9,10)             1.849          calculate D2E/DX2 analytically  !
 ! D44   D(7,8,9,11)          -175.9488         calculate D2E/DX2 analytically  !
 ! D45   D(14,8,9,10)          177.5203         calculate D2E/DX2 analytically  !
 ! D46   D(14,8,9,11)           -0.2774         calculate D2E/DX2 analytically  !
 ! D47   D(7,8,14,13)          175.6558         calculate D2E/DX2 analytically  !
 ! D48   D(7,8,14,16)           -3.9791         calculate D2E/DX2 analytically  !
 ! D49   D(9,8,14,13)            0.1059         calculate D2E/DX2 analytically  !
 ! D50   D(9,8,14,16)         -179.5289         calculate D2E/DX2 analytically  !
 ! D51   D(8,9,10,5)            47.5822         calculate D2E/DX2 analytically  !
 ! D52   D(8,9,10,23)          -56.7595         calculate D2E/DX2 analytically  !
 ! D53   D(11,9,10,5)         -134.6059         calculate D2E/DX2 analytically  !
 ! D54   D(11,9,10,23)         121.0525         calculate D2E/DX2 analytically  !
 ! D55   D(8,9,11,12)            0.3836         calculate D2E/DX2 analytically  !
 ! D56   D(8,9,11,17)         -179.9084         calculate D2E/DX2 analytically  !
 ! D57   D(10,9,11,12)        -177.3636         calculate D2E/DX2 analytically  !
 ! D58   D(10,9,11,17)           2.3445         calculate D2E/DX2 analytically  !
 ! D59   D(5,10,23,24)          58.518          calculate D2E/DX2 analytically  !
 ! D60   D(5,10,23,25)         -55.2078         calculate D2E/DX2 analytically  !
 ! D61   D(5,10,23,27)         171.9181         calculate D2E/DX2 analytically  !
 ! D62   D(9,10,23,24)         163.634          calculate D2E/DX2 analytically  !
 ! D63   D(9,10,23,25)          49.9082         calculate D2E/DX2 analytically  !
 ! D64   D(9,10,23,27)         -82.9658         calculate D2E/DX2 analytically  !
 ! D65   D(9,11,12,13)          -0.3326         calculate D2E/DX2 analytically  !
 ! D66   D(9,11,12,18)         179.8246         calculate D2E/DX2 analytically  !
 ! D67   D(17,11,12,13)        179.9588         calculate D2E/DX2 analytically  !
 ! D68   D(17,11,12,18)          0.1159         calculate D2E/DX2 analytically  !
 ! D69   D(11,12,13,14)          0.1744         calculate D2E/DX2 analytically  !
 ! D70   D(11,12,13,15)       -179.8789         calculate D2E/DX2 analytically  !
 ! D71   D(18,12,13,14)       -179.984          calculate D2E/DX2 analytically  !
 ! D72   D(18,12,13,15)         -0.0372         calculate D2E/DX2 analytically  !
 ! D73   D(12,13,14,8)          -0.0564         calculate D2E/DX2 analytically  !
 ! D74   D(12,13,14,16)        179.5786         calculate D2E/DX2 analytically  !
 ! D75   D(15,13,14,8)         179.9964         calculate D2E/DX2 analytically  !
 ! D76   D(15,13,14,16)         -0.3686         calculate D2E/DX2 analytically  !
 ! D77   D(10,23,25,7)           2.8321         calculate D2E/DX2 analytically  !
 ! D78   D(10,23,25,26)        107.9442         calculate D2E/DX2 analytically  !
 ! D79   D(10,23,25,34)       -114.2327         calculate D2E/DX2 analytically  !
 ! D80   D(24,23,25,7)        -106.9898         calculate D2E/DX2 analytically  !
 ! D81   D(24,23,25,26)         -1.8778         calculate D2E/DX2 analytically  !
 ! D82   D(24,23,25,34)        135.9453         calculate D2E/DX2 analytically  !
 ! D83   D(27,23,25,7)         129.0818         calculate D2E/DX2 analytically  !
 ! D84   D(27,23,25,26)       -125.8062         calculate D2E/DX2 analytically  !
 ! D85   D(27,23,25,34)         12.017          calculate D2E/DX2 analytically  !
 ! D86   D(10,23,27,28)        162.2751         calculate D2E/DX2 analytically  !
 ! D87   D(10,23,27,29)        -78.076          calculate D2E/DX2 analytically  !
 ! D88   D(10,23,27,33)         45.9659         calculate D2E/DX2 analytically  !
 ! D89   D(24,23,27,28)        -91.2834         calculate D2E/DX2 analytically  !
 ! D90   D(24,23,27,29)         28.3656         calculate D2E/DX2 analytically  !
 ! D91   D(24,23,27,33)        152.4074         calculate D2E/DX2 analytically  !
 ! D92   D(25,23,27,28)         31.1694         calculate D2E/DX2 analytically  !
 ! D93   D(25,23,27,29)        150.8184         calculate D2E/DX2 analytically  !
 ! D94   D(25,23,27,33)        -85.1398         calculate D2E/DX2 analytically  !
 ! D95   D(7,25,26,45)         178.69           calculate D2E/DX2 analytically  !
 ! D96   D(23,25,26,45)         64.1917         calculate D2E/DX2 analytically  !
 ! D97   D(34,25,26,45)        -77.898          calculate D2E/DX2 analytically  !
 ! D98   D(7,25,34,35)          89.8183         calculate D2E/DX2 analytically  !
 ! D99   D(7,25,34,36)         -82.9204         calculate D2E/DX2 analytically  !
 ! D100  D(23,25,34,35)       -148.1229         calculate D2E/DX2 analytically  !
 ! D101  D(23,25,34,36)         39.1383         calculate D2E/DX2 analytically  !
 ! D102  D(26,25,34,35)        -11.0155         calculate D2E/DX2 analytically  !
 ! D103  D(26,25,34,36)        176.2457         calculate D2E/DX2 analytically  !
 ! D104  D(23,27,29,30)         61.4144         calculate D2E/DX2 analytically  !
 ! D105  D(23,27,29,31)       -178.8984         calculate D2E/DX2 analytically  !
 ! D106  D(23,27,29,32)        -59.8508         calculate D2E/DX2 analytically  !
 ! D107  D(28,27,29,30)        179.421          calculate D2E/DX2 analytically  !
 ! D108  D(28,27,29,31)        -60.8919         calculate D2E/DX2 analytically  !
 ! D109  D(28,27,29,32)         58.1557         calculate D2E/DX2 analytically  !
 ! D110  D(33,27,29,30)        -62.825          calculate D2E/DX2 analytically  !
 ! D111  D(33,27,29,31)         56.8621         calculate D2E/DX2 analytically  !
 ! D112  D(33,27,29,32)        175.9097         calculate D2E/DX2 analytically  !
 ! D113  D(25,34,35,37)       -174.5469         calculate D2E/DX2 analytically  !
 ! D114  D(25,34,35,38)          6.6584         calculate D2E/DX2 analytically  !
 ! D115  D(36,34,35,37)         -1.4694         calculate D2E/DX2 analytically  !
 ! D116  D(36,34,35,38)        179.7358         calculate D2E/DX2 analytically  !
 ! D117  D(25,34,36,39)        174.417          calculate D2E/DX2 analytically  !
 ! D118  D(25,34,36,40)         -5.0593         calculate D2E/DX2 analytically  !
 ! D119  D(35,34,36,39)          1.7957         calculate D2E/DX2 analytically  !
 ! D120  D(35,34,36,40)       -177.6806         calculate D2E/DX2 analytically  !
 ! D121  D(34,35,37,41)         -0.1383         calculate D2E/DX2 analytically  !
 ! D122  D(34,35,37,42)       -179.2224         calculate D2E/DX2 analytically  !
 ! D123  D(38,35,37,41)        178.6494         calculate D2E/DX2 analytically  !
 ! D124  D(38,35,37,42)         -0.4347         calculate D2E/DX2 analytically  !
 ! D125  D(34,36,39,41)         -0.5184         calculate D2E/DX2 analytically  !
 ! D126  D(34,36,39,43)        179.3947         calculate D2E/DX2 analytically  !
 ! D127  D(40,36,39,41)        178.9721         calculate D2E/DX2 analytically  !
 ! D128  D(40,36,39,43)         -1.1148         calculate D2E/DX2 analytically  !
 ! D129  D(35,37,41,39)          1.4361         calculate D2E/DX2 analytically  !
 ! D130  D(35,37,41,44)       -179.2514         calculate D2E/DX2 analytically  !
 ! D131  D(42,37,41,39)       -179.4858         calculate D2E/DX2 analytically  !
 ! D132  D(42,37,41,44)         -0.1733         calculate D2E/DX2 analytically  !
 ! D133  D(36,39,41,37)         -1.1091         calculate D2E/DX2 analytically  !
 ! D134  D(36,39,41,44)        179.5788         calculate D2E/DX2 analytically  !
 ! D135  D(43,39,41,37)        178.9785         calculate D2E/DX2 analytically  !
 ! D136  D(43,39,41,44)         -0.3336         calculate D2E/DX2 analytically  !
 --------------------------------------------------------------------------------
 Trust Radius=3.00D-01 FncErr=1.00D-07 GrdErr=1.00D-06 EigMax=2.50D+02 EigMin=1.00D-04
 Number of steps in this run=    270 maximum allowed number of steps=    270.
 Search for a saddle point of order  1.
 GradGradGradGradGradGradGradGradGradGradGradGradGradGradGradGradGradGrad

                          Input orientation:                          
 ---------------------------------------------------------------------
 Center     Atomic      Atomic             Coordinates (Angstroms)
 Number     Number       Type             X           Y           Z
 ---------------------------------------------------------------------
      1          6           0        2.708533   -1.179772   -2.351548
      2          6           0        3.774041   -2.051683   -2.116984
      3          6           0        4.199024   -2.329236   -0.821266
      4          6           0        3.568666   -1.744610    0.279130
      5          6           0        2.510465   -0.881327    0.040245
      6          6           0        2.083711   -0.598293   -1.258587
      7         16           0        0.685826    0.474561   -1.472138
      8          6           0        1.127315    1.835786   -0.423817
      9          6           0        1.531202    1.556011    0.883617
     10         16           0        1.622538   -0.143943    1.389361
     11          6           0        1.810199    2.574459    1.781920
     12          6           0        1.668169    3.893631    1.345199
     13          6           0        1.264919    4.173810    0.043341
     14          6           0        0.988317    3.144177   -0.859106
     15          1           0        1.161155    5.203240   -0.281283
     16          1           0        0.667438    3.363263   -1.871884
     17          1           0        2.125208    2.355244    2.796620
     18          1           0        1.878828    4.704357    2.033595
     19          1           0        2.375992   -0.966292   -3.362015
     20          1           0        3.893968   -1.964456    1.290684
     21          1           0        4.274211   -2.514140   -2.960581
     22          1           0        5.028664   -3.007778   -0.657297
     23          6           0       -0.125145   -0.779803    1.058157
     24          1           0        0.059225   -1.856214    1.088006
     25          6           0       -0.694700   -0.469540   -0.350584
     26          1           0       -0.738690   -1.366469   -0.958454
     27          6           0       -0.942456   -0.365922    2.291501
     28          1           0       -1.993335   -0.425193    2.006304
     29          6           0       -0.683249   -1.291405    3.475236
     30          1           0        0.363865   -1.279155    3.798628
     31          1           0       -1.293577   -0.981148    4.327539
     32          1           0       -0.954792   -2.319253    3.215919
     33          1           0       -0.742302    0.676328    2.564173
     34          6           0       -1.870221    0.442261   -0.565423
     35          6           0       -2.712355    0.158502   -1.649615
     36          6           0       -2.073979    1.620531    0.159400
     37          6           0       -3.751458    1.017653   -1.979974
     38          1           0       -2.558466   -0.751749   -2.220277
     39          6           0       -3.122080    2.478910   -0.169286
     40          1           0       -1.421589    1.893888    0.980388
     41          6           0       -3.969233    2.175089   -1.230190
     42          1           0       -4.401819    0.776368   -2.814647
     43          1           0       -3.272114    3.384476    0.409864
     44          1           0       -4.789369    2.840474   -1.481344
     45         35           0       -2.295270   -2.666601    0.226637
 ---------------------------------------------------------------------
                    Distance matrix (angstroms):
                    1          2          3          4          5
     1  C    0.000000
     2  C    1.396623   0.000000
     3  C    2.425818   1.391593   0.000000
     4  C    2.824772   2.424425   1.396428   0.000000
     5  C    2.418465   2.760434   2.385346   1.386403   0.000000
     6  C    1.386753   2.388808   2.768025   2.425636   1.396135
     7  S    2.757086   4.041634   4.541748   4.037626   2.730392
     8  C    3.912798   4.998439   5.190450   4.390167   3.084017
     9  C    4.397375   5.200903   5.011890   3.925654   2.758777
    10  S    4.030723   4.534633   4.037407   2.753573   1.775461
    11  C    5.655688   6.360764   6.043946   4.899484   3.932717
    12  C    6.362996   7.195010   7.058532   6.044680   5.021214
    13  C    6.039897   7.051203   7.186524   6.355355   5.206324
    14  C    4.887030   6.028223   6.345733   5.643937   4.396641
    15  H    6.886452   7.926593   8.139928   7.374469   6.240671
    16  H    5.003530   6.247615   6.780888   6.255745   5.006948
    17  H    6.272180   6.803173   6.271696   5.022960   4.268655
    18  H    7.385179   8.152497   7.937567   6.893684   5.964250
    19  H    1.084989   2.163959   3.411227   3.909755   3.405976
    20  H    3.909839   3.410893   2.164822   1.085078   2.156582
    21  H    2.145415   1.084294   2.148607   3.403777   3.844715
    22  H    3.405158   2.149159   1.084254   2.145713   3.368929
    23  C    4.451494   5.186796   4.963004   3.896405   2.827170
    24  H    4.393966   4.910196   4.583340   3.603181   2.838448
    25  C    4.011269   5.058952   5.256286   4.494289   3.255057
    26  H    3.722756   4.709188   5.032570   4.497546   3.433624
    27  C    5.962380   6.672471   6.322874   5.128415   4.154089
    28  H    6.455062   7.273899   7.068652   5.971587   4.935348
    29  C    6.743001   7.191549   6.585865   5.338471   4.708199
    30  H    6.582705   6.871722   6.095452   4.782705   4.346447
    31  H    7.788873   8.267930   7.648281   6.372903   5.732503
    32  H    6.761291   7.132553   6.546815   5.423709   4.915337
    33  H    6.286309   7.053554   6.701590   5.446724   4.401931
    34  C    5.175541   6.362766   6.677004   5.922598   4.616181
    35  C    5.627585   6.868529   7.392034   6.840549   5.587014
    36  C    6.084322   7.270930   7.477495   6.570993   5.224042
    37  C    6.833610   8.128513   8.703702   8.143578   6.848291
    38  H    5.285992   6.465380   7.078797   6.691379   5.551649
    39  C    7.221099   8.477988   8.783047   7.924978   6.562062
    40  H    6.132462   7.221898   7.257549   6.215551   4.903747
    41  C    7.556791   8.866245   9.336840   8.629137   7.276137
    42  H    7.389049   8.679245   9.359105   8.913777   7.660159
    43  H    8.014106   9.251221   9.485784   8.551075   7.195270
    44  H    8.552086   9.882774  10.390034   9.694277   8.333943
    45  Br   5.822005   6.535076   6.586939   5.936208   5.130013
                    6          7          8          9         10
     6  C    0.000000
     7  S    1.775022   0.000000
     8  C    2.745228   1.773929   0.000000
     9  C    3.087933   2.726495   1.396704   0.000000
    10  S    2.725939   3.073785   2.729869   1.775940   0.000000
    11  C    4.402936   4.032701   2.424303   1.386371   2.753004
    12  C    5.208623   4.537888   2.767068   2.386689   4.038073
    13  C    5.013821   4.039365   2.388206   2.762217   4.536811
    14  C    3.919892   2.755750   1.385887   2.419520   4.033556
    15  H    5.955167   4.899437   3.370639   3.846584   5.621058
    16  H    4.251575   2.916288   2.154431   3.406616   4.883485
    17  H    5.016952   4.881709   3.411282   2.156663   2.911871
    18  H    6.244881   5.621796   3.851278   3.369774   4.897625
    19  H    2.155287   2.916222   4.247804   5.010097   4.880525
    20  H    3.412069   4.886120   5.003571   4.259349   2.912628
    21  H    3.371282   4.901459   5.938012   6.234427   5.618825
    22  H    3.852261   5.625913   6.223757   5.952716   4.898168
    23  C    3.206134   2.938281   3.256717   2.868794   1.889024
    24  H    3.344758   3.518448   4.130047   3.721797   2.338083
    25  C    2.925853   2.013718   2.939325   3.252806   2.915993
    26  H    2.940429   2.383801   3.744629   4.133585   3.547140
    27  C    4.670632   4.186012   4.062563   3.434377   2.728063
    28  H    5.226067   4.481854   4.555872   4.196184   3.678894
    29  C    5.526803   5.428583   5.316021   4.441628   3.314242
    30  H    5.384874   5.564185   5.302335   4.230618   2.945765
    31  H    6.538919   6.298681   6.030856   5.126124   4.223450
    32  H    5.675862   5.698676   5.903151   5.161150   3.835481
    33  H    4.921839   4.286265   3.710511   2.960900   2.765049
    34  C    4.146903   2.712296   3.308653   3.861325   4.045266
    35  C    4.871128   3.417459   4.365653   5.135959   5.302655
    36  C    4.921408   3.404657   3.261098   3.677769   4.276729
    37  C    6.097612   4.499148   5.185884   6.032949   6.448376
    38  H    4.743227   3.548095   4.848462   5.628970   5.556951
    39  C    6.144592   4.496108   4.305317   4.859360   5.640934
    40  H    4.848825   3.531370   2.910684   2.973634   3.686017
    41  C    6.658122   4.961845   5.171089   5.925050   6.596049
    42  H    6.809781   5.270441   6.116352   7.034610   7.403616
    43  H    6.879756   5.260687   4.737978   5.161354   6.112837
    44  H    7.688561   5.964511   6.093842   6.869680   7.632840
    45  Br   5.065497   4.651846   5.692861   5.736198   4.802598
                   11         12         13         14         15
    11  C    0.000000
    12  C    1.396822   0.000000
    13  C    2.424440   1.391382   0.000000
    14  C    2.824020   2.425457   1.396805   0.000000
    15  H    3.404197   2.148856   1.084377   2.145575   0.000000
    16  H    3.908759   3.410627   2.163806   1.084749   2.481790
    17  H    1.084851   2.163826   3.409960   3.908871   4.302786
    18  H    2.145814   1.084225   2.149296   3.405127   2.474389
    19  H    6.270335   6.802774   6.265108   5.008608   7.002133
    20  H    5.018481   6.266924   6.793090   6.257998   7.830403
    21  H    7.379465   8.148050   7.925154   6.872398   8.742294
    22  H    6.889823   7.932992   8.138297   7.362858   9.084043
    23  C    3.939602   5.013916   5.244083   4.507029   6.264621
    24  H    4.814384   5.976250   6.237484   5.445950   7.274963
    25  C    4.481966   5.243672   5.055293   4.018718   5.969040
    26  H    5.434832   6.226431   5.976013   4.830978   6.872339
    27  C    4.059880   5.084746   5.525929   5.096568   6.485365
    28  H    4.849240   5.700519   5.968272   5.462712   6.845664
    29  C    4.901990   6.078719   6.741056   6.423009   7.726168
    30  H    4.583594   5.871817   6.681984   6.453704   7.700830
    31  H    5.362457   6.436595   7.174528   7.009039   8.094047
    32  H    5.800857   6.998532   7.559910   7.087353   8.561282
    33  H    3.275680   4.200870   4.755619   4.561158   5.675623
    34  C    4.858166   5.299305   4.911635   3.944343   5.651274
    35  C    6.169747   6.489152   5.899789   4.820180   6.505828
    36  C    4.316178   4.536163   4.204871   3.568825   4.847277
    37  C    6.892570   6.978566   6.262521   5.314501   6.673714
    38  H    6.794592   7.221954   6.633504   5.441571   7.284035
    39  C    5.305065   5.219347   4.707829   4.220639   5.077462
    40  H    3.398541   3.698468   3.646015   3.279422   4.383399
    41  C    6.529482   6.431665   5.745704   5.064991   6.032496
    42  H    7.934149   7.991646   7.198793   6.203566   7.547305
    43  H    5.326215   5.053760   4.619746   4.451887   4.841432
    44  H    7.367086   7.127291   6.384109   5.819027   6.513950
    45  Br   6.836848   7.745752   7.713609   6.762095   8.610415
                   16         17         18         19         20
    16  H    0.000000
    17  H    4.993608   0.000000
    18  H    4.303343   2.482185   0.000000
    19  H    4.887197   7.001734   7.843216   0.000000
    20  H    6.985479   4.904708   7.006124   4.994816   0.000000
    21  H    6.981256   7.840566   9.098701   2.481979   4.303486
    22  H    7.815733   7.008681   8.754393   4.303468   2.484087
    23  C    5.135983   4.232595   5.919746   5.082163   4.196515
    24  H    6.031071   4.992397   6.873586   5.095298   3.841621
    25  C    4.342828   5.082930   6.251125   4.329507   5.097490
    26  H    5.018159   6.012790   7.256630   3.954553   5.184374
    27  C    5.816559   4.131640   5.808088   6.582916   5.191141
    28  H    6.039243   5.031682   6.427027   6.942813   6.127135
    29  C    7.216785   4.652526   6.677704   7.497510   5.116266
    30  H    7.334774   4.161154   6.419725   7.444551   4.384182
    31  H    7.819996   5.016305   6.902992   8.520282   6.090977
    32  H    7.797971   5.613656   7.665402   7.496255   5.229042
    33  H    5.374531   3.330976   4.834962   6.895046   5.485482
    34  C    4.083969   5.561141   6.243054   5.275914   6.516387
    35  C    4.662928   6.927965   7.437056   5.485321   7.536300
    36  C    3.831266   5.012774   5.352315   6.236526   7.053249
    37  C    5.004020   7.690267   7.835856   6.587239   8.834179
    38  H    5.240339   7.533888   8.219130   5.069366   7.445227
    39  C    4.247513   6.028758   5.900371   7.231302   8.432078
    40  H    3.828649   4.011398   4.461024   6.438844   6.575580
    41  C    4.829311   7.306837   7.158862   7.394243   9.236913
    42  H    5.768726   8.751071   8.853309   7.019629   9.653287
    43  H    4.552680   5.990577   5.559747   8.065814   8.985524
    44  H    5.495687   8.145416   7.764902   8.328913  10.303972
    45  Br   7.038515   7.166894   8.661363   6.131082   6.319167
                   21         22         23         24         25
    21  H    0.000000
    22  H    2.473458   0.000000
    23  C    6.205845   5.870980   0.000000
    24  H    5.881329   5.391429   1.092494   0.000000
    25  C    5.973487   6.268462   1.550873   2.135605   0.000000
    26  H    5.518590   6.003912   2.187998   2.250448   1.084400
    27  C    7.707971   7.164432   1.536370   2.161651   2.655698
    28  H    8.265336   7.941850   2.124821   2.665351   2.691345
    29  C    8.215305   7.256012   2.532881   2.563034   3.913118
    30  H    7.905878   6.678604   2.828191   2.788059   4.357981
    31  H    9.298764   8.302202   3.477734   3.618064   4.743968
    32  H    8.095036   7.160839   2.777437   2.402218   4.026044
    33  H    8.115873   7.566674   2.183869   3.038961   3.132266
    34  C    7.227111   7.714002   2.678571   3.426307   1.503126
    35  C    7.594324   8.422197   3.860842   4.385807   2.480494
    36  C    8.193247   8.516794   3.219833   4.183375   2.555561
    37  C    8.823067   9.749057   5.060754   5.673880   3.769672
    38  H    7.095037   8.068278   4.082887   4.360835   2.654999
    39  C    9.350240   9.837506   4.594284   5.522208   3.823402
    40  H    8.209999   8.265235   2.972447   4.033318   2.808139
    41  C    9.640409  10.399638   5.361430   6.152553   4.300039
    42  H    9.280207  10.387874   5.975803   6.485530   4.622405
    43  H   10.153846  10.531033   5.259745   6.246801   4.698381
    44  H   10.630546  11.457525   6.427321   7.222832   5.385269
    45  Br   7.303402   7.384968   2.993472   2.634830   2.778864
                   26         27         28         29         30
    26  H    0.000000
    27  C    3.406585   0.000000
    28  H    3.354091   1.090503   0.000000
    29  C    4.434672   1.524774   2.150444   0.000000
    30  H    4.883962   2.193605   3.081894   1.095984   0.000000
    31  H    5.328986   2.155746   2.487344   1.093243   1.765126
    32  H    4.287177   2.161065   2.475723   1.094282   1.777698
    33  H    4.072092   1.095763   1.757740   2.169216   2.563474
    34  C    2.169410   3.110614   2.716876   4.554276   5.196090
    35  C    2.588164   4.352006   3.771397   5.699439   6.419762
    36  C    3.457566   3.126051   2.757271   4.626907   5.253117
    37  C    3.975464   5.296251   4.589468   6.671205   7.456772
    38  H    2.298187   4.807961   4.276681   6.020510   6.711586
    39  C    4.592415   4.347333   3.800141   5.783227   6.482222
    40  H    3.854269   2.656187   2.599526   4.112846   4.604186
    41  C    4.801342   5.293432   4.597884   6.704872   7.483084
    42  H    4.632032   6.272541   5.521423   7.593818   8.406683
    43  H    5.555359   4.799307   4.324058   6.161379   6.815682
    44  H    5.863428   6.270094   5.535890   7.648551   8.450164
    45  Br   2.348984   3.374447   2.877897   3.878553   4.664239
                   31         32         33         34         35
    31  H    0.000000
    32  H    1.772286   0.000000
    33  H    2.482054   3.073016   0.000000
    34  C    5.128322   4.771008   3.334870   0.000000
    35  C    6.248048   5.736002   4.680306   1.401849   0.000000
    36  C    4.975052   5.110458   2.906513   1.398287   2.411968
    37  C    7.058407   6.778907   5.460842   2.423032   1.388169
    38  H    6.672815   5.880567   5.313080   2.153574   1.085308
    39  C    5.961280   6.259323   4.047770   2.423224   2.782722
    40  H    4.414254   4.792291   2.110037   2.167492   3.405078
    41  C    6.928876   7.003845   5.201592   2.801867   2.412941
    42  H    7.985039   7.604774   6.506441   3.402885   2.143209
    43  H    6.190433   6.765830   4.286614   3.401929   3.868035
    44  H    7.782575   7.961849   6.117883   3.887385   3.396362
    45  Br   4.545496   3.294441   4.364740   3.236209   3.416941
                   36         37         38         39         40
    36  C    0.000000
    37  C    2.784658   0.000000
    38  H    3.394894   2.147501   0.000000
    39  C    1.394046   2.410390   3.867995   0.000000
    40  H    1.083678   3.867793   4.305362   2.134402   0.000000
    41  C    2.414639   1.396159   3.396604   1.391220   3.384704
    42  H    3.869936   1.085296   2.467056   3.396221   4.953071
    43  H    2.147036   3.397491   4.953311   1.085345   2.443725
    44  H    3.399065   2.156054   4.292670   2.152226   4.277627
    45  Br   4.293366   4.534682   3.118224   5.226534   4.704202
                   41         42         43         44         45
    41  C    0.000000
    42  H    2.157326   0.000000
    43  H    2.153687   4.298364   0.000000
    44  H    1.085559   2.487655   2.484888   0.000000
    45  Br   5.326017   5.053810   6.132155   6.282166   0.000000
 Stoichiometry    C22H20BrS2(1+)
 Framework group  C1[X(C22H20BrS2)]
 Deg. of freedom   129
 Full point group                 C1      NOp   1
 Largest Abelian subgroup         C1      NOp   1
 Largest concise Abelian subgroup C1      NOp   1
                         Standard orientation:                         
 ---------------------------------------------------------------------
 Center     Atomic      Atomic             Coordinates (Angstroms)
 Number     Number       Type             X           Y           Z
 ---------------------------------------------------------------------
      1          6           0        2.708533   -1.179772   -2.351548
      2          6           0        3.774041   -2.051683   -2.116984
      3          6           0        4.199024   -2.329236   -0.821266
      4          6           0        3.568666   -1.744610    0.279130
      5          6           0        2.510465   -0.881327    0.040245
      6          6           0        2.083711   -0.598293   -1.258587
      7         16           0        0.685826    0.474561   -1.472138
      8          6           0        1.127315    1.835786   -0.423817
      9          6           0        1.531202    1.556011    0.883617
     10         16           0        1.622538   -0.143943    1.389361
     11          6           0        1.810199    2.574459    1.781920
     12          6           0        1.668169    3.893631    1.345199
     13          6           0        1.264919    4.173810    0.043341
     14          6           0        0.988317    3.144177   -0.859106
     15          1           0        1.161155    5.203240   -0.281283
     16          1           0        0.667438    3.363263   -1.871884
     17          1           0        2.125208    2.355244    2.796620
     18          1           0        1.878828    4.704357    2.033595
     19          1           0        2.375992   -0.966292   -3.362015
     20          1           0        3.893968   -1.964456    1.290684
     21          1           0        4.274211   -2.514140   -2.960581
     22          1           0        5.028664   -3.007778   -0.657297
     23          6           0       -0.125145   -0.779803    1.058157
     24          1           0        0.059225   -1.856214    1.088006
     25          6           0       -0.694700   -0.469540   -0.350584
     26          1           0       -0.738690   -1.366469   -0.958454
     27          6           0       -0.942456   -0.365922    2.291501
     28          1           0       -1.993335   -0.425193    2.006304
     29          6           0       -0.683249   -1.291405    3.475236
     30          1           0        0.363865   -1.279155    3.798628
     31          1           0       -1.293577   -0.981148    4.327539
     32          1           0       -0.954792   -2.319253    3.215919
     33          1           0       -0.742302    0.676328    2.564173
     34          6           0       -1.870221    0.442261   -0.565423
     35          6           0       -2.712355    0.158502   -1.649615
     36          6           0       -2.073979    1.620531    0.159400
     37          6           0       -3.751458    1.017653   -1.979974
     38          1           0       -2.558466   -0.751749   -2.220277
     39          6           0       -3.122080    2.478910   -0.169286
     40          1           0       -1.421589    1.893888    0.980388
     41          6           0       -3.969233    2.175089   -1.230190
     42          1           0       -4.401819    0.776368   -2.814647
     43          1           0       -3.272114    3.384476    0.409864
     44          1           0       -4.789369    2.840474   -1.481344
     45         35           0       -2.295270   -2.666601    0.226637
 ---------------------------------------------------------------------
 Rotational constants (GHZ):           0.2001402           0.1656104           0.1270506
 Standard basis: 6-31+G(d,p) (6D, 7F)
 There are   598 symmetry adapted cartesian basis functions of A   symmetry.
 There are   598 symmetry adapted basis functions of A   symmetry.
   598 basis functions,  1043 primitive gaussians,   598 cartesian basis functions
   109 alpha electrons      109 beta electrons
       nuclear repulsion energy      3122.6157913402 Hartrees.
 NAtoms=   45 NActive=   45 NUniq=   45 SFac= 1.00D+00 NAtFMM=   60 NAOKFM=F Big=F
 Integral buffers will be    131072 words long.
 Raffenetti 2 integral format.
 Two-electron integral symmetry is turned on.
 Nuclear repulsion after empirical dispersion term =     3122.5725990565 Hartrees.
 Force inversion solution in PCM.
 ------------------------------------------------------------------------------
 Polarizable Continuum Model (PCM)
 =================================
 Model                : PCM.
 Atomic radii         : SMD-Coulomb.
 Polarization charges : Total charges.
 Charge compensation  : None.
 Solution method      : Matrix inversion.
 Cavity type          : VdW (van der Waals Surface) (Alpha=1.000).
 Cavity algorithm     : GePol (No added spheres)
                        Default sphere list used, NSphG=   45.
                        Lebedev-Laikov grids with approx.  5.0 points / Ang**2.
                        Smoothing algorithm: York/Karplus (Gamma=1.0000).
                        Polarization charges: spherical gaussians, with
                                              point-specific exponents (IZeta= 3).
                        Self-potential: point-specific (ISelfS= 7).
                        Self-field    : sphere-specific E.n sum rule (ISelfD= 2).
 1st derivatives      : Analytical E(r).r(x)/FMM algorithm (CHGder, D1EAlg=3).
                        Cavity 1st derivative terms included.
 2nd derivatives      : Analytical E(r).r(xy)/FMM algorithm (CHGder, D2EAlg=3).
                        Cavity 2nd derivative terms included.
 Solvent              : Dichloromethane, Eps=   8.930000 Eps(inf)=   2.028346
 ------------------------------------------------------------------------------
 ------------------------------------------------------------------------------
 Atomic radii for non-electrostatic terms: SMD-CDS.
 ------------------------------------------------------------------------------
 Nuclear repulsion after PCM non-electrostatic terms =     3122.5570553694 Hartrees.
 One-electron integrals computed using PRISM.
 NBasis=   598 RedAO= T EigKep=  1.39D-06  NBF=   598
 NBsUse=   593 1.00D-06 EigRej=  9.54D-07 NBFU=   593
 ExpMin= 3.50D-02 ExpMax= 5.74D+05 ExpMxC= 5.74D+03 IAcc=3 IRadAn=         5 AccDes= 0.00D+00
 Harris functional with IExCor= 4639 and IRadAn=       5 diagonalized for initial guess.
 HarFok:  IExCor= 4639 AccDes= 0.00D+00 IRadAn=         5 IDoV= 1 UseB2=F ITyADJ=14
 ICtDFT=  3500011 ScaDFX=  1.000000  1.000000  1.000000  1.000000
 FoFCou: FMM=F IPFlag=           0 FMFlag=      100000 FMFlg1=           0
         NFxFlg=           0 DoJE=T BraDBF=F KetDBF=T FulRan=T
         wScrn=  0.000000 ICntrl=       500 IOpCl=  0 I1Cent=   200000004 NGrid=           0
         NMat0=    1 NMatS0=      1 NMatT0=    0 NMatD0=    1 NMtDS0=    0 NMtDT0=    0
 Petite list used in FoFCou.
 Requested convergence on RMS density matrix=1.00D-08 within 128 cycles.
 Requested convergence on MAX density matrix=1.00D-06.
 Requested convergence on             energy=1.00D-06.
 No special actions if energy rises.
 Inv3:  Mode=1 IEnd=    32551308.
 Iteration    1 A*A^-1 deviation from unit magnitude is 3.33D-15 for   2021.
 Iteration    1 A*A^-1 deviation from orthogonality  is 3.11D-15 for   1658    225.
 Iteration    1 A^-1*A deviation from unit magnitude is 3.55D-15 for   2212.
 Iteration    1 A^-1*A deviation from orthogonality  is 1.81D-15 for   1467    418.
 Error on total polarization charges =  0.05167
 SCF Done:  E(RwB97XD) =  -4218.04851194     A.U. after   17 cycles
            NFock= 17  Conv=0.51D-08     -V/T= 2.0064
 SMD-CDS (non-electrostatic) energy       (kcal/mol) =      -9.75
 (included in total energy above)
 DoSCS=F DFT=T ScalE2(SS,OS)=  1.000000  1.000000
 Range of M.O.s used for correlation:     1   593
 NBasis=   598 NAE=   109 NBE=   109 NFC=     0 NFV=     0
 NROrb=    593 NOA=   109 NOB=   109 NVA=   484 NVB=   484

 **** Warning!!: The largest alpha MO coefficient is  0.12739920D+03

 Symmetrizing basis deriv contribution to polar:
 IMax=3 JMax=2 DiffMx= 0.00D+00
 G2DrvN: will do    46 centers at a time, making    1 passes.
 Calling FoFCou, ICntrl=  3107 FMM=F I1Cent=   0 AccDes= 0.00D+00.
 NEqPCM:  Using equilibrium solvation (IEInf=0, Eps=   8.9300, EpsInf=   2.0283)
 G2PCM: DoFxE=T DoFxN=T DoGrad=T DoDP/DQ/DG/TGxP=FFFF NFrqRd=   0 IEInf=0 SqF1=F DoCFld=F IF1Alg=4.
 End of G2Drv F.D. properties file   721 does not exist.
 End of G2Drv F.D. properties file   722 does not exist.
 End of G2Drv F.D. properties file   788 does not exist.
          IDoAtm=111111111111111111111111111111111111111111111
 NEqPCM:  Using equilibrium solvation (IEInf=0, Eps=   8.9300, EpsInf=   2.0283)
          Differentiating once with respect to nuclear coordinates.
 CalDSu exits because no D1Ps are significant.
          There are   138 degrees of freedom in the 1st order CPHF.  IDoFFX=6 NUNeed=     0.
    132 vectors produced by pass  0 Test12= 5.28D-14 1.00D-09 XBig12= 3.62D-01 8.91D-02.
 AX will form   132 AO Fock derivatives at one time.
    132 vectors produced by pass  1 Test12= 5.28D-14 1.00D-09 XBig12= 1.21D-02 2.57D-02.
    132 vectors produced by pass  2 Test12= 5.28D-14 1.00D-09 XBig12= 3.41D-04 2.58D-03.
    132 vectors produced by pass  3 Test12= 5.28D-14 1.00D-09 XBig12= 4.21D-06 3.24D-04.
    132 vectors produced by pass  4 Test12= 5.28D-14 1.00D-09 XBig12= 5.11D-08 2.70D-05.
    132 vectors produced by pass  5 Test12= 5.28D-14 1.00D-09 XBig12= 4.56D-10 1.92D-06.
    132 vectors produced by pass  6 Test12= 5.28D-14 1.00D-09 XBig12= 3.33D-12 1.83D-07.
     80 vectors produced by pass  7 Test12= 5.28D-14 1.00D-09 XBig12= 2.41D-14 1.07D-08.
 InvSVY:  IOpt=1 It=  1 EMax= 1.11D-15
 Solved reduced A of dimension  1004 with   138 vectors.
 End of Minotr F.D. properties file   721 does not exist.
 End of Minotr F.D. properties file   722 does not exist.
 End of Minotr F.D. properties file   788 does not exist.

 **********************************************************************

            Population analysis using the SCF Density.

 **********************************************************************

 Orbital symmetries:
       Occupied  (A) (A) (A) (A) (A) (A) (A) (A) (A) (A) (A) (A)
                 (A) (A) (A) (A) (A) (A) (A) (A) (A) (A) (A) (A)
                 (A) (A) (A) (A) (A) (A) (A) (A) (A) (A) (A) (A)
                 (A) (A) (A) (A) (A) (A) (A) (A) (A) (A) (A) (A)
                 (A) (A) (A) (A) (A) (A) (A) (A) (A) (A) (A) (A)
                 (A) (A) (A) (A) (A) (A) (A) (A) (A) (A) (A) (A)
                 (A) (A) (A) (A) (A) (A) (A) (A) (A) (A) (A) (A)
                 (A) (A) (A) (A) (A) (A) (A) (A) (A) (A) (A) (A)
                 (A) (A) (A) (A) (A) (A) (A) (A) (A) (A) (A) (A)
                 (A)
       Virtual   (A) (A) (A) (A) (A) (A) (A) (A) (A) (A) (A) (A)
                 (A) (A) (A) (A) (A) (A) (A) (A) (A) (A) (A) (A)
                 (A) (A) (A) (A) (A) (A) (A) (A) (A) (A) (A) (A)
                 (A) (A) (A) (A) (A) (A) (A) (A) (A) (A) (A) (A)
                 (A) (A) (A) (A) (A) (A) (A) (A) (A) (A) (A) (A)
                 (A) (A) (A) (A) (A) (A) (A) (A) (A) (A) (A) (A)
                 (A) (A) (A) (A) (A) (A) (A) (A) (A) (A) (A) (A)
                 (A) (A) (A) (A) (A) (A) (A) (A) (A) (A) (A) (A)
                 (A) (A) (A) (A) (A) (A) (A) (A) (A) (A) (A) (A)
                 (A) (A) (A) (A) (A) (A) (A) (A) (A) (A) (A) (A)
                 (A) (A) (A) (A) (A) (A) (A) (A) (A) (A) (A) (A)
                 (A) (A) (A) (A) (A) (A) (A) (A) (A) (A) (A) (A)
                 (A) (A) (A) (A) (A) (A) (A) (A) (A) (A) (A) (A)
                 (A) (A) (A) (A) (A) (A) (A) (A) (A) (A) (A) (A)
                 (A) (A) (A) (A) (A) (A) (A) (A) (A) (A) (A) (A)
                 (A) (A) (A) (A) (A) (A) (A) (A) (A) (A) (A) (A)
                 (A) (A) (A) (A) (A) (A) (A) (A) (A) (A) (A) (A)
                 (A) (A) (A) (A) (A) (A) (A) (A) (A) (A) (A) (A)
                 (A) (A) (A) (A) (A) (A) (A) (A) (A) (A) (A) (A)
                 (A) (A) (A) (A) (A) (A) (A) (A) (A) (A) (A) (A)
                 (A) (A) (A) (A) (A) (A) (A) (A) (A) (A) (A) (A)
                 (A) (A) (A) (A) (A) (A) (A) (A) (A) (A) (A) (A)
                 (A) (A) (A) (A) (A) (A) (A) (A) (A) (A) (A) (A)
                 (A) (A) (A) (A) (A) (A) (A) (A) (A) (A) (A) (A)
                 (A) (A) (A) (A) (A) (A) (A) (A) (A) (A) (A) (A)
                 (A) (A) (A) (A) (A) (A) (A) (A) (A) (A) (A) (A)
                 (A) (A) (A) (A) (A) (A) (A) (A) (A) (A) (A) (A)
                 (A) (A) (A) (A) (A) (A) (A) (A) (A) (A) (A) (A)
                 (A) (A) (A) (A) (A) (A) (A) (A) (A) (A) (A) (A)
                 (A) (A) (A) (A) (A) (A) (A) (A) (A) (A) (A) (A)
                 (A) (A) (A) (A) (A) (A) (A) (A) (A) (A) (A) (A)
                 (A) (A) (A) (A) (A) (A) (A) (A) (A) (A) (A) (A)
                 (A) (A) (A) (A) (A) (A) (A) (A) (A) (A) (A) (A)
                 (A) (A) (A) (A) (A) (A) (A) (A) (A) (A) (A) (A)
                 (A) (A) (A) (A) (A) (A) (A) (A) (A) (A) (A) (A)
                 (A) (A) (A) (A) (A) (A) (A) (A) (A) (A) (A) (A)
                 (A) (A) (A) (A) (A) (A) (A) (A) (A) (A) (A) (A)
                 (A) (A) (A) (A) (A) (A) (A) (A) (A) (A) (A) (A)
                 (A) (A) (A) (A) (A) (A) (A) (A) (A) (A) (A) (A)
                 (A) (A) (A) (A) (A) (A) (A) (A) (A) (A) (A) (A)
                 (A) (A) (A) (A)
 The electronic state is 1-A.
 Alpha  occ. eigenvalues -- -483.10130 -89.20190 -89.18704 -61.96249 -56.45243
 Alpha  occ. eigenvalues --  -56.45210 -56.45193 -10.41492 -10.40854 -10.40752
 Alpha  occ. eigenvalues --  -10.40751 -10.40702 -10.40633 -10.36807 -10.36675
 Alpha  occ. eigenvalues --  -10.36563 -10.36524 -10.35555 -10.35492 -10.35433
 Alpha  occ. eigenvalues --  -10.35370 -10.34536 -10.32781 -10.32700 -10.32325
 Alpha  occ. eigenvalues --  -10.32121 -10.31985 -10.31826 -10.29910  -8.61032
 Alpha  occ. eigenvalues --   -8.21420  -8.19984  -6.54661  -6.54579  -6.54548
 Alpha  occ. eigenvalues --   -6.16264  -6.16162  -6.15666  -6.14853  -6.14672
 Alpha  occ. eigenvalues --   -6.14236  -2.65335  -2.65318  -2.65293  -2.65226
 Alpha  occ. eigenvalues --   -2.65224  -1.08897  -1.02712  -1.00482  -1.00187
 Alpha  occ. eigenvalues --   -0.97725  -0.94331  -0.91474  -0.91021  -0.90305
 Alpha  occ. eigenvalues --   -0.87685  -0.86556  -0.85692  -0.82866  -0.78017
 Alpha  occ. eigenvalues --   -0.76666  -0.76513  -0.75678  -0.75273  -0.72858
 Alpha  occ. eigenvalues --   -0.71598  -0.71275  -0.68359  -0.67956  -0.65092
 Alpha  occ. eigenvalues --   -0.62830  -0.62284  -0.60885  -0.60507  -0.59888
 Alpha  occ. eigenvalues --   -0.59215  -0.58136  -0.57773  -0.56983  -0.56305
 Alpha  occ. eigenvalues --   -0.56041  -0.54249  -0.53703  -0.52844  -0.52214
 Alpha  occ. eigenvalues --   -0.51499  -0.51310  -0.50868  -0.50497  -0.49221
 Alpha  occ. eigenvalues --   -0.48585  -0.48496  -0.47405  -0.47085  -0.46778
 Alpha  occ. eigenvalues --   -0.45807  -0.44654  -0.44284  -0.43885  -0.43342
 Alpha  occ. eigenvalues --   -0.39970  -0.38976  -0.38736  -0.38464  -0.34845
 Alpha  occ. eigenvalues --   -0.34740  -0.30234  -0.29999  -0.29420
 Alpha virt. eigenvalues --   -0.04658  -0.02199  -0.01216  -0.00095   0.00619
 Alpha virt. eigenvalues --    0.01636   0.03480   0.04142   0.04804   0.05452
 Alpha virt. eigenvalues --    0.05757   0.06308   0.06428   0.06931   0.07083
 Alpha virt. eigenvalues --    0.07738   0.07884   0.07970   0.08236   0.08823
 Alpha virt. eigenvalues --    0.09319   0.09632   0.09970   0.10260   0.10336
 Alpha virt. eigenvalues --    0.10408   0.11074   0.11619   0.11696   0.12136
 Alpha virt. eigenvalues --    0.12255   0.12537   0.12935   0.13244   0.13628
 Alpha virt. eigenvalues --    0.13765   0.13993   0.14387   0.15103   0.15212
 Alpha virt. eigenvalues --    0.15401   0.15450   0.15887   0.16234   0.16859
 Alpha virt. eigenvalues --    0.17082   0.17217   0.17579   0.17732   0.18096
 Alpha virt. eigenvalues --    0.18413   0.18810   0.19306   0.19420   0.19744
 Alpha virt. eigenvalues --    0.20039   0.20507   0.20557   0.20990   0.21436
 Alpha virt. eigenvalues --    0.21653   0.21771   0.22438   0.22479   0.22718
 Alpha virt. eigenvalues --    0.22797   0.23288   0.23339   0.23636   0.23943
 Alpha virt. eigenvalues --    0.24059   0.24385   0.24615   0.24731   0.25075
 Alpha virt. eigenvalues --    0.25202   0.25543   0.26099   0.26135   0.26403
 Alpha virt. eigenvalues --    0.26443   0.26883   0.27118   0.27285   0.27538
 Alpha virt. eigenvalues --    0.27667   0.27944   0.28210   0.28468   0.28750
 Alpha virt. eigenvalues --    0.29271   0.29562   0.29754   0.29898   0.30355
 Alpha virt. eigenvalues --    0.30440   0.30642   0.30839   0.31031   0.31529
 Alpha virt. eigenvalues --    0.31791   0.31939   0.32195   0.32382   0.32752
 Alpha virt. eigenvalues --    0.32972   0.33125   0.33314   0.33770   0.33911
 Alpha virt. eigenvalues --    0.34180   0.34762   0.34982   0.35172   0.35468
 Alpha virt. eigenvalues --    0.36146   0.36362   0.36717   0.37090   0.37353
 Alpha virt. eigenvalues --    0.37405   0.37652   0.38517   0.38687   0.38753
 Alpha virt. eigenvalues --    0.39165   0.39250   0.39867   0.40292   0.40863
 Alpha virt. eigenvalues --    0.40898   0.41605   0.41971   0.42110   0.43076
 Alpha virt. eigenvalues --    0.43291   0.43470   0.45201   0.45922   0.46519
 Alpha virt. eigenvalues --    0.46915   0.47654   0.48107   0.49694   0.50955
 Alpha virt. eigenvalues --    0.54082   0.54615   0.57543   0.58843   0.59647
 Alpha virt. eigenvalues --    0.60374   0.61835   0.62320   0.63678   0.64225
 Alpha virt. eigenvalues --    0.65514   0.66301   0.66381   0.67646   0.68186
 Alpha virt. eigenvalues --    0.68392   0.68995   0.69638   0.70276   0.71332
 Alpha virt. eigenvalues --    0.71962   0.72344   0.73865   0.74161   0.74451
 Alpha virt. eigenvalues --    0.75031   0.75481   0.76472   0.76705   0.76919
 Alpha virt. eigenvalues --    0.77454   0.78427   0.78713   0.79065   0.79523
 Alpha virt. eigenvalues --    0.80189   0.80583   0.80810   0.81680   0.81864
 Alpha virt. eigenvalues --    0.82283   0.82604   0.83259   0.83571   0.84207
 Alpha virt. eigenvalues --    0.84352   0.85112   0.86005   0.86193   0.86881
 Alpha virt. eigenvalues --    0.87177   0.87765   0.88329   0.88936   0.89731
 Alpha virt. eigenvalues --    0.90404   0.91005   0.92040   0.93321   0.93430
 Alpha virt. eigenvalues --    0.93962   0.95255   0.95558   0.96072   0.96603
 Alpha virt. eigenvalues --    0.97154   0.97596   0.97870   0.98696   0.98851
 Alpha virt. eigenvalues --    0.99708   1.00129   1.00381   1.01250   1.01781
 Alpha virt. eigenvalues --    1.02233   1.02356   1.02919   1.03245   1.03992
 Alpha virt. eigenvalues --    1.04939   1.05052   1.06130   1.06285   1.07381
 Alpha virt. eigenvalues --    1.07857   1.08215   1.09075   1.09598   1.09791
 Alpha virt. eigenvalues --    1.10427   1.10959   1.11251   1.12175   1.13063
 Alpha virt. eigenvalues --    1.14603   1.14760   1.16840   1.17026   1.17561
 Alpha virt. eigenvalues --    1.18732   1.18994   1.19609   1.20527   1.21467
 Alpha virt. eigenvalues --    1.23255   1.24054   1.24528   1.25259   1.25397
 Alpha virt. eigenvalues --    1.26315   1.27107   1.27243   1.27918   1.28179
 Alpha virt. eigenvalues --    1.29419   1.31266   1.31853   1.32267   1.32941
 Alpha virt. eigenvalues --    1.33810   1.35000   1.36484   1.38173   1.38898
 Alpha virt. eigenvalues --    1.39295   1.40140   1.42449   1.43423   1.43895
 Alpha virt. eigenvalues --    1.44479   1.44569   1.45335   1.45716   1.45850
 Alpha virt. eigenvalues --    1.46606   1.47611   1.48375   1.48475   1.49234
 Alpha virt. eigenvalues --    1.49938   1.51525   1.51736   1.52405   1.52893
 Alpha virt. eigenvalues --    1.54042   1.55517   1.56151   1.58103   1.59469
 Alpha virt. eigenvalues --    1.61918   1.65878   1.66541   1.68393   1.70435
 Alpha virt. eigenvalues --    1.74870   1.76667   1.78532   1.81357   1.81880
 Alpha virt. eigenvalues --    1.82811   1.83923   1.87434   1.88454   1.88838
 Alpha virt. eigenvalues --    1.89765   1.90606   1.90955   1.93051   1.94786
 Alpha virt. eigenvalues --    1.95701   1.96250   1.97498   1.98471   1.99846
 Alpha virt. eigenvalues --    1.99995   2.00543   2.01936   2.02406   2.03352
 Alpha virt. eigenvalues --    2.03842   2.03988   2.04480   2.05192   2.05230
 Alpha virt. eigenvalues --    2.06266   2.06952   2.07484   2.08318   2.08993
 Alpha virt. eigenvalues --    2.09439   2.09818   2.10071   2.11061   2.11962
 Alpha virt. eigenvalues --    2.12505   2.13911   2.14813   2.15376   2.16352
 Alpha virt. eigenvalues --    2.18722   2.19420   2.20424   2.20702   2.21384
 Alpha virt. eigenvalues --    2.22583   2.23982   2.24429   2.25198   2.27131
 Alpha virt. eigenvalues --    2.28083   2.29847   2.32321   2.33332   2.33854
 Alpha virt. eigenvalues --    2.34344   2.35042   2.35628   2.37324   2.39433
 Alpha virt. eigenvalues --    2.40071   2.43902   2.44577   2.44954   2.45115
 Alpha virt. eigenvalues --    2.45307   2.46949   2.47192   2.47625   2.48629
 Alpha virt. eigenvalues --    2.49218   2.49858   2.51053   2.51995   2.52394
 Alpha virt. eigenvalues --    2.53678   2.54769   2.55469   2.56435   2.56881
 Alpha virt. eigenvalues --    2.60034   2.60654   2.60783   2.61821   2.61963
 Alpha virt. eigenvalues --    2.62514   2.63128   2.63588   2.63735   2.64780
 Alpha virt. eigenvalues --    2.66255   2.66705   2.67173   2.67610   2.67894
 Alpha virt. eigenvalues --    2.68771   2.70085   2.70311   2.72638   2.73861
 Alpha virt. eigenvalues --    2.74885   2.76453   2.77221   2.77647   2.79022
 Alpha virt. eigenvalues --    2.79923   2.80345   2.81013   2.82377   2.83253
 Alpha virt. eigenvalues --    2.84238   2.86292   2.87813   2.88329   2.90009
 Alpha virt. eigenvalues --    2.93612   2.95590   2.96536   2.97730   3.01601
 Alpha virt. eigenvalues --    3.03108   3.04324   3.06604   3.07533   3.10122
 Alpha virt. eigenvalues --    3.13971   3.18045   3.23749   3.25550   3.28300
 Alpha virt. eigenvalues --    3.34419   3.34696   3.34877   3.35300   3.36866
 Alpha virt. eigenvalues --    3.37338   3.39677   3.40941   3.42358   3.43509
 Alpha virt. eigenvalues --    3.45511   3.47503   3.53040   3.54456   3.54743
 Alpha virt. eigenvalues --    3.55153   3.58585   3.61577   3.63519   3.67196
 Alpha virt. eigenvalues --    3.87103   3.89938   3.99246   3.99700   4.16693
 Alpha virt. eigenvalues --    4.37517   4.41142   4.42977   4.44595   4.44727
 Alpha virt. eigenvalues --    4.47323   4.48967   4.51012   4.54708   4.55514
 Alpha virt. eigenvalues --    4.56837   4.57175   4.58874   4.60837   4.63036
 Alpha virt. eigenvalues --    4.66807   4.71163   4.78043   4.86598   4.87956
 Alpha virt. eigenvalues --    4.90862   4.98049   9.25465  82.02022
          Condensed to atoms (all electrons):
               1          2          3          4          5          6
     1  C   23.293732  -0.926121  -0.157681   9.838429  -6.542669 -19.903684
     2  C   -0.926121   6.695562   0.474058  -1.083267   0.698775   0.793908
     3  C   -0.157681   0.474058   6.582393   0.506946  -0.349986  -0.352041
     4  C    9.838429  -1.083267   0.506946  22.073224 -15.793240 -10.795065
     5  C   -6.542669   0.698775  -0.349986 -15.793240  33.952808   8.333899
     6  C  -19.903684   0.793908  -0.352041 -10.795065   8.333899  37.179015
     7  S    1.809279  -0.937785  -0.757786   2.011859 -12.111146 -14.988112
     8  C    1.192996   0.140805   0.212904  -0.592611   5.381173   5.723579
     9  C   -0.050243   0.160725   0.367461   1.650904   6.118694   2.445431
    10  S    1.294527  -0.623869  -0.828875   1.831812 -15.280837  -6.303291
    11  C   -1.742074   0.040329  -0.197793  -2.682353  -1.102697  -0.486358
    12  C   -0.038669   0.003824   0.012641  -0.160534   0.192807   0.166580
    13  C    0.011127   0.008630  -0.002712  -0.059948   0.097177   0.096767
    14  C   -2.493094   0.068876  -0.174116  -1.324338  -3.398277  -0.012889
    15  H    0.000472   0.000028   0.000005  -0.000079   0.000108   0.000773
    16  H    0.001761  -0.000065  -0.000095   0.000459   0.002769  -0.007786
    17  H    0.000671  -0.000066   0.000146   0.004071  -0.009917   0.002896
    18  H   -0.000067  -0.000003   0.000029   0.000337   0.000770  -0.000105
    19  H    0.349808   0.025035   0.007345   0.004548  -0.001516  -0.120510
    20  H    0.004743   0.009599   0.047115   0.356706  -0.137524  -0.012201
    21  H   -0.014852   0.264755   0.031205  -0.022249   0.005889   0.069042
    22  H   -0.026209   0.027373   0.276045  -0.025373   0.074914   0.010122
    23  C   -0.165459  -0.326348   0.669372   0.293452   1.331302   1.402593
    24  H   -0.005346  -0.000379   0.018017   0.029616   0.096813  -0.034408
    25  C   -0.224898   0.597202  -0.264014  -0.833554   2.252283   3.336584
    26  H    0.028420   0.007243   0.002442   0.009806   0.045999   0.044333
    27  C    0.050221  -0.016264  -0.025675   0.324806  -0.444315  -0.104815
    28  H    0.002422  -0.000171   0.000210   0.007197  -0.003964   0.002095
    29  C   -0.046438  -0.012296   0.048307  -0.078499   0.242021  -0.175831
    30  H    0.000776  -0.000169   0.001364   0.014011  -0.002523  -0.001994
    31  H   -0.000061  -0.000007   0.000109  -0.000349   0.002673   0.000311
    32  H   -0.000905   0.000107  -0.000251  -0.005977   0.002682  -0.000313
    33  H   -0.004647   0.000055   0.000175  -0.010809   0.004555  -0.013421
    34  C    0.156068   0.128612   0.028035   0.311672   4.402791   0.356140
    35  C   -0.396078   0.023441   0.019138  -0.088272   1.314319   0.651794
    36  C    0.529394  -0.013369  -0.042490   0.180395  -3.334590  -1.342040
    37  C   -0.182695   0.011606   0.001270  -0.036669   0.037750  -0.043540
    38  H    0.002625  -0.000090   0.000019   0.000430   0.001730  -0.010450
    39  C    0.234532  -0.014266   0.004734   0.197463   0.054512   0.216362
    40  H    0.001340  -0.000043  -0.000040   0.000504  -0.005683  -0.006704
    41  C    0.000045   0.000982  -0.000333  -0.000291  -0.046824  -0.001464
    42  H    0.000098   0.000008   0.000000  -0.000007  -0.000133  -0.000131
    43  H   -0.000037  -0.000001   0.000000  -0.000005  -0.000025  -0.000336
    44  H    0.000004   0.000000   0.000000   0.000000   0.000001   0.000007
    45  Br  -0.009498   0.004728   0.006517  -0.024938   0.054909   0.123120
               7          8          9         10         11         12
     1  C    1.809279   1.192996  -0.050243   1.294527  -1.742074  -0.038669
     2  C   -0.937785   0.140805   0.160725  -0.623869   0.040329   0.003824
     3  C   -0.757786   0.212904   0.367461  -0.828875  -0.197793   0.012641
     4  C    2.011859  -0.592611   1.650904   1.831812  -2.682353  -0.160534
     5  C  -12.111146   5.381173   6.118694 -15.280837  -1.102697   0.192807
     6  C  -14.988112   5.723579   2.445431  -6.303291  -0.486358   0.166580
     7  S   53.836980 -21.968485  -8.973208  19.861382   5.909785  -0.457459
     8  C  -21.968485  44.363175   7.622277  -8.482348 -10.385423   0.635124
     9  C   -8.973208   7.622277  36.963627 -17.460670 -18.512730  -0.095308
    10  S   19.861382  -8.482348 -17.460670  43.566061   7.102579  -0.426978
    11  C    5.909785 -10.385423 -18.512730   7.102579  21.028244  -0.060966
    12  C   -0.457459   0.635124  -0.095308  -0.426978  -0.060966   6.189528
    13  C   -0.525647   0.539791   0.079410  -0.154545  -0.729824   0.646891
    14  C   10.378830 -25.328106  -9.939721   5.793202  10.459365  -0.955254
    15  H   -0.005023   0.083732   0.004807  -0.000748  -0.014742   0.023083
    16  H    0.039774  -0.062658   0.019762   0.000968  -0.012646   0.005050
    17  H    0.002005   0.009702  -0.077821   0.053186   0.318417   0.022467
    18  H   -0.001213   0.006617   0.048183  -0.006258  -0.032723   0.295201
    19  H    0.064550  -0.008587   0.003172  -0.001253   0.000587  -0.000039
    20  H   -0.000814   0.004846  -0.002324   0.052423  -0.003461  -0.000440
    21  H   -0.000783   0.000582  -0.000195   0.000095   0.000065  -0.000004
    22  H   -0.001297  -0.000037   0.000643  -0.002604   0.000391   0.000027
    23  C   -4.646364   2.229036   2.385804  -3.423683  -1.717059   0.183915
    24  H   -0.118228  -0.000053   0.079729  -0.215088  -0.013736  -0.000034
    25  C   -7.569605   2.750142   1.716818  -4.307728  -0.572195   0.131880
    26  H   -0.298483   0.083529  -0.006300  -0.083077  -0.009367  -0.000155
    27  C    0.188991  -0.172467  -0.184480  -0.823616   0.233131  -0.026846
    28  H    0.006164  -0.003057   0.002889   0.023606  -0.017856  -0.002163
    29  C    0.092870   0.140318   0.024878  -0.042488  -0.022982   0.014011
    30  H   -0.004356  -0.006852   0.028446  -0.030771  -0.011638   0.000262
    31  H   -0.003176   0.001653   0.002593   0.003577  -0.002748   0.000083
    32  H    0.002099   0.002053  -0.005146   0.010701   0.003896   0.000086
    33  H    0.017785  -0.015457  -0.065253  -0.007836   0.092095   0.015355
    34  C  -10.049727   8.214497   2.198327  -9.670118  -0.979939  -0.611802
    35  C   -4.272450   2.655246  -0.894551  -1.250811   0.104772  -0.086733
    36  C    9.867212  -9.616436   0.344659   5.124854   1.066745   0.383845
    37  C    0.439005  -0.284174   0.038992  -0.099418   0.085701  -0.015811
    38  H    0.004758   0.001857   0.001279  -0.000287  -0.000316  -0.000052
    39  C   -1.151081   1.052739   0.139746   0.337878  -0.981252   0.116512
    40  H   -0.020342   0.069373  -0.099607   0.012204   0.035904   0.007500
    41  C    0.166358  -0.339866   0.092285   0.056362  -0.019459   0.036988
    42  H    0.001204  -0.000738   0.000047   0.000052   0.000049   0.000001
    43  H   -0.001389  -0.005498  -0.002977   0.000418   0.002912  -0.002140
    44  H    0.001114  -0.000811   0.000375   0.000002  -0.000117   0.000023
    45  Br  -0.246285   0.107865   0.094853  -0.094489  -0.043189   0.003614
              13         14         15         16         17         18
     1  C    0.011127  -2.493094   0.000472   0.001761   0.000671  -0.000067
     2  C    0.008630   0.068876   0.000028  -0.000065  -0.000066  -0.000003
     3  C   -0.002712  -0.174116   0.000005  -0.000095   0.000146   0.000029
     4  C   -0.059948  -1.324338  -0.000079   0.000459   0.004071   0.000337
     5  C    0.097177  -3.398277   0.000108   0.002769  -0.009917   0.000770
     6  C    0.096767  -0.012889   0.000773  -0.007786   0.002896  -0.000105
     7  S   -0.525647  10.378830  -0.005023   0.039774   0.002005  -0.001213
     8  C    0.539791 -25.328106   0.083732  -0.062658   0.009702   0.006617
     9  C    0.079410  -9.939721   0.004807   0.019762  -0.077821   0.048183
    10  S   -0.154545   5.793202  -0.000748   0.000968   0.053186  -0.006258
    11  C   -0.729824  10.459365  -0.014742  -0.012646   0.318417  -0.032723
    12  C    0.646891  -0.955254   0.023083   0.005050   0.022467   0.295201
    13  C    6.412462  -0.669493   0.275413   0.061941   0.005196   0.024616
    14  C   -0.669493  26.996401  -0.035234   0.280390  -0.003516  -0.001727
    15  H    0.275413  -0.035234   0.448766  -0.003188  -0.000100  -0.003477
    16  H    0.061941   0.280390  -0.003188   0.443513   0.000008  -0.000102
    17  H    0.005196  -0.003516  -0.000100   0.000008   0.436601  -0.003241
    18  H    0.024616  -0.001727  -0.003477  -0.000102  -0.003241   0.447007
    19  H   -0.000046   0.000169   0.000000   0.000000   0.000000   0.000000
    20  H    0.000024   0.000344   0.000000   0.000000  -0.000001   0.000000
    21  H    0.000015   0.000279   0.000000   0.000000   0.000000   0.000000
    22  H   -0.000006  -0.000009   0.000000   0.000000   0.000000   0.000000
    23  C   -0.067056  -0.949659   0.000553  -0.003407  -0.003093   0.000507
    24  H   -0.000163  -0.007296   0.000000   0.000000  -0.000002   0.000000
    25  C    0.001856  -0.920018   0.000659  -0.006999  -0.002016   0.000028
    26  H    0.000228  -0.023303   0.000000   0.000000   0.000000   0.000000
    27  C   -0.025405   0.021922   0.000040   0.001102   0.006871  -0.000465
    28  H   -0.000566  -0.007604   0.000000   0.000000   0.000001   0.000000
    29  C    0.017886  -0.140904   0.000020   0.000128  -0.001367  -0.000085
    30  H   -0.000293  -0.000954   0.000000   0.000000   0.000002   0.000000
    31  H    0.000150  -0.000574   0.000000   0.000000   0.000000   0.000000
    32  H    0.000026   0.000460   0.000000   0.000000   0.000000   0.000000
    33  H   -0.001093   0.022397   0.000000   0.000000  -0.000119  -0.000004
    34  C    0.585035  -4.611472  -0.004181   0.008943  -0.000525   0.002132
    35  C    0.179264  -1.170414  -0.000070   0.003158  -0.000036   0.000039
    36  C   -0.229877   4.510480   0.000311   0.013999  -0.000151  -0.001140
    37  C   -0.001829   0.116595   0.000059   0.001880   0.000023   0.000004
    38  H   -0.000345  -0.002272   0.000000   0.000000   0.000000   0.000000
    39  C   -0.313762  -0.465280   0.002488  -0.015975   0.000934  -0.000469
    40  H   -0.000885   0.009733  -0.000001  -0.000010   0.000010  -0.000009
    41  C   -0.040748   0.202176   0.000657  -0.002425  -0.000142  -0.000085
    42  H   -0.000003   0.000566   0.000000   0.000000   0.000000   0.000000
    43  H    0.001292   0.007702  -0.000002  -0.000006   0.000000   0.000000
    44  H   -0.000117  -0.000008   0.000000   0.000000   0.000000   0.000000
    45  Br   0.004352  -0.039202  -0.000003  -0.000015   0.000019  -0.000001
              19         20         21         22         23         24
     1  C    0.349808   0.004743  -0.014852  -0.026209  -0.165459  -0.005346
     2  C    0.025035   0.009599   0.264755   0.027373  -0.326348  -0.000379
     3  C    0.007345   0.047115   0.031205   0.276045   0.669372   0.018017
     4  C    0.004548   0.356706  -0.022249  -0.025373   0.293452   0.029616
     5  C   -0.001516  -0.137524   0.005889   0.074914   1.331302   0.096813
     6  C   -0.120510  -0.012201   0.069042   0.010122   1.402593  -0.034408
     7  S    0.064550  -0.000814  -0.000783  -0.001297  -4.646364  -0.118228
     8  C   -0.008587   0.004846   0.000582  -0.000037   2.229036  -0.000053
     9  C    0.003172  -0.002324  -0.000195   0.000643   2.385804   0.079729
    10  S   -0.001253   0.052423   0.000095  -0.002604  -3.423683  -0.215088
    11  C    0.000587  -0.003461   0.000065   0.000391  -1.717059  -0.013736
    12  C   -0.000039  -0.000440  -0.000004   0.000027   0.183915  -0.000034
    13  C   -0.000046   0.000024   0.000015  -0.000006  -0.067056  -0.000163
    14  C    0.000169   0.000344   0.000279  -0.000009  -0.949659  -0.007296
    15  H    0.000000   0.000000   0.000000   0.000000   0.000553   0.000000
    16  H    0.000000   0.000000   0.000000   0.000000  -0.003407   0.000000
    17  H    0.000000  -0.000001   0.000000   0.000000  -0.003093  -0.000002
    18  H    0.000000   0.000000   0.000000   0.000000   0.000507   0.000000
    19  H    0.439610   0.000008  -0.003301  -0.000100  -0.011383   0.000001
    20  H    0.000008   0.439384  -0.000099  -0.003262   0.017194   0.000010
    21  H   -0.003301  -0.000099   0.447370  -0.003511   0.000976   0.000000
    22  H   -0.000100  -0.003262  -0.003511   0.447105  -0.001184   0.000000
    23  C   -0.011383   0.017194   0.000976  -0.001184  18.179880   0.538524
    24  H    0.000001   0.000010   0.000000   0.000000   0.538524   0.424377
    25  C    0.010352  -0.010896  -0.001694   0.000592  -0.334922  -0.139288
    26  H    0.000019   0.000000   0.000000   0.000000  -0.071542  -0.001268
    27  C   -0.000245   0.004179  -0.000005  -0.000102  -2.999548  -0.070317
    28  H    0.000000   0.000000   0.000000   0.000000  -0.097262  -0.001250
    29  C   -0.000014   0.000794   0.000003   0.000029  -0.163225   0.028125
    30  H    0.000000   0.000003   0.000000   0.000000   0.030571  -0.001091
    31  H    0.000000   0.000000   0.000000   0.000000   0.027495   0.000191
    32  H    0.000000   0.000000   0.000000   0.000000   0.008427   0.003734
    33  H    0.000000   0.000000   0.000000   0.000000  -0.038282   0.003372
    34  C    0.005310  -0.000563  -0.000151  -0.000003  -6.615797   0.108414
    35  C    0.004326   0.000007   0.000004  -0.000015  -1.170845   0.063588
    36  C   -0.002264  -0.000057  -0.000010  -0.000002   1.469800  -0.083655
    37  C    0.000564  -0.000001   0.000002   0.000000  -1.174665   0.002528
    38  H    0.000001   0.000000   0.000000   0.000000   0.026462   0.000006
    39  C    0.000014   0.000013  -0.000001  -0.000001   1.528601   0.000984
    40  H    0.000000   0.000000   0.000000   0.000000  -0.024528  -0.000062
    41  C    0.000008   0.000000   0.000000   0.000000   0.033733   0.000157
    42  H    0.000000   0.000000   0.000000   0.000000  -0.000021   0.000000
    43  H    0.000000   0.000000   0.000000   0.000000   0.000664   0.000000
    44  H    0.000000   0.000000   0.000000   0.000000   0.000166   0.000000
    45  Br  -0.000036   0.000019   0.000002   0.000012   0.553878   0.005035
              25         26         27         28         29         30
     1  C   -0.224898   0.028420   0.050221   0.002422  -0.046438   0.000776
     2  C    0.597202   0.007243  -0.016264  -0.000171  -0.012296  -0.000169
     3  C   -0.264014   0.002442  -0.025675   0.000210   0.048307   0.001364
     4  C   -0.833554   0.009806   0.324806   0.007197  -0.078499   0.014011
     5  C    2.252283   0.045999  -0.444315  -0.003964   0.242021  -0.002523
     6  C    3.336584   0.044333  -0.104815   0.002095  -0.175831  -0.001994
     7  S   -7.569605  -0.298483   0.188991   0.006164   0.092870  -0.004356
     8  C    2.750142   0.083529  -0.172467  -0.003057   0.140318  -0.006852
     9  C    1.716818  -0.006300  -0.184480   0.002889   0.024878   0.028446
    10  S   -4.307728  -0.083077  -0.823616   0.023606  -0.042488  -0.030771
    11  C   -0.572195  -0.009367   0.233131  -0.017856  -0.022982  -0.011638
    12  C    0.131880  -0.000155  -0.026846  -0.002163   0.014011   0.000262
    13  C    0.001856   0.000228  -0.025405  -0.000566   0.017886  -0.000293
    14  C   -0.920018  -0.023303   0.021922  -0.007604  -0.140904  -0.000954
    15  H    0.000659   0.000000   0.000040   0.000000   0.000020   0.000000
    16  H   -0.006999   0.000000   0.001102   0.000000   0.000128   0.000000
    17  H   -0.002016   0.000000   0.006871   0.000001  -0.001367   0.000002
    18  H    0.000028   0.000000  -0.000465   0.000000  -0.000085   0.000000
    19  H    0.010352   0.000019  -0.000245   0.000000  -0.000014   0.000000
    20  H   -0.010896   0.000000   0.004179   0.000000   0.000794   0.000003
    21  H   -0.001694   0.000000  -0.000005   0.000000   0.000003   0.000000
    22  H    0.000592   0.000000  -0.000102   0.000000   0.000029   0.000000
    23  C   -0.334922  -0.071542  -2.999548  -0.097262  -0.163225   0.030571
    24  H   -0.139288  -0.001268  -0.070317  -0.001250   0.028125  -0.001091
    25  C   18.423859   0.359370  -0.389598  -0.034732  -0.437477  -0.014216
    26  H    0.359370   0.433081  -0.008522   0.000221   0.003890   0.000000
    27  C   -0.389598  -0.008522  10.159446   0.459071  -1.660160  -0.027598
    28  H   -0.034732   0.000221   0.459071   0.454187  -0.021982   0.003483
    29  C   -0.437477   0.003890  -1.660160  -0.021982   7.401451   0.384604
    30  H   -0.014216   0.000000  -0.027598   0.003483   0.384604   0.531985
    31  H   -0.007648   0.000000  -0.168253  -0.003190   0.519096  -0.023254
    32  H    0.019471   0.000001  -0.172546  -0.004547   0.486223  -0.028358
    33  H    0.010724  -0.000106   0.262833  -0.023040   0.038682  -0.003636
    34  C   -8.013678   0.011431   2.407016   0.007385   1.217494  -0.007917
    35  C   -5.962251   0.217833   0.548238  -0.000264   0.433215  -0.002134
    36  C    8.456603  -0.133684  -1.078016  -0.027318  -1.156923   0.007679
    37  C   -3.217323   0.041305   0.381157  -0.006097   0.084985  -0.000234
    38  H    0.075935   0.004323  -0.003997   0.000005  -0.000570   0.000000
    39  C    1.451392   0.036612  -0.535179   0.054785  -0.332706   0.001713
    40  H   -0.025204  -0.000091   0.063114  -0.002352   0.027349  -0.000008
    41  C    0.020113  -0.001317  -0.118097  -0.001276  -0.038253   0.000058
    42  H    0.004592  -0.000015  -0.000034   0.000000  -0.000027   0.000000
    43  H   -0.004068   0.000001  -0.002268  -0.000004  -0.000298   0.000000
    44  H    0.002860   0.000000  -0.000442   0.000000  -0.000029   0.000000
    45  Br   0.070835   0.024271  -0.249654  -0.010962  -0.088972   0.001271
              31         32         33         34         35         36
     1  C   -0.000061  -0.000905  -0.004647   0.156068  -0.396078   0.529394
     2  C   -0.000007   0.000107   0.000055   0.128612   0.023441  -0.013369
     3  C    0.000109  -0.000251   0.000175   0.028035   0.019138  -0.042490
     4  C   -0.000349  -0.005977  -0.010809   0.311672  -0.088272   0.180395
     5  C    0.002673   0.002682   0.004555   4.402791   1.314319  -3.334590
     6  C    0.000311  -0.000313  -0.013421   0.356140   0.651794  -1.342040
     7  S   -0.003176   0.002099   0.017785 -10.049727  -4.272450   9.867212
     8  C    0.001653   0.002053  -0.015457   8.214497   2.655246  -9.616436
     9  C    0.002593  -0.005146  -0.065253   2.198327  -0.894551   0.344659
    10  S    0.003577   0.010701  -0.007836  -9.670118  -1.250811   5.124854
    11  C   -0.002748   0.003896   0.092095  -0.979939   0.104772   1.066745
    12  C    0.000083   0.000086   0.015355  -0.611802  -0.086733   0.383845
    13  C    0.000150   0.000026  -0.001093   0.585035   0.179264  -0.229877
    14  C   -0.000574   0.000460   0.022397  -4.611472  -1.170414   4.510480
    15  H    0.000000   0.000000   0.000000  -0.004181  -0.000070   0.000311
    16  H    0.000000   0.000000   0.000000   0.008943   0.003158   0.013999
    17  H    0.000000   0.000000  -0.000119  -0.000525  -0.000036  -0.000151
    18  H    0.000000   0.000000  -0.000004   0.002132   0.000039  -0.001140
    19  H    0.000000   0.000000   0.000000   0.005310   0.004326  -0.002264
    20  H    0.000000   0.000000   0.000000  -0.000563   0.000007  -0.000057
    21  H    0.000000   0.000000   0.000000  -0.000151   0.000004  -0.000010
    22  H    0.000000   0.000000   0.000000  -0.000003  -0.000015  -0.000002
    23  C    0.027495   0.008427  -0.038282  -6.615797  -1.170845   1.469800
    24  H    0.000191   0.003734   0.003372   0.108414   0.063588  -0.083655
    25  C   -0.007648   0.019471   0.010724  -8.013678  -5.962251   8.456603
    26  H    0.000000   0.000001  -0.000106   0.011431   0.217833  -0.133684
    27  C   -0.168253  -0.172546   0.262833   2.407016   0.548238  -1.078016
    28  H   -0.003190  -0.004547  -0.023040   0.007385  -0.000264  -0.027318
    29  C    0.519096   0.486223   0.038682   1.217494   0.433215  -1.156923
    30  H   -0.023254  -0.028358  -0.003636  -0.007917  -0.002134   0.007679
    31  H    0.497312  -0.020454  -0.003150   0.000842   0.000102  -0.009713
    32  H   -0.020454   0.490658   0.003867   0.012743   0.006377  -0.008280
    33  H   -0.003150   0.003867   0.519655   0.079914   0.022719  -0.048244
    34  C    0.000842   0.012743   0.079914  60.524024  12.686755 -38.901753
    35  C    0.000102   0.006377   0.022719  12.686755  23.834513 -24.761047
    36  C   -0.009713  -0.008280  -0.048244 -38.901753 -24.761047  69.508495
    37  C   -0.000111   0.000642   0.003715   1.768031   2.471373  -5.345648
    38  H    0.000000   0.000000   0.000000  -0.083017   0.286194   0.021411
    39  C   -0.000063  -0.001699  -0.056580  -6.105464   1.727850 -11.686323
    40  H   -0.000001  -0.000003  -0.002139   0.321493   0.081227  -0.007165
    41  C   -0.000045   0.000028  -0.001268  -4.006448  -1.529781   2.571359
    42  H    0.000000   0.000000   0.000000   0.039154   0.006463   0.037118
    43  H    0.000000   0.000000   0.000001   0.048365  -0.001044  -0.065593
    44  H    0.000000   0.000000   0.000000   0.003517  -0.005692  -0.004837
    45  Br   0.001290  -0.002056   0.001560   0.042229  -0.202288  -0.040620
              37         38         39         40         41         42
     1  C   -0.182695   0.002625   0.234532   0.001340   0.000045   0.000098
     2  C    0.011606  -0.000090  -0.014266  -0.000043   0.000982   0.000008
     3  C    0.001270   0.000019   0.004734  -0.000040  -0.000333   0.000000
     4  C   -0.036669   0.000430   0.197463   0.000504  -0.000291  -0.000007
     5  C    0.037750   0.001730   0.054512  -0.005683  -0.046824  -0.000133
     6  C   -0.043540  -0.010450   0.216362  -0.006704  -0.001464  -0.000131
     7  S    0.439005   0.004758  -1.151081  -0.020342   0.166358   0.001204
     8  C   -0.284174   0.001857   1.052739   0.069373  -0.339866  -0.000738
     9  C    0.038992   0.001279   0.139746  -0.099607   0.092285   0.000047
    10  S   -0.099418  -0.000287   0.337878   0.012204   0.056362   0.000052
    11  C    0.085701  -0.000316  -0.981252   0.035904  -0.019459   0.000049
    12  C   -0.015811  -0.000052   0.116512   0.007500   0.036988   0.000001
    13  C   -0.001829  -0.000345  -0.313762  -0.000885  -0.040748  -0.000003
    14  C    0.116595  -0.002272  -0.465280   0.009733   0.202176   0.000566
    15  H    0.000059   0.000000   0.002488  -0.000001   0.000657   0.000000
    16  H    0.001880   0.000000  -0.015975  -0.000010  -0.002425   0.000000
    17  H    0.000023   0.000000   0.000934   0.000010  -0.000142   0.000000
    18  H    0.000004   0.000000  -0.000469  -0.000009  -0.000085   0.000000
    19  H    0.000564   0.000001   0.000014   0.000000   0.000008   0.000000
    20  H   -0.000001   0.000000   0.000013   0.000000   0.000000   0.000000
    21  H    0.000002   0.000000  -0.000001   0.000000   0.000000   0.000000
    22  H    0.000000   0.000000  -0.000001   0.000000   0.000000   0.000000
    23  C   -1.174665   0.026462   1.528601  -0.024528   0.033733  -0.000021
    24  H    0.002528   0.000006   0.000984  -0.000062   0.000157   0.000000
    25  C   -3.217323   0.075935   1.451392  -0.025204   0.020113   0.004592
    26  H    0.041305   0.004323   0.036612  -0.000091  -0.001317  -0.000015
    27  C    0.381157  -0.003997  -0.535179   0.063114  -0.118097  -0.000034
    28  H   -0.006097   0.000005   0.054785  -0.002352  -0.001276   0.000000
    29  C    0.084985  -0.000570  -0.332706   0.027349  -0.038253  -0.000027
    30  H   -0.000234   0.000000   0.001713  -0.000008   0.000058   0.000000
    31  H   -0.000111   0.000000  -0.000063  -0.000001  -0.000045   0.000000
    32  H    0.000642   0.000000  -0.001699  -0.000003   0.000028   0.000000
    33  H    0.003715   0.000000  -0.056580  -0.002139  -0.001268   0.000000
    34  C    1.768031  -0.083017  -6.105464   0.321493  -4.006448   0.039154
    35  C    2.471373   0.286194   1.727850   0.081227  -1.529781   0.006463
    36  C   -5.345648   0.021411 -11.686323  -0.007165   2.571359   0.037118
    37  C   11.041068  -0.013527  -0.753441   0.001484   0.622803   0.235941
    38  H   -0.013527   0.501384   0.009653  -0.000137  -0.007424  -0.004180
    39  C   -0.753441   0.009653  20.321040  -0.118394   0.814241  -0.017525
    40  H    0.001484  -0.000137  -0.118394   0.535963  -0.019691   0.000012
    41  C    0.622803  -0.007424   0.814241  -0.019691   7.387580   0.021990
    42  H    0.235941  -0.004180  -0.017525   0.000012   0.021990   0.483752
    43  H   -0.001017   0.000011   0.337956  -0.004771   0.016469  -0.000117
    44  H    0.031625  -0.000113   0.033619  -0.000132   0.266757  -0.003605
    45  Br   0.026588  -0.002018  -0.050984  -0.000662   0.007625   0.000150
              43         44         45
     1  C   -0.000037   0.000004  -0.009498
     2  C   -0.000001   0.000000   0.004728
     3  C    0.000000   0.000000   0.006517
     4  C   -0.000005   0.000000  -0.024938
     5  C   -0.000025   0.000001   0.054909
     6  C   -0.000336   0.000007   0.123120
     7  S   -0.001389   0.001114  -0.246285
     8  C   -0.005498  -0.000811   0.107865
     9  C   -0.002977   0.000375   0.094853
    10  S    0.000418   0.000002  -0.094489
    11  C    0.002912  -0.000117  -0.043189
    12  C   -0.002140   0.000023   0.003614
    13  C    0.001292  -0.000117   0.004352
    14  C    0.007702  -0.000008  -0.039202
    15  H   -0.000002   0.000000  -0.000003
    16  H   -0.000006   0.000000  -0.000015
    17  H    0.000000   0.000000   0.000019
    18  H    0.000000   0.000000  -0.000001
    19  H    0.000000   0.000000  -0.000036
    20  H    0.000000   0.000000   0.000019
    21  H    0.000000   0.000000   0.000002
    22  H    0.000000   0.000000   0.000012
    23  C    0.000664   0.000166   0.553878
    24  H    0.000000   0.000000   0.005035
    25  C   -0.004068   0.002860   0.070835
    26  H    0.000001   0.000000   0.024271
    27  C   -0.002268  -0.000442  -0.249654
    28  H   -0.000004   0.000000  -0.010962
    29  C   -0.000298  -0.000029  -0.088972
    30  H    0.000000   0.000000   0.001271
    31  H    0.000000   0.000000   0.001290
    32  H    0.000000   0.000000  -0.002056
    33  H    0.000001   0.000000   0.001560
    34  C    0.048365   0.003517   0.042229
    35  C   -0.001044  -0.005692  -0.202288
    36  C   -0.065593  -0.004837  -0.040620
    37  C   -0.001017   0.031625   0.026588
    38  H    0.000011  -0.000113  -0.002018
    39  C    0.337956   0.033619  -0.050984
    40  H   -0.004771  -0.000132  -0.000662
    41  C    0.016469   0.266757   0.007625
    42  H   -0.000117  -0.003605   0.000150
    43  H    0.488234  -0.003645   0.000179
    44  H   -0.003645   0.483903  -0.000131
    45  Br   0.000179  -0.000131  35.528098
 Mulliken charges:
               1
     1  C    0.127937
     2  C   -0.231687
     3  C   -0.164118
     4  C   -0.030222
     5  C   -0.138255
     6  C   -0.237865
     7  S    0.408237
     8  C    0.048051
     9  C   -0.266285
    10  S    0.495796
    11  C   -0.129323
    12  C   -0.145912
    13  C   -0.225188
    14  C   -0.195157
    15  H    0.224875
    16  H    0.229773
    17  H    0.238887
    18  H    0.225703
    19  H    0.233865
    20  H    0.234234
    21  H    0.226570
    22  H    0.226463
    23  C   -0.907575
    24  H    0.288440
    25  C   -0.400125
    26  H    0.282871
    27  C    0.196792
    28  H    0.245932
    29  C   -0.784854
    30  H    0.161769
    31  H    0.185321
    32  H    0.196254
    33  H    0.195627
    34  C   -0.013816
    35  C    0.452820
    36  C   -0.153113
    37  C   -0.270492
    38  H    0.190715
    39  C   -0.075928
    40  H    0.171453
    41  C   -0.143537
    42  H    0.195338
    43  H    0.191038
    44  H    0.195706
    45  Br  -0.557016
 Sum of Mulliken charges =   1.00000
 Mulliken charges with hydrogens summed into heavy atoms:
               1
     1  C    0.361802
     2  C   -0.005117
     3  C    0.062345
     4  C    0.204012
     5  C   -0.138255
     6  C   -0.237865
     7  S    0.408237
     8  C    0.048051
     9  C   -0.266285
    10  S    0.495796
    11  C    0.109564
    12  C    0.079791
    13  C   -0.000313
    14  C    0.034616
    23  C   -0.619135
    25  C   -0.117254
    27  C    0.638352
    29  C   -0.241510
    34  C   -0.013816
    35  C    0.643535
    36  C    0.018340
    37  C   -0.075154
    39  C    0.115110
    41  C    0.052169
    45  Br  -0.557016
 APT charges:
               1
     1  C   -0.583558
     2  C   -0.445755
     3  C   -0.496642
     4  C   -0.571292
     5  C   -0.930965
     6  C   -0.936517
     7  S    1.282285
     8  C   -0.841927
     9  C   -1.182122
    10  S    1.403097
    11  C   -0.420197
    12  C   -0.505947
    13  C   -0.458681
    14  C   -0.552442
    15  H    1.069169
    16  H    0.619435
    17  H    0.717545
    18  H    1.118601
    19  H    0.621828
    20  H    0.722976
    21  H    1.146900
    22  H    1.197852
    23  C   -1.410062
    24  H    0.578674
    25  C   -0.456529
    26  H    0.527001
    27  C    0.047215
    28  H    0.475259
    29  C   -2.065309
    30  H    0.400444
    31  H    0.754618
    32  H    0.428343
    33  H    0.387102
    34  C   -0.471252
    35  C   -0.400599
    36  C   -0.507159
    37  C   -0.592559
    38  H    0.426933
    39  C   -0.863146
    40  H    0.239362
    41  C   -0.393308
    42  H    0.957631
    43  H    0.768160
    44  H    1.135447
    45  Br  -0.939910
 Sum of APT charges =   1.00000
 APT charges with hydrogens summed into heavy atoms:
               1
     1  C    0.038269
     2  C    0.701145
     3  C    0.701210
     4  C    0.151684
     5  C   -0.930965
     6  C   -0.936517
     7  S    1.282285
     8  C   -0.841927
     9  C   -1.182122
    10  S    1.403097
    11  C    0.297349
    12  C    0.612654
    13  C    0.610488
    14  C    0.066993
    23  C   -0.831388
    25  C    0.070472
    27  C    0.909575
    29  C   -0.481903
    34  C   -0.471252
    35  C    0.026334
    36  C   -0.267796
    37  C    0.365071
    39  C   -0.094986
    41  C    0.742138
    45  Br  -0.939910
 Electronic spatial extent (au):  <R**2>=           9328.6298
 Charge=              1.0000 electrons
 Dipole moment (field-independent basis, Debye):
    X=             17.3832    Y=             12.3760    Z=             -0.7867  Tot=             21.3532
 Quadrupole moment (field-independent basis, Debye-Ang):
   XX=           -144.0291   YY=           -150.3992   ZZ=           -136.5644
   XY=            -36.2973   XZ=              3.7928   YZ=             11.1985
 Traceless Quadrupole moment (field-independent basis, Debye-Ang):
   XX=             -0.3648   YY=             -6.7350   ZZ=              7.0998
   XY=            -36.2973   XZ=              3.7928   YZ=             11.1985
 Octapole moment (field-independent basis, Debye-Ang**2):
  XXX=             95.9899  YYY=            162.9679  ZZZ=             -3.2332  XYY=            120.8552
  XXY=            -16.0800  XXZ=            -45.0288  XZZ=             26.9768  YZZ=            -18.3725
  YYZ=              8.7844  XYZ=             31.9109
 Hexadecapole moment (field-independent basis, Debye-Ang**3):
 XXXX=          -5076.5579 YYYY=          -3694.0330 ZZZZ=          -2087.1875 XXXY=           -547.7624
 XXXZ=             65.3075 YYYX=            -21.0137 YYYZ=            100.3623 ZZZX=            -67.4575
 ZZZY=             92.0898 XXYY=          -1445.1315 XXZZ=          -1078.9525 YYZZ=           -964.3332
 XXYZ=             99.3140 YYXZ=             24.4908 ZZXY=             12.6199
 N-N= 3.122557055369D+03 E-N=-1.620811201855D+04  KE= 4.191129311393D+03
  Exact polarizability:       0.000       0.000       0.000       0.000       0.000       0.000
 Approx polarizability:     343.113     -22.267     377.626      18.362      14.439     351.142
 D2PCM: PCM CHGder 2nd derivatives, FixD1E=F FixD2E=F DoIter=F DoCFld=F I1PDM=0
 Calling FoFJK, ICntrl=    100127 FMM=F ISym2X=0 I1Cent= 0 IOpClX= 0 NMat=1 NMatS=1 NMatT=0.
 ***** Axes restored to original set *****
 -------------------------------------------------------------------
 Center     Atomic                   Forces (Hartrees/Bohr)
 Number     Number              X              Y              Z
 -------------------------------------------------------------------
      1        6           0.000014368   -0.000013584    0.000021247
      2        6           0.000006220   -0.000001918    0.000023830
      3        6           0.000004136   -0.000004686    0.000034573
      4        6           0.000001517   -0.000016196    0.000033171
      5        6          -0.000021115   -0.000005897    0.000017365
      6        6           0.000007448   -0.000004457    0.000002217
      7       16           0.000016591    0.000006951   -0.000028576
      8        6           0.000004297   -0.000007780    0.000016529
      9        6          -0.000011386   -0.000027700    0.000020860
     10       16           0.000046069   -0.000005724    0.000015460
     11        6          -0.000025913    0.000005506    0.000014168
     12        6           0.000005487   -0.000008596    0.000011075
     13        6           0.000011835   -0.000003438   -0.000001398
     14        6           0.000013369    0.000002031    0.000001456
     15        1           0.000015933   -0.000003184    0.000008679
     16        1           0.000023632   -0.000004499    0.000002497
     17        1          -0.000009560   -0.000004116    0.000012989
     18        1           0.000000683   -0.000005673    0.000010275
     19        1           0.000020493   -0.000007255    0.000016886
     20        1          -0.000015365   -0.000008187    0.000023485
     21        1           0.000011984   -0.000014162    0.000028766
     22        1          -0.000007521   -0.000016602    0.000034844
     23        6          -0.000112423   -0.000023738    0.000020673
     24        1           0.000001259   -0.000000652    0.000006423
     25        6           0.012833366    0.017632750   -0.004646040
     26        1          -0.000005813   -0.000006121    0.000008104
     27        6          -0.000005734    0.000036523   -0.000024163
     28        1           0.000003661    0.000013152   -0.000030464
     29        6          -0.000010163   -0.000006038    0.000009452
     30        1          -0.000028431   -0.000007681    0.000006132
     31        1          -0.000031834    0.000008399   -0.000010344
     32        1          -0.000029694    0.000005730   -0.000011660
     33        1          -0.000028473   -0.000006023    0.000003576
     34        6           0.000002580   -0.000008358   -0.000019615
     35        6           0.000020701    0.000009993   -0.000009491
     36        6           0.000004983    0.000026989   -0.000021693
     37        6           0.000005929    0.000016053   -0.000024073
     38        1           0.000009938    0.000003118   -0.000014509
     39        6           0.000004913    0.000000206   -0.000016380
     40        1           0.000001585    0.000003466   -0.000014778
     41        6           0.000019343    0.000008369   -0.000040025
     42        1           0.000020674    0.000011638   -0.000032466
     43        1           0.000006878    0.000009859   -0.000025256
     44        1           0.000018397    0.000013726   -0.000034612
     45       35          -0.012814843   -0.017592195    0.004600809
 -------------------------------------------------------------------
 Cartesian Forces:  Max     0.017632750 RMS     0.002710906
 FormGI is forming the generalized inverse of G from B-inverse, IUseBI=4.

 GradGradGradGradGradGradGradGradGradGradGradGradGradGradGradGradGradGrad
 Berny optimization.
 Internal  Forces:  Max     0.037791789 RMS     0.002726218
 Search for a saddle point.
 Step number   1 out of a maximum of  270
 All quantities printed in internal units (Hartrees-Bohrs-Radians)
 Swapping is turned off.
 Second derivative matrix not updated -- analytic derivatives used.
 ITU=  0
     Eigenvalues ---    0.00068   0.00271   0.00527   0.00919   0.01226
     Eigenvalues ---    0.01344   0.01463   0.01505   0.01601   0.01645
     Eigenvalues ---    0.01738   0.01803   0.01811   0.01825   0.01878
     Eigenvalues ---    0.01893   0.02127   0.02147   0.02325   0.02341
     Eigenvalues ---    0.02363   0.02409   0.02636   0.02645   0.02660
     Eigenvalues ---    0.02720   0.02787   0.02805   0.02927   0.02971
     Eigenvalues ---    0.03046   0.03074   0.03131   0.03192   0.03577
     Eigenvalues ---    0.03860   0.03941   0.04293   0.04522   0.04685
     Eigenvalues ---    0.05368   0.06122   0.06630   0.07187   0.07592
     Eigenvalues ---    0.08262   0.09622   0.10122   0.10602   0.11002
     Eigenvalues ---    0.11013   0.11134   0.11177   0.11571   0.11761
     Eigenvalues ---    0.11938   0.12282   0.12341   0.12378   0.12450
     Eigenvalues ---    0.12488   0.12500   0.12597   0.13460   0.13836
     Eigenvalues ---    0.14147   0.14485   0.15213   0.15409   0.16393
     Eigenvalues ---    0.16556   0.17173   0.17740   0.18420   0.19230
     Eigenvalues ---    0.19318   0.19395   0.19489   0.19667   0.20614
     Eigenvalues ---    0.20883   0.21996   0.22179   0.22774   0.23554
     Eigenvalues ---    0.25776   0.27100   0.28334   0.28791   0.29337
     Eigenvalues ---    0.32091   0.32494   0.33293   0.33997   0.34229
     Eigenvalues ---    0.34527   0.34654   0.35023   0.35515   0.35901
     Eigenvalues ---    0.36534   0.36679   0.36742   0.36770   0.36869
     Eigenvalues ---    0.36941   0.36990   0.37034   0.37044   0.37062
     Eigenvalues ---    0.37211   0.37231   0.37384   0.40913   0.41637
     Eigenvalues ---    0.42965   0.42990   0.43381   0.46890   0.47542
     Eigenvalues ---    0.48250   0.48348   0.48427   0.48723   0.49644
     Eigenvalues ---    0.52094   0.52290   0.52424   0.58697
 Eigenvectors required to have negative eigenvalues:
                          R14       A55       D84       D78       D81
   1                   -0.49988   0.29373   0.24334   0.24124   0.22752
                          D96      D100      D101      D103       A50
   1                   -0.22458   0.21084   0.20073  -0.16943   0.15962
 RFO step:  Lambda0=1.119197419D-02 Lambda=-9.92837606D-03.
 Linear search not attempted -- option 19 set.
 Maximum step size (   0.300) exceeded in Quadratic search.
    -- Step size scaled by   0.772
 Iteration  1 RMS(Cart)=  0.03236006 RMS(Int)=  0.00329338
 Iteration  2 RMS(Cart)=  0.00325898 RMS(Int)=  0.00016575
 Iteration  3 RMS(Cart)=  0.00000355 RMS(Int)=  0.00016575
 Iteration  4 RMS(Cart)=  0.00000000 RMS(Int)=  0.00016575
 Variable       Old X    -DE/DX   Delta X   Delta X   Delta X     New X
                                 (Linear)    (Quad)   (Total)
    R1        2.63924   0.00000   0.00000  -0.00068  -0.00067   2.63856
    R2        2.62058   0.00000   0.00000   0.00102   0.00103   2.62161
    R3        2.05033   0.00000   0.00000  -0.00005  -0.00005   2.05029
    R4        2.62973   0.00000   0.00000   0.00049   0.00049   2.63022
    R5        2.04902   0.00000   0.00000   0.00004   0.00004   2.04905
    R6        2.63887   0.00000   0.00000  -0.00111  -0.00112   2.63774
    R7        2.04894   0.00000   0.00000  -0.00002  -0.00002   2.04892
    R8        2.61992   0.00001   0.00000   0.00110   0.00110   2.62102
    R9        2.05050   0.00000   0.00000  -0.00013  -0.00013   2.05037
   R10        2.63831   0.00001   0.00000   0.00032   0.00040   2.63871
   R11        3.35514   0.00000   0.00000  -0.00275  -0.00276   3.35238
   R12        3.35430   0.00000   0.00000  -0.00336  -0.00326   3.35104
   R13        3.35224   0.00000   0.00000  -0.00269  -0.00269   3.34955
   R14        3.80538   0.00001   0.00000   0.13523   0.13522   3.94059
   R15        2.63939   0.00001   0.00000   0.00091   0.00087   2.64025
   R16        2.61895   0.00000   0.00000   0.00146   0.00146   2.62041
   R17        3.35604  -0.00001   0.00000  -0.00464  -0.00468   3.35136
   R18        2.61986   0.00000   0.00000   0.00083   0.00083   2.62070
   R19        3.56974   0.00002   0.00000  -0.01279  -0.01281   3.55693
   R20        2.63961   0.00000   0.00000  -0.00104  -0.00104   2.63857
   R21        2.05007   0.00000   0.00000   0.00005   0.00005   2.05012
   R22        2.62933   0.00000   0.00000   0.00035   0.00035   2.62968
   R23        2.04889   0.00000   0.00000  -0.00003  -0.00003   2.04885
   R24        2.63958   0.00000   0.00000  -0.00067  -0.00067   2.63891
   R25        2.04918   0.00000   0.00000   0.00003   0.00003   2.04921
   R26        2.04988   0.00000   0.00000  -0.00013  -0.00013   2.04974
   R27        2.06452   0.00000   0.00000   0.00056   0.00056   2.06508
   R28        2.93073   0.00001   0.00000  -0.01312  -0.01315   2.91757
   R29        2.90332  -0.00002   0.00000   0.00225   0.00225   2.90557
   R30        2.04922   0.01249   0.00000   0.00139   0.00139   2.05060
   R31        2.84050   0.00000   0.00000  -0.01960  -0.01960   2.82090
   R32        4.43894   0.02056   0.00000   0.25366   0.25366   4.69259
   R33        2.06075  -0.00001   0.00000   0.00032   0.00032   2.06107
   R34        2.88141   0.00002   0.00000   0.00006   0.00006   2.88146
   R35        2.07069  -0.00001   0.00000   0.00121   0.00121   2.07190
   R36        2.07111   0.00000   0.00000   0.00024   0.00024   2.07134
   R37        2.06593   0.00000   0.00000   0.00003   0.00003   2.06596
   R38        2.06789   0.00000   0.00000  -0.00060  -0.00060   2.06730
   R39        2.64911  -0.00001   0.00000   0.00106   0.00106   2.65017
   R40        2.64238   0.00001   0.00000   0.00178   0.00177   2.64415
   R41        2.62326   0.00001   0.00000  -0.00035  -0.00035   2.62291
   R42        2.05094   0.00000   0.00000   0.00039   0.00039   2.05133
   R43        2.63437   0.00000   0.00000  -0.00136  -0.00136   2.63300
   R44        2.04785   0.00000   0.00000   0.00023   0.00023   2.04809
   R45        2.63836  -0.00001   0.00000   0.00019   0.00019   2.63854
   R46        2.05091   0.00000   0.00000  -0.00014  -0.00014   2.05077
   R47        2.62902   0.00000   0.00000   0.00081   0.00081   2.62983
   R48        2.05101   0.00000   0.00000  -0.00015  -0.00015   2.05085
   R49        2.05141   0.00000   0.00000  -0.00006  -0.00006   2.05135
    A1        2.06366   0.00000   0.00000   0.00158   0.00160   2.06526
    A2        2.10956   0.00000   0.00000  -0.00045  -0.00046   2.10911
    A3        2.10995   0.00000   0.00000  -0.00113  -0.00114   2.10882
    A4        2.11050   0.00000   0.00000   0.00041   0.00042   2.11093
    A5        2.08005   0.00000   0.00000  -0.00015  -0.00016   2.07989
    A6        2.09263   0.00000   0.00000  -0.00025  -0.00026   2.09237
    A7        2.10873   0.00000   0.00000  -0.00098  -0.00098   2.10774
    A8        2.09359   0.00000   0.00000   0.00036   0.00036   2.09396
    A9        2.08087   0.00000   0.00000   0.00062   0.00062   2.08148
   A10        2.05947   0.00000   0.00000   0.00038   0.00036   2.05984
   A11        2.11117   0.00000   0.00000   0.00050   0.00051   2.11168
   A12        2.11252   0.00000   0.00000  -0.00088  -0.00087   2.11165
   A13        2.11746   0.00000   0.00000   0.00132   0.00136   2.11882
   A14        2.10528  -0.00001   0.00000  -0.00575  -0.00570   2.09958
   A15        2.05991   0.00001   0.00000   0.00434   0.00426   2.06417
   A16        2.10655   0.00000   0.00000  -0.00272  -0.00279   2.10376
   A17        2.11000   0.00000   0.00000   0.00046   0.00037   2.11037
   A18        2.06596   0.00000   0.00000   0.00151   0.00145   2.06742
   A19        1.76879   0.00000   0.00000   0.00347   0.00338   1.77217
   A20        1.76147   0.00001   0.00000  -0.01208  -0.01218   1.74929
   A21        1.77342  -0.00002   0.00000  -0.01478  -0.01474   1.75869
   A22        2.06173   0.00001   0.00000   0.00517   0.00518   2.06691
   A23        2.11048  -0.00001   0.00000  -0.00204  -0.00205   2.10843
   A24        2.10845   0.00000   0.00000  -0.00352  -0.00353   2.10493
   A25        2.06370   0.00001   0.00000   0.00071   0.00069   2.06439
   A26        2.11482  -0.00001   0.00000   0.00185   0.00187   2.11668
   A27        2.10402   0.00000   0.00000  -0.00262  -0.00261   2.10141
   A28        1.77918   0.00000   0.00000   0.00809   0.00801   1.78719
   A29        1.76162   0.00001   0.00000   0.00875   0.00868   1.77029
   A30        1.79743  -0.00002   0.00000  -0.00252  -0.00249   1.79493
   A31        2.06091   0.00000   0.00000   0.00019   0.00019   2.06110
   A32        2.11302   0.00000   0.00000  -0.00019  -0.00019   2.11283
   A33        2.10924   0.00000   0.00000   0.00001   0.00001   2.10924
   A34        2.10852   0.00000   0.00000  -0.00083  -0.00084   2.10768
   A35        2.08049   0.00000   0.00000   0.00035   0.00035   2.08085
   A36        2.09417   0.00000   0.00000   0.00049   0.00049   2.09466
   A37        2.11002   0.00000   0.00000   0.00035   0.00034   2.11036
   A38        2.09324   0.00000   0.00000  -0.00031  -0.00031   2.09293
   A39        2.07993   0.00000   0.00000  -0.00003  -0.00003   2.07990
   A40        2.06364   0.00000   0.00000   0.00195   0.00195   2.06558
   A41        2.11016   0.00000   0.00000  -0.00098  -0.00098   2.10918
   A42        2.10937   0.00000   0.00000  -0.00095  -0.00095   2.10842
   A43        1.74237   0.00000   0.00000  -0.00640  -0.00633   1.73604
   A44        2.01716  -0.00001   0.00000   0.01449   0.01440   2.03156
   A45        1.83459  -0.00002   0.00000   0.00711   0.00710   1.84169
   A46        1.85866   0.00000   0.00000  -0.00040  -0.00052   1.85814
   A47        1.91056   0.00000   0.00000  -0.00861  -0.00865   1.90191
   A48        2.07138   0.00002   0.00000  -0.00742  -0.00742   2.06396
   A49        1.92617   0.00001   0.00000  -0.01943  -0.01950   1.90667
   A50        1.67437   0.00000   0.00000  -0.04218  -0.04181   1.63256
   A51        1.74380  -0.00001   0.00000  -0.02116  -0.02051   1.72329
   A52        1.93758  -0.00001   0.00000   0.00818   0.00656   1.94414
   A53        2.13932   0.00000   0.00000   0.01443   0.01336   2.15268
   A54        1.97131   0.00001   0.00000   0.03566   0.03450   2.00581
   A55        1.77407   0.03779   0.00000  -0.01962  -0.01962   1.75445
   A56        1.86300  -0.00001   0.00000   0.00822   0.00822   1.87121
   A57        1.94902  -0.00002   0.00000  -0.00202  -0.00203   1.94699
   A58        1.93780   0.00002   0.00000  -0.00257  -0.00257   1.93523
   A59        1.91120   0.00002   0.00000   0.00206   0.00206   1.91325
   A60        1.86795  -0.00001   0.00000  -0.00333  -0.00333   1.86463
   A61        1.93166   0.00000   0.00000  -0.00198  -0.00199   1.92968
   A62        1.96569   0.00001   0.00000  -0.00309  -0.00309   1.96260
   A63        1.91567   0.00000   0.00000   0.00125   0.00125   1.91692
   A64        1.92193  -0.00001   0.00000  -0.00144  -0.00144   1.92048
   A65        1.87567   0.00000   0.00000   0.00107   0.00108   1.87674
   A66        1.89389   0.00000   0.00000   0.00036   0.00035   1.89425
   A67        1.88891   0.00000   0.00000   0.00210   0.00210   1.89101
   A68        2.04604   0.00000   0.00000  -0.00095  -0.00095   2.04509
   A69        2.15439   0.00000   0.00000  -0.00052  -0.00052   2.15387
   A70        2.07594   0.00000   0.00000   0.00200   0.00199   2.07793
   A71        2.10418   0.00000   0.00000  -0.00115  -0.00115   2.10303
   A72        2.08432   0.00000   0.00000  -0.00172  -0.00172   2.08260
   A73        2.09450   0.00000   0.00000   0.00279   0.00279   2.09728
   A74        2.10157   0.00000   0.00000  -0.00146  -0.00147   2.10010
   A75        2.11477   0.00000   0.00000   0.00011   0.00011   2.11489
   A76        2.06681   0.00000   0.00000   0.00133   0.00133   2.06814
   A77        2.09675   0.00000   0.00000  -0.00064  -0.00064   2.09611
   A78        2.08747   0.00000   0.00000   0.00077   0.00078   2.08825
   A79        2.09885   0.00000   0.00000  -0.00014  -0.00013   2.09872
   A80        2.09803   0.00000   0.00000  -0.00016  -0.00017   2.09786
   A81        2.08503   0.00000   0.00000   0.00038   0.00039   2.08542
   A82        2.10012   0.00000   0.00000  -0.00022  -0.00022   2.09990
   A83        2.08931   0.00000   0.00000   0.00167   0.00167   2.09097
   A84        2.09640   0.00000   0.00000  -0.00069  -0.00069   2.09571
   A85        2.09742   0.00000   0.00000  -0.00094  -0.00094   2.09647
    D1       -0.00106   0.00000   0.00000   0.00144   0.00143   0.00037
    D2       -3.14059   0.00000   0.00000   0.00155   0.00154  -3.13905
    D3       -3.13838   0.00000   0.00000  -0.00086  -0.00086  -3.13924
    D4        0.00527   0.00000   0.00000  -0.00075  -0.00075   0.00452
    D5       -0.00163   0.00000   0.00000  -0.00371  -0.00369  -0.00532
    D6       -3.10303   0.00000   0.00000   0.01854   0.01852  -3.08451
    D7        3.13569   0.00000   0.00000  -0.00141  -0.00140   3.13429
    D8        0.03428   0.00000   0.00000   0.02084   0.02081   0.05510
    D9        0.00229   0.00000   0.00000   0.00054   0.00054   0.00283
   D10       -3.14041   0.00000   0.00000  -0.00051  -0.00051  -3.14092
   D11       -3.14138   0.00000   0.00000   0.00043   0.00043  -3.14095
   D12       -0.00089   0.00000   0.00000  -0.00062  -0.00062  -0.00151
   D13       -0.00077   0.00000   0.00000  -0.00025  -0.00025  -0.00102
   D14        3.13454   0.00000   0.00000  -0.00039  -0.00038   3.13417
   D15       -3.14127   0.00000   0.00000   0.00079   0.00080  -3.14047
   D16       -0.00595   0.00000   0.00000   0.00066   0.00067  -0.00529
   D17       -0.00193   0.00000   0.00000  -0.00205  -0.00205  -0.00398
   D18        3.10395   0.00000   0.00000  -0.00457  -0.00454   3.09941
   D19       -3.13724   0.00000   0.00000  -0.00192  -0.00193  -3.13917
   D20       -0.03136   0.00000   0.00000  -0.00444  -0.00442  -0.03578
   D21        0.00318   0.00000   0.00000   0.00411   0.00410   0.00728
   D22        3.10558   0.00000   0.00000  -0.01761  -0.01760   3.08799
   D23       -3.10359   0.00000   0.00000   0.00677   0.00674  -3.09686
   D24       -0.00119   0.00000   0.00000  -0.01495  -0.01496  -0.01615
   D25        2.32910   0.00001   0.00000   0.02335   0.02333   2.35243
   D26       -2.10496  -0.00001   0.00000   0.02521   0.02527  -2.07968
   D27       -0.84706   0.00001   0.00000   0.02085   0.02087  -0.82619
   D28        1.00207  -0.00001   0.00000   0.02271   0.02281   1.02489
   D29       -2.32224  -0.00001   0.00000  -0.02357  -0.02361  -2.34585
   D30        2.13978   0.00001   0.00000  -0.00582  -0.00588   2.13390
   D31        0.85863  -0.00001   0.00000  -0.00173  -0.00176   0.85687
   D32       -0.96254   0.00001   0.00000   0.01602   0.01598  -0.94657
   D33       -0.87513   0.00001   0.00000   0.01010   0.01010  -0.86504
   D34        2.34210   0.00000   0.00000   0.01593   0.01596   2.35806
   D35        0.93654   0.00001   0.00000  -0.00550  -0.00561   0.93093
   D36       -2.12941   0.00000   0.00000   0.00033   0.00026  -2.12916
   D37        0.88162  -0.00001   0.00000   0.01257   0.01257   0.89419
   D38       -1.12609   0.00000   0.00000   0.02846   0.02852  -1.09757
   D39       -3.12603  -0.00001   0.00000   0.00582   0.00575  -3.12028
   D40       -0.93584   0.00000   0.00000   0.01578   0.01565  -0.92019
   D41       -2.94355   0.00001   0.00000   0.03166   0.03160  -2.91196
   D42        1.33969   0.00000   0.00000   0.00902   0.00883   1.34852
   D43        0.03227   0.00000   0.00000  -0.00167  -0.00165   0.03062
   D44       -3.07089   0.00000   0.00000   0.00003   0.00006  -3.07083
   D45        3.09831   0.00001   0.00000  -0.00742  -0.00744   3.09087
   D46       -0.00484   0.00000   0.00000  -0.00573  -0.00573  -0.01057
   D47        3.06577   0.00000   0.00000  -0.00114  -0.00114   3.06463
   D48       -0.06945   0.00000   0.00000  -0.00524  -0.00525  -0.07470
   D49        0.00185   0.00000   0.00000   0.00447   0.00447   0.00632
   D50       -3.13337   0.00000   0.00000   0.00037   0.00037  -3.13301
   D51        0.83047  -0.00001   0.00000  -0.01246  -0.01246   0.81801
   D52       -0.99064  -0.00001   0.00000  -0.02342  -0.02334  -1.01398
   D53       -2.34932  -0.00001   0.00000  -0.01404  -0.01405  -2.36337
   D54        2.11276  -0.00001   0.00000  -0.02500  -0.02493   2.08783
   D55        0.00669   0.00000   0.00000   0.00257   0.00257   0.00927
   D56       -3.13999   0.00000   0.00000   0.00297   0.00296  -3.13703
   D57       -3.09558  -0.00001   0.00000   0.00423   0.00425  -3.09133
   D58        0.04092   0.00000   0.00000   0.00462   0.00464   0.04556
   D59        1.02133   0.00000   0.00000   0.01565   0.01576   1.03709
   D60       -0.96356   0.00001   0.00000   0.01416   0.01445  -0.94910
   D61        3.00054   0.00000   0.00000   0.00616   0.00622   3.00675
   D62        2.85595   0.00000   0.00000   0.02610   0.02612   2.88207
   D63        0.87106   0.00001   0.00000   0.02461   0.02481   0.89588
   D64       -1.44803  -0.00001   0.00000   0.01661   0.01658  -1.43145
   D65       -0.00580   0.00000   0.00000   0.00165   0.00166  -0.00415
   D66        3.13853   0.00000   0.00000   0.00060   0.00060   3.13913
   D67        3.14087   0.00000   0.00000   0.00126   0.00127  -3.14105
   D68        0.00202   0.00000   0.00000   0.00021   0.00021   0.00223
   D69        0.00304   0.00000   0.00000  -0.00281  -0.00281   0.00023
   D70       -3.13948   0.00000   0.00000  -0.00129  -0.00129  -3.14077
   D71       -3.14131   0.00000   0.00000  -0.00176  -0.00175   3.14012
   D72       -0.00065   0.00000   0.00000  -0.00023  -0.00023  -0.00088
   D73       -0.00098   0.00000   0.00000  -0.00028  -0.00029  -0.00127
   D74        3.13424   0.00000   0.00000   0.00383   0.00382   3.13806
   D75        3.14153   0.00000   0.00000  -0.00179  -0.00180   3.13973
   D76       -0.00643   0.00000   0.00000   0.00231   0.00231  -0.00412
   D77        0.04943   0.00000   0.00000  -0.02245  -0.02242   0.02701
   D78        1.88398   0.00000   0.00000  -0.07779  -0.07771   1.80627
   D79       -1.99374   0.00000   0.00000   0.01408   0.01401  -1.97972
   D80       -1.86733   0.00000   0.00000  -0.02152  -0.02146  -1.88879
   D81       -0.03277   0.00000   0.00000  -0.07686  -0.07675  -0.10953
   D82        2.37269   0.00000   0.00000   0.01501   0.01498   2.38767
   D83        2.25290  -0.00001   0.00000  -0.00416  -0.00413   2.24878
   D84       -2.19573  -0.00001   0.00000  -0.05950  -0.05942  -2.25515
   D85        0.20974  -0.00001   0.00000   0.03236   0.03231   0.24205
   D86        2.83223   0.00000   0.00000  -0.05819  -0.05823   2.77401
   D87       -1.36268   0.00000   0.00000  -0.05166  -0.05170  -1.41438
   D88        0.80226   0.00000   0.00000  -0.05761  -0.05764   0.74462
   D89       -1.59320  -0.00001   0.00000  -0.06555  -0.06556  -1.65876
   D90        0.49507  -0.00001   0.00000  -0.05902  -0.05903   0.43604
   D91        2.66001  -0.00001   0.00000  -0.06497  -0.06497   2.59504
   D92        0.54401   0.00000   0.00000  -0.07930  -0.07927   0.46474
   D93        2.63228   0.00001   0.00000  -0.07278  -0.07273   2.55954
   D94       -1.48597   0.00000   0.00000  -0.07872  -0.07868  -1.56465
   D95        3.11873  -0.00001   0.00000   0.00853   0.00882   3.12754
   D96        1.12036  -0.00001   0.00000   0.04753   0.04781   1.16817
   D97       -1.35958  -0.00001   0.00000  -0.02685  -0.02742  -1.38699
   D98        1.56762   0.00001   0.00000   0.00176   0.00161   1.56923
   D99       -1.44723   0.00001   0.00000  -0.00332  -0.00346  -1.45070
   D100      -2.58523   0.00002   0.00000  -0.03365  -0.03402  -2.61926
   D101       0.68309   0.00002   0.00000  -0.03873  -0.03909   0.64400
   D102      -0.19226   0.00001   0.00000   0.04944   0.04995  -0.14231
   D103       3.07607   0.00001   0.00000   0.04436   0.04488   3.12095
   D104       1.07188   0.00001   0.00000  -0.02335  -0.02335   1.04854
   D105      -3.12237   0.00001   0.00000  -0.02315  -0.02314   3.13767
   D106      -1.04459   0.00001   0.00000  -0.02068  -0.02068  -1.06528
   D107       3.13149  -0.00001   0.00000  -0.01309  -0.01309   3.11840
   D108      -1.06276  -0.00001   0.00000  -0.01289  -0.01289  -1.07565
   D109       1.01501  -0.00001   0.00000  -0.01042  -0.01042   1.00458
   D110      -1.09650   0.00000   0.00000  -0.01709  -0.01709  -1.11360
   D111       0.99243   0.00000   0.00000  -0.01689  -0.01689   0.97554
   D112       3.07020   0.00000   0.00000  -0.01442  -0.01443   3.05578
   D113      -3.04642   0.00000   0.00000   0.00168   0.00168  -3.04474
   D114       0.11621   0.00000   0.00000   0.00575   0.00574   0.12195
   D115      -0.02565   0.00000   0.00000   0.00634   0.00634  -0.01931
   D116       3.13698   0.00000   0.00000   0.01041   0.01040  -3.13580
   D117       3.04415   0.00000   0.00000  -0.00252  -0.00252   3.04163
   D118      -0.08830   0.00000   0.00000   0.00038   0.00038  -0.08792
   D119       0.03134   0.00000   0.00000  -0.00747  -0.00748   0.02386
   D120      -3.10111   0.00000   0.00000  -0.00457  -0.00457  -3.10569
   D121      -0.00241   0.00000   0.00000  -0.00043  -0.00043  -0.00285
   D122      -3.12802   0.00000   0.00000  -0.00038  -0.00038  -3.12840
   D123       3.11802   0.00000   0.00000  -0.00458  -0.00458   3.11344
   D124      -0.00759   0.00000   0.00000  -0.00453  -0.00453  -0.01212
   D125      -0.00905   0.00000   0.00000   0.00273   0.00273  -0.00632
   D126       3.13103   0.00000   0.00000   0.00308   0.00308   3.13411
   D127       3.12365   0.00000   0.00000  -0.00010  -0.00010   3.12355
   D128      -0.01946   0.00000   0.00000   0.00025   0.00025  -0.01920
   D129       0.02506   0.00000   0.00000  -0.00442  -0.00442   0.02064
   D130      -3.12853   0.00000   0.00000  -0.00069  -0.00069  -3.12922
   D131      -3.13262   0.00000   0.00000  -0.00446  -0.00446  -3.13708
   D132      -0.00302   0.00000   0.00000  -0.00073  -0.00073  -0.00376
   D133      -0.01936   0.00000   0.00000   0.00328   0.00328  -0.01607
   D134       3.13424   0.00000   0.00000  -0.00045  -0.00045   3.13379
   D135       3.12376   0.00000   0.00000   0.00293   0.00292   3.12669
   D136      -0.00582   0.00000   0.00000  -0.00081  -0.00081  -0.00663
         Item               Value     Threshold  Converged?
 Maximum Force            0.037792     0.000450     NO 
 RMS     Force            0.002726     0.000300     NO 
 Maximum Displacement     0.240839     0.001800     NO 
 RMS     Displacement     0.033610     0.001200     NO 
 Predicted change in Energy=-1.932635D-03
 GradGradGradGradGradGradGradGradGradGradGradGradGradGradGradGradGradGrad

                          Input orientation:                          
 ---------------------------------------------------------------------
 Center     Atomic      Atomic             Coordinates (Angstroms)
 Number     Number       Type             X           Y           Z
 ---------------------------------------------------------------------
      1          6           0        2.717293   -1.167366   -2.370799
      2          6           0        3.765023   -2.059572   -2.134596
      3          6           0        4.180478   -2.348569   -0.838011
      4          6           0        3.556650   -1.755089    0.260611
      5          6           0        2.515181   -0.871338    0.019679
      6          6           0        2.099142   -0.574107   -1.279687
      7         16           0        0.706552    0.502313   -1.495525
      8          6           0        1.134168    1.853124   -0.430523
      9          6           0        1.535971    1.567850    0.876854
     10         16           0        1.637816   -0.131857    1.372631
     11          6           0        1.803677    2.581084    1.785116
     12          6           0        1.649656    3.902288    1.360531
     13          6           0        1.243817    4.189459    0.060806
     14          6           0        0.980149    3.165406   -0.851264
     15          1           0        1.129326    5.220619   -0.254647
     16          1           0        0.660762    3.391249   -1.862953
     17          1           0        2.119510    2.355530    2.798198
     18          1           0        1.851803    4.708854    2.056297
     19          1           0        2.393385   -0.944971   -3.382121
     20          1           0        3.873020   -1.982955    1.273151
     21          1           0        4.259398   -2.529251   -2.977643
     22          1           0        4.996244   -3.043409   -0.672763
     23          6           0       -0.110514   -0.760882    1.071771
     24          1           0        0.074452   -1.836749    1.121709
     25          6           0       -0.708908   -0.484118   -0.324293
     26          1           0       -0.698503   -1.375423   -0.943148
     27          6           0       -0.919477   -0.334862    2.307967
     28          1           0       -1.971657   -0.334599    2.020763
     29          6           0       -0.707273   -1.294041    3.474146
     30          1           0        0.342118   -1.347958    3.786114
     31          1           0       -1.290850   -0.963209    4.337399
     32          1           0       -1.040057   -2.298967    3.198207
     33          1           0       -0.670651    0.691305    2.603203
     34          6           0       -1.868349    0.427643   -0.553878
     35          6           0       -2.705919    0.137530   -1.640648
     36          6           0       -2.070194    1.612625    0.162298
     37          6           0       -3.735238    1.001849   -1.986998
     38          1           0       -2.556659   -0.783187   -2.195938
     39          6           0       -3.107573    2.475931   -0.183971
     40          1           0       -1.422743    1.886904    0.987041
     41          6           0       -3.946937    2.169191   -1.250769
     42          1           0       -4.382827    0.757736   -2.822904
     43          1           0       -3.256041    3.387953    0.385215
     44          1           0       -4.759227    2.839121   -1.514868
     45         35           0       -2.330713   -2.794048    0.277402
 ---------------------------------------------------------------------
                    Distance matrix (angstroms):
                    1          2          3          4          5
     1  C    0.000000
     2  C    1.396267   0.000000
     3  C    2.426023   1.391853   0.000000
     4  C    2.823873   2.423457   1.395834   0.000000
     5  C    2.417202   2.759511   2.385594   1.386982   0.000000
     6  C    1.387297   2.390112   2.770515   2.427255   1.396347
     7  S    2.756268   4.040533   4.541807   4.037689   2.730183
     8  C    3.923559   5.013427   5.205793   4.400601   3.087487
     9  C    4.407288   5.214949   5.027179   3.937617   2.764642
    10  S    4.031231   4.532299   4.033099   2.748344   1.774002
    11  C    5.670732   6.383314   6.068893   4.919291   3.942363
    12  C    6.384674   7.227341   7.093086   6.070615   5.033342
    13  C    6.064603   7.087077   7.223411   6.381753   5.218211
    14  C    4.909132   6.058289   6.375438   5.664442   4.405698
    15  H    6.914195   7.967577   8.181837   7.403911   6.253623
    16  H    5.026748   6.278668   6.810611   6.275387   5.015259
    17  H    6.283842   6.821532   6.292707   5.040030   4.276611
    18  H    7.407984   8.187526   7.975398   6.921961   5.977159
    19  H    1.084964   2.163341   3.411199   3.908833   3.404775
    20  H    3.908869   3.410318   2.164534   1.085011   2.156527
    21  H    2.145012   1.084313   2.148697   3.402862   3.843814
    22  H    3.405360   2.149603   1.084243   2.145550   3.369426
    23  C    4.473591   5.194918   4.957886   3.885167   2.830791
    24  H    4.430609   4.926813   4.578418   3.588017   2.846691
    25  C    4.048935   5.076939   5.257964   4.489150   3.265427
    26  H    3.707983   4.670190   4.976196   4.438414   3.392478
    27  C    5.984147   6.682479   6.321530   5.122931   4.161844
    28  H    6.478084   7.290544   7.076541   5.973115   4.942079
    29  C    6.775477   7.214254   6.602791   5.359143   4.743020
    30  H    6.601640   6.875862   6.092353   4.788334   4.374403
    31  H    7.817085   8.285565   7.657645   6.383223   5.756477
    32  H    6.812638   7.182262   6.599054   5.482243   4.978041
    33  H    6.298691   7.049061   6.679539   5.416886   4.389303
    34  C    5.183953   6.357656   6.661561   5.904094   4.607782
    35  C    5.625576   6.851593   7.365282   6.812971   5.570852
    36  C    6.088100   7.267084   7.467435   6.558394   5.216904
    37  C    6.818208   8.102345   8.672026   8.113205   6.826663
    38  H    5.290816   6.449541   7.048645   6.659713   5.535367
    39  C    7.210055   8.462169   8.764660   7.906393   6.546835
    40  H    6.143578   7.227185   7.257144   6.211776   4.904176
    41  C    7.536514   8.839565   9.307814   8.601631   7.253815
    42  H    7.370354   8.648610   9.323043   8.880183   7.636536
    43  H    8.001704   9.236899   9.471313   8.536929   7.182073
    44  H    8.525427   9.851095  10.358020   9.665035   8.308992
    45  Br   5.928021   6.596604   6.621043   5.978358   5.219763
                    6          7          8          9         10
     6  C    0.000000
     7  S    1.773294   0.000000
     8  C    2.746581   1.772505   0.000000
     9  C    3.091248   2.729741   1.397162   0.000000
    10  S    2.728223   3.081516   2.728585   1.773464   0.000000
    11  C    4.408576   4.035787   2.426360   1.386812   2.749128
    12  C    5.216407   4.539420   2.769960   2.386727   4.034181
    13  C    5.021958   4.038052   2.389956   2.761181   4.533199
    14  C    3.926787   2.753542   1.386662   2.418164   4.031152
    15  H    5.964068   4.897033   3.372088   3.845566   5.617437
    16  H    4.258307   2.912567   2.154483   3.405483   4.882204
    17  H    5.021189   4.885378   3.412910   2.156970   2.907123
    18  H    6.252971   5.623347   3.854150   3.369976   4.893432
    19  H    2.155075   2.915352   4.257569   5.018795   4.882592
    20  H    3.412986   4.885554   5.011917   4.269317   2.903893
    21  H    3.372291   4.899976   5.954838   6.249836   5.616500
    22  H    3.854738   5.625880   6.241021   5.969800   4.892832
    23  C    3.232154   2.975612   3.261771   2.858654   1.882245
    24  H    3.385312   3.566606   4.140964   3.713124   2.326742
    25  C    2.967494   2.085272   2.978408   3.269987   2.917320
    26  H    2.929537   2.409397   3.747664   4.119241   3.516771
    27  C    4.694737   4.220354   4.062520   3.420179   2.730533
    28  H    5.246116   4.498612   4.521181   4.151060   3.672802
    29  C    5.567154   5.470230   5.342471   4.468612   3.356558
    30  H    5.417409   5.608210   5.352971   4.288475   2.997104
    31  H    6.572298   6.337221   6.045290   5.135421   4.249480
    32  H    5.734217   5.738374   5.927461   5.193927   3.898730
    33  H    4.934557   4.328045   3.716273   2.935608   2.742430
    34  C    4.155874   2.742698   3.326007   3.864772   4.039514
    35  C    4.870866   3.434981   4.376521   5.135881   5.293435
    36  C    4.923869   3.419282   3.267600   3.676550   4.272875
    37  C    6.084728   4.496731   5.182509   6.025583   6.437555
    38  H    4.749706   3.576540   4.867137   5.631967   5.545497
    39  C    6.132961   4.490311   4.294303   4.848965   5.634029
    40  H    4.857809   3.551637   2.923768   2.977906   3.686610
    41  C    6.639397   4.949076   5.156581   5.911909   6.585326
    42  H    6.794943   5.265830   6.112332   7.026854   7.392025
    43  H    6.866425   5.250357   4.721764   5.149549   6.108509
    44  H    7.664376   5.944391   6.072898   6.853173   7.621451
    45  Br   5.193870   4.820191   5.839757   5.859756   4.902653
                   11         12         13         14         15
    11  C    0.000000
    12  C    1.396272   0.000000
    13  C    2.423542   1.391566   0.000000
    14  C    2.823142   2.425546   1.396452   0.000000
    15  H    3.403312   2.148846   1.084394   2.145252   0.000000
    16  H    3.907816   3.410267   2.162855   1.084678   2.480483
    17  H    1.084878   2.163357   3.409318   3.908020   4.302216
    18  H    2.145521   1.084206   2.149745   3.405279   2.474741
    19  H    6.283403   6.822155   6.287895   5.029680   7.028047
    20  H    5.037334   6.291825   6.817710   6.275943   7.858339
    21  H    7.404725   8.185060   7.966616   6.906814   8.790480
    22  H    6.918711   7.973496   8.181271   7.396639   9.133566
    23  C    3.916852   4.992669   5.230884   4.505924   6.250996
    24  H    4.790363   5.956077   6.229616   5.452932   7.267294
    25  C    4.489784   5.257568   5.079741   4.055816   5.993996
    26  H    5.418328   6.218925   5.979001   4.842050   6.879155
    27  C    4.023889   5.044951   5.495367   5.083424   6.451973
    28  H    4.775970   5.612578   5.886239   5.404788   6.756777
    29  C    4.916736   6.084762   6.747327   6.437642   7.727729
    30  H    4.645161   5.929435   6.734535   6.502524   7.752009
    31  H    5.352781   6.417273   7.159873   7.008932   8.073653
    32  H    5.822246   7.004797   7.560360   7.094986   8.554098
    33  H    3.219136   4.151925   4.729276   4.558471   5.649948
    34  C    4.857158   5.302309   4.920841   3.962036   5.661114
    35  C    6.167923   6.492420   5.908765   4.835107   6.516740
    36  C    4.310259   4.529415   4.199172   3.569738   4.840288
    37  C    6.884941   6.972488   6.256625   5.310908   6.668061
    38  H    6.795560   7.231544   6.653099   5.468870   7.307584
    39  C    5.292328   5.201078   4.683022   4.198824   5.048725
    40  H    3.395379   3.693360   3.642830   3.284482   4.378185
    41  C    6.515813   6.414388   5.722381   5.042641   6.005991
    42  H    7.926619   7.986251   7.193861   6.200464   7.543017
    43  H    5.311450   5.028085   4.582180   4.418564   4.795783
    44  H    7.350387   7.104367   6.351591   5.786818   6.475704
    45  Br   6.946829   7.864949   7.848156   6.910194   8.745847
                   16         17         18         19         20
    16  H    0.000000
    17  H    4.992694   0.000000
    18  H    4.302928   2.481978   0.000000
    19  H    4.910464   7.011752   7.863552   0.000000
    20  H    7.002557   4.921688   7.034127   4.993824   0.000000
    21  H    7.017481   7.861332   9.139323   2.481038   4.303135
    22  H    7.849699   7.033612   8.799594   4.303363   2.484507
    23  C    5.142729   4.203045   5.893895   5.112783   4.171637
    24  H    6.048465   4.956620   6.846704   5.143656   3.804396
    25  C    4.388842   5.080699   6.260305   4.380287   5.078622
    26  H    5.041309   5.988229   7.247011   3.961521   5.116629
    27  C    5.811852   4.088274   5.760417   6.612442   5.172531
    28  H    5.991228   4.957706   6.329023   6.972610   6.118517
    29  C    7.232433   4.665510   6.677868   7.532883   5.128164
    30  H    7.380621   4.225035   6.477375   7.466839   4.380122
    31  H    7.823967   5.001373   6.874009   8.553649   6.090571
    32  H    7.802991   5.639788   7.666575   7.544703   5.286211
    33  H    5.385991   3.254639   4.775205   6.920246   5.437430
    34  C    4.110114   5.554835   6.243502   5.295791   6.489401
    35  C    4.687286   6.921535   7.438901   5.496129   7.501274
    36  C    3.837090   5.005347   5.343775   6.247219   7.034485
    37  C    5.004940   7.681708   7.829761   6.580007   8.799046
    38  H    5.280964   7.527250   8.226698   5.092753   7.403701
    39  C    4.225770   6.019155   5.882190   7.224353   8.410323
    40  H    3.837513   4.005928   4.453017   6.455379   6.565270
    41  C    4.806150   7.295933   7.142266   7.378370   9.206639
    42  H    5.770155   8.742433   8.848082   7.009207   9.614991
    43  H    4.516150   5.982051   5.534199   8.055002   8.969870
    44  H    5.459147   8.133476   7.743051   8.304567  10.273322
    45  Br   7.196383   7.257896   8.772197   6.255261   6.335273
                   21         22         23         24         25
    21  H    0.000000
    22  H    2.473817   0.000000
    23  C    6.214581   5.859377   0.000000
    24  H    5.898985   5.375890   1.092793   0.000000
    25  C    5.992237   6.262600   1.543914   2.129363   0.000000
    26  H    5.481905   5.940154   2.187074   2.252536   1.085133
    27  C    7.718404   7.156586   1.537561   2.156564   2.644883
    28  H    8.284118   7.946343   2.132171   2.692827   2.667616
    29  C    8.235239   7.265483   2.532150   2.537634   3.883828
    30  H    7.904995   6.664609   2.813750   2.722061   4.329702
    31  H    9.314912   8.304005   3.478283   3.601081   4.722241
    32  H    8.141154   7.209405   2.784149   2.401587   3.976348
    33  H    8.113150   7.536161   2.183548   3.023418   3.154887
    34  C    7.222683   7.693176   2.673071   3.421921   1.492756
    35  C    7.577264   8.389188   3.860115   4.388492   2.471293
    36  C    8.190123   8.503559   3.209521   4.173507   2.546803
    37  C    8.795696   9.712368   5.059833   5.677626   3.759170
    38  H    7.079438   8.029632   4.081917   4.363430   2.647013
    39  C    9.334276   9.817019   4.586525   5.516275   3.812502
    40  H    8.216317   8.262343   2.956331   4.015635   2.801946
    41  C    9.612564  10.367534   5.357020   6.152055   4.287568
    42  H    9.247502  10.345954   5.977236   6.492970   4.613344
    43  H   10.139228  10.515794   5.251526   6.239560   4.688733
    44  H   10.596920  11.422893   6.423492   7.223555   5.372752
    45  Br   7.354931   7.392516   3.113530   2.722884   2.885838
                   26         27         28         29         30
    26  H    0.000000
    27  C    3.420723   0.000000
    28  H    3.389543   1.090674   0.000000
    29  C    4.418052   1.524804   2.152096   0.000000
    30  H    4.842475   2.191553   3.081707   1.096108   0.000000
    31  H    5.329632   2.156695   2.495086   1.093260   1.765937
    32  H    4.256808   2.159809   2.472447   1.093966   1.777768
    33  H    4.104722   1.096402   1.756226   2.168290   2.565847
    34  C    2.184289   3.109973   2.687091   4.531807   5.184058
    35  C    2.608688   4.359597   3.764037   5.674954   6.398980
    36  C    3.468714   3.117812   2.693563   4.612440   5.264632
    37  C    3.995348   5.306791   4.578041   6.653103   7.448171
    38  H    2.317966   4.813161   4.280657   5.985904   6.671343
    39  C    4.605746   4.347192   3.748364   5.775461   6.502620
    40  H    3.859136   2.633319   2.510968   4.100732   4.627513
    41  C    4.817804   5.300981   4.568765   6.694342   7.492431
    42  H    4.653825   6.286048   5.519787   7.574452   8.392745
    43  H    5.567342   4.797484   4.264041   6.161069   6.851402
    44  H    5.880367   6.279483   5.508514   7.641441   8.464972
    45  Br   2.483213   3.487460   3.035970   3.886483   4.641795
                   31         32         33         34         35
    31  H    0.000000
    32  H    1.773388   0.000000
    33  H    2.475783   3.071191   0.000000
    34  C    5.117868   4.711541   3.386909   0.000000
    35  C    6.241081   5.667992   4.739119   1.402412   0.000000
    36  C    4.967270   5.057517   2.960670   1.399226   2.414678
    37  C    7.059355   6.711613   5.527936   2.422565   1.387986
    38  H    6.657265   5.804694   5.363105   2.153193   1.085516
    39  C    5.964139   6.205917   4.109965   2.422394   2.784126
    40  H    4.400618   4.749444   2.146410   2.168511   3.407580
    41  C    6.935009   6.943182   5.269847   2.799852   2.412421
    42  H    7.986984   7.534675   6.574747   3.402946   2.143456
    43  H    6.197930   6.720458   4.344608   3.401620   3.869368
    44  H    7.793355   7.902230   6.187735   3.885344   3.395657
    45  Br   4.573496   3.231409   4.506976   3.359181   3.523328
                   36         37         38         39         40
    36  C    0.000000
    37  C    2.786556   0.000000
    38  H    3.396740   2.149200   0.000000
    39  C    1.393325   2.412009   3.869544   0.000000
    40  H    1.083800   3.869866   4.306566   2.134684   0.000000
    41  C    2.414267   1.396258   3.397463   1.391646   3.385120
    42  H    3.871762   1.085220   2.470308   3.397417   4.955079
    43  H    2.146558   3.398605   4.954785   1.085264   2.444652
    44  H    3.398246   2.155696   4.293748   2.152012   4.277662
    45  Br   4.415868   4.637783   3.195626   5.346873   4.820716
                   41         42         43         44         45
    41  C    0.000000
    42  H    2.157271   0.000000
    43  H    2.153872   4.298805   0.000000
    44  H    1.085527   2.486926   2.484171   0.000000
    45  Br   5.438862   5.141812   6.251798   6.390813   0.000000
 Stoichiometry    C22H20BrS2(1+)
 Framework group  C1[X(C22H20BrS2)]
 Deg. of freedom   129
 Full point group                 C1      NOp   1
 Largest Abelian subgroup         C1      NOp   1
 Largest concise Abelian subgroup C1      NOp   1
                         Standard orientation:                         
 ---------------------------------------------------------------------
 Center     Atomic      Atomic             Coordinates (Angstroms)
 Number     Number       Type             X           Y           Z
 ---------------------------------------------------------------------
      1          6           0        2.664687   -1.311468   -2.354645
      2          6           0        3.648374   -2.272829   -2.114427
      3          6           0        4.029093   -2.598338   -0.815831
      4          6           0        3.433477   -1.973036    0.280796
      5          6           0        2.455532   -1.020490    0.035847
      6          6           0        2.074805   -0.686706   -1.265468
      7         16           0        0.758988    0.481146   -1.487546
      8          6           0        1.262912    1.792717   -0.406984
      9          6           0        1.630135    1.471747    0.902287
     10         16           0        1.613724   -0.234614    1.385232
     11          6           0        1.953960    2.458246    1.821637
     12          6           0        1.892474    3.789871    1.406220
     13          6           0        1.521264    4.112944    0.104574
     14          6           0        1.200794    3.115411   -0.818630
     15          1           0        1.478799    5.151740   -0.203664
     16          1           0        0.908523    3.369425   -1.831833
     17          1           0        2.242689    2.204745    2.836198
     18          1           0        2.139626    4.576083    2.110697
     19          1           0        2.367672   -1.060596   -3.367558
     20          1           0        3.722595   -2.228876    1.294800
     21          1           0        4.120122   -2.767933   -2.955889
     22          1           0        4.795195   -3.346883   -0.647456
     23          6           0       -0.168859   -0.744226    1.060361
     24          1           0       -0.056028   -1.830321    1.103505
     25          6           0       -0.731787   -0.418068   -0.339782
     26          1           0       -0.773343   -1.303479   -0.965750
     27          6           0       -0.961826   -0.274775    2.291179
     28          1           0       -2.008365   -0.202699    1.992629
     29          6           0       -0.826746   -1.254547    3.451709
     30          1           0        0.213181   -1.380156    3.774552
     31          1           0       -1.396906   -0.892224    4.311277
     32          1           0       -1.222115   -2.233149    3.163988
     33          1           0       -0.649040    0.730438    2.597461
     34          6           0       -1.825715    0.570154   -0.574431
     35          6           0       -2.668275    0.344232   -1.672525
     36          6           0       -1.956848    1.760543    0.149179
     37          6           0       -3.634188    1.277370   -2.022909
     38          1           0       -2.573952   -0.580192   -2.233673
     39          6           0       -2.930872    2.693202   -0.201219
     40          1           0       -1.302059    1.985203    0.983086
     41          6           0       -3.776547    2.450660   -1.279499
     42          1           0       -4.286994    1.082899   -2.867734
     43          1           0       -3.025136    3.608795    0.373761
     44          1           0       -4.539709    3.174856   -1.546882
     45         35           0       -2.509520   -2.619939    0.225454
 ---------------------------------------------------------------------
 Rotational constants (GHZ):           0.1962277           0.1639880           0.1249947
 Standard basis: 6-31+G(d,p) (6D, 7F)
 There are   598 symmetry adapted cartesian basis functions of A   symmetry.
 There are   598 symmetry adapted basis functions of A   symmetry.
   598 basis functions,  1043 primitive gaussians,   598 cartesian basis functions
   109 alpha electrons      109 beta electrons
       nuclear repulsion energy      3103.6242155015 Hartrees.
 NAtoms=   45 NActive=   45 NUniq=   45 SFac= 1.00D+00 NAtFMM=   60 NAOKFM=F Big=F
 Integral buffers will be    131072 words long.
 Raffenetti 2 integral format.
 Two-electron integral symmetry is turned on.
 Nuclear repulsion after empirical dispersion term =     3103.5809568320 Hartrees.
 ------------------------------------------------------------------------------
 Polarizable Continuum Model (PCM)
 =================================
 Model                : PCM.
 Atomic radii         : SMD-Coulomb.
 Polarization charges : Total charges.
 Charge compensation  : None.
 Solution method      : Matrix inversion.
 Cavity type          : VdW (van der Waals Surface) (Alpha=1.000).
 Cavity algorithm     : GePol (No added spheres)
                        Default sphere list used, NSphG=   45.
                        Lebedev-Laikov grids with approx.  5.0 points / Ang**2.
                        Smoothing algorithm: York/Karplus (Gamma=1.0000).
                        Polarization charges: spherical gaussians, with
                                              point-specific exponents (IZeta= 3).
                        Self-potential: point-specific (ISelfS= 7).
                        Self-field    : sphere-specific E.n sum rule (ISelfD= 2).
 1st derivatives      : Analytical E(r).r(x)/FMM algorithm (CHGder, D1EAlg=3).
                        Cavity 1st derivative terms included.
 Solvent              : Dichloromethane, Eps=   8.930000 Eps(inf)=   2.028346
 ------------------------------------------------------------------------------
 ------------------------------------------------------------------------------
 Atomic radii for non-electrostatic terms: SMD-CDS.
 ------------------------------------------------------------------------------
 Nuclear repulsion after PCM non-electrostatic terms =     3103.5652792922 Hartrees.
 One-electron integrals computed using PRISM.
 NBasis=   598 RedAO= T EigKep=  1.41D-06  NBF=   598
 NBsUse=   593 1.00D-06 EigRej=  9.83D-07 NBFU=   593
 Initial guess from the checkpoint file:  "/home/osl/gaussian/scratch/Gau-1508012.chk"
 B after Tr=     0.000000    0.000000    0.000000
         Rot=    0.999504   -0.002804    0.004040    0.031098 Ang=  -3.61 deg.
 ExpMin= 3.50D-02 ExpMax= 5.74D+05 ExpMxC= 5.74D+03 IAcc=3 IRadAn=         5 AccDes= 0.00D+00
 Harris functional with IExCor= 4639 and IRadAn=       5 diagonalized for initial guess.
 HarFok:  IExCor= 4639 AccDes= 0.00D+00 IRadAn=         5 IDoV= 1 UseB2=F ITyADJ=14
 ICtDFT=  3500011 ScaDFX=  1.000000  1.000000  1.000000  1.000000
 FoFCou: FMM=F IPFlag=           0 FMFlag=      100000 FMFlg1=           0
         NFxFlg=           0 DoJE=T BraDBF=F KetDBF=T FulRan=T
         wScrn=  0.000000 ICntrl=       500 IOpCl=  0 I1Cent=   200000004 NGrid=           0
         NMat0=    1 NMatS0=      1 NMatT0=    0 NMatD0=    1 NMtDS0=    0 NMtDT0=    0
 Petite list used in FoFCou.
 Requested convergence on RMS density matrix=1.00D-08 within 128 cycles.
 Requested convergence on MAX density matrix=1.00D-06.
 Requested convergence on             energy=1.00D-06.
 No special actions if energy rises.
 Inv3:  Mode=1 IEnd=    32749248.
 Iteration    1 A*A^-1 deviation from unit magnitude is 3.89D-15 for    767.
 Iteration    1 A*A^-1 deviation from orthogonality  is 2.59D-15 for   1291    241.
 Iteration    1 A^-1*A deviation from unit magnitude is 3.44D-15 for    767.
 Iteration    1 A^-1*A deviation from orthogonality  is 2.00D-15 for   1657    219.
 Error on total polarization charges =  0.05138
 SCF Done:  E(RwB97XD) =  -4218.05075407     A.U. after   17 cycles
            NFock= 17  Conv=0.97D-08     -V/T= 2.0064
 SMD-CDS (non-electrostatic) energy       (kcal/mol) =      -9.84
 (included in total energy above)
 D1PCM: PCM CHGder 1st derivatives, ID1Alg=3 FixD1E=F DoIter=F DoCFld=F I1PDM=0.
 Calling FoFJK, ICntrl=      2127 FMM=F ISym2X=0 I1Cent= 0 IOpClX= 0 NMat=1 NMatS=1 NMatT=0.
 ***** Axes restored to original set *****
 -------------------------------------------------------------------
 Center     Atomic                   Forces (Hartrees/Bohr)
 Number     Number              X              Y              Z
 -------------------------------------------------------------------
      1        6          -0.000018450    0.000174664   -0.000035305
      2        6           0.000125236    0.000044238   -0.000005155
      3        6          -0.000031480   -0.000036141   -0.000043638
      4        6           0.000005767    0.000154338    0.000024630
      5        6           0.000081561    0.000127600    0.000008855
      6        6          -0.000150370   -0.000511592    0.000108902
      7       16          -0.001761166   -0.001685417    0.002113443
      8        6          -0.000542535    0.000304725    0.000108249
      9        6           0.000769634    0.000044580   -0.000852867
     10       16           0.000000359   -0.000509397    0.000930692
     11        6          -0.000133479    0.000041832    0.000205733
     12        6          -0.000099163    0.000049657    0.000064708
     13        6           0.000070059    0.000036766    0.000093825
     14        6           0.000071174   -0.000097397   -0.000158859
     15        1           0.000007554   -0.000060300   -0.000007451
     16        1          -0.000080432   -0.000061231    0.000076864
     17        1          -0.000009552    0.000073745   -0.000070124
     18        1          -0.000029469    0.000009071   -0.000042061
     19        1          -0.000058412   -0.000007846   -0.000021265
     20        1           0.000114302    0.000106403   -0.000259302
     21        1           0.000027536    0.000014792    0.000022366
     22        1           0.000008806    0.000037544    0.000009652
     23        6          -0.002166153   -0.002246177    0.001297842
     24        1          -0.001084615   -0.000429335   -0.000847624
     25        6           0.015682912    0.015063679   -0.007349452
     26        1          -0.003615372   -0.000542294    0.001109009
     27        6           0.000223400   -0.000299246    0.000471256
     28        1           0.000022462   -0.000890802   -0.000114505
     29        6           0.000401223    0.000278385    0.000177862
     30        1           0.000076601    0.000127628    0.000033482
     31        1          -0.000070458   -0.000028377   -0.000042152
     32        1          -0.000028837   -0.000045238   -0.000009013
     33        1          -0.000645967   -0.000011216   -0.000273755
     34        6          -0.001705439   -0.002089838    0.000515474
     35        6          -0.000377059   -0.000291852    0.000210837
     36        6           0.000106626    0.000566119   -0.000291487
     37        6          -0.000050363   -0.000115864    0.000050819
     38        1           0.000062364    0.000124858   -0.000050318
     39        6          -0.000013391    0.000052728   -0.000031332
     40        1          -0.000353865    0.000134989    0.000249945
     41        6          -0.000006029   -0.000124190   -0.000065064
     42        1           0.000016600   -0.000013296   -0.000007156
     43        1           0.000047140    0.000000345   -0.000018519
     44        1           0.000038787    0.000009465   -0.000046730
     45       35          -0.004928049   -0.007481106    0.002758689
 -------------------------------------------------------------------
 Cartesian Forces:  Max     0.015682912 RMS     0.002223163

 GradGradGradGradGradGradGradGradGradGradGradGradGradGradGradGradGradGrad
 Berny optimization.
 FormGI is forming the generalized inverse of G from B-inverse, IUseBI=4.
 Internal  Forces:  Max     0.013787042 RMS     0.001126696
 Search for a saddle point.
 Step number   2 out of a maximum of  270
 All quantities printed in internal units (Hartrees-Bohrs-Radians)
 Swapping is turned off.
 Update second derivatives using D2CorX and points    1    2
 ITU=  0  0
     Eigenvalues ---    0.00000   0.00274   0.00525   0.00958   0.01225
     Eigenvalues ---    0.01340   0.01450   0.01513   0.01601   0.01648
     Eigenvalues ---    0.01738   0.01799   0.01810   0.01824   0.01878
     Eigenvalues ---    0.01891   0.02127   0.02147   0.02323   0.02341
     Eigenvalues ---    0.02363   0.02404   0.02637   0.02647   0.02659
     Eigenvalues ---    0.02720   0.02787   0.02805   0.02926   0.02931
     Eigenvalues ---    0.03042   0.03071   0.03108   0.03198   0.03561
     Eigenvalues ---    0.03860   0.03936   0.04232   0.04521   0.04685
     Eigenvalues ---    0.05339   0.06106   0.06628   0.07184   0.07591
     Eigenvalues ---    0.08233   0.09606   0.10119   0.10562   0.11001
     Eigenvalues ---    0.11013   0.11131   0.11143   0.11571   0.11761
     Eigenvalues ---    0.11932   0.12282   0.12341   0.12377   0.12450
     Eigenvalues ---    0.12488   0.12499   0.12593   0.13455   0.13823
     Eigenvalues ---    0.14140   0.14473   0.15203   0.15399   0.16393
     Eigenvalues ---    0.16556   0.17107   0.17739   0.18419   0.19229
     Eigenvalues ---    0.19315   0.19394   0.19488   0.19665   0.20573
     Eigenvalues ---    0.20861   0.21974   0.22177   0.22773   0.23552
     Eigenvalues ---    0.25769   0.27100   0.28331   0.28791   0.29333
     Eigenvalues ---    0.32089   0.32494   0.33292   0.33997   0.34228
     Eigenvalues ---    0.34527   0.34653   0.35023   0.35512   0.35901
     Eigenvalues ---    0.36533   0.36679   0.36741   0.36770   0.36869
     Eigenvalues ---    0.36941   0.36990   0.37033   0.37044   0.37062
     Eigenvalues ---    0.37211   0.37231   0.37384   0.40910   0.41635
     Eigenvalues ---    0.42964   0.42989   0.43381   0.46887   0.47536
     Eigenvalues ---    0.48250   0.48348   0.48424   0.48715   0.49496
     Eigenvalues ---    0.52093   0.52289   0.52424   0.58516
 Eigenvectors required to have negative eigenvalues:
                          R14       A55       D84       D78       D81
   1                   -0.51222   0.29601   0.25498   0.25355   0.24236
                          D96      D100      D101      D103      D102
   1                   -0.21423   0.21159   0.19190  -0.19188  -0.17219
 RFO step:  Lambda0=9.566152816D-03 Lambda=-2.88925525D-03.
 Linear search not attempted -- option 19 set.
 Maximum step size (   0.300) exceeded in Quadratic search.
    -- Step size scaled by   0.880
 Iteration  1 RMS(Cart)=  0.04547023 RMS(Int)=  0.00335155
 Iteration  2 RMS(Cart)=  0.00332928 RMS(Int)=  0.00016297
 Iteration  3 RMS(Cart)=  0.00000241 RMS(Int)=  0.00016297
 Iteration  4 RMS(Cart)=  0.00000000 RMS(Int)=  0.00016297
 Variable       Old X    -DE/DX   Delta X   Delta X   Delta X     New X
                                 (Linear)    (Quad)   (Total)
    R1        2.63856   0.00001   0.00000  -0.00060  -0.00059   2.63797
    R2        2.62161  -0.00002   0.00000   0.00110   0.00111   2.62272
    R3        2.05029   0.00003   0.00000   0.00017   0.00017   2.05045
    R4        2.63022  -0.00010   0.00000   0.00032   0.00033   2.63055
    R5        2.04905  -0.00001   0.00000  -0.00003  -0.00003   2.04903
    R6        2.63774   0.00000   0.00000  -0.00122  -0.00122   2.63652
    R7        2.04892  -0.00001   0.00000  -0.00005  -0.00005   2.04887
    R8        2.62102  -0.00004   0.00000   0.00091   0.00090   2.62192
    R9        2.05037  -0.00023   0.00000  -0.00130  -0.00130   2.04907
   R10        2.63871  -0.00013   0.00000  -0.00001   0.00014   2.63885
   R11        3.35238   0.00013   0.00000  -0.00177  -0.00176   3.35062
   R12        3.35104  -0.00008   0.00000  -0.00397  -0.00383   3.34721
   R13        3.34955  -0.00015   0.00000  -0.00576  -0.00580   3.34375
   R14        3.94059  -0.00335   0.00000   0.11459   0.11450   4.05509
   R15        2.64025   0.00004   0.00000  -0.00066  -0.00067   2.63958
   R16        2.62041  -0.00020   0.00000   0.00098   0.00099   2.62140
   R17        3.35136   0.00056   0.00000   0.00068   0.00069   3.35205
   R18        2.62070   0.00020   0.00000   0.00174   0.00175   2.62244
   R19        3.55693   0.00038   0.00000   0.00490   0.00490   3.56183
   R20        2.63857   0.00008   0.00000  -0.00068  -0.00068   2.63789
   R21        2.05012  -0.00009   0.00000  -0.00042  -0.00042   2.04970
   R22        2.62968  -0.00003   0.00000   0.00033   0.00031   2.62999
   R23        2.04885  -0.00003   0.00000  -0.00018  -0.00018   2.04867
   R24        2.63891   0.00000   0.00000  -0.00112  -0.00113   2.63778
   R25        2.04921  -0.00006   0.00000  -0.00020  -0.00020   2.04901
   R26        2.04974  -0.00006   0.00000  -0.00043  -0.00043   2.04931
   R27        2.06508   0.00020   0.00000  -0.00012  -0.00012   2.06496
   R28        2.91757   0.00040   0.00000  -0.00827  -0.00839   2.90918
   R29        2.90557   0.00003   0.00000   0.00045   0.00045   2.90602
   R30        2.05060   0.00428   0.00000  -0.00464  -0.00464   2.04596
   R31        2.82090   0.00062   0.00000  -0.01333  -0.01333   2.80757
   R32        4.69259   0.00888   0.00000   0.25467   0.25467   4.94726
   R33        2.06107   0.00001   0.00000   0.00035   0.00035   2.06143
   R34        2.88146  -0.00005   0.00000  -0.00062  -0.00062   2.88084
   R35        2.07190  -0.00022   0.00000  -0.00031  -0.00031   2.07159
   R36        2.07134   0.00007   0.00000   0.00035   0.00035   2.07169
   R37        2.06596   0.00001   0.00000   0.00012   0.00012   2.06608
   R38        2.06730   0.00004   0.00000  -0.00028  -0.00028   2.06701
   R39        2.65017   0.00014   0.00000   0.00112   0.00113   2.65130
   R40        2.64415   0.00065   0.00000   0.00258   0.00258   2.64674
   R41        2.62291  -0.00017   0.00000  -0.00132  -0.00132   2.62160
   R42        2.05133  -0.00008   0.00000  -0.00029  -0.00029   2.05104
   R43        2.63300   0.00008   0.00000  -0.00028  -0.00028   2.63273
   R44        2.04809   0.00002   0.00000   0.00123   0.00123   2.04932
   R45        2.63854  -0.00015   0.00000   0.00026   0.00026   2.63881
   R46        2.05077   0.00000   0.00000  -0.00011  -0.00011   2.05066
   R47        2.62983   0.00005   0.00000   0.00058   0.00057   2.63040
   R48        2.05085  -0.00001   0.00000  -0.00012  -0.00012   2.05073
   R49        2.05135  -0.00001   0.00000  -0.00011  -0.00011   2.05124
    A1        2.06526  -0.00002   0.00000   0.00164   0.00165   2.06691
    A2        2.10911   0.00003   0.00000   0.00015   0.00014   2.10925
    A3        2.10882  -0.00001   0.00000  -0.00179  -0.00179   2.10702
    A4        2.11093  -0.00009   0.00000  -0.00049  -0.00047   2.11046
    A5        2.07989   0.00008   0.00000   0.00096   0.00094   2.08083
    A6        2.09237   0.00001   0.00000  -0.00047  -0.00049   2.09189
    A7        2.10774   0.00003   0.00000  -0.00080  -0.00080   2.10695
    A8        2.09396   0.00001   0.00000   0.00067   0.00067   2.09463
    A9        2.08148  -0.00003   0.00000   0.00013   0.00012   2.08161
   A10        2.05984   0.00011   0.00000   0.00164   0.00161   2.06145
   A11        2.11168  -0.00016   0.00000  -0.00199  -0.00198   2.10970
   A12        2.11165   0.00005   0.00000   0.00038   0.00039   2.11204
   A13        2.11882  -0.00019   0.00000  -0.00061  -0.00058   2.11824
   A14        2.09958   0.00020   0.00000  -0.00369  -0.00362   2.09596
   A15        2.06417  -0.00001   0.00000   0.00424   0.00414   2.06831
   A16        2.10376   0.00016   0.00000  -0.00144  -0.00151   2.10225
   A17        2.11037  -0.00025   0.00000  -0.00058  -0.00063   2.10974
   A18        2.06742   0.00009   0.00000   0.00102   0.00099   2.06840
   A19        1.77217   0.00004   0.00000   0.00749   0.00744   1.77961
   A20        1.74929   0.00026   0.00000  -0.01818  -0.01835   1.73095
   A21        1.75869  -0.00006   0.00000  -0.00688  -0.00691   1.75178
   A22        2.06691  -0.00006   0.00000   0.00484   0.00481   2.07171
   A23        2.10843  -0.00012   0.00000  -0.00416  -0.00420   2.10424
   A24        2.10493   0.00019   0.00000  -0.00148  -0.00147   2.10346
   A25        2.06439   0.00003   0.00000   0.00067   0.00066   2.06505
   A26        2.11668  -0.00016   0.00000   0.00016   0.00013   2.11681
   A27        2.10141   0.00013   0.00000  -0.00142  -0.00151   2.09990
   A28        1.78719  -0.00021   0.00000   0.00657   0.00652   1.79371
   A29        1.77029  -0.00002   0.00000   0.00917   0.00899   1.77928
   A30        1.79493  -0.00032   0.00000  -0.00442  -0.00437   1.79057
   A31        2.06110  -0.00002   0.00000   0.00045   0.00047   2.06157
   A32        2.11283   0.00007   0.00000   0.00087   0.00085   2.11369
   A33        2.10924  -0.00005   0.00000  -0.00130  -0.00131   2.10793
   A34        2.10768   0.00001   0.00000  -0.00039  -0.00040   2.10728
   A35        2.08085   0.00005   0.00000   0.00101   0.00101   2.08186
   A36        2.09466  -0.00006   0.00000  -0.00062  -0.00061   2.09405
   A37        2.11036   0.00002   0.00000  -0.00033  -0.00034   2.11002
   A38        2.09293   0.00002   0.00000   0.00045   0.00045   2.09338
   A39        2.07990  -0.00005   0.00000  -0.00011  -0.00011   2.07979
   A40        2.06558  -0.00004   0.00000   0.00161   0.00162   2.06720
   A41        2.10918  -0.00004   0.00000  -0.00208  -0.00209   2.10710
   A42        2.10842   0.00008   0.00000   0.00048   0.00047   2.10889
   A43        1.73604   0.00042   0.00000   0.00191   0.00204   1.73807
   A44        2.03156  -0.00069   0.00000   0.00541   0.00503   2.03659
   A45        1.84169   0.00050   0.00000   0.00141   0.00150   1.84319
   A46        1.85814  -0.00013   0.00000  -0.00248  -0.00258   1.85556
   A47        1.90191  -0.00038   0.00000  -0.00562  -0.00569   1.89622
   A48        2.06396   0.00028   0.00000  -0.00100  -0.00073   2.06324
   A49        1.90667   0.00091   0.00000  -0.01223  -0.01235   1.89432
   A50        1.63256   0.00115   0.00000  -0.05234  -0.05196   1.58060
   A51        1.72329   0.00029   0.00000  -0.01919  -0.01860   1.70470
   A52        1.94414  -0.00101   0.00000   0.01931   0.01798   1.96212
   A53        2.15268   0.00037   0.00000   0.01259   0.01174   2.16443
   A54        2.00581  -0.00089   0.00000   0.01869   0.01715   2.02296
   A55        1.75445   0.01379   0.00000  -0.07654  -0.07654   1.67791
   A56        1.87121  -0.00043   0.00000  -0.00154  -0.00155   1.86966
   A57        1.94699   0.00028   0.00000   0.00130   0.00130   1.94830
   A58        1.93523   0.00021   0.00000   0.00100   0.00100   1.93622
   A59        1.91325   0.00012   0.00000   0.00434   0.00434   1.91759
   A60        1.86463   0.00011   0.00000  -0.00040  -0.00039   1.86423
   A61        1.92968  -0.00030   0.00000  -0.00458  -0.00457   1.92510
   A62        1.96260  -0.00010   0.00000  -0.00363  -0.00363   1.95897
   A63        1.91692  -0.00005   0.00000  -0.00109  -0.00109   1.91583
   A64        1.92048   0.00004   0.00000   0.00164   0.00164   1.92212
   A65        1.87674   0.00005   0.00000   0.00088   0.00088   1.87762
   A66        1.89425   0.00008   0.00000   0.00187   0.00187   1.89612
   A67        1.89101  -0.00001   0.00000   0.00046   0.00046   1.89148
   A68        2.04509  -0.00104   0.00000  -0.00127  -0.00129   2.04380
   A69        2.15387   0.00131   0.00000  -0.00099  -0.00101   2.15287
   A70        2.07793  -0.00027   0.00000   0.00106   0.00104   2.07898
   A71        2.10303   0.00026   0.00000   0.00043   0.00043   2.10345
   A72        2.08260  -0.00012   0.00000  -0.00192  -0.00192   2.08068
   A73        2.09728  -0.00014   0.00000   0.00159   0.00158   2.09887
   A74        2.10010  -0.00012   0.00000  -0.00216  -0.00216   2.09794
   A75        2.11489   0.00041   0.00000   0.00004   0.00004   2.11493
   A76        2.06814  -0.00028   0.00000   0.00213   0.00213   2.07027
   A77        2.09611  -0.00001   0.00000  -0.00104  -0.00105   2.09506
   A78        2.08825  -0.00001   0.00000   0.00064   0.00065   2.08889
   A79        2.09872   0.00002   0.00000   0.00045   0.00045   2.09917
   A80        2.09786   0.00011   0.00000   0.00071   0.00070   2.09857
   A81        2.08542  -0.00008   0.00000  -0.00049  -0.00049   2.08493
   A82        2.09990  -0.00003   0.00000  -0.00022  -0.00021   2.09969
   A83        2.09097   0.00004   0.00000   0.00129   0.00128   2.09225
   A84        2.09571  -0.00003   0.00000  -0.00060  -0.00059   2.09511
   A85        2.09647  -0.00001   0.00000  -0.00067  -0.00067   2.09581
    D1        0.00037   0.00001   0.00000  -0.00244  -0.00245  -0.00208
    D2       -3.13905   0.00002   0.00000   0.00019   0.00020  -3.13885
    D3       -3.13924  -0.00001   0.00000  -0.00461  -0.00463   3.13932
    D4        0.00452   0.00000   0.00000  -0.00197  -0.00198   0.00254
    D5       -0.00532  -0.00003   0.00000  -0.00422  -0.00423  -0.00955
    D6       -3.08451  -0.00012   0.00000   0.01483   0.01480  -3.06972
    D7        3.13429  -0.00001   0.00000  -0.00205  -0.00205   3.13224
    D8        0.05510  -0.00011   0.00000   0.01700   0.01698   0.07207
    D9        0.00283   0.00000   0.00000   0.00399   0.00400   0.00683
   D10       -3.14092   0.00002   0.00000   0.00429   0.00430  -3.13662
   D11       -3.14095   0.00000   0.00000   0.00134   0.00134  -3.13961
   D12       -0.00151   0.00002   0.00000   0.00164   0.00164   0.00012
   D13       -0.00102   0.00000   0.00000   0.00119   0.00120   0.00018
   D14        3.13417   0.00005   0.00000   0.00605   0.00603   3.14020
   D15       -3.14047  -0.00002   0.00000   0.00089   0.00090  -3.13957
   D16       -0.00529   0.00003   0.00000   0.00574   0.00574   0.00045
   D17       -0.00398  -0.00002   0.00000  -0.00793  -0.00795  -0.01193
   D18        3.09941  -0.00006   0.00000  -0.00970  -0.00972   3.08969
   D19       -3.13917  -0.00007   0.00000  -0.01277  -0.01278   3.13123
   D20       -0.03578  -0.00011   0.00000  -0.01455  -0.01455  -0.05033
   D21        0.00728   0.00003   0.00000   0.00960   0.00961   0.01689
   D22        3.08799   0.00011   0.00000  -0.00905  -0.00902   3.07896
   D23       -3.09686   0.00007   0.00000   0.01151   0.01152  -3.08534
   D24       -0.01615   0.00015   0.00000  -0.00714  -0.00711  -0.02327
   D25        2.35243  -0.00005   0.00000   0.01867   0.01869   2.37112
   D26       -2.07968  -0.00045   0.00000   0.01842   0.01850  -2.06118
   D27       -0.82619  -0.00009   0.00000   0.01685   0.01688  -0.80931
   D28        1.02489  -0.00050   0.00000   0.01660   0.01669   1.04157
   D29       -2.34585   0.00015   0.00000  -0.02627  -0.02632  -2.37217
   D30        2.13390   0.00013   0.00000  -0.01622  -0.01612   2.11778
   D31        0.85687   0.00005   0.00000  -0.00752  -0.00757   0.84930
   D32       -0.94657   0.00004   0.00000   0.00253   0.00263  -0.94394
   D33       -0.86504   0.00002   0.00000   0.01369   0.01371  -0.85133
   D34        2.35806  -0.00007   0.00000   0.02491   0.02498   2.38304
   D35        0.93093   0.00029   0.00000  -0.00531  -0.00552   0.92541
   D36       -2.12916   0.00020   0.00000   0.00591   0.00576  -2.12340
   D37        0.89419  -0.00034   0.00000   0.03051   0.03055   0.92474
   D38       -1.09757   0.00007   0.00000   0.03381   0.03390  -1.06367
   D39       -3.12028   0.00071   0.00000   0.02797   0.02776  -3.09252
   D40       -0.92019  -0.00043   0.00000   0.02867   0.02865  -0.89155
   D41       -2.91196  -0.00001   0.00000   0.03197   0.03199  -2.87996
   D42        1.34852   0.00062   0.00000   0.02613   0.02586   1.37437
   D43        0.03062  -0.00008   0.00000  -0.00473  -0.00471   0.02591
   D44       -3.07083   0.00007   0.00000   0.01227   0.01234  -3.05848
   D45        3.09087  -0.00001   0.00000  -0.01606  -0.01611   3.07476
   D46       -0.01057   0.00013   0.00000   0.00094   0.00094  -0.00963
   D47        3.06463   0.00000   0.00000  -0.00945  -0.00946   3.05517
   D48       -0.07470   0.00006   0.00000  -0.01002  -0.01003  -0.08473
   D49        0.00632  -0.00007   0.00000   0.00172   0.00173   0.00805
   D50       -3.13301  -0.00002   0.00000   0.00115   0.00116  -3.13185
   D51        0.81801   0.00009   0.00000  -0.01056  -0.01057   0.80744
   D52       -1.01398   0.00026   0.00000  -0.02099  -0.02080  -1.03477
   D53       -2.36337  -0.00007   0.00000  -0.02737  -0.02741  -2.39079
   D54        2.08783   0.00011   0.00000  -0.03780  -0.03764   2.05019
   D55        0.00927  -0.00010   0.00000  -0.00347  -0.00348   0.00579
   D56       -3.13703  -0.00007   0.00000   0.00001   0.00000  -3.13703
   D57       -3.09133   0.00005   0.00000   0.01384   0.01386  -3.07747
   D58        0.04556   0.00008   0.00000   0.01732   0.01734   0.06290
   D59        1.03709  -0.00011   0.00000   0.02934   0.02951   1.06660
   D60       -0.94910   0.00006   0.00000   0.02893   0.02928  -0.91982
   D61        3.00675  -0.00022   0.00000   0.02441   0.02456   3.03132
   D62        2.88207  -0.00043   0.00000   0.03779   0.03785   2.91993
   D63        0.89588  -0.00026   0.00000   0.03739   0.03763   0.93351
   D64       -1.43145  -0.00053   0.00000   0.03286   0.03291  -1.39854
   D65       -0.00415   0.00001   0.00000   0.00341   0.00341  -0.00073
   D66        3.13913   0.00003   0.00000   0.00236   0.00236   3.14149
   D67       -3.14105  -0.00003   0.00000  -0.00007  -0.00006  -3.14111
   D68        0.00223   0.00000   0.00000  -0.00112  -0.00112   0.00112
   D69        0.00023   0.00006   0.00000  -0.00081  -0.00081  -0.00059
   D70       -3.14077   0.00002   0.00000  -0.00064  -0.00065  -3.14142
   D71        3.14012   0.00003   0.00000   0.00024   0.00025   3.14037
   D72       -0.00088   0.00000   0.00000   0.00041   0.00041  -0.00047
   D73       -0.00127  -0.00002   0.00000  -0.00178  -0.00178  -0.00306
   D74        3.13806  -0.00008   0.00000  -0.00121  -0.00122   3.13684
   D75        3.13973   0.00001   0.00000  -0.00195  -0.00195   3.13778
   D76       -0.00412  -0.00004   0.00000  -0.00138  -0.00138  -0.00550
   D77        0.02701   0.00025   0.00000  -0.04130  -0.04117  -0.01416
   D78        1.80627   0.00158   0.00000  -0.09935  -0.09954   1.70673
   D79       -1.97972  -0.00122   0.00000  -0.01262  -0.01255  -1.99227
   D80       -1.88879   0.00016   0.00000  -0.04473  -0.04449  -1.93328
   D81       -0.10953   0.00149   0.00000  -0.10277  -0.10286  -0.21239
   D82        2.38767  -0.00131   0.00000  -0.01604  -0.01587   2.37180
   D83        2.24878   0.00058   0.00000  -0.03447  -0.03428   2.21450
   D84       -2.25515   0.00191   0.00000  -0.09252  -0.09265  -2.34780
   D85        0.24205  -0.00089   0.00000  -0.00579  -0.00566   0.23639
   D86        2.77401   0.00023   0.00000  -0.02310  -0.02322   2.75079
   D87       -1.41438   0.00026   0.00000  -0.01800  -0.01812  -1.43250
   D88        0.74462   0.00023   0.00000  -0.02226  -0.02238   0.72224
   D89       -1.65876   0.00077   0.00000  -0.02251  -0.02248  -1.68124
   D90        0.43604   0.00080   0.00000  -0.01741  -0.01738   0.41866
   D91        2.59504   0.00077   0.00000  -0.02167  -0.02164   2.57340
   D92        0.46474   0.00048   0.00000  -0.03134  -0.03126   0.43349
   D93        2.55954   0.00052   0.00000  -0.02624  -0.02616   2.53338
   D94       -1.56465   0.00048   0.00000  -0.03050  -0.03042  -1.59507
   D95        3.12754  -0.00087   0.00000  -0.00086  -0.00103   3.12651
   D96        1.16817  -0.00216   0.00000   0.03165   0.03215   1.20031
   D97       -1.38699  -0.00012   0.00000  -0.04477  -0.04510  -1.43209
   D98        1.56923   0.00007   0.00000   0.01131   0.01136   1.58059
   D99       -1.45070   0.00011   0.00000   0.02272   0.02276  -1.42794
   D100      -2.61926   0.00174   0.00000  -0.01410  -0.01428  -2.63354
   D101       0.64400   0.00178   0.00000  -0.00269  -0.00288   0.64112
   D102      -0.14231  -0.00117   0.00000   0.07546   0.07561  -0.06670
   D103       3.12095  -0.00113   0.00000   0.08687   0.08701  -3.07523
   D104       1.04854   0.00025   0.00000  -0.00328  -0.00328   1.04526
   D105       3.13767   0.00021   0.00000  -0.00527  -0.00527   3.13241
   D106      -1.06528   0.00019   0.00000  -0.00436  -0.00436  -1.06964
   D107       3.11840  -0.00004   0.00000  -0.00159  -0.00158   3.11681
   D108      -1.07565  -0.00008   0.00000  -0.00358  -0.00357  -1.07922
   D109       1.00458  -0.00010   0.00000  -0.00267  -0.00267   1.00192
   D110      -1.11360  -0.00001   0.00000  -0.00217  -0.00217  -1.11577
   D111       0.97554  -0.00004   0.00000  -0.00416  -0.00416   0.97138
   D112       3.05578  -0.00007   0.00000  -0.00325  -0.00325   3.05252
   D113      -3.04474  -0.00002   0.00000   0.01808   0.01808  -3.02666
   D114       0.12195  -0.00009   0.00000   0.01341   0.01341   0.13537
   D115      -0.01931   0.00006   0.00000   0.00704   0.00704  -0.01226
   D116      -3.13580  -0.00001   0.00000   0.00237   0.00238  -3.13342
   D117       3.04163  -0.00018   0.00000  -0.02172  -0.02172   3.01991
   D118      -0.08792  -0.00022   0.00000  -0.02286  -0.02286  -0.11078
   D119       0.02386  -0.00009   0.00000  -0.00995  -0.00994   0.01392
   D120      -3.10569  -0.00013   0.00000  -0.01109  -0.01109  -3.11677
   D121      -0.00285   0.00001   0.00000   0.00263   0.00263  -0.00022
   D122      -3.12840  -0.00005   0.00000  -0.00167  -0.00168  -3.13008
   D123       3.11344   0.00009   0.00000   0.00729   0.00729   3.12073
   D124      -0.01212   0.00003   0.00000   0.00298   0.00299  -0.00913
   D125      -0.00632   0.00004   0.00000   0.00317   0.00317  -0.00315
   D126       3.13411   0.00005   0.00000   0.00729   0.00729   3.14140
   D127       3.12355   0.00008   0.00000   0.00427   0.00427   3.12782
   D128      -0.01920   0.00009   0.00000   0.00839   0.00839  -0.01081
   D129       0.02064  -0.00005   0.00000  -0.00949  -0.00949   0.01115
   D130      -3.12922  -0.00006   0.00000  -0.00704  -0.00704  -3.13625
   D131      -3.13708   0.00000   0.00000  -0.00516  -0.00516   3.14094
   D132      -0.00376   0.00000   0.00000  -0.00271  -0.00271  -0.00646
   D133      -0.01607   0.00003   0.00000   0.00661   0.00660  -0.00947
   D134       3.13379   0.00004   0.00000   0.00415   0.00415   3.13793
   D135       3.12669   0.00002   0.00000   0.00245   0.00245   3.12913
   D136      -0.00663   0.00003   0.00000  -0.00001  -0.00001  -0.00665
         Item               Value     Threshold  Converged?
 Maximum Force            0.013787     0.000450     NO 
 RMS     Force            0.001127     0.000300     NO 
 Maximum Displacement     0.192386     0.001800     NO 
 RMS     Displacement     0.046112     0.001200     NO 
 Predicted change in Energy= 1.230148D-03
 GradGradGradGradGradGradGradGradGradGradGradGradGradGradGradGradGradGrad

                          Input orientation:                          
 ---------------------------------------------------------------------
 Center     Atomic      Atomic             Coordinates (Angstroms)
 Number     Number       Type             X           Y           Z
 ---------------------------------------------------------------------
      1          6           0        2.703646   -1.149044   -2.400842
      2          6           0        3.730373   -2.068300   -2.178377
      3          6           0        4.147505   -2.375963   -0.886444
      4          6           0        3.542558   -1.777669    0.219282
      5          6           0        2.517067   -0.871017   -0.007423
      6          6           0        2.104662   -0.548903   -1.302085
      7         16           0        0.725156    0.543847   -1.502694
      8          6           0        1.147372    1.871652   -0.412018
      9          6           0        1.552752    1.567478    0.889603
     10         16           0        1.658775   -0.139358    1.360709
     11          6           0        1.802064    2.567446    1.818969
     12          6           0        1.629750    3.894046    1.420207
     13          6           0        1.220209    4.200276    0.125828
     14          6           0        0.972396    3.190353   -0.805326
     15          1           0        1.090582    5.235289   -0.170186
     16          1           0        0.649091    3.429994   -1.812338
     17          1           0        2.120790    2.328081    2.827731
     18          1           0        1.819194    4.690292    2.131121
     19          1           0        2.380816   -0.908493   -3.408440
     20          1           0        3.864585   -2.016409    1.226782
     21          1           0        4.209126   -2.542969   -3.027605
     22          1           0        4.949539   -3.088730   -0.730795
     23          6           0       -0.103077   -0.751066    1.088131
     24          1           0        0.065404   -1.828414    1.158789
     25          6           0       -0.715150   -0.499287   -0.301814
     26          1           0       -0.642663   -1.365012   -0.947923
     27          6           0       -0.895292   -0.295183    2.324816
     28          1           0       -1.947486   -0.263920    2.038654
     29          6           0       -0.705398   -1.250672    3.497421
     30          1           0        0.344829   -1.330835    3.801482
     31          1           0       -1.272876   -0.893604    4.361032
     32          1           0       -1.070019   -2.247589    3.233522
     33          1           0       -0.615346    0.724053    2.615545
     34          6           0       -1.870270    0.401372   -0.550470
     35          6           0       -2.699212    0.091971   -1.639302
     36          6           0       -2.072205    1.603131    0.139932
     37          6           0       -3.715263    0.956741   -2.019279
     38          1           0       -2.549079   -0.842435   -2.170673
     39          6           0       -3.094840    2.468216   -0.243200
     40          1           0       -1.436681    1.886311    0.971769
     41          6           0       -3.920208    2.146005   -1.316733
     42          1           0       -4.355255    0.698885   -2.856835
     43          1           0       -3.240597    3.396105    0.300344
     44          1           0       -4.718353    2.820297   -1.610910
     45         35           0       -2.343690   -2.847932    0.379208
 ---------------------------------------------------------------------
                    Distance matrix (angstroms):
                    1          2          3          4          5
     1  C    0.000000
     2  C    1.395955   0.000000
     3  C    2.425584   1.392029   0.000000
     4  C    2.822054   2.422500   1.395187   0.000000
     5  C    2.416727   2.760188   2.386602   1.387459   0.000000
     6  C    1.387882   2.391524   2.772023   2.427337   1.396419
     7  S    2.754446   4.038711   4.540653   4.036383   2.729216
     8  C    3.937260   5.031415   5.221888   4.410555   3.092248
     9  C    4.419398   5.231961   5.043591   3.949514   2.771429
    10  S    4.032429   4.531828   4.030617   2.745096   1.773069
    11  C    5.694906   6.417733   6.103904   4.946548   3.958531
    12  C    6.417665   7.274062   7.139519   6.104867   5.052849
    13  C    6.099170   7.134797   7.269159   6.413880   5.236182
    14  C    4.936929   6.094681   6.408726   5.686545   4.417849
    15  H    6.952518   8.021455   8.233405   7.439452   6.272825
    16  H    5.053228   6.313439   6.841441   6.294392   5.024515
    17  H    6.306195   6.854198   6.326982   5.067801   4.292943
    18  H    7.444379   8.240323   8.028616   6.961294   5.999046
    19  H    1.085052   2.163218   3.411030   3.907106   3.403952
    20  H    3.906374   3.408198   2.162186   1.084323   2.156615
    21  H    2.145304   1.084299   2.148548   3.401804   3.844475
    22  H    3.405213   2.150148   1.084215   2.145024   3.370228
    23  C    4.495444   5.205816   4.960512   3.885803   2.842496
    24  H    4.482503   4.962481   4.598514   3.602200   2.878769
    25  C    4.064021   5.074048   5.244913   4.475922   3.266815
    26  H    3.654504   4.596964   4.896071   4.364484   3.333537
    27  C    6.001106   6.694734   6.330216   5.130843   4.173142
    28  H    6.490424   7.299125   7.082785   5.978472   4.948458
    29  C    6.813326   7.249776   6.635903   5.391572   4.776227
    30  H    6.638214   6.911184   6.126115   4.822581   4.408832
    31  H    7.848625   8.317228   7.688558   6.412805   5.783388
    32  H    6.869746   7.236336   6.649297   5.530130   5.026516
    33  H    6.299868   7.047283   6.675236   5.411917   4.385912
    34  C    5.171882   6.333763   6.636269   5.885527   4.600282
    35  C    5.595617   6.804185   7.316762   6.775660   5.549769
    36  C    6.069494   7.247336   7.454625   6.554515   5.215797
    37  C    6.766263   8.038264   8.614717   8.072429   6.799280
    38  H    5.266698   6.397994   6.988933   6.610188   5.508749
    39  C    7.166759   8.420714   8.736784   7.892812   6.534491
    40  H    6.142490   7.229164   7.266571   6.227664   4.918719
    41  C    7.477170   8.776912   9.258581   8.570147   7.228778
    42  H    7.311009   8.572922   9.253867   8.830133   7.603456
    43  H    7.955426   9.197728   9.450358   8.531453   7.173127
    44  H    8.453740   9.777595  10.301912   9.629825   8.279388
    45  Br   6.007537   6.636513   6.630251   5.984893   5.261619
                    6          7          8          9         10
     6  C    0.000000
     7  S    1.771267   0.000000
     8  C    2.750948   1.769437   0.000000
     9  C    3.096316   2.730535   1.396808   0.000000
    10  S    2.730754   3.088282   2.729149   1.773829   0.000000
    11  C    4.420880   4.035855   2.426943   1.387737   2.749058
    12  C    5.232228   4.537121   2.771247   2.387548   4.033947
    13  C    5.037449   4.033191   2.391040   2.761441   4.533176
    14  C    3.938380   2.747989   1.387185   2.417296   4.031104
    15  H    5.980505   4.890679   3.372798   3.845724   5.617234
    16  H    4.267396   2.903706   2.153511   3.403830   4.881389
    17  H    5.033158   4.887111   3.413479   2.158129   2.907553
    18  H    6.270372   5.620901   3.855337   3.371100   4.893340
    19  H    2.154599   2.912451   4.269560   5.028847   4.884434
    20  H    3.412634   4.884768   5.018558   4.278143   2.899458
    21  H    3.373793   4.898146   5.975325   6.268701   5.615953
    22  H    3.856218   5.624665   6.258074   5.986997   4.888999
    23  C    3.260080   3.012498   3.269973   2.856017   1.884837
    24  H    3.442619   3.625794   4.162761   3.717089   2.330776
    25  C    2.992381   2.145862   3.017033   3.291562   2.920455
    26  H    2.887778   2.412974   3.737301   4.098274   3.482618
    27  C    4.713652   4.240242   4.044491   3.394446   2.734418
    28  H    5.259436   4.509617   4.488275   4.114123   3.671546
    29  C    5.605727   5.501629   5.335295   4.454428   3.374888
    30  H    5.454799   5.638560   5.352904   4.282328   3.017192
    31  H    6.602839   6.359377   6.023806   5.108025   4.262089
    32  H    5.791016   5.783295   5.930845   5.189183   3.924078
    33  H    4.936263   4.334663   3.686501   2.896704   2.737100
    34  C    4.155482   2.768260   3.359621   3.892389   4.049586
    35  C    4.858152   3.456754   4.412448   5.162527   5.295812
    36  C    4.914966   3.412555   3.277565   3.701837   4.294971
    37  C    6.054161   4.489395   5.202459   6.048685   6.442518
    38  H    4.743197   3.617816   4.911506   5.656677   5.538142
    39  C    6.104022   4.458912   4.287278   4.867719   5.654098
    40  H    4.862283   3.549466   2.931281   3.007510   3.719738
    41  C    6.600137   4.917407   5.155012   5.929242   6.596714
    42  H    6.760529   5.260067   6.134445   7.049454   7.393164
    43  H    6.833935   5.207064   4.699541   5.164039   6.134143
    44  H    7.615801   5.901332   6.061683   6.866504   7.632682
    45  Br   5.282056   4.946062   5.923514   5.910889   4.931475
                   11         12         13         14         15
    11  C    0.000000
    12  C    1.395912   0.000000
    13  C    2.423100   1.391731   0.000000
    14  C    2.821930   2.424931   1.395852   0.000000
    15  H    3.402989   2.149183   1.084288   2.144559   0.000000
    16  H    3.906371   3.409749   2.162406   1.084448   2.480055
    17  H    1.084657   2.162057   3.408289   3.906587   4.301243
    18  H    2.145741   1.084110   2.149441   3.404350   2.474654
    19  H    6.304199   6.851592   6.319619   5.055729   7.063785
    20  H    5.061265   6.321817   6.844851   6.293218   7.888836
    21  H    7.443089   8.238408   8.021790   6.948808   8.853895
    22  H    6.957027   8.025395   8.232333   7.433042   9.192123
    23  C    3.895666   4.968907   5.214681   4.502956   6.232547
    24  H    4.772359   5.938187   6.224603   5.465199   7.260377
    25  C    4.498771   5.269278   5.100430   4.088372   6.013598
    26  H    5.394127   6.199160   5.966210   4.835298   6.868260
    27  C    3.965634   4.974313   5.433235   5.043313   6.383953
    28  H    4.703618   5.519762   5.798469   5.342840   6.659590
    29  C    4.866476   6.019622   6.692416   6.407131   7.664501
    30  H    4.609825   5.883950   6.698500   6.485188   7.710012
    31  H    5.281685   6.324182   7.078137   6.957816   7.980050
    32  H    5.782247   6.949571   7.515175   7.074953   8.499817
    33  H    3.142690   4.064252   4.653179   4.506208   5.569716
    34  C    4.877720   5.322826   4.943694   3.990503   5.681375
    35  C    6.192665   6.523517   5.946067   4.876084   6.555499
    36  C    4.331170   4.537826   4.193489   3.561234   4.826176
    37  C    6.911398   7.001928   6.283382   5.332622   6.694869
    38  H    6.817403   7.265761   6.701521   5.525246   7.361237
    39  C    5.314326   5.207847   4.664318   4.168918   5.017947
    40  H    3.416308   3.692573   3.623412   3.265309   4.348192
    41  C    6.538703   6.430281   5.720568   5.028894   5.997188
    42  H    7.954071   8.020126   7.227850   6.228962   7.579854
    43  H    5.331166   5.022183   4.536071   4.360521   4.728965
    44  H    7.371827   7.116109   6.339331   5.759386   6.453805
    45  Br   6.970402   7.894692   7.902076   6.990024   8.799689
                   16         17         18         19         20
    16  H    0.000000
    17  H    4.991027   0.000000
    18  H    4.302135   2.481182   0.000000
    19  H    4.936485   7.030850   7.896109   0.000000
    20  H    7.017047   4.947570   7.069744   4.991426   0.000000
    21  H    7.058824   7.897672   9.200232   2.481786   4.300673
    22  H    7.883993   7.071547   8.860180   4.303668   2.481755
    23  C    5.143904   4.177671   5.864412   5.139422   4.166852
    24  H    6.067877   4.928126   6.820171   5.202592   3.804437
    25  C    4.425165   5.082383   6.266882   4.404949   5.060854
    26  H    5.040628   5.960803   7.225507   3.924791   5.046676
    27  C    5.777379   4.028794   5.679869   6.631686   5.179259
    28  H    5.934421   4.887942   6.224198   6.987168   6.124583
    29  C    7.206720   4.609045   6.598135   7.571837   5.160125
    30  H    7.367024   4.182092   6.420111   7.503772   4.414495
    31  H    7.778043   4.924148   6.761160   8.585708   6.121904
    32  H    7.787874   5.593092   7.595856   7.603756   5.332051
    33  H    5.341073   3.178737   4.678964   6.923192   5.432180
    34  C    4.136670   5.572522   6.260823   5.287293   6.472468
    35  C    4.731117   6.941684   7.468376   5.471513   7.466132
    36  C    3.815002   5.032993   5.351484   6.223230   7.037598
    37  C    5.020696   7.709319   7.861008   6.524649   8.765308
    38  H    5.348863   7.539489   8.258227   5.083335   7.352279
    39  C    4.171838   6.054176   5.892602   7.169639   8.408704
    40  H    3.805871   4.036750   4.450520   6.447514   6.587842
    41  C    4.772079   7.328259   7.162530   7.308084   9.186847
    42  H    5.795982   8.769704   8.884529   6.947127   9.571547
    43  H    4.426539   6.022693   5.534271   7.992804   8.979822
    44  H    5.405715   8.168089   7.761391   8.217858  10.252465
    45  Br   7.291910   7.260713   8.787697   6.358353   6.320798
                   21         22         23         24         25
    21  H    0.000000
    22  H    2.474147   0.000000
    23  C    6.224572   5.856799   0.000000
    24  H    5.933541   5.386437   1.092729   0.000000
    25  C    5.987910   6.243232   1.539472   2.123489   0.000000
    26  H    5.408559   5.855858   2.193991   2.270315   1.082677
    27  C    7.730202   7.162592   1.537798   2.152523   2.640700
    28  H    8.292461   7.950998   2.131349   2.696948   2.655531
    29  C    8.270341   7.296203   2.533194   2.529253   3.872836
    30  H    7.939678   6.695901   2.810520   2.703607   4.318804
    31  H    9.346909   8.334491   3.478595   3.594332   4.712609
    32  H    8.195019   7.256612   2.788773   2.401960   3.959936
    33  H    8.111356   7.530157   2.184351   3.016728   3.165045
    34  C    7.194747   7.663101   2.671347   3.411794   1.485704
    35  C    7.522992   8.333405   3.858694   4.377246   2.464743
    36  C    8.165694   8.489795   3.212288   4.169285   2.541043
    37  C    8.721275   9.649085   5.061669   5.670154   3.751051
    38  H    7.021359   7.959169   4.075670   4.346607   2.640773
    39  C    9.285085   9.789252   4.592044   5.514866   3.804266
    40  H    8.215147   8.272458   2.957668   4.011286   2.798875
    41  C    9.539372  10.315919   5.361612   6.148928   4.277853
    42  H    9.159006  10.268655   5.978807   6.484959   4.605877
    43  H   10.091888  10.497365   5.259626   6.241968   4.681298
    44  H   10.510543  11.364829   6.429637   7.222608   5.362742
    45  Br   7.391804   7.381144   3.149565   2.729633   2.938037
                   26         27         28         29         30
    26  H    0.000000
    27  C    3.452416   0.000000
    28  H    3.440147   1.090862   0.000000
    29  C    4.447256   1.524474   2.155102   0.000000
    30  H    4.851098   2.188839   3.082301   1.096292   0.000000
    31  H    5.366972   2.155656   2.499007   1.093322   1.766702
    32  H    4.294887   2.160594   2.476409   1.093816   1.778991
    33  H    4.130767   1.096237   1.755987   2.164568   2.559482
    34  C    2.187487   3.114970   2.674349   4.524555   5.181379
    35  C    2.613464   4.372442   3.770824   5.671323   6.394739
    36  C    3.469423   3.124490   2.665817   4.613576   5.277988
    37  C    3.997401   5.328294   4.591500   6.660776   7.456448
    38  H    2.324356   4.821195   4.291274   5.974371   6.654313
    39  C    4.604720   4.366818   3.740033   5.790666   6.528673
    40  H    3.858339   2.623500   2.454111   4.093208   4.640159
    41  C    4.817215   5.326387   4.577990   6.711818   7.514991
    42  H    4.656925   6.309439   5.539869   7.582795   8.399031
    43  H    5.565579   4.819185   4.253192   6.183936   6.888919
    44  H    5.879423   6.309671   5.523533   7.666266   8.494804
    45  Br   2.617980   3.521331   3.096426   3.867621   4.608869
                   31         32         33         34         35
    31  H    0.000000
    32  H    1.773614   0.000000
    33  H    2.468985   3.069085   0.000000
    34  C    5.114361   4.687856   3.420907   0.000000
    35  C    6.245782   5.645549   4.779722   1.403007   0.000000
    36  C    4.968933   5.040111   3.003976   1.400592   2.417109
    37  C    7.077952   6.697534   5.580790   2.422775   1.387289
    38  H    6.655410   5.776453   5.394543   2.152416   1.085361
    39  C    5.985010   6.198896   4.166824   2.421949   2.784271
    40  H    4.386554   4.726425   2.174266   2.170312   3.410474
    41  C    6.963089   6.937728   5.329809   2.798777   2.411211
    42  H    8.008413   7.521099   6.628309   3.403378   2.143178
    43  H    6.225971   6.720582   4.403630   3.401486   3.869448
    44  H    7.831249   7.903311   6.252345   3.884239   3.394334
    45  Br   4.562999   3.182728   4.554937   3.412683   3.583825
                   36         37         38         39         40
    36  C    0.000000
    37  C    2.789203   0.000000
    38  H    3.398102   2.149404   0.000000
    39  C    1.393178   2.413284   3.869550   0.000000
    40  H    1.084452   3.873294   4.307949   2.136412   0.000000
    41  C    2.414891   1.396396   3.397054   1.391950   3.387122
    42  H    3.874350   1.085163   2.471589   3.398568   4.958454
    43  H    2.146072   3.399479   4.954729   1.085201   2.446304
    44  H    3.398387   2.155411   4.293564   2.151832   4.279244
    45  Br   4.465749   4.702073   3.250554   5.404910   4.856629
                   41         42         43         44         45
    41  C    0.000000
    42  H    2.157622   0.000000
    43  H    2.153963   4.299446   0.000000
    44  H    1.085470   2.486878   2.483587   0.000000
    45  Br   5.504637   5.205600   6.308617   6.459754   0.000000
 Stoichiometry    C22H20BrS2(1+)
 Framework group  C1[X(C22H20BrS2)]
 Deg. of freedom   129
 Full point group                 C1      NOp   1
 Largest Abelian subgroup         C1      NOp   1
 Largest concise Abelian subgroup C1      NOp   1
                         Standard orientation:                         
 ---------------------------------------------------------------------
 Center     Atomic      Atomic             Coordinates (Angstroms)
 Number     Number       Type             X           Y           Z
 ---------------------------------------------------------------------
      1          6           0        2.620310   -1.382953   -2.378615
      2          6           0        3.535537   -2.411774   -2.149313
      3          6           0        3.887907   -2.780149   -0.853983
      4          6           0        3.327419   -2.133905    0.248182
      5          6           0        2.412142   -1.117691    0.014473
      6          6           0        2.066104   -0.735434   -1.283265
      7         16           0        0.818713    0.504100   -1.495295
      8          6           0        1.358864    1.763342   -0.375718
      9          6           0        1.699722    1.399593    0.929110
     10         16           0        1.608600   -0.314651    1.375804
     11          6           0        2.035882    2.354010    1.878792
     12          6           0        2.018075    3.696624    1.497161
     13          6           0        1.673146    4.062777    0.199520
     14          6           0        1.337429    3.098325   -0.752073
     15          1           0        1.663701    5.109560   -0.083035
     16          1           0        1.064573    3.385088   -1.761699
     17          1           0        2.304179    2.067998    2.890075
     18          1           0        2.277376    4.457975    2.224074
     19          1           0        2.348037   -1.095329   -3.388802
     20          1           0        3.599093   -2.419641    1.258283
     21          1           0        3.978404   -2.924722   -2.995751
     22          1           0        4.603824   -3.578297   -0.692906
     23          6           0       -0.202953   -0.726475    1.057551
     24          1           0       -0.154514   -1.816619    1.114968
     25          6           0       -0.752975   -0.391047   -0.340640
     26          1           0       -0.760980   -1.250938   -0.998450
     27          6           0       -0.967973   -0.203029    2.284569
     28          1           0       -2.003888   -0.053182    1.977313
     29          6           0       -0.909397   -1.188884    3.445895
     30          1           0        0.118835   -1.387355    3.770246
     31          1           0       -1.453576   -0.783312    4.303061
     32          1           0       -1.374570   -2.136416    3.159132
     33          1           0       -0.585113    0.775589    2.596755
     34          6           0       -1.797243    0.633668   -0.599056
     35          6           0       -2.630631    0.431073   -1.709393
     36          6           0       -1.882238    1.841117    0.105573
     37          6           0       -3.537696    1.406644   -2.096778
     38          1           0       -2.571502   -0.507076   -2.251969
     39          6           0       -2.795741    2.817762   -0.285097
     40          1           0       -1.238229    2.042171    0.954610
     41          6           0       -3.627312    2.601843   -1.380266
     42          1           0       -4.183257    1.231323   -2.951232
     43          1           0       -2.851502    3.748796    0.269637
     44          1           0       -4.340485    3.363147   -1.680340
     45         35           0       -2.642505   -2.556359    0.270232
 ---------------------------------------------------------------------
 Rotational constants (GHZ):           0.1938043           0.1626653           0.1245101
 Standard basis: 6-31+G(d,p) (6D, 7F)
 There are   598 symmetry adapted cartesian basis functions of A   symmetry.
 There are   598 symmetry adapted basis functions of A   symmetry.
   598 basis functions,  1043 primitive gaussians,   598 cartesian basis functions
   109 alpha electrons      109 beta electrons
       nuclear repulsion energy      3093.9422282944 Hartrees.
 NAtoms=   45 NActive=   45 NUniq=   45 SFac= 1.00D+00 NAtFMM=   60 NAOKFM=F Big=F
 Integral buffers will be    131072 words long.
 Raffenetti 2 integral format.
 Two-electron integral symmetry is turned on.
 Nuclear repulsion after empirical dispersion term =     3093.8989290471 Hartrees.
 ------------------------------------------------------------------------------
 Polarizable Continuum Model (PCM)
 =================================
 Model                : PCM.
 Atomic radii         : SMD-Coulomb.
 Polarization charges : Total charges.
 Charge compensation  : None.
 Solution method      : Matrix inversion.
 Cavity type          : VdW (van der Waals Surface) (Alpha=1.000).
 Cavity algorithm     : GePol (No added spheres)
                        Default sphere list used, NSphG=   45.
                        Lebedev-Laikov grids with approx.  5.0 points / Ang**2.
                        Smoothing algorithm: York/Karplus (Gamma=1.0000).
                        Polarization charges: spherical gaussians, with
                                              point-specific exponents (IZeta= 3).
                        Self-potential: point-specific (ISelfS= 7).
                        Self-field    : sphere-specific E.n sum rule (ISelfD= 2).
 1st derivatives      : Analytical E(r).r(x)/FMM algorithm (CHGder, D1EAlg=3).
                        Cavity 1st derivative terms included.
 Solvent              : Dichloromethane, Eps=   8.930000 Eps(inf)=   2.028346
 ------------------------------------------------------------------------------
 ------------------------------------------------------------------------------
 Atomic radii for non-electrostatic terms: SMD-CDS.
 ------------------------------------------------------------------------------
 Nuclear repulsion after PCM non-electrostatic terms =     3093.8831928472 Hartrees.
 One-electron integrals computed using PRISM.
 NBasis=   598 RedAO= T EigKep=  1.02D-06  NBF=   598
 NBsUse=   594 1.00D-06 EigRej=  9.62D-07 NBFU=   594
 Initial guess from the checkpoint file:  "/home/osl/gaussian/scratch/Gau-1508012.chk"
 B after Tr=     0.000000    0.000000    0.000000
         Rot=    0.999784   -0.001214    0.002609    0.020592 Ang=  -2.38 deg.
 ExpMin= 3.50D-02 ExpMax= 5.74D+05 ExpMxC= 5.74D+03 IAcc=3 IRadAn=         5 AccDes= 0.00D+00
 Harris functional with IExCor= 4639 and IRadAn=       5 diagonalized for initial guess.
 HarFok:  IExCor= 4639 AccDes= 0.00D+00 IRadAn=         5 IDoV= 1 UseB2=F ITyADJ=14
 ICtDFT=  3500011 ScaDFX=  1.000000  1.000000  1.000000  1.000000
 FoFCou: FMM=F IPFlag=           0 FMFlag=      100000 FMFlg1=           0
         NFxFlg=           0 DoJE=T BraDBF=F KetDBF=T FulRan=T
         wScrn=  0.000000 ICntrl=       500 IOpCl=  0 I1Cent=   200000004 NGrid=           0
         NMat0=    1 NMatS0=      1 NMatT0=    0 NMatD0=    1 NMtDS0=    0 NMtDT0=    0
 Petite list used in FoFCou.
 Requested convergence on RMS density matrix=1.00D-08 within 128 cycles.
 Requested convergence on MAX density matrix=1.00D-06.
 Requested convergence on             energy=1.00D-06.
 No special actions if energy rises.
 Inv3:  Mode=1 IEnd=    33126987.
 Iteration    1 A*A^-1 deviation from unit magnitude is 3.44D-15 for    756.
 Iteration    1 A*A^-1 deviation from orthogonality  is 2.66D-15 for   1767    756.
 Iteration    1 A^-1*A deviation from unit magnitude is 3.66D-15 for    756.
 Iteration    1 A^-1*A deviation from orthogonality  is 2.43D-15 for   2583   2565.
 Error on total polarization charges =  0.05090
 SCF Done:  E(RwB97XD) =  -4218.04986160     A.U. after   18 cycles
            NFock= 18  Conv=0.95D-08     -V/T= 2.0064
 SMD-CDS (non-electrostatic) energy       (kcal/mol) =      -9.87
 (included in total energy above)
 D1PCM: PCM CHGder 1st derivatives, ID1Alg=3 FixD1E=F DoIter=F DoCFld=F I1PDM=0.
 Calling FoFJK, ICntrl=      2127 FMM=F ISym2X=0 I1Cent= 0 IOpClX= 0 NMat=1 NMatS=1 NMatT=0.
 ***** Axes restored to original set *****
 -------------------------------------------------------------------
 Center     Atomic                   Forces (Hartrees/Bohr)
 Number     Number              X              Y              Z
 -------------------------------------------------------------------
      1        6          -0.000029818    0.000345373   -0.000274683
      2        6           0.000089055    0.000192484    0.000187521
      3        6           0.000024133   -0.000046063   -0.000152564
      4        6           0.000265669    0.000331499   -0.000036831
      5        6           0.000271156    0.000199544   -0.000079273
      6        6          -0.000153674   -0.000595602    0.000192239
      7       16          -0.001656299   -0.002135175    0.002040702
      8        6          -0.000823673    0.000317793    0.000004637
      9        6           0.000541528   -0.000267096   -0.000072805
     10       16          -0.001158496    0.000132020    0.000096140
     11        6           0.000123672   -0.000096950   -0.000114924
     12        6           0.000049654    0.000066162   -0.000022309
     13        6          -0.000082237    0.000013224   -0.000051564
     14        6           0.000263218    0.000040619   -0.000271533
     15        1          -0.000012117    0.000046023    0.000053750
     16        1          -0.000206622    0.000103499   -0.000051179
     17        1          -0.000059956   -0.000077680    0.000135611
     18        1           0.000004880   -0.000035397    0.000095250
     19        1           0.000075168   -0.000062459    0.000032346
     20        1          -0.000125245   -0.000245322    0.000291035
     21        1          -0.000003154    0.000055156   -0.000072510
     22        1           0.000013882   -0.000000957    0.000007644
     23        6          -0.001751993   -0.002941908    0.001846013
     24        1          -0.000337719   -0.000758745   -0.001355665
     25        6           0.014178733    0.014633765   -0.006243661
     26        1          -0.005642434   -0.003384735    0.001740354
     27        6           0.000088416    0.000225603    0.000405748
     28        1          -0.000077371   -0.001398175    0.000724775
     29        6           0.000475035    0.000308075    0.000196567
     30        1          -0.000070277   -0.000034724    0.000118203
     31        1           0.000000282   -0.000053522   -0.000015758
     32        1           0.000043103   -0.000040948   -0.000103437
     33        1          -0.001020303    0.000341270   -0.000725052
     34        6          -0.002175267   -0.002532616    0.000281745
     35        6           0.000278283   -0.000225211    0.000273389
     36        6           0.000062827    0.000191935   -0.000485240
     37        6          -0.000420441   -0.000054695    0.000077227
     38        1          -0.000059501   -0.000040269    0.000014322
     39        6           0.000242654   -0.000009628    0.000323649
     40        1           0.000392508    0.000300593   -0.000046820
     41        6          -0.000024534   -0.000141883   -0.000011898
     42        1           0.000008931    0.000009189   -0.000000816
     43        1          -0.000071858   -0.000063995    0.000105712
     44        1           0.000017622    0.000030686   -0.000014703
     45       35          -0.001547421   -0.002640756    0.000958648
 -------------------------------------------------------------------
 Cartesian Forces:  Max     0.014633765 RMS     0.002038620

 GradGradGradGradGradGradGradGradGradGradGradGradGradGradGradGradGradGrad
 Berny optimization.
 FormGI is forming the generalized inverse of G from B-inverse, IUseBI=4.
 Internal  Forces:  Max     0.005485810 RMS     0.000650037
 Search for a saddle point.
 Step number   3 out of a maximum of  270
 All quantities printed in internal units (Hartrees-Bohrs-Radians)
 Swapping is turned off.
 Update second derivatives using D2CorX and points    2    3
 ITU=  0  0  0
     Eigenvalues ---   -0.00183   0.00274   0.00553   0.01045   0.01224
     Eigenvalues ---    0.01328   0.01418   0.01505   0.01601   0.01645
     Eigenvalues ---    0.01738   0.01784   0.01806   0.01824   0.01875
     Eigenvalues ---    0.01879   0.02131   0.02147   0.02309   0.02341
     Eigenvalues ---    0.02363   0.02395   0.02636   0.02648   0.02658
     Eigenvalues ---    0.02707   0.02787   0.02805   0.02883   0.02927
     Eigenvalues ---    0.03041   0.03071   0.03099   0.03194   0.03568
     Eigenvalues ---    0.03858   0.03921   0.04223   0.04520   0.04685
     Eigenvalues ---    0.05327   0.06050   0.06606   0.07179   0.07557
     Eigenvalues ---    0.08166   0.09576   0.10107   0.10554   0.11001
     Eigenvalues ---    0.11013   0.11132   0.11145   0.11570   0.11761
     Eigenvalues ---    0.11931   0.12281   0.12340   0.12377   0.12449
     Eigenvalues ---    0.12488   0.12498   0.12592   0.13438   0.13808
     Eigenvalues ---    0.14135   0.14466   0.15185   0.15393   0.16393
     Eigenvalues ---    0.16551   0.17085   0.17737   0.18417   0.19224
     Eigenvalues ---    0.19313   0.19394   0.19487   0.19662   0.20544
     Eigenvalues ---    0.20855   0.21967   0.22172   0.22764   0.23551
     Eigenvalues ---    0.25752   0.27098   0.28324   0.28786   0.29321
     Eigenvalues ---    0.32084   0.32487   0.33288   0.33997   0.34226
     Eigenvalues ---    0.34525   0.34643   0.35023   0.35511   0.35898
     Eigenvalues ---    0.36531   0.36679   0.36741   0.36768   0.36869
     Eigenvalues ---    0.36941   0.36990   0.37033   0.37044   0.37061
     Eigenvalues ---    0.37211   0.37231   0.37383   0.40904   0.41629
     Eigenvalues ---    0.42963   0.42986   0.43379   0.46867   0.47520
     Eigenvalues ---    0.48248   0.48345   0.48424   0.48711   0.49385
     Eigenvalues ---    0.52092   0.52288   0.52423   0.58485
 Eigenvectors required to have negative eigenvalues:
                          R14       A55       D78       D84       D81
   1                   -0.53951   0.29333   0.24257   0.24139   0.22612
                         D103       D96      D102       R32      D100
   1                   -0.20547  -0.20401  -0.19914  -0.18811   0.18241
 RFO step:  Lambda0=7.167436260D-03 Lambda=-1.14291780D-03.
 Linear search not attempted -- option 19 set.
 Maximum step size (   0.300) exceeded in Quadratic search.
    -- Step size scaled by   0.437
 Iteration  1 RMS(Cart)=  0.03278237 RMS(Int)=  0.00091291
 Iteration  2 RMS(Cart)=  0.00232823 RMS(Int)=  0.00034137
 Iteration  3 RMS(Cart)=  0.00000183 RMS(Int)=  0.00034136
 Iteration  4 RMS(Cart)=  0.00000000 RMS(Int)=  0.00034136
 Variable       Old X    -DE/DX   Delta X   Delta X   Delta X     New X
                                 (Linear)    (Quad)   (Total)
    R1        2.63797   0.00005   0.00000  -0.00090  -0.00089   2.63708
    R2        2.62272  -0.00001   0.00000   0.00196   0.00195   2.62467
    R3        2.05045  -0.00008   0.00000  -0.00040  -0.00040   2.05005
    R4        2.63055   0.00003   0.00000   0.00100   0.00100   2.63156
    R5        2.04903   0.00002   0.00000   0.00025   0.00025   2.04928
    R6        2.63652   0.00005   0.00000  -0.00162  -0.00162   2.63491
    R7        2.04887   0.00002   0.00000   0.00006   0.00006   2.04893
    R8        2.62192   0.00005   0.00000   0.00195   0.00194   2.62386
    R9        2.04907   0.00030   0.00000   0.00056   0.00056   2.04963
   R10        2.63885  -0.00010   0.00000  -0.00004   0.00010   2.63895
   R11        3.35062  -0.00009   0.00000  -0.00440  -0.00433   3.34629
   R12        3.34721   0.00016   0.00000  -0.00359  -0.00352   3.34369
   R13        3.34375   0.00006   0.00000  -0.00537  -0.00543   3.33832
   R14        4.05509  -0.00316   0.00000   0.20990   0.20971   4.26480
   R15        2.63958   0.00021   0.00000   0.00059   0.00055   2.64014
   R16        2.62140   0.00021   0.00000   0.00220   0.00221   2.62361
   R17        3.35205  -0.00016   0.00000  -0.00333  -0.00332   3.34873
   R18        2.62244  -0.00015   0.00000   0.00176   0.00177   2.62421
   R19        3.56183  -0.00073   0.00000   0.00457   0.00470   3.56653
   R20        2.63789   0.00007   0.00000  -0.00121  -0.00122   2.63667
   R21        2.04970   0.00012   0.00000   0.00027   0.00027   2.04998
   R22        2.62999   0.00018   0.00000   0.00099   0.00097   2.63096
   R23        2.04867   0.00003   0.00000   0.00004   0.00004   2.04871
   R24        2.63778   0.00012   0.00000  -0.00087  -0.00088   2.63690
   R25        2.04901   0.00003   0.00000   0.00017   0.00017   2.04918
   R26        2.04931   0.00014   0.00000   0.00015   0.00015   2.04946
   R27        2.06496   0.00060   0.00000   0.00123   0.00123   2.06619
   R28        2.90918   0.00041   0.00000  -0.01069  -0.01074   2.89844
   R29        2.90602   0.00067   0.00000   0.00445   0.00445   2.91046
   R30        2.04596   0.00271   0.00000  -0.00709  -0.00709   2.03887
   R31        2.80757  -0.00025   0.00000  -0.02004  -0.02004   2.78754
   R32        4.94726   0.00299   0.00000   0.14739   0.14739   5.09465
   R33        2.06143  -0.00015   0.00000   0.00000   0.00000   2.06143
   R34        2.88084   0.00006   0.00000  -0.00008  -0.00008   2.88075
   R35        2.07159  -0.00013   0.00000  -0.00096  -0.00096   2.07062
   R36        2.07169  -0.00004   0.00000  -0.00011  -0.00011   2.07158
   R37        2.06608  -0.00001   0.00000   0.00004   0.00004   2.06612
   R38        2.06701   0.00004   0.00000   0.00011   0.00011   2.06713
   R39        2.65130  -0.00020   0.00000   0.00153   0.00153   2.65283
   R40        2.64674   0.00003   0.00000   0.00228   0.00228   2.64902
   R41        2.62160   0.00021   0.00000  -0.00135  -0.00135   2.62024
   R42        2.05104   0.00002   0.00000  -0.00029  -0.00029   2.05074
   R43        2.63273  -0.00029   0.00000  -0.00072  -0.00072   2.63200
   R44        2.04932   0.00027   0.00000   0.00108   0.00108   2.05039
   R45        2.63881   0.00007   0.00000   0.00097   0.00097   2.63978
   R46        2.05066   0.00000   0.00000  -0.00014  -0.00014   2.05052
   R47        2.63040   0.00018   0.00000   0.00036   0.00036   2.63077
   R48        2.05073   0.00001   0.00000  -0.00009  -0.00009   2.05064
   R49        2.05124   0.00001   0.00000  -0.00002  -0.00002   2.05122
    A1        2.06691  -0.00014   0.00000   0.00202   0.00202   2.06894
    A2        2.10925  -0.00002   0.00000  -0.00112  -0.00113   2.10812
    A3        2.10702   0.00017   0.00000  -0.00089  -0.00090   2.10612
    A4        2.11046   0.00015   0.00000   0.00152   0.00153   2.11199
    A5        2.08083  -0.00012   0.00000  -0.00082  -0.00083   2.08000
    A6        2.09189  -0.00002   0.00000  -0.00071  -0.00071   2.09117
    A7        2.10695  -0.00004   0.00000  -0.00203  -0.00202   2.10492
    A8        2.09463   0.00005   0.00000   0.00108   0.00108   2.09571
    A9        2.08161  -0.00001   0.00000   0.00095   0.00095   2.08255
   A10        2.06145  -0.00013   0.00000  -0.00002  -0.00003   2.06143
   A11        2.10970   0.00011   0.00000   0.00119   0.00119   2.11089
   A12        2.11204   0.00002   0.00000  -0.00118  -0.00117   2.11086
   A13        2.11824   0.00015   0.00000   0.00329   0.00330   2.12154
   A14        2.09596  -0.00019   0.00000  -0.00611  -0.00609   2.08988
   A15        2.06831   0.00004   0.00000   0.00289   0.00286   2.07117
   A16        2.10225   0.00003   0.00000  -0.00482  -0.00485   2.09740
   A17        2.10974   0.00011   0.00000   0.00157   0.00156   2.11131
   A18        2.06840  -0.00013   0.00000   0.00209   0.00201   2.07041
   A19        1.77961   0.00001   0.00000   0.00465   0.00456   1.78417
   A20        1.73095   0.00035   0.00000  -0.01476  -0.01502   1.71593
   A21        1.75178  -0.00025   0.00000  -0.01441  -0.01449   1.73729
   A22        2.07171  -0.00021   0.00000   0.00303   0.00302   2.07474
   A23        2.10424   0.00013   0.00000  -0.00013  -0.00017   2.10407
   A24        2.10346   0.00009   0.00000  -0.00367  -0.00366   2.09980
   A25        2.06505   0.00005   0.00000   0.00213   0.00218   2.06723
   A26        2.11681   0.00002   0.00000   0.00167   0.00164   2.11845
   A27        2.09990  -0.00006   0.00000  -0.00447  -0.00457   2.09533
   A28        1.79371  -0.00009   0.00000   0.00669   0.00649   1.80020
   A29        1.77928   0.00024   0.00000   0.01359   0.01341   1.79268
   A30        1.79057  -0.00011   0.00000   0.00992   0.01001   1.80058
   A31        2.06157  -0.00002   0.00000   0.00054   0.00056   2.06213
   A32        2.11369  -0.00004   0.00000  -0.00015  -0.00016   2.11353
   A33        2.10793   0.00005   0.00000  -0.00039  -0.00040   2.10753
   A34        2.10728   0.00006   0.00000  -0.00110  -0.00111   2.10617
   A35        2.08186  -0.00011   0.00000   0.00028   0.00028   2.08214
   A36        2.09405   0.00005   0.00000   0.00083   0.00083   2.09488
   A37        2.11002   0.00003   0.00000   0.00031   0.00029   2.11031
   A38        2.09338  -0.00006   0.00000  -0.00078  -0.00077   2.09261
   A39        2.07979   0.00003   0.00000   0.00047   0.00048   2.08026
   A40        2.06720  -0.00017   0.00000   0.00223   0.00224   2.06944
   A41        2.10710   0.00016   0.00000  -0.00146  -0.00147   2.10563
   A42        2.10889   0.00001   0.00000  -0.00077  -0.00078   2.10811
   A43        1.73807   0.00030   0.00000  -0.00825  -0.00819   1.72989
   A44        2.03659  -0.00069   0.00000   0.01077   0.01060   2.04719
   A45        1.84319   0.00038   0.00000  -0.00512  -0.00509   1.83810
   A46        1.85556  -0.00007   0.00000  -0.00240  -0.00248   1.85308
   A47        1.89622  -0.00019   0.00000   0.00652   0.00649   1.90270
   A48        2.06324   0.00028   0.00000  -0.00227  -0.00207   2.06116
   A49        1.89432   0.00086   0.00000  -0.02858  -0.02827   1.86606
   A50        1.58060   0.00165   0.00000  -0.06797  -0.06713   1.51346
   A51        1.70470   0.00048   0.00000  -0.03065  -0.02988   1.67482
   A52        1.96212  -0.00084   0.00000   0.02833   0.02513   1.98725
   A53        2.16443  -0.00009   0.00000   0.01740   0.01500   2.17943
   A54        2.02296  -0.00069   0.00000   0.02206   0.01870   2.04166
   A55        1.67791   0.00549   0.00000  -0.11625  -0.11625   1.56166
   A56        1.86966   0.00019   0.00000   0.00150   0.00150   1.87116
   A57        1.94830  -0.00009   0.00000  -0.00017  -0.00018   1.94812
   A58        1.93622   0.00011   0.00000   0.00057   0.00056   1.93679
   A59        1.91759  -0.00038   0.00000  -0.00383  -0.00383   1.91377
   A60        1.86423   0.00000   0.00000  -0.00088  -0.00088   1.86336
   A61        1.92510   0.00015   0.00000   0.00265   0.00265   1.92775
   A62        1.95897   0.00020   0.00000   0.00139   0.00139   1.96036
   A63        1.91583   0.00000   0.00000  -0.00064  -0.00064   1.91519
   A64        1.92212  -0.00014   0.00000  -0.00082  -0.00082   1.92130
   A65        1.87762  -0.00009   0.00000   0.00009   0.00009   1.87771
   A66        1.89612  -0.00002   0.00000   0.00021   0.00021   1.89633
   A67        1.89148   0.00004   0.00000  -0.00025  -0.00025   1.89123
   A68        2.04380   0.00038   0.00000  -0.00002  -0.00002   2.04378
   A69        2.15287  -0.00054   0.00000   0.00030   0.00030   2.15316
   A70        2.07898   0.00018   0.00000   0.00019   0.00018   2.07916
   A71        2.10345  -0.00013   0.00000   0.00059   0.00059   2.10404
   A72        2.08068   0.00009   0.00000  -0.00068  -0.00068   2.08000
   A73        2.09887   0.00003   0.00000   0.00002   0.00001   2.09888
   A74        2.09794   0.00004   0.00000  -0.00119  -0.00119   2.09674
   A75        2.11493   0.00003   0.00000   0.00323   0.00322   2.11814
   A76        2.07027  -0.00007   0.00000  -0.00211  -0.00211   2.06816
   A77        2.09506  -0.00007   0.00000  -0.00106  -0.00106   2.09400
   A78        2.08889   0.00004   0.00000   0.00075   0.00075   2.08965
   A79        2.09917   0.00004   0.00000   0.00032   0.00032   2.09949
   A80        2.09857  -0.00010   0.00000   0.00041   0.00041   2.09897
   A81        2.08493   0.00003   0.00000  -0.00046  -0.00046   2.08447
   A82        2.09969   0.00007   0.00000   0.00004   0.00004   2.09973
   A83        2.09225   0.00009   0.00000   0.00105   0.00105   2.09330
   A84        2.09511  -0.00004   0.00000  -0.00046  -0.00046   2.09465
   A85        2.09581  -0.00005   0.00000  -0.00059  -0.00059   2.09522
    D1       -0.00208   0.00008   0.00000  -0.00052  -0.00052  -0.00260
    D2       -3.13885   0.00001   0.00000   0.00090   0.00090  -3.13795
    D3        3.13932   0.00004   0.00000  -0.00471  -0.00472   3.13459
    D4        0.00254  -0.00002   0.00000  -0.00329  -0.00330  -0.00076
    D5       -0.00955   0.00003   0.00000  -0.00072  -0.00073  -0.01028
    D6       -3.06972  -0.00010   0.00000   0.01600   0.01595  -3.05376
    D7        3.13224   0.00006   0.00000   0.00346   0.00347   3.13571
    D8        0.07207  -0.00006   0.00000   0.02018   0.02015   0.09222
    D9        0.00683  -0.00009   0.00000  -0.00015  -0.00015   0.00668
   D10       -3.13662  -0.00010   0.00000  -0.00018  -0.00018  -3.13680
   D11       -3.13961  -0.00002   0.00000  -0.00158  -0.00158  -3.14120
   D12        0.00012  -0.00003   0.00000  -0.00161  -0.00161  -0.00149
   D13        0.00018  -0.00002   0.00000   0.00206   0.00206   0.00224
   D14        3.14020  -0.00010   0.00000  -0.00129  -0.00131   3.13889
   D15       -3.13957  -0.00001   0.00000   0.00209   0.00209  -3.13748
   D16        0.00045  -0.00009   0.00000  -0.00127  -0.00128  -0.00083
   D17       -0.01193   0.00012   0.00000  -0.00339  -0.00341  -0.01534
   D18        3.08969   0.00004   0.00000  -0.00100  -0.00102   3.08866
   D19        3.13123   0.00021   0.00000  -0.00003  -0.00004   3.13119
   D20       -0.05033   0.00012   0.00000   0.00235   0.00234  -0.04799
   D21        0.01689  -0.00013   0.00000   0.00274   0.00276   0.01965
   D22        3.07896   0.00000   0.00000  -0.01361  -0.01354   3.06542
   D23       -3.08534  -0.00004   0.00000   0.00060   0.00060  -3.08474
   D24       -0.02327   0.00010   0.00000  -0.01575  -0.01571  -0.03897
   D25        2.37112  -0.00017   0.00000   0.01888   0.01885   2.38997
   D26       -2.06118  -0.00024   0.00000   0.03538   0.03555  -2.02563
   D27       -0.80931  -0.00026   0.00000   0.02122   0.02119  -0.78813
   D28        1.04157  -0.00032   0.00000   0.03771   0.03789   1.07946
   D29       -2.37217   0.00026   0.00000  -0.01733  -0.01740  -2.38958
   D30        2.11778   0.00042   0.00000   0.00047   0.00057   2.11835
   D31        0.84930   0.00013   0.00000  -0.00061  -0.00066   0.84863
   D32       -0.94394   0.00029   0.00000   0.01720   0.01731  -0.92662
   D33       -0.85133  -0.00007   0.00000   0.01400   0.01400  -0.83733
   D34        2.38304  -0.00019   0.00000   0.02359   0.02365   2.40670
   D35        0.92541   0.00023   0.00000  -0.00406  -0.00437   0.92104
   D36       -2.12340   0.00012   0.00000   0.00553   0.00528  -2.11813
   D37        0.92474  -0.00049   0.00000   0.00923   0.00930   0.93405
   D38       -1.06367  -0.00034   0.00000   0.00880   0.00879  -1.05488
   D39       -3.09252   0.00007   0.00000  -0.00062  -0.00091  -3.09343
   D40       -0.89155  -0.00052   0.00000   0.01084   0.01081  -0.88074
   D41       -2.87996  -0.00038   0.00000   0.01041   0.01030  -2.86966
   D42        1.37437   0.00003   0.00000   0.00099   0.00060   1.37497
   D43        0.02591  -0.00012   0.00000  -0.00740  -0.00746   0.01845
   D44       -3.05848  -0.00006   0.00000   0.00617   0.00620  -3.05229
   D45        3.07476   0.00000   0.00000  -0.01679  -0.01689   3.05787
   D46       -0.00963   0.00005   0.00000  -0.00322  -0.00324  -0.01287
   D47        3.05517   0.00005   0.00000  -0.00712  -0.00713   3.04804
   D48       -0.08473   0.00014   0.00000  -0.00604  -0.00605  -0.09078
   D49        0.00805  -0.00004   0.00000   0.00228   0.00230   0.01035
   D50       -3.13185   0.00004   0.00000   0.00337   0.00338  -3.12847
   D51        0.80744   0.00026   0.00000  -0.00796  -0.00794   0.79950
   D52       -1.03477   0.00006   0.00000  -0.02738  -0.02732  -1.06209
   D53       -2.39079   0.00021   0.00000  -0.02119  -0.02120  -2.41198
   D54        2.05019   0.00001   0.00000  -0.04061  -0.04058   2.00961
   D55        0.00579  -0.00004   0.00000  -0.00038  -0.00037   0.00542
   D56       -3.13703  -0.00007   0.00000  -0.00051  -0.00051  -3.13753
   D57       -3.07747   0.00001   0.00000   0.01325   0.01328  -3.06419
   D58        0.06290  -0.00002   0.00000   0.01312   0.01314   0.07604
   D59        1.06660  -0.00034   0.00000   0.00281   0.00287   1.06946
   D60       -0.91982  -0.00016   0.00000   0.00644   0.00669  -0.91313
   D61        3.03132  -0.00032   0.00000   0.00525   0.00535   3.03667
   D62        2.91993  -0.00039   0.00000   0.01675   0.01683   2.93676
   D63        0.93351  -0.00021   0.00000   0.02037   0.02065   0.95416
   D64       -1.39854  -0.00037   0.00000   0.01919   0.01931  -1.37922
   D65       -0.00073   0.00002   0.00000   0.00489   0.00490   0.00416
   D66        3.14149  -0.00001   0.00000   0.00092   0.00092  -3.14077
   D67       -3.14111   0.00006   0.00000   0.00502   0.00503  -3.13607
   D68        0.00112   0.00002   0.00000   0.00105   0.00106   0.00218
   D69       -0.00059  -0.00001   0.00000  -0.00589  -0.00590  -0.00648
   D70       -3.14142  -0.00003   0.00000  -0.00356  -0.00357   3.13819
   D71        3.14037   0.00002   0.00000  -0.00189  -0.00189   3.13848
   D72       -0.00047   0.00001   0.00000   0.00044   0.00044  -0.00003
   D73       -0.00306   0.00002   0.00000   0.00220   0.00219  -0.00087
   D74        3.13684  -0.00006   0.00000   0.00111   0.00111   3.13795
   D75        3.13778   0.00004   0.00000  -0.00012  -0.00012   3.13766
   D76       -0.00550  -0.00005   0.00000  -0.00120  -0.00120  -0.00671
   D77       -0.01416   0.00042   0.00000  -0.01642  -0.01629  -0.03046
   D78        1.70673   0.00239   0.00000  -0.09685  -0.09729   1.60944
   D79       -1.99227  -0.00094   0.00000   0.03939   0.03958  -1.95269
   D80       -1.93328   0.00044   0.00000  -0.01011  -0.00988  -1.94316
   D81       -0.21239   0.00241   0.00000  -0.09054  -0.09088  -0.30327
   D82        2.37180  -0.00092   0.00000   0.04570   0.04599   2.41779
   D83        2.21450   0.00056   0.00000  -0.01524  -0.01503   2.19947
   D84       -2.34780   0.00254   0.00000  -0.09566  -0.09602  -2.44383
   D85        0.23639  -0.00080   0.00000   0.04058   0.04085   0.27724
   D86        2.75079   0.00067   0.00000   0.00008   0.00005   2.75084
   D87       -1.43250   0.00028   0.00000  -0.00377  -0.00379  -1.43629
   D88        0.72224   0.00049   0.00000  -0.00004  -0.00007   0.72217
   D89       -1.68124   0.00110   0.00000  -0.00888  -0.00887  -1.69010
   D90        0.41866   0.00071   0.00000  -0.01272  -0.01271   0.40595
   D91        2.57340   0.00092   0.00000  -0.00900  -0.00899   2.56441
   D92        0.43349   0.00104   0.00000  -0.00831  -0.00830   0.42519
   D93        2.53338   0.00065   0.00000  -0.01215  -0.01214   2.52125
   D94       -1.59507   0.00086   0.00000  -0.00843  -0.00842  -1.60348
   D95        3.12651  -0.00043   0.00000   0.00954   0.00936   3.13587
   D96        1.20031  -0.00197   0.00000   0.06633   0.06707   1.26738
   D97       -1.43209   0.00086   0.00000  -0.05627  -0.05683  -1.48891
   D98        1.58059   0.00077   0.00000   0.01266   0.01269   1.59328
   D99       -1.42794   0.00067   0.00000   0.00851   0.00854  -1.41940
   D100      -2.63354   0.00226   0.00000  -0.04163  -0.04179  -2.67532
   D101       0.64112   0.00216   0.00000  -0.04578  -0.04593   0.59518
   D102      -0.06670  -0.00121   0.00000   0.10057   0.10069   0.03399
   D103      -3.07523  -0.00131   0.00000   0.09642   0.09654  -2.97869
   D104       1.04526   0.00011   0.00000  -0.00102  -0.00102   1.04424
   D105       3.13241   0.00014   0.00000  -0.00044  -0.00044   3.13197
   D106      -1.06964   0.00010   0.00000  -0.00165  -0.00165  -1.07129
   D107       3.11681   0.00006   0.00000  -0.00175  -0.00175   3.11507
   D108      -1.07922   0.00008   0.00000  -0.00117  -0.00117  -1.08039
   D109       1.00192   0.00005   0.00000  -0.00238  -0.00238   0.99954
   D110      -1.11577  -0.00007   0.00000  -0.00355  -0.00355  -1.11932
   D111       0.97138  -0.00005   0.00000  -0.00297  -0.00297   0.96841
   D112       3.05252  -0.00008   0.00000  -0.00418  -0.00419   3.04834
   D113      -3.02666  -0.00023   0.00000  -0.00749  -0.00749  -3.03415
   D114       0.13537  -0.00005   0.00000  -0.00333  -0.00333   0.13203
   D115      -0.01226  -0.00019   0.00000  -0.00352  -0.00352  -0.01578
   D116      -3.13342  -0.00001   0.00000   0.00064   0.00064  -3.13278
   D117       3.01991   0.00027   0.00000   0.00760   0.00759   3.02751
   D118      -0.11078   0.00033   0.00000   0.01475   0.01476  -0.09602
   D119       0.01392   0.00015   0.00000   0.00338   0.00338   0.01730
   D120      -3.11677   0.00021   0.00000   0.01054   0.01055  -3.10623
   D121      -0.00022   0.00012   0.00000   0.00323   0.00323   0.00301
   D122      -3.13008   0.00008   0.00000   0.00141   0.00141  -3.12867
   D123       3.12073  -0.00007   0.00000  -0.00098  -0.00099   3.11974
   D124      -0.00913  -0.00010   0.00000  -0.00280  -0.00280  -0.01194
   D125      -0.00315  -0.00004   0.00000  -0.00300  -0.00299  -0.00615
   D126       3.14140  -0.00006   0.00000  -0.00040  -0.00041   3.14100
   D127       3.12782  -0.00009   0.00000  -0.00994  -0.00993   3.11789
   D128      -0.01081  -0.00012   0.00000  -0.00735  -0.00734  -0.01815
   D129       0.01115   0.00000   0.00000  -0.00277  -0.00277   0.00838
   D130      -3.13625  -0.00005   0.00000  -0.00295  -0.00295  -3.13920
   D131       3.14094   0.00003   0.00000  -0.00094  -0.00094   3.14000
   D132      -0.00646  -0.00001   0.00000  -0.00112  -0.00112  -0.00758
   D133      -0.00947  -0.00004   0.00000   0.00266   0.00266  -0.00681
   D134       3.13793   0.00001   0.00000   0.00284   0.00284   3.14077
   D135       3.12913  -0.00001   0.00000   0.00004   0.00005   3.12918
   D136      -0.00665   0.00004   0.00000   0.00022   0.00023  -0.00642
         Item               Value     Threshold  Converged?
 Maximum Force            0.005486     0.000450     NO 
 RMS     Force            0.000650     0.000300     NO 
 Maximum Displacement     0.165589     0.001800     NO 
 RMS     Displacement     0.033133     0.001200     NO 
 Predicted change in Energy= 2.597800D-03
 GradGradGradGradGradGradGradGradGradGradGradGradGradGradGradGradGradGrad

                          Input orientation:                          
 ---------------------------------------------------------------------
 Center     Atomic      Atomic             Coordinates (Angstroms)
 Number     Number       Type             X           Y           Z
 ---------------------------------------------------------------------
      1          6           0        2.730352   -1.132052   -2.423164
      2          6           0        3.735534   -2.072491   -2.193896
      3          6           0        4.129575   -2.400176   -0.899069
      4          6           0        3.520470   -1.799167    0.201813
      5          6           0        2.513745   -0.872122   -0.032682
      6          6           0        2.124730   -0.527897   -1.328948
      7         16           0        0.755666    0.573180   -1.538929
      8          6           0        1.155819    1.884362   -0.424740
      9          6           0        1.550364    1.566503    0.877254
     10         16           0        1.655756   -0.142509    1.333765
     11          6           0        1.775276    2.554999    1.826306
     12          6           0        1.590090    3.885164    1.447968
     13          6           0        1.186045    4.206151    0.154886
     14          6           0        0.964099    3.208569   -0.795203
     15          1           0        1.042880    5.244039   -0.124705
     16          1           0        0.646137    3.460721   -1.800949
     17          1           0        2.085145    2.303189    2.834952
     18          1           0        1.761240    4.671954    2.173920
     19          1           0        2.430676   -0.874742   -3.433544
     20          1           0        3.821293   -2.052083    1.212721
     21          1           0        4.217717   -2.548030   -3.040864
     22          1           0        4.915361   -3.129798   -0.738480
     23          6           0       -0.110895   -0.761442    1.093214
     24          1           0        0.069739   -1.836743    1.174313
     25          6           0       -0.753164   -0.538604   -0.281681
     26          1           0       -0.621131   -1.363884   -0.963998
     27          6           0       -0.881511   -0.286622    2.339313
     28          1           0       -1.939076   -0.258171    2.073363
     29          6           0       -0.674998   -1.228435    3.520085
     30          1           0        0.379662   -1.310588    3.807605
     31          1           0       -1.226240   -0.857956    4.388576
     32          1           0       -1.049398   -2.226456    3.274438
     33          1           0       -0.596296    0.735926    2.610729
     34          6           0       -1.878851    0.376627   -0.548337
     35          6           0       -2.705844    0.071829   -1.640985
     36          6           0       -2.064013    1.589207    0.130193
     37          6           0       -3.705765    0.948249   -2.034215
     38          1           0       -2.568629   -0.870355   -2.161688
     39          6           0       -3.070788    2.465956   -0.266791
     40          1           0       -1.424709    1.876052    0.958613
     41          6           0       -3.894102    2.147637   -1.343307
     42          1           0       -4.345088    0.693686   -2.873194
     43          1           0       -3.204361    3.401304    0.266915
     44          1           0       -4.678133    2.833143   -1.649239
     45         35           0       -2.399099   -2.799091    0.466834
 ---------------------------------------------------------------------
                    Distance matrix (angstroms):
                    1          2          3          4          5
     1  C    0.000000
     2  C    1.395485   0.000000
     3  C    2.426691   1.392560   0.000000
     4  C    2.821318   2.420822   1.394332   0.000000
     5  C    2.414308   2.757626   2.386731   1.388487   0.000000
     6  C    1.388916   2.393448   2.776622   2.430524   1.396471
     7  S    2.754827   4.038337   4.542415   4.037618   2.729198
     8  C    3.946087   5.043959   5.236934   4.421824   3.097721
     9  C    4.423497   5.239199   5.053929   3.957938   2.775424
    10  S    4.030939   4.527107   4.025219   2.739159   1.770779
    11  C    5.706532   6.435705   6.125696   4.964216   3.968165
    12  C    6.438814   7.304776   7.173776   6.131141   5.067271
    13  C    6.125981   7.172030   7.308813   6.443260   5.252317
    14  C    4.960937   6.125911   6.441199   5.710210   4.431127
    15  H    6.984627   8.066197   8.280178   7.473407   6.291211
    16  H    5.081797   6.349426   6.877343   6.319752   5.038676
    17  H    6.313870   6.867290   6.343836   5.081625   4.299956
    18  H    7.467184   8.274248   8.066430   6.989958   6.014328
    19  H    1.084842   2.161940   3.411271   3.906153   3.401877
    20  H    3.905927   3.407757   2.162374   1.084618   2.157085
    21  H    2.144482   1.084432   2.148701   3.400280   3.842050
    22  H    3.406379   2.151309   1.084250   2.144866   3.370907
    23  C    4.535962   5.226754   4.963490   3.880501   2.858081
    24  H    4.529602   4.983820   4.593326   3.585348   2.891453
    25  C    4.131950   5.114468   5.261916   4.481823   3.293316
    26  H    3.662697   4.582063   4.862852   4.324517   3.307057
    27  C    6.036679   6.712407   6.329709   5.121927   4.182934
    28  H    6.541099   7.328196   7.088869   5.973610   4.963867
    29  C    6.850394   7.267379   6.632181   5.379463   4.787191
    30  H    6.661839   6.918120   6.115704   4.806779   4.415243
    31  H    7.882229   8.332060   7.682603   6.398915   5.790959
    32  H    6.924370   7.267872   6.653579   5.523341   5.046509
    33  H    6.316329   7.052402   6.669908   5.401605   4.387003
    34  C    5.199599   6.342503   6.628335   5.869367   4.595669
    35  C    5.622575   6.811399   7.306449   6.757479   5.542724
    36  C    6.075427   7.241834   7.438756   6.532432   5.200052
    37  C    6.775141   8.032639   8.596107   8.047769   6.782491
    38  H    5.311879   6.417837   6.985736   6.597421   5.510281
    39  C    7.158829   8.404597   8.713453   7.864831   6.510345
    40  H    6.144073   7.222008   7.251702   6.207639   4.903728
    41  C    7.470330   8.760383   9.233599   8.540523   7.203970
    42  H    7.321045   8.567942   9.235208   8.805509   7.587085
    43  H    7.937799   9.174975   9.423551   8.501323   7.144835
    44  H    8.438446   9.754572  10.272590   9.596967   8.250173
    45  Br   6.119017   6.726154   6.681947   6.009275   5.300826
                    6          7          8          9         10
     6  C    0.000000
     7  S    1.769406   0.000000
     8  C    2.752340   1.766561   0.000000
     9  C    3.095761   2.730600   1.397100   0.000000
    10  S    2.731026   3.094309   2.729558   1.772070   0.000000
    11  C    4.425155   4.036337   2.429134   1.388672   2.744710
    12  C    5.241394   4.537296   2.774678   2.388196   4.029827
    13  C    5.049169   4.031465   2.393238   2.760849   4.530037
    14  C    3.948814   2.746242   1.388353   2.416030   4.029966
    15  H    5.994652   4.888706   3.374938   3.845222   5.614059
    16  H    4.279965   2.901473   2.153749   3.402714   4.881499
    17  H    5.035343   4.887871   3.415356   2.158999   2.901616
    18  H    6.280180   5.621065   3.858787   3.371889   4.888358
    19  H    2.154815   2.914052   4.276776   5.031660   4.885069
    20  H    3.414901   4.884839   5.028084   4.285303   2.889754
    21  H    3.375232   4.897301   5.988775   6.276607   5.611377
    22  H    3.860850   5.626352   6.274902   5.999087   4.882942
    23  C    3.304456   3.075763   3.302882   2.868056   1.887326
    24  H    3.493191   3.693225   4.193229   3.723249   2.326221
    25  C    3.062541   2.256835   3.087952   3.328791   2.927363
    26  H    2.893408   2.445063   3.741584   4.085678   3.457700
    27  C    4.748877   4.296553   4.062496   3.389056   2.733060
    28  H    5.306881   4.582732   4.517670   4.115374   3.671948
    29  C    5.642903   5.557539   5.348181   4.443925   3.375151
    30  H    5.481063   5.681143   5.359372   4.270264   3.018726
    31  H    6.635361   6.411818   6.030134   5.090865   4.260238
    32  H    5.843916   5.853608   5.953632   5.185730   3.927710
    33  H    4.951999   4.367374   3.688209   2.881483   2.733866
    34  C    4.178058   2.821451   3.390835   3.899696   4.037977
    35  C    4.877651   3.499117   4.435873   5.166322   5.283808
    36  C    4.914956   3.430579   3.280608   3.690845   4.275992
    37  C    6.055665   4.504481   5.205931   6.040346   6.424870
    38  H    4.778949   3.677304   4.947420   5.669175   5.531128
    39  C    6.089725   4.454514   4.269357   4.844885   5.630816
    40  H    4.859056   3.562194   2.927945   2.992240   3.701971
    41  C    6.586731   4.912996   5.139531   5.908538   6.573614
    42  H    6.762803   5.273754   6.137802   7.041592   7.376168
    43  H    6.810625   5.190489   4.668048   5.132877   6.108807
    44  H    7.594611   5.886066   6.036106   6.839716   7.607297
    45  Br   5.371050   5.034664   5.947023   5.901280   4.924514
                   11         12         13         14         15
    11  C    0.000000
    12  C    1.395268   0.000000
    13  C    2.422219   1.392246   0.000000
    14  C    2.820899   2.425173   1.395385   0.000000
    15  H    3.402026   2.149251   1.084379   2.144507   0.000000
    16  H    3.905415   3.409790   2.161587   1.084530   2.479400
    17  H    1.084801   2.161353   3.407697   3.905699   4.300521
    18  H    2.145351   1.084129   2.150423   3.404794   2.475277
    19  H    6.313374   6.869676   6.343612   5.077905   7.093227
    20  H    5.078177   6.347008   6.872339   6.314252   7.920965
    21  H    7.462960   8.272849   8.063673   6.983370   8.905050
    22  H    6.982491   8.065214   8.277805   7.469310   9.246295
    23  C    3.885080   4.960862   5.219147   4.525784   6.235409
    24  H    4.756191   5.926768   6.229121   5.489449   7.264429
    25  C    4.517410   5.296438   5.144300   4.153794   6.057176
    26  H    5.374589   6.185433   5.961802   4.842393   6.865711
    27  C    3.923838   4.930224   5.406618   5.044584   6.353178
    28  H    4.665980   5.478445   5.777292   5.354940   6.633090
    29  C    4.815299   5.964326   6.657535   6.402762   7.624206
    30  H    4.562461   5.833426   6.665360   6.476897   7.672422
    31  H    5.217527   6.251086   7.027690   6.943038   7.921676
    32  H    5.739180   6.903245   7.490478   7.082066   8.469953
    33  H    3.090097   4.006245   4.609813   4.488783   5.522009
    34  C    4.872051   5.322464   4.955135   4.020349   5.692774
    35  C    6.186168   6.522132   5.955214   4.901323   6.565348
    36  C    4.306936   4.512253   4.172755   3.556425   4.803703
    37  C    6.893989   6.985496   6.271834   5.334026   6.682041
    38  H    6.819579   7.275955   6.725698   5.566424   7.387700
    39  C    5.279519   5.165108   4.618086   4.136546   4.965904
    40  H    3.384341   3.655819   3.590456   3.249289   4.313457
    41  C    6.508013   6.394262   5.682425   5.002811   5.953696
    42  H    7.937798   8.005268   7.218040   6.231384   7.569023
    43  H    5.286276   4.961429   4.464974   4.305961   4.646300
    44  H    7.335070   7.070365   6.287177   5.718838   6.392700
    45  Br   6.923861   7.845733   7.875531   6.999701   8.768642
                   16         17         18         19         20
    16  H    0.000000
    17  H    4.990211   0.000000
    18  H    4.302339   2.480509   0.000000
    19  H    4.964492   7.036525   7.915657   0.000000
    20  H    7.039519   4.961274   7.097915   4.990764   0.000000
    21  H    7.099201   7.912484   9.238854   2.479437   4.300709
    22  H    7.924018   7.092030   8.904936   4.303756   2.483070
    23  C    5.174547   4.153096   5.847616   5.192683   4.140307
    24  H    6.103077   4.894755   6.798789   5.266101   3.757926
    25  C    4.501202   5.083816   6.285071   4.492668   5.044751
    26  H    5.057991   5.933243   7.207882   3.956190   4.994683
    27  C    5.789478   3.969109   5.621296   6.681492   5.148052
    28  H    5.960183   4.830625   6.165110   7.056976   6.094316
    29  C    7.214360   4.534332   6.523957   7.623861   5.120445
    30  H    7.368330   4.112677   6.353621   7.538625   4.373565
    31  H    7.776052   4.834445   6.664056   8.634748   6.081907
    32  H    7.808866   5.525957   7.529867   7.676918   5.291949
    33  H    5.332078   3.113955   4.608806   6.949104   5.407635
    34  C    4.178066   5.556217   6.253861   5.335013   6.441397
    35  C    4.769272   6.925789   7.461199   5.522055   7.433583
    36  C    3.817957   5.004099   5.320969   6.242875   7.004834
    37  C    5.030506   7.686305   7.839804   6.552658   8.729329
    38  H    5.405837   7.529635   8.262109   5.158555   7.322173
    39  C    4.142311   6.019215   5.845682   7.173193   8.372719
    40  H    3.796678   4.002770   4.409570   6.459249   6.558609
    41  C    4.748410   7.296125   7.122216   7.314826   9.148675
    42  H    5.806765   8.747646   8.864943   6.977459   9.535394
    43  H    4.371033   5.981600   5.468859   7.983208   8.943925
    44  H    5.363276   8.132081   7.711244   8.213849  10.212565
    45  Br   7.321308   7.193725   8.720039   6.499445   6.309330
                   21         22         23         24         25
    21  H    0.000000
    22  H    2.475103   0.000000
    23  C    6.246550   5.850425   0.000000
    24  H    5.956456   5.367572   1.093380   0.000000
    25  C    6.029971   6.249411   1.533787   2.117133   0.000000
    26  H    5.397224   5.815673   2.203497   2.296360   1.078924
    27  C    7.749993   7.152635   1.540151   2.159856   2.636205
    28  H    8.324955   7.945818   2.134530   2.708416   2.651652
    29  C    8.290117   7.280293   2.534955   2.535216   3.864635
    30  H    7.947544   6.674502   2.812495   2.703168   4.312947
    31  H    9.364272   8.316684   3.480333   3.601259   4.705006
    32  H    8.229760   7.245543   2.790125   2.411404   3.947478
    33  H    8.117857   7.519268   2.186453   3.020848   3.164660
    34  C    7.206556   7.648038   2.667500   3.415191   1.475101
    35  C    7.533858   8.315510   3.860562   4.390035   2.456276
    36  C    8.162871   8.469668   3.204314   4.168959   2.532892
    37  C    8.718881   9.624615   5.062306   5.683772   3.741652
    38  H    7.045711   7.946114   4.080037   4.361627   2.634464
    39  C    9.271346   9.762866   4.585486   5.518416   3.794600
    40  H    8.210072   8.254402   2.949677   4.008085   2.796402
    41  C    9.525366  10.287069   5.358360   6.158387   4.267134
    42  H    9.157427  10.243630   5.981486   6.502006   4.597434
    43  H   10.070910  10.468811   5.251738   6.243416   4.672494
    44  H   10.489509  11.332311   6.426643   7.233434   5.352034
    45  Br   7.493279   7.420477   3.127338   2.742590   2.894681
                   26         27         28         29         30
    26  H    0.000000
    27  C    3.484272   0.000000
    28  H    3.490722   1.090863   0.000000
    29  C    4.486452   1.524429   2.152281   0.000000
    30  H    4.875718   2.189737   3.080864   1.096231   0.000000
    31  H    5.410376   2.155166   2.495614   1.093343   1.766727
    32  H    4.346469   2.160001   2.471489   1.093876   1.779127
    33  H    4.145901   1.095727   1.755007   2.166064   2.563830
    34  C    2.187238   3.126197   2.698130   4.536248   5.188623
    35  C    2.620231   4.393113   3.806995   5.696636   6.412375
    36  C    3.464088   3.130057   2.684087   4.621671   5.282397
    37  C    4.000786   5.350613   4.631288   6.691319   7.477962
    38  H    2.338970   4.842119   4.325131   5.999717   6.672232
    39  C    4.599413   4.377373   3.765363   5.807648   6.539770
    40  H    3.852189   2.622699   2.462143   4.094025   4.639739
    41  C    4.815287   5.344437   4.613423   6.738923   7.533676
    42  H    4.663312   6.334634   5.582414   7.618276   8.424574
    43  H    5.558349   4.826102   4.272699   6.198006   6.898089
    44  H    5.877402   6.328966   5.560253   7.696974   8.516392
    45  Br   2.695973   3.481630   3.041189   3.842112   4.593245
                   31         32         33         34         35
    31  H    0.000000
    32  H    1.773518   0.000000
    33  H    2.469418   3.069449   0.000000
    34  C    5.130614   4.698686   3.428374   0.000000
    35  C    6.277685   5.673387   4.792525   1.403816   0.000000
    36  C    4.982398   5.047278   3.005885   1.401798   2.418978
    37  C    7.117771   6.731778   5.593692   2.423262   1.386573
    38  H    6.686413   5.805045   5.407976   2.152593   1.085205
    39  C    6.010257   6.216515   4.170881   2.421834   2.784500
    40  H    4.390767   4.725937   2.171553   2.173803   3.413860
    41  C    7.000397   6.967683   5.338807   2.798159   2.410300
    42  H    8.054073   7.561890   6.642939   3.404087   2.142934
    43  H    6.248387   6.735039   4.404510   3.401513   3.869626
    44  H    7.873689   7.937875   6.261553   3.883611   3.393353
    45  Br   4.530305   3.167372   4.510292   3.374376   3.574798
                   36         37         38         39         40
    36  C    0.000000
    37  C    2.791207   0.000000
    38  H    3.399529   2.148638   0.000000
    39  C    1.392796   2.414626   3.869596   0.000000
    40  H    1.085021   3.875701   4.311332   2.135224   0.000000
    41  C    2.415009   1.396910   3.396307   1.392142   3.386812
    42  H    3.876285   1.085090   2.471492   3.399723   4.960781
    43  H    2.145410   3.400601   4.954729   1.085154   2.443768
    44  H    3.398143   2.155582   4.292844   2.151637   4.278046
    45  Br   4.413929   4.690968   3.264642   5.358180   4.800859
                   41         42         43         44         45
    41  C    0.000000
    42  H    2.158220   0.000000
    43  H    2.154122   4.300318   0.000000
    44  H    1.085457   2.487219   2.483235   0.000000
    45  Br   5.475561   5.209813   6.255663   6.433803   0.000000
 Stoichiometry    C22H20BrS2(1+)
 Framework group  C1[X(C22H20BrS2)]
 Deg. of freedom   129
 Full point group                 C1      NOp   1
 Largest Abelian subgroup         C1      NOp   1
 Largest concise Abelian subgroup C1      NOp   1
                         Standard orientation:                         
 ---------------------------------------------------------------------
 Center     Atomic      Atomic             Coordinates (Angstroms)
 Number     Number       Type             X           Y           Z
 ---------------------------------------------------------------------
      1          6           0        2.700342   -1.337583   -2.380325
      2          6           0        3.590389   -2.386087   -2.144036
      3          6           0        3.896555   -2.788593   -0.846548
      4          6           0        3.312068   -2.155430    0.249647
      5          6           0        2.419271   -1.119932    0.007669
      6          6           0        2.119910   -0.701487   -1.290567
      7         16           0        0.884595    0.545142   -1.515754
      8          6           0        1.377694    1.775655   -0.348095
      9          6           0        1.685121    1.382670    0.956872
     10         16           0        1.590756   -0.339386    1.364123
     11          6           0        1.976335    2.315658    1.943349
     12          6           0        1.948186    3.667642    1.599664
     13          6           0        1.631302    4.064517    0.303352
     14          6           0        1.342113    3.122207   -0.684333
     15          1           0        1.610050    5.118869    0.050830
     16          1           0        1.092233    3.433764   -1.692647
     17          1           0        2.218097    2.005231    2.954279
     18          1           0        2.173309    4.411881    2.355153
     19          1           0        2.469358   -1.022734   -3.392451
     20          1           0        3.544637   -2.466048    1.262476
     21          1           0        4.052151   -2.887738   -2.987313
     22          1           0        4.593653   -3.602230   -0.680278
     23          6           0       -0.220813   -0.758837    1.041204
     24          1           0       -0.158542   -1.849083    1.095656
     25          6           0       -0.781605   -0.431803   -0.348423
     26          1           0       -0.711275   -1.247944   -1.050594
     27          6           0       -0.984833   -0.237669    2.272757
     28          1           0       -2.022211   -0.088983    1.969902
     29          6           0       -0.925666   -1.227409    3.430685
     30          1           0        0.102288   -1.429734    3.753330
     31          1           0       -1.468026   -0.823353    4.289744
     32          1           0       -1.393908   -2.172651    3.141150
     33          1           0       -0.603609    0.740815    2.585577
     34          6           0       -1.792597    0.605557   -0.627173
     35          6           0       -2.603916    0.420427   -1.757742
     36          6           0       -1.874495    1.812423    0.081210
     37          6           0       -3.489118    1.409123   -2.159589
     38          1           0       -2.547151   -0.516778   -2.301888
     39          6           0       -2.766325    2.802281   -0.324623
     40          1           0       -1.241240    2.006880    0.940539
     41          6           0       -3.576052    2.602887   -1.439362
     42          1           0       -4.118555    1.247035   -3.028472
     43          1           0       -2.820705    3.731954    0.232433
     44          1           0       -4.270406    3.376375   -1.752104
     45         35           0       -2.685970   -2.522141    0.270492
 ---------------------------------------------------------------------
 Rotational constants (GHZ):           0.1939187           0.1613481           0.1246583
 Standard basis: 6-31+G(d,p) (6D, 7F)
 There are   598 symmetry adapted cartesian basis functions of A   symmetry.
 There are   598 symmetry adapted basis functions of A   symmetry.
   598 basis functions,  1043 primitive gaussians,   598 cartesian basis functions
   109 alpha electrons      109 beta electrons
       nuclear repulsion energy      3091.1615079376 Hartrees.
 NAtoms=   45 NActive=   45 NUniq=   45 SFac= 1.00D+00 NAtFMM=   60 NAOKFM=F Big=F
 Integral buffers will be    131072 words long.
 Raffenetti 2 integral format.
 Two-electron integral symmetry is turned on.
 Nuclear repulsion after empirical dispersion term =     3091.1181690271 Hartrees.
 ------------------------------------------------------------------------------
 Polarizable Continuum Model (PCM)
 =================================
 Model                : PCM.
 Atomic radii         : SMD-Coulomb.
 Polarization charges : Total charges.
 Charge compensation  : None.
 Solution method      : Matrix inversion.
 Cavity type          : VdW (van der Waals Surface) (Alpha=1.000).
 Cavity algorithm     : GePol (No added spheres)
                        Default sphere list used, NSphG=   45.
                        Lebedev-Laikov grids with approx.  5.0 points / Ang**2.
                        Smoothing algorithm: York/Karplus (Gamma=1.0000).
                        Polarization charges: spherical gaussians, with
                                              point-specific exponents (IZeta= 3).
                        Self-potential: point-specific (ISelfS= 7).
                        Self-field    : sphere-specific E.n sum rule (ISelfD= 2).
 1st derivatives      : Analytical E(r).r(x)/FMM algorithm (CHGder, D1EAlg=3).
                        Cavity 1st derivative terms included.
 Solvent              : Dichloromethane, Eps=   8.930000 Eps(inf)=   2.028346
 ------------------------------------------------------------------------------
 ------------------------------------------------------------------------------
 Atomic radii for non-electrostatic terms: SMD-CDS.
 ------------------------------------------------------------------------------
 Nuclear repulsion after PCM non-electrostatic terms =     3091.1024389597 Hartrees.
 One-electron integrals computed using PRISM.
 NBasis=   598 RedAO= T EigKep=  1.06D-06  NBF=   598
 NBsUse=   594 1.00D-06 EigRej=  9.95D-07 NBFU=   594
 Initial guess from the checkpoint file:  "/home/osl/gaussian/scratch/Gau-1508012.chk"
 B after Tr=     0.000000    0.000000    0.000000
         Rot=    0.999971   -0.004315    0.006220    0.000574 Ang=  -0.87 deg.
 ExpMin= 3.50D-02 ExpMax= 5.74D+05 ExpMxC= 5.74D+03 IAcc=3 IRadAn=         5 AccDes= 0.00D+00
 Harris functional with IExCor= 4639 and IRadAn=       5 diagonalized for initial guess.
 HarFok:  IExCor= 4639 AccDes= 0.00D+00 IRadAn=         5 IDoV= 1 UseB2=F ITyADJ=14
 ICtDFT=  3500011 ScaDFX=  1.000000  1.000000  1.000000  1.000000
 FoFCou: FMM=F IPFlag=           0 FMFlag=      100000 FMFlg1=           0
         NFxFlg=           0 DoJE=T BraDBF=F KetDBF=T FulRan=T
         wScrn=  0.000000 ICntrl=       500 IOpCl=  0 I1Cent=   200000004 NGrid=           0
         NMat0=    1 NMatS0=      1 NMatT0=    0 NMatD0=    1 NMtDS0=    0 NMtDT0=    0
 Petite list used in FoFCou.
 Requested convergence on RMS density matrix=1.00D-08 within 128 cycles.
 Requested convergence on MAX density matrix=1.00D-06.
 Requested convergence on             energy=1.00D-06.
 No special actions if energy rises.
 Inv3:  Mode=1 IEnd=    32689803.
 Iteration    1 A*A^-1 deviation from unit magnitude is 3.55D-15 for    383.
 Iteration    1 A*A^-1 deviation from orthogonality  is 2.22D-15 for   2381    345.
 Iteration    1 A^-1*A deviation from unit magnitude is 3.55D-15 for   1894.
 Iteration    1 A^-1*A deviation from orthogonality  is 6.99D-15 for   2601   2545.
 Error on total polarization charges =  0.05077
 SCF Done:  E(RwB97XD) =  -4218.04779062     A.U. after   18 cycles
            NFock= 18  Conv=0.96D-08     -V/T= 2.0064
 SMD-CDS (non-electrostatic) energy       (kcal/mol) =      -9.87
 (included in total energy above)
 D1PCM: PCM CHGder 1st derivatives, ID1Alg=3 FixD1E=F DoIter=F DoCFld=F I1PDM=0.
 Calling FoFJK, ICntrl=      2127 FMM=F ISym2X=0 I1Cent= 0 IOpClX= 0 NMat=1 NMatS=1 NMatT=0.
 ***** Axes restored to original set *****
 -------------------------------------------------------------------
 Center     Atomic                   Forces (Hartrees/Bohr)
 Number     Number              X              Y              Z
 -------------------------------------------------------------------
      1        6           0.000296798    0.000420173    0.000135982
      2        6           0.000273838    0.000156154   -0.000086095
      3        6          -0.000067395   -0.000031132    0.000021659
      4        6           0.000309987    0.000254535   -0.000021985
      5        6           0.000232868   -0.000035475   -0.000101366
      6        6          -0.000598894   -0.000923210    0.000273829
      7       16           0.001400226    0.000132980   -0.002200989
      8        6          -0.000818037    0.000265047    0.000280585
      9        6          -0.000073859    0.000017875    0.000066966
     10       16          -0.000574333    0.000386607    0.000708656
     11        6           0.000650556    0.000046376   -0.000319298
     12        6          -0.000085460   -0.000017407    0.000181479
     13        6           0.000207085   -0.000094936   -0.000155745
     14        6           0.000157503    0.000026050    0.000098631
     15        1          -0.000024905    0.000062433    0.000027998
     16        1          -0.000021623   -0.000080479   -0.000201449
     17        1          -0.000086162   -0.000228921    0.000068466
     18        1          -0.000030409   -0.000049352    0.000070988
     19        1          -0.000224395   -0.000137339   -0.000070442
     20        1          -0.000058567   -0.000169405    0.000141003
     21        1           0.000005735    0.000038102   -0.000021827
     22        1           0.000014355    0.000033881   -0.000037940
     23        6          -0.001812728   -0.002890013    0.001794245
     24        1          -0.000406611   -0.000080692   -0.000854437
     25        6           0.007566054    0.010493660   -0.000258670
     26        1          -0.005250048   -0.005205550    0.001170992
     27        6           0.000196592   -0.000325655   -0.000019773
     28        1          -0.000005680   -0.001044198    0.000318577
     29        6           0.000659137    0.000181203    0.000059219
     30        1          -0.000049873    0.000019961    0.000061510
     31        1          -0.000001543   -0.000086304    0.000003063
     32        1           0.000112255   -0.000058544   -0.000015809
     33        1          -0.000668745    0.000347708   -0.000471270
     34        6          -0.001201837   -0.001475531    0.000411152
     35        6          -0.000593299   -0.000267858   -0.000321634
     36        6          -0.000106372    0.000723676   -0.000081059
     37        6          -0.000012819   -0.000168701    0.000114847
     38        1          -0.000026248   -0.000029482   -0.000215796
     39        6           0.000330002   -0.000061660    0.000200068
     40        1          -0.000077567   -0.000275700   -0.000180025
     41        6          -0.000131588   -0.000119423    0.000067961
     42        1           0.000010568    0.000031165   -0.000008124
     43        1          -0.000045655   -0.000010024   -0.000000174
     44        1          -0.000053333   -0.000006938    0.000040186
     45       35           0.000684423    0.000236342   -0.000674156
 -------------------------------------------------------------------
 Cartesian Forces:  Max     0.010493660 RMS     0.001386618

 GradGradGradGradGradGradGradGradGradGradGradGradGradGradGradGradGradGrad
 Berny optimization.
 FormGI is forming the generalized inverse of G from B-inverse, IUseBI=4.
 Internal  Forces:  Max     0.002932473 RMS     0.000446208
 Search for a saddle point.
 Step number   4 out of a maximum of  270
 All quantities printed in internal units (Hartrees-Bohrs-Radians)
 Swapping is turned off.
 Update second derivatives using D2CorX and points    3    4
 ITU=  0  0  0  0
     Eigenvalues ---   -0.01426   0.00275   0.00605   0.01045   0.01227
     Eigenvalues ---    0.01361   0.01453   0.01520   0.01601   0.01649
     Eigenvalues ---    0.01738   0.01804   0.01814   0.01825   0.01879
     Eigenvalues ---    0.01893   0.02131   0.02147   0.02325   0.02341
     Eigenvalues ---    0.02363   0.02403   0.02636   0.02647   0.02659
     Eigenvalues ---    0.02712   0.02787   0.02805   0.02918   0.02927
     Eigenvalues ---    0.03044   0.03072   0.03107   0.03191   0.03566
     Eigenvalues ---    0.03858   0.03924   0.04223   0.04520   0.04685
     Eigenvalues ---    0.05300   0.06015   0.06602   0.07157   0.07526
     Eigenvalues ---    0.08156   0.09539   0.10068   0.10537   0.11000
     Eigenvalues ---    0.11013   0.11130   0.11142   0.11569   0.11760
     Eigenvalues ---    0.11930   0.12281   0.12340   0.12377   0.12447
     Eigenvalues ---    0.12488   0.12494   0.12587   0.13391   0.13800
     Eigenvalues ---    0.14123   0.14455   0.15143   0.15383   0.16392
     Eigenvalues ---    0.16545   0.17060   0.17735   0.18415   0.19220
     Eigenvalues ---    0.19310   0.19393   0.19486   0.19658   0.20498
     Eigenvalues ---    0.20844   0.21947   0.22167   0.22761   0.23547
     Eigenvalues ---    0.25729   0.27093   0.28297   0.28781   0.29294
     Eigenvalues ---    0.32071   0.32483   0.33231   0.33996   0.34220
     Eigenvalues ---    0.34524   0.34642   0.35022   0.35510   0.35892
     Eigenvalues ---    0.36526   0.36678   0.36740   0.36768   0.36869
     Eigenvalues ---    0.36941   0.36990   0.37033   0.37043   0.37061
     Eigenvalues ---    0.37211   0.37231   0.37381   0.40890   0.41613
     Eigenvalues ---    0.42962   0.42984   0.43376   0.46859   0.47503
     Eigenvalues ---    0.48244   0.48343   0.48424   0.48706   0.49337
     Eigenvalues ---    0.52091   0.52287   0.52421   0.58375
 Eigenvectors required to have negative eigenvalues:
                          R14       A55       D84       D78       D96
   1                    0.63708  -0.27496  -0.21361  -0.21286   0.20961
                          D81      D101      D100      D102      D103
   1                   -0.19990  -0.19919  -0.19505   0.17606   0.17193
 RFO step:  Lambda0=6.109108488D-04 Lambda=-9.70180109D-04.
 Linear search not attempted -- option 19 set.
 Iteration  1 RMS(Cart)=  0.03993957 RMS(Int)=  0.00051375
 Iteration  2 RMS(Cart)=  0.00081806 RMS(Int)=  0.00011760
 Iteration  3 RMS(Cart)=  0.00000055 RMS(Int)=  0.00011760
 Variable       Old X    -DE/DX   Delta X   Delta X   Delta X     New X
                                 (Linear)    (Quad)   (Total)
    R1        2.63708   0.00007   0.00000  -0.00089  -0.00091   2.63617
    R2        2.62467  -0.00008   0.00000   0.00149   0.00150   2.62617
    R3        2.05005   0.00008   0.00000   0.00034   0.00034   2.05040
    R4        2.63156   0.00003   0.00000   0.00079   0.00076   2.63232
    R5        2.04928  -0.00001   0.00000   0.00006   0.00006   2.04934
    R6        2.63491  -0.00001   0.00000  -0.00119  -0.00120   2.63371
    R7        2.04893  -0.00001   0.00000  -0.00006  -0.00006   2.04887
    R8        2.62386   0.00013   0.00000   0.00178   0.00181   2.62567
    R9        2.04963   0.00017   0.00000   0.00069   0.00069   2.05032
   R10        2.63895   0.00011   0.00000   0.00034   0.00035   2.63930
   R11        3.34629   0.00023   0.00000  -0.00073  -0.00064   3.34565
   R12        3.34369   0.00020   0.00000  -0.00208  -0.00219   3.34150
   R13        3.33832   0.00044   0.00000   0.00174   0.00196   3.34027
   R14        4.26480   0.00127   0.00000   0.18876   0.18867   4.45347
   R15        2.64014   0.00036   0.00000   0.00133   0.00149   2.64163
   R16        2.62361  -0.00009   0.00000   0.00113   0.00114   2.62475
   R17        3.34873  -0.00008   0.00000  -0.00270  -0.00276   3.34597
   R18        2.62421  -0.00030   0.00000   0.00083   0.00081   2.62502
   R19        3.56653   0.00000   0.00000   0.00291   0.00290   3.56943
   R20        2.63667  -0.00008   0.00000  -0.00152  -0.00153   2.63515
   R21        2.04998   0.00009   0.00000   0.00030   0.00030   2.05028
   R22        2.63096   0.00022   0.00000   0.00085   0.00085   2.63182
   R23        2.04871   0.00001   0.00000  -0.00003  -0.00003   2.04868
   R24        2.63690   0.00011   0.00000  -0.00030  -0.00029   2.63661
   R25        2.04918   0.00006   0.00000   0.00033   0.00033   2.04951
   R26        2.04946   0.00018   0.00000   0.00058   0.00058   2.05004
   R27        2.06619  -0.00005   0.00000  -0.00093  -0.00093   2.06525
   R28        2.89844   0.00058   0.00000  -0.00990  -0.01004   2.88840
   R29        2.91046  -0.00043   0.00000  -0.00156  -0.00156   2.90890
   R30        2.03887   0.00293   0.00000   0.00357   0.00357   2.04244
   R31        2.78754   0.00038   0.00000  -0.01646  -0.01646   2.77108
   R32        5.09465  -0.00094   0.00000  -0.04046  -0.04046   5.05419
   R33        2.06143  -0.00009   0.00000   0.00073   0.00073   2.06216
   R34        2.88075   0.00013   0.00000   0.00045   0.00045   2.88121
   R35        2.07062   0.00004   0.00000  -0.00068  -0.00068   2.06994
   R36        2.07158  -0.00004   0.00000  -0.00034  -0.00034   2.07124
   R37        2.06612  -0.00002   0.00000  -0.00012  -0.00012   2.06600
   R38        2.06713   0.00002   0.00000   0.00049   0.00049   2.06761
   R39        2.65283   0.00075   0.00000   0.00507   0.00508   2.65791
   R40        2.64902   0.00013   0.00000   0.00139   0.00140   2.65041
   R41        2.62024  -0.00015   0.00000  -0.00219  -0.00219   2.61805
   R42        2.05074   0.00014   0.00000   0.00044   0.00044   2.05118
   R43        2.63200  -0.00026   0.00000  -0.00097  -0.00097   2.63103
   R44        2.05039  -0.00027   0.00000  -0.00151  -0.00151   2.04888
   R45        2.63978   0.00005   0.00000   0.00121   0.00120   2.64097
   R46        2.05052   0.00000   0.00000  -0.00004  -0.00004   2.05048
   R47        2.63077   0.00016   0.00000   0.00002   0.00001   2.63078
   R48        2.05064  -0.00001   0.00000  -0.00013  -0.00013   2.05052
   R49        2.05122   0.00002   0.00000   0.00007   0.00007   2.05129
    A1        2.06894   0.00007   0.00000   0.00308   0.00310   2.07204
    A2        2.10812  -0.00001   0.00000  -0.00056  -0.00057   2.10755
    A3        2.10612  -0.00006   0.00000  -0.00253  -0.00254   2.10358
    A4        2.11199  -0.00002   0.00000  -0.00035  -0.00037   2.11162
    A5        2.08000   0.00000   0.00000   0.00009   0.00010   2.08010
    A6        2.09117   0.00002   0.00000   0.00025   0.00026   2.09143
    A7        2.10492   0.00002   0.00000  -0.00104  -0.00104   2.10388
    A8        2.09571  -0.00002   0.00000   0.00041   0.00041   2.09612
    A9        2.08255   0.00000   0.00000   0.00064   0.00064   2.08319
   A10        2.06143  -0.00003   0.00000   0.00070   0.00075   2.06218
   A11        2.11089   0.00001   0.00000   0.00029   0.00026   2.11115
   A12        2.11086   0.00002   0.00000  -0.00100  -0.00102   2.10984
   A13        2.12154   0.00002   0.00000   0.00153   0.00146   2.12300
   A14        2.08988  -0.00025   0.00000  -0.00532  -0.00552   2.08436
   A15        2.07117   0.00024   0.00000   0.00428   0.00445   2.07562
   A16        2.09740  -0.00005   0.00000  -0.00394  -0.00392   2.09348
   A17        2.11131  -0.00001   0.00000  -0.00210  -0.00220   2.10910
   A18        2.07041   0.00009   0.00000   0.00743   0.00739   2.07781
   A19        1.78417  -0.00026   0.00000  -0.00206  -0.00225   1.78192
   A20        1.71593   0.00010   0.00000  -0.00656  -0.00677   1.70916
   A21        1.73729  -0.00070   0.00000  -0.03053  -0.03061   1.70668
   A22        2.07474   0.00006   0.00000   0.00566   0.00581   2.08054
   A23        2.10407   0.00007   0.00000  -0.00031  -0.00038   2.10369
   A24        2.09980  -0.00011   0.00000  -0.00492  -0.00501   2.09479
   A25        2.06723   0.00019   0.00000   0.00540   0.00529   2.07252
   A26        2.11845   0.00015   0.00000   0.00233   0.00238   2.12083
   A27        2.09533  -0.00033   0.00000  -0.00736  -0.00731   2.08802
   A28        1.80020  -0.00037   0.00000  -0.00201  -0.00214   1.79805
   A29        1.79268   0.00047   0.00000   0.01075   0.01093   1.80361
   A30        1.80058   0.00013   0.00000   0.01212   0.01184   1.81242
   A31        2.06213   0.00000   0.00000   0.00121   0.00118   2.06331
   A32        2.11353  -0.00020   0.00000  -0.00309  -0.00309   2.11044
   A33        2.10753   0.00020   0.00000   0.00188   0.00189   2.10941
   A34        2.10617  -0.00005   0.00000  -0.00222  -0.00222   2.10395
   A35        2.08214  -0.00004   0.00000   0.00079   0.00079   2.08292
   A36        2.09488   0.00009   0.00000   0.00143   0.00143   2.09631
   A37        2.11031   0.00006   0.00000   0.00071   0.00073   2.11104
   A38        2.09261  -0.00006   0.00000  -0.00067  -0.00068   2.09193
   A39        2.08026   0.00000   0.00000  -0.00004  -0.00005   2.08021
   A40        2.06944  -0.00006   0.00000   0.00288   0.00290   2.07235
   A41        2.10563  -0.00011   0.00000  -0.00331  -0.00332   2.10230
   A42        2.10811   0.00016   0.00000   0.00044   0.00042   2.10854
   A43        1.72989   0.00024   0.00000  -0.00139  -0.00146   1.72843
   A44        2.04719  -0.00047   0.00000   0.00785   0.00754   2.05474
   A45        1.83810   0.00004   0.00000  -0.00212  -0.00175   1.83635
   A46        1.85308   0.00003   0.00000  -0.00299  -0.00275   1.85033
   A47        1.90270  -0.00045   0.00000   0.00221   0.00213   1.90484
   A48        2.06116   0.00054   0.00000  -0.00332  -0.00346   2.05770
   A49        1.86606   0.00046   0.00000  -0.01682  -0.01691   1.84914
   A50        1.51346   0.00102   0.00000  -0.03293  -0.03272   1.48074
   A51        1.67482   0.00053   0.00000  -0.00920  -0.00904   1.66578
   A52        1.98725  -0.00058   0.00000   0.00638   0.00565   1.99289
   A53        2.17943   0.00056   0.00000   0.01770   0.01734   2.19677
   A54        2.04166  -0.00087   0.00000  -0.00141  -0.00212   2.03955
   A55        1.56166   0.00165   0.00000  -0.03351  -0.03351   1.52815
   A56        1.87116   0.00010   0.00000  -0.00714  -0.00714   1.86402
   A57        1.94812  -0.00063   0.00000  -0.00299  -0.00301   1.94511
   A58        1.93679   0.00033   0.00000   0.00363   0.00364   1.94043
   A59        1.91377   0.00014   0.00000   0.00027   0.00024   1.91401
   A60        1.86336  -0.00005   0.00000   0.00229   0.00230   1.86565
   A61        1.92775   0.00014   0.00000   0.00381   0.00381   1.93157
   A62        1.96036   0.00004   0.00000   0.00187   0.00187   1.96223
   A63        1.91519   0.00007   0.00000   0.00079   0.00079   1.91598
   A64        1.92130   0.00002   0.00000   0.00103   0.00103   1.92233
   A65        1.87771  -0.00006   0.00000  -0.00104  -0.00105   1.87666
   A66        1.89633  -0.00005   0.00000  -0.00082  -0.00082   1.89551
   A67        1.89123  -0.00003   0.00000  -0.00203  -0.00203   1.88920
   A68        2.04378  -0.00002   0.00000  -0.00224  -0.00233   2.04146
   A69        2.15316   0.00012   0.00000   0.00525   0.00518   2.15834
   A70        2.07916  -0.00007   0.00000  -0.00059  -0.00063   2.07853
   A71        2.10404  -0.00013   0.00000  -0.00076  -0.00074   2.10330
   A72        2.08000   0.00021   0.00000   0.00228   0.00227   2.08227
   A73        2.09888  -0.00008   0.00000  -0.00155  -0.00156   2.09732
   A74        2.09674   0.00008   0.00000   0.00039   0.00041   2.09716
   A75        2.11814  -0.00026   0.00000  -0.00255  -0.00256   2.11558
   A76        2.06816   0.00018   0.00000   0.00217   0.00216   2.07032
   A77        2.09400   0.00003   0.00000   0.00020   0.00020   2.09420
   A78        2.08965  -0.00001   0.00000   0.00049   0.00049   2.09013
   A79        2.09949  -0.00002   0.00000  -0.00069  -0.00069   2.09880
   A80        2.09897  -0.00001   0.00000  -0.00041  -0.00041   2.09857
   A81        2.08447   0.00005   0.00000   0.00099   0.00099   2.08546
   A82        2.09973  -0.00004   0.00000  -0.00057  -0.00057   2.09916
   A83        2.09330   0.00011   0.00000   0.00106   0.00105   2.09435
   A84        2.09465  -0.00007   0.00000  -0.00071  -0.00071   2.09394
   A85        2.09522  -0.00005   0.00000  -0.00035  -0.00035   2.09487
    D1       -0.00260   0.00010   0.00000   0.00035   0.00037  -0.00223
    D2       -3.13795   0.00005   0.00000   0.00215   0.00216  -3.13579
    D3        3.13459   0.00005   0.00000  -0.00110  -0.00106   3.13353
    D4       -0.00076   0.00001   0.00000   0.00071   0.00072  -0.00003
    D5       -0.01028  -0.00005   0.00000  -0.00072  -0.00074  -0.01101
    D6       -3.05376  -0.00042   0.00000  -0.01786  -0.01777  -3.07153
    D7        3.13571   0.00000   0.00000   0.00072   0.00069   3.13640
    D8        0.09222  -0.00037   0.00000  -0.01642  -0.01634   0.07588
    D9        0.00668  -0.00006   0.00000  -0.00053  -0.00054   0.00615
   D10       -3.13680  -0.00004   0.00000   0.00213   0.00211  -3.13468
   D11       -3.14120  -0.00001   0.00000  -0.00235  -0.00233   3.13966
   D12       -0.00149   0.00001   0.00000   0.00031   0.00032  -0.00117
   D13        0.00224  -0.00003   0.00000   0.00108   0.00106   0.00329
   D14        3.13889  -0.00004   0.00000   0.00025   0.00024   3.13913
   D15       -3.13748  -0.00005   0.00000  -0.00156  -0.00158  -3.13906
   D16       -0.00083  -0.00005   0.00000  -0.00239  -0.00239  -0.00322
   D17       -0.01534   0.00008   0.00000  -0.00152  -0.00149  -0.01684
   D18        3.08866   0.00011   0.00000   0.01418   0.01415   3.10281
   D19        3.13119   0.00008   0.00000  -0.00070  -0.00068   3.13051
   D20       -0.04799   0.00012   0.00000   0.01500   0.01496  -0.03303
   D21        0.01965  -0.00004   0.00000   0.00133   0.00132   0.02097
   D22        3.06542   0.00031   0.00000   0.01756   0.01752   3.08294
   D23       -3.08474  -0.00006   0.00000  -0.01400  -0.01404  -3.09878
   D24       -0.03897   0.00029   0.00000   0.00222   0.00216  -0.03681
   D25        2.38997  -0.00029   0.00000  -0.00734  -0.00731   2.38266
   D26       -2.02563  -0.00012   0.00000   0.00840   0.00819  -2.01744
   D27       -0.78813  -0.00026   0.00000   0.00785   0.00785  -0.78028
   D28        1.07946  -0.00009   0.00000   0.02359   0.02335   1.10281
   D29       -2.38958   0.00009   0.00000   0.00308   0.00307  -2.38650
   D30        2.11835   0.00084   0.00000   0.03693   0.03699   2.15534
   D31        0.84863  -0.00027   0.00000  -0.01318  -0.01319   0.83545
   D32       -0.92662   0.00048   0.00000   0.02067   0.02073  -0.90590
   D33       -0.83733   0.00015   0.00000   0.01331   0.01330  -0.82403
   D34        2.40670  -0.00011   0.00000   0.00877   0.00872   2.41542
   D35        0.92104   0.00003   0.00000  -0.00170  -0.00174   0.91929
   D36       -2.11813  -0.00023   0.00000  -0.00623  -0.00633  -2.12445
   D37        0.93405  -0.00082   0.00000  -0.03451  -0.03432   0.89973
   D38       -1.05488  -0.00056   0.00000  -0.02985  -0.02989  -1.08477
   D39       -3.09343   0.00023   0.00000  -0.02564  -0.02561  -3.11904
   D40       -0.88074  -0.00044   0.00000  -0.02513  -0.02507  -0.90581
   D41       -2.86966  -0.00018   0.00000  -0.02047  -0.02064  -2.89031
   D42        1.37497   0.00061   0.00000  -0.01627  -0.01637   1.35860
   D43        0.01845  -0.00014   0.00000  -0.00241  -0.00246   0.01599
   D44       -3.05229  -0.00030   0.00000  -0.00822  -0.00830  -3.06058
   D45        3.05787   0.00012   0.00000   0.00239   0.00237   3.06024
   D46       -0.01287  -0.00003   0.00000  -0.00342  -0.00346  -0.01633
   D47        3.04804   0.00023   0.00000   0.00387   0.00393   3.05197
   D48       -0.09078   0.00018   0.00000  -0.00083  -0.00079  -0.09157
   D49        0.01035  -0.00004   0.00000  -0.00135  -0.00132   0.00903
   D50       -3.12847  -0.00009   0.00000  -0.00606  -0.00605  -3.13452
   D51        0.79950   0.00010   0.00000  -0.00816  -0.00821   0.79129
   D52       -1.06209  -0.00032   0.00000  -0.02288  -0.02303  -1.08512
   D53       -2.41198   0.00028   0.00000  -0.00203  -0.00209  -2.41407
   D54        2.00961  -0.00015   0.00000  -0.01675  -0.01691   1.99270
   D55        0.00542   0.00012   0.00000   0.00655   0.00659   0.01201
   D56       -3.13753  -0.00001   0.00000   0.00129   0.00131  -3.13622
   D57       -3.06419  -0.00006   0.00000   0.00014   0.00020  -3.06399
   D58        0.07604  -0.00019   0.00000  -0.00513  -0.00508   0.07096
   D59        1.06946  -0.00019   0.00000  -0.02872  -0.02898   1.04049
   D60       -0.91313  -0.00019   0.00000  -0.02741  -0.02778  -0.94091
   D61        3.03667  -0.00058   0.00000  -0.02746  -0.02772   3.00895
   D62        2.93676  -0.00040   0.00000  -0.02378  -0.02401   2.91275
   D63        0.95416  -0.00040   0.00000  -0.02247  -0.02281   0.93135
   D64       -1.37922  -0.00079   0.00000  -0.02252  -0.02275  -1.40198
   D65        0.00416  -0.00014   0.00000  -0.00499  -0.00498  -0.00082
   D66       -3.14077  -0.00010   0.00000  -0.00431  -0.00432   3.13809
   D67       -3.13607  -0.00001   0.00000   0.00026   0.00030  -3.13578
   D68        0.00218   0.00003   0.00000   0.00094   0.00096   0.00313
   D69       -0.00648   0.00007   0.00000   0.00035   0.00034  -0.00614
   D70        3.13819   0.00005   0.00000   0.00149   0.00149   3.13968
   D71        3.13848   0.00003   0.00000  -0.00033  -0.00032   3.13815
   D72       -0.00003   0.00001   0.00000   0.00081   0.00083   0.00079
   D73       -0.00087   0.00002   0.00000   0.00284   0.00284   0.00197
   D74        3.13795   0.00007   0.00000   0.00754   0.00757  -3.13766
   D75        3.13766   0.00003   0.00000   0.00171   0.00170   3.13936
   D76       -0.00671   0.00009   0.00000   0.00641   0.00643  -0.00028
   D77       -0.03046   0.00063   0.00000   0.03502   0.03468   0.00422
   D78        1.60944   0.00182   0.00000  -0.00831  -0.00862   1.60082
   D79       -1.95269  -0.00080   0.00000   0.05154   0.05159  -1.90109
   D80       -1.94316   0.00055   0.00000   0.03482   0.03457  -1.90859
   D81       -0.30327   0.00173   0.00000  -0.00851  -0.00872  -0.31199
   D82        2.41779  -0.00089   0.00000   0.05134   0.05149   2.46928
   D83        2.19947   0.00075   0.00000   0.03663   0.03636   2.23582
   D84       -2.44383   0.00194   0.00000  -0.00671  -0.00694  -2.45076
   D85        0.27724  -0.00068   0.00000   0.05314   0.05327   0.33051
   D86        2.75084   0.00064   0.00000   0.04586   0.04577   2.79661
   D87       -1.43629   0.00050   0.00000   0.03988   0.03981  -1.39648
   D88        0.72217   0.00047   0.00000   0.04532   0.04523   0.76740
   D89       -1.69010   0.00076   0.00000   0.04422   0.04417  -1.64593
   D90        0.40595   0.00062   0.00000   0.03824   0.03821   0.44416
   D91        2.56441   0.00058   0.00000   0.04367   0.04364   2.60805
   D92        0.42519   0.00081   0.00000   0.03962   0.03973   0.46492
   D93        2.52125   0.00067   0.00000   0.03364   0.03377   2.55502
   D94       -1.60348   0.00064   0.00000   0.03907   0.03920  -1.56428
   D95        3.13587  -0.00014   0.00000  -0.00501  -0.00518   3.13069
   D96        1.26738  -0.00106   0.00000   0.02760   0.02755   1.29493
   D97       -1.48891   0.00098   0.00000  -0.03197  -0.03174  -1.52065
   D98        1.59328   0.00029   0.00000  -0.00546  -0.00518   1.58810
   D99       -1.41940   0.00009   0.00000  -0.02743  -0.02718  -1.44657
   D100      -2.67532   0.00158   0.00000  -0.02694  -0.02710  -2.70242
   D101       0.59518   0.00138   0.00000  -0.04891  -0.04909   0.54609
   D102       0.03399  -0.00104   0.00000   0.03644   0.03636   0.07035
   D103      -2.97869  -0.00124   0.00000   0.01447   0.01437  -2.96432
   D104       1.04424   0.00013   0.00000   0.01400   0.01400   1.05824
   D105       3.13197   0.00013   0.00000   0.01443   0.01443  -3.13679
   D106      -1.07129   0.00015   0.00000   0.01306   0.01306  -1.05823
   D107       3.11507  -0.00005   0.00000   0.00343   0.00343   3.11850
   D108      -1.08039  -0.00005   0.00000   0.00386   0.00386  -1.07653
   D109       0.99954  -0.00003   0.00000   0.00249   0.00249   1.00203
   D110      -1.11932   0.00005   0.00000   0.00867   0.00867  -1.11065
   D111       0.96841   0.00005   0.00000   0.00910   0.00910   0.97751
   D112       3.04834   0.00008   0.00000   0.00773   0.00773   3.05607
   D113      -3.03415  -0.00031   0.00000  -0.02712  -0.02707  -3.06122
   D114       0.13203  -0.00024   0.00000  -0.02531  -0.02526   0.10677
   D115      -0.01578  -0.00010   0.00000  -0.00565  -0.00566  -0.02144
   D116      -3.13278  -0.00003   0.00000  -0.00385  -0.00386  -3.13664
   D117       3.02751   0.00029   0.00000   0.02641   0.02644   3.05395
   D118      -0.09602   0.00015   0.00000   0.02579   0.02581  -0.07021
   D119       0.01730   0.00008   0.00000   0.00411   0.00411   0.02142
   D120      -3.10623  -0.00006   0.00000   0.00349   0.00348  -3.10274
   D121       0.00301   0.00003   0.00000   0.00167   0.00169   0.00469
   D122      -3.12867   0.00004   0.00000   0.00235   0.00236  -3.12631
   D123       3.11974  -0.00004   0.00000  -0.00010  -0.00008   3.11967
   D124      -0.01194  -0.00003   0.00000   0.00058   0.00059  -0.01134
   D125      -0.00615   0.00001   0.00000   0.00139   0.00140  -0.00475
   D126       3.14100  -0.00007   0.00000  -0.00130  -0.00130   3.13969
   D127       3.11789   0.00014   0.00000   0.00195   0.00196   3.11986
   D128      -0.01815   0.00006   0.00000  -0.00074  -0.00074  -0.01888
   D129       0.00838   0.00006   0.00000   0.00391   0.00391   0.01229
   D130      -3.13920   0.00003   0.00000   0.00276   0.00276  -3.13644
   D131       3.14000   0.00005   0.00000   0.00323   0.00324  -3.13994
   D132      -0.00758   0.00003   0.00000   0.00209   0.00209  -0.00549
   D133      -0.00681  -0.00008   0.00000  -0.00545  -0.00546  -0.01227
   D134       3.14077  -0.00005   0.00000  -0.00430  -0.00431   3.13647
   D135       3.12918   0.00000   0.00000  -0.00273  -0.00273   3.12645
   D136      -0.00642   0.00003   0.00000  -0.00158  -0.00158  -0.00800
         Item               Value     Threshold  Converged?
 Maximum Force            0.002932     0.000450     NO 
 RMS     Force            0.000446     0.000300     NO 
 Maximum Displacement     0.192909     0.001800     NO 
 RMS     Displacement     0.039950     0.001200     NO 
 Predicted change in Energy=-1.929823D-04
 GradGradGradGradGradGradGradGradGradGradGradGradGradGradGradGradGradGrad

                          Input orientation:                          
 ---------------------------------------------------------------------
 Center     Atomic      Atomic             Coordinates (Angstroms)
 Number     Number       Type             X           Y           Z
 ---------------------------------------------------------------------
      1          6           0        2.778570   -1.139064   -2.420207
      2          6           0        3.784322   -2.072180   -2.167630
      3          6           0        4.149785   -2.397390   -0.863397
      4          6           0        3.510271   -1.799906    0.221237
      5          6           0        2.501832   -0.879842   -0.037764
      6          6           0        2.140566   -0.536700   -1.342523
      7         16           0        0.787933    0.573854   -1.595011
      8          6           0        1.163816    1.878729   -0.463460
      9          6           0        1.530320    1.560381    0.847427
     10         16           0        1.626760   -0.144808    1.314432
     11          6           0        1.743246    2.547016    1.801796
     12          6           0        1.567693    3.877993    1.424703
     13          6           0        1.189851    4.201181    0.123784
     14          6           0        0.985564    3.205872   -0.832406
     15          1           0        1.054733    5.240025   -0.156946
     16          1           0        0.694795    3.460460   -1.846065
     17          1           0        2.032293    2.289206    2.815266
     18          1           0        1.725865    4.662610    2.155908
     19          1           0        2.502041   -0.883071   -3.437690
     20          1           0        3.787949   -2.049875    1.239862
     21          1           0        4.290900   -2.542790   -3.003072
     22          1           0        4.937910   -3.119952   -0.683696
     23          6           0       -0.138607   -0.776530    1.085962
     24          1           0        0.053756   -1.850413    1.150521
     25          6           0       -0.805640   -0.548363   -0.270225
     26          1           0       -0.672847   -1.360275   -0.971165
     27          6           0       -0.896361   -0.322855    2.346721
     28          1           0       -1.959461   -0.347383    2.101692
     29          6           0       -0.620249   -1.248463    3.526394
     30          1           0        0.441612   -1.276127    3.796603
     31          1           0       -1.174400   -0.904743    4.403912
     32          1           0       -0.947315   -2.265829    3.291616
     33          1           0       -0.652675    0.713775    2.603319
     34          6           0       -1.898889    0.390122   -0.542908
     35          6           0       -2.729081    0.100639   -1.640742
     36          6           0       -2.074947    1.599663    0.144932
     37          6           0       -3.724311    0.985551   -2.022596
     38          1           0       -2.598925   -0.836508   -2.172711
     39          6           0       -3.076641    2.485474   -0.242878
     40          1           0       -1.431319    1.873837    0.973250
     41          6           0       -3.905572    2.179122   -1.318564
     42          1           0       -4.367025    0.743342   -2.862613
     43          1           0       -3.204351    3.417399    0.298066
     44          1           0       -4.688532    2.870065   -1.614987
     45         35           0       -2.449954   -2.744214    0.471018
 ---------------------------------------------------------------------
                    Distance matrix (angstroms):
                    1          2          3          4          5
     1  C    0.000000
     2  C    1.395004   0.000000
     3  C    2.426370   1.392964   0.000000
     4  C    2.819455   2.419902   1.393699   0.000000
     5  C    2.412428   2.757313   2.387545   1.389442   0.000000
     6  C    1.389710   2.395920   2.780053   2.432515   1.396658
     7  S    2.752757   4.038283   4.545943   4.042848   2.734172
     8  C    3.942508   5.037949   5.230789   4.416675   3.095354
     9  C    4.418434   5.231309   5.045044   3.950171   2.771658
    10  S    4.032709   4.527095   4.022776   2.735332   1.770441
    11  C    5.699508   6.423340   6.110796   4.951391   3.962674
    12  C    6.435870   7.295400   7.161217   6.120496   5.064427
    13  C    6.124878   7.164978   7.299101   6.434819   5.250160
    14  C    4.961295   6.121576   6.435045   5.704570   4.429851
    15  H    6.984750   8.059891   8.270944   7.465475   6.289759
    16  H    5.082064   6.344973   6.871462   6.314435   5.037216
    17  H    6.302391   6.849857   6.323014   5.063026   4.289885
    18  H    7.463809   8.263633   8.052031   6.977906   6.011081
    19  H    1.085023   2.161314   3.411042   3.904467   3.399927
    20  H    3.904423   3.407567   2.162265   1.084982   2.157638
    21  H    2.144136   1.084462   2.149247   3.399621   3.841771
    22  H    3.406190   2.151895   1.084218   2.144662   3.371913
    23  C    4.575432   5.258702   4.981717   3.887077   2.871473
    24  H    4.547607   4.997642   4.597010   3.579611   2.889136
    25  C    4.221127   5.195182   5.322311   4.520507   3.332160
    26  H    3.749792   4.669549   4.934065   4.371908   3.343746
    27  C    6.074118   6.734114   6.330256   5.110554   4.188522
    28  H    6.597217   7.361595   7.093460   5.963548   4.976337
    29  C    6.850255   7.245734   6.583580   5.318773   4.752525
    30  H    6.642957   6.883275   6.059982   4.740702   4.370803
    31  H    7.889834   8.314866   7.636720   6.343677   5.765744
    32  H    6.912072   7.226981   6.577376   5.432715   4.990225
    33  H    6.359423   7.085932   6.690373   5.415074   4.412012
    34  C    5.267000   6.403244   6.667788   5.885504   4.608072
    35  C    5.699005   6.886448   7.359566   6.782961   5.558177
    36  C    6.134916   7.291187   7.465953   6.538926   5.208476
    37  C    6.852704   8.108657   8.648088   8.070486   6.795889
    38  H    5.391684   6.501750   7.049521   6.631848   5.529702
    39  C    7.222294   8.458705   8.743491   7.871931   6.518188
    40  H    6.190016   7.255280   7.263978   6.203324   4.906585
    41  C    7.543324   8.827737   9.275797   8.555605   7.214744
    42  H    7.402615   8.651856   9.295005   8.833461   7.602348
    43  H    7.996606   9.222618   9.446909   8.503665   7.151194
    44  H    8.513467   9.824482  10.316338   9.612530   8.261402
    45  Br   6.186530   6.802961   6.742218   6.039734   5.315536
                    6          7          8          9         10
     6  C    0.000000
     7  S    1.768246   0.000000
     8  C    2.749743   1.767596   0.000000
     9  C    3.092900   2.736764   1.397889   0.000000
    10  S    2.734408   3.112067   2.733116   1.770611   0.000000
    11  C    4.421980   4.042807   2.431816   1.389103   2.738067
    12  C    5.241682   4.543570   2.779448   2.388717   4.024745
    13  C    5.049894   4.034017   2.395687   2.759240   4.527268
    14  C    3.949822   2.747388   1.388957   2.413760   4.030769
    15  H    5.996263   4.890026   3.377004   3.843790   5.611470
    16  H    4.280314   2.898999   2.152544   3.400485   4.884184
    17  H    5.028387   4.892995   3.416546   2.157673   2.888145
    18  H    6.280432   5.627347   3.863545   3.372564   4.881514
    19  H    2.154150   2.907965   4.273690   5.027616   4.888130
    20  H    3.416472   4.890864   5.022082   4.276078   2.881940
    21  H    3.377241   4.895598   5.981481   6.267627   5.611488
    22  H    3.864243   5.630009   6.267304   5.988449   4.879315
    23  C    3.339115   3.141597   3.338775   2.881557   1.888860
    24  H    3.506549   3.735510   4.212324   3.729024   2.326004
    25  C    3.135297   2.356673   3.131594   3.339559   2.930966
    26  H    2.954907   2.502782   3.757958   4.085518   3.462587
    27  C    4.783218   4.379291   4.121701   3.418076   2.731933
    28  H    5.358049   4.697071   4.614158   4.170290   3.677200
    29  C    5.642256   5.615390   5.374119   4.437501   3.340640
    30  H    5.462949   5.710680   5.350031   4.234230   2.974160
    31  H    6.644244   6.482599   6.075055   5.103033   4.238973
    32  H    5.830964   5.912192   5.977862   5.172293   3.877350
    33  H    4.993551   4.440822   3.749919   2.926664   2.755760
    34  C    4.220851   2.891313   3.406234   3.880981   4.020705
    35  C    4.920223   3.549002   4.438721   5.144349   5.269407
    36  C    4.954505   3.503679   3.307205   3.673281   4.256001
    37  C    6.097256   4.551118   5.207923   6.014866   6.406827
    38  H    4.820983   3.713983   4.944925   5.649511   5.522231
    39  C    6.128785   4.518571   4.289321   4.823759   5.609418
    40  H    4.892020   3.634694   2.966292   2.980837   3.680106
    41  C    6.628125   4.968128   5.149771   5.884155   6.552863
    42  H    6.804258   5.311227   6.134757   7.015028   7.359482
    43  H    6.847961   5.254314   4.693433   5.115410   6.087852
    44  H    7.636548   5.938405   6.046383   6.815634   7.586426
    45  Br   5.406933   5.075624   5.941733   5.874844   4.907937
                   11         12         13         14         15
    11  C    0.000000
    12  C    1.394459   0.000000
    13  C    2.420379   1.392697   0.000000
    14  C    2.819076   2.425935   1.395232   0.000000
    15  H    3.400444   2.149389   1.084556   2.144483   0.000000
    16  H    3.903911   3.410896   2.161956   1.084835   2.479824
    17  H    1.084959   2.161889   3.407262   3.904027   4.300814
    18  H    2.145096   1.084114   2.151687   3.405900   2.476514
    19  H    6.308207   6.869032   6.344726   5.080026   7.095793
    20  H    5.062409   6.332718   6.860863   6.306388   7.909752
    21  H    7.448719   8.261204   8.054494   6.977403   8.896370
    22  H    6.964055   8.048288   8.264318   7.460509   9.232861
    23  C    3.885839   4.968982   5.241011   4.561077   6.258419
    24  H    4.755620   5.931426   6.242331   5.510561   7.279130
    25  C    4.513476   5.300766   5.166759   4.197468   6.081057
    26  H    5.365980   6.180587   5.966436   4.859967   6.871059
    27  C    3.937084   4.956693   5.455331   5.108855   6.404744
    28  H    4.709303   5.545533   5.875350   5.468796   6.738393
    29  C    4.792286   5.956907   6.674791   6.435749   7.646766
    30  H    4.504434   5.784368   6.637045   6.466213   7.646352
    31  H    5.215201   6.266524   7.069629   6.998688   7.970486
    32  H    5.711581   6.896171   7.511648   7.119205   8.499330
    33  H    3.121482   4.041218   4.658862   4.549569   5.569671
    34  C    4.838903   5.296596   4.950653   4.041327   5.691608
    35  C    6.151223   6.490579   5.940204   4.908611   6.552266
    36  C    4.268639   4.483015   4.174596   3.591911   4.810225
    37  C    6.852615   6.946611   6.252697   5.341283   6.664868
    38  H    6.789654   7.247663   6.708728   5.566491   7.371349
    39  C    5.236009   5.127355   4.613139   4.167496   4.966205
    40  H    3.349257   3.635178   3.606751   3.297883   4.334630
    41  C    6.463833   6.353606   5.668548   5.021332   5.943325
    42  H    7.895908   7.964169   7.194032   6.231854   7.545612
    43  H    5.243805   4.924821   4.466957   4.344893   4.654976
    44  H    7.290167   7.028228   6.273005   5.737645   6.381825
    45  Br   6.881207   7.804141   7.849029   6.993226   8.742152
                   16         17         18         19         20
    16  H    0.000000
    17  H    4.988862   0.000000
    18  H    4.303959   2.482277   0.000000
    19  H    4.966454   7.027337   7.914883   0.000000
    20  H    7.032377   4.938810   7.081581   4.989437   0.000000
    21  H    7.092929   7.893195   9.225631   2.478624   4.300977
    22  H    7.915614   7.067130   8.885317   4.303670   2.483455
    23  C    5.219523   4.135460   5.848528   5.239065   4.130731
    24  H    6.131544   4.880822   6.798987   5.289757   3.740583
    25  C    4.561276   5.062205   6.280835   4.591908   5.063197
    26  H    5.086785   5.913844   7.197747   4.048627   5.026220
    27  C    5.867257   3.952140   5.636253   6.732190   5.113755
    28  H    6.093401   4.836827   6.219695   7.132792   6.055903
    29  C    7.264062   4.478480   6.505633   7.640725   5.030179
    30  H    7.371503   4.025529   6.293630   7.532254   4.281773
    31  H    7.849274   4.796665   6.667870   8.660683   5.995620
    32  H    7.866554   5.463819   7.512589   7.687239   5.165178
    33  H    5.399719   3.120250   4.631514   6.999710   5.405175
    34  C    4.225209   5.507999   6.219052   5.419314   6.439875
    35  C    4.801404   6.878700   7.421097   5.617948   7.442733
    36  C    3.885628   4.947280   5.279379   6.320440   6.992249
    37  C    5.068021   7.631705   7.790063   6.652947   8.734500
    38  H    5.423949   7.489873   8.226850   5.255682   7.342348
    39  C    4.212426   5.957514   5.792941   7.257796   8.360054
    40  H    3.871210   3.944891   4.375356   6.521369   6.535087
    41  C    4.804525   7.235946   7.067726   7.411155   9.144409
    42  H    5.834220   8.693634   8.813032   7.082372   9.546516
    43  H    4.449999   5.918747   5.413794   8.063053   8.925823
    44  H    5.420532   8.070566   7.653585   8.313400  10.208168
    45  Br   7.331868   7.135919   8.668181   6.577546   6.323342
                   21         22         23         24         25
    21  H    0.000000
    22  H    2.476134   0.000000
    23  C    6.281752   5.864669   0.000000
    24  H    5.973701   5.369454   1.092885   0.000000
    25  C    6.117264   6.306536   1.528475   2.110075   0.000000
    26  H    5.492337   5.887248   2.204075   2.295592   1.080811
    27  C    7.775350   7.144640   1.539325   2.160335   2.628210
    28  H    8.363339   7.938467   2.128705   2.686423   2.645314
    29  C    8.272158   7.219450   2.531878   2.541928   3.865077
    30  H    7.915619   6.609800   2.816704   2.735322   4.315596
    31  H    9.349659   8.255377   3.478232   3.603778   4.702186
    32  H    8.193821   7.153217   2.781533   2.399792   3.956826
    33  H    8.153267   7.533695   2.188069   3.030632   3.142236
    34  C    7.277903   7.686499   2.667000   3.420604   1.466392
    35  C    7.623896   8.370836   3.861981   4.397947   2.449316
    36  C    8.221548   8.493618   3.206438   4.176795   2.529330
    37  C    8.812158   9.678940   5.062148   5.690796   3.733944
    38  H    7.146369   8.014684   4.083591   4.371338   2.630276
    39  C    9.337171   9.790206   4.586777   5.526379   3.789771
    40  H    8.249941   8.261385   2.950975   4.013342   2.793700
    41  C    9.608130  10.329105   5.357952   6.165210   4.260020
    42  H    9.261645  10.307984   5.981703   6.509694   4.590473
    43  H   10.129173  10.487956   5.254389   6.252342   4.669479
    44  H   10.576199  11.376115   6.426087   7.240183   5.345174
    45  Br   7.586105   7.486994   3.097137   2.743933   2.841649
                   26         27         28         29         30
    26  H    0.000000
    27  C    3.483471   0.000000
    28  H    3.481922   1.091249   0.000000
    29  C    4.499256   1.524668   2.152953   0.000000
    30  H    4.897011   2.191131   3.082278   1.096051   0.000000
    31  H    5.417612   2.155907   2.495433   1.093282   1.765856
    32  H    4.366539   2.161150   2.474023   1.094133   1.778663
    33  H    4.132678   1.095367   1.756524   2.168754   2.565366
    34  C    2.179559   3.140599   2.746179   4.569365   5.204392
    35  C    2.609733   4.408863   3.846928   5.741650   6.443097
    36  C    3.460173   3.151669   2.762832   4.654272   5.285635
    37  C    3.989968   5.366579   4.679868   6.739236   7.505544
    38  H    2.329769   4.856731   4.349561   6.046872   6.713482
    39  C    4.593301   4.398450   3.843199   5.846670   6.545621
    40  H    3.849093   2.645385   2.546790   4.114017   4.626172
    41  C    4.806093   5.361861   4.676401   6.783457   7.549946
    42  H    4.652927   6.349760   5.624089   7.669747   8.458511
    43  H    5.553884   4.849052   4.356191   6.234576   6.896520
    44  H    5.868221   6.345899   5.622589   7.742544   8.531975
    45  Br   2.674563   3.434369   2.940149   3.862694   4.644991
                   31         32         33         34         35
    31  H    0.000000
    32  H    1.772378   0.000000
    33  H    2.476679   3.072231   0.000000
    34  C    5.164552   4.760583   3.399492   0.000000
    35  C    6.321841   5.753522   4.764394   1.406505   0.000000
    36  C    5.022146   5.110303   2.975117   1.402537   2.421486
    37  C    7.167655   6.820853   5.559488   2.424083   1.385411
    38  H    6.729480   5.884696   5.385326   2.156601   1.085439
    39  C    6.058445   6.292976   4.137072   2.422316   2.786083
    40  H    4.422212   4.769268   2.146894   2.172273   3.414875
    41  C    7.050976   7.054263   5.301862   2.798024   2.409983
    42  H    8.106259   7.656635   6.608607   3.405508   2.142171
    43  H    6.297586   6.808423   4.374337   3.402333   3.871144
    44  H    7.926251   8.028005   6.223491   3.883501   3.392614
    45  Br   4.525300   3.231493   4.442365   3.340027   3.553960
                   36         37         38         39         40
    36  C    0.000000
    37  C    2.792081   0.000000
    38  H    3.403080   2.146841   0.000000
    39  C    1.392282   2.415914   3.871438   0.000000
    40  H    1.084223   3.875818   4.313508   2.135451   0.000000
    41  C    2.414287   1.397544   3.395720   1.392149   3.386376
    42  H    3.877143   1.085069   2.469426   3.400460   4.960871
    43  H    2.145499   3.401428   4.956511   1.085087   2.445833
    44  H    3.397361   2.155751   4.291410   2.151461   4.277953
    45  Br   4.372211   4.664037   3.263562   5.315262   4.755654
                   41         42         43         44         45
    41  C    0.000000
    42  H    2.158353   0.000000
    43  H    2.153725   4.300265   0.000000
    44  H    1.085493   2.486542   2.482366   0.000000
    45  Br   5.436971   5.191464   6.210032   6.393964   0.000000
 Stoichiometry    C22H20BrS2(1+)
 Framework group  C1[X(C22H20BrS2)]
 Deg. of freedom   129
 Full point group                 C1      NOp   1
 Largest Abelian subgroup         C1      NOp   1
 Largest concise Abelian subgroup C1      NOp   1
                         Standard orientation:                         
 ---------------------------------------------------------------------
 Center     Atomic      Atomic             Coordinates (Angstroms)
 Number     Number       Type             X           Y           Z
 ---------------------------------------------------------------------
      1          6           0        2.814021   -1.244333   -2.364982
      2          6           0        3.731652   -2.264222   -2.112364
      3          6           0        4.008997   -2.673017   -0.809938
      4          6           0        3.367124   -2.073777    0.272331
      5          6           0        2.446111   -1.066398    0.012578
      6          6           0        2.174356   -0.640054   -1.289357
      7         16           0        0.924971    0.584049   -1.548785
      8          6           0        1.346762    1.805283   -0.342520
      9          6           0        1.625359    1.402955    0.966911
     10         16           0        1.567656   -0.322967    1.357973
     11          6           0        1.868632    2.327762    1.974460
     12          6           0        1.814399    3.683412    1.652293
     13          6           0        1.524414    4.091032    0.352539
     14          6           0        1.289160    3.156978   -0.656852
     15          1           0        1.483338    5.148399    0.114735
     16          1           0        1.067046    3.477055   -1.669316
     17          1           0        2.088791    2.004621    2.986510
     18          1           0        1.998058    4.420936    2.425359
     19          1           0        2.606377   -0.923822   -3.380576
     20          1           0        3.576323   -2.388429    1.289393
     21          1           0        4.239187   -2.737252   -2.945856
     22          1           0        4.729596   -3.462830   -0.629766
     23          6           0       -0.228495   -0.802353    1.023576
     24          1           0       -0.122924   -1.889885    1.046519
     25          6           0       -0.811220   -0.464069   -0.348369
     26          1           0       -0.708643   -1.253144   -1.079800
     27          6           0       -1.007537   -0.344516    2.269771
     28          1           0       -2.056616   -0.274149    1.977702
     29          6           0       -0.859685   -1.338838    3.416103
     30          1           0        0.182941   -1.462166    3.730823
     31          1           0       -1.426384   -0.990215    4.283617
     32          1           0       -1.252932   -2.316062    3.120273
     33          1           0       -0.696869    0.657570    2.584632
     34          6           0       -1.814626    0.568968   -0.624623
     35          6           0       -2.612011    0.393566   -1.769904
     36          6           0       -1.928954    1.758045    0.110316
     37          6           0       -3.516791    1.370157   -2.153317
     38          1           0       -2.529702   -0.527272   -2.338640
     39          6           0       -2.839822    2.736300   -0.279281
     40          1           0       -1.305843    1.944550    0.977776
     41          6           0       -3.638299    2.543047   -1.403188
     42          1           0       -4.135972    1.215916   -3.030927
     43          1           0       -2.920521    3.651357    0.298276
     44          1           0       -4.350693    3.305967   -1.701088
     45         35           0       -2.653368   -2.552401    0.217607
 ---------------------------------------------------------------------
 Rotational constants (GHZ):           0.1947883           0.1602107           0.1242087
 Standard basis: 6-31+G(d,p) (6D, 7F)
 There are   598 symmetry adapted cartesian basis functions of A   symmetry.
 There are   598 symmetry adapted basis functions of A   symmetry.
   598 basis functions,  1043 primitive gaussians,   598 cartesian basis functions
   109 alpha electrons      109 beta electrons
       nuclear repulsion energy      3087.8601301135 Hartrees.
 NAtoms=   45 NActive=   45 NUniq=   45 SFac= 1.00D+00 NAtFMM=   60 NAOKFM=F Big=F
 Integral buffers will be    131072 words long.
 Raffenetti 2 integral format.
 Two-electron integral symmetry is turned on.
 Nuclear repulsion after empirical dispersion term =     3087.8169745788 Hartrees.
 ------------------------------------------------------------------------------
 Polarizable Continuum Model (PCM)
 =================================
 Model                : PCM.
 Atomic radii         : SMD-Coulomb.
 Polarization charges : Total charges.
 Charge compensation  : None.
 Solution method      : Matrix inversion.
 Cavity type          : VdW (van der Waals Surface) (Alpha=1.000).
 Cavity algorithm     : GePol (No added spheres)
                        Default sphere list used, NSphG=   45.
                        Lebedev-Laikov grids with approx.  5.0 points / Ang**2.
                        Smoothing algorithm: York/Karplus (Gamma=1.0000).
                        Polarization charges: spherical gaussians, with
                                              point-specific exponents (IZeta= 3).
                        Self-potential: point-specific (ISelfS= 7).
                        Self-field    : sphere-specific E.n sum rule (ISelfD= 2).
 1st derivatives      : Analytical E(r).r(x)/FMM algorithm (CHGder, D1EAlg=3).
                        Cavity 1st derivative terms included.
 Solvent              : Dichloromethane, Eps=   8.930000 Eps(inf)=   2.028346
 ------------------------------------------------------------------------------
 ------------------------------------------------------------------------------
 Atomic radii for non-electrostatic terms: SMD-CDS.
 ------------------------------------------------------------------------------
 Nuclear repulsion after PCM non-electrostatic terms =     3087.8012319724 Hartrees.
 One-electron integrals computed using PRISM.
 NBasis=   598 RedAO= T EigKep=  1.07D-06  NBF=   598
 NBsUse=   594 1.00D-06 EigRej=  9.65D-07 NBFU=   594
 Initial guess from the checkpoint file:  "/home/osl/gaussian/scratch/Gau-1508012.chk"
 B after Tr=     0.000000    0.000000    0.000000
         Rot=    0.999898   -0.006687    0.004410   -0.011850 Ang=  -1.64 deg.
 ExpMin= 3.50D-02 ExpMax= 5.74D+05 ExpMxC= 5.74D+03 IAcc=3 IRadAn=         5 AccDes= 0.00D+00
 Harris functional with IExCor= 4639 and IRadAn=       5 diagonalized for initial guess.
 HarFok:  IExCor= 4639 AccDes= 0.00D+00 IRadAn=         5 IDoV= 1 UseB2=F ITyADJ=14
 ICtDFT=  3500011 ScaDFX=  1.000000  1.000000  1.000000  1.000000
 FoFCou: FMM=F IPFlag=           0 FMFlag=      100000 FMFlg1=           0
         NFxFlg=           0 DoJE=T BraDBF=F KetDBF=T FulRan=T
         wScrn=  0.000000 ICntrl=       500 IOpCl=  0 I1Cent=   200000004 NGrid=           0
         NMat0=    1 NMatS0=      1 NMatT0=    0 NMatD0=    1 NMtDS0=    0 NMtDT0=    0
 Petite list used in FoFCou.
 Requested convergence on RMS density matrix=1.00D-08 within 128 cycles.
 Requested convergence on MAX density matrix=1.00D-06.
 Requested convergence on             energy=1.00D-06.
 No special actions if energy rises.
 Inv3:  Mode=1 IEnd=    32927907.
 Iteration    1 A*A^-1 deviation from unit magnitude is 3.55D-15 for   2221.
 Iteration    1 A*A^-1 deviation from orthogonality  is 4.44D-15 for   1759    760.
 Iteration    1 A^-1*A deviation from unit magnitude is 3.55D-15 for   2221.
 Iteration    1 A^-1*A deviation from orthogonality  is 6.44D-15 for   2614   2558.
 Error on total polarization charges =  0.05062
 SCF Done:  E(RwB97XD) =  -4218.04840194     A.U. after   19 cycles
            NFock= 19  Conv=0.44D-08     -V/T= 2.0064
 SMD-CDS (non-electrostatic) energy       (kcal/mol) =      -9.88
 (included in total energy above)
 D1PCM: PCM CHGder 1st derivatives, ID1Alg=3 FixD1E=F DoIter=F DoCFld=F I1PDM=0.
 Calling FoFJK, ICntrl=      2127 FMM=F ISym2X=0 I1Cent= 0 IOpClX= 0 NMat=1 NMatS=1 NMatT=0.
 ***** Axes restored to original set *****
 -------------------------------------------------------------------
 Center     Atomic                   Forces (Hartrees/Bohr)
 Number     Number              X              Y              Z
 -------------------------------------------------------------------
      1        6           0.000171161    0.000195877    0.000134506
      2        6           0.000000260   -0.000042469    0.000000955
      3        6           0.000055176   -0.000067783    0.000072487
      4        6           0.000242946    0.000135052    0.000000752
      5        6           0.000242982   -0.000148312    0.000161272
      6        6          -0.000173996   -0.000589891    0.000242275
      7       16           0.002826976    0.002004171   -0.003769361
      8        6          -0.000557701   -0.000123319    0.000463900
      9        6          -0.000137589    0.000105510   -0.000259878
     10       16          -0.000112414    0.000221882    0.000367654
     11        6           0.000342479    0.000178975   -0.000225270
     12        6          -0.000033953    0.000001398    0.000077853
     13        6           0.000013016    0.000011137   -0.000011800
     14        6           0.000399771   -0.000029287    0.000012250
     15        1           0.000017916    0.000013631   -0.000006020
     16        1           0.000068052    0.000084035   -0.000014652
     17        1          -0.000013920    0.000109455   -0.000028430
     18        1          -0.000011904    0.000026358    0.000021764
     19        1          -0.000066785   -0.000043356    0.000041426
     20        1          -0.000025325   -0.000059966   -0.000102217
     21        1          -0.000017364   -0.000045432   -0.000015074
     22        1          -0.000035437   -0.000049188   -0.000039800
     23        6          -0.000703087   -0.001261093    0.000925010
     24        1           0.000072650    0.000085291   -0.000585106
     25        6          -0.000500358    0.000820436    0.001692210
     26        1          -0.002925704   -0.002068425    0.001278925
     27        6           0.000282281   -0.000290059    0.000046327
     28        1           0.000112892   -0.000159565    0.000389831
     29        6           0.000259341    0.000214255    0.000264613
     30        1          -0.000113898   -0.000011748    0.000044788
     31        1          -0.000046395   -0.000042520    0.000000470
     32        1           0.000123237    0.000040379    0.000037460
     33        1          -0.000011810    0.000296278   -0.000105586
     34        6          -0.000388411   -0.000838537    0.000063776
     35        6          -0.000185441    0.000469459   -0.000378485
     36        6          -0.000299665    0.000366765    0.000343012
     37        6          -0.000036234   -0.000271218   -0.000069352
     38        1           0.000101933    0.000056351    0.000129570
     39        6           0.000287912    0.000047935    0.000274990
     40        1          -0.000469386   -0.000168972   -0.000085968
     41        6           0.000016952   -0.000035219    0.000011772
     42        1           0.000010421    0.000022251    0.000009009
     43        1           0.000021299   -0.000002057   -0.000021719
     44        1           0.000020994   -0.000011251    0.000028688
     45       35           0.001176130    0.000852788   -0.001418827
 -------------------------------------------------------------------
 Cartesian Forces:  Max     0.003769361 RMS     0.000647991

 GradGradGradGradGradGradGradGradGradGradGradGradGradGradGradGradGradGrad
 Berny optimization.
 FormGI is forming the generalized inverse of G from B-inverse, IUseBI=4.
 Internal  Forces:  Max     0.004176144 RMS     0.000380547
 Search for a saddle point.
 Step number   5 out of a maximum of  270
 All quantities printed in internal units (Hartrees-Bohrs-Radians)
 Swapping is turned off.
 Update second derivatives using D2CorX and points    4    5
 ITU=  0  0  0  0  0
     Eigenvalues ---   -0.02070   0.00274   0.00596   0.00803   0.01233
     Eigenvalues ---    0.01347   0.01476   0.01540   0.01596   0.01656
     Eigenvalues ---    0.01741   0.01796   0.01813   0.01824   0.01879
     Eigenvalues ---    0.01894   0.02131   0.02146   0.02311   0.02341
     Eigenvalues ---    0.02363   0.02400   0.02636   0.02643   0.02658
     Eigenvalues ---    0.02716   0.02787   0.02805   0.02870   0.02927
     Eigenvalues ---    0.03031   0.03064   0.03094   0.03176   0.03551
     Eigenvalues ---    0.03853   0.03896   0.04192   0.04518   0.04685
     Eigenvalues ---    0.05129   0.05944   0.06598   0.07074   0.07421
     Eigenvalues ---    0.08137   0.09509   0.09977   0.10524   0.10999
     Eigenvalues ---    0.11012   0.11130   0.11142   0.11569   0.11760
     Eigenvalues ---    0.11929   0.12279   0.12340   0.12376   0.12445
     Eigenvalues ---    0.12487   0.12488   0.12585   0.13347   0.13797
     Eigenvalues ---    0.14117   0.14451   0.15125   0.15383   0.16392
     Eigenvalues ---    0.16545   0.17052   0.17735   0.18415   0.19218
     Eigenvalues ---    0.19306   0.19393   0.19486   0.19655   0.20458
     Eigenvalues ---    0.20847   0.21937   0.22163   0.22758   0.23535
     Eigenvalues ---    0.25715   0.27090   0.28283   0.28780   0.29280
     Eigenvalues ---    0.32060   0.32481   0.33225   0.33995   0.34217
     Eigenvalues ---    0.34524   0.34642   0.35022   0.35509   0.35889
     Eigenvalues ---    0.36523   0.36678   0.36740   0.36768   0.36869
     Eigenvalues ---    0.36941   0.36990   0.37033   0.37042   0.37061
     Eigenvalues ---    0.37211   0.37231   0.37380   0.40880   0.41602
     Eigenvalues ---    0.42963   0.42984   0.43374   0.46852   0.47486
     Eigenvalues ---    0.48242   0.48341   0.48419   0.48685   0.49217
     Eigenvalues ---    0.52089   0.52285   0.52419   0.58237
 Eigenvectors required to have negative eigenvalues:
                          R14       A55      D101      D100       D96
   1                    0.70988  -0.21823  -0.20886  -0.20535   0.19120
                          D84       D78       D82       D81       D79
   1                   -0.17916  -0.16721   0.16204  -0.15563   0.15046
 RFO step:  Lambda0=4.202115087D-04 Lambda=-9.63132873D-04.
 Linear search not attempted -- option 19 set.
 Iteration  1 RMS(Cart)=  0.03604608 RMS(Int)=  0.00048960
 Iteration  2 RMS(Cart)=  0.00097820 RMS(Int)=  0.00013941
 Iteration  3 RMS(Cart)=  0.00000068 RMS(Int)=  0.00013941
 Variable       Old X    -DE/DX   Delta X   Delta X   Delta X     New X
                                 (Linear)    (Quad)   (Total)
    R1        2.63617   0.00007   0.00000   0.00028   0.00029   2.63646
    R2        2.62617  -0.00007   0.00000  -0.00078  -0.00079   2.62539
    R3        2.05040  -0.00004   0.00000  -0.00014  -0.00014   2.05026
    R4        2.63232  -0.00005   0.00000  -0.00063  -0.00062   2.63170
    R5        2.04934   0.00002   0.00000  -0.00002  -0.00002   2.04932
    R6        2.63371  -0.00005   0.00000   0.00071   0.00071   2.63442
    R7        2.04887   0.00000   0.00000  -0.00001  -0.00001   2.04886
    R8        2.62567   0.00017   0.00000  -0.00057  -0.00058   2.62508
    R9        2.05032  -0.00008   0.00000  -0.00029  -0.00029   2.05003
   R10        2.63930   0.00018   0.00000  -0.00001   0.00007   2.63938
   R11        3.34565   0.00020   0.00000   0.00185   0.00186   3.34751
   R12        3.34150   0.00048   0.00000   0.00363   0.00372   3.34522
   R13        3.34027   0.00038   0.00000   0.00424   0.00417   3.34444
   R14        4.45347   0.00418   0.00000  -0.06644  -0.06647   4.38699
   R15        2.64163   0.00014   0.00000   0.00026   0.00022   2.64185
   R16        2.62475   0.00012   0.00000  -0.00041  -0.00041   2.62434
   R17        3.34597   0.00043   0.00000   0.00272   0.00273   3.34870
   R18        2.62502   0.00022   0.00000  -0.00006  -0.00005   2.62497
   R19        3.56943   0.00052   0.00000  -0.00335  -0.00333   3.56609
   R20        2.63515  -0.00008   0.00000   0.00018   0.00018   2.63533
   R21        2.05028  -0.00005   0.00000  -0.00024  -0.00024   2.05003
   R22        2.63182  -0.00012   0.00000  -0.00081  -0.00082   2.63099
   R23        2.04868   0.00004   0.00000   0.00013   0.00013   2.04881
   R24        2.63661   0.00000   0.00000   0.00048   0.00048   2.63708
   R25        2.04951   0.00001   0.00000  -0.00009  -0.00009   2.04942
   R26        2.05004   0.00001   0.00000  -0.00016  -0.00016   2.04988
   R27        2.06525  -0.00010   0.00000   0.00011   0.00011   2.06537
   R28        2.88840   0.00110   0.00000   0.00649   0.00646   2.89486
   R29        2.90890   0.00025   0.00000  -0.00146  -0.00146   2.90744
   R30        2.04244   0.00081   0.00000   0.00325   0.00325   2.04569
   R31        2.77108   0.00034   0.00000   0.00460   0.00460   2.77568
   R32        5.05419  -0.00200   0.00000  -0.12699  -0.12699   4.92720
   R33        2.06216  -0.00019   0.00000   0.00022   0.00022   2.06239
   R34        2.88121   0.00018   0.00000   0.00041   0.00041   2.88162
   R35        2.06994   0.00024   0.00000   0.00070   0.00070   2.07064
   R36        2.07124  -0.00011   0.00000  -0.00051  -0.00051   2.07072
   R37        2.06600   0.00001   0.00000  -0.00011  -0.00011   2.06589
   R38        2.06761  -0.00007   0.00000   0.00005   0.00005   2.06766
   R39        2.65791   0.00014   0.00000  -0.00063  -0.00063   2.65728
   R40        2.65041   0.00034   0.00000  -0.00016  -0.00016   2.65025
   R41        2.61805  -0.00021   0.00000   0.00046   0.00046   2.61851
   R42        2.05118  -0.00009   0.00000   0.00013   0.00013   2.05131
   R43        2.63103  -0.00027   0.00000  -0.00063  -0.00063   2.63040
   R44        2.04888  -0.00040   0.00000  -0.00172  -0.00172   2.04716
   R45        2.64097   0.00007   0.00000  -0.00039  -0.00039   2.64059
   R46        2.05048  -0.00001   0.00000  -0.00006  -0.00006   2.05043
   R47        2.63078   0.00013   0.00000   0.00037   0.00037   2.63115
   R48        2.05052  -0.00003   0.00000  -0.00006  -0.00006   2.05046
   R49        2.05129  -0.00003   0.00000  -0.00006  -0.00006   2.05122
    A1        2.07204   0.00014   0.00000  -0.00039  -0.00039   2.07165
    A2        2.10755  -0.00004   0.00000   0.00003   0.00003   2.10758
    A3        2.10358  -0.00010   0.00000   0.00037   0.00037   2.10395
    A4        2.11162   0.00002   0.00000  -0.00059  -0.00057   2.11105
    A5        2.08010   0.00001   0.00000   0.00007   0.00006   2.08016
    A6        2.09143  -0.00002   0.00000   0.00052   0.00051   2.09194
    A7        2.10388  -0.00007   0.00000   0.00038   0.00038   2.10426
    A8        2.09612   0.00001   0.00000  -0.00030  -0.00030   2.09582
    A9        2.08319   0.00006   0.00000  -0.00008  -0.00008   2.08311
   A10        2.06218   0.00009   0.00000   0.00058   0.00056   2.06274
   A11        2.11115  -0.00010   0.00000  -0.00069  -0.00068   2.11047
   A12        2.10984   0.00000   0.00000   0.00010   0.00011   2.10995
   A13        2.12300  -0.00003   0.00000  -0.00165  -0.00163   2.12137
   A14        2.08436  -0.00015   0.00000   0.00250   0.00257   2.08692
   A15        2.07562   0.00019   0.00000  -0.00088  -0.00097   2.07465
   A16        2.09348  -0.00014   0.00000   0.00171   0.00168   2.09515
   A17        2.10910   0.00001   0.00000  -0.00343  -0.00343   2.10567
   A18        2.07781   0.00015   0.00000   0.00263   0.00259   2.08040
   A19        1.78192  -0.00028   0.00000  -0.00323  -0.00316   1.77876
   A20        1.70916  -0.00023   0.00000   0.00936   0.00918   1.71834
   A21        1.70668  -0.00029   0.00000  -0.00616  -0.00621   1.70047
   A22        2.08054   0.00023   0.00000  -0.00004  -0.00011   2.08043
   A23        2.10369  -0.00006   0.00000   0.00020   0.00019   2.10388
   A24        2.09479  -0.00015   0.00000   0.00088   0.00088   2.09568
   A25        2.07252   0.00009   0.00000   0.00121   0.00124   2.07376
   A26        2.12083  -0.00013   0.00000  -0.00145  -0.00148   2.11935
   A27        2.08802   0.00005   0.00000   0.00080   0.00075   2.08876
   A28        1.79805  -0.00030   0.00000  -0.00402  -0.00399   1.79407
   A29        1.80361   0.00037   0.00000  -0.00712  -0.00732   1.79629
   A30        1.81242   0.00045   0.00000   0.00027   0.00027   1.81269
   A31        2.06331   0.00019   0.00000   0.00101   0.00102   2.06433
   A32        2.11044   0.00001   0.00000   0.00088   0.00088   2.11132
   A33        2.10941  -0.00020   0.00000  -0.00188  -0.00189   2.10752
   A34        2.10395  -0.00007   0.00000  -0.00005  -0.00006   2.10389
   A35        2.08292   0.00004   0.00000  -0.00018  -0.00018   2.08275
   A36        2.09631   0.00003   0.00000   0.00024   0.00024   2.09655
   A37        2.11104  -0.00001   0.00000  -0.00033  -0.00034   2.11070
   A38        2.09193  -0.00001   0.00000   0.00059   0.00059   2.09252
   A39        2.08021   0.00001   0.00000  -0.00026  -0.00025   2.07996
   A40        2.07235   0.00017   0.00000   0.00002   0.00002   2.07237
   A41        2.10230   0.00000   0.00000   0.00188   0.00188   2.10418
   A42        2.10854  -0.00017   0.00000  -0.00190  -0.00190   2.10664
   A43        1.72843   0.00009   0.00000   0.00733   0.00742   1.73585
   A44        2.05474  -0.00005   0.00000  -0.00564  -0.00592   2.04881
   A45        1.83635  -0.00072   0.00000  -0.00026  -0.00022   1.83613
   A46        1.85033  -0.00017   0.00000  -0.00389  -0.00397   1.84636
   A47        1.90484   0.00001   0.00000   0.00311   0.00306   1.90789
   A48        2.05770   0.00076   0.00000   0.00105   0.00129   2.05899
   A49        1.84914  -0.00038   0.00000   0.01278   0.01256   1.86171
   A50        1.48074  -0.00001   0.00000   0.03944   0.03976   1.52050
   A51        1.66578   0.00058   0.00000   0.02311   0.02348   1.68925
   A52        1.99289   0.00030   0.00000  -0.01259  -0.01368   1.97921
   A53        2.19677   0.00018   0.00000  -0.00179  -0.00270   2.19407
   A54        2.03955  -0.00059   0.00000  -0.01218  -0.01348   2.02606
   A55        1.52815   0.00181   0.00000   0.09447   0.09447   1.62262
   A56        1.86402   0.00010   0.00000  -0.00188  -0.00188   1.86214
   A57        1.94511   0.00028   0.00000   0.00356   0.00356   1.94867
   A58        1.94043  -0.00015   0.00000  -0.00087  -0.00087   1.93955
   A59        1.91401  -0.00015   0.00000  -0.00162  -0.00162   1.91238
   A60        1.86565   0.00004   0.00000   0.00053   0.00053   1.86618
   A61        1.93157  -0.00012   0.00000   0.00005   0.00005   1.93162
   A62        1.96223   0.00008   0.00000   0.00252   0.00252   1.96475
   A63        1.91598   0.00000   0.00000  -0.00113  -0.00113   1.91485
   A64        1.92233   0.00005   0.00000   0.00033   0.00033   1.92265
   A65        1.87666  -0.00003   0.00000   0.00016   0.00016   1.87682
   A66        1.89551  -0.00008   0.00000  -0.00074  -0.00074   1.89476
   A67        1.88920  -0.00003   0.00000  -0.00127  -0.00127   1.88792
   A68        2.04146  -0.00021   0.00000  -0.00304  -0.00304   2.03842
   A69        2.15834   0.00042   0.00000   0.00469   0.00468   2.16302
   A70        2.07853  -0.00020   0.00000  -0.00113  -0.00113   2.07740
   A71        2.10330   0.00018   0.00000   0.00093   0.00093   2.10422
   A72        2.08227  -0.00024   0.00000  -0.00190  -0.00190   2.08036
   A73        2.09732   0.00006   0.00000   0.00095   0.00095   2.09827
   A74        2.09716   0.00008   0.00000   0.00118   0.00118   2.09834
   A75        2.11558   0.00004   0.00000  -0.00014  -0.00014   2.11544
   A76        2.07032  -0.00012   0.00000  -0.00105  -0.00105   2.06927
   A77        2.09420  -0.00012   0.00000  -0.00056  -0.00056   2.09364
   A78        2.09013   0.00006   0.00000   0.00036   0.00036   2.09049
   A79        2.09880   0.00006   0.00000   0.00020   0.00020   2.09900
   A80        2.09857  -0.00005   0.00000  -0.00060  -0.00060   2.09796
   A81        2.08546   0.00003   0.00000   0.00052   0.00052   2.08598
   A82        2.09916   0.00002   0.00000   0.00009   0.00009   2.09924
   A83        2.09435   0.00010   0.00000   0.00022   0.00021   2.09456
   A84        2.09394  -0.00005   0.00000  -0.00001  -0.00001   2.09394
   A85        2.09487  -0.00005   0.00000  -0.00021  -0.00021   2.09466
    D1       -0.00223  -0.00007   0.00000  -0.00271  -0.00270  -0.00493
    D2       -3.13579  -0.00004   0.00000  -0.00281  -0.00280  -3.13859
    D3        3.13353  -0.00006   0.00000  -0.00114  -0.00114   3.13239
    D4       -0.00003  -0.00003   0.00000  -0.00124  -0.00124  -0.00127
    D5       -0.01101   0.00004   0.00000   0.00410   0.00409  -0.00693
    D6       -3.07153  -0.00020   0.00000  -0.00911  -0.00910  -3.08063
    D7        3.13640   0.00003   0.00000   0.00254   0.00253   3.13893
    D8        0.07588  -0.00021   0.00000  -0.01067  -0.01066   0.06522
    D9        0.00615   0.00002   0.00000  -0.00011  -0.00011   0.00604
   D10       -3.13468   0.00001   0.00000  -0.00082  -0.00082  -3.13551
   D11        3.13966  -0.00001   0.00000  -0.00002  -0.00001   3.13964
   D12       -0.00117  -0.00002   0.00000  -0.00072  -0.00072  -0.00190
   D13        0.00329   0.00006   0.00000   0.00149   0.00149   0.00478
   D14        3.13913  -0.00003   0.00000  -0.00052  -0.00053   3.13861
   D15       -3.13906   0.00007   0.00000   0.00219   0.00219  -3.13686
   D16       -0.00322  -0.00002   0.00000   0.00018   0.00018  -0.00304
   D17       -0.01684  -0.00008   0.00000  -0.00003  -0.00003  -0.01687
   D18        3.10281  -0.00006   0.00000  -0.00178  -0.00180   3.10101
   D19        3.13051   0.00001   0.00000   0.00199   0.00199   3.13249
   D20       -0.03303   0.00003   0.00000   0.00023   0.00022  -0.03281
   D21        0.02097   0.00003   0.00000  -0.00281  -0.00279   0.01818
   D22        3.08294   0.00027   0.00000   0.00989   0.00992   3.09287
   D23       -3.09878   0.00001   0.00000  -0.00110  -0.00108  -3.09986
   D24       -0.03681   0.00025   0.00000   0.01159   0.01164  -0.02517
   D25        2.38266  -0.00015   0.00000  -0.00824  -0.00822   2.37444
   D26       -2.01744   0.00036   0.00000  -0.01153  -0.01151  -2.02895
   D27       -0.78028  -0.00013   0.00000  -0.00996  -0.00995  -0.79023
   D28        1.10281   0.00037   0.00000  -0.01325  -0.01324   1.08956
   D29       -2.38650  -0.00006   0.00000   0.00736   0.00734  -2.37916
   D30        2.15534   0.00035   0.00000   0.01207   0.01216   2.16750
   D31        0.83545  -0.00029   0.00000  -0.00569  -0.00570   0.82975
   D32       -0.90590   0.00011   0.00000  -0.00099  -0.00088  -0.90678
   D33       -0.82403   0.00019   0.00000  -0.00240  -0.00241  -0.82644
   D34        2.41542  -0.00004   0.00000  -0.01454  -0.01449   2.40092
   D35        0.91929  -0.00018   0.00000   0.00525   0.00507   0.92437
   D36       -2.12445  -0.00040   0.00000  -0.00688  -0.00701  -2.13146
   D37        0.89973  -0.00040   0.00000  -0.03290  -0.03295   0.86677
   D38       -1.08477  -0.00070   0.00000  -0.03089  -0.03080  -1.11557
   D39       -3.11904  -0.00007   0.00000  -0.01983  -0.02000  -3.13905
   D40       -0.90581  -0.00001   0.00000  -0.03014  -0.03017  -0.93598
   D41       -2.89031  -0.00032   0.00000  -0.02812  -0.02802  -2.91833
   D42        1.35860   0.00031   0.00000  -0.01706  -0.01722   1.34138
   D43        0.01599  -0.00005   0.00000   0.00393   0.00393   0.01992
   D44       -3.06058  -0.00022   0.00000  -0.00598  -0.00592  -3.06651
   D45        3.06024   0.00018   0.00000   0.01596   0.01592   3.07616
   D46       -0.01633   0.00001   0.00000   0.00605   0.00606  -0.01027
   D47        3.05197   0.00014   0.00000   0.00483   0.00479   3.05677
   D48       -0.09157   0.00014   0.00000   0.00561   0.00557  -0.08601
   D49        0.00903  -0.00011   0.00000  -0.00735  -0.00734   0.00169
   D50       -3.13452  -0.00011   0.00000  -0.00658  -0.00657  -3.14108
   D51        0.79129   0.00002   0.00000   0.00168   0.00170   0.79299
   D52       -1.08512  -0.00042   0.00000   0.01060   0.01081  -1.07431
   D53       -2.41407   0.00018   0.00000   0.01130   0.01129  -2.40278
   D54        1.99270  -0.00026   0.00000   0.02023   0.02040   2.01310
   D55        0.01201   0.00011   0.00000  -0.00010  -0.00012   0.01189
   D56       -3.13622   0.00004   0.00000   0.00071   0.00069  -3.13553
   D57       -3.06399  -0.00006   0.00000  -0.01011  -0.01008  -3.07407
   D58        0.07096  -0.00013   0.00000  -0.00930  -0.00926   0.06169
   D59        1.04049  -0.00039   0.00000  -0.03292  -0.03281   1.00767
   D60       -0.94091  -0.00022   0.00000  -0.03069  -0.03042  -0.97133
   D61        3.00895  -0.00056   0.00000  -0.02699  -0.02688   2.98207
   D62        2.91275  -0.00045   0.00000  -0.03953  -0.03944   2.87331
   D63        0.93135  -0.00028   0.00000  -0.03730  -0.03704   0.89430
   D64       -1.40198  -0.00061   0.00000  -0.03361  -0.03351  -1.43548
   D65       -0.00082  -0.00012   0.00000  -0.00440  -0.00438  -0.00520
   D66        3.13809  -0.00007   0.00000  -0.00154  -0.00154   3.13655
   D67       -3.13578  -0.00006   0.00000  -0.00521  -0.00520  -3.14098
   D68        0.00313   0.00000   0.00000  -0.00236  -0.00236   0.00078
   D69       -0.00614   0.00003   0.00000   0.00301   0.00301  -0.00313
   D70        3.13968   0.00007   0.00000   0.00388   0.00387  -3.13963
   D71        3.13815  -0.00002   0.00000   0.00014   0.00015   3.13830
   D72        0.00079   0.00002   0.00000   0.00100   0.00100   0.00180
   D73        0.00197   0.00009   0.00000   0.00294   0.00292   0.00489
   D74       -3.13766   0.00010   0.00000   0.00216   0.00214  -3.13552
   D75        3.13936   0.00004   0.00000   0.00208   0.00207   3.14143
   D76       -0.00028   0.00005   0.00000   0.00130   0.00129   0.00101
   D77        0.00422   0.00029   0.00000   0.04128   0.04143   0.04565
   D78        1.60082   0.00020   0.00000   0.08817   0.08807   1.68890
   D79       -1.90109  -0.00027   0.00000  -0.00004  -0.00001  -1.90110
   D80       -1.90859   0.00033   0.00000   0.03759   0.03780  -1.87079
   D81       -0.31199   0.00023   0.00000   0.08448   0.08445  -0.22754
   D82        2.46928  -0.00024   0.00000  -0.00373  -0.00364   2.46565
   D83        2.23582  -0.00007   0.00000   0.03593   0.03611   2.27194
   D84       -2.45076  -0.00016   0.00000   0.08282   0.08276  -2.36800
   D85        0.33051  -0.00063   0.00000  -0.00539  -0.00533   0.32518
   D86        2.79661   0.00024   0.00000   0.02995   0.02986   2.82647
   D87       -1.39648   0.00027   0.00000   0.02883   0.02874  -1.36775
   D88        0.76740   0.00020   0.00000   0.03086   0.03077   0.79817
   D89       -1.64593   0.00003   0.00000   0.03925   0.03928  -1.60665
   D90        0.44416   0.00006   0.00000   0.03813   0.03816   0.48232
   D91        2.60805  -0.00001   0.00000   0.04017   0.04020   2.64824
   D92        0.46492   0.00035   0.00000   0.03736   0.03742   0.50234
   D93        2.55502   0.00038   0.00000   0.03624   0.03630   2.59132
   D94       -1.56428   0.00032   0.00000   0.03827   0.03833  -1.52595
   D95        3.13069   0.00003   0.00000  -0.01927  -0.01940   3.11129
   D96        1.29493   0.00044   0.00000  -0.05031  -0.04985   1.24507
   D97       -1.52065   0.00072   0.00000   0.02719   0.02687  -1.49379
   D98        1.58810  -0.00033   0.00000  -0.02120  -0.02122   1.56688
   D99       -1.44657  -0.00038   0.00000  -0.02683  -0.02686  -1.47343
   D100      -2.70242  -0.00025   0.00000   0.01403   0.01395  -2.68847
   D101       0.54609  -0.00030   0.00000   0.00839   0.00831   0.55440
   D102       0.07035  -0.00057   0.00000  -0.07627  -0.07616  -0.00581
   D103      -2.96432  -0.00062   0.00000  -0.08190  -0.08180  -3.04612
   D104       1.05824  -0.00006   0.00000   0.01603   0.01603   1.07427
   D105      -3.13679  -0.00004   0.00000   0.01709   0.01710  -3.11969
   D106      -1.05823  -0.00005   0.00000   0.01503   0.01503  -1.04320
   D107       3.11850   0.00014   0.00000   0.01485   0.01485   3.13335
   D108      -1.07653   0.00016   0.00000   0.01592   0.01592  -1.06061
   D109       1.00203   0.00015   0.00000   0.01385   0.01385   1.01588
   D110      -1.11065   0.00002   0.00000   0.01454   0.01454  -1.09611
   D111       0.97751   0.00004   0.00000   0.01561   0.01561   0.99312
   D112       3.05607   0.00003   0.00000   0.01354   0.01354   3.06961
   D113      -3.06122  -0.00005   0.00000  -0.00408  -0.00407  -3.06528
   D114       0.10677  -0.00006   0.00000  -0.00310  -0.00309   0.10368
   D115      -0.02144   0.00004   0.00000   0.00166   0.00166  -0.01978
   D116      -3.13664   0.00002   0.00000   0.00264   0.00264  -3.13400
   D117       3.05395   0.00000   0.00000   0.00250   0.00251   3.05646
   D118      -0.07021  -0.00013   0.00000   0.00313   0.00314  -0.06707
   D119       0.02142  -0.00005   0.00000  -0.00314  -0.00314   0.01828
   D120      -3.10274  -0.00018   0.00000  -0.00251  -0.00252  -3.10526
   D121       0.00469   0.00000   0.00000  -0.00024  -0.00024   0.00446
   D122      -3.12631  -0.00002   0.00000  -0.00021  -0.00021  -3.12652
   D123       3.11967   0.00001   0.00000  -0.00127  -0.00127   3.11840
   D124      -0.01134  -0.00001   0.00000  -0.00124  -0.00124  -0.01258
   D125      -0.00475   0.00002   0.00000   0.00322   0.00322  -0.00153
   D126       3.13969  -0.00001   0.00000   0.00135   0.00135   3.14104
   D127       3.11986   0.00015   0.00000   0.00261   0.00262   3.12248
   D128      -0.01888   0.00012   0.00000   0.00075   0.00075  -0.01813
   D129       0.01229  -0.00002   0.00000   0.00030   0.00030   0.01259
   D130      -3.13644   0.00000   0.00000   0.00001   0.00001  -3.13643
   D131      -3.13994   0.00000   0.00000   0.00027   0.00027  -3.13967
   D132      -0.00549   0.00002   0.00000  -0.00002  -0.00001  -0.00550
   D133      -0.01227   0.00001   0.00000  -0.00179  -0.00179  -0.01406
   D134       3.13647  -0.00001   0.00000  -0.00150  -0.00150   3.13496
   D135       3.12645   0.00005   0.00000   0.00009   0.00009   3.12655
   D136      -0.00800   0.00002   0.00000   0.00038   0.00038  -0.00762
         Item               Value     Threshold  Converged?
 Maximum Force            0.004176     0.000450     NO 
 RMS     Force            0.000381     0.000300     NO 
 Maximum Displacement     0.164052     0.001800     NO 
 RMS     Displacement     0.036076     0.001200     NO 
 Predicted change in Energy=-3.082520D-04
 GradGradGradGradGradGradGradGradGradGradGradGradGradGradGradGradGradGrad

                          Input orientation:                          
 ---------------------------------------------------------------------
 Center     Atomic      Atomic             Coordinates (Angstroms)
 Number     Number       Type             X           Y           Z
 ---------------------------------------------------------------------
      1          6           0        2.785274   -1.160060   -2.398571
      2          6           0        3.798998   -2.081735   -2.135254
      3          6           0        4.165266   -2.389521   -0.827373
      4          6           0        3.519148   -1.785984    0.250456
      5          6           0        2.501991   -0.878938   -0.018531
      6          6           0        2.139154   -0.554991   -1.327795
      7         16           0        0.784753    0.551927   -1.599797
      8          6           0        1.158928    1.869542   -0.479043
      9          6           0        1.518324    1.564154    0.837009
     10         16           0        1.614707   -0.137155    1.323269
     11          6           0        1.735505    2.561955    1.778684
     12          6           0        1.572041    3.889533    1.384223
     13          6           0        1.206633    4.199366    0.076985
     14          6           0        0.999507    3.193254   -0.867586
     15          1           0        1.084202    5.235536   -0.218854
     16          1           0        0.720342    3.439181   -1.886543
     17          1           0        2.019595    2.316678    2.796519
     18          1           0        1.732594    4.681867    2.106639
     19          1           0        2.508312   -0.916344   -3.418872
     20          1           0        3.797921   -2.023532    1.271587
     21          1           0        4.310540   -2.556677   -2.965189
     22          1           0        4.958939   -3.103759   -0.639066
     23          6           0       -0.142207   -0.778960    1.073327
     24          1           0        0.052521   -1.853833    1.108768
     25          6           0       -0.800738   -0.519228   -0.285190
     26          1           0       -0.722153   -1.355582   -0.967988
     27          6           0       -0.909150   -0.358733    2.339168
     28          1           0       -1.971477   -0.417817    2.096159
     29          6           0       -0.602079   -1.280005    3.514855
     30          1           0        0.457018   -1.264903    3.795604
     31          1           0       -1.179047   -0.967019    4.389089
     32          1           0       -0.883149   -2.308963    3.271067
     33          1           0       -0.699163    0.684556    2.600106
     34          6           0       -1.900496    0.420718   -0.539145
     35          6           0       -2.729359    0.143788   -1.640789
     36          6           0       -2.089337    1.615071    0.171296
     37          6           0       -3.733881    1.025591   -2.006025
     38          1           0       -2.590283   -0.783153   -2.188300
     39          6           0       -3.098434    2.499095   -0.199838
     40          1           0       -1.449681    1.879591    1.004623
     41          6           0       -3.925797    2.204070   -1.280138
     42          1           0       -4.375081    0.792446   -2.849718
     43          1           0       -3.234658    3.419633    0.358193
     44          1           0       -4.715698    2.892714   -1.563064
     45         35           0       -2.425065   -2.794335    0.384206
 ---------------------------------------------------------------------
                    Distance matrix (angstroms):
                    1          2          3          4          5
     1  C    0.000000
     2  C    1.395156   0.000000
     3  C    2.425823   1.392637   0.000000
     4  C    2.819167   2.420206   1.394074   0.000000
     5  C    2.413270   2.758526   2.388006   1.389134   0.000000
     6  C    1.389295   2.395416   2.778678   2.431173   1.396698
     7  S    2.751549   4.038386   4.547156   4.045514   2.738008
     8  C    3.938029   5.032454   5.224846   4.411992   3.093546
     9  C    4.415368   5.227650   5.040636   3.945980   2.769159
    10  S    4.033442   4.529227   4.025390   2.737966   1.771423
    11  C    5.692528   6.414108   6.100196   4.941805   3.956922
    12  C    6.424940   7.280254   7.144403   6.106402   5.056762
    13  C    6.110968   7.146089   7.279066   6.418896   5.241778
    14  C    4.948153   6.104887   6.418024   5.691346   4.422793
    15  H    6.967672   8.036489   8.246499   7.446539   6.279892
    16  H    5.067458   6.326176   6.852964   6.300986   5.030894
    17  H    6.297851   6.843588   6.315442   5.055979   4.285927
    18  H    7.452058   8.246817   8.033110   6.962060   6.002572
    19  H    1.084951   2.161408   3.410516   3.904105   3.400553
    20  H    3.903986   3.407338   2.162065   1.084828   2.157298
    21  H    2.144302   1.084453   2.149256   3.400095   3.842974
    22  H    3.405679   2.151412   1.084211   2.144943   3.372164
    23  C    4.557352   5.246457   4.976032   3.885452   2.862505
    24  H    4.500076   4.961019   4.577147   3.571947   2.867251
    25  C    4.211475   5.198243   5.334150   4.533542   3.332944
    26  H    3.792998   4.725528   4.997566   4.433789   3.394667
    27  C    6.061111   6.719810   6.316706   5.099959   4.179144
    28  H    6.586365   7.346554   7.077731   5.951930   4.969554
    29  C    6.815949   7.206662   6.543206   5.281744   4.720267
    30  H    6.618124   6.856465   6.032228   4.713410   4.344940
    31  H    7.862915   8.281942   7.602412   6.314430   5.743249
    32  H    6.849971   7.155588   6.503091   5.364496   4.932099
    33  H    6.366371   7.092915   6.697778   5.423889   4.421443
    34  C    5.283252   6.426045   6.691336   5.904705   4.619744
    35  C    5.717116   6.914975   7.390206   6.807691   5.571778
    36  C    6.169878   7.325233   7.493608   6.559615   5.228424
    37  C    6.886983   8.149628   8.686123   8.099574   6.816412
    38  H    5.392854   6.520125   7.076014   6.654198   5.536093
    39  C    7.269240   8.503199   8.778023   7.896648   6.542838
    40  H    6.225435   7.286944   7.287603   6.220487   4.926666
    41  C    7.589910   8.875348   9.315115   8.584314   7.239686
    42  H    7.435488   8.694075   9.335541   8.864436   7.622550
    43  H    8.050646   9.271172   9.482125   8.527833   7.178354
    44  H    8.566658   9.877884  10.359284   9.643224   8.288907
    45  Br   6.128812   6.752365   6.712991   6.030616   5.301587
                    6          7          8          9         10
     6  C    0.000000
     7  S    1.770214   0.000000
     8  C    2.749470   1.769804   0.000000
     9  C    3.092342   2.738750   1.398005   0.000000
    10  S    2.734551   3.115762   2.735488   1.772058   0.000000
    11  C    4.419107   4.044537   2.430887   1.389075   2.739926
    12  C    5.237409   4.545747   2.778990   2.389502   4.027375
    13  C    5.044493   4.036507   2.395730   2.760277   4.530470
    14  C    3.944608   2.749338   1.388739   2.414287   4.033601
    15  H    5.989397   4.892123   3.376862   3.844783   5.614747
    16  H    4.275353   2.902173   2.153412   3.401505   4.888043
    17  H    5.027001   4.895587   3.416135   2.158065   2.890622
    18  H    6.275772   5.629607   3.863162   3.373131   4.883701
    19  H    2.153940   2.904395   4.269027   5.024487   4.888105
    20  H    3.415392   4.894591   5.018467   4.272811   2.885743
    21  H    3.376791   4.894782   5.975365   6.263739   5.613597
    22  H    3.862868   5.631242   6.260943   5.983815   4.882150
    23  C    3.319662   3.126677   3.334271   2.881560   1.887096
    24  H    3.460906   3.695967   4.196284   3.728950   2.330970
    25  C    3.119498   2.321496   3.095818   3.313285   2.927028
    26  H    2.992906   2.511680   3.765495   4.099098   3.492182
    27  C    4.772556   4.383384   4.145416   3.441890   2.729652
    28  H    5.351595   4.711401   4.654365   4.206231   3.679245
    29  C    5.611708   5.607045   5.382566   4.444796   3.320135
    30  H    5.439004   5.702511   5.346964   4.228855   2.953726
    31  H    6.622914   6.483091   6.100074   5.128344   4.230010
    32  H    5.775835   5.889984   5.974388   5.166502   3.840567
    33  H    5.002092   4.456319   3.786536   2.966387   2.767583
    34  C    4.229982   2.890114   3.385673   3.858701   4.017021
    35  C    4.928354   3.537971   4.409836   5.118567   5.266448
    36  C    4.983632   3.539412   3.322488   3.668921   4.256440
    37  C    6.119705   4.561517   5.194566   5.996545   6.406526
    38  H    4.812494   3.676906   4.900503   5.616315   5.516373
    39  C    6.167014   4.564043   4.312705   4.823237   5.611004
    40  H    4.924134   3.679455   3.001034   2.989422   3.682292
    41  C    6.663207   5.002103   5.158303   5.876245   6.554101
    42  H    6.824009   5.314512   6.116003   6.994262   7.359045
    43  H    6.893333   5.311603   4.733640   5.124734   6.090849
    44  H    7.676655   5.977926   6.060794   6.810907   7.588482
    45  Br   5.364485   5.043478   5.944910   5.895063   4.925668
                   11         12         13         14         15
    11  C    0.000000
    12  C    1.394555   0.000000
    13  C    2.420041   1.392261   0.000000
    14  C    2.818329   2.425539   1.395484   0.000000
    15  H    3.400351   2.149318   1.084508   2.144514   0.000000
    16  H    3.903072   3.409709   2.160972   1.084752   2.477997
    17  H    1.084829   2.160731   3.406066   3.903156   4.299670
    18  H    2.145131   1.084184   2.151497   3.405789   2.476869
    19  H    6.301618   6.858774   6.331340   5.066987   7.079112
    20  H    5.053455   6.319143   6.845897   6.294604   7.891752
    21  H    7.438786   8.244415   8.033254   6.958778   8.869622
    22  H    6.952436   8.029378   8.241854   7.441888   9.205107
    23  C    3.896799   4.982984   5.253170   4.566086   6.272796
    24  H    4.772883   5.947359   6.248021   5.502349   7.286021
    25  C    4.492860   5.277707   5.140606   4.166844   6.055964
    26  H    5.378790   6.189301   5.972405   4.864782   6.875096
    27  C    3.979794   5.011586   5.510924   5.151976   6.466280
    28  H    4.766712   5.622867   5.957837   5.536277   6.830583
    29  C    4.820710   5.999209   6.716688   6.463816   7.696519
    30  H    4.510802   5.798814   6.651938   6.474163   7.665829
    31  H    5.269011   6.339069   7.139835   7.048872   8.051529
    32  H    5.728036   6.928888   7.545044   7.137733   8.542218
    33  H    3.182290   4.112009   4.727799   4.604773   5.642548
    34  C    4.814326   5.271673   4.930725   4.025524   5.673930
    35  C    6.121710   6.456264   5.906817   4.878681   6.518516
    36  C    4.255550   4.477729   4.189378   3.620897   4.830252
    37  C    6.826319   6.917280   6.230607   5.329144   6.643158
    38  H    6.755676   7.205682   6.661350   5.517489   7.321555
    39  C    5.223549   5.124051   4.636933   4.209615   4.998291
    40  H    3.348163   3.648940   3.646624   3.351028   4.379477
    41  C    6.444751   6.337651   5.671404   5.040566   5.951151
    42  H    7.867180   7.930098   7.164372   6.211193   7.514404
    43  H    5.239839   4.937397   4.517978   4.413834   4.720491
    44  H    7.272874   7.015398   6.282603   5.765204   6.398012
    45  Br   6.924215   7.851814   7.886410   7.010414   8.783932
                   16         17         18         19         20
    16  H    0.000000
    17  H    4.987899   0.000000
    18  H    4.302840   2.480407   0.000000
    19  H    4.951310   7.022988   7.903985   0.000000
    20  H    7.020436   4.932067   7.065781   4.988924   0.000000
    21  H    7.071302   7.886399   9.206833   2.478820   4.300848
    22  H    7.895060   7.058620   8.863643   4.303218   2.483032
    23  C    5.224705   4.150392   5.865428   5.217660   4.136771
    24  H    6.118323   4.910301   6.821567   5.235391   3.752777
    25  C    4.532882   5.049116   6.260192   4.574655   5.082731
    26  H    5.090608   5.930783   7.206240   4.078684   5.088509
    27  C    5.910672   3.993062   5.695659   6.719003   5.105664
    28  H    6.163136   4.888418   6.302938   7.122683   6.045180
    29  C    7.293465   4.508360   6.555737   7.608111   4.994505
    30  H    7.381364   4.033304   6.312191   7.508526   4.255327
    31  H    7.899737   4.852861   6.752565   8.635012   5.967013
    32  H    7.887540   5.481576   7.554449   7.628675   5.098216
    33  H    5.452795   3.177113   4.704832   7.005631   5.415023
    34  C    4.218459   5.485293   6.193296   5.433060   6.459494
    35  C    4.777076   6.853008   7.385554   5.631931   7.468908
    36  C    3.931460   4.926193   5.268581   6.358911   7.007845
    37  C    5.067525   7.604856   7.756592   6.688215   8.761732
    38  H    5.373956   7.463803   8.185366   5.246686   7.370109
    39  C    4.279228   5.933435   5.781277   7.311840   8.377288
    40  H    3.937024   3.929098   4.381103   6.561270   6.545454
    41  C    4.845600   7.209681   7.044652   7.463841   9.167319
    42  H    5.822049   8.665746   8.774780   7.115124   9.576683
    43  H    4.547664   5.896534   5.415154   8.127030   8.939770
    44  H    5.473007   8.043752   7.632055   8.374919  10.231639
    45  Br   7.342113   7.190043   8.726196   6.506032   6.333020
                   21         22         23         24         25
    21  H    0.000000
    22  H    2.475999   0.000000
    23  C    6.268720   5.861627   0.000000
    24  H    5.934799   5.356322   1.092945   0.000000
    25  C    6.120355   6.322888   1.531892   2.110057   0.000000
    26  H    5.546119   5.953077   2.199045   2.271847   1.082532
    27  C    7.759660   7.130183   1.538553   2.161948   2.631496
    28  H    8.345999   7.920001   2.126697   2.670890   2.655511
    29  C    8.231323   7.176772   2.534480   2.558718   3.880541
    30  H    7.888386   6.581412   2.829488   2.780206   4.334843
    31  H    9.313860   8.217230   3.479178   3.614375   4.710894
    32  H    8.119523   7.074662   2.778483   2.399617   3.982074
    33  H    8.159364   7.540404   2.187037   3.038509   3.127994
    34  C    7.302570   7.712572   2.670370   3.421034   1.468829
    35  C    7.655502   8.405946   3.861508   4.391970   2.448840
    36  C    8.258296   8.520695   3.215021   4.183265   2.534581
    37  C    8.858067   9.720352   5.063491   5.685935   3.735113
    38  H    7.167307   8.048360   4.078150   4.359062   2.625634
    39  C    9.386207   9.823754   4.594112   5.530727   3.794333
    40  H    8.283720   8.282868   2.963461   4.025657   2.799835
    41  C    9.661333  10.369309   5.362165   6.164451   4.262894
    42  H    9.309671  10.353325   5.981373   6.502004   4.590557
    43  H   10.182885  10.520656   5.263349   6.259261   4.674669
    44  H   10.636484  11.419723   6.430285   7.239082   5.348011
    45  Br   7.526174   7.460988   3.122189   2.747356   2.874481
                   26         27         28         29         30
    26  H    0.000000
    27  C    3.459184   0.000000
    28  H    3.439362   1.091368   0.000000
    29  C    4.485088   1.524885   2.152051   0.000000
    30  H    4.908205   2.192889   3.082735   1.095780   0.000000
    31  H    5.390548   2.155233   2.487387   1.093223   1.765692
    32  H    4.347924   2.161598   2.478165   1.094160   1.777990
    33  H    4.110229   1.095735   1.757262   2.169261   2.562491
    34  C    2.174313   3.142451   2.766407   4.584023   5.214330
    35  C    2.594156   4.405195   3.854162   5.756143   6.456917
    36  C    3.462938   3.160446   2.802075   4.666133   5.283350
    37  C    3.977187   5.364342   4.692271   6.753080   7.514579
    38  H    2.303638   4.848124   4.344305   6.060182   6.732402
    39  C    4.592962   4.405303   3.879433   5.857673   6.540066
    40  H    3.858346   2.661444   2.596499   4.123439   4.616592
    41  C    4.799156   5.363534   4.700323   6.795428   7.550231
    42  H    4.636682   6.345268   5.630608   7.683645   8.470075
    43  H    5.556448   4.858837   4.397973   6.243523   6.883976
    44  H    5.860933   6.347372   5.646262   7.753626   8.529835
    45  Br   2.607364   3.471604   2.963843   3.926505   4.720509
                   31         32         33         34         35
    31  H    0.000000
    32  H    1.771537   0.000000
    33  H    2.481622   3.073304   0.000000
    34  C    5.170473   4.796235   3.371603   0.000000
    35  C    6.324301   5.792306   4.732791   1.406173   0.000000
    36  C    5.028479   5.144076   2.949163   1.402451   2.420321
    37  C    7.169042   6.862480   5.526505   2.424646   1.385655
    38  H    6.729595   5.920059   5.353441   2.155185   1.085509
    39  C    6.062692   6.330251   4.109590   2.422774   2.785683
    40  H    4.430693   4.796010   2.130012   2.171351   3.413033
    41  C    7.052700   7.094973   5.270330   2.798439   2.409626
    42  H    8.106212   7.699113   6.574541   3.405950   2.142585
    43  H    6.302092   6.843335   4.351500   3.402748   3.870713
    44  H    7.926762   8.069368   6.191970   3.883882   3.392371
    45  Br   4.575012   3.308634   4.471200   3.385899   3.581308
                   36         37         38         39         40
    36  C    0.000000
    37  C    2.791548   0.000000
    38  H    3.401488   2.147696   0.000000
    39  C    1.391946   2.416055   3.871092   0.000000
    40  H    1.083312   3.874389   4.311141   2.133752   0.000000
    41  C    2.413745   1.397339   3.395859   1.392343   3.384755
    42  H    3.876578   1.085039   2.470929   3.400639   4.959415
    43  H    2.145491   3.401498   4.956133   1.085056   2.444533
    44  H    3.396785   2.155535   4.291889   2.151480   4.276248
    45  Br   4.427292   4.692338   3.269547   5.367954   4.814757
                   41         42         43         44         45
    41  C    0.000000
    42  H    2.158268   0.000000
    43  H    2.153926   4.300392   0.000000
    44  H    1.085459   2.486489   2.482408   0.000000
    45  Br   5.477800   5.208246   6.266539   6.432837   0.000000
 Stoichiometry    C22H20BrS2(1+)
 Framework group  C1[X(C22H20BrS2)]
 Deg. of freedom   129
 Full point group                 C1      NOp   1
 Largest Abelian subgroup         C1      NOp   1
 Largest concise Abelian subgroup C1      NOp   1
                         Standard orientation:                         
 ---------------------------------------------------------------------
 Center     Atomic      Atomic             Coordinates (Angstroms)
 Number     Number       Type             X           Y           Z
 ---------------------------------------------------------------------
      1          6           0        2.800563   -1.252851   -2.354065
      2          6           0        3.737061   -2.253648   -2.093613
      3          6           0        4.033055   -2.635305   -0.787411
      4          6           0        3.391950   -2.027817    0.291193
      5          6           0        2.451213   -1.041146    0.024382
      6          6           0        2.159821   -0.643575   -1.282443
      7         16           0        0.896984    0.566485   -1.555675
      8          6           0        1.321394    1.811368   -0.371468
      9          6           0        1.610406    1.432288    0.942757
     10         16           0        1.569759   -0.288502    1.363973
     11          6           0        1.862452    2.376267    1.930131
     12          6           0        1.806738    3.725899    1.583474
     13          6           0        1.511722    4.109510    0.278025
     14          6           0        1.269224    3.156639   -0.712231
     15          1           0        1.472936    5.162078    0.019655
     16          1           0        1.045219    3.459657   -1.729428
     17          1           0        2.091454    2.073587    2.946397
     18          1           0        1.995936    4.477287    2.341812
     19          1           0        2.578648   -0.952145   -3.372617
     20          1           0        3.616072   -2.322537    1.310880
     21          1           0        4.243984   -2.732598   -2.924078
     22          1           0        4.767431   -3.410848   -0.601030
     23          6           0       -0.217491   -0.793610    1.029706
     24          1           0       -0.099864   -1.880206    1.028927
     25          6           0       -0.806356   -0.437121   -0.338814
     26          1           0       -0.761683   -1.250918   -1.051285
     27          6           0       -0.998712   -0.367230    2.284711
     28          1           0       -2.053021   -0.341302    2.003917
     29          6           0       -0.799843   -1.351234    3.432519
     30          1           0        0.246794   -1.422177    3.749144
     31          1           0       -1.384932   -1.030699    4.298582
     32          1           0       -1.143158   -2.347723    3.138696
     33          1           0       -0.725881    0.647974    2.593837
     34          6           0       -1.827682    0.587674   -0.592087
     35          6           0       -2.633246    0.411815   -1.731149
     36          6           0       -1.958227    1.765143    0.158509
     37          6           0       -3.559652    1.376012   -2.094657
     38          1           0       -2.539532   -0.501631   -2.310082
     39          6           0       -2.888822    2.732098   -0.210953
     40          1           0       -1.332383    1.952126    1.022756
     41          6           0       -3.694934    2.537301   -1.329370
     42          1           0       -4.184461    1.220798   -2.968060
     43          1           0       -2.980524    3.638567    0.378326
     44          1           0       -4.423896    3.290591   -1.611131
     45         35           0       -2.609166   -2.613957    0.184547
 ---------------------------------------------------------------------
 Rotational constants (GHZ):           0.1937560           0.1610021           0.1234713
 Standard basis: 6-31+G(d,p) (6D, 7F)
 There are   598 symmetry adapted cartesian basis functions of A   symmetry.
 There are   598 symmetry adapted basis functions of A   symmetry.
   598 basis functions,  1043 primitive gaussians,   598 cartesian basis functions
   109 alpha electrons      109 beta electrons
       nuclear repulsion energy      3084.4538029220 Hartrees.
 NAtoms=   45 NActive=   45 NUniq=   45 SFac= 1.00D+00 NAtFMM=   60 NAOKFM=F Big=F
 Integral buffers will be    131072 words long.
 Raffenetti 2 integral format.
 Two-electron integral symmetry is turned on.
 Nuclear repulsion after empirical dispersion term =     3084.4107828401 Hartrees.
 ------------------------------------------------------------------------------
 Polarizable Continuum Model (PCM)
 =================================
 Model                : PCM.
 Atomic radii         : SMD-Coulomb.
 Polarization charges : Total charges.
 Charge compensation  : None.
 Solution method      : Matrix inversion.
 Cavity type          : VdW (van der Waals Surface) (Alpha=1.000).
 Cavity algorithm     : GePol (No added spheres)
                        Default sphere list used, NSphG=   45.
                        Lebedev-Laikov grids with approx.  5.0 points / Ang**2.
                        Smoothing algorithm: York/Karplus (Gamma=1.0000).
                        Polarization charges: spherical gaussians, with
                                              point-specific exponents (IZeta= 3).
                        Self-potential: point-specific (ISelfS= 7).
                        Self-field    : sphere-specific E.n sum rule (ISelfD= 2).
 1st derivatives      : Analytical E(r).r(x)/FMM algorithm (CHGder, D1EAlg=3).
                        Cavity 1st derivative terms included.
 Solvent              : Dichloromethane, Eps=   8.930000 Eps(inf)=   2.028346
 ------------------------------------------------------------------------------
 ------------------------------------------------------------------------------
 Atomic radii for non-electrostatic terms: SMD-CDS.
 ------------------------------------------------------------------------------
 Nuclear repulsion after PCM non-electrostatic terms =     3084.3949848372 Hartrees.
 One-electron integrals computed using PRISM.
 NBasis=   598 RedAO= T EigKep=  1.04D-06  NBF=   598
 NBsUse=   594 1.00D-06 EigRej=  9.31D-07 NBFU=   594
 Initial guess from the checkpoint file:  "/home/osl/gaussian/scratch/Gau-1508012.chk"
 B after Tr=     0.000000    0.000000    0.000000
         Rot=    0.999983    0.000843   -0.003015   -0.004988 Ang=   0.67 deg.
 ExpMin= 3.50D-02 ExpMax= 5.74D+05 ExpMxC= 5.74D+03 IAcc=3 IRadAn=         5 AccDes= 0.00D+00
 Harris functional with IExCor= 4639 and IRadAn=       5 diagonalized for initial guess.
 HarFok:  IExCor= 4639 AccDes= 0.00D+00 IRadAn=         5 IDoV= 1 UseB2=F ITyADJ=14
 ICtDFT=  3500011 ScaDFX=  1.000000  1.000000  1.000000  1.000000
 FoFCou: FMM=F IPFlag=           0 FMFlag=      100000 FMFlg1=           0
         NFxFlg=           0 DoJE=T BraDBF=F KetDBF=T FulRan=T
         wScrn=  0.000000 ICntrl=       500 IOpCl=  0 I1Cent=   200000004 NGrid=           0
         NMat0=    1 NMatS0=      1 NMatT0=    0 NMatD0=    1 NMtDS0=    0 NMtDT0=    0
 Petite list used in FoFCou.
 Requested convergence on RMS density matrix=1.00D-08 within 128 cycles.
 Requested convergence on MAX density matrix=1.00D-06.
 Requested convergence on             energy=1.00D-06.
 No special actions if energy rises.
 Inv3:  Mode=1 IEnd=    33326667.
 Iteration    1 A*A^-1 deviation from unit magnitude is 3.77D-15 for    126.
 Iteration    1 A*A^-1 deviation from orthogonality  is 3.33D-15 for   1715    193.
 Iteration    1 A^-1*A deviation from unit magnitude is 3.55D-15 for   1845.
 Iteration    1 A^-1*A deviation from orthogonality  is 4.66D-14 for   2622   2567.
 Error on total polarization charges =  0.05094
 SCF Done:  E(RwB97XD) =  -4218.04883108     A.U. after   18 cycles
            NFock= 18  Conv=0.65D-08     -V/T= 2.0064
 SMD-CDS (non-electrostatic) energy       (kcal/mol) =      -9.91
 (included in total energy above)
 D1PCM: PCM CHGder 1st derivatives, ID1Alg=3 FixD1E=F DoIter=F DoCFld=F I1PDM=0.
 Calling FoFJK, ICntrl=      2127 FMM=F ISym2X=0 I1Cent= 0 IOpClX= 0 NMat=1 NMatS=1 NMatT=0.
 ***** Axes restored to original set *****
 -------------------------------------------------------------------
 Center     Atomic                   Forces (Hartrees/Bohr)
 Number     Number              X              Y              Z
 -------------------------------------------------------------------
      1        6           0.000047173   -0.000054595    0.000061823
      2        6           0.000004268    0.000038078   -0.000032733
      3        6           0.000027251   -0.000007141    0.000080090
      4        6          -0.000031302   -0.000033609   -0.000009032
      5        6           0.000065381    0.000064224    0.000055195
      6        6          -0.000041010   -0.000037453   -0.000193406
      7       16           0.000709678    0.000587508    0.000154818
      8        6          -0.000211032   -0.000058566   -0.000059481
      9        6          -0.000259703    0.000169355   -0.000116644
     10       16           0.000176819    0.000237433   -0.000210406
     11        6           0.000117792   -0.000046012    0.000077633
     12        6           0.000032689    0.000027004    0.000022360
     13        6          -0.000000976   -0.000052384   -0.000126874
     14        6           0.000135845    0.000061094   -0.000023482
     15        1           0.000008680    0.000008488    0.000001525
     16        1          -0.000078957   -0.000090639   -0.000082125
     17        1          -0.000063149   -0.000143611    0.000001813
     18        1          -0.000001696   -0.000021675   -0.000037000
     19        1          -0.000079225   -0.000057788   -0.000015780
     20        1           0.000017016   -0.000000264    0.000000402
     21        1          -0.000004414   -0.000008393    0.000002537
     22        1          -0.000014073    0.000003752   -0.000001716
     23        6          -0.000736927   -0.000375815   -0.000049912
     24        1           0.000076590    0.000017533    0.000071738
     25        6           0.002112839    0.002471812   -0.001242136
     26        1          -0.001634649   -0.000371814    0.001113242
     27        6          -0.000241221    0.000157261   -0.000134321
     28        1           0.000089742   -0.000237102    0.000207374
     29        6          -0.000027238    0.000024781   -0.000051792
     30        1          -0.000099811    0.000002849    0.000063638
     31        1           0.000000618    0.000026188    0.000003581
     32        1           0.000021290   -0.000092784   -0.000119811
     33        1           0.000080559    0.000023523   -0.000067322
     34        6          -0.000035423   -0.001443574    0.000585290
     35        6          -0.000252359   -0.000075666   -0.000316566
     36        6          -0.000141381    0.000241231    0.000161056
     37        6           0.000130101   -0.000136940   -0.000097891
     38        1          -0.000008281    0.000106115    0.000038157
     39        6           0.000137547    0.000011316    0.000073533
     40        1           0.000306041   -0.000193937    0.000241766
     41        6          -0.000001723   -0.000059467    0.000026720
     42        1           0.000004519   -0.000001584    0.000013491
     43        1           0.000005726   -0.000011164    0.000006350
     44        1          -0.000005398    0.000008895    0.000003797
     45       35          -0.000338215   -0.000676463   -0.000079502
 -------------------------------------------------------------------
 Cartesian Forces:  Max     0.002471812 RMS     0.000404112

 GradGradGradGradGradGradGradGradGradGradGradGradGradGradGradGradGradGrad
 Berny optimization.
 FormGI is forming the generalized inverse of G from B-inverse, IUseBI=4.
 Internal  Forces:  Max     0.002562137 RMS     0.000234297
 Search for a saddle point.
 Step number   6 out of a maximum of  270
 All quantities printed in internal units (Hartrees-Bohrs-Radians)
 Swapping is turned off.
 Update second derivatives using D2CorX and points    3    4    5    6
 ITU=  0  0  0  0  0  0
     Eigenvalues ---   -0.01996   0.00272   0.00552   0.00825   0.01240
     Eigenvalues ---    0.01354   0.01469   0.01530   0.01596   0.01653
     Eigenvalues ---    0.01742   0.01789   0.01810   0.01825   0.01878
     Eigenvalues ---    0.01887   0.02133   0.02146   0.02304   0.02341
     Eigenvalues ---    0.02363   0.02399   0.02636   0.02642   0.02658
     Eigenvalues ---    0.02713   0.02787   0.02805   0.02863   0.02927
     Eigenvalues ---    0.03033   0.03065   0.03094   0.03180   0.03551
     Eigenvalues ---    0.03852   0.03914   0.04189   0.04518   0.04685
     Eigenvalues ---    0.05067   0.05924   0.06602   0.07070   0.07403
     Eigenvalues ---    0.08136   0.09537   0.09995   0.10536   0.11000
     Eigenvalues ---    0.11013   0.11132   0.11143   0.11569   0.11760
     Eigenvalues ---    0.11930   0.12279   0.12340   0.12377   0.12446
     Eigenvalues ---    0.12488   0.12490   0.12587   0.13372   0.13802
     Eigenvalues ---    0.14128   0.14458   0.15161   0.15390   0.16393
     Eigenvalues ---    0.16550   0.17074   0.17736   0.18417   0.19221
     Eigenvalues ---    0.19308   0.19393   0.19487   0.19658   0.20486
     Eigenvalues ---    0.20853   0.21947   0.22164   0.22763   0.23538
     Eigenvalues ---    0.25737   0.27093   0.28300   0.28781   0.29298
     Eigenvalues ---    0.32075   0.32485   0.33233   0.33994   0.34218
     Eigenvalues ---    0.34524   0.34642   0.35022   0.35510   0.35893
     Eigenvalues ---    0.36527   0.36678   0.36740   0.36768   0.36869
     Eigenvalues ---    0.36941   0.36990   0.37033   0.37043   0.37061
     Eigenvalues ---    0.37211   0.37231   0.37381   0.40890   0.41619
     Eigenvalues ---    0.42964   0.42985   0.43374   0.46853   0.47490
     Eigenvalues ---    0.48244   0.48342   0.48419   0.48680   0.49221
     Eigenvalues ---    0.52090   0.52286   0.52421   0.58356
 Eigenvectors required to have negative eigenvalues:
                          R14       A55      D101      D100       D84
   1                    0.69494  -0.23926  -0.19890  -0.19817  -0.19808
                          D96       D78       D81       D82       A50
   1                    0.19711  -0.18963  -0.17740   0.15224  -0.14485
 RFO step:  Lambda0=3.419524785D-05 Lambda=-2.05333987D-04.
 Linear search not attempted -- option 19 set.
 Iteration  1 RMS(Cart)=  0.02753564 RMS(Int)=  0.00015069
 Iteration  2 RMS(Cart)=  0.00024576 RMS(Int)=  0.00002249
 Iteration  3 RMS(Cart)=  0.00000004 RMS(Int)=  0.00002249
 Variable       Old X    -DE/DX   Delta X   Delta X   Delta X     New X
                                 (Linear)    (Quad)   (Total)
    R1        2.63646   0.00004   0.00000  -0.00029  -0.00029   2.63617
    R2        2.62539   0.00001   0.00000   0.00045   0.00045   2.62584
    R3        2.05026   0.00002   0.00000   0.00014   0.00014   2.05040
    R4        2.63170   0.00005   0.00000   0.00027   0.00027   2.63197
    R5        2.04932   0.00000   0.00000   0.00000   0.00000   2.04932
    R6        2.63442  -0.00007   0.00000  -0.00052  -0.00052   2.63390
    R7        2.04886  -0.00001   0.00000  -0.00006  -0.00006   2.04880
    R8        2.62508  -0.00001   0.00000   0.00050   0.00050   2.62558
    R9        2.05003   0.00001   0.00000   0.00004   0.00004   2.05007
   R10        2.63938   0.00003   0.00000   0.00036   0.00035   2.63973
   R11        3.34751  -0.00006   0.00000  -0.00065  -0.00064   3.34687
   R12        3.34522   0.00006   0.00000  -0.00047  -0.00049   3.34473
   R13        3.34444  -0.00038   0.00000  -0.00224  -0.00220   3.34225
   R14        4.38699   0.00054   0.00000   0.05921   0.05920   4.44619
   R15        2.64185  -0.00019   0.00000   0.00011   0.00015   2.64200
   R16        2.62434  -0.00010   0.00000   0.00050   0.00050   2.62484
   R17        3.34870   0.00002   0.00000  -0.00044  -0.00045   3.34826
   R18        2.62497  -0.00013   0.00000   0.00024   0.00023   2.62520
   R19        3.56609   0.00023   0.00000   0.00246   0.00244   3.56853
   R20        2.63533   0.00009   0.00000  -0.00028  -0.00028   2.63504
   R21        2.05003   0.00002   0.00000   0.00000   0.00000   2.05003
   R22        2.63099   0.00014   0.00000   0.00055   0.00055   2.63155
   R23        2.04881  -0.00004   0.00000  -0.00013  -0.00013   2.04869
   R24        2.63708  -0.00006   0.00000  -0.00032  -0.00032   2.63677
   R25        2.04942   0.00001   0.00000   0.00004   0.00004   2.04946
   R26        2.04988   0.00008   0.00000   0.00030   0.00030   2.05019
   R27        2.06537   0.00000   0.00000   0.00012   0.00012   2.06549
   R28        2.89486  -0.00048   0.00000  -0.00496  -0.00499   2.88986
   R29        2.90744   0.00000   0.00000   0.00045   0.00045   2.90789
   R30        2.04569   0.00001   0.00000  -0.00204  -0.00204   2.04364
   R31        2.77568  -0.00122   0.00000  -0.01193  -0.01193   2.76375
   R32        4.92720   0.00055   0.00000  -0.03610  -0.03610   4.89111
   R33        2.06239  -0.00012   0.00000  -0.00037  -0.00037   2.06201
   R34        2.88162  -0.00009   0.00000   0.00013   0.00013   2.88175
   R35        2.07064   0.00002   0.00000   0.00007   0.00007   2.07071
   R36        2.07072  -0.00009   0.00000  -0.00048  -0.00048   2.07024
   R37        2.06589   0.00001   0.00000   0.00005   0.00005   2.06594
   R38        2.06766   0.00011   0.00000   0.00050   0.00050   2.06817
   R39        2.65728   0.00020   0.00000   0.00221   0.00221   2.65949
   R40        2.65025   0.00003   0.00000   0.00152   0.00152   2.65177
   R41        2.61851  -0.00017   0.00000  -0.00119  -0.00119   2.61732
   R42        2.05131  -0.00011   0.00000  -0.00017  -0.00017   2.05114
   R43        2.63040  -0.00015   0.00000  -0.00094  -0.00094   2.62945
   R44        2.04716   0.00032   0.00000  -0.00012  -0.00012   2.04705
   R45        2.64059   0.00018   0.00000   0.00060   0.00060   2.64119
   R46        2.05043  -0.00001   0.00000  -0.00011  -0.00011   2.05032
   R47        2.63115   0.00018   0.00000   0.00046   0.00046   2.63160
   R48        2.05046  -0.00001   0.00000  -0.00010  -0.00010   2.05036
   R49        2.05122   0.00001   0.00000   0.00004   0.00004   2.05126
    A1        2.07165   0.00000   0.00000   0.00091   0.00091   2.07256
    A2        2.10758   0.00001   0.00000  -0.00005  -0.00005   2.10753
    A3        2.10395  -0.00001   0.00000  -0.00086  -0.00086   2.10310
    A4        2.11105   0.00002   0.00000  -0.00001  -0.00002   2.11104
    A5        2.08016   0.00000   0.00000   0.00006   0.00006   2.08022
    A6        2.09194  -0.00002   0.00000  -0.00004  -0.00004   2.09190
    A7        2.10426  -0.00002   0.00000  -0.00043  -0.00043   2.10383
    A8        2.09582   0.00002   0.00000   0.00019   0.00019   2.09601
    A9        2.08311   0.00000   0.00000   0.00024   0.00023   2.08334
   A10        2.06274   0.00000   0.00000   0.00039   0.00039   2.06313
   A11        2.11047  -0.00001   0.00000  -0.00019  -0.00019   2.11028
   A12        2.10995   0.00001   0.00000  -0.00020  -0.00021   2.10974
   A13        2.12137   0.00007   0.00000   0.00035   0.00034   2.12171
   A14        2.08692  -0.00010   0.00000  -0.00234  -0.00235   2.08457
   A15        2.07465   0.00003   0.00000   0.00190   0.00191   2.07657
   A16        2.09515  -0.00007   0.00000  -0.00124  -0.00123   2.09392
   A17        2.10567   0.00023   0.00000  -0.00060  -0.00060   2.10508
   A18        2.08040  -0.00016   0.00000   0.00182   0.00181   2.08220
   A19        1.77876   0.00015   0.00000   0.00176   0.00174   1.78050
   A20        1.71834  -0.00017   0.00000  -0.00330  -0.00333   1.71501
   A21        1.70047   0.00012   0.00000  -0.01146  -0.01149   1.68897
   A22        2.08043  -0.00001   0.00000   0.00207   0.00208   2.08252
   A23        2.10388  -0.00012   0.00000  -0.00059  -0.00060   2.10328
   A24        2.09568   0.00013   0.00000  -0.00110  -0.00111   2.09456
   A25        2.07376   0.00001   0.00000   0.00187   0.00183   2.07559
   A26        2.11935   0.00007   0.00000   0.00104   0.00105   2.12040
   A27        2.08876  -0.00007   0.00000  -0.00250  -0.00249   2.08627
   A28        1.79407   0.00001   0.00000   0.00106   0.00106   1.79512
   A29        1.79629  -0.00007   0.00000  -0.00126  -0.00126   1.79504
   A30        1.81269   0.00020   0.00000   0.00526   0.00519   1.81787
   A31        2.06433  -0.00011   0.00000  -0.00033  -0.00033   2.06400
   A32        2.11132  -0.00009   0.00000  -0.00140  -0.00140   2.10992
   A33        2.10752   0.00020   0.00000   0.00172   0.00172   2.10924
   A34        2.10389   0.00001   0.00000  -0.00030  -0.00030   2.10359
   A35        2.08275   0.00001   0.00000   0.00036   0.00036   2.08311
   A36        2.09655  -0.00002   0.00000  -0.00006  -0.00007   2.09648
   A37        2.11070  -0.00002   0.00000   0.00034   0.00034   2.11104
   A38        2.09252   0.00000   0.00000  -0.00045  -0.00045   2.09207
   A39        2.07996   0.00002   0.00000   0.00010   0.00010   2.08006
   A40        2.07237  -0.00008   0.00000   0.00035   0.00035   2.07272
   A41        2.10418  -0.00007   0.00000  -0.00146  -0.00146   2.10272
   A42        2.10664   0.00015   0.00000   0.00111   0.00111   2.10774
   A43        1.73585  -0.00007   0.00000  -0.00223  -0.00224   1.73361
   A44        2.04881  -0.00012   0.00000   0.00075   0.00062   2.04944
   A45        1.83613   0.00036   0.00000   0.00239   0.00250   1.83863
   A46        1.84636   0.00020   0.00000   0.00051   0.00056   1.84693
   A47        1.90789  -0.00005   0.00000  -0.00044  -0.00047   1.90742
   A48        2.05899  -0.00029   0.00000  -0.00133  -0.00133   2.05766
   A49        1.86171   0.00005   0.00000  -0.00444  -0.00454   1.85716
   A50        1.52050   0.00012   0.00000   0.00006   0.00012   1.52062
   A51        1.68925   0.00048   0.00000   0.00626   0.00628   1.69553
   A52        1.97921   0.00032   0.00000  -0.00025  -0.00025   1.97896
   A53        2.19407  -0.00064   0.00000   0.00199   0.00201   2.19608
   A54        2.02606   0.00006   0.00000  -0.00292  -0.00294   2.02313
   A55        1.62262   0.00256   0.00000   0.02459   0.02459   1.64721
   A56        1.86214   0.00009   0.00000  -0.00020  -0.00020   1.86193
   A57        1.94867   0.00001   0.00000  -0.00062  -0.00062   1.94805
   A58        1.93955  -0.00005   0.00000   0.00058   0.00058   1.94013
   A59        1.91238  -0.00022   0.00000  -0.00394  -0.00394   1.90844
   A60        1.86618   0.00007   0.00000   0.00315   0.00315   1.86933
   A61        1.93162   0.00010   0.00000   0.00104   0.00104   1.93266
   A62        1.96475   0.00011   0.00000   0.00159   0.00159   1.96634
   A63        1.91485  -0.00003   0.00000  -0.00077  -0.00077   1.91408
   A64        1.92265  -0.00012   0.00000  -0.00090  -0.00090   1.92175
   A65        1.87682  -0.00004   0.00000  -0.00035  -0.00035   1.87647
   A66        1.89476   0.00001   0.00000   0.00046   0.00046   1.89523
   A67        1.88792   0.00008   0.00000  -0.00006  -0.00006   1.88787
   A68        2.03842   0.00061   0.00000  -0.00111  -0.00111   2.03731
   A69        2.16302  -0.00091   0.00000   0.00149   0.00149   2.16451
   A70        2.07740   0.00029   0.00000  -0.00025  -0.00025   2.07715
   A71        2.10422  -0.00020   0.00000  -0.00001  -0.00001   2.10422
   A72        2.08036   0.00011   0.00000  -0.00059  -0.00059   2.07978
   A73        2.09827   0.00009   0.00000   0.00062   0.00062   2.09889
   A74        2.09834  -0.00012   0.00000   0.00015   0.00015   2.09849
   A75        2.11544  -0.00024   0.00000  -0.00132  -0.00132   2.11412
   A76        2.06927   0.00036   0.00000   0.00110   0.00110   2.07037
   A77        2.09364  -0.00004   0.00000  -0.00054  -0.00054   2.09310
   A78        2.09049   0.00001   0.00000   0.00073   0.00073   2.09122
   A79        2.09900   0.00002   0.00000  -0.00019  -0.00019   2.09882
   A80        2.09796  -0.00009   0.00000  -0.00063  -0.00063   2.09734
   A81        2.08598   0.00004   0.00000   0.00067   0.00067   2.08665
   A82        2.09924   0.00005   0.00000  -0.00004  -0.00004   2.09920
   A83        2.09456   0.00015   0.00000   0.00127   0.00127   2.09583
   A84        2.09394  -0.00007   0.00000  -0.00054  -0.00054   2.09339
   A85        2.09466  -0.00008   0.00000  -0.00073  -0.00073   2.09393
    D1       -0.00493   0.00000   0.00000  -0.00029  -0.00029  -0.00522
    D2       -3.13859  -0.00001   0.00000  -0.00032  -0.00032  -3.13891
    D3        3.13239   0.00002   0.00000   0.00077   0.00078   3.13317
    D4       -0.00127   0.00001   0.00000   0.00074   0.00075  -0.00052
    D5       -0.00693  -0.00003   0.00000  -0.00154  -0.00154  -0.00846
    D6       -3.08063  -0.00006   0.00000  -0.00128  -0.00127  -3.08190
    D7        3.13893  -0.00005   0.00000  -0.00260  -0.00261   3.13632
    D8        0.06522  -0.00008   0.00000  -0.00235  -0.00233   0.06289
    D9        0.00604   0.00002   0.00000   0.00153   0.00153   0.00756
   D10       -3.13551  -0.00001   0.00000   0.00024   0.00023  -3.13527
   D11        3.13964   0.00002   0.00000   0.00156   0.00156   3.14120
   D12       -0.00190   0.00000   0.00000   0.00026   0.00026  -0.00163
   D13        0.00478  -0.00001   0.00000  -0.00089  -0.00089   0.00389
   D14        3.13861  -0.00002   0.00000  -0.00116  -0.00116   3.13745
   D15       -3.13686   0.00002   0.00000   0.00040   0.00040  -3.13647
   D16       -0.00304   0.00000   0.00000   0.00013   0.00013  -0.00291
   D17       -0.01687  -0.00002   0.00000  -0.00098  -0.00097  -0.01784
   D18        3.10101  -0.00005   0.00000  -0.00551  -0.00551   3.09551
   D19        3.13249   0.00000   0.00000  -0.00071  -0.00071   3.13179
   D20       -0.03281  -0.00003   0.00000  -0.00524  -0.00524  -0.03805
   D21        0.01818   0.00004   0.00000   0.00221   0.00220   0.02038
   D22        3.09287   0.00009   0.00000   0.00187   0.00184   3.09471
   D23       -3.09986   0.00007   0.00000   0.00677   0.00677  -3.09309
   D24       -0.02517   0.00012   0.00000   0.00642   0.00641  -0.01876
   D25        2.37444   0.00002   0.00000   0.00651   0.00652   2.38096
   D26       -2.02895   0.00022   0.00000   0.01208   0.01201  -2.01694
   D27       -0.79023  -0.00001   0.00000   0.00208   0.00208  -0.78815
   D28        1.08956   0.00019   0.00000   0.00765   0.00758   1.09714
   D29       -2.37916  -0.00001   0.00000  -0.00973  -0.00975  -2.38892
   D30        2.16750  -0.00013   0.00000   0.00263   0.00266   2.17016
   D31        0.82975  -0.00005   0.00000  -0.00936  -0.00937   0.82038
   D32       -0.90678  -0.00017   0.00000   0.00300   0.00304  -0.90373
   D33       -0.82644  -0.00005   0.00000   0.00269   0.00270  -0.82374
   D34        2.40092  -0.00008   0.00000  -0.00236  -0.00235   2.39857
   D35        0.92437  -0.00017   0.00000  -0.00316  -0.00319   0.92118
   D36       -2.13146  -0.00020   0.00000  -0.00820  -0.00824  -2.13970
   D37        0.86677   0.00018   0.00000  -0.01948  -0.01946   0.84732
   D38       -1.11557  -0.00019   0.00000  -0.01890  -0.01889  -1.13447
   D39       -3.13905  -0.00027   0.00000  -0.01598  -0.01597   3.12817
   D40       -0.93598   0.00003   0.00000  -0.01863  -0.01862  -0.95461
   D41       -2.91833  -0.00034   0.00000  -0.01805  -0.01806  -2.93639
   D42        1.34138  -0.00042   0.00000  -0.01512  -0.01514   1.32624
   D43        0.01992   0.00003   0.00000   0.00531   0.00531   0.02523
   D44       -3.06651  -0.00002   0.00000  -0.00339  -0.00340  -3.06990
   D45        3.07616   0.00004   0.00000   0.01035   0.01036   3.08652
   D46       -0.01027  -0.00001   0.00000   0.00166   0.00165  -0.00862
   D47        3.05677   0.00004   0.00000   0.00331   0.00331   3.06007
   D48       -0.08601   0.00004   0.00000   0.00278   0.00278  -0.08323
   D49        0.00169   0.00002   0.00000  -0.00194  -0.00193  -0.00024
   D50       -3.14108   0.00002   0.00000  -0.00247  -0.00246   3.13964
   D51        0.79299  -0.00001   0.00000  -0.00848  -0.00849   0.78450
   D52       -1.07431  -0.00001   0.00000  -0.00911  -0.00911  -1.08342
   D53       -2.40278   0.00004   0.00000   0.00017   0.00016  -2.40262
   D54        2.01310   0.00005   0.00000  -0.00046  -0.00047   2.01264
   D55        0.01189  -0.00002   0.00000  -0.00002  -0.00001   0.01188
   D56       -3.13553  -0.00002   0.00000  -0.00029  -0.00030  -3.13583
   D57       -3.07407  -0.00007   0.00000  -0.00892  -0.00891  -3.08298
   D58        0.06169  -0.00007   0.00000  -0.00920  -0.00919   0.05251
   D59        1.00767  -0.00004   0.00000  -0.02372  -0.02376   0.98391
   D60       -0.97133  -0.00019   0.00000  -0.02321  -0.02326  -0.99459
   D61        2.98207  -0.00002   0.00000  -0.02431  -0.02435   2.95772
   D62        2.87331   0.00001   0.00000  -0.02134  -0.02141   2.85190
   D63        0.89430  -0.00014   0.00000  -0.02083  -0.02090   0.87340
   D64       -1.43548   0.00003   0.00000  -0.02193  -0.02199  -1.45748
   D65       -0.00520   0.00002   0.00000  -0.00129  -0.00129  -0.00649
   D66        3.13655   0.00001   0.00000  -0.00008  -0.00008   3.13648
   D67       -3.14098   0.00002   0.00000  -0.00101  -0.00100   3.14121
   D68        0.00078   0.00001   0.00000   0.00021   0.00022   0.00099
   D69       -0.00313   0.00000   0.00000   0.00101   0.00100  -0.00213
   D70       -3.13963  -0.00001   0.00000   0.00199   0.00199  -3.13764
   D71        3.13830   0.00001   0.00000  -0.00022  -0.00022   3.13808
   D72        0.00180   0.00000   0.00000   0.00076   0.00076   0.00256
   D73        0.00489  -0.00002   0.00000   0.00063   0.00063   0.00552
   D74       -3.13552  -0.00002   0.00000   0.00117   0.00117  -3.13436
   D75        3.14143  -0.00001   0.00000  -0.00035  -0.00035   3.14108
   D76        0.00101  -0.00001   0.00000   0.00018   0.00019   0.00120
   D77        0.04565   0.00003   0.00000   0.02633   0.02626   0.07191
   D78        1.68890   0.00030   0.00000   0.02429   0.02425   1.71315
   D79       -1.90110  -0.00030   0.00000   0.02050   0.02047  -1.88063
   D80       -1.87079   0.00004   0.00000   0.02838   0.02834  -1.84245
   D81       -0.22754   0.00032   0.00000   0.02634   0.02633  -0.20122
   D82        2.46565  -0.00028   0.00000   0.02254   0.02255   2.48819
   D83        2.27194   0.00015   0.00000   0.02945   0.02940   2.30133
   D84       -2.36800   0.00042   0.00000   0.02741   0.02739  -2.34062
   D85        0.32518  -0.00018   0.00000   0.02361   0.02361   0.34879
   D86        2.82647   0.00007   0.00000   0.00620   0.00616   2.83263
   D87       -1.36775  -0.00014   0.00000   0.00093   0.00089  -1.36686
   D88        0.79817  -0.00004   0.00000   0.00226   0.00222   0.80039
   D89       -1.60665   0.00013   0.00000   0.00457   0.00457  -1.60208
   D90        0.48232  -0.00008   0.00000  -0.00070  -0.00071   0.48162
   D91        2.64824   0.00001   0.00000   0.00063   0.00062   2.64886
   D92        0.50234   0.00014   0.00000   0.00393   0.00397   0.50631
   D93        2.59132  -0.00007   0.00000  -0.00135  -0.00131   2.59001
   D94       -1.52595   0.00003   0.00000  -0.00002   0.00002  -1.52593
   D95        3.11129  -0.00008   0.00000  -0.00867  -0.00872   3.10257
   D96        1.24507  -0.00022   0.00000  -0.00383  -0.00379   1.24128
   D97       -1.49379   0.00052   0.00000  -0.00169  -0.00168  -1.49547
   D98        1.56688  -0.00005   0.00000  -0.01827  -0.01822   1.54865
   D99       -1.47343  -0.00003   0.00000  -0.01985  -0.01980  -1.49323
   D100      -2.68847   0.00013   0.00000  -0.01781  -0.01784  -2.70632
   D101       0.55440   0.00015   0.00000  -0.01938  -0.01942   0.53498
   D102      -0.00581  -0.00044   0.00000  -0.02105  -0.02106  -0.02688
   D103      -3.04612  -0.00041   0.00000  -0.02263  -0.02264  -3.06877
   D104       1.07427   0.00004   0.00000   0.01876   0.01876   1.09303
   D105      -3.11969   0.00004   0.00000   0.01883   0.01882  -3.10087
   D106      -1.04320   0.00004   0.00000   0.01773   0.01772  -1.02548
   D107       3.13335   0.00001   0.00000   0.01563   0.01563  -3.13421
   D108      -1.06061   0.00001   0.00000   0.01569   0.01569  -1.04492
   D109       1.01588   0.00001   0.00000   0.01459   0.01459   1.03047
   D110      -1.09611   0.00003   0.00000   0.01769   0.01769  -1.07842
   D111       0.99312   0.00002   0.00000   0.01775   0.01775   1.01087
   D112       3.06961   0.00003   0.00000   0.01665   0.01665   3.08626
   D113      -3.06528   0.00012   0.00000  -0.00130  -0.00130  -3.06658
   D114       0.10368   0.00006   0.00000  -0.00221  -0.00221   0.10147
   D115      -0.01978   0.00002   0.00000   0.00031   0.00031  -0.01948
   D116      -3.13400  -0.00003   0.00000  -0.00060  -0.00060  -3.13461
   D117       3.05646  -0.00003   0.00000   0.00060   0.00060   3.05706
   D118      -0.06707  -0.00004   0.00000   0.00446   0.00446  -0.06261
   D119       0.01828  -0.00002   0.00000  -0.00097  -0.00097   0.01731
   D120      -3.10526  -0.00002   0.00000   0.00290   0.00289  -3.10237
   D121       0.00446  -0.00002   0.00000  -0.00030  -0.00030   0.00416
   D122      -3.12652  -0.00002   0.00000  -0.00007  -0.00007  -3.12659
   D123       3.11840   0.00004   0.00000   0.00060   0.00060   3.11900
   D124      -0.01258   0.00003   0.00000   0.00084   0.00084  -0.01175
   D125      -0.00153   0.00001   0.00000   0.00163   0.00163   0.00010
   D126       3.14104   0.00000   0.00000   0.00129   0.00129  -3.14085
   D127       3.12248   0.00002   0.00000  -0.00216  -0.00216   3.12032
   D128      -0.01813   0.00001   0.00000  -0.00249  -0.00250  -0.02063
   D129       0.01259   0.00001   0.00000   0.00097   0.00097   0.01356
   D130      -3.13643   0.00000   0.00000  -0.00017  -0.00017  -3.13660
   D131      -3.13967   0.00001   0.00000   0.00074   0.00074  -3.13893
   D132      -0.00550   0.00000   0.00000  -0.00040  -0.00040  -0.00590
   D133      -0.01406  -0.00001   0.00000  -0.00164  -0.00164  -0.01570
   D134       3.13496   0.00000   0.00000  -0.00050  -0.00050   3.13447
   D135       3.12655   0.00000   0.00000  -0.00130  -0.00130   3.12525
   D136      -0.00762   0.00001   0.00000  -0.00016  -0.00016  -0.00778
         Item               Value     Threshold  Converged?
 Maximum Force            0.002562     0.000450     NO 
 RMS     Force            0.000234     0.000300     YES
 Maximum Displacement     0.128834     0.001800     NO 
 RMS     Displacement     0.027558     0.001200     NO 
 Predicted change in Energy=-8.774681D-05
 GradGradGradGradGradGradGradGradGradGradGradGradGradGradGradGradGradGrad

                          Input orientation:                          
 ---------------------------------------------------------------------
 Center     Atomic      Atomic             Coordinates (Angstroms)
 Number     Number       Type             X           Y           Z
 ---------------------------------------------------------------------
      1          6           0        2.798570   -1.175068   -2.389631
      2          6           0        3.808066   -2.096760   -2.111374
      3          6           0        4.167153   -2.391283   -0.798307
      4          6           0        3.516296   -1.775150    0.269141
      5          6           0        2.502570   -0.868414   -0.014790
      6          6           0        2.148142   -0.555824   -1.329307
      7         16           0        0.800178    0.553082   -1.622664
      8          6           0        1.160398    1.874618   -0.503791
      9          6           0        1.505016    1.577648    0.818211
     10         16           0        1.606440   -0.119571    1.316726
     11          6           0        1.714479    2.580619    1.756319
     12          6           0        1.558317    3.905917    1.351890
     13          6           0        1.209086    4.208083    0.038140
     14          6           0        1.010184    3.196715   -0.902328
     15          1           0        1.094043    5.242785   -0.265772
     16          1           0        0.744696    3.435868   -1.926709
     17          1           0        1.986770    2.339262    2.778307
     18          1           0        1.712764    4.702617    2.070727
     19          1           0        2.526766   -0.942293   -3.413945
     20          1           0        3.788536   -2.002942    1.294274
     21          1           0        4.322117   -2.582393   -2.933537
     22          1           0        4.957807   -3.105596   -0.598147
     23          6           0       -0.145218   -0.779583    1.067560
     24          1           0        0.064696   -1.852015    1.089818
     25          6           0       -0.812836   -0.513350   -0.282259
     26          1           0       -0.748568   -1.349363   -0.965258
     27          6           0       -0.913847   -0.385576    2.341075
     28          1           0       -1.975811   -0.461507    2.102074
     29          6           0       -0.589817   -1.317598    3.503755
     30          1           0        0.465708   -1.278609    3.794481
     31          1           0       -1.182491   -1.035194    4.377930
     32          1           0       -0.841144   -2.349608    3.240014
     33          1           0       -0.718719    0.657550    2.614086
     34          6           0       -1.904229    0.429092   -0.526415
     35          6           0       -2.729081    0.168569   -1.636533
     36          6           0       -2.095615    1.614036    0.200499
     37          6           0       -3.730536    1.056220   -1.993553
     38          1           0       -2.587493   -0.750344   -2.196607
     39          6           0       -3.101237    2.504367   -0.163037
     40          1           0       -1.457229    1.866254    1.038520
     41          6           0       -3.924166    2.224373   -1.251008
     42          1           0       -4.368485    0.836542   -2.843228
     43          1           0       -3.239033    3.417647    0.406315
     44          1           0       -4.711954    2.917963   -1.527769
     45         35           0       -2.426009   -2.812750    0.355270
 ---------------------------------------------------------------------
                    Distance matrix (angstroms):
                    1          2          3          4          5
     1  C    0.000000
     2  C    1.395000   0.000000
     3  C    2.425801   1.392778   0.000000
     4  C    2.818563   2.419796   1.393801   0.000000
     5  C    2.412782   2.758408   2.388277   1.389398   0.000000
     6  C    1.389535   2.396135   2.779798   2.431797   1.396884
     7  S    2.751056   4.038303   4.548117   4.046836   2.739351
     8  C    3.942155   5.036499   5.227354   4.412311   3.092697
     9  C    4.420518   5.233334   5.045049   3.948162   2.769878
    10  S    4.033897   4.528609   4.023840   2.736041   1.771087
    11  C    5.698187   6.420283   6.104223   4.942769   3.956481
    12  C    6.430678   7.286131   7.147315   6.105780   5.055063
    13  C    6.115459   7.150256   7.280209   6.416826   5.238962
    14  C    4.952058   6.108258   6.418956   5.689673   4.420431
    15  H    6.971730   8.039968   8.246611   7.443443   6.276439
    16  H    5.068868   6.326793   6.851437   6.297478   5.027166
    17  H    6.302151   6.848678   6.318567   5.056060   4.284463
    18  H    7.457945   8.252987   8.036094   6.961315   6.000796
    19  H    1.085026   2.161300   3.410573   3.903581   3.400043
    20  H    3.903403   3.406995   2.161725   1.084850   2.157431
    21  H    2.144200   1.084454   2.149359   3.399726   3.842858
    22  H    3.405680   2.151629   1.084177   2.144815   3.372459
    23  C    4.557901   5.241090   4.967451   3.877538   2.861844
    24  H    4.476481   4.931566   4.548183   3.548655   2.851466
    25  C    4.233336   5.215897   5.347264   4.542859   3.345075
[truncated: 1,128,807 more chars]
