# Supplementary material for: Enriching Alkene syn-Dihalogenation: Aryl Alkene, Bromine, Regio-Reversion, and Stereoconvergency
Source: Org Lett. 2026 Feb 25;28(9):3002–7. doi: 10.1021/acs.orglett.6c00241 (PMC12973299; doi:10.1021/acs.orglett.6c00241)
Supplement: Supplementary file 1 [file ol6c00241_si_001.zip › Fig 4c/1st bromination minor PDT.log]

 Entering Gaussian System, Link 0=g16
 Input=240902_1stBr_minorregio_1stpdt_fromIRCfwd_6-31_gdp+_SMD_DCM_wB97XD.gjf
 Output=240902_1stBr_minorregio_1stpdt_fromIRCfwd_6-31_gdp+_SMD_DCM_wB97XD.log
 Initial command:
 /home/osl/gaussian/g16/l1.exe "/home/osl/gaussian/scratch/Gau-1293142.inp" -scrdir="/home/osl/gaussian/scratch/"
 Entering Link 1 = /home/osl/gaussian/g16/l1.exe PID=   1293144.
  
 Copyright (c) 1988-2019, Gaussian, Inc.  All Rights Reserved.
  
 This is part of the Gaussian(R) 16 program.  It is based on
 the Gaussian(R) 09 system (copyright 2009, Gaussian, Inc.),
 the Gaussian(R) 03 system (copyright 2003, Gaussian, Inc.),
 the Gaussian(R) 98 system (copyright 1998, Gaussian, Inc.),
 the Gaussian(R) 94 system (copyright 1995, Gaussian, Inc.),
 the Gaussian 92(TM) system (copyright 1992, Gaussian, Inc.),
 the Gaussian 90(TM) system (copyright 1990, Gaussian, Inc.),
 the Gaussian 88(TM) system (copyright 1988, Gaussian, Inc.),
 the Gaussian 86(TM) system (copyright 1986, Carnegie Mellon
 University), and the Gaussian 82(TM) system (copyright 1983,
 Carnegie Mellon University). Gaussian is a federally registered
 trademark of Gaussian, Inc.
  
 This software contains proprietary and confidential information,
 including trade secrets, belonging to Gaussian, Inc.
  
 This software is provided under written license and may be
 used, copied, transmitted, or stored only in accord with that
 written license.
  
 The following legend is applicable only to US Government
 contracts under FAR:
  
                    RESTRICTED RIGHTS LEGEND
  
 Use, reproduction and disclosure by the US Government is
 subject to restrictions as set forth in subparagraphs (a)
 and (c) of the Commercial Computer Software - Restricted
 Rights clause in FAR 52.227-19.
  
 Gaussian, Inc.
 340 Quinnipiac St., Bldg. 40, Wallingford CT 06492
  
  
 ---------------------------------------------------------------
 Warning -- This program may not be used in any manner that
 competes with the business of Gaussian, Inc. or will provide
 assistance to any competitor of Gaussian, Inc.  The licensee
 of this program is prohibited from giving any competitor of
 Gaussian, Inc. access to this program.  By using this program,
 the user acknowledges that Gaussian, Inc. is engaged in the
 business of creating and licensing software in the field of
 computational chemistry and represents and warrants to the
 licensee that it is not a competitor of Gaussian, Inc. and that
 it will not use this program in any manner prohibited above.
 ---------------------------------------------------------------
  

 Cite this work as:
 Gaussian 16, Revision C.01,
 M. J. Frisch, G. W. Trucks, H. B. Schlegel, G. E. Scuseria, 
 M. A. Robb, J. R. Cheeseman, G. Scalmani, V. Barone, 
 G. A. Petersson, H. Nakatsuji, X. Li, M. Caricato, A. V. Marenich, 
 J. Bloino, B. G. Janesko, R. Gomperts, B. Mennucci, H. P. Hratchian, 
 J. V. Ortiz, A. F. Izmaylov, J. L. Sonnenberg, D. Williams-Young, 
 F. Ding, F. Lipparini, F. Egidi, J. Goings, B. Peng, A. Petrone, 
 T. Henderson, D. Ranasinghe, V. G. Zakrzewski, J. Gao, N. Rega, 
 G. Zheng, W. Liang, M. Hada, M. Ehara, K. Toyota, R. Fukuda, 
 J. Hasegawa, M. Ishida, T. Nakajima, Y. Honda, O. Kitao, H. Nakai, 
 T. Vreven, K. Throssell, J. A. Montgomery, Jr., J. E. Peralta, 
 F. Ogliaro, M. J. Bearpark, J. J. Heyd, E. N. Brothers, K. N. Kudin, 
 V. N. Staroverov, T. A. Keith, R. Kobayashi, J. Normand, 
 K. Raghavachari, A. P. Rendell, J. C. Burant, S. S. Iyengar, 
 J. Tomasi, M. Cossi, J. M. Millam, M. Klene, C. Adamo, R. Cammi, 
 J. W. Ochterski, R. L. Martin, K. Morokuma, O. Farkas, 
 J. B. Foresman, and D. J. Fox, Gaussian, Inc., Wallingford CT, 2019.
 
 ******************************************
 Gaussian 16:  ES64L-G16RevC.01  3-Jul-2019
                 2-Sep-2024 
 ******************************************
 %mem=8GB
 %nprocshared=8
 Will use up to    8 processors via shared memory.
 ----------------------------------------------------------------------
 # opt=calcfc freq wb97xd/6-31+g(d,p) scrf=(smd,solvent=dichloromethane
 )
 ----------------------------------------------------------------------
 1/10=4,18=20,19=15,26=3,38=1/1,3;
 2/9=110,12=2,17=6,18=5,40=1/2;
 3/5=1,6=6,7=111,11=2,25=1,30=1,70=32201,71=2,72=9,74=-58,140=1/1,2,3;
 4//1;
 5/5=2,38=5,53=9/2;
 8/6=4,10=90,11=11/1;
 11/6=1,8=1,9=11,15=111,16=1/1,2,10;
 10/6=1,13=1/2;
 6/7=2,8=2,9=2,10=2,28=1/1;
 7/10=1,25=1/1,2,3,16;
 1/10=4,18=20,19=15,26=3/3(2);
 2/9=110/2;
 99//99;
 2/9=110/2;
 3/5=1,6=6,7=111,11=2,25=1,30=1,70=32205,71=1,72=9,74=-58/1,2,3;
 4/5=5,16=3,69=1/1;
 5/5=2,38=5,53=9/2;
 7//1,2,3,16;
 1/18=20,19=15,26=3/3(-5);
 2/9=110/2;
 6/7=2,8=2,9=2,10=2,19=2,28=1/1;
 99/9=1/99;
 -------------------
 Title Card Required
 -------------------
 Symbolic Z-matrix:
 Charge =  1 Multiplicity = 1
 C                     2.67152  -1.19769  -2.33546 
 C                     3.68032  -2.13946  -2.15901 
 C                     4.12723  -2.45772  -0.87652 
 C                     3.59871  -1.82324   0.24343 
 C                     2.60021  -0.86637   0.08103 
 C                     2.13059  -0.58639  -1.20463 
 S                     0.80461   0.57341  -1.38132 
 C                     1.3057    1.89852  -0.32139 
 C                     1.7481    1.58888   0.96575 
 S                     1.92544  -0.08045   1.51045 
 C                     2.02507   2.62413   1.85448 
 C                     1.88185   3.94312   1.43354 
 C                     1.49087   4.24146   0.12824 
 C                     1.19531   3.2162   -0.76505 
 H                     1.40452   5.27336  -0.19328 
 H                     0.86364   3.436    -1.77464 
 H                     2.36884   2.40156   2.85921 
 H                     2.10127   4.74697   2.12822 
 H                     2.30853  -0.95143  -3.32805 
 H                     3.97312  -2.05328   1.23561 
 H                     4.11366  -2.62845  -3.02433 
 H                     4.9119   -3.19547  -0.74599 
 C                    -0.75514  -1.11303   0.73064 
 H                     0.08984  -1.78526   0.81164 
 C                    -0.73342  -0.29077  -0.58507 
 H                    -0.8355   -1.01835  -1.39417 
 C                    -1.14797  -0.41408   2.03593 
 H                    -2.20876  -0.15368   1.98112 
 C                    -0.87321  -1.24141   3.29011 
 H                     0.19831  -1.33913   3.48895 
 H                    -1.3377   -0.76658   4.15859 
 H                    -1.29294  -2.24806   3.19784 
 H                    -0.61736   0.53964   2.10204 
 C                    -1.82858   0.72687  -0.72162 
 C                    -2.79825   0.44432  -1.68321 
 C                    -1.91979   1.9032    0.03341 
 C                    -3.86146   1.31209  -1.88694 
 H                    -2.7263   -0.46698  -2.26934 
 C                    -2.97572   2.78293  -0.18856 
 H                    -1.17383   2.15151   0.78012 
 C                    -3.95051   2.48394  -1.13954 
 H                    -4.6166    1.07486  -2.62916 
 H                    -3.04005   3.69963   0.38891 
 H                    -4.77689   3.16884  -1.30204 
 Br                   -2.25974  -2.61221   0.33174 
 

 GradGradGradGradGradGradGradGradGradGradGradGradGradGradGradGradGradGrad
 Berny optimization.
 Initialization pass.
                           ----------------------------
                           !    Initial Parameters    !
                           ! (Angstroms and Degrees)  !
 --------------------------                            --------------------------
 ! Name  Definition              Value          Derivative Info.                !
 --------------------------------------------------------------------------------
 ! R1    R(1,2)                  1.3913         calculate D2E/DX2 analytically  !
 ! R2    R(1,6)                  1.3947         calculate D2E/DX2 analytically  !
 ! R3    R(1,19)                 1.0852         calculate D2E/DX2 analytically  !
 ! R4    R(2,3)                  1.3949         calculate D2E/DX2 analytically  !
 ! R5    R(2,21)                 1.0843         calculate D2E/DX2 analytically  !
 ! R6    R(3,4)                  1.3915         calculate D2E/DX2 analytically  !
 ! R7    R(3,22)                 1.0849         calculate D2E/DX2 analytically  !
 ! R8    R(4,5)                  1.3925         calculate D2E/DX2 analytically  !
 ! R9    R(4,20)                 1.0851         calculate D2E/DX2 analytically  !
 ! R10   R(5,6)                  1.3971         calculate D2E/DX2 analytically  !
 ! R11   R(5,10)                 1.7653         calculate D2E/DX2 analytically  !
 ! R12   R(6,7)                  1.7705         calculate D2E/DX2 analytically  !
 ! R13   R(7,8)                  1.7693         calculate D2E/DX2 analytically  !
 ! R14   R(7,25)                 1.9355         calculate D2E/DX2 analytically  !
 ! R15   R(8,9)                  1.3958         calculate D2E/DX2 analytically  !
 ! R16   R(8,14)                 1.3947         calculate D2E/DX2 analytically  !
 ! R17   R(9,10)                 1.7649         calculate D2E/DX2 analytically  !
 ! R18   R(9,11)                 1.3922         calculate D2E/DX2 analytically  !
 ! R19   R(11,12)                1.3919         calculate D2E/DX2 analytically  !
 ! R20   R(11,17)                1.085          calculate D2E/DX2 analytically  !
 ! R21   R(12,13)                1.3949         calculate D2E/DX2 analytically  !
 ! R22   R(12,18)                1.0849         calculate D2E/DX2 analytically  !
 ! R23   R(13,14)                1.3916         calculate D2E/DX2 analytically  !
 ! R24   R(13,15)                1.0843         calculate D2E/DX2 analytically  !
 ! R25   R(14,16)                1.0852         calculate D2E/DX2 analytically  !
 ! R26   R(23,24)                1.0828         calculate D2E/DX2 analytically  !
 ! R27   R(23,25)                1.5517         calculate D2E/DX2 analytically  !
 ! R28   R(23,27)                1.5319         calculate D2E/DX2 analytically  !
 ! R29   R(23,45)                2.1611         calculate D2E/DX2 analytically  !
 ! R30   R(25,26)                1.0929         calculate D2E/DX2 analytically  !
 ! R31   R(25,34)                1.5012         calculate D2E/DX2 analytically  !
 ! R32   R(27,28)                1.0937         calculate D2E/DX2 analytically  !
 ! R33   R(27,29)                1.5274         calculate D2E/DX2 analytically  !
 ! R34   R(27,33)                1.0934         calculate D2E/DX2 analytically  !
 ! R35   R(29,30)                1.0942         calculate D2E/DX2 analytically  !
 ! R36   R(29,31)                1.0934         calculate D2E/DX2 analytically  !
 ! R37   R(29,32)                1.0945         calculate D2E/DX2 analytically  !
 ! R38   R(34,35)                1.3945         calculate D2E/DX2 analytically  !
 ! R39   R(34,36)                1.4008         calculate D2E/DX2 analytically  !
 ! R40   R(35,37)                1.3874         calculate D2E/DX2 analytically  !
 ! R41   R(35,38)                1.0859         calculate D2E/DX2 analytically  !
 ! R42   R(36,39)                1.3922         calculate D2E/DX2 analytically  !
 ! R43   R(36,40)                1.0843         calculate D2E/DX2 analytically  !
 ! R44   R(37,41)                1.3927         calculate D2E/DX2 analytically  !
 ! R45   R(37,42)                1.0851         calculate D2E/DX2 analytically  !
 ! R46   R(39,41)                1.3943         calculate D2E/DX2 analytically  !
 ! R47   R(39,43)                1.0853         calculate D2E/DX2 analytically  !
 ! R48   R(41,44)                1.0855         calculate D2E/DX2 analytically  !
 ! A1    A(2,1,6)              118.3652         calculate D2E/DX2 analytically  !
 ! A2    A(2,1,19)             120.8064         calculate D2E/DX2 analytically  !
 ! A3    A(6,1,19)             120.8262         calculate D2E/DX2 analytically  !
 ! A4    A(1,2,3)              120.2214         calculate D2E/DX2 analytically  !
 ! A5    A(1,2,21)             119.5932         calculate D2E/DX2 analytically  !
 ! A6    A(3,2,21)             120.1847         calculate D2E/DX2 analytically  !
 ! A7    A(2,3,4)              120.9486         calculate D2E/DX2 analytically  !
 ! A8    A(2,3,22)             119.834          calculate D2E/DX2 analytically  !
 ! A9    A(4,3,22)             119.206          calculate D2E/DX2 analytically  !
 ! A10   A(3,4,5)              119.461          calculate D2E/DX2 analytically  !
 ! A11   A(3,4,20)             120.544          calculate D2E/DX2 analytically  !
 ! A12   A(5,4,20)             119.9821         calculate D2E/DX2 analytically  !
 ! A13   A(4,5,6)              119.0831         calculate D2E/DX2 analytically  !
 ! A14   A(4,5,10)             119.0515         calculate D2E/DX2 analytically  !
 ! A15   A(6,5,10)             121.8329         calculate D2E/DX2 analytically  !
 ! A16   A(1,6,5)              121.8664         calculate D2E/DX2 analytically  !
 ! A17   A(1,6,7)              119.7818         calculate D2E/DX2 analytically  !
 ! A18   A(5,6,7)              118.3509         calculate D2E/DX2 analytically  !
 ! A19   A(6,7,8)              102.634          calculate D2E/DX2 analytically  !
 ! A20   A(6,7,25)             105.1644         calculate D2E/DX2 analytically  !
 ! A21   A(8,7,25)             108.2393         calculate D2E/DX2 analytically  !
 ! A22   A(7,8,9)              118.4272         calculate D2E/DX2 analytically  !
 ! A23   A(7,8,14)             119.6426         calculate D2E/DX2 analytically  !
 ! A24   A(9,8,14)             121.8696         calculate D2E/DX2 analytically  !
 ! A25   A(8,9,10)             121.754          calculate D2E/DX2 analytically  !
 ! A26   A(8,9,11)             119.127          calculate D2E/DX2 analytically  !
 ! A27   A(10,9,11)            119.0994         calculate D2E/DX2 analytically  !
 ! A28   A(5,10,9)             102.099          calculate D2E/DX2 analytically  !
 ! A29   A(9,11,12)            119.4138         calculate D2E/DX2 analytically  !
 ! A30   A(9,11,17)            120.1077         calculate D2E/DX2 analytically  !
 ! A31   A(12,11,17)           120.4668         calculate D2E/DX2 analytically  !
 ! A32   A(11,12,13)           120.9652         calculate D2E/DX2 analytically  !
 ! A33   A(11,12,18)           119.1889         calculate D2E/DX2 analytically  !
 ! A34   A(13,12,18)           119.8302         calculate D2E/DX2 analytically  !
 ! A35   A(12,13,14)           120.1754         calculate D2E/DX2 analytically  !
 ! A36   A(12,13,15)           120.2229         calculate D2E/DX2 analytically  !
 ! A37   A(14,13,15)           119.5981         calculate D2E/DX2 analytically  !
 ! A38   A(8,14,13)            118.3631         calculate D2E/DX2 analytically  !
 ! A39   A(8,14,16)            120.763          calculate D2E/DX2 analytically  !
 ! A40   A(13,14,16)           120.8573         calculate D2E/DX2 analytically  !
 ! A41   A(24,23,25)           112.4262         calculate D2E/DX2 analytically  !
 ! A42   A(24,23,27)           114.8119         calculate D2E/DX2 analytically  !
 ! A43   A(24,23,45)            97.2641         calculate D2E/DX2 analytically  !
 ! A44   A(25,23,27)           118.9671         calculate D2E/DX2 analytically  !
 ! A45   A(25,23,45)           102.7591         calculate D2E/DX2 analytically  !
 ! A46   A(27,23,45)           107.1733         calculate D2E/DX2 analytically  !
 ! A47   A(7,25,23)            126.6233         calculate D2E/DX2 analytically  !
 ! A48   A(7,25,26)             93.8362         calculate D2E/DX2 analytically  !
 ! A49   A(7,25,34)            103.864          calculate D2E/DX2 analytically  !
 ! A50   A(23,25,26)           105.8809         calculate D2E/DX2 analytically  !
 ! A51   A(23,25,34)           115.2229         calculate D2E/DX2 analytically  !
 ! A52   A(26,25,34)           108.4091         calculate D2E/DX2 analytically  !
 ! A53   A(23,27,28)           108.3408         calculate D2E/DX2 analytically  !
 ! A54   A(23,27,29)           113.9785         calculate D2E/DX2 analytically  !
 ! A55   A(23,27,33)           108.9702         calculate D2E/DX2 analytically  !
 ! A56   A(28,27,29)           110.1572         calculate D2E/DX2 analytically  !
 ! A57   A(28,27,33)           105.4288         calculate D2E/DX2 analytically  !
 ! A58   A(29,27,33)           109.6042         calculate D2E/DX2 analytically  !
 ! A59   A(27,29,30)           111.9472         calculate D2E/DX2 analytically  !
 ! A60   A(27,29,31)           109.9124         calculate D2E/DX2 analytically  !
 ! A61   A(27,29,32)           111.0984         calculate D2E/DX2 analytically  !
 ! A62   A(30,29,31)           108.0861         calculate D2E/DX2 analytically  !
 ! A63   A(30,29,32)           107.9818         calculate D2E/DX2 analytically  !
 ! A64   A(31,29,32)           107.6652         calculate D2E/DX2 analytically  !
 ! A65   A(25,34,35)           115.6355         calculate D2E/DX2 analytically  !
 ! A66   A(25,34,36)           124.5925         calculate D2E/DX2 analytically  !
 ! A67   A(35,34,36)           119.7713         calculate D2E/DX2 analytically  !
 ! A68   A(34,35,37)           120.489          calculate D2E/DX2 analytically  !
 ! A69   A(34,35,38)           119.7449         calculate D2E/DX2 analytically  !
 ! A70   A(37,35,38)           119.7628         calculate D2E/DX2 analytically  !
 ! A71   A(34,36,39)           119.6108         calculate D2E/DX2 analytically  !
 ! A72   A(34,36,40)           121.2461         calculate D2E/DX2 analytically  !
 ! A73   A(39,36,40)           119.1366         calculate D2E/DX2 analytically  !
 ! A74   A(35,37,41)           119.7657         calculate D2E/DX2 analytically  !
 ! A75   A(35,37,42)           119.8012         calculate D2E/DX2 analytically  !
 ! A76   A(41,37,42)           120.4329         calculate D2E/DX2 analytically  !
 ! A77   A(36,39,41)           120.2329         calculate D2E/DX2 analytically  !
 ! A78   A(36,39,43)           119.5939         calculate D2E/DX2 analytically  !
 ! A79   A(41,39,43)           120.1715         calculate D2E/DX2 analytically  !
 ! A80   A(37,41,39)           120.1158         calculate D2E/DX2 analytically  !
 ! A81   A(37,41,44)           119.9473         calculate D2E/DX2 analytically  !
 ! A82   A(39,41,44)           119.9358         calculate D2E/DX2 analytically  !
 ! D1    D(6,1,2,3)              0.1893         calculate D2E/DX2 analytically  !
 ! D2    D(6,1,2,21)           179.8772         calculate D2E/DX2 analytically  !
 ! D3    D(19,1,2,3)          -179.2755         calculate D2E/DX2 analytically  !
 ! D4    D(19,1,2,21)            0.4124         calculate D2E/DX2 analytically  !
 ! D5    D(2,1,6,5)              1.8898         calculate D2E/DX2 analytically  !
 ! D6    D(2,1,6,7)           -177.762          calculate D2E/DX2 analytically  !
 ! D7    D(19,1,6,5)          -178.6456         calculate D2E/DX2 analytically  !
 ! D8    D(19,1,6,7)             1.7026         calculate D2E/DX2 analytically  !
 ! D9    D(1,2,3,4)             -1.4415         calculate D2E/DX2 analytically  !
 ! D10   D(1,2,3,22)           179.7951         calculate D2E/DX2 analytically  !
 ! D11   D(21,2,3,4)           178.8724         calculate D2E/DX2 analytically  !
 ! D12   D(21,2,3,22)            0.109          calculate D2E/DX2 analytically  !
 ! D13   D(2,3,4,5)              0.6285         calculate D2E/DX2 analytically  !
 ! D14   D(2,3,4,20)          -178.0625         calculate D2E/DX2 analytically  !
 ! D15   D(22,3,4,5)           179.3996         calculate D2E/DX2 analytically  !
 ! D16   D(22,3,4,20)            0.7086         calculate D2E/DX2 analytically  !
 ! D17   D(3,4,5,6)              1.397          calculate D2E/DX2 analytically  !
 ! D18   D(3,4,5,10)           179.3617         calculate D2E/DX2 analytically  !
 ! D19   D(20,4,5,6)          -179.9046         calculate D2E/DX2 analytically  !
 ! D20   D(20,4,5,10)           -1.9399         calculate D2E/DX2 analytically  !
 ! D21   D(4,5,6,1)             -2.6972         calculate D2E/DX2 analytically  !
 ! D22   D(4,5,6,7)            176.9594         calculate D2E/DX2 analytically  !
 ! D23   D(10,5,6,1)           179.397          calculate D2E/DX2 analytically  !
 ! D24   D(10,5,6,7)            -0.9464         calculate D2E/DX2 analytically  !
 ! D25   D(4,5,10,9)           140.1513         calculate D2E/DX2 analytically  !
 ! D26   D(6,5,10,9)           -41.9423         calculate D2E/DX2 analytically  !
 ! D27   D(1,6,7,8)           -134.6822         calculate D2E/DX2 analytically  !
 ! D28   D(1,6,7,25)           112.1718         calculate D2E/DX2 analytically  !
 ! D29   D(5,6,7,8)             45.6538         calculate D2E/DX2 analytically  !
 ! D30   D(5,6,7,25)           -67.4922         calculate D2E/DX2 analytically  !
 ! D31   D(6,7,8,9)            -47.5819         calculate D2E/DX2 analytically  !
 ! D32   D(6,7,8,14)           135.1958         calculate D2E/DX2 analytically  !
 ! D33   D(25,7,8,9)            63.2807         calculate D2E/DX2 analytically  !
 ! D34   D(25,7,8,14)         -113.9416         calculate D2E/DX2 analytically  !
 ! D35   D(6,7,25,23)           41.8153         calculate D2E/DX2 analytically  !
 ! D36   D(6,7,25,26)          -71.2361         calculate D2E/DX2 analytically  !
 ! D37   D(6,7,25,34)          178.7311         calculate D2E/DX2 analytically  !
 ! D38   D(8,7,25,23)          -67.327          calculate D2E/DX2 analytically  !
 ! D39   D(8,7,25,26)          179.6215         calculate D2E/DX2 analytically  !
 ! D40   D(8,7,25,34)           69.5888         calculate D2E/DX2 analytically  !
 ! D41   D(7,8,9,10)             4.4124         calculate D2E/DX2 analytically  !
 ! D42   D(7,8,9,11)          -173.9617         calculate D2E/DX2 analytically  !
 ! D43   D(14,8,9,10)         -178.4304         calculate D2E/DX2 analytically  !
 ! D44   D(14,8,9,11)            3.1955         calculate D2E/DX2 analytically  !
 ! D45   D(7,8,14,13)          174.7154         calculate D2E/DX2 analytically  !
 ! D46   D(7,8,14,16)           -3.8109         calculate D2E/DX2 analytically  !
 ! D47   D(9,8,14,13)           -2.4081         calculate D2E/DX2 analytically  !
 ! D48   D(9,8,14,16)          179.0656         calculate D2E/DX2 analytically  !
 ! D49   D(8,9,10,5)            39.9812         calculate D2E/DX2 analytically  !
 ! D50   D(11,9,10,5)         -141.6442         calculate D2E/DX2 analytically  !
 ! D51   D(8,9,11,12)           -1.3085         calculate D2E/DX2 analytically  !
 ! D52   D(8,9,11,17)          179.9349         calculate D2E/DX2 analytically  !
 ! D53   D(10,9,11,12)        -179.7262         calculate D2E/DX2 analytically  !
 ! D54   D(10,9,11,17)           1.5172         calculate D2E/DX2 analytically  !
 ! D55   D(9,11,12,13)          -1.274          calculate D2E/DX2 analytically  !
 ! D56   D(9,11,12,18)        -179.8334         calculate D2E/DX2 analytically  !
 ! D57   D(17,11,12,13)        177.4781         calculate D2E/DX2 analytically  !
 ! D58   D(17,11,12,18)         -1.0814         calculate D2E/DX2 analytically  !
 ! D59   D(11,12,13,14)          2.0655         calculate D2E/DX2 analytically  !
 ! D60   D(11,12,13,15)       -178.6287         calculate D2E/DX2 analytically  !
 ! D61   D(18,12,13,14)       -179.3842         calculate D2E/DX2 analytically  !
 ! D62   D(18,12,13,15)         -0.0785         calculate D2E/DX2 analytically  !
 ! D63   D(12,13,14,8)          -0.2322         calculate D2E/DX2 analytically  !
 ! D64   D(12,13,14,16)        178.2927         calculate D2E/DX2 analytically  !
 ! D65   D(15,13,14,8)        -179.5422         calculate D2E/DX2 analytically  !
 ! D66   D(15,13,14,16)         -1.0174         calculate D2E/DX2 analytically  !
 ! D67   D(24,23,25,7)         -43.322          calculate D2E/DX2 analytically  !
 ! D68   D(24,23,25,26)         64.0237         calculate D2E/DX2 analytically  !
 ! D69   D(24,23,25,34)       -176.1781         calculate D2E/DX2 analytically  !
 ! D70   D(27,23,25,7)          95.0388         calculate D2E/DX2 analytically  !
 ! D71   D(27,23,25,26)       -157.6155         calculate D2E/DX2 analytically  !
 ! D72   D(27,23,25,34)        -37.8172         calculate D2E/DX2 analytically  !
 ! D73   D(45,23,25,7)        -146.8374         calculate D2E/DX2 analytically  !
 ! D74   D(45,23,25,26)        -39.4918         calculate D2E/DX2 analytically  !
 ! D75   D(45,23,25,34)         80.3065         calculate D2E/DX2 analytically  !
 ! D76   D(24,23,27,28)       -154.3138         calculate D2E/DX2 analytically  !
 ! D77   D(24,23,27,29)        -31.3043         calculate D2E/DX2 analytically  !
 ! D78   D(24,23,27,33)         91.4606         calculate D2E/DX2 analytically  !
 ! D79   D(25,23,27,28)         68.2684         calculate D2E/DX2 analytically  !
 ! D80   D(25,23,27,29)       -168.7221         calculate D2E/DX2 analytically  !
 ! D81   D(25,23,27,33)        -45.9572         calculate D2E/DX2 analytically  !
 ! D82   D(45,23,27,28)        -47.535          calculate D2E/DX2 analytically  !
 ! D83   D(45,23,27,29)         75.4745         calculate D2E/DX2 analytically  !
 ! D84   D(45,23,27,33)       -161.7606         calculate D2E/DX2 analytically  !
 ! D85   D(7,25,34,35)         106.982          calculate D2E/DX2 analytically  !
 ! D86   D(7,25,34,36)         -72.7127         calculate D2E/DX2 analytically  !
 ! D87   D(23,25,34,35)       -110.3184         calculate D2E/DX2 analytically  !
 ! D88   D(23,25,34,36)         69.9869         calculate D2E/DX2 analytically  !
 ! D89   D(26,25,34,35)          8.0782         calculate D2E/DX2 analytically  !
 ! D90   D(26,25,34,36)       -171.6165         calculate D2E/DX2 analytically  !
 ! D91   D(23,27,29,30)         70.0681         calculate D2E/DX2 analytically  !
 ! D92   D(23,27,29,31)       -169.8027         calculate D2E/DX2 analytically  !
 ! D93   D(23,27,29,32)        -50.7441         calculate D2E/DX2 analytically  !
 ! D94   D(28,27,29,30)       -167.9177         calculate D2E/DX2 analytically  !
 ! D95   D(28,27,29,31)        -47.7885         calculate D2E/DX2 analytically  !
 ! D96   D(28,27,29,32)         71.2702         calculate D2E/DX2 analytically  !
 ! D97   D(33,27,29,30)        -52.3498         calculate D2E/DX2 analytically  !
 ! D98   D(33,27,29,31)         67.7794         calculate D2E/DX2 analytically  !
 ! D99   D(33,27,29,32)       -173.1619         calculate D2E/DX2 analytically  !
 ! D100  D(25,34,35,37)        179.5326         calculate D2E/DX2 analytically  !
 ! D101  D(25,34,35,38)          0.1967         calculate D2E/DX2 analytically  !
 ! D102  D(36,34,35,37)         -0.7569         calculate D2E/DX2 analytically  !
 ! D103  D(36,34,35,38)        179.9071         calculate D2E/DX2 analytically  !
 ! D104  D(25,34,36,39)        179.3763         calculate D2E/DX2 analytically  !
 ! D105  D(25,34,36,40)          0.3117         calculate D2E/DX2 analytically  !
 ! D106  D(35,34,36,39)         -0.3066         calculate D2E/DX2 analytically  !
 ! D107  D(35,34,36,40)       -179.3712         calculate D2E/DX2 analytically  !
 ! D108  D(34,35,37,41)          0.9586         calculate D2E/DX2 analytically  !
 ! D109  D(34,35,37,42)       -179.2063         calculate D2E/DX2 analytically  !
 ! D110  D(38,35,37,41)       -179.7055         calculate D2E/DX2 analytically  !
 ! D111  D(38,35,37,42)          0.1296         calculate D2E/DX2 analytically  !
 ! D112  D(34,36,39,41)          1.164          calculate D2E/DX2 analytically  !
 ! D113  D(34,36,39,43)       -179.322          calculate D2E/DX2 analytically  !
 ! D114  D(40,36,39,41)       -179.7516         calculate D2E/DX2 analytically  !
 ! D115  D(40,36,39,43)         -0.2376         calculate D2E/DX2 analytically  !
 ! D116  D(35,37,41,39)         -0.0968         calculate D2E/DX2 analytically  !
 ! D117  D(35,37,41,44)        179.5163         calculate D2E/DX2 analytically  !
 ! D118  D(42,37,41,39)       -179.9308         calculate D2E/DX2 analytically  !
 ! D119  D(42,37,41,44)         -0.3177         calculate D2E/DX2 analytically  !
 ! D120  D(36,39,41,37)         -0.9675         calculate D2E/DX2 analytically  !
 ! D121  D(36,39,41,44)        179.4193         calculate D2E/DX2 analytically  !
 ! D122  D(43,39,41,37)        179.5213         calculate D2E/DX2 analytically  !
 ! D123  D(43,39,41,44)         -0.0918         calculate D2E/DX2 analytically  !
 --------------------------------------------------------------------------------
 Trust Radius=3.00D-01 FncErr=1.00D-07 GrdErr=1.00D-06 EigMax=2.50D+02 EigMin=1.00D-04
 Number of steps in this run=    263 maximum allowed number of steps=    270.
 GradGradGradGradGradGradGradGradGradGradGradGradGradGradGradGradGradGrad

                          Input orientation:                          
 ---------------------------------------------------------------------
 Center     Atomic      Atomic             Coordinates (Angstroms)
 Number     Number       Type             X           Y           Z
 ---------------------------------------------------------------------
      1          6           0        2.671522   -1.197689   -2.335460
      2          6           0        3.680315   -2.139465   -2.159010
      3          6           0        4.127231   -2.457723   -0.876521
      4          6           0        3.598708   -1.823239    0.243434
      5          6           0        2.600209   -0.866372    0.081034
      6          6           0        2.130586   -0.586388   -1.204629
      7         16           0        0.804611    0.573413   -1.381318
      8          6           0        1.305700    1.898519   -0.321390
      9          6           0        1.748095    1.588880    0.965745
     10         16           0        1.925438   -0.080454    1.510449
     11          6           0        2.025068    2.624131    1.854477
     12          6           0        1.881849    3.943118    1.433537
     13          6           0        1.490873    4.241464    0.128236
     14          6           0        1.195310    3.216199   -0.765048
     15          1           0        1.404524    5.273363   -0.193284
     16          1           0        0.863636    3.435998   -1.774639
     17          1           0        2.368837    2.401559    2.859207
     18          1           0        2.101272    4.746968    2.128218
     19          1           0        2.308530   -0.951431   -3.328049
     20          1           0        3.973121   -2.053281    1.235613
     21          1           0        4.113664   -2.628452   -3.024325
     22          1           0        4.911904   -3.195467   -0.745993
     23          6           0       -0.755143   -1.113035    0.730636
     24          1           0        0.089840   -1.785259    0.811635
     25          6           0       -0.733415   -0.290765   -0.585066
     26          1           0       -0.835502   -1.018354   -1.394169
     27          6           0       -1.147967   -0.414080    2.035925
     28          1           0       -2.208755   -0.153676    1.981120
     29          6           0       -0.873213   -1.241412    3.290106
     30          1           0        0.198312   -1.339126    3.488954
     31          1           0       -1.337697   -0.766584    4.158593
     32          1           0       -1.292936   -2.248056    3.197844
     33          1           0       -0.617361    0.539644    2.102045
     34          6           0       -1.828581    0.726865   -0.721621
     35          6           0       -2.798253    0.444322   -1.683214
     36          6           0       -1.919789    1.903200    0.033412
     37          6           0       -3.861460    1.312092   -1.886935
     38          1           0       -2.726300   -0.466981   -2.269339
     39          6           0       -2.975722    2.782930   -0.188555
     40          1           0       -1.173827    2.151510    0.780124
     41          6           0       -3.950511    2.483937   -1.139541
     42          1           0       -4.616599    1.074856   -2.629164
     43          1           0       -3.040051    3.699628    0.388908
     44          1           0       -4.776894    3.168835   -1.302035
     45         35           0       -2.259739   -2.612212    0.331743
 ---------------------------------------------------------------------
                    Distance matrix (angstroms):
                    1          2          3          4          5
     1  C    0.000000
     2  C    1.391309   0.000000
     3  C    2.415632   1.394919   0.000000
     4  C    2.810993   2.424540   1.391476   0.000000
     5  C    2.440143   2.793777   2.404393   1.392468   0.000000
     6  C    1.394661   2.392603   2.756110   2.404593   1.397092
     7  S    2.744548   4.029167   4.525750   4.023772   2.726835
     8  C    3.938077   5.031993   5.219775   4.407765   3.079338
     9  C    4.417651   5.234322   5.042740   3.948298   2.745373
    10  S    4.073803   4.558953   4.024540   2.728087   1.765279
    11  C    5.707870   6.445135   6.140251   4.985068   3.957208
    12  C    6.423147   7.289629   7.165813   6.133092   5.047425
    13  C    6.086716   7.123300   7.269046   6.421593   5.227126
    14  C    4.912006   6.066425   6.387643   5.673561   4.399657
    15  H    6.933161   7.999583   8.224940   7.440896   6.261091
    16  H    5.005400   6.258371   6.796589   6.262013   4.996959
    17  H    6.326987   6.893720   6.376538   5.118962   4.295480
    18  H    7.455773   8.264179   8.064771   6.997310   5.995789
    19  H    1.085191   2.158673   3.403906   3.896165   3.422595
    20  H    3.895993   3.408318   2.156023   1.085138   2.150975
    21  H    2.145085   1.084283   2.154622   3.404673   3.877980
    22  H    3.396591   2.151411   1.084903   2.141602   3.384168
    23  C    4.598929   5.392300   5.313070   4.438217   3.426545
    24  H    4.112727   4.673511   4.427483   3.554778   2.771296
    25  C    3.934461   5.037460   5.329778   4.669280   3.447907
    26  H    3.635575   4.715345   5.193117   4.794977   3.742116
    27  C    5.857606   6.624707   6.362903   5.265898   4.251469
    28  H    6.598479   7.467609   7.322531   6.287577   5.219617
    29  C    6.649365   7.157792   6.621528   5.442317   4.743781
    30  H    6.329342   6.683142   5.978715   4.725511   4.196013
    31  H    7.644110   8.183969   7.620877   6.388512   5.669528
    32  H    6.887500   7.310328   6.783997   5.730374   5.174952
    33  H    5.790210   6.618477   6.353520   5.178116   4.051435
    34  C    5.153573   6.374156   6.755538   6.073700   4.774604
    35  C    5.748049   6.991007   7.552149   7.055134   5.828712
    36  C    6.025546   7.246449   7.510797   6.662152   5.301243
    37  C    7.012847   8.298532   8.891098   8.367967   7.097307
    38  H    5.447457   6.622242   7.271443   6.939682   5.835706
    39  C    7.235046   8.509729   8.853795   8.039063   6.669415
    40  H    5.975844   7.114328   7.217390   6.234080   4.882590
    41  C    7.670457   8.980238   9.473072   8.800857   7.458305
    42  H    7.639858   8.910201   9.591946   9.172897   7.949582
    43  H    8.001747   9.260141   9.533321   8.636917   7.263310
    44  H    8.695597  10.021818  10.541473   9.872182   8.521586
    45  Br   5.782057   6.458450   6.502088   5.911994   5.170097
                    6          7          8          9         10
     6  C    0.000000
     7  S    1.770471   0.000000
     8  C    2.763207   1.769306   0.000000
     9  C    3.096549   2.725810   1.395817   0.000000
    10  S    2.769423   3.169560   2.766956   1.764888   0.000000
    11  C    4.435842   4.020613   2.403830   1.392230   2.728197
    12  C    5.247687   4.520925   2.755377   2.403988   4.024543
    13  C    5.049150   4.025457   2.392874   2.793526   4.558326
    14  C    3.940513   2.741670   1.394740   2.439136   4.071719
    15  H    5.990548   4.884757   3.378720   3.877732   5.642465
    16  H    4.255545   2.890083   2.161295   3.421084   4.927947
    17  H    5.049688   4.875548   3.391092   2.151968   2.859395
    18  H    6.289151   5.605063   3.840205   3.383725   4.869965
    19  H    2.161905   2.894250   4.262380   5.020352   4.931169
    20  H    3.391385   4.877223   5.015587   4.276553   2.856674
    21  H    3.378449   4.888890   5.973607   6.269168   5.643120
    22  H    3.841012   5.610521   6.255692   5.985792   4.869683
    23  C    3.514262   3.120463   3.797801   3.690775   2.976549
    24  H    3.109221   3.298981   4.041322   3.762761   2.600792
    25  C    2.945124   1.935548   3.003411   3.477926   3.391889
    26  H    3.003364   2.285576   3.774089   4.363695   4.115732
    27  C    4.613002   4.057740   4.114065   3.680259   3.135801
    28  H    5.400566   4.573294   4.675944   4.441188   4.161544
    29  C    5.445595   5.284968   5.258301   4.503828   3.513894
    30  H    5.131278   5.267348   5.121267   4.164328   2.912336
    31  H    6.389492   6.088981   5.844704   5.026390   4.258109
    32  H    5.819228   5.773137   6.027603   5.380726   4.231280
    33  H    4.444463   3.762574   3.379015   2.826209   2.683344
    34  C    4.199159   2.718906   3.369967   4.047578   4.441459
    35  C    5.058148   3.617794   4.561982   5.384819   5.726092
    36  C    4.912874   3.345467   3.244948   3.797554   4.571902
    37  C    6.322530   4.751159   5.430872   6.299326   6.853436
    38  H    4.973651   3.786599   5.064299   5.891735   6.006236
    39  C    6.201539   4.538234   4.373832   5.007256   5.925112
    40  H    4.728052   3.328128   2.724957   2.981382   3.888506
    41  C    6.812553   5.130277   5.351620   6.140641   6.937242
    42  H    7.093204   5.585524   6.409202   7.327818   7.827476
    43  H    6.902520   5.261972   4.757528   5.264441   6.340580
    44  H    7.862854   6.155948   6.290733   7.086224   7.961733
    45  Br   5.073397   4.740572   5.786677   5.840708   5.031387
                   11         12         13         14         15
    11  C    0.000000
    12  C    1.391916   0.000000
    13  C    2.425085   1.394878   0.000000
    14  C    2.810864   2.415269   1.391575   0.000000
    15  H    3.405412   2.154980   1.084272   2.145369   0.000000
    16  H    3.895964   3.403869   2.159429   1.085170   2.483778
    17  H    1.084987   2.155481   3.407972   3.895642   4.300565
    18  H    2.141770   1.084852   2.151290   3.396323   2.480307
    19  H    6.302664   6.841883   6.291314   5.017706   7.027947
    20  H    5.104516   6.353691   6.856504   6.283812   7.894248
    21  H    7.466898   8.248580   8.000839   6.912385   8.820029
    22  H    6.997427   8.055494   8.232598   7.410998   9.183043
    23  C    4.791555   5.745649   5.837648   4.978313   6.804695
    24  H    4.927002   6.034266   6.225056   5.359345   7.249993
    25  C    4.696511   5.370301   5.098760   4.006391   5.973592
    26  H    5.657231   6.324249   5.949405   4.738294   6.785687
    27  C    4.396794   5.341145   5.681271   5.149303   6.620543
    28  H    5.065324   5.815205   6.036363   5.521336   6.872887
    29  C    5.040187   6.157643   6.756349   6.371292   7.730743
    30  H    4.660038   5.912794   6.641395   6.312014   7.664126
    31  H    5.302272   6.322397   7.023185   6.820625   7.933446
    32  H    6.045824   7.177930   7.699737   7.194023   8.680310
    33  H    3.374731   4.275113   4.695109   4.320873   5.636014
    34  C    5.008644   5.362488   4.908507   3.916961   5.603816
    35  C    6.366416   6.622618   6.008015   4.947209   6.572888
    36  C    4.404307   4.535865   4.136313   3.473521   4.739245
    37  C    7.097240   7.136766   6.425699   5.518621   6.803728
    38  H    7.009731   7.375317   6.760353   5.586388   7.370567
    39  C    5.404359   5.251020   4.709368   4.232916   5.038733
    40  H    3.407423   3.601939   3.448694   3.022239   4.164299
    41  C    6.685158   6.539600   5.857032   5.211135   6.111685
    42  H    8.161803   8.183049   7.411604   6.468274   7.734009
    43  H    5.381451   5.037424   4.570646   4.416288   4.750772
    44  H    7.518441   7.240285   6.517754   5.996484   6.623315
    45  Br   6.935242   7.831925   7.815458   6.863723   8.711186
                   16         17         18         19         20
    16  H    0.000000
    17  H    4.980785   0.000000
    18  H    4.299149   2.471210   0.000000
    19  H    4.873431   7.037636   7.892120   0.000000
    20  H    6.990186   5.005535   7.109427   4.981159   0.000000
    21  H    6.992993   7.934821   9.219286   2.482571   4.300889
    22  H    7.837277   7.126806   8.901855   4.298868   2.472380
    23  C    5.439720   5.161631   6.667232   5.087743   4.847220
    24  H    5.877848   5.188046   6.960549   4.770203   3.915541
    25  C    4.225449   5.360559   6.385618   4.148959   5.345355
    26  H    4.782581   6.328886   7.366871   3.691789   5.577605
    27  C    5.778412   4.579686   6.099384   6.403775   5.436269
    28  H    6.035816   5.315507   6.527962   7.016377   6.509982
    29  C    7.109603   4.895692   6.786622   7.348983   5.326070
    30  H    7.137918   4.370410   6.520230   7.146668   4.453846
    31  H    7.596763   5.046180   6.807950   8.329403   6.197111
    32  H    7.853971   5.928084   7.848255   7.565651   5.623135
    33  H    5.060721   3.599639   5.009314   6.345870   5.342891
    34  C    3.961853   5.765869   6.302901   5.169703   6.724561
    35  C    4.729473   7.152844   7.552822   5.543721   7.785183
    36  C    3.655950   5.160019   5.352024   6.109584   7.198987
    37  C    5.181710   7.907554   7.967057   6.728233   9.080567
    38  H    5.325938   7.777591   8.356388   5.167695   7.725495
    39  C    4.205096   6.164301   5.916143   7.192023   8.585081
    40  H    3.511122   4.115286   4.390903   6.215476   6.661742
    41  C    4.948311   7.478698   7.240417   7.467725   9.434598
    42  H    6.028116   8.982131   9.013705   7.249255   9.924970
    43  H    4.470929   6.086331   5.527687   8.003464   9.110294
    44  H    5.666596   8.304584   7.846420   8.443018  10.501091
    45  Br   7.125529   7.276654   8.740896   6.084517   6.322810
                   21         22         23         24         25
    21  H    0.000000
    22  H    2.479816   0.000000
    23  C    6.332575   6.215495   0.000000
    24  H    5.622875   5.259961   1.082794   0.000000
    25  C    5.908379   6.350812   1.551667   2.205002   0.000000
    26  H    5.453812   6.180019   2.128431   2.511966   1.092911
    27  C    7.628521   7.224764   1.531871   2.216119   2.656436
    28  H    8.435163   8.209350   2.144077   3.051770   2.963230
    29  C    8.164855   7.319563   2.565406   2.714048   3.992522
    30  H    7.708122   6.602933   2.927202   2.716402   4.308691
    31  H    9.207508   8.307343   3.494322   3.778583   4.805607
    32  H    8.251752   7.412926   2.768503   2.796470   4.295865
    33  H    7.661534   7.255008   2.151998   2.751448   2.814891
    34  C    7.202144   7.798681   2.578091   3.513115   1.501202
    35  C    7.682130   8.577469   3.525100   4.419998   2.451497
    36  C    8.141755   8.560135   3.307597   4.271881   2.569724
    37  C    8.967951   9.929338   4.730975   5.699880   3.748157
    38  H    7.212979   8.252720   3.647286   4.377317   2.615228
    39  C    9.358635   9.912952   4.577601   5.591637   3.825279
    40  H    8.079569   8.243502   3.291656   4.134731   2.832387
    41  C    9.732412  10.533419   5.161991   6.193348   4.284404
    42  H    9.491477  10.610107   5.566504   6.493837   4.595909
    43  H   10.142504  10.586025   5.338474   6.329210   4.710884
    44  H   10.752527  11.605444   6.216160   7.259184   5.369600
    45  Br   7.203036   7.275587   2.161124   2.536665   2.925632
                   26         27         28         29         30
    26  H    0.000000
    27  C    3.496902   0.000000
    28  H    3.745139   1.093657   0.000000
    29  C    4.689734   1.527396   2.163397   0.000000
    30  H    5.001655   2.186200   3.077796   1.094191   0.000000
    31  H    5.581107   2.160087   2.424002   1.093379   1.770747
    32  H    4.775772   2.175900   2.589511   1.094537   1.770514
    33  H    3.833856   1.093391   1.740072   2.156179   2.473584
    34  C    2.117620   3.060891   2.867873   4.569551   5.109360
    35  C    2.464824   4.158400   3.759316   5.592977   6.237901
    36  C    3.427702   3.158410   2.847421   4.646500   5.190356
    37  C    3.851002   5.072627   4.454409   6.500135   7.239536
    38  H    2.155238   4.585764   4.293299   5.911100   6.517049
    39  C    4.525904   4.302310   3.730869   5.719874   6.371021
    40  H    3.858763   2.856564   2.797740   4.231111   4.626561
    41  C    4.694056   5.131894   4.441761   6.555132   7.297363
    42  H    4.494823   6.000949   5.344317   7.376706   8.151199
    43  H    5.504430   4.818220   4.251370   6.125848   6.744355
    44  H    5.751140   6.094946   5.330434   7.468384   8.247907
    45  Br   2.747291   2.995339   2.960987   3.543086   4.198898
                   31         32         33         34         35
    31  H    0.000000
    32  H    1.766296   0.000000
    33  H    2.540572   3.070578   0.000000
    34  C    5.127167   4.949674   3.078181   0.000000
    35  C    6.142168   5.774046   4.369618   1.394545   0.000000
    36  C    4.948100   5.257328   2.799080   1.400770   2.418022
    37  C    6.873040   6.717659   5.199309   2.415170   1.387421
    38  H    6.583030   5.925947   4.956805   2.150953   1.085906
    39  C    5.846355   6.293670   3.980081   2.414021   2.781113
    40  H    4.467234   5.021527   2.157601   2.171072   3.409001
    41  C    6.742619   6.947472   5.039647   2.786494   2.404851
    42  H    7.759880   7.486154   6.218094   3.396007   2.144476
    43  H    6.087330   6.805694   4.334716   3.396801   3.866416
    44  H    7.558707   7.856818   5.983487   3.872034   3.388700
    45  Br   4.347561   3.046613   3.970588   3.527734   3.700331
                   36         37         38         39         40
    36  C    0.000000
    37  C    2.794142   0.000000
    38  H    3.401600   2.144743   0.000000
    39  C    1.392188   2.415034   3.867014   0.000000
    40  H    1.084295   3.878298   4.308816   2.140994   0.000000
    41  C    2.415969   1.392749   3.388665   1.394269   3.391990
    42  H    3.879207   1.085090   2.465759   3.400966   4.963377
    43  H    2.146746   3.399191   4.952307   1.085328   2.456117
    44  H    3.398279   2.151191   4.284830   2.152436   4.283973
    45  Br   4.538008   4.784162   3.403722   5.467257   4.906455
                   41         42         43         44         45
    41  C    0.000000
    42  H    2.155959   0.000000
    43  H    2.154762   4.299266   0.000000
    44  H    1.085541   2.484293   2.481462   0.000000
    45  Br   5.567236   5.283581   6.360148   6.513509   0.000000
 Stoichiometry    C22H20BrS2(1+)
 Framework group  C1[X(C22H20BrS2)]
 Deg. of freedom   129
 Full point group                 C1      NOp   1
 Largest Abelian subgroup         C1      NOp   1
 Largest concise Abelian subgroup C1      NOp   1
                         Standard orientation:                         
 ---------------------------------------------------------------------
 Center     Atomic      Atomic             Coordinates (Angstroms)
 Number     Number       Type             X           Y           Z
 ---------------------------------------------------------------------
      1          6           0        2.644329   -1.188632   -2.367100
      2          6           0        3.682523   -2.099809   -2.200823
      3          6           0        4.149184   -2.406944   -0.922661
      4          6           0        3.610768   -1.790960    0.202895
      5          6           0        2.582519   -0.864415    0.050618
      6          6           0        2.094295   -0.596217   -1.230621
      7         16           0        0.732480    0.523291   -1.394115
      8          6           0        1.201809    1.860845   -0.335283
      9          6           0        1.663727    1.562178    0.947580
     10         16           0        1.895844   -0.102104    1.487131
     11          6           0        1.916432    2.603570    1.836369
     12          6           0        1.730013    3.918453    1.419525
     13          6           0        1.319683    4.207423    0.118061
     14          6           0        1.048058    3.175459   -0.775110
     15          1           0        1.199586    5.236873   -0.200461
     16          1           0        0.701761    3.387126   -1.781524
     17          1           0        2.274864    2.389507    2.837819
     18          1           0        1.930627    4.727194    2.114216
     19          1           0        2.266066   -0.951499   -3.356203
     20          1           0        3.999953   -2.011537    1.191533
     21          1           0        4.123466   -2.573747   -3.070663
     22          1           0        4.956829   -3.120872   -0.800057
     23          6           0       -0.758494   -1.213751    0.726491
     24          1           0        0.107051   -1.860266    0.799231
     25          6           0       -0.772246   -0.388593   -0.587509
     26          1           0       -0.858810   -1.117332   -1.397387
     27          6           0       -1.161732   -0.529588    2.036433
     28          1           0       -2.230315   -0.301283    1.990696
     29          6           0       -0.851987   -1.350715    3.286532
     30          1           0        0.223571   -1.416365    3.476583
     31          1           0       -1.323596   -0.891877    4.159761
     32          1           0       -1.241815   -2.369410    3.195390
     33          1           0       -0.659687    0.439617    2.100429
     34          6           0       -1.898742    0.595712   -0.713034
     35          6           0       -2.867151    0.285873   -1.667465
     36          6           0       -2.019381    1.767250    0.045321
     37          6           0       -3.957715    1.121486   -1.860743
     38          1           0       -2.772408   -0.621673   -2.256174
     39          6           0       -3.103184    2.615074   -0.166233
     40          1           0       -1.275271    2.036531    0.786592
     41          6           0       -4.076124    2.288617   -1.110054
     42          1           0       -4.711297    0.862988   -2.597433
     43          1           0       -3.190539    3.528260    0.413764
     44          1           0       -4.924119    2.948524   -1.264407
     45         35           0       -2.220246   -2.756962    0.336312
 ---------------------------------------------------------------------
 Rotational constants (GHZ):           0.1946157           0.1631485           0.1216545
 Standard basis: 6-31+G(d,p) (6D, 7F)
 There are   598 symmetry adapted cartesian basis functions of A   symmetry.
 There are   598 symmetry adapted basis functions of A   symmetry.
   598 basis functions,  1043 primitive gaussians,   598 cartesian basis functions
   109 alpha electrons      109 beta electrons
       nuclear repulsion energy      3089.7226810429 Hartrees.
 NAtoms=   45 NActive=   45 NUniq=   45 SFac= 1.00D+00 NAtFMM=   60 NAOKFM=F Big=F
 Integral buffers will be    131072 words long.
 Raffenetti 2 integral format.
 Two-electron integral symmetry is turned on.
 Nuclear repulsion after empirical dispersion term =     3089.6800630047 Hartrees.
 Force inversion solution in PCM.
 ------------------------------------------------------------------------------
 Polarizable Continuum Model (PCM)
 =================================
 Model                : PCM.
 Atomic radii         : SMD-Coulomb.
 Polarization charges : Total charges.
 Charge compensation  : None.
 Solution method      : Matrix inversion.
 Cavity type          : VdW (van der Waals Surface) (Alpha=1.000).
 Cavity algorithm     : GePol (No added spheres)
                        Default sphere list used, NSphG=   45.
                        Lebedev-Laikov grids with approx.  5.0 points / Ang**2.
                        Smoothing algorithm: York/Karplus (Gamma=1.0000).
                        Polarization charges: spherical gaussians, with
                                              point-specific exponents (IZeta= 3).
                        Self-potential: point-specific (ISelfS= 7).
                        Self-field    : sphere-specific E.n sum rule (ISelfD= 2).
 1st derivatives      : Analytical E(r).r(x)/FMM algorithm (CHGder, D1EAlg=3).
                        Cavity 1st derivative terms included.
 2nd derivatives      : Analytical E(r).r(xy)/FMM algorithm (CHGder, D2EAlg=3).
                        Cavity 2nd derivative terms included.
 Solvent              : Dichloromethane, Eps=   8.930000 Eps(inf)=   2.028346
 ------------------------------------------------------------------------------
 ------------------------------------------------------------------------------
 Atomic radii for non-electrostatic terms: SMD-CDS.
 ------------------------------------------------------------------------------
 Nuclear repulsion after PCM non-electrostatic terms =     3089.6643829900 Hartrees.
 One-electron integrals computed using PRISM.
 NBasis=   598 RedAO= T EigKep=  1.16D-06  NBF=   598
 NBsUse=   595 1.00D-06 EigRej=  9.13D-07 NBFU=   595
 ExpMin= 3.50D-02 ExpMax= 5.74D+05 ExpMxC= 5.74D+03 IAcc=3 IRadAn=         5 AccDes= 0.00D+00
 Harris functional with IExCor= 4639 and IRadAn=       5 diagonalized for initial guess.
 HarFok:  IExCor= 4639 AccDes= 0.00D+00 IRadAn=         5 IDoV= 1 UseB2=F ITyADJ=14
 ICtDFT=  3500011 ScaDFX=  1.000000  1.000000  1.000000  1.000000
 FoFCou: FMM=F IPFlag=           0 FMFlag=      100000 FMFlg1=           0
         NFxFlg=           0 DoJE=T BraDBF=F KetDBF=T FulRan=T
         wScrn=  0.000000 ICntrl=       500 IOpCl=  0 I1Cent=   200000004 NGrid=           0
         NMat0=    1 NMatS0=      1 NMatT0=    0 NMatD0=    1 NMtDS0=    0 NMtDT0=    0
 Petite list used in FoFCou.
 Requested convergence on RMS density matrix=1.00D-08 within 128 cycles.
 Requested convergence on MAX density matrix=1.00D-06.
 Requested convergence on             energy=1.00D-06.
 No special actions if energy rises.
 Inv3:  Mode=1 IEnd=    33286683.
 Iteration    1 A*A^-1 deviation from unit magnitude is 3.55D-15 for    113.
 Iteration    1 A*A^-1 deviation from orthogonality  is 2.08D-15 for   1163    727.
 Iteration    1 A^-1*A deviation from unit magnitude is 3.55D-15 for    113.
 Iteration    1 A^-1*A deviation from orthogonality  is 5.16D-15 for   1669   1667.
 Error on total polarization charges =  0.05085
 SCF Done:  E(RwB97XD) =  -4218.08160775     A.U. after   18 cycles
            NFock= 18  Conv=0.30D-08     -V/T= 2.0065
 SMD-CDS (non-electrostatic) energy       (kcal/mol) =      -9.84
 (included in total energy above)
 DoSCS=F DFT=T ScalE2(SS,OS)=  1.000000  1.000000
 Range of M.O.s used for correlation:     1   595
 NBasis=   598 NAE=   109 NBE=   109 NFC=     0 NFV=     0
 NROrb=    595 NOA=   109 NOB=   109 NVA=   486 NVB=   486

 **** Warning!!: The largest alpha MO coefficient is  0.16016479D+03

 Symmetrizing basis deriv contribution to polar:
 IMax=3 JMax=2 DiffMx= 0.00D+00
 G2DrvN: will do    46 centers at a time, making    1 passes.
 Calling FoFCou, ICntrl=  3107 FMM=F I1Cent=   0 AccDes= 0.00D+00.
 NEqPCM:  Using equilibrium solvation (IEInf=0, Eps=   8.9300, EpsInf=   2.0283)
 G2PCM: DoFxE=T DoFxN=T DoGrad=T DoDP/DQ/DG/TGxP=FFFF NFrqRd=   0 IEInf=0 SqF1=F DoCFld=F IF1Alg=4.
 End of G2Drv F.D. properties file   721 does not exist.
 End of G2Drv F.D. properties file   722 does not exist.
 End of G2Drv F.D. properties file   788 does not exist.
          IDoAtm=111111111111111111111111111111111111111111111
 NEqPCM:  Using equilibrium solvation (IEInf=0, Eps=   8.9300, EpsInf=   2.0283)
          Differentiating once with respect to nuclear coordinates.
 CalDSu exits because no D1Ps are significant.
          There are   138 degrees of freedom in the 1st order CPHF.  IDoFFX=6 NUNeed=     0.
    132 vectors produced by pass  0 Test12= 5.30D-14 1.00D-09 XBig12= 2.85D-01 8.44D-02.
 AX will form   132 AO Fock derivatives at one time.
    132 vectors produced by pass  1 Test12= 5.30D-14 1.00D-09 XBig12= 1.23D-02 2.13D-02.
    132 vectors produced by pass  2 Test12= 5.30D-14 1.00D-09 XBig12= 3.42D-04 2.75D-03.
    132 vectors produced by pass  3 Test12= 5.30D-14 1.00D-09 XBig12= 4.21D-06 2.42D-04.
    132 vectors produced by pass  4 Test12= 5.30D-14 1.00D-09 XBig12= 4.47D-08 2.11D-05.
    132 vectors produced by pass  5 Test12= 5.30D-14 1.00D-09 XBig12= 3.76D-10 1.73D-06.
    132 vectors produced by pass  6 Test12= 5.30D-14 1.00D-09 XBig12= 2.68D-12 1.14D-07.
     76 vectors produced by pass  7 Test12= 5.30D-14 1.00D-09 XBig12= 1.61D-14 8.52D-09.
 InvSVY:  IOpt=1 It=  1 EMax= 6.11D-16
 Solved reduced A of dimension  1000 with   138 vectors.
 End of Minotr F.D. properties file   721 does not exist.
 End of Minotr F.D. properties file   722 does not exist.
 End of Minotr F.D. properties file   788 does not exist.

 **********************************************************************

            Population analysis using the SCF Density.

 **********************************************************************

 Orbital symmetries:
       Occupied  (A) (A) (A) (A) (A) (A) (A) (A) (A) (A) (A) (A)
                 (A) (A) (A) (A) (A) (A) (A) (A) (A) (A) (A) (A)
                 (A) (A) (A) (A) (A) (A) (A) (A) (A) (A) (A) (A)
                 (A) (A) (A) (A) (A) (A) (A) (A) (A) (A) (A) (A)
                 (A) (A) (A) (A) (A) (A) (A) (A) (A) (A) (A) (A)
                 (A) (A) (A) (A) (A) (A) (A) (A) (A) (A) (A) (A)
                 (A) (A) (A) (A) (A) (A) (A) (A) (A) (A) (A) (A)
                 (A) (A) (A) (A) (A) (A) (A) (A) (A) (A) (A) (A)
                 (A) (A) (A) (A) (A) (A) (A) (A) (A) (A) (A) (A)
                 (A)
       Virtual   (A) (A) (A) (A) (A) (A) (A) (A) (A) (A) (A) (A)
                 (A) (A) (A) (A) (A) (A) (A) (A) (A) (A) (A) (A)
                 (A) (A) (A) (A) (A) (A) (A) (A) (A) (A) (A) (A)
                 (A) (A) (A) (A) (A) (A) (A) (A) (A) (A) (A) (A)
                 (A) (A) (A) (A) (A) (A) (A) (A) (A) (A) (A) (A)
                 (A) (A) (A) (A) (A) (A) (A) (A) (A) (A) (A) (A)
                 (A) (A) (A) (A) (A) (A) (A) (A) (A) (A) (A) (A)
                 (A) (A) (A) (A) (A) (A) (A) (A) (A) (A) (A) (A)
                 (A) (A) (A) (A) (A) (A) (A) (A) (A) (A) (A) (A)
                 (A) (A) (A) (A) (A) (A) (A) (A) (A) (A) (A) (A)
                 (A) (A) (A) (A) (A) (A) (A) (A) (A) (A) (A) (A)
                 (A) (A) (A) (A) (A) (A) (A) (A) (A) (A) (A) (A)
                 (A) (A) (A) (A) (A) (A) (A) (A) (A) (A) (A) (A)
                 (A) (A) (A) (A) (A) (A) (A) (A) (A) (A) (A) (A)
                 (A) (A) (A) (A) (A) (A) (A) (A) (A) (A) (A) (A)
                 (A) (A) (A) (A) (A) (A) (A) (A) (A) (A) (A) (A)
                 (A) (A) (A) (A) (A) (A) (A) (A) (A) (A) (A) (A)
                 (A) (A) (A) (A) (A) (A) (A) (A) (A) (A) (A) (A)
                 (A) (A) (A) (A) (A) (A) (A) (A) (A) (A) (A) (A)
                 (A) (A) (A) (A) (A) (A) (A) (A) (A) (A) (A) (A)
                 (A) (A) (A) (A) (A) (A) (A) (A) (A) (A) (A) (A)
                 (A) (A) (A) (A) (A) (A) (A) (A) (A) (A) (A) (A)
                 (A) (A) (A) (A) (A) (A) (A) (A) (A) (A) (A) (A)
                 (A) (A) (A) (A) (A) (A) (A) (A) (A) (A) (A) (A)
                 (A) (A) (A) (A) (A) (A) (A) (A) (A) (A) (A) (A)
                 (A) (A) (A) (A) (A) (A) (A) (A) (A) (A) (A) (A)
                 (A) (A) (A) (A) (A) (A) (A) (A) (A) (A) (A) (A)
                 (A) (A) (A) (A) (A) (A) (A) (A) (A) (A) (A) (A)
                 (A) (A) (A) (A) (A) (A) (A) (A) (A) (A) (A) (A)
                 (A) (A) (A) (A) (A) (A) (A) (A) (A) (A) (A) (A)
                 (A) (A) (A) (A) (A) (A) (A) (A) (A) (A) (A) (A)
                 (A) (A) (A) (A) (A) (A) (A) (A) (A) (A) (A) (A)
                 (A) (A) (A) (A) (A) (A) (A) (A) (A) (A) (A) (A)
                 (A) (A) (A) (A) (A) (A) (A) (A) (A) (A) (A) (A)
                 (A) (A) (A) (A) (A) (A) (A) (A) (A) (A) (A) (A)
                 (A) (A) (A) (A) (A) (A) (A) (A) (A) (A) (A) (A)
                 (A) (A) (A) (A) (A) (A) (A) (A) (A) (A) (A) (A)
                 (A) (A) (A) (A) (A) (A) (A) (A) (A) (A) (A) (A)
                 (A) (A) (A) (A) (A) (A) (A) (A) (A) (A) (A) (A)
                 (A) (A) (A) (A) (A) (A) (A) (A) (A) (A) (A) (A)
                 (A) (A) (A) (A) (A) (A)
 The electronic state is 1-A.
 Alpha  occ. eigenvalues -- -483.20736 -89.19227 -89.10495 -62.06751 -56.55917
 Alpha  occ. eigenvalues --  -56.55588 -56.55563 -10.40955 -10.40766 -10.39088
 Alpha  occ. eigenvalues --  -10.39070 -10.38970 -10.38945 -10.35575 -10.35562
 Alpha  occ. eigenvalues --  -10.34651 -10.34603 -10.34481 -10.34432 -10.34333
 Alpha  occ. eigenvalues --  -10.33996 -10.33979 -10.32894 -10.32593 -10.32365
 Alpha  occ. eigenvalues --  -10.32289 -10.32215 -10.32048 -10.29739  -8.71438
 Alpha  occ. eigenvalues --   -8.20360  -8.12148  -6.65760  -6.64599  -6.64572
 Alpha  occ. eigenvalues --   -6.15185  -6.15157  -6.14592  -6.07205  -6.06791
 Alpha  occ. eigenvalues --   -6.06185  -2.76289  -2.75986  -2.75963  -2.75025
 Alpha  occ. eigenvalues --   -2.75025  -1.06079  -1.01088  -1.00243  -0.97456
 Alpha  occ. eigenvalues --   -0.95222  -0.94564  -0.89963  -0.89837  -0.89474
 Alpha  occ. eigenvalues --   -0.86921  -0.86380  -0.85722  -0.83434  -0.81337
 Alpha  occ. eigenvalues --   -0.77099  -0.75268  -0.74591  -0.73948  -0.72394
 Alpha  occ. eigenvalues --   -0.71531  -0.70061  -0.68037  -0.66308  -0.63229
 Alpha  occ. eigenvalues --   -0.62055  -0.60861  -0.59615  -0.59020  -0.58865
 Alpha  occ. eigenvalues --   -0.58066  -0.57763  -0.56485  -0.55757  -0.55286
 Alpha  occ. eigenvalues --   -0.54761  -0.53880  -0.53417  -0.52363  -0.51572
 Alpha  occ. eigenvalues --   -0.50813  -0.50087  -0.49999  -0.49399  -0.47938
 Alpha  occ. eigenvalues --   -0.47232  -0.47123  -0.46555  -0.46036  -0.45894
 Alpha  occ. eigenvalues --   -0.44948  -0.44450  -0.44070  -0.43464  -0.41970
 Alpha  occ. eigenvalues --   -0.41555  -0.38442  -0.37617  -0.37482  -0.37320
 Alpha  occ. eigenvalues --   -0.37147  -0.34928  -0.34860  -0.32861
 Alpha virt. eigenvalues --   -0.03813  -0.00535  -0.00272   0.01087   0.01787
 Alpha virt. eigenvalues --    0.02433   0.03771   0.04514   0.04980   0.05792
 Alpha virt. eigenvalues --    0.05932   0.06642   0.06754   0.07122   0.07333
 Alpha virt. eigenvalues --    0.07531   0.07819   0.08084   0.08560   0.08888
 Alpha virt. eigenvalues --    0.09174   0.09623   0.09952   0.10126   0.10316
 Alpha virt. eigenvalues --    0.10801   0.11167   0.11409   0.11677   0.12202
 Alpha virt. eigenvalues --    0.12442   0.12449   0.12766   0.13100   0.13321
 Alpha virt. eigenvalues --    0.13710   0.14098   0.14829   0.15138   0.15334
 Alpha virt. eigenvalues --    0.15474   0.15722   0.15954   0.16486   0.16828
 Alpha virt. eigenvalues --    0.17145   0.17413   0.17781   0.17873   0.18260
 Alpha virt. eigenvalues --    0.18664   0.18744   0.19003   0.19515   0.19968
 Alpha virt. eigenvalues --    0.20132   0.20410   0.20587   0.20897   0.21144
 Alpha virt. eigenvalues --    0.21637   0.21847   0.22246   0.22344   0.22614
 Alpha virt. eigenvalues --    0.23094   0.23173   0.23302   0.23809   0.23944
 Alpha virt. eigenvalues --    0.24088   0.24184   0.24543   0.24719   0.25045
 Alpha virt. eigenvalues --    0.25415   0.25634   0.25656   0.25945   0.26303
 Alpha virt. eigenvalues --    0.26409   0.26542   0.26678   0.26989   0.27296
 Alpha virt. eigenvalues --    0.27322   0.27743   0.28338   0.28441   0.28884
 Alpha virt. eigenvalues --    0.28943   0.29178   0.29651   0.29741   0.29988
 Alpha virt. eigenvalues --    0.30221   0.30554   0.30822   0.31082   0.31354
 Alpha virt. eigenvalues --    0.31675   0.31808   0.31940   0.32137   0.32582
 Alpha virt. eigenvalues --    0.32669   0.32736   0.33024   0.33517   0.33805
 Alpha virt. eigenvalues --    0.34314   0.34460   0.34790   0.35007   0.35534
 Alpha virt. eigenvalues --    0.35800   0.35996   0.36554   0.36873   0.37155
 Alpha virt. eigenvalues --    0.37488   0.37674   0.37876   0.38157   0.38644
 Alpha virt. eigenvalues --    0.39389   0.39422   0.39566   0.40261   0.40390
 Alpha virt. eigenvalues --    0.40578   0.40935   0.41447   0.41629   0.41868
 Alpha virt. eigenvalues --    0.42187   0.42905   0.43266   0.43904   0.45790
 Alpha virt. eigenvalues --    0.46006   0.47213   0.47637   0.48213   0.48838
 Alpha virt. eigenvalues --    0.50311   0.51010   0.54280   0.55320   0.56842
 Alpha virt. eigenvalues --    0.58844   0.59406   0.60929   0.61308   0.61703
 Alpha virt. eigenvalues --    0.63223   0.63657   0.63764   0.64985   0.65523
 Alpha virt. eigenvalues --    0.67059   0.68160   0.69279   0.69732   0.70815
 Alpha virt. eigenvalues --    0.71224   0.72243   0.72633   0.73568   0.74316
 Alpha virt. eigenvalues --    0.75037   0.75556   0.76088   0.76367   0.76593
 Alpha virt. eigenvalues --    0.77280   0.77317   0.77971   0.78385   0.79353
 Alpha virt. eigenvalues --    0.79509   0.79981   0.80421   0.80601   0.80980
 Alpha virt. eigenvalues --    0.81537   0.81738   0.82755   0.82876   0.83265
 Alpha virt. eigenvalues --    0.83842   0.83885   0.84699   0.85974   0.86305
 Alpha virt. eigenvalues --    0.86333   0.86892   0.87813   0.88673   0.89076
 Alpha virt. eigenvalues --    0.89600   0.89923   0.90214   0.91271   0.91751
 Alpha virt. eigenvalues --    0.92543   0.93054   0.94225   0.94999   0.96093
 Alpha virt. eigenvalues --    0.96492   0.97211   0.97623   0.98054   0.98544
 Alpha virt. eigenvalues --    0.99130   0.99678   0.99951   1.00133   1.01211
 Alpha virt. eigenvalues --    1.01618   1.02141   1.02575   1.02797   1.03699
 Alpha virt. eigenvalues --    1.03802   1.04335   1.04598   1.05571   1.05954
 Alpha virt. eigenvalues --    1.06381   1.06851   1.07866   1.08580   1.09048
 Alpha virt. eigenvalues --    1.09786   1.09987   1.10602   1.10902   1.12006
 Alpha virt. eigenvalues --    1.12668   1.13352   1.14280   1.15091   1.15848
 Alpha virt. eigenvalues --    1.16559   1.17446   1.18390   1.19295   1.20783
 Alpha virt. eigenvalues --    1.21244   1.21991   1.23626   1.24450   1.24555
 Alpha virt. eigenvalues --    1.26249   1.26841   1.27234   1.27691   1.27876
 Alpha virt. eigenvalues --    1.29133   1.29551   1.30236   1.32146   1.32370
 Alpha virt. eigenvalues --    1.33082   1.33428   1.34701   1.35860   1.37040
 Alpha virt. eigenvalues --    1.38807   1.40157   1.41057   1.42476   1.43551
 Alpha virt. eigenvalues --    1.44252   1.44624   1.45189   1.45668   1.45834
 Alpha virt. eigenvalues --    1.46135   1.46398   1.47590   1.48293   1.49235
 Alpha virt. eigenvalues --    1.49802   1.50280   1.51391   1.51437   1.51946
 Alpha virt. eigenvalues --    1.52847   1.53620   1.55420   1.56359   1.58129
 Alpha virt. eigenvalues --    1.58674   1.59403   1.60346   1.61900   1.65541
 Alpha virt. eigenvalues --    1.69627   1.70016   1.72777   1.74702   1.76290
 Alpha virt. eigenvalues --    1.80398   1.82635   1.83537   1.85398   1.86540
 Alpha virt. eigenvalues --    1.89969   1.90082   1.90415   1.91540   1.92743
 Alpha virt. eigenvalues --    1.93692   1.94149   1.94954   1.96862   1.98105
 Alpha virt. eigenvalues --    1.98523   1.99480   2.00680   2.01221   2.01902
 Alpha virt. eigenvalues --    2.02534   2.03163   2.03333   2.04672   2.04773
 Alpha virt. eigenvalues --    2.05042   2.05601   2.06269   2.06690   2.07237
 Alpha virt. eigenvalues --    2.08354   2.08735   2.09291   2.09871   2.11040
 Alpha virt. eigenvalues --    2.11334   2.11720   2.12275   2.12736   2.13294
 Alpha virt. eigenvalues --    2.14467   2.15907   2.17141   2.19738   2.20526
 Alpha virt. eigenvalues --    2.20956   2.21901   2.22621   2.22932   2.23752
 Alpha virt. eigenvalues --    2.24601   2.25638   2.27128   2.29432   2.31797
 Alpha virt. eigenvalues --    2.34143   2.34734   2.34981   2.35763   2.35932
 Alpha virt. eigenvalues --    2.36817   2.38100   2.39610   2.44770   2.45313
 Alpha virt. eigenvalues --    2.45731   2.45873   2.46114   2.46236   2.47487
 Alpha virt. eigenvalues --    2.48169   2.48403   2.50049   2.50661   2.51707
 Alpha virt. eigenvalues --    2.52822   2.53131   2.54700   2.55317   2.55721
 Alpha virt. eigenvalues --    2.56286   2.57874   2.59130   2.60555   2.61257
 Alpha virt. eigenvalues --    2.61741   2.62551   2.62804   2.63315   2.63717
 Alpha virt. eigenvalues --    2.64060   2.64630   2.65386   2.66349   2.67529
 Alpha virt. eigenvalues --    2.68735   2.69001   2.69426   2.70485   2.71175
 Alpha virt. eigenvalues --    2.72446   2.73711   2.74756   2.76061   2.77004
 Alpha virt. eigenvalues --    2.77944   2.78089   2.79138   2.81423   2.82344
 Alpha virt. eigenvalues --    2.82749   2.83022   2.84109   2.86479   2.87584
 Alpha virt. eigenvalues --    2.88353   2.88544   2.91071   2.93581   2.97041
 Alpha virt. eigenvalues --    2.98524   2.99550   3.02127   3.03406   3.06760
 Alpha virt. eigenvalues --    3.08133   3.08954   3.12938   3.16798   3.24823
 Alpha virt. eigenvalues --    3.26173   3.27908   3.35234   3.35405   3.35966
 Alpha virt. eigenvalues --    3.36482   3.36710   3.37143   3.39245   3.41882
 Alpha virt. eigenvalues --    3.43135   3.43869   3.46768   3.50003   3.51434
 Alpha virt. eigenvalues --    3.55298   3.55766   3.56388   3.57680   3.59606
 Alpha virt. eigenvalues --    3.63373   3.68834   3.87974   3.90893   3.99710
 Alpha virt. eigenvalues --    4.03374   4.16132   4.39564   4.41239   4.43790
 Alpha virt. eigenvalues --    4.44555   4.45796   4.46774   4.48718   4.52241
 Alpha virt. eigenvalues --    4.54098   4.55491   4.56313   4.57878   4.59491
 Alpha virt. eigenvalues --    4.60510   4.63074   4.66503   4.70279   4.77708
 Alpha virt. eigenvalues --    4.86519   4.88127   4.88640   4.97862   9.18670
 Alpha virt. eigenvalues --   82.59326
          Condensed to atoms (all electrons):
               1          2          3          4          5          6
     1  C   16.480848  -1.161335   0.096169   3.777891  -3.339291 -10.495047
     2  C   -1.161335   6.875349   0.223269  -0.377574   0.017020   0.686457
     3  C    0.096169   0.223269   6.611478  -1.795713   1.606820  -0.699859
     4  C    3.777891  -0.377574  -1.795713  22.205434 -17.958143  -3.012306
     5  C   -3.339291   0.017020   1.606820 -17.958143  29.988855   0.027691
     6  C  -10.495047   0.686457  -0.699859  -3.012306   0.027691  29.169584
     7  S   -0.241615  -0.689911  -1.018417   5.701740  -3.457366 -16.846352
     8  C    1.339131   0.012077   0.419387  -2.358121   0.679379   5.650780
     9  C   -0.375496   0.092964  -0.118008   0.701415   1.428911  -0.438935
    10  S    1.628867  -0.190207   0.386853   1.456450  -3.832231  -2.640783
    11  C   -0.797771   0.020432  -0.046191  -1.014622   0.980358  -1.074642
    12  C    0.026654   0.004409   0.000653   0.057359  -0.146680   0.073401
    13  C   -0.000902  -0.014142   0.016699  -0.103888   0.092492  -0.018446
    14  C   -1.235843   0.012473  -0.040743  -0.432193  -0.073586   1.669818
    15  H    0.000551   0.000029   0.000004  -0.000134  -0.000287   0.000222
    16  H   -0.000354   0.000088  -0.000210   0.000488  -0.000410  -0.006756
    17  H    0.000860  -0.000140   0.000367   0.002382  -0.013022  -0.001993
    18  H   -0.000016   0.000003   0.000008   0.000279   0.000937  -0.000110
    19  H    0.277053   0.035367  -0.005977   0.016030  -0.035539  -0.045667
    20  H    0.012586   0.010935   0.060408   0.299553  -0.070853  -0.064383
    21  H    0.010320   0.259712   0.028931  -0.013434   0.002722   0.040517
    22  H   -0.038654   0.019866   0.269647   0.020024   0.028347   0.040344
    23  C   -0.512381   0.166652  -0.102225   0.453655  -1.783734   3.847651
    24  H    0.024484   0.001636   0.001654   0.061364  -0.091737   0.045842
    25  C    0.688284   0.076178   0.206589  -1.434952   1.544198  -0.462659
    26  H   -0.005557   0.005802   0.000822  -0.015397  -0.044116   0.111219
    27  C    0.094771  -0.014445  -0.006990  -0.072934   0.235063  -0.561450
    28  H   -0.000019   0.000016  -0.000065   0.004484   0.001502   0.001210
    29  C    0.007835  -0.009067   0.003519   0.094144   0.115187  -0.053181
    30  H   -0.001048   0.000239   0.000843   0.020474  -0.009953   0.002199
    31  H   -0.000010  -0.000005   0.000023  -0.000703  -0.000858   0.000397
    32  H    0.000132  -0.000055  -0.000090  -0.003694   0.004129   0.000273
    33  H   -0.003984  -0.000163   0.000400  -0.017090   0.009221  -0.013408
    34  C    0.000111   0.019982   0.010646  -0.422116   1.048372   0.707789
    35  C   -0.454922   0.008473   0.015195  -0.299711   0.278572  -1.142914
    36  C    0.320571   0.020578  -0.018883   0.383766  -0.515352   0.345253
    37  C   -0.044164   0.007820   0.004841  -0.052181   0.021551  -0.098540
    38  H    0.000861  -0.000443   0.000068   0.000284   0.002181  -0.004533
    39  C    0.080554  -0.012281   0.006541   0.075051  -0.187131   1.124423
    40  H    0.005537  -0.000175   0.000095  -0.000363   0.002857  -0.014983
    41  C   -0.014249   0.000877  -0.000652   0.002401   0.003252  -0.079505
    42  H    0.000095   0.000005   0.000000  -0.000002   0.000012  -0.000334
    43  H   -0.000030  -0.000002   0.000001  -0.000006   0.000064  -0.000624
    44  H   -0.000005   0.000000   0.000000   0.000000  -0.000008   0.000052
    45  Br  -0.028790   0.001097   0.003689  -0.002241  -0.015376   0.083140
               7          8          9         10         11         12
     1  C   -0.241615   1.339131  -0.375496   1.628867  -0.797771   0.026654
     2  C   -0.689911   0.012077   0.092964  -0.190207   0.020432   0.004409
     3  C   -1.018417   0.419387  -0.118008   0.386853  -0.046191   0.000653
     4  C    5.701740  -2.358121   0.701415   1.456450  -1.014622   0.057359
     5  C   -3.457366   0.679379   1.428911  -3.832231   0.980358  -0.146680
     6  C  -16.846352   5.650780  -0.438935  -2.640783  -1.074642   0.073401
     7  S   65.127948 -13.308394   0.755860  -7.401388   2.004455  -0.776184
     8  C  -13.308394  29.975683  -4.658963  -3.526124  -2.693988  -1.240629
     9  C    0.755860  -4.658963  23.334707  -2.974947  -8.862917   0.666807
    10  S   -7.401388  -3.526124  -2.974947  29.203542   0.917756   0.878982
    11  C    2.004455  -2.693988  -8.862917   0.917756  13.904077  -0.304773
    12  C   -0.776184  -1.240629   0.666807   0.878982  -0.304773   6.204970
    13  C    0.020125   1.383560  -0.633432  -0.433298  -0.345532   0.244764
    14  C   -2.487781  -9.142829  -1.794327   2.149290   3.305475   0.023994
    15  H   -0.001384   0.058747   0.002074  -0.000474  -0.002651   0.020760
    16  H    0.050663  -0.036184   0.009187  -0.002536  -0.014863   0.007329
    17  H   -0.008764  -0.045339  -0.104428   0.090948   0.314795   0.068820
    18  H    0.004997   0.034616   0.009709  -0.011659   0.029536   0.267030
    19  H    0.102703  -0.011119   0.001443  -0.003199   0.000562  -0.000118
    20  H   -0.002278  -0.000656  -0.010406   0.089736   0.002557  -0.000042
    21  H    0.005037  -0.000438  -0.000055   0.000043   0.000027  -0.000005
    22  H    0.002027   0.000450   0.000985  -0.011357   0.000077  -0.000005
    23  C   -6.373501   1.570462  -1.002744   1.412116  -0.445249   0.095433
    24  H   -0.060172   0.004004   0.000416   0.051427  -0.022201   0.000124
    25  C   -0.830115   0.402621  -0.295251  -0.634720  -0.035076   0.105210
    26  H   -0.251121   0.135527  -0.044811  -0.041234  -0.003271  -0.001373
    27  C    1.202051  -0.129064  -0.010991  -0.509065   0.224830  -0.043974
    28  H    0.031536  -0.017901   0.020681  -0.013459  -0.011334   0.000916
    29  C    0.364758   0.009674   0.322247  -0.621530  -0.138396  -0.034239
    30  H    0.002980  -0.009730   0.035760  -0.032424  -0.012795   0.000997
    31  H   -0.002615   0.002884  -0.004618   0.010165  -0.000389  -0.000544
    32  H    0.000775   0.003114  -0.004698  -0.001492   0.001837  -0.000159
    33  H   -0.044869   0.011368  -0.098426   0.013632   0.093105  -0.005772
    34  C   -5.877282   3.771354  -1.478020  -1.628264   1.391201  -0.943387
    35  C    5.633982   0.085316  -1.657254  -1.410986   0.545913  -0.246605
    36  C   -1.869439  -4.136931   3.838497   2.909891  -0.795841   0.670602
    37  C   -0.029678   0.109878   0.103026  -0.089383   0.026127  -0.008286
    38  H    0.011180   0.001254   0.002171   0.000264  -0.000245   0.000003
    39  C   -4.275800   1.686800  -0.525209   0.738058  -0.956554   0.404444
    40  H    0.015751   0.105371  -0.101865  -0.021301   0.027068  -0.006068
    41  C    0.383918  -0.297851   0.108389   0.063739  -0.025867   0.051638
    42  H    0.001198  -0.000088   0.000167  -0.000006   0.000023  -0.000003
    43  H    0.001248  -0.002463  -0.004685  -0.000157   0.003073  -0.002613
    44  H    0.000201  -0.000693   0.000292   0.000025  -0.000076   0.000040
    45  Br   0.073544   0.020249   0.030233  -0.073806  -0.026884   0.000571
              13         14         15         16         17         18
     1  C   -0.000902  -1.235843   0.000551  -0.000354   0.000860  -0.000016
     2  C   -0.014142   0.012473   0.000029   0.000088  -0.000140   0.000003
     3  C    0.016699  -0.040743   0.000004  -0.000210   0.000367   0.000008
     4  C   -0.103888  -0.432193  -0.000134   0.000488   0.002382   0.000279
     5  C    0.092492  -0.073586  -0.000287  -0.000410  -0.013022   0.000937
     6  C   -0.018446   1.669818   0.000222  -0.006756  -0.001993  -0.000110
     7  S    0.020125  -2.487781  -0.001384   0.050663  -0.008764   0.004997
     8  C    1.383560  -9.142829   0.058747  -0.036184  -0.045339   0.034616
     9  C   -0.633432  -1.794327   0.002074   0.009187  -0.104428   0.009709
    10  S   -0.433298   2.149290  -0.000474  -0.002536   0.090948  -0.011659
    11  C   -0.345532   3.305475  -0.002651  -0.014863   0.314795   0.029536
    12  C    0.244764   0.023994   0.020760   0.007329   0.068820   0.267030
    13  C    6.751311  -1.149836   0.281226   0.056065   0.012599   0.013585
    14  C   -1.149836  14.581908  -0.026263   0.266178   0.008371  -0.017207
    15  H    0.281226  -0.026263   0.460736  -0.003261  -0.000109  -0.003511
    16  H    0.056065   0.266178  -0.003261   0.457071   0.000008  -0.000111
    17  H    0.012599   0.008371  -0.000109   0.000008   0.458142  -0.003662
    18  H    0.013585  -0.017207  -0.003511  -0.000111  -0.003662   0.460638
    19  H    0.000039   0.000013   0.000000   0.000000   0.000000   0.000000
    20  H    0.000016   0.000794   0.000000   0.000000   0.000000   0.000000
    21  H    0.000020   0.000228   0.000000   0.000000   0.000000   0.000000
    22  H    0.000004   0.000022   0.000000   0.000000   0.000000   0.000000
    23  C   -0.055421   0.586404  -0.000320   0.000906  -0.004792   0.000379
    24  H    0.000198  -0.002509   0.000000   0.000000   0.000000   0.000000
    25  C    0.054652  -0.073984   0.000499  -0.016062   0.002689   0.000059
    26  H    0.002195  -0.007038   0.000000   0.000003   0.000000   0.000000
    27  C    0.000662  -0.164007   0.000239   0.001047   0.001582  -0.000343
    28  H   -0.001005  -0.003364   0.000000   0.000000   0.000000   0.000000
    29  C    0.015265  -0.081747   0.000009   0.000130  -0.000256  -0.000064
    30  H   -0.000488  -0.000491   0.000000   0.000000  -0.000004   0.000000
    31  H    0.000144   0.000109   0.000000   0.000000   0.000000   0.000000
    32  H    0.000084   0.000085   0.000000   0.000000   0.000000   0.000000
    33  H    0.008003   0.027181   0.000000  -0.000001  -0.000055  -0.000002
    34  C    0.349056  -0.098716  -0.005265   0.010657  -0.002004   0.002175
    35  C    0.307908  -0.086390  -0.000246   0.006729  -0.000300   0.000162
    36  C   -0.592446   0.208274   0.003884   0.016364   0.002023  -0.000937
    37  C    0.001274   0.013990   0.000094   0.000290   0.000035  -0.000029
    38  H   -0.000268  -0.002398   0.000000   0.000000   0.000000   0.000000
    39  C   -0.026888   0.261232   0.000443  -0.019403   0.001207  -0.001126
    40  H    0.007081  -0.015088  -0.000002  -0.000002   0.000001  -0.000007
    41  C   -0.037620   0.076565   0.000716  -0.001864  -0.000094  -0.000064
    42  H   -0.000019  -0.000057   0.000000   0.000000   0.000000   0.000000
    43  H    0.002972   0.004074  -0.000003  -0.000008   0.000000   0.000000
    44  H   -0.000066   0.000165   0.000000   0.000000   0.000000   0.000000
    45  Br   0.001277  -0.014396  -0.000001   0.000000  -0.000071   0.000006
              19         20         21         22         23         24
     1  C    0.277053   0.012586   0.010320  -0.038654  -0.512381   0.024484
     2  C    0.035367   0.010935   0.259712   0.019866   0.166652   0.001636
     3  C   -0.005977   0.060408   0.028931   0.269647  -0.102225   0.001654
     4  C    0.016030   0.299553  -0.013434   0.020024   0.453655   0.061364
     5  C   -0.035539  -0.070853   0.002722   0.028347  -1.783734  -0.091737
     6  C   -0.045667  -0.064383   0.040517   0.040344   3.847651   0.045842
     7  S    0.102703  -0.002278   0.005037   0.002027  -6.373501  -0.060172
     8  C   -0.011119  -0.000656  -0.000438   0.000450   1.570462   0.004004
     9  C    0.001443  -0.010406  -0.000055   0.000985  -1.002744   0.000416
    10  S   -0.003199   0.089736   0.000043  -0.011357   1.412116   0.051427
    11  C    0.000562   0.002557   0.000027   0.000077  -0.445249  -0.022201
    12  C   -0.000118  -0.000042  -0.000005  -0.000005   0.095433   0.000124
    13  C    0.000039   0.000016   0.000020   0.000004  -0.055421   0.000198
    14  C    0.000013   0.000794   0.000228   0.000022   0.586404  -0.002509
    15  H    0.000000   0.000000   0.000000   0.000000  -0.000320   0.000000
    16  H    0.000000   0.000000   0.000000   0.000000   0.000906   0.000000
    17  H    0.000000   0.000000   0.000000   0.000000  -0.004792   0.000000
    18  H    0.000000   0.000000   0.000000   0.000000   0.000379   0.000000
    19  H    0.452646   0.000008  -0.003429  -0.000106  -0.000871  -0.000003
    20  H    0.000008   0.459043  -0.000108  -0.003588  -0.006464  -0.000017
    21  H   -0.003429  -0.000108   0.459261  -0.003529  -0.000119   0.000000
    22  H   -0.000106  -0.003588  -0.003529   0.459887   0.000402  -0.000001
    23  C   -0.000871  -0.006464  -0.000119   0.000402  22.669118   0.245922
    24  H   -0.000003  -0.000017   0.000000  -0.000001   0.245922   0.514644
    25  C   -0.012660   0.003076  -0.001216  -0.000269  -3.125135  -0.025550
    26  H    0.000065   0.000000   0.000000   0.000000   0.063141  -0.001282
    27  C   -0.000190   0.001394   0.000000   0.000022  -4.223144  -0.054549
    28  H    0.000000   0.000000   0.000000   0.000000  -0.014686   0.003392
    29  C    0.000007   0.000120  -0.000003   0.000004  -0.930422   0.015798
    30  H    0.000000  -0.000006   0.000000   0.000000   0.064905   0.001503
    31  H    0.000000   0.000000   0.000000   0.000000   0.023348   0.000122
    32  H    0.000000   0.000000   0.000000   0.000000  -0.013858  -0.000465
    33  H    0.000000   0.000000   0.000000   0.000000  -0.077662   0.000205
    34  C    0.008844   0.000564  -0.000164  -0.000116 -10.796282   0.080851
    35  C    0.004311   0.000067   0.000080   0.000005  -3.368494  -0.030059
    36  C   -0.002546  -0.000303  -0.000023  -0.000018   5.758593   0.031696
    37  C   -0.000100   0.000004   0.000004   0.000000  -1.499076  -0.005024
    38  H    0.000000   0.000000   0.000000   0.000000   0.009562  -0.000011
    39  C   -0.000136  -0.000013  -0.000001  -0.000001   3.272599   0.010022
    40  H    0.000000   0.000000   0.000000   0.000000  -0.120829  -0.000022
    41  C    0.000057  -0.000001   0.000000   0.000000   0.047181  -0.000025
    42  H    0.000000   0.000000   0.000000   0.000000  -0.002312   0.000000
    43  H    0.000000   0.000000   0.000000   0.000000  -0.001803   0.000000
    44  H    0.000000   0.000000   0.000000   0.000000   0.000806   0.000000
    45  Br  -0.000013  -0.000192   0.000013   0.000049   0.209301  -0.027738
              25         26         27         28         29         30
     1  C    0.688284  -0.005557   0.094771  -0.000019   0.007835  -0.001048
     2  C    0.076178   0.005802  -0.014445   0.000016  -0.009067   0.000239
     3  C    0.206589   0.000822  -0.006990  -0.000065   0.003519   0.000843
     4  C   -1.434952  -0.015397  -0.072934   0.004484   0.094144   0.020474
     5  C    1.544198  -0.044116   0.235063   0.001502   0.115187  -0.009953
     6  C   -0.462659   0.111219  -0.561450   0.001210  -0.053181   0.002199
     7  S   -0.830115  -0.251121   1.202051   0.031536   0.364758   0.002980
     8  C    0.402621   0.135527  -0.129064  -0.017901   0.009674  -0.009730
     9  C   -0.295251  -0.044811  -0.010991   0.020681   0.322247   0.035760
    10  S   -0.634720  -0.041234  -0.509065  -0.013459  -0.621530  -0.032424
    11  C   -0.035076  -0.003271   0.224830  -0.011334  -0.138396  -0.012795
    12  C    0.105210  -0.001373  -0.043974   0.000916  -0.034239   0.000997
    13  C    0.054652   0.002195   0.000662  -0.001005   0.015265  -0.000488
    14  C   -0.073984  -0.007038  -0.164007  -0.003364  -0.081747  -0.000491
    15  H    0.000499   0.000000   0.000239   0.000000   0.000009   0.000000
    16  H   -0.016062   0.000003   0.001047   0.000000   0.000130   0.000000
    17  H    0.002689   0.000000   0.001582   0.000000  -0.000256  -0.000004
    18  H    0.000059   0.000000  -0.000343   0.000000  -0.000064   0.000000
    19  H   -0.012660   0.000065  -0.000190   0.000000   0.000007   0.000000
    20  H    0.003076   0.000000   0.001394   0.000000   0.000120  -0.000006
    21  H   -0.001216   0.000000   0.000000   0.000000  -0.000003   0.000000
    22  H   -0.000269   0.000000   0.000022   0.000000   0.000004   0.000000
    23  C   -3.125135   0.063141  -4.223144  -0.014686  -0.930422   0.064905
    24  H   -0.025550  -0.001282  -0.054549   0.003392   0.015798   0.001503
    25  C   20.510686   0.235655   0.651066  -0.005512   0.060965  -0.043805
    26  H    0.235655   0.492707  -0.004590  -0.000198   0.005443   0.000000
    27  C    0.651066  -0.004590   8.229472   0.371832  -0.650870  -0.081120
    28  H   -0.005512  -0.000198   0.371832   0.491237   0.000118   0.003559
    29  C    0.060965   0.005443  -0.650870   0.000118   6.818806   0.412895
    30  H   -0.043805   0.000000  -0.081120   0.003559   0.412895   0.524090
    31  H    0.000385   0.000001  -0.150049  -0.004019   0.495114  -0.024101
    32  H    0.020098   0.000001  -0.092430  -0.002635   0.450282  -0.026903
    33  H    0.036668   0.000004   0.331125  -0.027627  -0.017349  -0.005719
    34  C  -10.636435  -0.047469   3.506050  -0.050333   0.721236  -0.000526
    35  C   -1.697496   0.334671   0.945464  -0.028706   0.208406  -0.002921
    36  C    2.550667  -0.262274  -2.196735   0.017959  -0.661608   0.006640
    37  C   -2.853723   0.068519   0.352026  -0.020064   0.040616  -0.000376
    38  H   -0.001338   0.005042  -0.002982   0.000014  -0.000300   0.000000
    39  C    2.025109   0.034201  -1.082393   0.041529  -0.215729   0.002356
    40  H    0.131267  -0.000173   0.079010  -0.000664   0.014012   0.000002
    41  C   -0.452223  -0.008146  -0.127399   0.003085  -0.034700   0.000105
    42  H   -0.006511  -0.000022   0.000311   0.000000  -0.000022   0.000000
    43  H   -0.000309   0.000002   0.000853  -0.000014   0.000052   0.000000
    44  H    0.000357   0.000000  -0.000523   0.000001  -0.000022   0.000000
    45  Br   0.237468  -0.006580  -0.081174  -0.000044  -0.055510   0.006128
              31         32         33         34         35         36
     1  C   -0.000010   0.000132  -0.003984   0.000111  -0.454922   0.320571
     2  C   -0.000005  -0.000055  -0.000163   0.019982   0.008473   0.020578
     3  C    0.000023  -0.000090   0.000400   0.010646   0.015195  -0.018883
     4  C   -0.000703  -0.003694  -0.017090  -0.422116  -0.299711   0.383766
     5  C   -0.000858   0.004129   0.009221   1.048372   0.278572  -0.515352
     6  C    0.000397   0.000273  -0.013408   0.707789  -1.142914   0.345253
     7  S   -0.002615   0.000775  -0.044869  -5.877282   5.633982  -1.869439
     8  C    0.002884   0.003114   0.011368   3.771354   0.085316  -4.136931
     9  C   -0.004618  -0.004698  -0.098426  -1.478020  -1.657254   3.838497
    10  S    0.010165  -0.001492   0.013632  -1.628264  -1.410986   2.909891
    11  C   -0.000389   0.001837   0.093105   1.391201   0.545913  -0.795841
    12  C   -0.000544  -0.000159  -0.005772  -0.943387  -0.246605   0.670602
    13  C    0.000144   0.000084   0.008003   0.349056   0.307908  -0.592446
    14  C    0.000109   0.000085   0.027181  -0.098716  -0.086390   0.208274
    15  H    0.000000   0.000000   0.000000  -0.005265  -0.000246   0.003884
    16  H    0.000000   0.000000  -0.000001   0.010657   0.006729   0.016364
    17  H    0.000000   0.000000  -0.000055  -0.002004  -0.000300   0.002023
    18  H    0.000000   0.000000  -0.000002   0.002175   0.000162  -0.000937
    19  H    0.000000   0.000000   0.000000   0.008844   0.004311  -0.002546
    20  H    0.000000   0.000000   0.000000   0.000564   0.000067  -0.000303
    21  H    0.000000   0.000000   0.000000  -0.000164   0.000080  -0.000023
    22  H    0.000000   0.000000   0.000000  -0.000116   0.000005  -0.000018
    23  C    0.023348  -0.013858  -0.077662 -10.796282  -3.368494   5.758593
    24  H    0.000122  -0.000465   0.000205   0.080851  -0.030059   0.031696
    25  C    0.000385   0.020098   0.036668 -10.636435  -1.697496   2.550667
    26  H    0.000001   0.000001   0.000004  -0.047469   0.334671  -0.262274
    27  C   -0.150049  -0.092430   0.331125   3.506050   0.945464  -2.196735
    28  H   -0.004019  -0.002635  -0.027627  -0.050333  -0.028706   0.017959
    29  C    0.495114   0.450282  -0.017349   0.721236   0.208406  -0.661608
    30  H   -0.024101  -0.026903  -0.005719  -0.000526  -0.002921   0.006640
    31  H    0.506948  -0.023529  -0.002192  -0.000422   0.000913  -0.005299
    32  H   -0.023529   0.514037   0.004167   0.000917   0.006916  -0.006830
    33  H   -0.002192   0.004167   0.536913   0.082061   0.042625  -0.014573
    34  C   -0.000422   0.000917   0.082061  48.539515   1.106954 -17.884776
    35  C    0.000913   0.006916   0.042625   1.106954  23.966769 -17.073687
    36  C   -0.005299  -0.006830  -0.014573 -17.884776 -17.073687  51.340795
    37  C    0.000259   0.000652   0.009069   1.771730   0.545436  -3.075836
    38  H    0.000000   0.000000  -0.000003  -0.071191   0.248611  -0.003581
    39  C    0.000224  -0.001985  -0.061781  -5.010350  -0.023290 -14.235064
    40  H   -0.000005  -0.000003  -0.002354   0.236035   0.062665   0.001199
    41  C   -0.000250   0.000007  -0.002338  -2.697990  -0.792109   1.162145
    42  H    0.000000   0.000000   0.000000   0.034536  -0.024956   0.035235
    43  H    0.000000   0.000000   0.000001   0.068322   0.011571  -0.070488
    44  H    0.000000   0.000000   0.000000   0.001367  -0.002476   0.002363
    45  Br  -0.000965  -0.003567   0.002620  -0.003345  -0.206827   0.130310
              37         38         39         40         41         42
     1  C   -0.044164   0.000861   0.080554   0.005537  -0.014249   0.000095
     2  C    0.007820  -0.000443  -0.012281  -0.000175   0.000877   0.000005
     3  C    0.004841   0.000068   0.006541   0.000095  -0.000652   0.000000
     4  C   -0.052181   0.000284   0.075051  -0.000363   0.002401  -0.000002
     5  C    0.021551   0.002181  -0.187131   0.002857   0.003252   0.000012
     6  C   -0.098540  -0.004533   1.124423  -0.014983  -0.079505  -0.000334
     7  S   -0.029678   0.011180  -4.275800   0.015751   0.383918   0.001198
     8  C    0.109878   0.001254   1.686800   0.105371  -0.297851  -0.000088
     9  C    0.103026   0.002171  -0.525209  -0.101865   0.108389   0.000167
    10  S   -0.089383   0.000264   0.738058  -0.021301   0.063739  -0.000006
    11  C    0.026127  -0.000245  -0.956554   0.027068  -0.025867   0.000023
    12  C   -0.008286   0.000003   0.404444  -0.006068   0.051638  -0.000003
    13  C    0.001274  -0.000268  -0.026888   0.007081  -0.037620  -0.000019
    14  C    0.013990  -0.002398   0.261232  -0.015088   0.076565  -0.000057
    15  H    0.000094   0.000000   0.000443  -0.000002   0.000716   0.000000
    16  H    0.000290   0.000000  -0.019403  -0.000002  -0.001864   0.000000
    17  H    0.000035   0.000000   0.001207   0.000001  -0.000094   0.000000
    18  H   -0.000029   0.000000  -0.001126  -0.000007  -0.000064   0.000000
    19  H   -0.000100   0.000000  -0.000136   0.000000   0.000057   0.000000
    20  H    0.000004   0.000000  -0.000013   0.000000  -0.000001   0.000000
    21  H    0.000004   0.000000  -0.000001   0.000000   0.000000   0.000000
    22  H    0.000000   0.000000  -0.000001   0.000000   0.000000   0.000000
    23  C   -1.499076   0.009562   3.272599  -0.120829   0.047181  -0.002312
    24  H   -0.005024  -0.000011   0.010022  -0.000022  -0.000025   0.000000
    25  C   -2.853723  -0.001338   2.025109   0.131267  -0.452223  -0.006511
    26  H    0.068519   0.005042   0.034201  -0.000173  -0.008146  -0.000022
    27  C    0.352026  -0.002982  -1.082393   0.079010  -0.127399   0.000311
    28  H   -0.020064   0.000014   0.041529  -0.000664   0.003085   0.000000
    29  C    0.040616  -0.000300  -0.215729   0.014012  -0.034700  -0.000022
    30  H   -0.000376   0.000000   0.002356   0.000002   0.000105   0.000000
    31  H    0.000259   0.000000   0.000224  -0.000005  -0.000250   0.000000
    32  H    0.000652   0.000000  -0.001985  -0.000003   0.000007   0.000000
    33  H    0.009069  -0.000003  -0.061781  -0.002354  -0.002338   0.000000
    34  C    1.771730  -0.071191  -5.010350   0.236035  -2.697990   0.034536
    35  C    0.545436   0.248611  -0.023290   0.062665  -0.792109  -0.024956
    36  C   -3.075836  -0.003581 -14.235064   0.001199   1.162145   0.035235
    37  C   10.152607   0.112473  -0.542534  -0.001597   1.001363   0.272987
    38  H    0.112473   0.499884   0.004961  -0.000124   0.003434  -0.003972
    39  C   -0.542534   0.004961  22.890908  -0.077349   0.385201  -0.018588
    40  H   -0.001597  -0.000124  -0.077349   0.524389  -0.027220   0.000012
    41  C    1.001363   0.003434   0.385201  -0.027220   7.175693   0.036476
    42  H    0.272987  -0.003972  -0.018588   0.000012   0.036476   0.481698
    43  H   -0.002060   0.000011   0.320775  -0.004406   0.002046  -0.000115
    44  H    0.024313  -0.000120   0.021594  -0.000128   0.280699  -0.003667
    45  Br  -0.205748   0.001687   0.001549  -0.000796  -0.009957   0.000411
              43         44         45
     1  C   -0.000030  -0.000005  -0.028790
     2  C   -0.000002   0.000000   0.001097
     3  C    0.000001   0.000000   0.003689
     4  C   -0.000006   0.000000  -0.002241
     5  C    0.000064  -0.000008  -0.015376
     6  C   -0.000624   0.000052   0.083140
     7  S    0.001248   0.000201   0.073544
     8  C   -0.002463  -0.000693   0.020249
     9  C   -0.004685   0.000292   0.030233
    10  S   -0.000157   0.000025  -0.073806
    11  C    0.003073  -0.000076  -0.026884
    12  C   -0.002613   0.000040   0.000571
    13  C    0.002972  -0.000066   0.001277
    14  C    0.004074   0.000165  -0.014396
    15  H   -0.000003   0.000000  -0.000001
    16  H   -0.000008   0.000000   0.000000
    17  H    0.000000   0.000000  -0.000071
    18  H    0.000000   0.000000   0.000006
    19  H    0.000000   0.000000  -0.000013
    20  H    0.000000   0.000000  -0.000192
    21  H    0.000000   0.000000   0.000013
    22  H    0.000000   0.000000   0.000049
    23  C   -0.001803   0.000806   0.209301
    24  H    0.000000   0.000000  -0.027738
    25  C   -0.000309   0.000357   0.237468
    26  H    0.000002   0.000000  -0.006580
    27  C    0.000853  -0.000523  -0.081174
    28  H   -0.000014   0.000001  -0.000044
    29  C    0.000052  -0.000022  -0.055510
    30  H    0.000000   0.000000   0.006128
    31  H    0.000000   0.000000  -0.000965
    32  H    0.000000   0.000000  -0.003567
    33  H    0.000001   0.000000   0.002620
    34  C    0.068322   0.001367  -0.003345
    35  C    0.011571  -0.002476  -0.206827
    36  C   -0.070488   0.002363   0.130310
    37  C   -0.002060   0.024313  -0.205748
    38  H    0.000011  -0.000120   0.001687
    39  C    0.320775   0.021594   0.001549
    40  H   -0.004406  -0.000128  -0.000796
    41  C    0.002046   0.280699  -0.009957
    42  H   -0.000115  -0.003667   0.000411
    43  H    0.484199  -0.003654   0.000011
    44  H   -0.003654   0.483056  -0.000084
    45  Br   0.000011  -0.000084  35.012192
 Mulliken charges:
               1
     1  C   -0.122682
     2  C   -0.109860
     3  C   -0.121593
     4  C    0.052847
     5  C   -0.544022
     6  C    0.149147
     7  S    0.355752
     8  C    0.143818
     9  C   -0.265452
    10  S    0.104243
    11  C   -0.161157
    12  C   -0.114448
    13  C   -0.209580
    14  C   -0.245848
    15  H    0.213677
    16  H    0.218821
    17  H    0.220202
    18  H    0.214731
    19  H    0.222525
    20  H    0.218448
    21  H    0.215610
    22  H    0.215484
    23  C   -0.037016
    24  H    0.226065
    25  C   -0.899443
    26  H    0.249630
    27  C    0.032543
    28  H    0.208575
    29  C   -0.671626
    30  H    0.166733
    31  H    0.179538
    32  H    0.174886
    33  H    0.186998
    34  C    0.184128
    35  C    0.182633
    36  C   -0.333835
    37  C   -0.112587
    38  H    0.187564
    39  C   -0.116177
    40  H    0.183172
    41  C   -0.178865
    42  H    0.197505
    43  H    0.194165
    44  H    0.196190
    45  Br  -0.051440
 Sum of Mulliken charges =   1.00000
 Mulliken charges with hydrogens summed into heavy atoms:
               1
     1  C    0.099843
     2  C    0.105749
     3  C    0.093891
     4  C    0.271296
     5  C   -0.544022
     6  C    0.149147
     7  S    0.355752
     8  C    0.143818
     9  C   -0.265452
    10  S    0.104243
    11  C    0.059045
    12  C    0.100283
    13  C    0.004097
    14  C   -0.027027
    23  C    0.189049
    25  C   -0.649813
    27  C    0.428117
    29  C   -0.150469
    34  C    0.184128
    35  C    0.370196
    36  C   -0.150662
    37  C    0.084918
    39  C    0.077989
    41  C    0.017325
    45  Br  -0.051440
 APT charges:
               1
     1  C   -0.622237
     2  C   -0.456254
     3  C   -0.490689
     4  C   -0.837235
     5  C    0.053142
     6  C   -0.808708
     7  S    1.381941
     8  C   -0.890087
     9  C   -0.064390
    10  S   -0.885119
    11  C   -0.736564
    12  C   -0.455732
    13  C   -0.478412
    14  C   -0.720358
    15  H    1.045387
    16  H    0.583301
    17  H    0.709421
    18  H    1.103733
    19  H    0.582234
    20  H    0.717992
    21  H    1.109945
    22  H    1.177089
    23  C   -1.163762
    24  H    0.475908
    25  C   -0.598166
    26  H    0.536249
    27  C    0.047566
    28  H    0.519484
    29  C   -1.945463
    30  H    0.317447
    31  H    0.701856
    32  H    0.522290
    33  H    0.261845
    34  C   -0.198899
    35  C   -0.488325
    36  C   -1.033221
    37  C   -0.481980
    38  H    0.434123
    39  C   -0.642370
    40  H    0.214188
    41  C   -0.451595
    42  H    0.993969
    43  H    0.765274
    44  H    1.156800
    45  Br   0.038383
 Sum of APT charges =   1.00000
 APT charges with hydrogens summed into heavy atoms:
               1
     1  C   -0.040002
     2  C    0.653691
     3  C    0.686400
     4  C   -0.119243
     5  C    0.053142
     6  C   -0.808708
     7  S    1.381941
     8  C   -0.890087
     9  C   -0.064390
    10  S   -0.885119
    11  C   -0.027143
    12  C    0.648000
    13  C    0.566975
    14  C   -0.137057
    23  C   -0.687854
    25  C   -0.061917
    27  C    0.828895
    29  C   -0.403871
    34  C   -0.198899
    35  C   -0.054202
    36  C   -0.819033
    37  C    0.511989
    39  C    0.122903
    41  C    0.705205
    45  Br   0.038383
 Electronic spatial extent (au):  <R**2>=           9584.6666
 Charge=              1.0000 electrons
 Dipole moment (field-independent basis, Debye):
    X=              6.8288    Y=              5.3797    Z=             -2.3922  Tot=              9.0164
 Quadrupole moment (field-independent basis, Debye-Ang):
   XX=           -139.8197   YY=           -137.2144   ZZ=           -144.2072
   XY=            -17.4722   XZ=              1.0799   YZ=             10.1230
 Traceless Quadrupole moment (field-independent basis, Debye-Ang):
   XX=              0.5940   YY=              3.1994   ZZ=             -3.7934
   XY=            -17.4722   XZ=              1.0799   YZ=             10.1230
 Octapole moment (field-independent basis, Debye-Ang**2):
  XXX=            -21.7198  YYY=             59.5523  ZZZ=             -5.9831  XYY=             45.0019
  XXY=            -56.0017  XXZ=            -43.2601  XZZ=              8.6977  YZZ=            -27.2590
  YYZ=             13.2632  XYZ=             29.4397
 Hexadecapole moment (field-independent basis, Debye-Ang**3):
 XXXX=          -5252.9333 YYYY=          -3737.7727 ZZZZ=          -2063.4074 XXXY=           -336.2111
 XXXZ=             76.4604 YYYX=            159.2703 YYYZ=             86.2589 ZZZX=            -76.9669
 ZZZY=             82.3971 XXYY=          -1383.7610 XXZZ=          -1149.9223 YYZZ=           -994.1710
 XXYZ=             78.1187 YYXZ=             13.2255 ZZXY=             43.8943
 N-N= 3.089664382990D+03 E-N=-1.614213615153D+04  KE= 4.191011432172D+03
  Exact polarizability:       0.000       0.000       0.000       0.000       0.000       0.000
 Approx polarizability:     327.419     -24.753     375.795      25.842      26.134     342.922
 D2PCM: PCM CHGder 2nd derivatives, FixD1E=F FixD2E=F DoIter=F DoCFld=F I1PDM=0
 Calling FoFJK, ICntrl=    100127 FMM=F ISym2X=0 I1Cent= 0 IOpClX= 0 NMat=1 NMatS=1 NMatT=0.
 ***** Axes restored to original set *****
 -------------------------------------------------------------------
 Center     Atomic                   Forces (Hartrees/Bohr)
 Number     Number              X              Y              Z
 -------------------------------------------------------------------
      1        6          -0.000698670   -0.000102671    0.000762046
      2        6          -0.000473064   -0.000038609   -0.000449099
      3        6           0.000104685   -0.000644186   -0.000747875
      4        6           0.001278443   -0.000571619   -0.000335618
      5        6           0.001319373   -0.000299583    0.000820617
      6        6          -0.000241055   -0.000617105    0.001437961
      7       16          -0.004133883   -0.005101666    0.007101981
      8        6          -0.000686278   -0.000978250    0.001615674
      9        6           0.001300843    0.000291574    0.001205272
     10       16           0.015094175    0.002223491    0.006369408
     11        6           0.000784172    0.001219905    0.000242844
     12        6          -0.000346485    0.000843289   -0.000455337
     13        6          -0.000510244   -0.000262949   -0.000651208
     14        6          -0.000704687   -0.001155357    0.000496918
     15        1          -0.000067827   -0.000029617   -0.000115553
     16        1          -0.000109537   -0.000173171    0.000066879
     17        1           0.000125683    0.000204885   -0.000012311
     18        1          -0.000061611    0.000098915   -0.000052772
     19        1          -0.000148475    0.000022159    0.000092300
     20        1           0.000270318    0.000018575   -0.000234055
     21        1          -0.000089619    0.000024681   -0.000058012
     22        1          -0.000020450   -0.000086230   -0.000117826
     23        6          -0.012726662   -0.009240928   -0.005152101
     24        1           0.000903313   -0.001007219   -0.000066698
     25        6          -0.005010614   -0.004118818   -0.003255552
     26        1          -0.000143454    0.000002659   -0.000455469
     27        6          -0.005319414   -0.005624016   -0.004562409
     28        1          -0.000156984   -0.000170792   -0.000043147
     29        6          -0.001339386   -0.000887675   -0.002088856
     30        1          -0.000128316   -0.000273256   -0.000583918
     31        1           0.000438131    0.000412419   -0.000182533
     32        1          -0.000381238    0.000041379    0.000496619
     33        1           0.000176458   -0.000698044   -0.000667046
     34        6          -0.002316907   -0.000924912   -0.002365286
     35        6          -0.003010124    0.001127127   -0.002419948
     36        6          -0.000558738   -0.001480987   -0.001348490
     37        6          -0.002432902    0.002053526   -0.000875323
     38        1          -0.000221772    0.000243215   -0.000314906
     39        6           0.000036762   -0.000271445   -0.000052394
     40        1          -0.000316766   -0.000333188   -0.000065269
     41        6          -0.000957785    0.001363212    0.000357850
     42        1          -0.000222324    0.000264101   -0.000035140
     43        1           0.000075187   -0.000045363    0.000040115
     44        1          -0.000021514    0.000146566    0.000117513
     45       35           0.021649244    0.024535976    0.006540153
 -------------------------------------------------------------------
 Cartesian Forces:  Max     0.024535976 RMS     0.003819013
 FormGI is forming the generalized inverse of G from B-inverse, IUseBI=4.

 GradGradGradGradGradGradGradGradGradGradGradGradGradGradGradGradGradGrad
 Berny optimization.
 Internal  Forces:  Max     0.033297483 RMS     0.004770336
 Search for a local minimum.
 Step number   1 out of a maximum of  263
 All quantities printed in internal units (Hartrees-Bohrs-Radians)
 Mixed Optimization -- RFO/linear search
 Second derivative matrix not updated -- analytic derivatives used.
 ITU=  0
     Eigenvalues ---    0.00166   0.00366   0.00721   0.00821   0.01191
     Eigenvalues ---    0.01309   0.01402   0.01566   0.01614   0.01774
     Eigenvalues ---    0.01792   0.01802   0.01858   0.01895   0.01928
     Eigenvalues ---    0.01955   0.02233   0.02260   0.02323   0.02406
     Eigenvalues ---    0.02426   0.02503   0.02571   0.02600   0.02629
     Eigenvalues ---    0.02768   0.02796   0.02815   0.02918   0.02940
     Eigenvalues ---    0.02979   0.03017   0.03270   0.03656   0.03838
     Eigenvalues ---    0.04026   0.04299   0.04483   0.04600   0.05000
     Eigenvalues ---    0.05669   0.07065   0.07163   0.08343   0.09101
     Eigenvalues ---    0.09503   0.10608   0.10870   0.11061   0.11069
     Eigenvalues ---    0.11305   0.11639   0.11715   0.11812   0.12058
     Eigenvalues ---    0.12241   0.12333   0.12346   0.12381   0.12451
     Eigenvalues ---    0.12537   0.12611   0.13089   0.13845   0.15630
     Eigenvalues ---    0.15828   0.16241   0.16769   0.17277   0.17741
     Eigenvalues ---    0.18097   0.18704   0.19197   0.19274   0.19401
     Eigenvalues ---    0.19531   0.19614   0.20085   0.20894   0.21961
     Eigenvalues ---    0.22495   0.23011   0.24385   0.24835   0.25526
     Eigenvalues ---    0.27362   0.27676   0.27943   0.29610   0.31249
     Eigenvalues ---    0.32000   0.33951   0.34422   0.34479   0.34521
     Eigenvalues ---    0.34818   0.34944   0.35025   0.36599   0.36662
     Eigenvalues ---    0.36691   0.36733   0.36777   0.36799   0.36876
     Eigenvalues ---    0.36901   0.36946   0.36962   0.37108   0.37133
     Eigenvalues ---    0.37159   0.37450   0.38080   0.41780   0.42290
     Eigenvalues ---    0.43052   0.43112   0.43850   0.46891   0.47988
     Eigenvalues ---    0.48253   0.48405   0.48673   0.49209   0.51949
     Eigenvalues ---    0.52178   0.52465   0.53146   0.85475
 RFO step:  Lambda=-3.00041249D-02 EMin= 1.65719054D-03
 Linear search not attempted -- first point.
 Maximum step size (   0.300) exceeded in Quadratic search.
    -- Step size scaled by   0.719
 Iteration  1 RMS(Cart)=  0.07610279 RMS(Int)=  0.00413121
 Iteration  2 RMS(Cart)=  0.00523718 RMS(Int)=  0.00014426
 Iteration  3 RMS(Cart)=  0.00000587 RMS(Int)=  0.00014424
 Iteration  4 RMS(Cart)=  0.00000000 RMS(Int)=  0.00014424
 Variable       Old X    -DE/DX   Delta X   Delta X   Delta X     New X
                                 (Linear)    (Quad)   (Total)
    R1        2.62919  -0.00099   0.00000  -0.00174  -0.00172   2.62748
    R2        2.63553  -0.00042   0.00000   0.00045   0.00044   2.63597
    R3        2.05071  -0.00003   0.00000   0.00023   0.00023   2.05094
    R4        2.63602  -0.00086   0.00000  -0.00157  -0.00154   2.63447
    R5        2.04900   0.00000   0.00000  -0.00005  -0.00005   2.04895
    R6        2.62951   0.00069   0.00000   0.00125   0.00125   2.63076
    R7        2.05017   0.00003   0.00000   0.00013   0.00013   2.05030
    R8        2.63138   0.00239   0.00000   0.00355   0.00353   2.63492
    R9        2.05061  -0.00013   0.00000  -0.00034  -0.00034   2.05027
   R10        2.64012   0.00662   0.00000   0.00451   0.00447   2.64460
   R11        3.33589   0.00283   0.00000   0.00901   0.00892   3.34482
   R12        3.34571   0.00486   0.00000   0.00690   0.00698   3.35268
   R13        3.34350   0.00361   0.00000   0.00397   0.00406   3.34757
   R14        3.65766   0.00023   0.00000  -0.05692  -0.05692   3.60074
   R15        2.63771   0.00695   0.00000   0.00397   0.00396   2.64168
   R16        2.63568  -0.00119   0.00000  -0.00034  -0.00034   2.63533
   R17        3.33515   0.00366   0.00000   0.01127   0.01119   3.34635
   R18        2.63093   0.00216   0.00000   0.00295   0.00293   2.63386
   R19        2.63034   0.00086   0.00000   0.00130   0.00130   2.63164
   R20        2.05033  -0.00001   0.00000   0.00026   0.00026   2.05059
   R21        2.63594  -0.00065   0.00000  -0.00165  -0.00163   2.63431
   R22        2.05007   0.00003   0.00000   0.00009   0.00009   2.05016
   R23        2.62970  -0.00130   0.00000  -0.00207  -0.00205   2.62765
   R24        2.04898   0.00001   0.00000  -0.00003  -0.00003   2.04895
   R25        2.05067  -0.00007   0.00000  -0.00001  -0.00001   2.05067
   R26        2.04618   0.00132   0.00000   0.00764   0.00764   2.05383
   R27        2.93223  -0.00917   0.00000  -0.02109  -0.02109   2.91114
   R28        2.89482  -0.00811   0.00000  -0.01257  -0.01257   2.88224
   R29        4.08393  -0.03330   0.00000  -0.25889  -0.25889   3.82504
   R30        2.06530   0.00035   0.00000   0.00345   0.00345   2.06875
   R31        2.83686   0.00937   0.00000   0.01573   0.01573   2.85259
   R32        2.06671   0.00012   0.00000   0.00024   0.00024   2.06695
   R33        2.88636  -0.00181   0.00000  -0.00303  -0.00303   2.88333
   R34        2.06621  -0.00057   0.00000   0.00243   0.00243   2.06864
   R35        2.06772  -0.00021   0.00000  -0.00047  -0.00047   2.06726
   R36        2.06619  -0.00016   0.00000  -0.00002  -0.00002   2.06617
   R37        2.06838   0.00007   0.00000   0.00009   0.00009   2.06847
   R38        2.63531   0.00654   0.00000   0.00582   0.00582   2.64113
   R39        2.64707  -0.00113   0.00000  -0.00089  -0.00088   2.64619
   R40        2.62185   0.00455   0.00000   0.00575   0.00574   2.62759
   R41        2.05207  -0.00005   0.00000   0.00064   0.00064   2.05271
   R42        2.63085   0.00041   0.00000  -0.00049  -0.00049   2.63037
   R43        2.04902  -0.00034   0.00000   0.00006   0.00006   2.04908
   R44        2.63191   0.00024   0.00000   0.00111   0.00111   2.63302
   R45        2.05052   0.00012   0.00000   0.00016   0.00016   2.05068
   R46        2.63479  -0.00066   0.00000  -0.00068  -0.00068   2.63411
   R47        2.05097  -0.00002   0.00000   0.00000   0.00000   2.05097
   R48        2.05137   0.00009   0.00000   0.00005   0.00005   2.05142
    A1        2.06586   0.00235   0.00000   0.00685   0.00682   2.07269
    A2        2.10847  -0.00103   0.00000  -0.00300  -0.00298   2.10549
    A3        2.10881  -0.00134   0.00000  -0.00388  -0.00386   2.10495
    A4        2.09826   0.00012   0.00000  -0.00400  -0.00400   2.09426
    A5        2.08729  -0.00017   0.00000   0.00135   0.00134   2.08864
    A6        2.09762   0.00005   0.00000   0.00267   0.00267   2.10028
    A7        2.11095   0.00004   0.00000  -0.00072  -0.00073   2.11022
    A8        2.09150  -0.00018   0.00000   0.00103   0.00104   2.09254
    A9        2.08054   0.00012   0.00000  -0.00037  -0.00036   2.08017
   A10        2.08499   0.00105   0.00000   0.00623   0.00617   2.09116
   A11        2.10389  -0.00084   0.00000  -0.00434  -0.00431   2.09958
   A12        2.09408  -0.00023   0.00000  -0.00185  -0.00183   2.09226
   A13        2.07839  -0.00186   0.00000  -0.00698  -0.00692   2.07147
   A14        2.07784  -0.00063   0.00000  -0.00516  -0.00497   2.07287
   A15        2.12639   0.00264   0.00000   0.01253   0.01221   2.13860
   A16        2.12697  -0.00179   0.00000  -0.00131  -0.00132   2.12565
   A17        2.09059  -0.00971   0.00000  -0.03104  -0.03095   2.05964
   A18        2.06561   0.01152   0.00000   0.03242   0.03226   2.09787
   A19        1.79130  -0.01620   0.00000  -0.00869  -0.00981   1.78149
   A20        1.83546   0.01860   0.00000   0.03110   0.03085   1.86632
   A21        1.88913   0.01801   0.00000   0.04060   0.04043   1.92956
   A22        2.06694   0.01158   0.00000   0.03260   0.03246   2.09940
   A23        2.08816  -0.01035   0.00000  -0.03045  -0.03042   2.05773
   A24        2.12703  -0.00110   0.00000  -0.00137  -0.00140   2.12562
   A25        2.12501   0.00244   0.00000   0.01270   0.01238   2.13739
   A26        2.07916  -0.00216   0.00000  -0.00654  -0.00648   2.07267
   A27        2.07868  -0.00016   0.00000  -0.00575  -0.00561   2.07307
   A28        1.78196  -0.00825   0.00000  -0.00243  -0.00300   1.77896
   A29        2.08416   0.00078   0.00000   0.00578   0.00574   2.08990
   A30        2.09627  -0.00016   0.00000  -0.00231  -0.00229   2.09398
   A31        2.10254  -0.00064   0.00000  -0.00346  -0.00344   2.09910
   A32        2.11124   0.00022   0.00000  -0.00081  -0.00082   2.11042
   A33        2.08024  -0.00001   0.00000  -0.00043  -0.00043   2.07981
   A34        2.09143  -0.00024   0.00000   0.00116   0.00117   2.09260
   A35        2.09746   0.00019   0.00000  -0.00392  -0.00391   2.09354
   A36        2.09829   0.00004   0.00000   0.00252   0.00252   2.10080
   A37        2.08738  -0.00022   0.00000   0.00143   0.00143   2.08881
   A38        2.06583   0.00197   0.00000   0.00677   0.00676   2.07258
   A39        2.10771  -0.00116   0.00000  -0.00507  -0.00506   2.10265
   A40        2.10936  -0.00083   0.00000  -0.00175  -0.00175   2.10761
   A41        1.96221  -0.00114   0.00000  -0.00918  -0.00983   1.95237
   A42        2.00384   0.00017   0.00000  -0.01927  -0.01976   1.98409
   A43        1.69758   0.00186   0.00000   0.04015   0.04030   1.73788
   A44        2.07637   0.00434   0.00000  -0.00909  -0.00954   2.06683
   A45        1.79349  -0.00218   0.00000   0.00789   0.00798   1.80147
   A46        1.87053  -0.00445   0.00000   0.00687   0.00703   1.87755
   A47        2.20999   0.00502   0.00000  -0.06687  -0.06668   2.14331
   A48        1.63775  -0.00265   0.00000   0.00823   0.00850   1.64625
   A49        1.81277  -0.00165   0.00000   0.02094   0.02113   1.83390
   A50        1.84797   0.00015   0.00000   0.01839   0.01826   1.86623
   A51        2.01102  -0.00139   0.00000   0.02905   0.02890   2.03992
   A52        1.89210  -0.00013   0.00000  -0.01054  -0.01100   1.88110
   A53        1.89090   0.00113   0.00000   0.00647   0.00648   1.89738
   A54        1.98930  -0.00188   0.00000  -0.00054  -0.00056   1.98875
   A55        1.90189  -0.00045   0.00000  -0.00884  -0.00885   1.89304
   A56        1.92261  -0.00018   0.00000  -0.00272  -0.00272   1.91989
   A57        1.84008  -0.00011   0.00000   0.00654   0.00656   1.84664
   A58        1.91295   0.00163   0.00000  -0.00036  -0.00038   1.91257
   A59        1.95385  -0.00047   0.00000  -0.00378  -0.00378   1.95007
   A60        1.91833  -0.00038   0.00000  -0.00023  -0.00023   1.91810
   A61        1.93903   0.00061   0.00000   0.00440   0.00440   1.94343
   A62        1.88646   0.00031   0.00000   0.00071   0.00071   1.88717
   A63        1.88464  -0.00002   0.00000   0.00027   0.00028   1.88492
   A64        1.87911  -0.00003   0.00000  -0.00139  -0.00139   1.87772
   A65        2.01822   0.01086   0.00000   0.02782   0.02780   2.04602
   A66        2.17455  -0.00679   0.00000  -0.02125  -0.02126   2.15329
   A67        2.09040  -0.00407   0.00000  -0.00662  -0.00662   2.08379
   A68        2.10293   0.00049   0.00000  -0.00007  -0.00007   2.10286
   A69        2.08994   0.00017   0.00000   0.00165   0.00164   2.09158
   A70        2.09026  -0.00066   0.00000  -0.00152  -0.00153   2.08873
   A71        2.08760   0.00318   0.00000   0.00714   0.00715   2.09475
   A72        2.11614  -0.00173   0.00000  -0.00802  -0.00802   2.10812
   A73        2.07933  -0.00144   0.00000   0.00090   0.00089   2.08022
   A74        2.09031   0.00023   0.00000   0.00257   0.00256   2.09287
   A75        2.09093   0.00022   0.00000  -0.00092  -0.00092   2.09001
   A76        2.10195  -0.00045   0.00000  -0.00165  -0.00164   2.10031
   A77        2.09846   0.00123   0.00000  -0.00009  -0.00009   2.09837
   A78        2.08731  -0.00071   0.00000  -0.00086  -0.00086   2.08644
   A79        2.09739  -0.00051   0.00000   0.00097   0.00097   2.09835
   A80        2.09642  -0.00106   0.00000  -0.00285  -0.00286   2.09356
   A81        2.09347   0.00071   0.00000   0.00174   0.00174   2.09522
   A82        2.09327   0.00035   0.00000   0.00111   0.00111   2.09438
    D1        0.00330  -0.00137   0.00000  -0.00750  -0.00746  -0.00416
    D2        3.13945  -0.00103   0.00000  -0.00369  -0.00368   3.13577
    D3       -3.12895  -0.00011   0.00000  -0.00521  -0.00515  -3.13410
    D4        0.00720   0.00023   0.00000  -0.00140  -0.00137   0.00583
    D5        0.03298   0.00267   0.00000   0.00530   0.00525   0.03823
    D6       -3.10253  -0.00018   0.00000  -0.00903  -0.00887  -3.11140
    D7       -3.11795   0.00141   0.00000   0.00301   0.00295  -3.11501
    D8        0.02972  -0.00143   0.00000  -0.01132  -0.01117   0.01855
    D9       -0.02516  -0.00067   0.00000   0.00127   0.00127  -0.02389
   D10        3.13802   0.00062   0.00000   0.00416   0.00415  -3.14102
   D11        3.12191  -0.00101   0.00000  -0.00256  -0.00254   3.11937
   D12        0.00190   0.00028   0.00000   0.00033   0.00034   0.00224
   D13        0.01097   0.00140   0.00000   0.00747   0.00745   0.01842
   D14       -3.10778   0.00222   0.00000   0.00593   0.00593  -3.10185
   D15        3.13111   0.00011   0.00000   0.00462   0.00461   3.13572
   D16        0.01237   0.00093   0.00000   0.00308   0.00308   0.01545
   D17        0.02438  -0.00015   0.00000  -0.00969  -0.00965   0.01473
   D18        3.13045   0.00458   0.00000   0.00278   0.00278   3.13323
   D19       -3.13993  -0.00097   0.00000  -0.00819  -0.00817   3.13509
   D20       -0.03386   0.00376   0.00000   0.00428   0.00426  -0.02960
   D21       -0.04707  -0.00186   0.00000   0.00354   0.00354  -0.04354
   D22        3.08852   0.00087   0.00000   0.01746   0.01774   3.10627
   D23        3.13107  -0.00666   0.00000  -0.00891  -0.00900   3.12207
   D24       -0.01652  -0.00393   0.00000   0.00502   0.00520  -0.01131
   D25        2.44610   0.00042   0.00000   0.02808   0.02819   2.47429
   D26       -0.73203   0.00519   0.00000   0.04048   0.04070  -0.69133
   D27       -2.35065  -0.00021   0.00000  -0.04155  -0.04162  -2.39227
   D28        1.95777  -0.02033   0.00000  -0.09386  -0.09373   1.86403
   D29        0.79681  -0.00291   0.00000  -0.05527  -0.05539   0.74142
   D30       -1.17796  -0.02303   0.00000  -0.10759  -0.10750  -1.28546
   D31       -0.83046   0.00310   0.00000   0.05367   0.05378  -0.77669
   D32        2.35961   0.00025   0.00000   0.03592   0.03599   2.39560
   D33        1.10446   0.02332   0.00000   0.09936   0.09929   1.20375
   D34       -1.98866   0.02047   0.00000   0.08162   0.08151  -1.90715
   D35        0.72981  -0.00047   0.00000   0.01955   0.01990   0.74972
   D36       -1.24331  -0.00041   0.00000   0.01468   0.01495  -1.22835
   D37        3.11945   0.00075   0.00000   0.01993   0.02034   3.13978
   D38       -1.17508   0.00231   0.00000  -0.00072  -0.00106  -1.17614
   D39        3.13499   0.00237   0.00000  -0.00559  -0.00601   3.12898
   D40        1.21455   0.00354   0.00000  -0.00034  -0.00062   1.21393
   D41        0.07701   0.00404   0.00000  -0.00056  -0.00079   0.07622
   D42       -3.03620  -0.00077   0.00000  -0.01734  -0.01769  -3.05390
   D43       -3.11420   0.00670   0.00000   0.01678   0.01691  -3.09729
   D44        0.05577   0.00189   0.00000   0.00000   0.00001   0.05578
   D45        3.04936   0.00061   0.00000   0.01277   0.01253   3.06189
   D46       -0.06651   0.00178   0.00000   0.01493   0.01472  -0.05179
   D47       -0.04203  -0.00269   0.00000  -0.00654  -0.00649  -0.04852
   D48        3.12528  -0.00153   0.00000  -0.00438  -0.00430   3.12098
   D49        0.69780  -0.00474   0.00000  -0.04155  -0.04173   0.65607
   D50       -2.47216   0.00004   0.00000  -0.02478  -0.02484  -2.49700
   D51       -0.02284   0.00012   0.00000   0.00598   0.00592  -0.01692
   D52        3.14046   0.00094   0.00000   0.00567   0.00564  -3.13709
   D53       -3.13681  -0.00461   0.00000  -0.01065  -0.01065   3.13572
   D54        0.02648  -0.00379   0.00000  -0.01096  -0.01093   0.01555
   D55       -0.02224  -0.00135   0.00000  -0.00582  -0.00578  -0.02801
   D56       -3.13869  -0.00008   0.00000  -0.00244  -0.00241  -3.14110
   D57        3.09758  -0.00216   0.00000  -0.00549  -0.00549   3.09209
   D58       -0.01887  -0.00089   0.00000  -0.00211  -0.00212  -0.02100
   D59        0.03605   0.00064   0.00000  -0.00061  -0.00059   0.03546
   D60       -3.11766   0.00103   0.00000   0.00312   0.00309  -3.11457
   D61       -3.13084  -0.00064   0.00000  -0.00404  -0.00401  -3.13485
   D62       -0.00137  -0.00025   0.00000  -0.00031  -0.00033  -0.00169
   D63       -0.00405   0.00139   0.00000   0.00661   0.00655   0.00250
   D64        3.11179   0.00022   0.00000   0.00439   0.00430   3.11610
   D65       -3.13360   0.00101   0.00000   0.00290   0.00289  -3.13072
   D66       -0.01776  -0.00017   0.00000   0.00068   0.00064  -0.01712
   D67       -0.75611   0.00077   0.00000   0.03537   0.03536  -0.72075
   D68        1.11742  -0.00002   0.00000   0.02702   0.02675   1.14417
   D69       -3.07489  -0.00091   0.00000   0.04411   0.04429  -3.03060
   D70        1.65874   0.00496   0.00000  -0.02040  -0.02034   1.63840
   D71       -2.75091   0.00418   0.00000  -0.02876  -0.02895  -2.77986
   D72       -0.66004   0.00329   0.00000  -0.01166  -0.01141  -0.67145
   D73       -2.56280   0.00009   0.00000  -0.01079  -0.01078  -2.57358
   D74       -0.68926  -0.00070   0.00000  -0.01915  -0.01940  -0.70866
   D75        1.40161  -0.00159   0.00000  -0.00205  -0.00185   1.39976
   D76       -2.69328   0.00112   0.00000  -0.05369  -0.05354  -2.74682
   D77       -0.54636   0.00043   0.00000  -0.05274  -0.05259  -0.59895
   D78        1.59629   0.00089   0.00000  -0.06021  -0.06004   1.53625
   D79        1.19151  -0.00271   0.00000  -0.00075  -0.00088   1.19063
   D80       -2.94476  -0.00340   0.00000   0.00020   0.00007  -2.94469
   D81       -0.80210  -0.00294   0.00000  -0.00727  -0.00739  -0.80949
   D82       -0.82964   0.00086   0.00000  -0.01067  -0.01071  -0.84035
   D83        1.31728   0.00017   0.00000  -0.00972  -0.00976   1.30752
   D84       -2.82326   0.00063   0.00000  -0.01720  -0.01721  -2.84047
   D85        1.86719  -0.00355   0.00000   0.00234   0.00232   1.86950
   D86       -1.26908  -0.00330   0.00000   0.01126   0.01127  -1.25781
   D87       -1.92542   0.00079   0.00000  -0.04564  -0.04559  -1.97101
   D88        1.22150   0.00104   0.00000  -0.03672  -0.03664   1.18487
   D89        0.14099   0.00000   0.00000  -0.01137  -0.01144   0.12955
   D90       -2.99527   0.00026   0.00000  -0.00245  -0.00249  -2.99777
   D91        1.22292  -0.00050   0.00000  -0.01350  -0.01350   1.20941
   D92       -2.96362  -0.00067   0.00000  -0.01522  -0.01522  -2.97884
   D93       -0.88565  -0.00057   0.00000  -0.01432  -0.01432  -0.89997
   D94       -2.93072  -0.00050   0.00000  -0.00749  -0.00749  -2.93821
   D95       -0.83407  -0.00068   0.00000  -0.00921  -0.00921  -0.84328
   D96        1.24390  -0.00058   0.00000  -0.00831  -0.00831   1.23559
   D97       -0.91368   0.00019   0.00000  -0.00134  -0.00134  -0.91502
   D98        1.18297   0.00002   0.00000  -0.00306  -0.00306   1.17992
   D99       -3.02225   0.00012   0.00000  -0.00216  -0.00216  -3.02440
   D100       3.13344   0.00026   0.00000   0.01160   0.01171  -3.13804
   D101       0.00343   0.00004   0.00000   0.00644   0.00652   0.00995
   D102      -0.01321   0.00001   0.00000   0.00308   0.00307  -0.01014
   D103       3.13997  -0.00021   0.00000  -0.00208  -0.00212   3.13785
   D104       3.13071  -0.00008   0.00000  -0.00936  -0.00924   3.12146
   D105       0.00544  -0.00028   0.00000  -0.01075  -0.01065  -0.00520
   D106      -0.00535   0.00014   0.00000  -0.00018  -0.00020  -0.00556
   D107      -3.13062  -0.00006   0.00000  -0.00157  -0.00161  -3.13222
   D108       0.01673  -0.00013   0.00000  -0.00384  -0.00382   0.01291
   D109      -3.12774  -0.00009   0.00000  -0.00341  -0.00341  -3.13115
   D110      -3.13645   0.00010   0.00000   0.00135   0.00138  -3.13507
   D111       0.00226   0.00014   0.00000   0.00178   0.00180   0.00406
   D112       0.02032  -0.00011   0.00000  -0.00186  -0.00184   0.01848
   D113      -3.12976  -0.00009   0.00000  -0.00017  -0.00017  -3.12993
   D114      -3.13726   0.00008   0.00000  -0.00059  -0.00054  -3.13780
   D115      -0.00415   0.00010   0.00000   0.00110   0.00112  -0.00303
   D116      -0.00169   0.00012   0.00000   0.00176   0.00174   0.00005
   D117       3.13315   0.00008   0.00000   0.00063   0.00062   3.13377
   D118      -3.14039   0.00008   0.00000   0.00132   0.00132  -3.13906
   D119      -0.00555   0.00004   0.00000   0.00019   0.00020  -0.00534
   D120      -0.01689   0.00002   0.00000   0.00115   0.00114  -0.01574
   D121       3.13146   0.00006   0.00000   0.00227   0.00226   3.13372
   D122       3.13324  -0.00001   0.00000  -0.00053  -0.00052   3.13272
   D123      -0.00160   0.00003   0.00000   0.00059   0.00059  -0.00101
         Item               Value     Threshold  Converged?
 Maximum Force            0.033297     0.000450     NO 
 RMS     Force            0.004770     0.000300     NO 
 Maximum Displacement     0.332452     0.001800     NO 
 RMS     Displacement     0.076280     0.001200     NO 
 Predicted change in Energy=-1.627744D-02
 GradGradGradGradGradGradGradGradGradGradGradGradGradGradGradGradGradGrad

                          Input orientation:                          
 ---------------------------------------------------------------------
 Center     Atomic      Atomic             Coordinates (Angstroms)
 Number     Number       Type             X           Y           Z
 ---------------------------------------------------------------------
      1          6           0        2.596035   -1.240049   -2.271374
      2          6           0        3.617480   -2.175486   -2.149620
      3          6           0        4.148972   -2.467574   -0.894341
      4          6           0        3.690817   -1.813504    0.245982
      5          6           0        2.671452   -0.868020    0.140455
      6          6           0        2.119377   -0.613235   -1.120015
      7         16           0        0.784196    0.542277   -1.292468
      8          6           0        1.299018    1.864306   -0.231689
      9          6           0        1.819800    1.588973    1.036044
     10         16           0        2.101364   -0.062476    1.609810
     11          6           0        2.115915    2.653924    1.885055
     12          6           0        1.908860    3.961115    1.451780
     13          6           0        1.439521    4.223551    0.165652
     14          6           0        1.131475    3.170997   -0.689160
     15          1           0        1.305260    5.245455   -0.170948
     16          1           0        0.742956    3.360004   -1.684607
     17          1           0        2.524879    2.463070    2.871876
     18          1           0        2.142979    4.782974    2.120168
     19          1           0        2.169897   -1.009751   -3.242594
     20          1           0        4.136814   -2.021790    1.212850
     21          1           0        3.995472   -2.675635   -3.034257
     22          1           0        4.946368   -3.197409   -0.801246
     23          6           0       -0.769924   -1.121758    0.707520
     24          1           0        0.116064   -1.745729    0.790599
     25          6           0       -0.775338   -0.304066   -0.598051
     26          1           0       -0.854574   -1.020147   -1.422306
     27          6           0       -1.147180   -0.417473    2.006732
     28          1           0       -2.209596   -0.159933    1.970566
     29          6           0       -0.850208   -1.232622    3.261876
     30          1           0        0.225329   -1.331722    3.435408
     31          1           0       -1.292226   -0.745466    4.135234
     32          1           0       -1.275890   -2.238730    3.193618
     33          1           0       -0.610753    0.535651    2.052807
     34          6           0       -1.879578    0.711962   -0.762401
     35          6           0       -2.827544    0.470301   -1.760556
     36          6           0       -1.981906    1.871202    0.016409
     37          6           0       -3.871168    1.364101   -1.973505
     38          1           0       -2.753111   -0.424910   -2.371286
     39          6           0       -3.016801    2.773834   -0.210999
     40          1           0       -1.254027    2.085450    0.791041
     41          6           0       -3.966988    2.517844   -1.198214
     42          1           0       -4.606099    1.159756   -2.745338
     43          1           0       -3.082465    3.675221    0.389936
     44          1           0       -4.776738    3.220773   -1.367483
     45         35           0       -2.158746   -2.553324    0.362730
 ---------------------------------------------------------------------
                    Distance matrix (angstroms):
                    1          2          3          4          5
     1  C    0.000000
     2  C    1.390401   0.000000
     3  C    2.411359   1.394104   0.000000
     4  C    2.804368   2.423905   1.392139   0.000000
     5  C    2.441519   2.801585   2.410901   1.394339   0.000000
     6  C    1.394893   2.396879   2.758398   2.403335   1.399460
     7  S    2.723546   4.018512   4.532044   4.045365   2.757525
     8  C    3.934411   5.037225   5.227478   4.413066   3.080206
     9  C    4.420964   5.248929   5.060336   3.962544   2.750310
    10  S    4.085947   4.571294   4.030876   2.729924   1.770001
    11  C    5.715718   6.469659   6.171556   5.012463   3.969425
    12  C    6.433211   7.317605   7.200725   6.162431   5.061785
    13  C    6.093238   7.145045   7.296292   6.443665   5.238548
    14  C    4.909752   6.074376   6.398506   5.680666   4.401528
    15  H    6.938274   8.020715   8.252322   7.462816   6.272003
    16  H    4.993865   6.254660   6.796038   6.259572   4.992608
    17  H    6.338074   6.922817   6.413527   5.152069   4.310256
    18  H    7.467778   8.296108   8.104426   7.030071   6.011013
    19  H    1.085311   2.156160   3.399453   3.889650   3.422962
    20  H    3.889079   3.405809   2.153863   1.084956   2.151395
    21  H    2.145069   1.084256   2.155480   3.405298   3.885782
    22  H    3.393611   2.151368   1.084973   2.142029   3.389409
    23  C    4.496385   5.340683   5.345345   4.537591   3.497001
    24  H    3.972612   4.592329   4.429947   3.616636   2.779041
    25  C    3.878432   5.020600   5.386778   4.789293   3.569846
    26  H    3.560334   4.675794   5.235385   4.906442   3.859822
    27  C    5.743734   6.562609   6.377174   5.334355   4.274100
    28  H    6.500369   7.415739   7.346038   6.365796   5.260734
    29  C    6.518704   7.080502   6.617480   5.482148   4.719989
    30  H    6.180292   6.588714   5.952466   4.734359   4.129800
    31  H    7.510513   8.102441   7.607162   6.410749   5.628856
    32  H    6.771654   7.245637   6.796536   5.791161   5.175148
    33  H    5.668787   6.548939   6.352954   5.223662   4.049722
    34  C    5.110622   6.362340   6.816910   6.198718   4.901364
    35  C    5.709767   6.977814   7.619266   7.192425   5.970252
    36  C    5.989271   7.240198   7.565851   6.768274   5.401154
    37  C    6.978183   8.284898   8.953713   8.497465   7.228905
    38  H    5.411821   6.610452   7.347965   7.092425   5.994254
    39  C    7.201412   8.501041   8.904359   8.139081   6.763346
    40  H    5.938039   7.108772   7.263810   6.320634   4.955364
    41  C    7.638502   8.969765   9.529719   8.915619   7.571328
    42  H    7.606211   8.894153   9.655826   9.307367   8.087177
    43  H    7.967924   9.250371   9.574809   8.719184   7.335587
    44  H    8.664510  10.009707  10.594784   9.982319   8.629463
    45  Br   5.592060   6.310264   6.432331   5.897316   5.120593
                    6          7          8          9         10
     6  C    0.000000
     7  S    1.774163   0.000000
     8  C    2.756867   1.771456   0.000000
     9  C    3.096458   2.754998   1.397916   0.000000
    10  S    2.784888   3.244052   2.783409   1.770811   0.000000
    11  C    4.439006   4.040938   2.402378   1.393780   2.730348
    12  C    5.251964   4.525950   2.757279   2.409943   4.031293
    13  C    5.050707   4.013396   2.396593   2.800570   4.570958
    14  C    3.934717   2.719330   1.394558   2.439860   4.084274
    15  H    5.990639   4.863045   3.381701   3.884770   5.654999
    16  H    4.242632   2.845182   2.158075   3.420246   4.940832
    17  H    5.056014   4.905221   3.390188   2.152083   2.854919
    18  H    6.294316   5.610338   3.842151   3.388423   4.872431
    19  H    2.159889   2.851657   4.252550   5.018234   4.944477
    20  H    3.390625   4.908269   5.024094   4.293882   2.852988
    21  H    3.381945   4.868376   5.977986   6.283931   5.655405
    22  H    3.843365   5.616959   6.264863   6.005041   4.871862
    23  C    3.456376   3.030553   3.752227   3.763331   3.190689
    24  H    2.991028   3.165523   3.934057   3.752759   2.728711
    25  C    2.957601   1.905428   3.023080   3.603970   3.634340
    26  H    3.016842   2.267948   3.791516   4.472501   4.341477
    27  C    4.526064   3.941579   4.025037   3.710934   3.291900
    28  H    5.338274   4.483668   4.610623   4.490884   4.327126
    29  C    5.329450   5.153988   5.139565   4.477128   3.579153
    30  H    4.985531   5.116348   4.981466   4.102407   2.909175
    31  H    6.266910   5.952290   5.709244   4.973861   4.284938
    32  H    5.725163   5.665943   5.932772   5.374917   4.318607
    33  H    4.340546   3.624471   3.260593   2.837407   2.812397
    34  C    4.227963   2.721296   3.422430   4.205823   4.698408
    35  C    5.104543   3.642657   4.616189   5.538069   5.994777
    36  C    4.927920   3.336243   3.290298   3.946172   4.790733
    37  C    6.365919   4.776151   5.478590   6.441666   7.109599
    38  H    5.034112   3.822544   5.122318   6.047904   6.288594
    39  C    6.219233   4.538392   4.410665   5.133392   6.128263
    40  H    4.723863   3.297991   2.759153   3.123288   4.067262
    41  C    6.844970   5.146407   5.393710   6.272291   7.167144
    42  H    7.142632   5.616706   6.456410   7.468283   8.090193
    43  H    6.908687   5.253274   4.781550   5.366757   6.506193
    44  H    7.894127   6.172840   6.328099   7.207913   8.182437
    45  Br   4.925932   4.580756   5.641358   5.782802   5.089996
                   11         12         13         14         15
    11  C    0.000000
    12  C    1.392605   0.000000
    13  C    2.424373   1.394014   0.000000
    14  C    2.804116   2.410858   1.390491   0.000000
    15  H    3.405928   2.155715   1.084257   2.145256   0.000000
    16  H    3.889222   3.399645   2.157400   1.085166   2.482393
    17  H    1.085124   2.154134   3.406016   3.888922   4.299758
    18  H    2.142164   1.084899   2.151265   3.393219   2.482917
    19  H    6.302238   6.842135   6.287849   5.007694   7.022123
    20  H    5.137917   6.388742   6.883044   6.294024   7.921202
    21  H    7.492434   8.277979   8.023159   6.919904   8.841914
    22  H    7.033190   8.096114   8.264594   7.424457   9.216121
    23  C    4.895960   5.793566   5.809268   4.898344   6.754221
    24  H    4.955217   6.018251   6.146088   5.234017   7.156495
    25  C    4.824402   5.440450   5.097858   3.964883   5.942095
    26  H    5.767255   6.380432   5.939769   4.695485   6.744520
    27  C    4.482864   5.368369   5.623139   5.033608   6.544120
    28  H    5.160925   5.849261   5.982366   5.415901   6.794006
    29  C    5.079248   6.153357   6.678269   6.239359   7.641715
    30  H    4.675819   5.897727   6.559468   6.173138   7.578345
    31  H    5.313622   6.292835   6.921788   6.669916   7.821846
    32  H    6.095469   7.184338   7.635647   7.080714   8.602074
    33  H    3.456868   4.294588   4.622291   4.183155   5.549635
    34  C    5.171480   5.460023   4.920260   3.888271   5.571855
    35  C    6.518932   6.703612   6.000417   4.910751   6.512221
    36  C    4.571283   4.643930   4.154754   3.446800   4.714462
    37  C    7.238597   7.203178   6.399677   5.471823   6.716363
    38  H    7.162616   7.455671   6.754437   5.554287   7.311970
    39  C    5.545502   5.332598   4.701314   4.194588   4.979029
    40  H    3.588389   3.736114   3.495396   3.009988   4.178638
    41  C    6.821054   6.605384   5.830944   5.165276   6.024263
    42  H    8.298105   8.240637   7.376328   6.418155   7.633124
    43  H    5.504687   5.111024   4.560627   4.379038   4.693864
    44  H    7.642577   7.293392   6.480581   5.947232   6.520869
    45  Br   6.906926   7.756891   7.675441   6.685796   8.550152
                   16         17         18         19         20
    16  H    0.000000
    17  H    4.974060   0.000000
    18  H    4.296652   2.468373   0.000000
    19  H    4.853684   7.040827   7.894024   0.000000
    20  H    6.991225   5.046254   7.148665   4.974331   0.000000
    21  H    6.987801   7.965636   9.253685   2.480181   4.299466
    22  H    7.838920   7.169133   8.948752   4.295907   2.468611
    23  C    5.300685   5.328335   6.733976   4.925291   5.014129
    24  H    5.708602   5.277129   6.964201   4.585470   4.052275
    25  C    4.112326   5.530720   6.463997   4.020697   5.509916
    26  H    4.669756   6.480239   7.430387   3.530011   5.732476
    27  C    5.609627   4.746579   6.154889   6.237724   5.578948
    28  H    5.870929   5.487054   6.587839   6.861427   6.657144
    29  C    6.935277   5.020105   6.815428   7.174875   5.449007
    30  H    6.963819   4.472800   6.541922   6.962810   4.551447
    31  H    7.407252   5.144032   6.813572   8.154047   6.296332
    32  H    7.695364   6.054443   7.883228   7.403287   5.767830
    33  H    4.876244   3.770677   5.062344   6.177503   5.457602
    34  C    3.839306   5.972737   6.408066   5.051128   6.897244
    35  C    4.593977   7.353842   7.639717   5.418616   7.972072
    36  C    3.540460   5.367970   5.469817   6.013190   7.350209
    37  C    5.035596   8.099066   8.038458   6.613639   9.259853
    38  H    5.198037   7.980499   8.441974   5.033609   7.928879
    39  C    4.080550   6.349087   6.007854   7.099854   8.729236
    40  H    3.426553   4.330427   4.536834   6.129742   6.790324
    41  C    4.809302   7.662439   7.312604   7.367821   9.596516
    42  H    5.880359   9.170745   9.074740   7.132191  10.110787
    43  H    4.363133   6.250731   5.614809   7.920324   9.233152
    44  H    5.530549   8.477021   7.904850   8.346802  10.658047
    45  Br   6.897746   7.307282   8.684163   5.841072   6.374896
                   21         22         23         24         25
    21  H    0.000000
    22  H    2.482497   0.000000
    23  C    6.254952   6.265835   0.000000
    24  H    5.526668   5.288968   1.086838   0.000000
    25  C    5.858333   6.414876   1.540508   2.191195   0.000000
    26  H    5.372334   6.227127   2.133928   2.523005   1.094736
    27  C    7.547035   7.262513   1.525218   2.199779   2.633632
    28  H    8.359419   8.253304   2.143140   3.052174   2.945448
    29  C    8.074912   7.346403   2.558021   2.702623   3.970750
    30  H    7.607670   6.611976   2.911355   2.679246   4.280911
    31  H    9.115202   8.324717   3.487638   3.764358   4.781840
    32  H    8.170959   7.456171   2.772059   2.820476   4.286050
    33  H    7.576799   7.277565   2.140593   2.706682   2.785545
    34  C    7.152157   7.866271   2.598947   3.526278   1.509526
    35  C    7.620549   8.649050   3.586063   4.481518   2.482461
    36  C    8.106129   8.623244   3.302172   4.252415   2.562256
    37  C    8.906665   9.996525   4.794278   5.762754   3.776085
    38  H    7.144835   8.332692   3.727959   4.469256   2.659052
    39  C    9.318770   9.970767   4.589964   5.589677   3.827197
    40  H    8.053451   8.299932   3.244613   4.068793   2.805086
    41  C    9.682152  10.595736   5.205742   6.229346   4.302326
    42  H    9.422352  10.677734   5.643029   6.575980   4.629076
    43  H   10.107208  10.635512   5.334764   6.306965   4.704644
    44  H   10.700347  11.664153   6.262409   7.298148   5.387737
    45  Br   7.030567   7.228577   2.024127   2.451538   2.809996
                   26         27         28         29         30
    26  H    0.000000
    27  C    3.493871   0.000000
    28  H    3.753349   1.093784   0.000000
    29  C    4.689000   1.525794   2.160110   0.000000
    30  H    4.986046   2.181914   3.073713   1.093945   0.000000
    31  H    5.581509   2.158504   2.422851   1.093369   1.770996
    32  H    4.792620   2.177669   2.586322   1.094586   1.770533
    33  H    3.815281   1.094679   1.745538   2.155453   2.469353
    34  C    2.118091   3.078981   2.887598   4.586481   5.121414
    35  C    2.495688   4.219505   3.834101   5.659914   6.290101
    36  C    3.420625   3.145820   2.827734   4.631146   5.178818
    37  C    3.884366   5.141634   4.543038   6.578630   7.301033
    38  H    2.204386   4.663273   4.383754   6.000496   6.588711
    39  C    4.531753   4.312569   3.744034   5.727710   6.376776
    40  H    3.834475   2.784590   2.710375   4.156644   4.567081
    41  C    4.717491   5.180645   4.505562   6.608534   7.339288
    42  H    4.536114   6.085551   5.452023   7.477754   8.231147
    43  H    5.504016   4.807234   4.238950   6.108840   6.729478
    44  H    5.776831   6.147833   5.400181   7.528699   8.295399
    45  Br   2.690325   2.878866   2.883755   3.444063   4.076454
                   31         32         33         34         35
    31  H    0.000000
    32  H    1.765431   0.000000
    33  H    2.538143   3.072629   0.000000
    34  C    5.143531   4.972032   3.092959   0.000000
    35  C    6.212539   5.855793   4.411369   1.397624   0.000000
    36  C    4.928218   5.242581   2.794758   1.400304   2.415623
    37  C    6.958298   6.812857   5.246696   2.420432   1.390460
    38  H    6.676208   6.036579   5.008491   2.155006   1.086247
    39  C    5.852296   6.304600   3.990406   2.418396   2.782663
    40  H    4.381685   4.946856   2.099459   2.165864   3.405189
    41  C    6.800678   7.011077   5.075682   2.794357   2.409771
    42  H    7.871080   7.609940   6.274909   3.400952   2.146719
    43  H    6.064213   6.789636   4.327978   3.399371   3.867960
    44  H    7.625796   7.928792   6.021934   3.879922   3.393959
    45  Br   4.272119   2.982001   3.846350   3.464960   3.754722
                   36         37         38         39         40
    36  C    0.000000
    37  C    2.790380   0.000000
    38  H    3.401172   2.146821   0.000000
    39  C    1.391930   2.413238   3.868894   0.000000
    40  H    1.084327   3.874595   4.306910   2.141338   0.000000
    41  C    2.415370   1.393334   3.392551   1.393909   3.391793
    42  H    3.875537   1.085176   2.466707   3.399116   4.959765
    43  H    2.145982   3.398408   4.954179   1.085326   2.455899
    44  H    3.398174   2.152800   4.288786   2.152809   4.284586
    45  Br   4.441581   4.872022   3.515432   5.426236   4.745544
                   41         42         43         44         45
    41  C    0.000000
    42  H    2.155564   0.000000
    43  H    2.155023   4.298716   0.000000
    44  H    1.085566   2.485033   2.483063   0.000000
    45  Br   5.605625   5.425549   6.296727   6.571736   0.000000
 Stoichiometry    C22H20BrS2(1+)
 Framework group  C1[X(C22H20BrS2)]
 Deg. of freedom   129
 Full point group                 C1      NOp   1
 Largest Abelian subgroup         C1      NOp   1
 Largest concise Abelian subgroup C1      NOp   1
                         Standard orientation:                         
 ---------------------------------------------------------------------
 Center     Atomic      Atomic             Coordinates (Angstroms)
 Number     Number       Type             X           Y           Z
 ---------------------------------------------------------------------
      1          6           0        2.550232   -1.074759   -2.400818
      2          6           0        3.668911   -1.896309   -2.318188
      3          6           0        4.282271   -2.116587   -1.085795
      4          6           0        3.807708   -1.501235    0.069273
      5          6           0        2.690742   -0.669290    0.002693
      6          6           0        2.060639   -0.488328   -1.233717
      7         16           0        0.604868    0.518541   -1.354558
      8          6           0        1.023071    1.899374   -0.326716
      9          6           0        1.624566    1.694777    0.918479
     10         16           0        2.103306    0.088699    1.490401
     11          6           0        1.843386    2.794580    1.746232
     12          6           0        1.481062    4.067758    1.313694
     13          6           0        0.931235    4.264722    0.047925
     14          6           0        0.699004    3.175926   -0.785177
     15          1           0        0.675504    5.262958   -0.289329
     16          1           0        0.249840    3.311686   -1.763649
     17          1           0        2.312680    2.659032    2.715191
     18          1           0        1.656065    4.917252    1.965414
     19          1           0        2.060394   -0.901612   -3.353697
     20          1           0        4.314765   -1.650458    1.016773
     21          1           0        4.058719   -2.364092   -3.215316
     22          1           0        5.155445   -2.757540   -1.023244
     23          6           0       -0.676806   -1.276491    0.723764
     24          1           0        0.272787   -1.802984    0.771654
     25          6           0       -0.825108   -0.478883   -0.585814
     26          1           0       -0.864161   -1.208712   -1.400843
     27          6           0       -1.069386   -0.600892    2.033625
     28          1           0       -2.153594   -0.456770    2.042931
     29          6           0       -0.633887   -1.365932    3.279860
     30          1           0        0.452623   -1.349552    3.406121
     31          1           0       -1.086424   -0.917922    4.168653
     32          1           0       -0.953705   -2.411893    3.237426
     33          1           0       -0.634925    0.403756    2.049340
     34          6           0       -2.036389    0.413625   -0.707868
     35          6           0       -2.996072    0.062349   -1.661265
     36          6           0       -2.226404    1.564547    0.066809
     37          6           0       -4.136360    0.839123   -1.833729
     38          1           0       -2.854298   -0.827027   -2.268591
     39          6           0       -3.359579    2.350855   -0.120546
     40          1           0       -1.492196    1.862895    0.806872
     41          6           0       -4.319483    1.985222   -1.062819
     42          1           0       -4.878496    0.549914   -2.570749
     43          1           0       -3.493718    3.247181    0.476562
     44          1           0       -5.205403    2.597251   -1.200736
     45         35           0       -1.920651   -2.849832    0.450752
 ---------------------------------------------------------------------
 Rotational constants (GHZ):           0.1953485           0.1629167           0.1220041
 Standard basis: 6-31+G(d,p) (6D, 7F)
 There are   598 symmetry adapted cartesian basis functions of A   symmetry.
 There are   598 symmetry adapted basis functions of A   symmetry.
   598 basis functions,  1043 primitive gaussians,   598 cartesian basis functions
   109 alpha electrons      109 beta electrons
       nuclear repulsion energy      3093.9737732084 Hartrees.
 NAtoms=   45 NActive=   45 NUniq=   45 SFac= 1.00D+00 NAtFMM=   60 NAOKFM=F Big=F
 Integral buffers will be    131072 words long.
 Raffenetti 2 integral format.
 Two-electron integral symmetry is turned on.
 Nuclear repulsion after empirical dispersion term =     3093.9312794662 Hartrees.
 ------------------------------------------------------------------------------
 Polarizable Continuum Model (PCM)
 =================================
 Model                : PCM.
 Atomic radii         : SMD-Coulomb.
 Polarization charges : Total charges.
 Charge compensation  : None.
 Solution method      : Matrix inversion.
 Cavity type          : VdW (van der Waals Surface) (Alpha=1.000).
 Cavity algorithm     : GePol (No added spheres)
                        Default sphere list used, NSphG=   45.
                        Lebedev-Laikov grids with approx.  5.0 points / Ang**2.
                        Smoothing algorithm: York/Karplus (Gamma=1.0000).
                        Polarization charges: spherical gaussians, with
                                              point-specific exponents (IZeta= 3).
                        Self-potential: point-specific (ISelfS= 7).
                        Self-field    : sphere-specific E.n sum rule (ISelfD= 2).
 1st derivatives      : Analytical E(r).r(x)/FMM algorithm (CHGder, D1EAlg=3).
                        Cavity 1st derivative terms included.
 Solvent              : Dichloromethane, Eps=   8.930000 Eps(inf)=   2.028346
 ------------------------------------------------------------------------------
 ------------------------------------------------------------------------------
 Atomic radii for non-electrostatic terms: SMD-CDS.
 ------------------------------------------------------------------------------
 Nuclear repulsion after PCM non-electrostatic terms =     3093.9156031266 Hartrees.
 One-electron integrals computed using PRISM.
 NBasis=   598 RedAO= T EigKep=  1.12D-06  NBF=   598
 NBsUse=   595 1.00D-06 EigRej=  9.64D-07 NBFU=   595
 Initial guess from the checkpoint file:  "/home/osl/gaussian/scratch/Gau-1293144.chk"
 B after Tr=     0.000000    0.000000    0.000000
         Rot=    0.999081    0.006917   -0.017353   -0.038579 Ang=   4.91 deg.
 ExpMin= 3.50D-02 ExpMax= 5.74D+05 ExpMxC= 5.74D+03 IAcc=3 IRadAn=         5 AccDes= 0.00D+00
 Harris functional with IExCor= 4639 and IRadAn=       5 diagonalized for initial guess.
 HarFok:  IExCor= 4639 AccDes= 0.00D+00 IRadAn=         5 IDoV= 1 UseB2=F ITyADJ=14
 ICtDFT=  3500011 ScaDFX=  1.000000  1.000000  1.000000  1.000000
 FoFCou: FMM=F IPFlag=           0 FMFlag=      100000 FMFlg1=           0
         NFxFlg=           0 DoJE=T BraDBF=F KetDBF=T FulRan=T
         wScrn=  0.000000 ICntrl=       500 IOpCl=  0 I1Cent=   200000004 NGrid=           0
         NMat0=    1 NMatS0=      1 NMatT0=    0 NMatD0=    1 NMtDS0=    0 NMtDT0=    0
 Petite list used in FoFCou.
 Requested convergence on RMS density matrix=1.00D-08 within 128 cycles.
 Requested convergence on MAX density matrix=1.00D-06.
 Requested convergence on             energy=1.00D-06.
 No special actions if energy rises.
 Inv3:  Mode=1 IEnd=    32828592.
 Iteration    1 A*A^-1 deviation from unit magnitude is 3.33D-15 for    363.
 Iteration    1 A*A^-1 deviation from orthogonality  is 2.22D-15 for   1786    906.
 Iteration    1 A^-1*A deviation from unit magnitude is 3.33D-15 for    363.
 Iteration    1 A^-1*A deviation from orthogonality  is 9.16D-15 for   1758   1727.
 Error on total polarization charges =  0.05036
 SCF Done:  E(RwB97XD) =  -4218.09727967     A.U. after   18 cycles
            NFock= 18  Conv=0.76D-08     -V/T= 2.0065
 SMD-CDS (non-electrostatic) energy       (kcal/mol) =      -9.84
 (included in total energy above)
 D1PCM: PCM CHGder 1st derivatives, ID1Alg=3 FixD1E=F DoIter=F DoCFld=F I1PDM=0.
 Calling FoFJK, ICntrl=      2127 FMM=F ISym2X=0 I1Cent= 0 IOpClX= 0 NMat=1 NMatS=1 NMatT=0.
 ***** Axes restored to original set *****
 -------------------------------------------------------------------
 Center     Atomic                   Forces (Hartrees/Bohr)
 Number     Number              X              Y              Z
 -------------------------------------------------------------------
      1        6          -0.000820740   -0.000744403    0.000484785
      2        6          -0.000250808   -0.000127220   -0.000277083
      3        6           0.000034194   -0.000204278   -0.000101072
      4        6           0.000459168   -0.000044372   -0.000429206
      5        6           0.000374749    0.000289178   -0.000276569
      6        6          -0.001498641   -0.001837353    0.001168019
      7       16           0.001803355   -0.001224616    0.004424069
      8        6          -0.002717682   -0.000691059    0.002089001
      9        6           0.000669612   -0.000574615    0.000234178
     10       16           0.008356398    0.002341562    0.002545417
     11        6           0.000344801    0.000598734   -0.000053982
     12        6          -0.000087945    0.000244512   -0.000067710
     13        6          -0.000264145   -0.000102534   -0.000374805
     14        6          -0.001013035   -0.000357737    0.000256398
     15        1          -0.000041997   -0.000003723   -0.000023836
     16        1          -0.000149877    0.000024648   -0.000020642
     17        1           0.000202081    0.000042215   -0.000021145
     18        1          -0.000030926    0.000015977   -0.000014439
     19        1          -0.000117470    0.000054928   -0.000157274
     20        1           0.000188236   -0.000228291    0.000010931
     21        1          -0.000058603   -0.000011485   -0.000004253
     22        1          -0.000076770    0.000003072   -0.000067075
     23        6          -0.005880171   -0.006402697   -0.002287850
     24        1           0.002692452    0.002973925    0.000153372
     25        6          -0.002497934   -0.000103593   -0.005615579
     26        1          -0.000050029   -0.000270848    0.000481906
     27        6          -0.001106103    0.000073077   -0.001174946
     28        1           0.000100174    0.000135640   -0.000445873
     29        6          -0.000975560   -0.000719608   -0.000714283
     30        1          -0.000165082   -0.000376772   -0.000399552
     31        1           0.000499976    0.000322324   -0.000029850
     32        1          -0.000443315    0.000101334    0.000413315
     33        1           0.000518897   -0.001048899    0.000606343
     34        6          -0.001279976   -0.000737511   -0.000649878
     35        6          -0.000893018    0.000570219   -0.001057886
     36        6           0.000107508   -0.000706341   -0.000254548
     37        6          -0.000649376    0.000833618   -0.000415921
     38        1           0.000156198   -0.000059402    0.000119040
     39        6           0.000068156   -0.000079306    0.000127946
     40        1          -0.000073367    0.000405954   -0.000206844
     41        6          -0.000310075    0.000484443    0.000192464
     42        1          -0.000050360    0.000042397    0.000006649
     43        1          -0.000020267   -0.000028077    0.000033942
     44        1          -0.000041650   -0.000009639    0.000031180
     45       35           0.004988967    0.007136619    0.001763146
 -------------------------------------------------------------------
 Cartesian Forces:  Max     0.008356398 RMS     0.001632243

 GradGradGradGradGradGradGradGradGradGradGradGradGradGradGradGradGradGrad
 Berny optimization.
 Using GEDIIS/GDIIS optimizer.
 FormGI is forming the generalized inverse of G from B-inverse, IUseBI=4.
 Internal  Forces:  Max     0.011790428 RMS     0.002017971
 Search for a local minimum.
 Step number   2 out of a maximum of  263
 All quantities printed in internal units (Hartrees-Bohrs-Radians)
 Mixed Optimization -- RFO/linear search
 Update second derivatives using D2CorX and points    1    2
 DE= -1.57D-02 DEPred=-1.63D-02 R= 9.63D-01
 TightC=F SS=  1.41D+00  RLast= 4.05D-01 DXNew= 5.0454D-01 1.2154D+00
 Trust test= 9.63D-01 RLast= 4.05D-01 DXMaxT set to 5.05D-01
 ITU=  1  0
 Use linear search instead of GDIIS.
     Eigenvalues ---    0.00166   0.00365   0.00731   0.00840   0.01193
     Eigenvalues ---    0.01306   0.01401   0.01565   0.01613   0.01774
     Eigenvalues ---    0.01795   0.01801   0.01875   0.01903   0.01929
     Eigenvalues ---    0.02074   0.02233   0.02259   0.02323   0.02404
     Eigenvalues ---    0.02424   0.02506   0.02570   0.02600   0.02628
     Eigenvalues ---    0.02768   0.02796   0.02815   0.02918   0.02940
     Eigenvalues ---    0.02979   0.03017   0.03284   0.03665   0.03742
     Eigenvalues ---    0.04012   0.04199   0.04483   0.04601   0.05011
     Eigenvalues ---    0.05666   0.07055   0.07201   0.08949   0.09318
     Eigenvalues ---    0.09622   0.10868   0.11055   0.11066   0.11273
     Eigenvalues ---    0.11456   0.11638   0.11716   0.11828   0.12022
     Eigenvalues ---    0.12256   0.12335   0.12344   0.12381   0.12452
     Eigenvalues ---    0.12541   0.12613   0.13083   0.13845   0.15579
     Eigenvalues ---    0.15822   0.16092   0.16751   0.17055   0.17731
     Eigenvalues ---    0.18095   0.18704   0.19192   0.19294   0.19400
     Eigenvalues ---    0.19535   0.19604   0.20091   0.20819   0.22002
     Eigenvalues ---    0.22470   0.22953   0.24298   0.24832   0.25497
     Eigenvalues ---    0.27357   0.27672   0.27944   0.29585   0.31201
     Eigenvalues ---    0.32007   0.33966   0.34421   0.34477   0.34513
     Eigenvalues ---    0.34816   0.34949   0.35027   0.36597   0.36663
     Eigenvalues ---    0.36691   0.36734   0.36777   0.36799   0.36875
     Eigenvalues ---    0.36901   0.36945   0.36963   0.37108   0.37132
     Eigenvalues ---    0.37159   0.37447   0.38081   0.41781   0.42216
     Eigenvalues ---    0.43038   0.43066   0.43872   0.46891   0.47911
     Eigenvalues ---    0.48252   0.48401   0.48607   0.49198   0.51948
     Eigenvalues ---    0.52203   0.52423   0.53010   0.81147
 RFO step:  Lambda=-3.61743697D-03 EMin= 1.65723782D-03
 Quartic linear search produced a step of  0.60487.
 Iteration  1 RMS(Cart)=  0.12913303 RMS(Int)=  0.00336147
 Iteration  2 RMS(Cart)=  0.00742038 RMS(Int)=  0.00051024
 Iteration  3 RMS(Cart)=  0.00002173 RMS(Int)=  0.00051016
 Iteration  4 RMS(Cart)=  0.00000001 RMS(Int)=  0.00051016
 Variable       Old X    -DE/DX   Delta X   Delta X   Delta X     New X
                                 (Linear)    (Quad)   (Total)
    R1        2.62748  -0.00043  -0.00104  -0.00099  -0.00188   2.62559
    R2        2.63597  -0.00001   0.00027   0.00143   0.00150   2.63746
    R3        2.05094   0.00019   0.00014   0.00086   0.00100   2.05194
    R4        2.63447  -0.00038  -0.00093   0.00038  -0.00021   2.63426
    R5        2.04895  -0.00002  -0.00003  -0.00012  -0.00015   2.04879
    R6        2.63076   0.00009   0.00076  -0.00097  -0.00001   2.63075
    R7        2.05030  -0.00006   0.00008  -0.00021  -0.00013   2.05017
    R8        2.63492   0.00099   0.00214   0.00158   0.00358   2.63850
    R9        2.05027   0.00014  -0.00021   0.00085   0.00064   2.05091
   R10        2.64460   0.00275   0.00271  -0.00131   0.00104   2.64563
   R11        3.34482   0.00136   0.00540  -0.00025   0.00555   3.35037
   R12        3.35268   0.00204   0.00422  -0.00341   0.00039   3.35307
   R13        3.34757   0.00156   0.00246  -0.00464  -0.00257   3.34500
   R14        3.60074  -0.00018  -0.03443  -0.01644  -0.05087   3.54987
   R15        2.64168   0.00302   0.00240  -0.00021   0.00189   2.64356
   R16        2.63533  -0.00015  -0.00021   0.00236   0.00197   2.63730
   R17        3.34635   0.00095   0.00677  -0.00257   0.00461   3.35096
   R18        2.63386   0.00085   0.00177   0.00208   0.00371   2.63757
   R19        2.63164   0.00025   0.00079  -0.00130  -0.00033   2.63131
   R20        2.05059   0.00005   0.00016   0.00030   0.00045   2.05104
   R21        2.63431  -0.00017  -0.00099   0.00060  -0.00007   2.63424
   R22        2.05016   0.00000   0.00005  -0.00009  -0.00004   2.05012
   R23        2.62765  -0.00053  -0.00124  -0.00164  -0.00274   2.62491
   R24        2.04895   0.00001  -0.00002  -0.00005  -0.00006   2.04889
   R25        2.05067   0.00007   0.00000  -0.00009  -0.00009   2.05057
   R26        2.05383   0.00050   0.00462   0.00098   0.00560   2.05943
   R27        2.91114  -0.00298  -0.01276  -0.00293  -0.01569   2.89545
   R28        2.88224  -0.00185  -0.00760  -0.00172  -0.00932   2.87292
   R29        3.82504  -0.00877  -0.15659   0.06284  -0.09375   3.73129
   R30        2.06875  -0.00018   0.00209  -0.00047   0.00161   2.07036
   R31        2.85259   0.00286   0.00951  -0.00291   0.00661   2.85920
   R32        2.06695  -0.00005   0.00015  -0.00075  -0.00061   2.06634
   R33        2.88333  -0.00046  -0.00183  -0.00026  -0.00209   2.88124
   R34        2.06864  -0.00064   0.00147   0.00005   0.00152   2.07016
   R35        2.06726  -0.00020  -0.00028   0.00031   0.00003   2.06729
   R36        2.06617  -0.00009  -0.00001  -0.00001  -0.00002   2.06614
   R37        2.06847   0.00006   0.00006  -0.00022  -0.00017   2.06830
   R38        2.64113   0.00182   0.00352  -0.00172   0.00181   2.64293
   R39        2.64619  -0.00013  -0.00053   0.00060   0.00007   2.64626
   R40        2.62759   0.00136   0.00347  -0.00065   0.00282   2.63041
   R41        2.05271   0.00000   0.00039   0.00009   0.00048   2.05319
   R42        2.63037   0.00018  -0.00030   0.00043   0.00014   2.63050
   R43        2.04908  -0.00012   0.00004   0.00005   0.00008   2.04916
   R44        2.63302   0.00011   0.00067   0.00024   0.00091   2.63393
   R45        2.05068   0.00003   0.00010  -0.00008   0.00002   2.05071
   R46        2.63411  -0.00010  -0.00041   0.00057   0.00015   2.63426
   R47        2.05097  -0.00001   0.00000   0.00005   0.00005   2.05102
   R48        2.05142   0.00002   0.00003  -0.00005  -0.00002   2.05141
    A1        2.07269   0.00101   0.00413   0.00157   0.00519   2.07788
    A2        2.10549  -0.00046  -0.00180  -0.00067  -0.00222   2.10327
    A3        2.10495  -0.00055  -0.00234  -0.00085  -0.00294   2.10202
    A4        2.09426  -0.00002  -0.00242  -0.00188  -0.00426   2.09000
    A5        2.08864  -0.00002   0.00081   0.00092   0.00170   2.09034
    A6        2.10028   0.00004   0.00161   0.00097   0.00255   2.10284
    A7        2.11022   0.00007  -0.00044   0.00035   0.00000   2.11022
    A8        2.09254  -0.00010   0.00063   0.00028   0.00086   2.09340
    A9        2.08017   0.00003  -0.00022  -0.00056  -0.00083   2.07934
   A10        2.09116   0.00053   0.00373   0.00215   0.00547   2.09663
   A11        2.09958  -0.00055  -0.00261  -0.00277  -0.00520   2.09438
   A12        2.09226   0.00001  -0.00110   0.00081  -0.00012   2.09214
   A13        2.07147  -0.00083  -0.00418  -0.00260  -0.00669   2.06479
   A14        2.07287  -0.00057  -0.00301  -0.01106  -0.01257   2.06030
   A15        2.13860   0.00145   0.00739   0.01326   0.01895   2.15755
   A16        2.12565  -0.00079  -0.00080   0.00092   0.00061   2.12626
   A17        2.05964  -0.00438  -0.01872  -0.01304  -0.02977   2.02987
   A18        2.09787   0.00516   0.01951   0.01218   0.02916   2.12703
   A19        1.78149  -0.00627  -0.00593   0.03471   0.02553   1.80702
   A20        1.86632   0.00793   0.01866  -0.01526   0.00356   1.86988
   A21        1.92956   0.00735   0.02445  -0.00667   0.01802   1.94758
   A22        2.09940   0.00539   0.01963   0.01055   0.02764   2.12704
   A23        2.05773  -0.00480  -0.01840  -0.01012  -0.02673   2.03101
   A24        2.12562  -0.00054  -0.00085  -0.00010  -0.00051   2.12511
   A25        2.13739   0.00127   0.00749   0.01612   0.02192   2.15930
   A26        2.07267  -0.00089  -0.00392  -0.00294  -0.00671   2.06596
   A27        2.07307  -0.00036  -0.00339  -0.01327  -0.01519   2.05788
   A28        1.77896  -0.00299  -0.00181   0.01510   0.01160   1.79056
   A29        2.08990   0.00041   0.00347   0.00306   0.00616   2.09606
   A30        2.09398  -0.00014  -0.00139  -0.00181  -0.00301   2.09097
   A31        2.09910  -0.00027  -0.00208  -0.00124  -0.00314   2.09596
   A32        2.11042   0.00011  -0.00049  -0.00039  -0.00079   2.10963
   A33        2.07981  -0.00003  -0.00026  -0.00005  -0.00036   2.07946
   A34        2.09260  -0.00009   0.00071   0.00050   0.00115   2.09375
   A35        2.09354   0.00008  -0.00237  -0.00145  -0.00378   2.08977
   A36        2.10080  -0.00001   0.00152   0.00036   0.00184   2.10265
   A37        2.08881  -0.00007   0.00086   0.00113   0.00196   2.09077
   A38        2.07258   0.00078   0.00409   0.00215   0.00578   2.07836
   A39        2.10265  -0.00038  -0.00306  -0.00136  -0.00420   2.09845
   A40        2.10761  -0.00041  -0.00106  -0.00081  -0.00164   2.10597
   A41        1.95237  -0.00080  -0.00595  -0.01493  -0.02258   1.92980
   A42        1.98409  -0.00060  -0.01195  -0.01402  -0.02743   1.95665
   A43        1.73788   0.00196   0.02438   0.03243   0.05731   1.79519
   A44        2.06683   0.00184  -0.00577  -0.00594  -0.01288   2.05395
   A45        1.80147  -0.00105   0.00483   0.00284   0.00795   1.80942
   A46        1.87755  -0.00145   0.00425   0.01166   0.01625   1.89381
   A47        2.14331   0.00253  -0.04033  -0.03712  -0.07704   2.06627
   A48        1.64625  -0.00076   0.00514   0.02182   0.02747   1.67372
   A49        1.83390  -0.00112   0.01278   0.01319   0.02545   1.85935
   A50        1.86623  -0.00037   0.01105   0.00581   0.01723   1.88346
   A51        2.03992  -0.00062   0.01748  -0.00214   0.01471   2.05463
   A52        1.88110   0.00015  -0.00665   0.00800   0.00042   1.88152
   A53        1.89738   0.00048   0.00392   0.00444   0.00838   1.90576
   A54        1.98875  -0.00083  -0.00034   0.00163   0.00125   1.99000
   A55        1.89304   0.00003  -0.00535  -0.00846  -0.01383   1.87921
   A56        1.91989  -0.00014  -0.00164   0.00027  -0.00140   1.91849
   A57        1.84664   0.00010   0.00397   0.00442   0.00844   1.85508
   A58        1.91257   0.00043  -0.00023  -0.00215  -0.00245   1.91013
   A59        1.95007  -0.00017  -0.00228  -0.00116  -0.00345   1.94663
   A60        1.91810  -0.00014  -0.00014  -0.00109  -0.00123   1.91687
   A61        1.94343   0.00033   0.00266  -0.00047   0.00220   1.94563
   A62        1.88717   0.00009   0.00043   0.00068   0.00111   1.88828
   A63        1.88492  -0.00004   0.00017   0.00086   0.00103   1.88594
   A64        1.87772  -0.00006  -0.00084   0.00134   0.00050   1.87822
   A65        2.04602   0.00280   0.01682  -0.00366   0.01314   2.05916
   A66        2.15329  -0.00168  -0.01286   0.00084  -0.01203   2.14126
   A67        2.08379  -0.00113  -0.00400   0.00280  -0.00121   2.08257
   A68        2.10286   0.00021  -0.00004  -0.00016  -0.00021   2.10265
   A69        2.09158  -0.00031   0.00099  -0.00539  -0.00440   2.08718
   A70        2.08873   0.00011  -0.00092   0.00553   0.00460   2.09333
   A71        2.09475   0.00080   0.00432  -0.00288   0.00144   2.09619
   A72        2.10812  -0.00006  -0.00485   0.00386  -0.00100   2.10713
   A73        2.08022  -0.00074   0.00054  -0.00100  -0.00046   2.07976
   A74        2.09287   0.00001   0.00155  -0.00121   0.00034   2.09320
   A75        2.09001   0.00005  -0.00055   0.00014  -0.00042   2.08959
   A76        2.10031  -0.00006  -0.00099   0.00107   0.00008   2.10039
   A77        2.09837   0.00042  -0.00005   0.00050   0.00044   2.09881
   A78        2.08644  -0.00021  -0.00052   0.00095   0.00042   2.08686
   A79        2.09835  -0.00021   0.00058  -0.00144  -0.00085   2.09750
   A80        2.09356  -0.00030  -0.00173   0.00102  -0.00072   2.09284
   A81        2.09522   0.00014   0.00105  -0.00166  -0.00060   2.09462
   A82        2.09438   0.00016   0.00067   0.00065   0.00132   2.09571
    D1       -0.00416  -0.00069  -0.00451  -0.00592  -0.01049  -0.01465
    D2        3.13577  -0.00047  -0.00222  -0.00139  -0.00363   3.13214
    D3       -3.13410  -0.00018  -0.00312  -0.01107  -0.01424   3.13484
    D4        0.00583   0.00004  -0.00083  -0.00654  -0.00739  -0.00156
    D5        0.03823   0.00120   0.00318  -0.00603  -0.00285   0.03539
    D6       -3.11140  -0.00032  -0.00536   0.00233  -0.00312  -3.11452
    D7       -3.11501   0.00069   0.00178  -0.00088   0.00091  -3.11409
    D8        0.01855  -0.00083  -0.00676   0.00748   0.00064   0.01919
    D9       -0.02389  -0.00025   0.00077   0.00898   0.00976  -0.01414
   D10       -3.14102   0.00031   0.00251   0.00541   0.00797  -3.13306
   D11        3.11937  -0.00047  -0.00154   0.00442   0.00285   3.12222
   D12        0.00224   0.00009   0.00021   0.00085   0.00106   0.00330
   D13        0.01842   0.00067   0.00451   0.00007   0.00464   0.02306
   D14       -3.10185   0.00091   0.00359  -0.01022  -0.00655  -3.10840
   D15        3.13572   0.00011   0.00279   0.00363   0.00644  -3.14102
   D16        0.01545   0.00035   0.00187  -0.00666  -0.00476   0.01070
   D17        0.01473  -0.00017  -0.00584  -0.01174  -0.01762  -0.00289
   D18        3.13323   0.00201   0.00168  -0.03061  -0.02879   3.10444
   D19        3.13509  -0.00042  -0.00494  -0.00153  -0.00650   3.12859
   D20       -0.02960   0.00176   0.00258  -0.02040  -0.01767  -0.04727
   D21       -0.04354  -0.00075   0.00214   0.01495   0.01706  -0.02648
   D22        3.10627   0.00085   0.01073   0.00653   0.01762   3.12388
   D23        3.12207  -0.00298  -0.00544   0.03492   0.02936  -3.13176
   D24       -0.01131  -0.00139   0.00315   0.02650   0.02992   0.01860
   D25        2.47429   0.00119   0.01705   0.05977   0.07742   2.55171
   D26       -0.69133   0.00343   0.02462   0.03989   0.06523  -0.62611
   D27       -2.39227  -0.00144  -0.02518  -0.09049  -0.11590  -2.50817
   D28        1.86403  -0.00992  -0.05670  -0.09255  -0.14938   1.71465
   D29        0.74142  -0.00296  -0.03351  -0.08232  -0.11631   0.62511
   D30       -1.28546  -0.01144  -0.06503  -0.08438  -0.14979  -1.43525
   D31       -0.77669   0.00300   0.03253   0.08479   0.11769  -0.65899
   D32        2.39560   0.00130   0.02177   0.07268   0.09454   2.49014
   D33        1.20375   0.01179   0.06006   0.08217   0.14279   1.34654
   D34       -1.90715   0.01009   0.04930   0.07007   0.11964  -1.78751
   D35        0.74972   0.00054   0.01204   0.07956   0.09050   0.84022
   D36       -1.22835   0.00065   0.00905   0.06968   0.07826  -1.15009
   D37        3.13978   0.00092   0.01230   0.05211   0.06356  -3.07984
   D38       -1.17614   0.00037  -0.00064   0.05006   0.04993  -1.12621
   D39        3.12898   0.00047  -0.00363   0.04019   0.03769  -3.11652
   D40        1.21393   0.00075  -0.00038   0.02261   0.02299   1.23692
   D41        0.07622   0.00130  -0.00048  -0.02911  -0.03013   0.04609
   D42       -3.05390  -0.00100  -0.01070  -0.01995  -0.03145  -3.08535
   D43       -3.09729   0.00300   0.01023  -0.01669  -0.00616  -3.10345
   D44        0.05578   0.00069   0.00000  -0.00753  -0.00748   0.04830
   D45        3.06189   0.00063   0.00758   0.01203   0.01929   3.08118
   D46       -0.05179   0.00114   0.00890   0.01307   0.02171  -0.03008
   D47       -0.04852  -0.00120  -0.00393  -0.00047  -0.00436  -0.05288
   D48        3.12098  -0.00070  -0.00260   0.00057  -0.00194   3.11904
   D49        0.65607  -0.00321  -0.02524  -0.03780  -0.06376   0.59231
   D50       -2.49700  -0.00091  -0.01502  -0.04690  -0.06239  -2.55939
   D51       -0.01692   0.00023   0.00358   0.00773   0.01125  -0.00566
   D52       -3.13709   0.00055   0.00341   0.00718   0.01061  -3.12648
   D53        3.13572  -0.00200  -0.00644   0.01636   0.00976  -3.13770
   D54        0.01555  -0.00168  -0.00661   0.01581   0.00912   0.02467
   D55       -0.02801  -0.00068  -0.00349  -0.00028  -0.00375  -0.03176
   D56       -3.14110  -0.00011  -0.00146  -0.00267  -0.00410   3.13798
   D57        3.09209  -0.00100  -0.00332   0.00026  -0.00310   3.08899
   D58       -0.02100  -0.00043  -0.00128  -0.00213  -0.00345  -0.02444
   D59        0.03546   0.00021  -0.00036  -0.00779  -0.00812   0.02734
   D60       -3.11457   0.00047   0.00187  -0.00374  -0.00190  -3.11648
   D61       -3.13485  -0.00036  -0.00242  -0.00539  -0.00779   3.14055
   D62       -0.00169  -0.00010  -0.00020  -0.00134  -0.00157  -0.00327
   D63        0.00250   0.00074   0.00396   0.00800   0.01192   0.01441
   D64        3.11610   0.00023   0.00260   0.00695   0.00944   3.12554
   D65       -3.13072   0.00048   0.00175   0.00399   0.00574  -3.12497
   D66       -0.01712  -0.00003   0.00039   0.00294   0.00327  -0.01384
   D67       -0.72075   0.00083   0.02139  -0.01291   0.00855  -0.71220
   D68        1.14417   0.00086   0.01618   0.00076   0.01643   1.16060
   D69       -3.03060   0.00038   0.02679   0.01423   0.04079  -2.98981
   D70        1.63840   0.00098  -0.01230  -0.05933  -0.07115   1.56726
   D71       -2.77986   0.00102  -0.01751  -0.04566  -0.06326  -2.84312
   D72       -0.67145   0.00053  -0.00690  -0.03219  -0.03891  -0.71035
   D73       -2.57358  -0.00060  -0.00652  -0.04576  -0.05197  -2.62554
   D74       -0.70866  -0.00056  -0.01173  -0.03209  -0.04408  -0.75274
   D75        1.39976  -0.00105  -0.00112  -0.01862  -0.01973   1.38004
   D76       -2.74682  -0.00092  -0.03238  -0.09767  -0.12971  -2.87653
   D77       -0.59895  -0.00132  -0.03181  -0.09285  -0.12430  -0.72325
   D78        1.53625  -0.00131  -0.03632  -0.10076  -0.13667   1.39957
   D79        1.19063  -0.00103  -0.00053  -0.05016  -0.05103   1.13959
   D80       -2.94469  -0.00142   0.00004  -0.04534  -0.04563  -2.99032
   D81       -0.80949  -0.00141  -0.00447  -0.05324  -0.05800  -0.86749
   D82       -0.84035   0.00029  -0.00648  -0.05902  -0.06557  -0.90592
   D83        1.30752  -0.00010  -0.00590  -0.05420  -0.06016   1.24736
   D84       -2.84047  -0.00010  -0.01041  -0.06210  -0.07253  -2.91300
   D85        1.86950  -0.00140   0.00140   0.02518   0.02691   1.89641
   D86       -1.25781  -0.00118   0.00682   0.02662   0.03378  -1.22402
   D87       -1.97101   0.00057  -0.02757  -0.01870  -0.04656  -2.01756
   D88        1.18487   0.00079  -0.02216  -0.01726  -0.03968   1.14519
   D89        0.12955  -0.00020  -0.00692  -0.00635  -0.01335   0.11620
   D90       -2.99777   0.00002  -0.00151  -0.00490  -0.00647  -3.00423
   D91        1.20941  -0.00036  -0.00817  -0.06038  -0.06855   1.14087
   D92       -2.97884  -0.00046  -0.00921  -0.06101  -0.07021  -3.04904
   D93       -0.89997  -0.00042  -0.00866  -0.06034  -0.06900  -0.96898
   D94       -2.93821  -0.00043  -0.00453  -0.05321  -0.05775  -2.99596
   D95       -0.84328  -0.00053  -0.00557  -0.05384  -0.05941  -0.90269
   D96        1.23559  -0.00049  -0.00503  -0.05317  -0.05820   1.17738
   D97       -0.91502  -0.00014  -0.00081  -0.04895  -0.04977  -0.96478
   D98        1.17992  -0.00023  -0.00185  -0.04958  -0.05143   1.12849
   D99       -3.02440  -0.00019  -0.00131  -0.04892  -0.05022  -3.07463
   D100      -3.13804   0.00014   0.00708  -0.00136   0.00583  -3.13221
   D101       0.00995   0.00011   0.00394   0.00392   0.00794   0.01789
   D102      -0.01014  -0.00008   0.00186  -0.00276  -0.00090  -0.01104
   D103       3.13785  -0.00011  -0.00128   0.00252   0.00121   3.13906
   D104       3.12146  -0.00001  -0.00559   0.00506  -0.00042   3.12105
   D105      -0.00520   0.00003  -0.00644   0.00696   0.00062  -0.00458
   D106      -0.00556   0.00018  -0.00012   0.00658   0.00644   0.00089
   D107      -3.13222   0.00022  -0.00097   0.00849   0.00748  -3.12474
   D108       0.01291  -0.00008  -0.00231  -0.00146  -0.00376   0.00915
   D109      -3.13115   0.00001  -0.00206   0.00100  -0.00106  -3.13221
   D110      -3.13507  -0.00005   0.00083  -0.00678  -0.00591  -3.14098
   D111       0.00406   0.00004   0.00109  -0.00431  -0.00321   0.00085
   D112       0.01848  -0.00013  -0.00111  -0.00623  -0.00733   0.01115
   D113      -3.12993  -0.00008  -0.00010  -0.00396  -0.00406  -3.13400
   D114      -3.13780  -0.00016  -0.00033  -0.00807  -0.00835   3.13704
   D115      -0.00303  -0.00011   0.00068  -0.00579  -0.00509  -0.00811
   D116       0.00005   0.00013   0.00105   0.00186   0.00290   0.00295
   D117       3.13377   0.00008   0.00038   0.00324   0.00360   3.13737
   D118      -3.13906   0.00004   0.00080  -0.00062   0.00019  -3.13888
   D119      -0.00534   0.00000   0.00012   0.00076   0.00088  -0.00446
   D120      -0.01574  -0.00002   0.00069   0.00197   0.00265  -0.01310
   D121       3.13372   0.00002   0.00137   0.00060   0.00196   3.13567
   D122       3.13272  -0.00007  -0.00032  -0.00034  -0.00064   3.13208
   D123      -0.00101  -0.00002   0.00036  -0.00170  -0.00133  -0.00234
         Item               Value     Threshold  Converged?
 Maximum Force            0.011790     0.000450     NO 
 RMS     Force            0.002018     0.000300     NO 
 Maximum Displacement     0.475556     0.001800     NO 
 RMS     Displacement     0.131322     0.001200     NO 
 Predicted change in Energy=-6.260238D-03
 GradGradGradGradGradGradGradGradGradGradGradGradGradGradGradGradGradGrad

                          Input orientation:                          
 ---------------------------------------------------------------------
 Center     Atomic      Atomic             Coordinates (Angstroms)
 Number     Number       Type             X           Y           Z
 ---------------------------------------------------------------------
      1          6           0        2.474640   -1.303560   -2.236100
      2          6           0        3.474390   -2.267123   -2.186212
      3          6           0        4.116742   -2.535480   -0.978495
      4          6           0        3.782488   -1.838734    0.179455
      5          6           0        2.773027   -0.874569    0.150462
      6          6           0        2.120521   -0.632990   -1.064404
      7         16           0        0.806782    0.551621   -1.202860
      8          6           0        1.294573    1.842644   -0.094457
      9          6           0        1.920332    1.570479    1.126736
     10         16           0        2.353017   -0.061461    1.668933
     11          6           0        2.212214    2.639603    1.975193
     12          6           0        1.887939    3.939845    1.596940
     13          6           0        1.304968    4.199974    0.357725
     14          6           0        1.012592    3.147723   -0.500597
     15          1           0        1.076430    5.217239    0.060263
     16          1           0        0.545221    3.331668   -1.462474
     17          1           0        2.710145    2.456502    2.922057
     18          1           0        2.118745    4.758953    2.269808
     19          1           0        1.970506   -1.080202   -3.171518
     20          1           0        4.313317   -2.037887    1.104887
     21          1           0        3.752574   -2.801327   -3.087696
     22          1           0        4.903295   -3.281589   -0.937592
     23          6           0       -0.733877   -1.072061    0.695406
     24          1           0        0.196047   -1.632830    0.787333
     25          6           0       -0.766705   -0.296905   -0.625846
     26          1           0       -0.807879   -1.025461   -1.443052
     27          6           0       -1.072412   -0.312837    1.968294
     28          1           0       -2.118310    0.003914    1.930526
     29          6           0       -0.814004   -1.100411    3.247993
     30          1           0        0.251927   -1.304375    3.385627
     31          1           0       -1.166789   -0.530535    4.111829
     32          1           0       -1.344750   -2.057602    3.243503
     33          1           0       -0.473701    0.604519    1.977528
     34          6           0       -1.891044    0.694227   -0.832629
     35          6           0       -2.806981    0.442725   -1.859193
     36          6           0       -2.030089    1.852513   -0.058034
     37          6           0       -3.854892    1.326070   -2.102341
     38          1           0       -2.701746   -0.453471   -2.464374
     39          6           0       -3.071770    2.740582   -0.310828
     40          1           0       -1.323931    2.077891    0.733424
     41          6           0       -3.989329    2.476078   -1.326373
     42          1           0       -4.563697    1.114537   -2.896368
     43          1           0       -3.167201    3.639243    0.290248
     44          1           0       -4.803792    3.167877   -1.517416
     45         35           0       -2.080094   -2.493087    0.436381
 ---------------------------------------------------------------------
                    Distance matrix (angstroms):
                    1          2          3          4          5
     1  C    0.000000
     2  C    1.389404   0.000000
     3  C    2.407426   1.393992   0.000000
     4  C    2.798533   2.423804   1.392131   0.000000
     5  C    2.443102   2.809122   2.416349   1.396233   0.000000
     6  C    1.395685   2.400376   2.758939   2.400654   1.400009
     7  S    2.700192   4.003553   4.531707   4.059486   2.780579
     8  C    3.984695   5.100709   5.283383   4.451662   3.103072
     9  C    4.458253   5.302632   5.110295   3.998462   2.767392
    10  S    4.099620   4.580891   4.029934   2.724083   1.772937
    11  C    5.775153   6.556397   6.255636   5.074046   3.999195
    12  C    6.521481   7.440129   7.316438   6.244242   5.104337
    13  C    6.195559   7.280203   7.420101   6.529616   5.286695
    14  C    4.996347   6.182419   6.493299   5.744524   4.438676
    15  H    7.053304   8.173894   8.392090   7.558023   6.324294
    16  H    5.080009   6.360054   6.885741   6.317348   5.025645
    17  H    6.387498   6.999366   6.489431   5.207767   4.333789
    18  H    7.562007   8.429688   8.231174   7.118082   6.054443
    19  H    1.085839   2.154362   3.396103   3.884285   3.423723
    20  H    3.883577   3.404068   2.150981   1.085295   2.153307
    21  H    2.145143   1.084175   2.156855   3.406136   3.893274
    22  H    3.390735   2.151734   1.084904   2.141456   3.393472
    23  C    4.352229   5.238455   5.335920   4.609940   3.554482
    24  H    3.800204   4.471223   4.393720   3.643415   2.760687
    25  C    3.756672   4.929846   5.383645   4.870411   3.669612
    26  H    3.388390   4.520159   5.171833   4.936133   3.922364
    27  C    5.589279   6.461623   6.367969   5.394290   4.290391
    28  H    6.337622   7.306397   7.333948   6.425031   5.278781
    29  C    6.397791   7.020123   6.650930   5.575732   4.744733
    30  H    6.045185   6.508190   5.958017   4.798951   4.123950
    31  H    7.358925   8.013838   7.605715   6.455253   5.597583
    32  H    6.721783   7.262907   6.919648   5.977028   5.284180
    33  H    5.485266   6.416423   6.298399   5.226633   4.008380
    34  C    5.002008   6.276119   6.822447   6.295171   5.018082
    35  C    5.575579   6.848784   7.588364   7.265139   6.075398
    36  C    5.915856   7.197210   7.608236   6.889685   5.527239
    37  C    6.855349   8.163114   8.928692   8.576255   7.338067
    38  H    5.250688   6.442931   7.282470   7.138212   6.081762
    39  C    7.129125   8.452597   8.941886   8.257807   6.887943
    40  H    5.889094   7.101219   7.335856   6.459285   5.083496
    41  C    7.542955   8.885065   9.536515   9.015890   7.690081
    42  H    7.471367   8.749331   9.609937   9.372370   8.189459
    43  H    7.914803   9.226524   9.632899   8.849785   7.461926
    44  H    8.572388   9.925463  10.601635  10.083142   8.748221
    45  Br   5.413200   6.146653   6.356449   5.904580   5.123879
                    6          7          8          9         10
     6  C    0.000000
     7  S    1.774369   0.000000
     8  C    2.784197   1.770095   0.000000
     9  C    3.113912   2.775803   1.398913   0.000000
    10  S    2.802112   3.318721   2.802760   1.773252   0.000000
    11  C    4.467374   4.054001   2.400137   1.395744   2.722016
    12  C    5.296005   4.526350   2.758833   2.415790   4.028887
    13  C    5.103443   3.999262   2.400330   2.807899   4.580120
    14  C    3.979847   2.697272   1.395599   2.441292   4.099081
    15  H    6.048156   4.841093   3.385176   3.892094   5.664112
    16  H    4.284687   2.804367   2.156430   3.420047   4.958544
    17  H    5.077844   4.926085   3.388219   2.152214   2.835137
    18  H    6.339561   5.610911   3.843679   3.392986   4.863366
    19  H    2.159266   2.809398   4.297467   5.050110   4.961261
    20  H    3.389382   4.932245   5.060609   4.329799   2.840278
    21  H    3.385113   4.844849   6.047125   6.342810   5.664905
    22  H    3.843824   5.616519   6.323884   6.058224   4.864885
    23  C    3.381908   2.934857   3.637855   3.770130   3.390867
    24  H    2.851703   3.017564   3.750097   3.653702   2.810505
    25  C    2.939619   1.878510   3.018097   3.711985   3.879963
    26  H    2.978747   2.269804   3.803293   4.559150   4.539274
    27  C    4.415267   3.786143   3.808367   3.634779   3.447662
    28  H    5.229048   4.321372   4.373699   4.405772   4.479450
    29  C    5.237049   5.016597   4.927437   4.371496   3.688207
    30  H    4.872902   4.980642   4.806435   4.018824   2.984368
    31  H    6.132723   5.771651   5.420619   4.780727   4.310082
    32  H    5.709263   5.586348   5.772341   5.320191   4.487464
    33  H    4.185065   3.428892   2.992134   2.718146   2.920461
    34  C    4.231770   2.726843   3.465821   4.374187   4.984068
    35  C    5.105793   3.674495   4.679402   5.703953   6.271161
    36  C    4.941464   3.324271   3.324875   4.133890   5.085010
    37  C    6.373444   4.810409   5.551165   6.621169   7.394990
    38  H    5.024579   3.861527   5.182587   6.193225   6.541294
    39  C    6.237689   4.542074   4.462965   5.325112   6.418662
    40  H    4.737649   3.258624   2.756318   3.307175   4.355681
    41  C    6.860409   5.169281   5.462461   6.462349   7.458976
    42  H    7.147637   5.659230   6.534537   7.644336   8.370537
    43  H    6.931599   5.249316   4.825266   5.555402   6.787400
    44  H    7.911885   6.198571   6.400868   7.399802   8.473569
    45  Br   4.832958   4.504599   5.519849   5.743916   5.204274
                   11         12         13         14         15
    11  C    0.000000
    12  C    1.392429   0.000000
    13  C    2.423645   1.393978   0.000000
    14  C    2.797644   2.406939   1.389040   0.000000
    15  H    3.406048   2.156770   1.084224   2.145119   0.000000
    16  H    3.882702   3.395996   2.155063   1.085117   2.481188
    17  H    1.085364   2.152270   3.404412   3.882530   4.298902
    18  H    2.141770   1.084878   2.151919   3.390396   2.485666
    19  H    6.354841   6.924297   6.385825   5.091834   7.134532
    20  H    5.201056   6.469765   6.965581   6.353182   8.012835
    21  H    7.590078   8.418200   8.178015   7.042144   9.020466
    22  H    7.126482   8.225894   8.402356   7.527588   9.373936
    23  C    4.908538   5.727642   5.662620   4.720927   6.575402
    24  H    4.871306   5.879853   5.952804   5.017888   6.944577
    25  C    4.925692   5.471560   5.047887   3.879053   5.854372
    26  H    5.851329   6.415860   5.917102   4.649495   6.691927
    27  C    4.416528   5.194891   5.348957   4.734781   6.232162
    28  H    5.069742   5.626088   5.639101   5.059293   6.393982
    29  C    4.976517   5.952366   6.398263   5.952733   7.324484
    30  H    4.624610   5.777351   6.369847   5.958400   7.366770
    31  H    5.102220   5.969952   6.525381   6.289178   7.381336
    32  H    6.026967   7.009338   7.382817   6.831600   8.301713
    33  H    3.369823   4.104460   4.326052   3.849424   5.230296
    34  C    5.339015   5.542343   4.890982   3.815887   5.482773
    35  C    6.687384   6.798307   5.994979   4.873596   6.446796
    36  C    4.769764   4.737809   4.099516   3.336366   4.581030
    37  C    7.427073   7.314137   6.398078   5.438419   6.643492
    38  H    7.309162   7.540604   6.758147   5.533653   7.266729
    39  C    5.758175   5.447617   4.661827   4.108989   4.845524
    40  H    3.789701   3.811646   3.399338   2.850735   4.008788
    41  C    7.027533   6.725375   5.817009   5.113925   5.924411
    42  H    8.483566   8.354388   7.385816   6.400669   7.575280
    43  H    5.725069   5.229938   4.507691   4.282254   4.533362
    44  H    7.855045   7.421214   6.472892   5.904630   6.423859
    45  Br   6.865592   7.646882   7.500794   6.500875   8.339919
                   16         17         18         19         20
    16  H    0.000000
    17  H    4.967588   0.000000
    18  H    4.294538   2.465048   0.000000
    19  H    4.941343   7.084279   7.982841   0.000000
    20  H    7.044289   5.106055   7.236727   4.969262   0.000000
    21  H    7.109296   8.052861   9.409043   2.478924   4.298259
    22  H    7.937473   7.254825   9.093484   4.293923   2.463045
    23  C    5.068073   5.410177   6.679590   4.718777   5.155061
    24  H    5.461666   5.253606   6.837353   4.373398   4.149316
    25  C    3.948118   5.679556   6.501718   3.819205   5.642081
    26  H    4.562436   6.599602   7.470603   3.272616   5.808928
    27  C    5.260164   4.783999   5.999788   6.022115   5.720782
    28  H    5.448008   5.505661   6.377942   6.627562   6.798268
    29  C    6.609033   5.017718   6.624954   6.997430   5.635706
    30  H    6.714387   4.516850   6.441585   6.782324   4.715368
    31  H    6.994314   5.036721   6.493570   7.949333   6.430036
    32  H    7.400165   6.076400   7.707743   7.286888   6.048784
    33  H    4.506568   3.802480   4.905663   5.943493   5.537088
    34  C    3.645296   6.194694   6.498118   4.850832   7.050710
    35  C    4.443043   7.573264   7.742174   5.183231   8.101719
    36  C    3.285204   5.631658   5.574860   5.856566   7.531693
    37  C    4.877790   8.343990   8.159946   6.392851   9.397986
    38  H    5.086636   8.171300   8.533404   4.766842   8.028767
    39  C    3.841653   6.630445   6.137993   6.943090   8.909407
    40  H    3.144463   4.605132   4.626078   6.006284   6.989720
    41  C    4.616568   7.933001   7.446652   7.181318   9.758117
    42  H    5.750892   9.410831   9.199249   6.898435  10.234706
    43  H    4.116882   6.547404   5.754445   7.788005   9.426112
    44  H    5.351802   8.756383   8.049604   8.165376  10.821189
    45  Br   6.665260   7.322801   8.578100   5.605403   6.444363
                   21         22         23         24         25
    21  H    0.000000
    22  H    2.485510   0.000000
    23  C    6.118045   6.271077   0.000000
    24  H    5.387961   5.277496   1.089803   0.000000
    25  C    5.723349   6.415171   1.532205   2.169946   0.000000
    26  H    5.162972   6.161421   2.140246   2.520195   1.095589
    27  C    7.418633   7.277825   1.520286   2.178540   2.612140
    28  H    8.217008   8.265807   2.144737   3.056480   2.907296
    29  C    7.992979   7.413782   2.554001   2.712659   3.956576
    30  H    7.509947   6.650926   2.874555   2.619567   4.259639
    31  H    9.010538   8.361272   3.486059   3.758277   4.760275
    32  H    8.162103   7.616940   2.799510   2.930402   4.290228
    33  H    7.424129   7.246505   2.126605   2.621232   2.770555
    34  C    7.011038   7.872812   2.606473   3.520713   1.513023
    35  C    7.420300   8.612097   3.621921   4.508903   2.496181
    36  C    8.017248   8.672049   3.286483   4.221131   2.557058
    37  C    8.710905   9.964587   4.828991   5.789249   3.788268
    38  H    6.896318   8.256268   3.773509   4.512393   2.673776
    39  C    9.219297  10.013044   4.584158   5.568781   3.826080
    40  H    8.011157   8.384192   3.204966   4.010323   2.792449
    41  C    9.533642  10.600974   5.222533   6.234441   4.308768
    42  H    9.194072  10.620107   5.687669   6.616105   4.643769
    43  H   10.038662  10.702262   5.318045   6.273219   4.700518
    44  H   10.550289  11.668734   6.279958   7.304591   5.394227
    45  Br   6.821594   7.160815   1.974516   2.458461   2.770656
                   26         27         28         29         30
    26  H    0.000000
    27  C    3.495010   0.000000
    28  H    3.762695   1.093462   0.000000
    29  C    4.691648   1.524689   2.157885   0.000000
    30  H    4.951477   2.178498   3.073591   1.093962   0.000000
    31  H    5.588423   2.156626   2.439079   1.093356   1.771709
    32  H    4.828804   2.178194   2.563621   1.094498   1.771137
    33  H    3.803798   1.095483   1.751478   2.153293   2.480555
    34  C    2.122072   3.086990   2.857133   4.586090   5.136187
    35  C    2.514986   4.269574   3.876699   5.695312   6.318023
    36  C    3.419767   3.116391   2.716519   4.596568   5.199264
    37  C    3.904952   5.195987   4.585611   6.615200   7.341865
    38  H    2.226433   4.724728   4.456988   6.050887   6.608383
    39  C    4.537645   4.302930   3.663620   5.702276   6.408777
    40  H    3.825461   2.702545   2.522989   4.084690   4.577908
    41  C    4.732443   5.209730   4.496632   6.618066   7.381262
    42  H    4.560471   6.155600   5.523795   7.531227   8.276765
    43  H    5.507286   4.777333   4.123869   6.062187   6.761003
    44  H    5.792836   6.179704   5.395441   7.539617   8.342732
    45  Br   2.702726   2.848802   2.910146   3.383445   3.943274
                   31         32         33         34         35
    31  H    0.000000
    32  H    1.765671   0.000000
    33  H    2.514748   3.073810   0.000000
    34  C    5.145119   4.948318   3.148634   0.000000
    35  C    6.268219   5.867475   4.493418   1.398580   0.000000
    36  C    4.879750   5.163220   2.850149   1.400342   2.415624
    37  C    7.020596   6.806474   5.347749   2.422414   1.391954
    38  H    6.753404   6.082313   5.080750   2.153378   1.086501
    39  C    5.821431   6.215983   4.068084   2.419496   2.783468
    40  H    4.271089   4.837689   2.107490   2.165333   3.405123
    41  C    6.824990   6.959298   5.174760   2.796708   2.411715
    42  H    7.959904   7.623786   6.383029   3.402757   2.147817
    43  H    5.999431   6.670613   4.394475   3.400375   3.868796
    44  H    7.654700   7.870004   6.126593   3.882265   3.395663
    45  Br   4.265519   2.934334   3.814551   3.435854   3.796975
                   36         37         38         39         40
    36  C    0.000000
    37  C    2.790383   0.000000
    38  H    3.399876   2.151180   0.000000
    39  C    1.392003   2.413222   3.869968   0.000000
    40  H    1.084370   3.874604   4.304889   2.141159   0.000000
    41  C    2.415811   1.393814   3.396347   1.393990   3.392000
    42  H    3.875554   1.085187   2.472272   3.399248   4.959791
    43  H    2.146329   3.398260   4.955289   1.085353   2.455986
    44  H    3.399031   2.152860   4.292958   2.153679   4.285298
    45  Br   4.373922   4.917415   3.600120   5.378944   4.642614
                   41         42         43         44         45
    41  C    0.000000
    42  H    2.156056   0.000000
    43  H    2.154603   4.298705   0.000000
    44  H    1.085557   2.485028   2.483599   0.000000
    45  Br   5.607591   5.503676   6.229657   6.578934   0.000000
 Stoichiometry    C22H20BrS2(1+)
 Framework group  C1[X(C22H20BrS2)]
 Deg. of freedom   129
 Full point group                 C1      NOp   1
 Largest Abelian subgroup         C1      NOp   1
 Largest concise Abelian subgroup C1      NOp   1
                         Standard orientation:                         
 ---------------------------------------------------------------------
 Center     Atomic      Atomic             Coordinates (Angstroms)
 Number     Number       Type             X           Y           Z
 ---------------------------------------------------------------------
      1          6           0        2.383949   -1.139552   -2.415371
      2          6           0        3.530946   -1.923591   -2.404264
      3          6           0        4.304138   -2.001800   -1.246995
      4          6           0        3.952832   -1.290711   -0.102894
      5          6           0        2.797873   -0.506219   -0.092376
      6          6           0        2.018587   -0.456501   -1.254385
      7         16           0        0.519073    0.488491   -1.337061
      8          6           0        0.872654    1.913864   -0.348866
      9          6           0        1.631259    1.830149    0.823512
     10         16           0        2.371935    0.330202    1.411712
     11          6           0        1.808343    2.987721    1.582966
     12          6           0        1.242652    4.189766    1.165905
     13          6           0        0.526651    4.267301   -0.027622
     14          6           0        0.345476    3.125589   -0.797754
     15          1           0        0.108679    5.211693   -0.357718
     16          1           0       -0.221904    3.165684   -1.721849
     17          1           0        2.404407    2.952361    2.489317
     18          1           0        1.387219    5.079353    1.769806
     19          1           0        1.776007   -1.064775   -3.311954
     20          1           0        4.582173   -1.338032    0.780030
     21          1           0        3.820726   -2.466190   -3.297039
     22          1           0        5.204677   -2.606740   -1.237261
     23          6           0       -0.571736   -1.229038    0.778031
     24          1           0        0.442937   -1.624900    0.815490
     25          6           0       -0.839475   -0.561310   -0.574783
     26          1           0       -0.824385   -1.341011   -1.344298
     27          6           0       -0.928403   -0.449286    2.033438
     28          1           0       -2.012045   -0.308679    2.073541
     29          6           0       -0.440254   -1.095696    3.325158
     30          1           0        0.652331   -1.115213    3.376448
     31          1           0       -0.812320   -0.532575    4.185327
     32          1           0       -0.802777   -2.123997    3.420554
     33          1           0       -0.492071    0.551081    1.938755
     34          6           0       -2.126133    0.219074   -0.732108
     35          6           0       -3.067018   -0.246304   -1.656329
     36          6           0       -2.393335    1.389894   -0.011871
     37          6           0       -4.263543    0.437803   -1.850914
     38          1           0       -2.863056   -1.152975   -2.219207
     39          6           0       -3.585301    2.078998   -0.216868
     40          1           0       -1.673185    1.779678    0.698982
     41          6           0       -4.524728    1.601309   -1.129282
     42          1           0       -4.988808    0.061048   -2.564831
     43          1           0       -3.780369    2.989397    0.340907
     44          1           0       -5.455736    2.138034   -1.282851
     45         35           0       -1.678893   -2.862888    0.719299
 ---------------------------------------------------------------------
 Rotational constants (GHZ):           0.1962901           0.1614346           0.1227123
 Standard basis: 6-31+G(d,p) (6D, 7F)
 There are   598 symmetry adapted cartesian basis functions of A   symmetry.
 There are   598 symmetry adapted basis functions of A   symmetry.
   598 basis functions,  1043 primitive gaussians,   598 cartesian basis functions
   109 alpha electrons      109 beta electrons
       nuclear repulsion energy      3095.9696700658 Hartrees.
 NAtoms=   45 NActive=   45 NUniq=   45 SFac= 1.00D+00 NAtFMM=   60 NAOKFM=F Big=F
 Integral buffers will be    131072 words long.
 Raffenetti 2 integral format.
 Two-electron integral symmetry is turned on.
 Nuclear repulsion after empirical dispersion term =     3095.9267535766 Hartrees.
 ------------------------------------------------------------------------------
 Polarizable Continuum Model (PCM)
 =================================
 Model                : PCM.
 Atomic radii         : SMD-Coulomb.
 Polarization charges : Total charges.
 Charge compensation  : None.
 Solution method      : Matrix inversion.
 Cavity type          : VdW (van der Waals Surface) (Alpha=1.000).
 Cavity algorithm     : GePol (No added spheres)
                        Default sphere list used, NSphG=   45.
                        Lebedev-Laikov grids with approx.  5.0 points / Ang**2.
                        Smoothing algorithm: York/Karplus (Gamma=1.0000).
                        Polarization charges: spherical gaussians, with
                                              point-specific exponents (IZeta= 3).
                        Self-potential: point-specific (ISelfS= 7).
                        Self-field    : sphere-specific E.n sum rule (ISelfD= 2).
 1st derivatives      : Analytical E(r).r(x)/FMM algorithm (CHGder, D1EAlg=3).
                        Cavity 1st derivative terms included.
 Solvent              : Dichloromethane, Eps=   8.930000 Eps(inf)=   2.028346
 ------------------------------------------------------------------------------
 ------------------------------------------------------------------------------
 Atomic radii for non-electrostatic terms: SMD-CDS.
 ------------------------------------------------------------------------------
 Nuclear repulsion after PCM non-electrostatic terms =     3095.9110900544 Hartrees.
 One-electron integrals computed using PRISM.
 NBasis=   598 RedAO= T EigKep=  1.08D-06  NBF=   598
 NBsUse=   595 1.00D-06 EigRej=  9.86D-07 NBFU=   595
 Initial guess from the checkpoint file:  "/home/osl/gaussian/scratch/Gau-1293144.chk"
 B after Tr=     0.000000    0.000000    0.000000
         Rot=    0.998938    0.027640   -0.020168   -0.030868 Ang=   5.28 deg.
 ExpMin= 3.50D-02 ExpMax= 5.74D+05 ExpMxC= 5.74D+03 IAcc=3 IRadAn=         5 AccDes= 0.00D+00
 Harris functional with IExCor= 4639 and IRadAn=       5 diagonalized for initial guess.
 HarFok:  IExCor= 4639 AccDes= 0.00D+00 IRadAn=         5 IDoV= 1 UseB2=F ITyADJ=14
 ICtDFT=  3500011 ScaDFX=  1.000000  1.000000  1.000000  1.000000
 FoFCou: FMM=F IPFlag=           0 FMFlag=      100000 FMFlg1=           0
         NFxFlg=           0 DoJE=T BraDBF=F KetDBF=T FulRan=T
         wScrn=  0.000000 ICntrl=       500 IOpCl=  0 I1Cent=   200000004 NGrid=           0
         NMat0=    1 NMatS0=      1 NMatT0=    0 NMatD0=    1 NMtDS0=    0 NMtDT0=    0
 Petite list used in FoFCou.
 Requested convergence on RMS density matrix=1.00D-08 within 128 cycles.
 Requested convergence on MAX density matrix=1.00D-06.
 Requested convergence on             energy=1.00D-06.
 No special actions if energy rises.
 Inv3:  Mode=1 IEnd=    32373675.
 Iteration    1 A*A^-1 deviation from unit magnitude is 3.11D-15 for    103.
 Iteration    1 A*A^-1 deviation from orthogonality  is 2.89D-15 for   1825    690.
 Iteration    1 A^-1*A deviation from unit magnitude is 3.00D-15 for    205.
 Iteration    1 A^-1*A deviation from orthogonality  is 3.06D-14 for    827    789.
 Error on total polarization charges =  0.04984
 SCF Done:  E(RwB97XD) =  -4218.10360767     A.U. after   18 cycles
            NFock= 18  Conv=0.75D-08     -V/T= 2.0064
 SMD-CDS (non-electrostatic) energy       (kcal/mol) =      -9.83
 (included in total energy above)
 D1PCM: PCM CHGder 1st derivatives, ID1Alg=3 FixD1E=F DoIter=F DoCFld=F I1PDM=0.
 Calling FoFJK, ICntrl=      2127 FMM=F ISym2X=0 I1Cent= 0 IOpClX= 0 NMat=1 NMatS=1 NMatT=0.
 ***** Axes restored to original set *****
 -------------------------------------------------------------------
 Center     Atomic                   Forces (Hartrees/Bohr)
 Number     Number              X              Y              Z
 -------------------------------------------------------------------
      1        6          -0.000148579   -0.000604737   -0.000050813
      2        6          -0.000048807    0.000081926    0.000077730
      3        6          -0.000060142    0.000107967    0.000188985
      4        6          -0.000054114   -0.000209343   -0.000210050
      5        6          -0.000433679    0.000061963    0.000168579
      6        6          -0.001639782   -0.001006172    0.001076322
      7       16           0.004219905    0.001806992   -0.001371387
      8        6          -0.001214284   -0.001170484    0.001969142
      9        6           0.001193928   -0.000012561    0.000231692
     10       16           0.003889480    0.001724989   -0.001020805
     11        6           0.000039128    0.000084881   -0.000181032
     12        6           0.000113534   -0.000225035   -0.000020622
     13        6          -0.000135556    0.000109792    0.000129297
     14        6          -0.000407896    0.000231700    0.000146668
     15        1           0.000022628   -0.000102124   -0.000081313
     16        1           0.000118606    0.000102152   -0.000159127
     17        1          -0.000128508    0.000116276   -0.000093298
     18        1           0.000039123    0.000025877   -0.000021421
     19        1          -0.000041318    0.000003357    0.000269570
     20        1          -0.000026646    0.000223158    0.000099247
     21        1          -0.000045382   -0.000027621   -0.000019677
     22        1          -0.000041268    0.000016595    0.000019880
     23        6          -0.000757584   -0.001801832   -0.000130677
     24        1           0.000184473    0.000538341   -0.000206986
     25        6          -0.002231165    0.001527787   -0.003304047
     26        1           0.000305344   -0.000058435    0.000433976
     27        6          -0.000361471    0.001076386    0.000855430
     28        1          -0.000035424    0.000063993   -0.000441572
     29        6          -0.000157047   -0.000299140    0.000013448
     30        1           0.000099875   -0.000317774   -0.000231024
     31        1           0.000520754    0.000195110    0.000015560
     32        1          -0.000337649    0.000293455    0.000268956
     33        1          -0.000094417   -0.000995793    0.002082981
     34        6          -0.000344122   -0.000383921    0.000231539
     35        6           0.000220670    0.000272654   -0.000205230
     36        6          -0.000097133    0.000211920   -0.000644437
     37        6           0.000190845   -0.000063592    0.000158890
     38        1          -0.000201724   -0.000132150   -0.000325740
     39        6          -0.000048587    0.000037976    0.000002104
     40        1          -0.001254082    0.000697338   -0.000603285
     41        6           0.000031579   -0.000160952   -0.000041672
     42        1          -0.000053036    0.000005958   -0.000020762
     43        1           0.000028981   -0.000020837    0.000071284
     44        1           0.000019442    0.000034978    0.000069101
     45       35          -0.000838892   -0.002061017    0.000804598
 -------------------------------------------------------------------
 Cartesian Forces:  Max     0.004219905 RMS     0.000847503

 GradGradGradGradGradGradGradGradGradGradGradGradGradGradGradGradGradGrad
 Berny optimization.
 Using GEDIIS/GDIIS optimizer.
 FormGI is forming the generalized inverse of G from B-inverse, IUseBI=4.
 Internal  Forces:  Max     0.005706635 RMS     0.001065460
 Search for a local minimum.
 Step number   3 out of a maximum of  263
 All quantities printed in internal units (Hartrees-Bohrs-Radians)
 Mixed Optimization -- RFO/linear search
 Update second derivatives using D2CorX and points    2    3
 DE= -6.33D-03 DEPred=-6.26D-03 R= 1.01D+00
 TightC=F SS=  1.41D+00  RLast= 5.82D-01 DXNew= 8.4853D-01 1.7449D+00
 Trust test= 1.01D+00 RLast= 5.82D-01 DXMaxT set to 8.49D-01
 ITU=  1  1  0
 Use linear search instead of GDIIS.
     Eigenvalues ---    0.00165   0.00367   0.00738   0.00873   0.01189
     Eigenvalues ---    0.01269   0.01388   0.01561   0.01610   0.01774
     Eigenvalues ---    0.01795   0.01801   0.01869   0.01896   0.01929
     Eigenvalues ---    0.02164   0.02228   0.02254   0.02326   0.02380
     Eigenvalues ---    0.02419   0.02500   0.02569   0.02601   0.02621
     Eigenvalues ---    0.02767   0.02795   0.02816   0.02917   0.02942
     Eigenvalues ---    0.02979   0.03017   0.03263   0.03370   0.03666
     Eigenvalues ---    0.03940   0.04131   0.04481   0.04600   0.05118
     Eigenvalues ---    0.05746   0.07083   0.07256   0.08917   0.09309
     Eigenvalues ---    0.09624   0.10867   0.11056   0.11068   0.11266
     Eigenvalues ---    0.11633   0.11709   0.11771   0.11863   0.12221
     Eigenvalues ---    0.12318   0.12342   0.12379   0.12385   0.12532
     Eigenvalues ---    0.12547   0.12814   0.13274   0.13849   0.15204
     Eigenvalues ---    0.15824   0.15929   0.16715   0.16909   0.17679
     Eigenvalues ---    0.18085   0.18701   0.19180   0.19311   0.19398
     Eigenvalues ---    0.19533   0.19599   0.20032   0.20700   0.22004
     Eigenvalues ---    0.22627   0.22905   0.24822   0.24873   0.25457
     Eigenvalues ---    0.27291   0.27675   0.28112   0.29575   0.31136
     Eigenvalues ---    0.32031   0.33937   0.34421   0.34473   0.34507
     Eigenvalues ---    0.34811   0.34947   0.35023   0.36595   0.36663
     Eigenvalues ---    0.36690   0.36736   0.36776   0.36799   0.36875
     Eigenvalues ---    0.36901   0.36944   0.36964   0.37108   0.37125
     Eigenvalues ---    0.37154   0.37435   0.38070   0.41836   0.42126
     Eigenvalues ---    0.43054   0.43072   0.43898   0.46890   0.47794
     Eigenvalues ---    0.48251   0.48399   0.48584   0.49191   0.51960
     Eigenvalues ---    0.52332   0.52803   0.52885   0.77573
 RFO step:  Lambda=-2.02164158D-03 EMin= 1.65048290D-03
 Quartic linear search produced a step of  0.40168.
 Iteration  1 RMS(Cart)=  0.10016719 RMS(Int)=  0.00223558
 Iteration  2 RMS(Cart)=  0.00420824 RMS(Int)=  0.00045919
 Iteration  3 RMS(Cart)=  0.00000661 RMS(Int)=  0.00045917
 Iteration  4 RMS(Cart)=  0.00000000 RMS(Int)=  0.00045917
 Variable       Old X    -DE/DX   Delta X   Delta X   Delta X     New X
                                 (Linear)    (Quad)   (Total)
    R1        2.62559  -0.00017  -0.00076  -0.00086  -0.00149   2.62410
    R2        2.63746   0.00008   0.00060   0.00065   0.00104   2.63851
    R3        2.05194  -0.00020   0.00040  -0.00088  -0.00048   2.05146
    R4        2.63426  -0.00017  -0.00009   0.00084   0.00110   2.63536
    R5        2.04879   0.00002  -0.00006   0.00013   0.00007   2.04887
    R6        2.63075  -0.00037  -0.00001  -0.00130  -0.00110   2.62964
    R7        2.05017  -0.00004  -0.00005  -0.00008  -0.00014   2.05004
    R8        2.63850  -0.00018   0.00144   0.00050   0.00181   2.64031
    R9        2.05091   0.00002   0.00026   0.00031   0.00057   2.05148
   R10        2.64563   0.00041   0.00042  -0.00145  -0.00132   2.64431
   R11        3.35037  -0.00095   0.00223  -0.00497  -0.00218   3.34819
   R12        3.35307   0.00044   0.00016  -0.00410  -0.00446   3.34861
   R13        3.34500   0.00155  -0.00103   0.00006  -0.00147   3.34352
   R14        3.54987   0.00458  -0.02043   0.03952   0.01908   3.56895
   R15        2.64356   0.00098   0.00076  -0.00113  -0.00073   2.64284
   R16        2.63730   0.00047   0.00079   0.00282   0.00342   2.64072
   R17        3.35096  -0.00067   0.00185  -0.00800  -0.00569   3.34527
   R18        2.63757  -0.00010   0.00149   0.00023   0.00159   2.63916
   R19        2.63131  -0.00036  -0.00013  -0.00189  -0.00184   2.62947
   R20        2.05104  -0.00014   0.00018  -0.00046  -0.00028   2.05076
   R21        2.63424  -0.00017  -0.00003   0.00040   0.00069   2.63493
   R22        2.05012   0.00002  -0.00002   0.00006   0.00004   2.05016
   R23        2.62491  -0.00002  -0.00110  -0.00063  -0.00159   2.62331
   R24        2.04889  -0.00009  -0.00003  -0.00039  -0.00041   2.04847
   R25        2.05057   0.00009  -0.00004   0.00018   0.00014   2.05071
   R26        2.05943  -0.00014   0.00225  -0.00005   0.00220   2.06163
   R27        2.89545   0.00420  -0.00630   0.00809   0.00179   2.89723
   R28        2.87292   0.00212  -0.00374   0.00465   0.00090   2.87383
   R29        3.73129   0.00196  -0.03766   0.04437   0.00672   3.73801
   R30        2.07036  -0.00029   0.00065   0.00018   0.00082   2.07119
   R31        2.85920   0.00168   0.00265  -0.00678  -0.00413   2.85507
   R32        2.06634   0.00007  -0.00024   0.00066   0.00041   2.06676
   R33        2.88124   0.00014  -0.00084   0.00019  -0.00065   2.88060
   R34        2.07016  -0.00088   0.00061  -0.00043   0.00018   2.07035
   R35        2.06729   0.00012   0.00001   0.00156   0.00158   2.06887
   R36        2.06614  -0.00007  -0.00001  -0.00009  -0.00010   2.06605
   R37        2.06830  -0.00007  -0.00007  -0.00076  -0.00083   2.06747
   R38        2.64293   0.00057   0.00073   0.00087   0.00159   2.64453
   R39        2.64626   0.00063   0.00003  -0.00152  -0.00149   2.64477
   R40        2.63041  -0.00014   0.00113  -0.00041   0.00073   2.63114
   R41        2.05319   0.00026   0.00019   0.00091   0.00110   2.05429
   R42        2.63050  -0.00011   0.00006  -0.00007  -0.00001   2.63049
   R43        2.04916  -0.00111   0.00003  -0.00191  -0.00188   2.04728
   R44        2.63393  -0.00041   0.00036  -0.00004   0.00033   2.63425
   R45        2.05071   0.00004   0.00001   0.00019   0.00020   2.05091
   R46        2.63426  -0.00047   0.00006  -0.00069  -0.00063   2.63363
   R47        2.05102   0.00003   0.00002   0.00010   0.00013   2.05114
   R48        2.05141   0.00000  -0.00001   0.00000  -0.00001   2.05140
    A1        2.07788   0.00037   0.00208   0.00109   0.00267   2.08055
    A2        2.10327  -0.00002  -0.00089   0.00126   0.00061   2.10388
    A3        2.10202  -0.00035  -0.00118  -0.00234  -0.00327   2.09875
    A4        2.09000   0.00000  -0.00171  -0.00024  -0.00191   2.08808
    A5        2.09034  -0.00004   0.00068  -0.00056   0.00010   2.09044
    A6        2.10284   0.00004   0.00103   0.00079   0.00179   2.10463
    A7        2.11022  -0.00011   0.00000  -0.00077  -0.00066   2.10957
    A8        2.09340   0.00005   0.00035   0.00040   0.00069   2.09408
    A9        2.07934   0.00005  -0.00033   0.00038  -0.00001   2.07934
   A10        2.09663   0.00019   0.00220   0.00073   0.00256   2.09918
   A11        2.09438   0.00011  -0.00209   0.00330   0.00138   2.09576
   A12        2.09214  -0.00030  -0.00005  -0.00403  -0.00391   2.08823
   A13        2.06479   0.00016  -0.00269   0.00044  -0.00224   2.06255
   A14        2.06030  -0.00090  -0.00505  -0.00967  -0.01335   2.04695
   A15        2.15755   0.00078   0.00761   0.00902   0.01518   2.17273
   A16        2.12626  -0.00063   0.00024  -0.00112  -0.00035   2.12591
   A17        2.02987  -0.00123  -0.01196  -0.00054  -0.01051   2.01936
   A18        2.12703   0.00186   0.01171   0.00175   0.01088   2.13791
   A19        1.80702  -0.00248   0.01026   0.01693   0.02483   1.83185
   A20        1.86988   0.00113   0.00143  -0.03488  -0.03301   1.83687
   A21        1.94758   0.00449   0.00724   0.00978   0.01790   1.96548
   A22        2.12704   0.00198   0.01110   0.00749   0.01593   2.14297
   A23        2.03101  -0.00124  -0.01074  -0.00440  -0.01329   2.01772
   A24        2.12511  -0.00073  -0.00021  -0.00299  -0.00272   2.12239
   A25        2.15930   0.00019   0.00880   0.00343   0.01066   2.16996
   A26        2.06596   0.00013  -0.00270   0.00114  -0.00143   2.06453
   A27        2.05788  -0.00031  -0.00610  -0.00464  -0.00932   2.04856
   A28        1.79056  -0.00055   0.00466   0.01174   0.01502   1.80558
   A29        2.09606   0.00021   0.00247   0.00130   0.00342   2.09948
   A30        2.09097  -0.00002  -0.00121  -0.00034  -0.00137   2.08960
   A31        2.09596  -0.00019  -0.00126  -0.00091  -0.00200   2.09397
   A32        2.10963   0.00000  -0.00032  -0.00088  -0.00110   2.10853
   A33        2.07946  -0.00002  -0.00014   0.00015  -0.00004   2.07941
   A34        2.09375   0.00001   0.00046   0.00074   0.00116   2.09491
   A35        2.08977   0.00008  -0.00152  -0.00032  -0.00179   2.08797
   A36        2.10265   0.00002   0.00074   0.00109   0.00179   2.10444
   A37        2.09077  -0.00011   0.00079  -0.00076  -0.00001   2.09076
   A38        2.07836   0.00028   0.00232   0.00177   0.00362   2.08198
   A39        2.09845  -0.00006  -0.00169   0.00002  -0.00143   2.09702
   A40        2.10597  -0.00022  -0.00066  -0.00160  -0.00204   2.10393
   A41        1.92980  -0.00159  -0.00907  -0.00403  -0.01364   1.91616
   A42        1.95665  -0.00115  -0.01102  -0.00009  -0.01164   1.94502
   A43        1.79519   0.00024   0.02302  -0.01806   0.00521   1.80040
   A44        2.05395   0.00366  -0.00517   0.01279   0.00715   2.06110
   A45        1.80942   0.00027   0.00319   0.01072   0.01395   1.82337
   A46        1.89381  -0.00178   0.00653  -0.00499   0.00151   1.89531
   A47        2.06627   0.00209  -0.03095  -0.01420  -0.04504   2.02123
   A48        1.67372  -0.00096   0.01103  -0.00915   0.00184   1.67556
   A49        1.85935  -0.00103   0.01022   0.00906   0.01911   1.87846
   A50        1.88346  -0.00100   0.00692  -0.00337   0.00345   1.88691
   A51        2.05463   0.00094   0.00591   0.00928   0.01500   2.06963
   A52        1.88152  -0.00065   0.00017   0.00594   0.00569   1.88721
   A53        1.90576   0.00017   0.00337   0.00263   0.00599   1.91176
   A54        1.99000  -0.00102   0.00050  -0.00649  -0.00605   1.98395
   A55        1.87921   0.00138  -0.00555   0.00946   0.00374   1.88296
   A56        1.91849   0.00046  -0.00056   0.00856   0.00803   1.92652
   A57        1.85508  -0.00001   0.00339   0.00371   0.00713   1.86221
   A58        1.91013  -0.00090  -0.00098  -0.01723  -0.01825   1.89188
   A59        1.94663  -0.00012  -0.00138  -0.00511  -0.00650   1.94013
   A60        1.91687   0.00004  -0.00050  -0.00050  -0.00100   1.91587
   A61        1.94563   0.00008   0.00088   0.00205   0.00294   1.94856
   A62        1.88828  -0.00002   0.00044  -0.00049  -0.00006   1.88821
   A63        1.88594   0.00004   0.00041   0.00217   0.00259   1.88853
   A64        1.87822  -0.00003   0.00020   0.00208   0.00228   1.88050
   A65        2.05916  -0.00235   0.00528   0.00000   0.00526   2.06442
   A66        2.14126   0.00350  -0.00483   0.00069  -0.00417   2.13710
   A67        2.08257  -0.00116  -0.00049  -0.00084  -0.00135   2.08123
   A68        2.10265   0.00051  -0.00008  -0.00083  -0.00091   2.10174
   A69        2.08718   0.00006  -0.00177   0.00369   0.00192   2.08909
   A70        2.09333  -0.00057   0.00185  -0.00287  -0.00102   2.09231
   A71        2.09619   0.00047   0.00058   0.00182   0.00240   2.09859
   A72        2.10713   0.00088  -0.00040   0.00236   0.00196   2.10909
   A73        2.07976  -0.00135  -0.00018  -0.00419  -0.00437   2.07539
   A74        2.09320   0.00016   0.00014   0.00117   0.00130   2.09451
   A75        2.08959  -0.00003  -0.00017  -0.00011  -0.00028   2.08931
   A76        2.10039  -0.00012   0.00003  -0.00106  -0.00102   2.09937
   A77        2.09881   0.00019   0.00018  -0.00095  -0.00077   2.09804
   A78        2.08686  -0.00017   0.00017  -0.00028  -0.00011   2.08676
   A79        2.09750  -0.00002  -0.00034   0.00122   0.00088   2.09839
   A80        2.09284  -0.00017  -0.00029  -0.00043  -0.00072   2.09212
   A81        2.09462   0.00018  -0.00024   0.00085   0.00061   2.09523
   A82        2.09571  -0.00001   0.00053  -0.00043   0.00010   2.09581
    D1       -0.01465  -0.00029  -0.00421  -0.00212  -0.00640  -0.02105
    D2        3.13214  -0.00022  -0.00146  -0.00060  -0.00207   3.13008
    D3        3.13484  -0.00002  -0.00572  -0.00355  -0.00936   3.12548
    D4       -0.00156   0.00005  -0.00297  -0.00202  -0.00503  -0.00658
    D5        0.03539   0.00055  -0.00114  -0.00400  -0.00511   0.03028
    D6       -3.11452  -0.00009  -0.00125   0.00836   0.00690  -3.10761
    D7       -3.11409   0.00028   0.00037  -0.00255  -0.00213  -3.11623
    D8        0.01919  -0.00036   0.00026   0.00980   0.00987   0.02906
    D9       -0.01414  -0.00014   0.00392   0.00364   0.00757  -0.00656
   D10       -3.13306   0.00015   0.00320   0.00315   0.00640  -3.12665
   D11        3.12222  -0.00021   0.00114   0.00210   0.00320   3.12542
   D12        0.00330   0.00008   0.00043   0.00161   0.00203   0.00533
   D13        0.02306   0.00030   0.00186   0.00093   0.00286   0.02592
   D14       -3.10840   0.00055  -0.00263   0.00049  -0.00210  -3.11050
   D15       -3.14102   0.00001   0.00259   0.00141   0.00403  -3.13699
   D16        0.01070   0.00026  -0.00191   0.00097  -0.00093   0.00977
   D17       -0.00289  -0.00003  -0.00708  -0.00680  -0.01396  -0.01685
   D18        3.10444   0.00115  -0.01156  -0.01315  -0.02460   3.07984
   D19        3.12859  -0.00028  -0.00261  -0.00631  -0.00899   3.11960
   D20       -0.04727   0.00090  -0.00710  -0.01266  -0.01963  -0.06690
   D21       -0.02648  -0.00039   0.00685   0.00844   0.01528  -0.01120
   D22        3.12388   0.00030   0.00708  -0.00459   0.00255   3.12644
   D23       -3.13176  -0.00160   0.01179   0.01557   0.02739  -3.10437
   D24        0.01860  -0.00091   0.01202   0.00254   0.01466   0.03327
   D25        2.55171   0.00037   0.03110   0.03696   0.06852   2.62024
   D26       -0.62611   0.00160   0.02620   0.03004   0.05672  -0.56938
   D27       -2.50817  -0.00065  -0.04655  -0.05462  -0.10140  -2.60956
   D28        1.71465  -0.00505  -0.06000  -0.05854  -0.11856   1.59609
   D29        0.62511  -0.00131  -0.04672  -0.04228  -0.08935   0.53576
   D30       -1.43525  -0.00571  -0.06017  -0.04620  -0.10652  -1.54177
   D31       -0.65899   0.00179   0.04728   0.05153   0.09919  -0.55980
   D32        2.49014   0.00085   0.03797   0.03822   0.07632   2.56646
   D33        1.34654   0.00376   0.05736   0.02454   0.08265   1.42919
   D34       -1.78751   0.00282   0.04806   0.01124   0.05978  -1.72774
   D35        0.84022  -0.00063   0.03635   0.02427   0.05944   0.89966
   D36       -1.15009   0.00044   0.03143   0.03915   0.06954  -1.08055
   D37       -3.07984   0.00170   0.02553   0.03406   0.05839  -3.02145
   D38       -1.12621  -0.00056   0.02006   0.01877   0.03993  -1.08628
   D39       -3.11652   0.00051   0.01514   0.03365   0.05003  -3.06649
   D40        1.23692   0.00178   0.00924   0.02856   0.03888   1.27581
   D41        0.04609   0.00000  -0.01210  -0.02256  -0.03492   0.01117
   D42       -3.08535  -0.00063  -0.01263  -0.01374  -0.02683  -3.11218
   D43       -3.10345   0.00099  -0.00247  -0.00855  -0.01075  -3.11419
   D44        0.04830   0.00036  -0.00300   0.00028  -0.00266   0.04564
   D45        3.08118   0.00046   0.00775   0.01097   0.01851   3.09969
   D46       -0.03008   0.00049   0.00872   0.00382   0.01240  -0.01768
   D47       -0.05288  -0.00049  -0.00175  -0.00236  -0.00416  -0.05704
   D48        3.11904  -0.00046  -0.00078  -0.00951  -0.01026   3.10878
   D49        0.59231  -0.00128  -0.02561  -0.02079  -0.04690   0.54541
   D50       -2.55939  -0.00064  -0.02506  -0.02954  -0.05488  -2.61427
   D51       -0.00566  -0.00003   0.00452  -0.00015   0.00435  -0.00131
   D52       -3.12648   0.00006   0.00426  -0.00272   0.00159  -3.12489
   D53       -3.13770  -0.00062   0.00392   0.00811   0.01176  -3.12594
   D54        0.02467  -0.00054   0.00366   0.00554   0.00900   0.03367
   D55       -0.03176  -0.00020  -0.00151   0.00199   0.00047  -0.03129
   D56        3.13798   0.00001  -0.00165   0.00134  -0.00028   3.13771
   D57        3.08899  -0.00028  -0.00124   0.00458   0.00325   3.09224
   D58       -0.02444  -0.00007  -0.00139   0.00394   0.00250  -0.02195
   D59        0.02734   0.00007  -0.00326  -0.00410  -0.00732   0.02002
   D60       -3.11648   0.00024  -0.00076   0.00140   0.00065  -3.11582
   D61        3.14055  -0.00014  -0.00313  -0.00346  -0.00659   3.13396
   D62       -0.00327   0.00003  -0.00063   0.00204   0.00139  -0.00188
   D63        0.01441   0.00029   0.00479   0.00426   0.00904   0.02345
   D64        3.12554   0.00026   0.00379   0.01147   0.01518   3.14072
   D65       -3.12497   0.00012   0.00231  -0.00121   0.00113  -3.12384
   D66       -0.01384   0.00009   0.00131   0.00600   0.00727  -0.00657
   D67       -0.71220   0.00080   0.00343  -0.00955  -0.00615  -0.71835
   D68        1.16060  -0.00001   0.00660  -0.03038  -0.02396   1.13665
   D69       -2.98981  -0.00104   0.01638  -0.01861  -0.00236  -2.99217
   D70        1.56726   0.00096  -0.02858  -0.00168  -0.03014   1.53712
   D71       -2.84312   0.00015  -0.02541  -0.02252  -0.04795  -2.89107
   D72       -0.71035  -0.00088  -0.01563  -0.01075  -0.02636  -0.73671
   D73       -2.62554   0.00103  -0.02087   0.00738  -0.01334  -2.63888
   D74       -0.75274   0.00022  -0.01771  -0.01345  -0.03115  -0.78389
   D75        1.38004  -0.00081  -0.00792  -0.00168  -0.00956   1.37048
   D76       -2.87653   0.00026  -0.05210  -0.01640  -0.06838  -2.94491
   D77       -0.72325   0.00026  -0.04993  -0.00783  -0.05763  -0.78089
   D78        1.39957  -0.00055  -0.05490  -0.02716  -0.08195   1.31762
   D79        1.13959   0.00026  -0.02050  -0.02270  -0.04330   1.09630
   D80       -2.99032   0.00026  -0.01833  -0.01413  -0.03255  -3.02287
   D81       -0.86749  -0.00056  -0.02330  -0.03346  -0.05687  -0.92436
   D82       -0.90592  -0.00110  -0.02634  -0.04111  -0.06746  -0.97337
   D83        1.24736  -0.00110  -0.02417  -0.03254  -0.05671   1.19065
   D84       -2.91300  -0.00192  -0.02913  -0.05187  -0.08103  -2.99403
   D85        1.89641  -0.00169   0.01081  -0.00189   0.00906   1.90547
   D86       -1.22402  -0.00147   0.01357   0.00651   0.02023  -1.20379
   D87       -2.01756   0.00123  -0.01870  -0.00444  -0.02328  -2.04084
   D88        1.14519   0.00146  -0.01594   0.00396  -0.01211   1.13308
   D89        0.11620   0.00003  -0.00536   0.00255  -0.00283   0.11338
   D90       -3.00423   0.00025  -0.00260   0.01095   0.00834  -2.99589
   D91        1.14087  -0.00008  -0.02753  -0.08335  -0.11085   1.03002
   D92       -3.04904  -0.00015  -0.02820  -0.08758  -0.11574   3.11840
   D93       -0.96898  -0.00011  -0.02772  -0.08401  -0.11168  -1.08066
   D94       -2.99596  -0.00024  -0.02320  -0.07802  -0.10121  -3.09717
   D95       -0.90269  -0.00031  -0.02386  -0.08225  -0.10610  -1.00878
   D96        1.17738  -0.00027  -0.02338  -0.07868  -0.10204   1.07534
   D97       -0.96478  -0.00051  -0.01999  -0.07861  -0.09866  -1.06345
   D98        1.12849  -0.00058  -0.02066  -0.08284  -0.10355   1.02494
   D99       -3.07463  -0.00054  -0.02017  -0.07927  -0.09949   3.10906
   D100      -3.13221   0.00002   0.00234   0.00244   0.00483  -3.12738
   D101       0.01789   0.00004   0.00319   0.00351   0.00674   0.02464
   D102      -0.01104  -0.00014  -0.00036  -0.00566  -0.00602  -0.01706
   D103       3.13906  -0.00011   0.00048  -0.00458  -0.00410   3.13496
   D104       3.12105  -0.00007  -0.00017  -0.00394  -0.00405   3.11699
   D105      -0.00458  -0.00012   0.00025  -0.00384  -0.00355  -0.00813
   D106       0.00089   0.00017   0.00259   0.00456   0.00714   0.00803
   D107      -3.12474   0.00012   0.00300   0.00466   0.00765  -3.11710
   D108       0.00915   0.00003  -0.00151   0.00309   0.00159   0.01074
   D109      -3.13221   0.00004  -0.00043   0.00117   0.00075  -3.13146
   D110      -3.14098   0.00001  -0.00237   0.00204  -0.00031  -3.14129
   D111       0.00085   0.00001  -0.00129   0.00012  -0.00116  -0.00031
   D112       0.01115  -0.00009  -0.00294  -0.00091  -0.00385   0.00730
   D113      -3.13400  -0.00009  -0.00163  -0.00170  -0.00334  -3.13733
   D114       3.13704  -0.00002  -0.00335  -0.00095  -0.00429   3.13275
   D115      -0.00811  -0.00001  -0.00204  -0.00174  -0.00378  -0.01189
   D116       0.00295   0.00006   0.00116   0.00061   0.00177   0.00472
   D117       3.13737   0.00002   0.00145  -0.00065   0.00079   3.13816
   D118      -3.13888   0.00005   0.00007   0.00254   0.00262  -3.13626
   D119      -0.00446   0.00001   0.00036   0.00128   0.00164  -0.00282
   D120      -0.01310  -0.00002   0.00106  -0.00169  -0.00064  -0.01373
   D121       3.13567   0.00001   0.00079  -0.00043   0.00034   3.13602
   D122       3.13208  -0.00003  -0.00026  -0.00089  -0.00115   3.13093
   D123      -0.00234   0.00001  -0.00053   0.00036  -0.00017  -0.00251
         Item               Value     Threshold  Converged?
 Maximum Force            0.005707     0.000450     NO 
 RMS     Force            0.001065     0.000300     NO 
 Maximum Displacement     0.449052     0.001800     NO 
 RMS     Displacement     0.100826     0.001200     NO 
 Predicted change in Energy=-1.689638D-03
 GradGradGradGradGradGradGradGradGradGradGradGradGradGradGradGradGradGrad

                          Input orientation:                          
 ---------------------------------------------------------------------
 Center     Atomic      Atomic             Coordinates (Angstroms)
 Number     Number       Type             X           Y           Z
 ---------------------------------------------------------------------
      1          6           0        2.365698   -1.332893   -2.206880
      2          6           0        3.320269   -2.341209   -2.188313
      3          6           0        4.028389   -2.598982   -1.014879
      4          6           0        3.796823   -1.853568    0.137137
      5          6           0        2.824046   -0.850669    0.143512
      6          6           0        2.114656   -0.610766   -1.038552
      7         16           0        0.841932    0.616917   -1.152465
      8          6           0        1.319108    1.877117   -0.005873
      9          6           0        2.016055    1.601979    1.174995
     10         16           0        2.527959   -0.016201    1.678184
     11          6           0        2.314336    2.664835    2.030454
     12          6           0        1.923750    3.959733    1.703611
     13          6           0        1.263430    4.225346    0.504600
     14          6           0        0.970721    3.182309   -0.363438
     15          1           0        0.982019    5.238943    0.242878
     16          1           0        0.456622    3.372048   -1.300101
     17          1           0        2.867860    2.480110    2.945432
     18          1           0        2.162010    4.770915    2.383481
     19          1           0        1.816502   -1.109803   -3.116337
     20          1           0        4.375685   -2.045912    1.035158
     21          1           0        3.514946   -2.914909   -3.087472
     22          1           0        4.785150   -3.376084   -0.997974
     23          6           0       -0.690155   -1.025670    0.689600
     24          1           0        0.263785   -1.547875    0.776237
     25          6           0       -0.747179   -0.266269   -0.641043
     26          1           0       -0.736276   -1.001580   -1.453734
     27          6           0       -1.025214   -0.265059    1.963151
     28          1           0       -2.063270    0.076887    1.922535
     29          6           0       -0.779459   -1.065707    3.236806
     30          1           0        0.267601   -1.376379    3.312483
     31          1           0       -1.017628   -0.453097    4.110479
     32          1           0       -1.405679   -1.961909    3.277231
     33          1           0       -0.398830    0.633293    1.993201
     34          6           0       -1.896713    0.684009   -0.882248
     35          6           0       -2.777564    0.405841   -1.933490
     36          6           0       -2.085671    1.842651   -0.120283
     37          6           0       -3.842230    1.260697   -2.206101
     38          1           0       -2.633938   -0.488868   -2.534003
     39          6           0       -3.144413    2.701584   -0.401266
     40          1           0       -1.406134    2.094853    0.684905
     41          6           0       -4.028666    2.408905   -1.437948
     42          1           0       -4.523856    1.028845   -3.018193
     43          1           0       -3.278313    3.599177    0.194160
     44          1           0       -4.856652    3.077539   -1.651936
     45         35           0       -1.992073   -2.499196    0.473984
 ---------------------------------------------------------------------
                    Distance matrix (angstroms):
                    1          2          3          4          5
     1  C    0.000000
     2  C    1.388615   0.000000
     3  C    2.405908   1.394571   0.000000
     4  C    2.795289   2.423348   1.391548   0.000000
     5  C    2.442737   2.811646   2.418452   1.397190   0.000000
     6  C    1.396238   2.402059   2.759699   2.399268   1.399308
     7  S    2.689872   3.995703   4.529288   4.061742   2.786062
     8  C    4.030378   5.153830   5.328580   4.480796   3.118970
     9  C    4.491414   5.344300   5.147146   4.023566   2.780699
    10  S    4.105329   4.580744   4.021770   2.713071   1.771785
    11  C    5.825759   6.623471   6.318212   5.118435   4.022328
    12  C    6.595388   7.536525   7.405163   6.305292   5.136576
    13  C    6.281810   7.389317   7.518329   6.595931   5.322766
    14  C    5.072602   6.273739   6.572446   5.796334   4.467296
    15  H    7.148769   8.296795   8.502670   7.631383   6.362886
    16  H    5.157837   6.452186   6.963625   6.366291   5.051738
    17  H    6.429423   7.057275   6.544316   5.246928   4.352788
    18  H    7.639985   8.533767   8.327521   7.183484   6.087525
    19  H    1.085586   2.153812   3.395029   3.880715   3.421829
    20  H    3.880626   3.404683   2.151547   1.085596   2.152027
    21  H    2.144525   1.084213   2.158489   3.406465   3.895855
    22  H    3.389666   2.152615   1.084832   2.140870   3.395091
    23  C    4.221637   5.108475   5.257872   4.596042   3.560680
    24  H    3.655577   4.331284   4.299438   3.603366   2.727888
    25  C    3.644109   4.821157   5.327978   4.875760   3.702796
    26  H    3.209242   4.334716   5.044434   4.879112   3.905107
    27  C    5.479754   6.358323   6.313062   5.395342   4.297769
    28  H    6.217339   7.192270   7.273031   6.423005   5.283099
    29  C    6.292625   6.918569   6.598725   5.583102   4.753942
    30  H    5.904852   6.364623   5.862111   4.771366   4.105381
    31  H    7.220108   7.877632   7.505758   6.397476   5.536547
    32  H    6.685389   7.235373   6.953932   6.077660   5.380114
    33  H    5.398998   6.337540   6.252712   5.218520   4.001302
    34  C    4.898029   6.170466   6.775135   6.316232   5.068825
    35  C    5.436090   6.692890   7.496252   7.253618   6.104980
    36  C    5.852577   7.141822   7.609871   6.952124   5.606147
    37  C    6.727932   8.017196   8.846625   8.575811   7.376841
    38  H    5.080920   6.245258   7.151707   7.095920   6.090121
    39  C    7.063891   8.391389   8.939889   8.319858   6.966906
    40  H    5.859912   7.090339   7.379390   6.554451   5.183013
    41  C    7.448502   8.782566   9.496002   9.049190   7.751483
    42  H    7.328164   8.577660   9.503436   9.354042   8.217093
    43  H    7.870525   9.192696   9.657477   8.932706   7.552648
    44  H    8.480696   9.824081  10.562797  10.119250   8.811786
    45  Br   5.247615   5.944220   6.202631   5.834519   5.101162
                    6          7          8          9         10
     6  C    0.000000
     7  S    1.772007   0.000000
     8  C    2.808716   1.769315   0.000000
     9  C    3.131414   2.786751   1.398529   0.000000
    10  S    2.811580   3.355011   2.807494   1.770241   0.000000
    11  C    4.493132   4.061147   2.399501   1.396584   2.712505
    12  C    5.333419   4.527904   2.761379   2.418049   4.021662
    13  C    5.147221   3.993030   2.403718   2.810325   4.578980
    14  C    4.018929   2.687078   1.397410   2.440685   4.101668
    15  H    6.094590   4.830086   3.387828   3.894301   5.662735
    16  H    4.322071   2.785859   2.157250   3.419221   4.963955
    17  H    5.098329   4.936460   3.387098   2.152007   2.820110
    18  H    6.377699   5.612595   3.846240   3.394687   4.852612
    19  H    2.157574   2.790724   4.340977   5.080266   4.968860
    20  H    3.387059   4.935966   5.081000   4.346782   2.819095
    21  H    3.386437   4.833534   6.105855   6.388863   5.664638
    22  H    3.844499   5.613991   6.371329   6.096785   4.852375
    23  C    3.320484   2.904924   3.598192   3.803119   3.514624
    24  H    2.756330   2.956429   3.668238   3.626436   2.878544
    25  C    2.909775   1.888609   3.044188   3.797868   4.020930
    26  H    2.907391   2.280578   3.822015   4.611296   4.629807
    27  C    4.357581   3.737804   3.736551   3.654632   3.573258
    28  H    5.166814   4.264676   4.289529   4.418779   4.598669
    29  C    5.182814   4.972508   4.855838   4.379785   3.803917
    30  H    4.788452   4.923297   4.764702   4.061596   3.103262
    31  H    6.028978   5.683439   5.275849   4.695065   4.321820
    32  H    5.730997   5.596813   5.739456   5.369261   4.670786
    33  H    4.129990   3.381564   2.914567   2.727541   3.014493
    34  C    4.218051   2.752761   3.540204   4.514938   5.159828
    35  C    5.076240   3.708814   4.760575   5.837139   6.432020
    36  C    4.950275   3.337467   3.406875   4.308111   5.289178
    37  C    6.352168   4.844169   5.644500   6.772576   7.569508
    38  H    4.979997   3.900395   5.255083   6.304819   6.679155
    39  C    6.247847   4.560820   4.556215   5.506737   6.624671
    40  H    4.763049   3.257917   2.819844   3.492060   4.573865
    41  C    6.856991   5.197638   5.561683   6.634549   7.653806
    42  H    7.118788   5.695815   6.628262   7.789848   8.536754
    43  H    6.951785   5.261530   4.913429   5.742924   6.999006
    44  H    7.910687   6.227198   6.503118   7.576471   8.671413
    45  Br   4.766461   4.515206   5.508747   5.777208   5.295852
                   11         12         13         14         15
    11  C    0.000000
    12  C    1.391455   0.000000
    13  C    2.422360   1.394345   0.000000
    14  C    2.793528   2.405273   1.388198   0.000000
    15  H    3.405368   2.158002   1.084006   2.144175   0.000000
    16  H    3.878640   3.394130   2.153138   1.085190   2.478330
    17  H    1.085217   2.150058   3.402602   3.878252   4.297831
    18  H    2.140889   1.084900   2.152971   3.389454   2.488696
    19  H    6.401967   6.995969   6.471544   5.168755   7.230993
    20  H    5.237452   6.521241   7.021132   6.394071   8.075505
    21  H    7.666040   8.529190   8.303947   7.146294   9.164728
    22  H    7.195068   8.324685   8.511286   7.613477   9.498537
    23  C    4.944156   5.719699   5.605701   4.644834   6.499315
    24  H    4.850231   5.826599   5.865421   4.916631   6.845526
    25  C    5.010103   5.521807   5.052687   3.862763   5.837705
    26  H    5.906640   6.454393   5.929136   4.648388   6.691424
    27  C    4.443129   5.158742   5.246808   4.613147   6.105928
    28  H    5.086507   5.569627   5.503379   4.906569   6.224295
    29  C    4.994376   5.908729   6.295521   5.836997   7.198265
    30  H    4.707879   5.814240   6.344699   5.898170   7.327711
    31  H    5.014976   5.823898   6.331936   6.098003   7.166327
    32  H    6.066277   6.973322   7.286546   6.735335   8.170720
    33  H    3.389663   4.067363   4.228697   3.731876   5.116872
    34  C    5.490031   5.658000   4.944787   3.838339   5.504582
    35  C    6.836910   6.925387   6.071452   4.921735   6.498454
    36  C    4.966056   4.887134   4.157426   3.345944   4.591013
    37  C    7.604164   7.471088   6.496523   5.500227   6.715453
    38  H    7.434079   7.649833   6.829817   5.584126   7.320794
    39  C    5.975997   5.630250   4.750949   4.143290   4.886772
    40  H    3.997158   3.950147   3.420246   2.816207   3.972903
    41  C    7.233877   6.906932   5.922772   5.171711   5.995102
    42  H    8.655990   8.512176   7.491353   6.471129   7.659906
    43  H    5.960092   5.428619   4.595203   4.305692   4.565264
    44  H    8.071765   7.616548   6.589652   5.969044   6.507847
    45  Br   6.901809   7.652673   7.471191   6.462114   8.293215
                   16         17         18         19         20
    16  H    0.000000
    17  H    4.963282   0.000000
    18  H    4.293477   2.462072   0.000000
    19  H    5.023443   7.123052   8.059169   0.000000
    20  H    7.082851   5.138828   7.292973   4.965947   0.000000
    21  H    7.216223   8.119167   9.530669   2.478699   4.300245
    22  H    8.022763   7.315837   9.202646   4.293759   2.463868
    23  C    4.961243   5.480761   6.678658   4.558022   5.179096
    24  H    5.343596   5.264151   6.790700   4.213665   4.150036
    25  C    3.888553   5.785664   6.556245   3.662116   5.676311
    26  H    4.535993   6.668180   7.513054   3.048382   5.780775
    27  C    5.106193   4.863831   5.974622   5.881338   5.762145
    28  H    5.252935   5.580130   6.332406   6.469242   6.837679
    29  C    6.465686   5.095161   6.591401   6.863191   5.690656
    30  H    6.622630   4.665682   6.499312   6.618148   4.744558
    31  H    6.788190   5.005803   6.354756   7.790406   6.409562
    32  H    7.271261   6.172906   7.671904   7.210150   6.201461
    33  H    4.367884   3.871530   4.881612   5.835534   5.558055
    34  C    3.596991   6.370108   6.621255   4.690083   7.104357
    35  C    4.433906   7.744500   7.879689   4.980135   8.123603
    36  C    3.192849   5.860242   5.734663   5.737620   7.629226
    37  C    4.874297   8.546963   8.332874   6.202342   9.432579
    38  H    5.097132   8.313172   8.651479   4.531125   8.018610
    39  C    3.771588   6.884538   6.339958   6.819748   9.008546
    40  H    3.006881   4.850302   4.772643   5.924917   7.120255
    41  C    4.589603   8.171974   7.648979   7.025972   9.828263
    42  H    5.766073   9.607729   9.374538   6.692054  10.251127
    43  H    4.029162   6.826218   5.980235   7.687069   9.547670
    44  H    5.333049   9.008929   8.271260   8.013070  10.895241
    45  Br   6.604165   7.383799   8.588195   5.415355   6.408488
                   21         22         23         24         25
    21  H    0.000000
    22  H    2.488394   0.000000
    23  C    5.959729   6.192844   0.000000
    24  H    5.231355   5.189693   1.090966   0.000000
    25  C    5.582653   6.356494   1.533151   2.161769   0.000000
    26  H    4.939920   6.027614   2.143966   2.504263   1.096024
    27  C    7.289962   7.225445   1.520765   2.171612   2.618994
    28  H    8.072639   8.206902   2.149699   3.060888   2.902031
    29  C    7.864983   7.364515   2.549086   2.715741   3.959527
    30  H    7.339737   6.556455   2.814216   2.542040   4.229951
    31  H    8.855238   8.265130   3.483890   3.736004   4.762877
    32  H    8.101247   7.655301   2.843300   3.035376   4.319918
    33  H    7.329434   7.203879   2.129883   2.584096   2.805316
    34  C    6.863037   7.819529   2.617153   3.521311   1.510840
    35  C    7.207963   8.507219   3.645147   4.517680   2.498923
    36  C    7.924992   8.672584   3.290994   4.221299   2.551528
    37  C    8.505324   9.868687   4.852642   5.800154   3.789508
    38  H    6.633308   8.107914   3.802376   4.525040   2.681923
    39  C    9.116345  10.008600   4.594104   5.573171   3.822613
    40  H    7.971547   8.431798   3.201610   4.008296   2.786979
    41  C    9.379232  10.551920   5.241032   6.243706   4.308105
    42  H    8.954347  10.494869   5.715420   6.630136   4.646660
    43  H    9.967487  10.728229   5.322897   6.275143   4.695304
    44  H   10.394895  11.620725   6.299112   7.315009   5.393582
    45  Br   6.571457   6.990446   1.978070   2.466833   2.789087
                   26         27         28         29         30
    26  H    0.000000
    27  C    3.507286   0.000000
    28  H    3.784600   1.093681   0.000000
    29  C    4.691178   1.524346   2.163562   0.000000
    30  H    4.885189   2.174189   3.078457   1.094797   0.000000
    31  H    5.598255   2.155558   2.482206   1.093306   1.772304
    32  H    4.873641   2.179647   2.534624   1.094058   1.773120
    33  H    3.829888   1.095580   1.756400   2.139634   2.494678
    34  C    2.124717   3.123545   2.874569   4.612631   5.150264
    35  C    2.525442   4.324887   3.935397   5.734966   6.322149
    36  C    3.418861   3.147652   2.700283   4.629771   5.261552
    37  C    3.915470   5.257963   4.648843   6.664680   7.368830
    38  H    2.242984   4.781472   4.528407   6.088848   6.586957
    39  C    4.540951   4.345394   3.668508   5.746395   6.485642
    40  H    3.822353   2.710756   2.456775   4.110238   4.664226
    41  C    4.740410   5.266715   4.538054   6.669602   7.439952
    42  H    4.573393   6.223221   5.601027   7.585029   8.295820
    43  H    5.508582   4.810209   4.107327   6.104352   6.859563
    44  H    5.801379   6.238729   5.439094   7.595379   8.410756
    45  Br   2.745174   2.853734   2.956276   3.340435   3.797884
                   31         32         33         34         35
    31  H    0.000000
    32  H    1.766748   0.000000
    33  H    2.458866   3.065543   0.000000
    34  C    5.195490   4.954116   3.242596   0.000000
    35  C    6.353322   5.885569   4.596630   1.399423   0.000000
    36  C    4.930570   5.145889   2.962228   1.399553   2.414717
    37  C    7.128439   6.810940   5.466697   2.422848   1.392340
    38  H    6.838338   6.119551   5.172091   2.155791   1.087083
    39  C    5.901785   6.188918   4.189215   2.420477   2.784371
    40  H    4.286903   4.814299   2.205098   2.164975   3.404346
    41  C    6.931265   6.943845   5.301065   2.798087   2.413106
    42  H    8.081320   7.635444   6.502797   3.403389   2.148081
    43  H    6.071999   6.628557   4.508264   3.400835   3.869759
    44  H    7.772317   7.848690   6.255681   3.883638   3.397035
    45  Br   4.284875   2.913886   3.828698   3.461394   3.853851
                   36         37         38         39         40
    36  C    0.000000
    37  C    2.788334   0.000000
    38  H    3.400386   2.151387   0.000000
    39  C    1.391995   2.412579   3.871452   0.000000
    40  H    1.083376   3.871472   4.306331   2.137640   0.000000
    41  C    2.414977   1.393987   3.397601   1.393655   3.388629
    42  H    3.873617   1.085293   2.471778   3.398415   4.956763
    43  H    2.146311   3.398197   4.956835   1.085419   2.451302
    44  H    3.398418   2.153385   4.293921   2.153435   4.281656
    45  Br   4.383326   4.974207   3.674424   5.398339   4.636065
                   41         42         43         44         45
    41  C    0.000000
    42  H    2.155679   0.000000
    43  H    2.154890   4.298510   0.000000
    44  H    1.085552   2.484865   2.484217   0.000000
    45  Br   5.647358   5.572459   6.238819   6.620069   0.000000
 Stoichiometry    C22H20BrS2(1+)
 Framework group  C1[X(C22H20BrS2)]
 Deg. of freedom   129
 Full point group                 C1      NOp   1
 Largest Abelian subgroup         C1      NOp   1
 Largest concise Abelian subgroup C1      NOp   1
                         Standard orientation:                         
 ---------------------------------------------------------------------
 Center     Atomic      Atomic             Coordinates (Angstroms)
 Number     Number       Type             X           Y           Z
 ---------------------------------------------------------------------
      1          6           0        2.166862   -1.296487   -2.414671
      2          6           0        3.267376   -2.143039   -2.436400
      3          6           0        4.138355   -2.169959   -1.347594
      4          6           0        3.923908   -1.353433   -0.241383
      5          6           0        2.809302   -0.512378   -0.192193
      6          6           0        1.938967   -0.504107   -1.287872
      7         16           0        0.480216    0.500688   -1.337269
      8          6           0        0.876694    1.929114   -0.371412
      9          6           0        1.740383    1.884206    0.727637
     10         16           0        2.561369    0.421319    1.293055
     11          6           0        1.959807    3.061878    1.445541
     12          6           0        1.330253    4.243144    1.065517
     13          6           0        0.501909    4.282314   -0.055425
     14          6           0        0.283296    3.123675   -0.788131
     15          1           0        0.032281    5.210006   -0.361866
     16          1           0       -0.359231    3.137074   -1.662554
     17          1           0        2.637666    3.057095    2.292997
     18          1           0        1.511228    5.146314    1.638700
     19          1           0        1.487690   -1.252761   -3.260431
     20          1           0        4.625876   -1.363651    0.586661
     21          1           0        3.447106   -2.770288   -3.302295
     22          1           0        5.007473   -2.818964   -1.364516
     23          6           0       -0.543820   -1.155177    0.818663
     24          1           0        0.485451   -1.516815    0.823778
     25          6           0       -0.875754   -0.553514   -0.551874
     26          1           0       -0.840084   -1.358358   -1.294991
     27          6           0       -0.848139   -0.326748    2.057138
     28          1           0       -1.925447   -0.150256    2.123441
     29          6           0       -0.331140   -0.946530    3.350278
     30          1           0        0.753988   -1.087320    3.314841
     31          1           0       -0.562718   -0.290153    4.193403
     32          1           0       -0.795573   -1.917538    3.546260
     33          1           0       -0.375765    0.653632    1.930586
     34          6           0       -2.183661    0.183893   -0.719940
     35          6           0       -3.123327   -0.329562   -1.620927
     36          6           0       -2.468036    1.373130   -0.039063
     37          6           0       -4.336271    0.323508   -1.823104
     38          1           0       -2.907372   -1.249484   -2.158380
     39          6           0       -3.676797    2.030239   -0.250622
     40          1           0       -1.749865    1.805624    0.647146
     41          6           0       -4.615776    1.503498   -1.135572
     42          1           0       -5.060570   -0.089996   -2.517558
     43          1           0       -3.884272    2.953932    0.280302
     44          1           0       -5.559921    2.014938   -1.295079
     45         35           0       -1.606847   -2.821461    0.897584
 ---------------------------------------------------------------------
 Rotational constants (GHZ):           0.1944971           0.1609581           0.1222461
 Standard basis: 6-31+G(d,p) (6D, 7F)
 There are   598 symmetry adapted cartesian basis functions of A   symmetry.
 There are   598 symmetry adapted basis functions of A   symmetry.
   598 basis functions,  1043 primitive gaussians,   598 cartesian basis functions
   109 alpha electrons      109 beta electrons
       nuclear repulsion energy      3088.8704650283 Hartrees.
 NAtoms=   45 NActive=   45 NUniq=   45 SFac= 1.00D+00 NAtFMM=   60 NAOKFM=F Big=F
 Integral buffers will be    131072 words long.
 Raffenetti 2 integral format.
 Two-electron integral symmetry is turned on.
 Nuclear repulsion after empirical dispersion term =     3088.8275640057 Hartrees.
 ------------------------------------------------------------------------------
 Polarizable Continuum Model (PCM)
 =================================
 Model                : PCM.
 Atomic radii         : SMD-Coulomb.
 Polarization charges : Total charges.
 Charge compensation  : None.
 Solution method      : Matrix inversion.
 Cavity type          : VdW (van der Waals Surface) (Alpha=1.000).
 Cavity algorithm     : GePol (No added spheres)
                        Default sphere list used, NSphG=   45.
                        Lebedev-Laikov grids with approx.  5.0 points / Ang**2.
                        Smoothing algorithm: York/Karplus (Gamma=1.0000).
                        Polarization charges: spherical gaussians, with
                                              point-specific exponents (IZeta= 3).
                        Self-potential: point-specific (ISelfS= 7).
                        Self-field    : sphere-specific E.n sum rule (ISelfD= 2).
 1st derivatives      : Analytical E(r).r(x)/FMM algorithm (CHGder, D1EAlg=3).
                        Cavity 1st derivative terms included.
 Solvent              : Dichloromethane, Eps=   8.930000 Eps(inf)=   2.028346
 ------------------------------------------------------------------------------
 ------------------------------------------------------------------------------
 Atomic radii for non-electrostatic terms: SMD-CDS.
 ------------------------------------------------------------------------------
 Nuclear repulsion after PCM non-electrostatic terms =     3088.8118195868 Hartrees.
 One-electron integrals computed using PRISM.
 NBasis=   598 RedAO= T EigKep=  1.02D-06  NBF=   598
 NBsUse=   595 1.00D-06 EigRej=  9.75D-07 NBFU=   595
 Initial guess from the checkpoint file:  "/home/osl/gaussian/scratch/Gau-1293144.chk"
 B after Tr=     0.000000    0.000000    0.000000
         Rot=    0.999675    0.018016   -0.017978    0.001480 Ang=   2.92 deg.
 ExpMin= 3.50D-02 ExpMax= 5.74D+05 ExpMxC= 5.74D+03 IAcc=3 IRadAn=         5 AccDes= 0.00D+00
 Harris functional with IExCor= 4639 and IRadAn=       5 diagonalized for initial guess.
 HarFok:  IExCor= 4639 AccDes= 0.00D+00 IRadAn=         5 IDoV= 1 UseB2=F ITyADJ=14
 ICtDFT=  3500011 ScaDFX=  1.000000  1.000000  1.000000  1.000000
 FoFCou: FMM=F IPFlag=           0 FMFlag=      100000 FMFlg1=           0
         NFxFlg=           0 DoJE=T BraDBF=F KetDBF=T FulRan=T
         wScrn=  0.000000 ICntrl=       500 IOpCl=  0 I1Cent=   200000004 NGrid=           0
         NMat0=    1 NMatS0=      1 NMatT0=    0 NMatD0=    1 NMtDS0=    0 NMtDT0=    0
 Petite list used in FoFCou.
 Requested convergence on RMS density matrix=1.00D-08 within 128 cycles.
 Requested convergence on MAX density matrix=1.00D-06.
 Requested convergence on             energy=1.00D-06.
 No special actions if energy rises.
 Inv3:  Mode=1 IEnd=    32059083.
 Iteration    1 A*A^-1 deviation from unit magnitude is 4.33D-15 for    746.
 Iteration    1 A*A^-1 deviation from orthogonality  is 2.44D-15 for   1796    912.
 Iteration    1 A^-1*A deviation from unit magnitude is 4.22D-15 for    746.
 Iteration    1 A^-1*A deviation from orthogonality  is 3.29D-15 for   1420    384.
 Error on total polarization charges =  0.04994
 SCF Done:  E(RwB97XD) =  -4218.10521516     A.U. after   18 cycles
            NFock= 18  Conv=0.91D-08     -V/T= 2.0065
 SMD-CDS (non-electrostatic) energy       (kcal/mol) =      -9.88
 (included in total energy above)
 D1PCM: PCM CHGder 1st derivatives, ID1Alg=3 FixD1E=F DoIter=F DoCFld=F I1PDM=0.
 Calling FoFJK, ICntrl=      2127 FMM=F ISym2X=0 I1Cent= 0 IOpClX= 0 NMat=1 NMatS=1 NMatT=0.
 ***** Axes restored to original set *****
 -------------------------------------------------------------------
 Center     Atomic                   Forces (Hartrees/Bohr)
 Number     Number              X              Y              Z
 -------------------------------------------------------------------
      1        6           0.000451830   -0.000146252    0.000098585
      2        6           0.000034246    0.000048807    0.000386209
      3        6           0.000072423    0.000363309    0.000052869
      4        6          -0.000183960   -0.000137759   -0.000100305
      5        6          -0.000268710   -0.000308073   -0.000230853
      6        6          -0.000245806    0.000122667    0.001551128
      7       16           0.000136184    0.000674633   -0.003228920
      8        6          -0.000257237   -0.000462450    0.001363945
      9        6           0.000333482   -0.000015657    0.000222937
     10       16           0.001455732    0.000659116   -0.000481382
     11        6           0.000127232    0.000115769   -0.000294925
     12        6          -0.000275504   -0.000173721   -0.000178665
     13        6           0.000269217   -0.000229955    0.000206845
     14        6          -0.000143456   -0.000120105    0.000075344
     15        1          -0.000041685    0.000058728   -0.000061961
     16        1           0.000028624    0.000039050   -0.000233452
     17        1          -0.000030828   -0.000081264    0.000144183
     18        1           0.000014826    0.000024427   -0.000043246
     19        1           0.000043681   -0.000004312   -0.000350362
     20        1          -0.000029830   -0.000347887   -0.000149732
     21        1           0.000073762    0.000008688    0.000126420
     22        1          -0.000020534   -0.000057383    0.000039937
     23        6          -0.001297788   -0.001991321    0.000007085
     24        1          -0.000709998   -0.000051070    0.000028439
     25        6          -0.000274998    0.001002241   -0.000601960
     26        1           0.000471568    0.000069359    0.000978329
     27        6           0.000280527    0.000302445    0.000122879
     28        1           0.000120686   -0.000330345    0.000165831
     29        6          -0.000050456   -0.000220120    0.000310940
     30        1          -0.000032812   -0.000058048    0.000191739
     31        1           0.000331100    0.000073234    0.000059688
     32        1          -0.000010749    0.000202354    0.000203819
     33        1          -0.000053836    0.000205692    0.000074099
     34        6           0.000248771   -0.000202519    0.000272535
     35        6           0.000196012   -0.000251353    0.000175165
     36        6          -0.000345438    0.000974510   -0.000045177
     37        6           0.000359458   -0.000346126    0.000159738
     38        1           0.000116698    0.000372701   -0.000101732
     39        6          -0.000151744    0.000037748   -0.000186115
     40        1          -0.000846503    0.000426527    0.000274110
     41        6          -0.000009424   -0.000281136   -0.000160963
     42        1           0.000006441   -0.000013400    0.000010382
     43        1           0.000038262   -0.000026814    0.000005248
     44        1           0.000005910    0.000012631    0.000017642
     45       35           0.000064622    0.000062435   -0.000876320
 -------------------------------------------------------------------
 Cartesian Forces:  Max     0.003228920 RMS     0.000497633

 GradGradGradGradGradGradGradGradGradGradGradGradGradGradGradGradGradGrad
 Berny optimization.
 Using GEDIIS/GDIIS optimizer.
 FormGI is forming the generalized inverse of G from B-inverse, IUseBI=4.
 Internal  Forces:  Max     0.004130632 RMS     0.000573332
 Search for a local minimum.
 Step number   4 out of a maximum of  263
 All quantities printed in internal units (Hartrees-Bohrs-Radians)
 Mixed Optimization -- En-DIIS/RFO-DIIS
 Update second derivatives using D2CorX and points    3    4
 DE= -1.61D-03 DEPred=-1.69D-03 R= 9.51D-01
 TightC=F SS=  1.41D+00  RLast= 5.08D-01 DXNew= 1.4270D+00 1.5230D+00
 Trust test= 9.51D-01 RLast= 5.08D-01 DXMaxT set to 1.43D+00
 ITU=  1  1  1  0
 Use linear search instead of GDIIS.
     Eigenvalues ---    0.00170   0.00371   0.00732   0.00959   0.01189
     Eigenvalues ---    0.01238   0.01405   0.01555   0.01609   0.01773
     Eigenvalues ---    0.01793   0.01801   0.01861   0.01900   0.01931
     Eigenvalues ---    0.02133   0.02200   0.02255   0.02333   0.02364
     Eigenvalues ---    0.02419   0.02537   0.02568   0.02604   0.02619
     Eigenvalues ---    0.02764   0.02797   0.02815   0.02916   0.02940
     Eigenvalues ---    0.02980   0.03016   0.03113   0.03287   0.03666
     Eigenvalues ---    0.03924   0.04117   0.04481   0.04601   0.05099
     Eigenvalues ---    0.05727   0.07081   0.07226   0.08967   0.09311
     Eigenvalues ---    0.09687   0.10867   0.11052   0.11069   0.11282
     Eigenvalues ---    0.11619   0.11708   0.11773   0.11851   0.12223
     Eigenvalues ---    0.12326   0.12340   0.12380   0.12387   0.12539
     Eigenvalues ---    0.12549   0.12883   0.13309   0.13861   0.15206
     Eigenvalues ---    0.15819   0.15882   0.16680   0.16857   0.17717
     Eigenvalues ---    0.18072   0.18711   0.19188   0.19369   0.19413
     Eigenvalues ---    0.19557   0.19598   0.20146   0.20735   0.21974
     Eigenvalues ---    0.22589   0.22878   0.24797   0.24902   0.25447
     Eigenvalues ---    0.27208   0.27668   0.28033   0.29572   0.31205
     Eigenvalues ---    0.32338   0.33911   0.34378   0.34464   0.34501
     Eigenvalues ---    0.34814   0.34938   0.35019   0.36596   0.36663
     Eigenvalues ---    0.36686   0.36738   0.36776   0.36798   0.36875
     Eigenvalues ---    0.36901   0.36943   0.36967   0.37107   0.37131
     Eigenvalues ---    0.37165   0.37421   0.38043   0.41539   0.42112
     Eigenvalues ---    0.43055   0.43087   0.43926   0.46815   0.46895
     Eigenvalues ---    0.48250   0.48399   0.48587   0.49134   0.50697
     Eigenvalues ---    0.51980   0.52392   0.52847   0.75986
 RFO step:  Lambda=-6.08950397D-04 EMin= 1.70111936D-03
 Quartic linear search produced a step of  0.19364.
 Iteration  1 RMS(Cart)=  0.04705846 RMS(Int)=  0.00115054
 Iteration  2 RMS(Cart)=  0.00131401 RMS(Int)=  0.00009255
 Iteration  3 RMS(Cart)=  0.00000227 RMS(Int)=  0.00009254
 Iteration  4 RMS(Cart)=  0.00000000 RMS(Int)=  0.00009254
 Variable       Old X    -DE/DX   Delta X   Delta X   Delta X     New X
                                 (Linear)    (Quad)   (Total)
    R1        2.62410  -0.00007  -0.00029  -0.00086  -0.00111   2.62299
    R2        2.63851   0.00043   0.00020   0.00203   0.00219   2.64070
    R3        2.05146   0.00028  -0.00009   0.00103   0.00094   2.05240
    R4        2.63536  -0.00054   0.00021  -0.00046  -0.00018   2.63518
    R5        2.04887  -0.00009   0.00001  -0.00023  -0.00021   2.04865
    R6        2.62964  -0.00065  -0.00021  -0.00183  -0.00201   2.62764
    R7        2.05004   0.00002  -0.00003   0.00008   0.00005   2.05009
    R8        2.64031   0.00010   0.00035   0.00069   0.00101   2.64132
    R9        2.05148  -0.00009   0.00011  -0.00002   0.00009   2.05157
   R10        2.64431   0.00009  -0.00026  -0.00144  -0.00176   2.64255
   R11        3.34819  -0.00038  -0.00042  -0.00247  -0.00281   3.34537
   R12        3.34861   0.00077  -0.00086   0.00194   0.00100   3.34961
   R13        3.34352   0.00048  -0.00029   0.00142   0.00105   3.34457
   R14        3.56895   0.00164   0.00370   0.00241   0.00610   3.57506
   R15        2.64284   0.00036  -0.00014  -0.00039  -0.00059   2.64224
   R16        2.64072  -0.00017   0.00066  -0.00026   0.00037   2.64109
   R17        3.34527  -0.00021  -0.00110  -0.00160  -0.00262   3.34265
   R18        2.63916  -0.00018   0.00031   0.00040   0.00068   2.63984
   R19        2.62947  -0.00010  -0.00036  -0.00055  -0.00087   2.62860
   R20        2.05076   0.00012  -0.00005   0.00042   0.00037   2.05113
   R21        2.63493  -0.00028   0.00013  -0.00064  -0.00044   2.63449
   R22        2.05016  -0.00001   0.00001  -0.00003  -0.00002   2.05014
   R23        2.62331  -0.00019  -0.00031  -0.00046  -0.00074   2.62257
   R24        2.04847   0.00008  -0.00008   0.00027   0.00019   2.04867
   R25        2.05071   0.00020   0.00003   0.00055   0.00058   2.05129
   R26        2.06163  -0.00059   0.00043  -0.00002   0.00040   2.06203
   R27        2.89723   0.00114   0.00035   0.00534   0.00568   2.90292
   R28        2.87383   0.00093   0.00018   0.00226   0.00244   2.87627
   R29        3.73801   0.00000   0.00130  -0.01668  -0.01538   3.72263
   R30        2.07119  -0.00077   0.00016  -0.00274  -0.00258   2.06860
   R31        2.85507   0.00069  -0.00080  -0.00085  -0.00165   2.85342
   R32        2.06676  -0.00023   0.00008  -0.00015  -0.00007   2.06669
   R33        2.88060   0.00070  -0.00013   0.00049   0.00036   2.88096
   R34        2.07035   0.00015   0.00004   0.00115   0.00119   2.07153
   R35        2.06887   0.00001   0.00031   0.00014   0.00045   2.06932
   R36        2.06605   0.00002  -0.00002   0.00027   0.00026   2.06630
   R37        2.06747  -0.00016  -0.00016  -0.00026  -0.00042   2.06705
   R38        2.64453  -0.00033   0.00031   0.00023   0.00053   2.64506
   R39        2.64477   0.00154  -0.00029   0.00193   0.00164   2.64641
   R40        2.63114  -0.00067   0.00014  -0.00152  -0.00138   2.62976
   R41        2.05429  -0.00024   0.00021  -0.00077  -0.00055   2.05374
   R42        2.63049   0.00014   0.00000   0.00057   0.00057   2.63106
   R43        2.04728  -0.00022  -0.00036   0.00014  -0.00023   2.04706
   R44        2.63425  -0.00041   0.00006  -0.00054  -0.00048   2.63377
   R45        2.05091  -0.00002   0.00004  -0.00007  -0.00003   2.05088
   R46        2.63363  -0.00012  -0.00012  -0.00015  -0.00027   2.63336
   R47        2.05114  -0.00001   0.00002   0.00001   0.00004   2.05118
   R48        2.05140   0.00000   0.00000   0.00000   0.00000   2.05140
    A1        2.08055   0.00015   0.00052   0.00112   0.00154   2.08209
    A2        2.10388  -0.00027   0.00012  -0.00251  -0.00235   2.10153
    A3        2.09875   0.00012  -0.00063   0.00139   0.00080   2.09955
    A4        2.08808   0.00021  -0.00037   0.00054   0.00018   2.08827
    A5        2.09044  -0.00001   0.00002   0.00027   0.00028   2.09071
    A6        2.10463  -0.00020   0.00035  -0.00080  -0.00046   2.10417
    A7        2.10957  -0.00009  -0.00013  -0.00093  -0.00104   2.10853
    A8        2.09408   0.00004   0.00013   0.00049   0.00061   2.09469
    A9        2.07934   0.00004   0.00000   0.00046   0.00045   2.07979
   A10        2.09918   0.00016   0.00050   0.00044   0.00086   2.10004
   A11        2.09576  -0.00041   0.00027  -0.00250  -0.00219   2.09357
   A12        2.08823   0.00025  -0.00076   0.00206   0.00134   2.08957
   A13        2.06255   0.00023  -0.00043   0.00162   0.00120   2.06375
   A14        2.04695  -0.00040  -0.00259  -0.00262  -0.00490   2.04205
   A15        2.17273   0.00019   0.00294   0.00124   0.00385   2.17657
   A16        2.12591  -0.00067  -0.00007  -0.00284  -0.00282   2.12309
   A17        2.01936  -0.00022  -0.00203  -0.00296  -0.00462   2.01474
   A18        2.13791   0.00090   0.00211   0.00578   0.00738   2.14529
   A19        1.83185  -0.00132   0.00481  -0.00010   0.00425   1.83610
   A20        1.83687   0.00051  -0.00639  -0.00188  -0.00811   1.82875
   A21        1.96548   0.00104   0.00347  -0.00917  -0.00555   1.95993
   A22        2.14297   0.00086   0.00308   0.00182   0.00432   2.14729
   A23        2.01772  -0.00086  -0.00257  -0.00265  -0.00490   2.01282
   A24        2.12239  -0.00001  -0.00053   0.00066   0.00021   2.12260
   A25        2.16996   0.00014   0.00206   0.00455   0.00627   2.17623
   A26        2.06453  -0.00010  -0.00028  -0.00133  -0.00157   2.06296
   A27        2.04856  -0.00004  -0.00180  -0.00325  -0.00476   2.04380
   A28        1.80558  -0.00031   0.00291   0.00328   0.00581   1.81139
   A29        2.09948  -0.00003   0.00066   0.00082   0.00141   2.10089
   A30        2.08960  -0.00004  -0.00027  -0.00102  -0.00126   2.08834
   A31        2.09397   0.00006  -0.00039   0.00024  -0.00011   2.09386
   A32        2.10853   0.00010  -0.00021   0.00000  -0.00019   2.10834
   A33        2.07941  -0.00001  -0.00001   0.00023   0.00022   2.07963
   A34        2.09491  -0.00009   0.00022  -0.00029  -0.00007   2.09484
   A35        2.08797   0.00006  -0.00035  -0.00035  -0.00068   2.08729
   A36        2.10444   0.00003   0.00035   0.00057   0.00091   2.10535
   A37        2.09076  -0.00009   0.00000  -0.00024  -0.00025   2.09051
   A38        2.08198  -0.00004   0.00070   0.00017   0.00079   2.08277
   A39        2.09702   0.00000  -0.00028  -0.00031  -0.00055   2.09647
   A40        2.10393   0.00003  -0.00039   0.00024  -0.00012   2.10381
   A41        1.91616  -0.00008  -0.00264  -0.00418  -0.00690   1.90926
   A42        1.94502  -0.00066  -0.00225  -0.00705  -0.00936   1.93566
   A43        1.80040   0.00003   0.00101   0.00377   0.00483   1.80523
   A44        2.06110   0.00089   0.00139  -0.00123   0.00007   2.06118
   A45        1.82337  -0.00139   0.00270  -0.00470  -0.00205   1.82132
   A46        1.89531   0.00111   0.00029   0.01509   0.01536   1.91068
   A47        2.02123   0.00197  -0.00872   0.01173   0.00297   2.02420
   A48        1.67556  -0.00088   0.00036  -0.00526  -0.00494   1.67062
   A49        1.87846  -0.00025   0.00370   0.00030   0.00397   1.88243
   A50        1.88691  -0.00077   0.00067  -0.01343  -0.01280   1.87411
   A51        2.06963  -0.00034   0.00290   0.00187   0.00475   2.07438
   A52        1.88721   0.00005   0.00110   0.00242   0.00351   1.89072
   A53        1.91176  -0.00011   0.00116   0.00135   0.00251   1.91426
   A54        1.98395   0.00085  -0.00117   0.00386   0.00268   1.98663
   A55        1.88296  -0.00026   0.00072  -0.00265  -0.00195   1.88100
   A56        1.92652  -0.00031   0.00155  -0.00407  -0.00252   1.92400
   A57        1.86221   0.00016   0.00138  -0.00046   0.00092   1.86313
   A58        1.89188  -0.00036  -0.00353   0.00176  -0.00178   1.89010
   A59        1.94013   0.00022  -0.00126   0.00258   0.00132   1.94145
   A60        1.91587  -0.00002  -0.00019  -0.00194  -0.00214   1.91373
   A61        1.94856   0.00020   0.00057   0.00072   0.00129   1.94985
   A62        1.88821  -0.00024  -0.00001  -0.00291  -0.00292   1.88529
   A63        1.88853  -0.00012   0.00050   0.00040   0.00090   1.88944
   A64        1.88050  -0.00006   0.00044   0.00101   0.00145   1.88195
   A65        2.06442  -0.00354   0.00102  -0.00815  -0.00713   2.05729
   A66        2.13710   0.00413  -0.00081   0.00946   0.00865   2.14574
   A67        2.08123  -0.00058  -0.00026  -0.00132  -0.00158   2.07964
   A68        2.10174   0.00064  -0.00018   0.00217   0.00198   2.10372
   A69        2.08909  -0.00026   0.00037  -0.00060  -0.00022   2.08887
   A70        2.09231  -0.00037  -0.00020  -0.00155  -0.00175   2.09056
   A71        2.09859  -0.00033   0.00047  -0.00139  -0.00093   2.09766
   A72        2.10909   0.00104   0.00038   0.00369   0.00406   2.11315
   A73        2.07539  -0.00071  -0.00085  -0.00218  -0.00304   2.07236
   A74        2.09451   0.00008   0.00025  -0.00068  -0.00043   2.09407
   A75        2.08931  -0.00004  -0.00005   0.00035   0.00030   2.08961
   A76        2.09937  -0.00004  -0.00020   0.00033   0.00013   2.09950
   A77        2.09804   0.00021  -0.00015   0.00151   0.00136   2.09940
   A78        2.08676  -0.00015  -0.00002  -0.00127  -0.00129   2.08547
   A79        2.09839  -0.00005   0.00017  -0.00025  -0.00008   2.09830
   A80        2.09212  -0.00001  -0.00014  -0.00039  -0.00053   2.09158
   A81        2.09523   0.00004   0.00012   0.00076   0.00088   2.09611
   A82        2.09581  -0.00004   0.00002  -0.00037  -0.00035   2.09546
    D1       -0.02105  -0.00007  -0.00124   0.00152   0.00026  -0.02079
    D2        3.13008  -0.00007  -0.00040  -0.00005  -0.00046   3.12962
    D3        3.12548  -0.00001  -0.00181   0.00234   0.00050   3.12598
    D4       -0.00658  -0.00001  -0.00097   0.00077  -0.00022  -0.00680
    D5        0.03028   0.00025  -0.00099   0.00554   0.00457   0.03485
    D6       -3.10761   0.00005   0.00134   0.01178   0.01306  -3.09456
    D7       -3.11623   0.00019  -0.00041   0.00471   0.00432  -3.11191
    D8        0.02906  -0.00001   0.00191   0.01095   0.01281   0.04187
    D9       -0.00656  -0.00008   0.00147  -0.00404  -0.00257  -0.00914
   D10       -3.12665  -0.00003   0.00124  -0.00514  -0.00389  -3.13054
   D11        3.12542  -0.00007   0.00062  -0.00245  -0.00184   3.12358
   D12        0.00533  -0.00003   0.00039  -0.00355  -0.00316   0.00217
   D13        0.02592   0.00003   0.00055  -0.00051   0.00006   0.02598
   D14       -3.11050   0.00011  -0.00041  -0.00043  -0.00083  -3.11133
   D15       -3.13699  -0.00001   0.00078   0.00058   0.00137  -3.13563
   D16        0.00977   0.00007  -0.00018   0.00066   0.00048   0.01025
   D17       -0.01685   0.00015  -0.00270   0.00732   0.00461  -0.01223
   D18        3.07984   0.00054  -0.00476   0.01308   0.00833   3.08817
   D19        3.11960   0.00007  -0.00174   0.00723   0.00549   3.12509
   D20       -0.06690   0.00046  -0.00380   0.01299   0.00920  -0.05770
   D21       -0.01120  -0.00029   0.00296  -0.00993  -0.00697  -0.01818
   D22        3.12644  -0.00008   0.00049  -0.01662  -0.01613   3.11031
   D23       -3.10437  -0.00070   0.00530  -0.01603  -0.01075  -3.11512
   D24        0.03327  -0.00049   0.00284  -0.02272  -0.01990   0.01336
   D25        2.62024   0.00021   0.01327   0.02071   0.03404   2.65428
   D26       -0.56938   0.00062   0.01098   0.02687   0.03792  -0.53146
   D27       -2.60956  -0.00012  -0.01963  -0.00772  -0.02745  -2.63701
   D28        1.59609  -0.00093  -0.02296   0.00356  -0.01942   1.57667
   D29        0.53576  -0.00031  -0.01730  -0.00141  -0.01882   0.51694
   D30       -1.54177  -0.00112  -0.02063   0.00987  -0.01079  -1.55256
   D31       -0.55980   0.00064   0.01921   0.02278   0.04203  -0.51777
   D32        2.56646   0.00025   0.01478   0.00979   0.02456   2.59102
   D33        1.42919   0.00099   0.01600   0.01612   0.03222   1.46141
   D34       -1.72774   0.00060   0.01157   0.00313   0.01476  -1.71298
   D35        0.89966  -0.00089   0.01151  -0.00626   0.00506   0.90471
   D36       -1.08055  -0.00013   0.01347   0.00848   0.02174  -1.05882
   D37       -3.02145   0.00022   0.01131   0.00782   0.01892  -3.00252
   D38       -1.08628  -0.00013   0.00773  -0.00065   0.00729  -1.07898
   D39       -3.06649   0.00063   0.00969   0.01409   0.02397  -3.04252
   D40        1.27581   0.00098   0.00753   0.01343   0.02116   1.29697
   D41        0.01117  -0.00005  -0.00676  -0.01680  -0.02366  -0.01249
   D42       -3.11218  -0.00028  -0.00520  -0.01467  -0.01998  -3.13216
   D43       -3.11419   0.00037  -0.00208  -0.00302  -0.00508  -3.11927
   D44        0.04564   0.00014  -0.00051  -0.00089  -0.00140   0.04425
   D45        3.09969   0.00022   0.00358   0.01195   0.01549   3.11517
   D46       -0.01768   0.00016   0.00240   0.00672   0.00908  -0.00860
   D47       -0.05704  -0.00016  -0.00080  -0.00086  -0.00166  -0.05870
   D48        3.10878  -0.00022  -0.00199  -0.00609  -0.00807   3.10071
   D49        0.54541  -0.00031  -0.00908  -0.00497  -0.01419   0.53123
   D50       -2.61427  -0.00008  -0.01063  -0.00707  -0.01780  -2.63207
   D51       -0.00131  -0.00001   0.00084   0.00178   0.00262   0.00131
   D52       -3.12489  -0.00001   0.00031  -0.00086  -0.00053  -3.12542
   D53       -3.12594  -0.00022   0.00228   0.00368   0.00591  -3.12003
   D54        0.03367  -0.00023   0.00174   0.00105   0.00275   0.03642
   D55       -0.03129  -0.00011   0.00009  -0.00097  -0.00088  -0.03217
   D56        3.13771   0.00002  -0.00005   0.00127   0.00122   3.13893
   D57        3.09224  -0.00010   0.00063   0.00166   0.00228   3.09451
   D58       -0.02195   0.00002   0.00048   0.00390   0.00438  -0.01757
   D59        0.02002   0.00009  -0.00142  -0.00080  -0.00221   0.01781
   D60       -3.11582   0.00012   0.00013   0.00119   0.00132  -3.11450
   D61        3.13396  -0.00004  -0.00128  -0.00305  -0.00432   3.12964
   D62       -0.00188  -0.00001   0.00027  -0.00106  -0.00079  -0.00267
   D63        0.02345   0.00005   0.00175   0.00166   0.00341   0.02686
   D64        3.14072   0.00010   0.00294   0.00691   0.00983  -3.13263
   D65       -3.12384   0.00002   0.00022  -0.00031  -0.00009  -3.12393
   D66       -0.00657   0.00008   0.00141   0.00494   0.00634  -0.00024
   D67       -0.71835   0.00036  -0.00119  -0.00214  -0.00334  -0.72169
   D68        1.13665  -0.00023  -0.00464  -0.01090  -0.01554   1.12111
   D69       -2.99217  -0.00109  -0.00046  -0.01786  -0.01832  -3.01049
   D70        1.53712   0.00012  -0.00584  -0.01757  -0.02340   1.51372
   D71       -2.89107  -0.00047  -0.00928  -0.02633  -0.03560  -2.92667
   D72       -0.73671  -0.00133  -0.00510  -0.03328  -0.03838  -0.77509
   D73       -2.63888   0.00102  -0.00258  -0.00249  -0.00507  -2.64395
   D74       -0.78389   0.00043  -0.00603  -0.01125  -0.01727  -0.80116
   D75        1.37048  -0.00043  -0.00185  -0.01820  -0.02005   1.35043
   D76       -2.94491   0.00001  -0.01324   0.01143  -0.00179  -2.94670
   D77       -0.78089   0.00013  -0.01116   0.00992  -0.00121  -0.78210
   D78        1.31762   0.00003  -0.01587   0.01272  -0.00313   1.31449
   D79        1.09630  -0.00003  -0.00838   0.02569   0.01731   1.11361
   D80       -3.02287   0.00009  -0.00630   0.02419   0.01789  -3.00498
   D81       -0.92436  -0.00002  -0.01101   0.02699   0.01597  -0.90839
   D82       -0.97337   0.00033  -0.01306   0.02078   0.00770  -0.96568
   D83        1.19065   0.00045  -0.01098   0.01928   0.00827   1.19892
   D84       -2.99403   0.00034  -0.01569   0.02207   0.00635  -2.98767
   D85        1.90547  -0.00133   0.00175  -0.02775  -0.02600   1.87947
   D86       -1.20379  -0.00143   0.00392  -0.02742  -0.02351  -1.22730
   D87       -2.04084   0.00101  -0.00451  -0.00811  -0.01261  -2.05345
   D88        1.13308   0.00092  -0.00234  -0.00777  -0.01011   1.12297
   D89        0.11338  -0.00026  -0.00055  -0.02292  -0.02347   0.08991
   D90       -2.99589  -0.00035   0.00162  -0.02258  -0.02097  -3.01686
   D91        1.03002  -0.00010  -0.02146  -0.06744  -0.08890   0.94112
   D92        3.11840  -0.00028  -0.02241  -0.07069  -0.09309   3.02532
   D93       -1.08066  -0.00024  -0.02163  -0.07025  -0.09187  -1.17253
   D94       -3.09717   0.00014  -0.01960  -0.06597  -0.08557   3.10045
   D95       -1.00878  -0.00004  -0.02054  -0.06921  -0.08976  -1.09854
   D96        1.07534   0.00000  -0.01976  -0.06878  -0.08854   0.98681
   D97       -1.06345  -0.00006  -0.01910  -0.06778  -0.08689  -1.15034
   D98        1.02494  -0.00023  -0.02005  -0.07102  -0.09108   0.93386
   D99        3.10906  -0.00019  -0.01927  -0.07058  -0.08986   3.01920
   D100      -3.12738  -0.00022   0.00093  -0.00661  -0.00569  -3.13307
   D101       0.02464  -0.00029   0.00131  -0.00846  -0.00716   0.01747
   D102      -0.01706  -0.00003  -0.00116  -0.00672  -0.00789  -0.02494
   D103       3.13496  -0.00010  -0.00079  -0.00857  -0.00936   3.12560
   D104       3.11699   0.00008  -0.00079   0.00570   0.00492   3.12191
   D105      -0.00813  -0.00016  -0.00069  -0.00332  -0.00403  -0.01216
   D106       0.00803   0.00003   0.00138   0.00616   0.00754   0.01557
   D107      -3.11710  -0.00021   0.00148  -0.00287  -0.00141  -3.11851
   D108       0.01074   0.00001   0.00031   0.00279   0.00311   0.01385
   D109      -3.13146   0.00002   0.00014   0.00275   0.00289  -3.12857
   D110      -3.14129   0.00008  -0.00006   0.00465   0.00459  -3.13671
   D111      -0.00031   0.00008  -0.00022   0.00460   0.00438   0.00406
   D112       0.00730  -0.00001  -0.00075  -0.00171  -0.00246   0.00484
   D113      -3.13733  -0.00008  -0.00065  -0.00311  -0.00375  -3.14109
   D114       3.13275   0.00024  -0.00083   0.00720   0.00635   3.13909
   D115      -0.01189   0.00017  -0.00073   0.00580   0.00505  -0.00684
   D116       0.00472   0.00002   0.00034   0.00175   0.00210   0.00682
   D117       3.13816   0.00003   0.00015   0.00155   0.00170   3.13986
   D118      -3.13626   0.00002   0.00051   0.00180   0.00231  -3.13394
   D119      -0.00282   0.00002   0.00032   0.00159   0.00191  -0.00091
   D120      -0.01373  -0.00002  -0.00012  -0.00229  -0.00242  -0.01615
   D121       3.13602  -0.00002   0.00007  -0.00209  -0.00202   3.13399
   D122       3.13093   0.00005  -0.00022  -0.00088  -0.00111   3.12981
   D123      -0.00251   0.00004  -0.00003  -0.00068  -0.00072  -0.00323
         Item               Value     Threshold  Converged?
 Maximum Force            0.004131     0.000450     NO 
 RMS     Force            0.000573     0.000300     NO 
 Maximum Displacement     0.275063     0.001800     NO 
 RMS     Displacement     0.047016     0.001200     NO 
 Predicted change in Energy=-3.079030D-04
 GradGradGradGradGradGradGradGradGradGradGradGradGradGradGradGradGradGrad

                          Input orientation:                          
 ---------------------------------------------------------------------
 Center     Atomic      Atomic             Coordinates (Angstroms)
 Number     Number       Type             X           Y           Z
 ---------------------------------------------------------------------
      1          6           0        2.340496   -1.326563   -2.202352
      2          6           0        3.273144   -2.354505   -2.191398
      3          6           0        3.985840   -2.626905   -1.024169
      4          6           0        3.781707   -1.874165    0.126989
      5          6           0        2.832371   -0.848389    0.140287
      6          6           0        2.113572   -0.596712   -1.032504
      7         16           0        0.849846    0.641497   -1.140744
      8          6           0        1.320962    1.888419    0.023589
      9          6           0        2.047867    1.610804    1.185287
     10         16           0        2.585537   -0.001572    1.675188
     11          6           0        2.355878    2.671524    2.040540
     12          6           0        1.943553    3.964265    1.734482
     13          6           0        1.251023    4.232109    0.554564
     14          6           0        0.951053    3.192952   -0.315019
     15          1           0        0.952882    5.244540    0.306804
     16          1           0        0.419787    3.385284   -1.241878
     17          1           0        2.932159    2.485169    2.941257
     18          1           0        2.191454    4.772879    2.413946
     19          1           0        1.788944   -1.094331   -3.108682
     20          1           0        4.364310   -2.080012    1.019639
     21          1           0        3.447487   -2.933172   -3.091409
     22          1           0        4.723560   -3.422226   -1.011850
     23          6           0       -0.690679   -1.014844    0.694496
     24          1           0        0.263863   -1.537378    0.775007
     25          6           0       -0.741675   -0.247771   -0.635458
     26          1           0       -0.713465   -0.988179   -1.441233
     27          6           0       -1.001929   -0.252090    1.974330
     28          1           0       -2.038227    0.096718    1.952417
     29          6           0       -0.741218   -1.051057    3.246294
     30          1           0        0.280792   -1.443773    3.265551
     31          1           0       -0.872071   -0.405656    4.119190
     32          1           0       -1.433458   -1.892217    3.344960
     33          1           0       -0.367995    0.642019    1.993586
     34          6           0       -1.897276    0.689617   -0.892133
     35          6           0       -2.744040    0.404809   -1.969655
     36          6           0       -2.127973    1.840898   -0.128910
     37          6           0       -3.820030    1.237295   -2.262552
     38          1           0       -2.563925   -0.478344   -2.576872
     39          6           0       -3.198661    2.678116   -0.430882
     40          1           0       -1.479501    2.102486    0.698434
     41          6           0       -4.051482    2.374133   -1.490206
     42          1           0       -4.475386    0.997392   -3.093687
     43          1           0       -3.366677    3.567760    0.167851
     44          1           0       -4.889318    3.025718   -1.717999
     45         35           0       -1.993662   -2.474613    0.466591
 ---------------------------------------------------------------------
                    Distance matrix (angstroms):
                    1          2          3          4          5
     1  C    0.000000
     2  C    1.388026   0.000000
     3  C    2.405444   1.394475   0.000000
     4  C    2.793346   2.421627   1.390486   0.000000
     5  C    2.441014   2.810591   2.418588   1.397724   0.000000
     6  C    1.397398   2.403638   2.761728   2.399788   1.398375
     7  S    2.687436   3.994030   4.531060   4.065896   2.791273
     8  C    4.041086   5.169099   5.346730   4.496999   3.128593
     9  C    4.493313   5.350419   5.157094   4.033759   2.784799
    10  S    4.104993   4.578164   4.017431   2.708201   1.770296
    11  C    5.829843   6.634127   6.334238   5.134000   4.028374
    12  C    6.606746   7.556931   7.431327   6.328516   5.147144
    13  C    6.299712   7.417059   7.551006   6.623727   5.337016
    14  C    5.091032   6.299777   6.601785   5.820967   4.480971
    15  H    7.169431   8.328873   8.539905   7.662281   6.378401
    16  H    5.178141   6.479847   6.993608   6.390470   5.065070
    17  H    6.429315   7.062780   6.555010   5.257912   4.355227
    18  H    7.650857   8.554464   8.354475   7.207099   6.097454
    19  H    1.086083   2.152278   3.394161   3.879280   3.421261
    20  H    3.878754   3.402462   2.149298   1.085645   2.153368
    21  H    2.144072   1.084100   2.158033   3.404597   3.894682
    22  H    3.389408   2.152921   1.084859   2.140218   3.395387
    23  C    4.204392   5.082810   5.236638   4.589415   3.570257
    24  H    3.636140   4.303838   4.275186   3.592851   2.734009
    25  C    3.621979   4.793542   5.306673   4.866977   3.706255
    26  H    3.165515   4.280496   4.994280   4.842609   3.885061
    27  C    5.456278   6.328482   6.285586   5.378380   4.291986
    28  H    6.201697   7.168707   7.250350   6.410007   5.282023
    29  C    6.265829   6.883500   6.562411   5.555576   4.739081
    30  H    5.844149   6.289824   5.790413   4.721463   4.078273
    31  H    7.150563   7.797714   7.415349   6.304906   5.454409
    32  H    6.733154   7.281282   6.999847   6.128100   5.436617
    33  H    5.368160   6.304851   6.224837   5.199557   3.987277
    34  C    4.872409   6.139056   6.754836   6.313670   5.079460
    35  C    5.376272   6.623404   7.441540   7.223226   6.092513
    36  C    5.856551   7.143342   7.625055   6.985091   5.648871
    37  C    6.673011   7.951051   8.797570   8.554384   7.374154
    38  H    4.991302   6.143285   7.065878   7.037487   6.053090
    39  C    7.061007   8.385162   8.950547   8.352246   7.009694
    40  H    5.896212   7.127659   7.429970   6.619713   5.254658
    41  C    7.420221   8.746532   9.477664   9.056610   7.773711
    42  H    7.256135   8.490527   9.434553   9.316553   8.201756
    43  H    7.883152   9.204700   9.687843   8.984187   7.611263
    44  H    8.452642   9.787578  10.545235  10.129141   8.836651
    45  Br   5.217874   5.900727   6.164415   5.816421   5.103104
                    6          7          8          9         10
     6  C    0.000000
     7  S    1.772535   0.000000
     8  C    2.814150   1.769869   0.000000
     9  C    3.129864   2.790203   1.398215   0.000000
    10  S    2.812213   3.369813   2.810516   1.768855   0.000000
    11  C    4.492625   4.063214   2.398415   1.396945   2.707705
    12  C    5.337381   4.528125   2.761143   2.418941   4.017900
    13  C    5.155607   3.990928   2.404102   2.811407   4.578294
    14  C    4.028373   2.683652   1.397603   2.440720   4.103346
    15  H    6.104193   4.826388   3.388103   3.895480   5.662131
    16  H    4.332325   2.779127   2.157343   3.419146   4.966945
    17  H    5.094984   4.939423   3.385979   2.151724   2.811931
    18  H    6.380956   5.612847   3.845994   3.395429   4.847313
    19  H    2.159519   2.787074   4.350509   5.081631   4.971328
    20  H    3.387816   4.942198   5.099267   4.360673   2.813128
    21  H    3.387841   4.830227   6.121525   6.395060   5.661951
    22  H    3.846556   5.615703   6.391616   6.108858   4.846874
    23  C    3.319817   2.912866   3.595241   3.825512   3.566801
    24  H    2.751976   2.959895   3.663083   3.641710   2.925611
    25  C    2.903763   1.891838   3.041730   3.814572   4.058330
    26  H    2.883131   2.278175   3.815680   4.612839   4.644232
    27  C    4.343520   3.732460   3.712546   3.659811   3.608623
    28  H    5.160236   4.266778   4.267872   4.424603   4.633111
    29  C    5.163755   4.964104   4.824825   4.371756   3.825846
    30  H    4.748670   4.907913   4.764009   4.096400   3.149770
    31  H    5.957392   5.632801   5.181325   4.604339   4.253409
    32  H    5.781172   5.635133   5.736859   5.390266   4.744998
    33  H    4.104857   3.362613   2.878712   2.725488   3.039563
    34  C    4.214409   2.758769   3.554256   4.552847   5.211958
    35  C    5.047542   3.695826   4.764280   5.862632   6.469499
    36  C    4.974850   3.365974   3.452633   4.383800   5.372769
    37  C    6.331210   4.839542   5.663939   6.816107   7.620491
    38  H    4.927277   3.869152   5.239878   6.307695   6.695095
    39  C    6.269470   4.587170   4.610548   5.592603   6.713658
    40  H    4.815806   3.308009   2.888569   3.594593   4.680346
    41  C    6.858811   5.210294   5.602735   6.703953   7.727465
    42  H    7.085478   5.683198   6.641460   7.825517   8.578854
    43  H    6.986903   5.296650   4.981462   5.846549   7.102187
    44  H    7.914061   6.241453   6.549363   7.652162   8.749381
    45  Br   4.758484   4.514333   5.497184   5.791469   5.342819
                   11         12         13         14         15
    11  C    0.000000
    12  C    1.390993   0.000000
    13  C    2.421622   1.394111   0.000000
    14  C    2.791787   2.404254   1.387805   0.000000
    15  H    3.405091   2.158425   1.084108   2.143754   0.000000
    16  H    3.877134   3.393495   2.152968   1.085497   2.477789
    17  H    1.085413   2.149738   3.402106   3.876735   4.297908
    18  H    2.140598   1.084888   2.152707   3.388512   2.489292
    19  H    6.404496   7.004966   6.486886   5.185308   7.248851
    20  H    5.258625   6.550141   7.053490   6.421510   8.111414
    21  H    7.677313   8.551356   8.334196   7.174255   9.200320
    22  H    7.215039   8.356497   8.549913   7.647089   9.543045
    23  C    4.968164   5.728201   5.596455   4.628170   6.483170
    24  H    4.867541   5.831812   5.857479   4.902695   6.832889
    25  C    5.027731   5.528862   5.045425   3.847932   5.824505
    26  H    5.910756   6.455356   5.924004   4.639056   6.684245
    27  C    4.452726   5.148888   5.215321   4.574229   6.067526
    28  H    5.093678   5.555177   5.465768   4.864538   6.176961
    29  C    4.990337   5.886173   6.255100   5.792957   7.151582
    30  H    4.768890   5.861384   6.364467   5.896520   7.344346
    31  H    4.920313   5.719334   6.222777   5.994662   7.056164
    32  H    6.073575   6.949549   7.245696   6.703751   8.115313
    33  H    3.397143   4.055578   4.192941   3.684672   5.076727
    34  C    5.533340   5.689851   4.955197   3.835718   5.505286
    35  C    6.872323   6.954415   6.081154   4.915819   6.501730
    36  C    5.049888   4.955628   4.195550   3.367950   4.611539
    37  C    7.662600   7.525393   6.528448   5.511870   6.740941
    38  H    7.446249   7.657801   6.822616   5.563225   7.309919
    39  C    6.079545   5.725849   4.815152   4.183133   4.936195
    40  H    4.103070   4.031987   3.465797   2.850227   3.992789
    41  C    7.321807   6.990535   5.979107   5.203545   6.042527
    42  H    8.707994   8.562496   7.520963   6.479793   7.685551
    43  H    6.087515   5.550684   4.681246   4.360784   4.635675
    44  H    8.169757   7.712887   6.657605   6.008848   6.569193
    45  Br   6.919432   7.652997   7.450895   6.434559   8.263956
                   16         17         18         19         20
    16  H    0.000000
    17  H    4.961940   0.000000
    18  H    4.292933   2.461771   0.000000
    19  H    5.042470   7.121905   8.067564   0.000000
    20  H    7.109373   5.156021   7.323080   4.964586   0.000000
    21  H    7.246421   8.125088   9.553522   2.476368   4.297577
    22  H    8.057144   7.330313   9.236200   4.292758   2.461208
    23  C    4.933944   5.515704   6.690362   4.540816   5.176216
    24  H    5.322100   5.290873   6.798608   4.195855   4.143423
    25  C    3.862101   5.810242   6.565747   3.638342   5.671643
    26  H    4.522298   6.675399   7.516033   3.008938   5.747329
    27  C    5.059226   4.889232   5.970031   5.859638   5.748848
    28  H    5.201925   5.602432   6.322159   6.456048   6.826471
    29  C    6.416599   5.107998   6.573553   6.840272   5.664199
    30  H    6.607271   4.750948   6.559163   6.559533   4.703620
    31  H    6.691874   4.921033   6.253820   7.732879   6.311131
    32  H    7.233645   6.195410   7.643970   7.257410   6.249520
    33  H    4.314434   3.896961   4.877652   5.805208   5.545515
    34  C    3.571796   6.422020   6.657395   4.656584   7.108669
    35  C    4.407118   7.788722   7.915497   4.908436   8.101780
    36  C    3.180395   5.953651   5.806900   5.730345   7.670883
    37  C    4.861243   8.615618   8.396900   6.132944   9.421291
    38  H    5.060867   8.333013   8.665867   4.428288   7.968731
    39  C    3.775045   6.999679   6.444720   6.802806   9.052199
    40  H    3.002945   4.963814   4.852823   5.949496   7.193510
    41  C    4.590897   8.271725   7.744071   6.982856   9.847044
    42  H    5.752733   9.669838   9.435840   6.604344  10.223996
    43  H    4.044496   6.967003   6.114743   7.684477   9.612025
    44  H    5.342525   9.120108   8.382295   7.969189  10.917544
    45  Br   6.563688   7.415331   8.592644   5.384781   6.394168
                   21         22         23         24         25
    21  H    0.000000
    22  H    2.488394   0.000000
    23  C    5.927687   6.166124   0.000000
    24  H    5.199315   5.160853   1.091180   0.000000
    25  C    5.549068   6.331479   1.536157   2.159538   0.000000
    26  H    4.880533   5.972453   2.136017   2.483649   1.094657
    27  C    7.255841   7.193626   1.522054   2.166235   2.622736
    28  H    8.044469   8.178729   2.152632   3.058788   2.914930
    29  C    7.826499   7.322433   2.552556   2.711818   3.963996
    30  H    7.256529   6.476775   2.781737   2.492360   4.206391
    31  H    8.777225   8.169355   3.483181   3.708734   4.759056
    32  H    8.144573   7.696207   2.889025   3.100237   4.361937
    33  H    7.293633   7.174585   2.130014   2.575646   2.800578
    34  C    6.821137   7.794681   2.622681   3.522696   1.509964
    35  C    7.122882   8.445628   3.650946   4.511401   2.493072
    36  C    7.915422   8.684674   3.301375   4.236826   2.557528
    37  C    8.420012   9.811642   4.858919   5.796875   3.785383
    38  H    6.513679   8.013937   3.807720   4.511434   2.672611
    39  C    9.095946  10.015651   4.603738   5.586916   3.826152
    40  H    7.999748   8.480889   3.215588   4.036557   2.801314
    41  C    9.325549  10.527486   5.249103   6.249264   4.308108
    42  H    8.844278  10.415742   5.720440   6.622110   4.640465
    43  H    9.965828  10.756558   5.332784   6.293799   4.700449
    44  H   10.339098  11.596640   6.306730   7.320669   5.393567
    45  Br   6.517343   6.942970   1.969932   2.463727   2.782231
                   26         27         28         29         30
    26  H    0.000000
    27  C    3.505868   0.000000
    28  H    3.801165   1.093646   0.000000
    29  C    4.688031   1.524536   2.161883   0.000000
    30  H    4.832176   2.175484   3.078194   1.095035   0.000000
    31  H    5.593103   2.154268   2.511415   1.093441   1.770729
    32  H    4.923750   2.180564   2.502155   1.093838   1.773714
    33  H    3.817706   1.096209   1.757476   2.138943   2.527716
    34  C    2.125539   3.147233   2.909100   4.636054   5.155742
    35  C    2.518507   4.361363   3.996966   5.773817   6.322519
    36  C    3.424427   3.173672   2.717010   4.656017   5.302224
    37  C    3.908714   5.301993   4.716111   6.712900   7.386798
    38  H    2.230204   4.817102   4.595815   6.128583   6.569503
    39  C    4.542986   4.381413   3.700046   5.785100   6.539126
    40  H    3.836300   2.720297   2.430588   4.120860   4.718546
    41  C    4.738132   5.310351   4.592544   6.717455   7.480790
    42  H    4.563458   6.269841   5.675749   7.637769   8.307853
    43  H    5.512283   4.842175   4.122814   6.140303   6.929303
    44  H    5.798768   6.284036   5.493607   7.646635   8.458259
    45  Br   2.736454   2.862939   2.970085   3.364799   3.750993
                   31         32         33         34         35
    31  H    0.000000
    32  H    1.767612   0.000000
    33  H    2.422789   3.063294   0.000000
    34  C    5.231064   4.983367   3.266243   0.000000
    35  C    6.421461   5.936251   4.627001   1.399706   0.000000
    36  C    4.966956   5.146481   3.006630   1.400421   2.414588
    37  C    7.219168   6.850821   5.512314   2.423836   1.391609
    38  H    6.906874   6.192341   5.192919   2.155666   1.086790
    39  C    5.968737   6.185536   4.246929   2.420843   2.782522
    40  H    4.285011   4.792063   2.246292   2.168096   3.405858
    41  C    7.021481   6.959498   5.357714   2.799265   2.411952
    42  H    8.184010   7.685007   6.548076   3.404146   2.147595
    43  H    6.133855   6.606262   4.570051   3.400943   3.867929
    44  H    7.873079   7.858918   6.316664   3.884808   3.396279
    45  Br   4.345116   2.989652   3.832480   3.444963   3.845703
                   36         37         38         39         40
    36  C    0.000000
    37  C    2.789233   0.000000
    38  H    3.400214   2.149422   0.000000
    39  C    1.392297   2.411862   3.869289   0.000000
    40  H    1.083256   3.872218   4.308630   2.135935   0.000000
    41  C    2.416061   1.393732   3.395628   1.393512   3.388071
    42  H    3.874500   1.085279   2.469530   3.397850   4.957494
    43  H    2.145811   3.397566   4.954682   1.085439   2.447444
    44  H    3.399121   2.153688   4.292268   2.153095   4.279995
    45  Br   4.358474   4.956016   3.684149   5.367317   4.611718
                   41         42         43         44         45
    41  C    0.000000
    42  H    2.155519   0.000000
    43  H    2.154729   4.298099   0.000000
    44  H    1.085552   2.485551   2.483682   0.000000
    45  Br   5.619075   5.557819   6.203602   6.588694   0.000000
 Stoichiometry    C22H20BrS2(1+)
 Framework group  C1[X(C22H20BrS2)]
 Deg. of freedom   129
 Full point group                 C1      NOp   1
 Largest Abelian subgroup         C1      NOp   1
 Largest concise Abelian subgroup C1      NOp   1
                         Standard orientation:                         
 ---------------------------------------------------------------------
 Center     Atomic      Atomic             Coordinates (Angstroms)
 Number     Number       Type             X           Y           Z
 ---------------------------------------------------------------------
      1          6           0        2.094042   -1.359225   -2.413667
      2          6           0        3.165210   -2.241582   -2.439364
      3          6           0        4.055714   -2.276912   -1.366837
      4          6           0        3.890314   -1.431068   -0.275671
      5          6           0        2.806254   -0.550318   -0.223468
      6          6           0        1.912191   -0.536855   -1.298607
      7         16           0        0.472141    0.495784   -1.340964
      8          6           0        0.895274    1.921763   -0.381807
      9          6           0        1.799778    1.882607    0.683718
     10         16           0        2.634330    0.426651    1.242793
     11          6           0        2.051360    3.067298    1.379899
     12          6           0        1.411836    4.247233    1.014353
     13          6           0        0.540146    4.279372   -0.073153
     14          6           0        0.291324    3.115337   -0.786674
     15          1           0        0.062531    5.205916   -0.370964
     16          1           0       -0.378195    3.124552   -1.641054
     17          1           0        2.760709    3.067099    2.201449
     18          1           0        1.620008    5.155327    1.570242
     19          1           0        1.401249   -1.311156   -3.248714
     20          1           0        4.607770   -1.450511    0.538886
     21          1           0        3.307482   -2.891182   -3.295548
     22          1           0        4.900780   -2.956942   -1.385265
     23          6           0       -0.549401   -1.132183    0.847863
     24          1           0        0.475614   -1.506271    0.839114
     25          6           0       -0.887450   -0.538450   -0.527994
     26          1           0       -0.851698   -1.356268   -1.254747
     27          6           0       -0.804665   -0.276255    2.080290
     28          1           0       -1.875899   -0.077488    2.175207
     29          6           0       -0.263760   -0.879370    3.371756
     30          1           0        0.799784   -1.123598    3.280493
     31          1           0       -0.377030   -0.161302    4.188556
     32          1           0       -0.801908   -1.790241    3.649588
     33          1           0       -0.316445    0.692376    1.921956
     34          6           0       -2.195129    0.195860   -0.703375
     35          6           0       -3.120979   -0.324961   -1.614816
     36          6           0       -2.497078    1.385253   -0.028577
     37          6           0       -4.339422    0.312852   -1.827341
     38          1           0       -2.889078   -1.239435   -2.154326
     39          6           0       -3.712215    2.027396   -0.251261
     40          1           0       -1.794350    1.827130    0.667382
     41          6           0       -4.638744    1.488988   -1.142067
     42          1           0       -5.052672   -0.109072   -2.528115
     43          1           0       -3.934339    2.948931    0.277523
     44          1           0       -5.587976    1.988965   -1.307603
     45         35           0       -1.634499   -2.773043    0.951642
 ---------------------------------------------------------------------
 Rotational constants (GHZ):           0.1946869           0.1601905           0.1221147
 Standard basis: 6-31+G(d,p) (6D, 7F)
 There are   598 symmetry adapted cartesian basis functions of A   symmetry.
 There are   598 symmetry adapted basis functions of A   symmetry.
   598 basis functions,  1043 primitive gaussians,   598 cartesian basis functions
   109 alpha electrons      109 beta electrons
       nuclear repulsion energy      3086.4577179790 Hartrees.
 NAtoms=   45 NActive=   45 NUniq=   45 SFac= 1.00D+00 NAtFMM=   60 NAOKFM=F Big=F
 Integral buffers will be    131072 words long.
 Raffenetti 2 integral format.
 Two-electron integral symmetry is turned on.
 Nuclear repulsion after empirical dispersion term =     3086.4148538235 Hartrees.
 ------------------------------------------------------------------------------
 Polarizable Continuum Model (PCM)
 =================================
 Model                : PCM.
 Atomic radii         : SMD-Coulomb.
 Polarization charges : Total charges.
 Charge compensation  : None.
 Solution method      : Matrix inversion.
 Cavity type          : VdW (van der Waals Surface) (Alpha=1.000).
 Cavity algorithm     : GePol (No added spheres)
                        Default sphere list used, NSphG=   45.
                        Lebedev-Laikov grids with approx.  5.0 points / Ang**2.
                        Smoothing algorithm: York/Karplus (Gamma=1.0000).
                        Polarization charges: spherical gaussians, with
                                              point-specific exponents (IZeta= 3).
                        Self-potential: point-specific (ISelfS= 7).
                        Self-field    : sphere-specific E.n sum rule (ISelfD= 2).
 1st derivatives      : Analytical E(r).r(x)/FMM algorithm (CHGder, D1EAlg=3).
                        Cavity 1st derivative terms included.
 Solvent              : Dichloromethane, Eps=   8.930000 Eps(inf)=   2.028346
 ------------------------------------------------------------------------------
 ------------------------------------------------------------------------------
 Atomic radii for non-electrostatic terms: SMD-CDS.
 ------------------------------------------------------------------------------
 Nuclear repulsion after PCM non-electrostatic terms =     3086.3990569737 Hartrees.
 One-electron integrals computed using PRISM.
 NBasis=   598 RedAO= T EigKep=  1.25D-06  NBF=   598
 NBsUse=   594 1.00D-06 EigRej=  9.94D-07 NBFU=   594
 Initial guess from the checkpoint file:  "/home/osl/gaussian/scratch/Gau-1293144.chk"
 B after Tr=     0.000000    0.000000    0.000000
         Rot=    0.999939    0.007046   -0.006119    0.005832 Ang=   1.26 deg.
 ExpMin= 3.50D-02 ExpMax= 5.74D+05 ExpMxC= 5.74D+03 IAcc=3 IRadAn=         5 AccDes= 0.00D+00
 Harris functional with IExCor= 4639 and IRadAn=       5 diagonalized for initial guess.
 HarFok:  IExCor= 4639 AccDes= 0.00D+00 IRadAn=         5 IDoV= 1 UseB2=F ITyADJ=14
 ICtDFT=  3500011 ScaDFX=  1.000000  1.000000  1.000000  1.000000
 FoFCou: FMM=F IPFlag=           0 FMFlag=      100000 FMFlg1=           0
         NFxFlg=           0 DoJE=T BraDBF=F KetDBF=T FulRan=T
         wScrn=  0.000000 ICntrl=       500 IOpCl=  0 I1Cent=   200000004 NGrid=           0
         NMat0=    1 NMatS0=      1 NMatT0=    0 NMatD0=    1 NMtDS0=    0 NMtDT0=    0
 Petite list used in FoFCou.
 Requested convergence on RMS density matrix=1.00D-08 within 128 cycles.
 Requested convergence on MAX density matrix=1.00D-06.
 Requested convergence on             energy=1.00D-06.
 No special actions if energy rises.
 Inv3:  Mode=1 IEnd=    32531547.
 Iteration    1 A*A^-1 deviation from unit magnitude is 3.11D-15 for    121.
 Iteration    1 A*A^-1 deviation from orthogonality  is 2.12D-15 for   1608    185.
 Iteration    1 A^-1*A deviation from unit magnitude is 2.89D-15 for   2047.
 Iteration    1 A^-1*A deviation from orthogonality  is 5.14D-13 for   2190   2162.
 Error on total polarization charges =  0.04986
 SCF Done:  E(RwB97XD) =  -4218.10528712     A.U. after   18 cycles
            NFock= 18  Conv=0.58D-08     -V/T= 2.0065
 SMD-CDS (non-electrostatic) energy       (kcal/mol) =      -9.91
 (included in total energy above)
 D1PCM: PCM CHGder 1st derivatives, ID1Alg=3 FixD1E=F DoIter=F DoCFld=F I1PDM=0.
 Calling FoFJK, ICntrl=      2127 FMM=F ISym2X=0 I1Cent= 0 IOpClX= 0 NMat=1 NMatS=1 NMatT=0.
 ***** Axes restored to original set *****
 -------------------------------------------------------------------
 Center     Atomic                   Forces (Hartrees/Bohr)
 Number     Number              X              Y              Z
 -------------------------------------------------------------------
      1        6           0.000125047    0.000145123   -0.000064414
      2        6           0.000124278   -0.000031907    0.000065760
      3        6           0.000014530    0.000107839   -0.000029884
      4        6          -0.000053133   -0.000072475    0.000060152
      5        6          -0.000106769   -0.000019831    0.000192369
      6        6          -0.000084336   -0.000186612    0.000171213
      7       16          -0.000626994    0.000062672   -0.000876852
      8        6           0.000566630   -0.000129469   -0.000058355
      9        6           0.000089584    0.000151456    0.000358348
     10       16           0.000664141    0.000047420   -0.000075454
     11        6           0.000030568   -0.000030821   -0.000059231
     12        6          -0.000123477   -0.000016455   -0.000029442
     13        6           0.000113456   -0.000027356    0.000013530
     14        6          -0.000125620   -0.000150954   -0.000027955
     15        1          -0.000000890    0.000017441    0.000020612
     16        1          -0.000031854    0.000035570    0.000042447
     17        1          -0.000094265   -0.000018347    0.000116989
     18        1          -0.000040973    0.000002265    0.000054510
     19        1          -0.000037983   -0.000040416   -0.000032514
     20        1          -0.000029930   -0.000003590   -0.000021665
     21        1          -0.000019242   -0.000006787    0.000037642
     22        1           0.000009650   -0.000005360    0.000005604
     23        6           0.001173148    0.001385149   -0.000347120
     24        1          -0.000691194   -0.000272595   -0.000091128
     25        6           0.000752148    0.000297893    0.000666531
     26        1          -0.000142498    0.000050261   -0.000245074
     27        6          -0.000136783    0.000208544   -0.000616397
     28        1           0.000011943    0.000065687   -0.000082434
     29        6           0.000025495   -0.000291814    0.000215833
     30        1           0.000003719    0.000049062    0.000134303
     31        1          -0.000046766   -0.000145108    0.000085715
     32        1           0.000079205   -0.000135367    0.000044652
     33        1          -0.000460525    0.000011450   -0.000365314
     34        6          -0.000020864    0.000027654    0.000014950
     35        6           0.000261237   -0.000209118    0.000158383
     36        6          -0.000277580    0.000106537    0.000167262
     37        6           0.000040980   -0.000083889   -0.000056075
     38        1          -0.000130837    0.000000495    0.000006286
     39        6          -0.000040741    0.000038462   -0.000077515
     40        1          -0.000024375    0.000046511    0.000341210
     41        6           0.000039661   -0.000078585   -0.000086612
     42        1           0.000007818    0.000006029   -0.000002136
     43        1           0.000015760   -0.000029127   -0.000017827
     44        1           0.000012352    0.000015328   -0.000024090
     45       35          -0.000813717   -0.000892865    0.000313187
 -------------------------------------------------------------------
 Cartesian Forces:  Max     0.001385149 RMS     0.000280084

 GradGradGradGradGradGradGradGradGradGradGradGradGradGradGradGradGradGrad
 Berny optimization.
 Using GEDIIS/GDIIS optimizer.
 FormGI is forming the generalized inverse of G from B-inverse, IUseBI=4.
 Internal  Forces:  Max     0.001161779 RMS     0.000232177
 Search for a local minimum.
 Step number   5 out of a maximum of  263
 All quantities printed in internal units (Hartrees-Bohrs-Radians)
 Mixed Optimization -- En-DIIS/RFO-DIIS
 Swapping is turned off.
 Update second derivatives using D2CorX and points    4    5
 DE= -7.20D-05 DEPred=-3.08D-04 R= 2.34D-01
 Trust test= 2.34D-01 RLast= 3.09D-01 DXMaxT set to 1.43D+00
 ITU=  0  1  1  1  0
     Eigenvalues ---    0.00186   0.00358   0.00727   0.00947   0.01150
     Eigenvalues ---    0.01255   0.01417   0.01547   0.01604   0.01766
     Eigenvalues ---    0.01789   0.01802   0.01848   0.01902   0.01928
     Eigenvalues ---    0.02136   0.02254   0.02283   0.02332   0.02365
     Eigenvalues ---    0.02419   0.02544   0.02587   0.02604   0.02620
     Eigenvalues ---    0.02775   0.02794   0.02813   0.02911   0.02932
     Eigenvalues ---    0.02980   0.02992   0.03043   0.03320   0.03677
     Eigenvalues ---    0.03983   0.04105   0.04484   0.04602   0.05079
     Eigenvalues ---    0.05752   0.07032   0.07240   0.09130   0.09288
     Eigenvalues ---    0.09599   0.10866   0.11034   0.11069   0.11199
     Eigenvalues ---    0.11594   0.11708   0.11788   0.11831   0.12229
     Eigenvalues ---    0.12334   0.12338   0.12378   0.12396   0.12536
     Eigenvalues ---    0.12553   0.12873   0.13315   0.13876   0.15171
     Eigenvalues ---    0.15816   0.15917   0.16769   0.17231   0.17656
     Eigenvalues ---    0.18065   0.18699   0.19187   0.19324   0.19419
     Eigenvalues ---    0.19539   0.19613   0.20136   0.20721   0.21908
     Eigenvalues ---    0.22571   0.22862   0.24744   0.24941   0.25601
     Eigenvalues ---    0.26966   0.27666   0.28253   0.29570   0.31116
     Eigenvalues ---    0.31488   0.33804   0.34382   0.34469   0.34501
     Eigenvalues ---    0.34811   0.35001   0.35074   0.36592   0.36662
     Eigenvalues ---    0.36689   0.36736   0.36779   0.36798   0.36874
     Eigenvalues ---    0.36899   0.36944   0.36967   0.37109   0.37130
     Eigenvalues ---    0.37161   0.37428   0.38036   0.41786   0.42041
     Eigenvalues ---    0.43054   0.43068   0.43849   0.46732   0.46922
     Eigenvalues ---    0.48250   0.48396   0.48613   0.49068   0.50107
     Eigenvalues ---    0.51978   0.52420   0.52847   0.74951
 En-DIIS/RFO-DIIS/Sim-DIIS IScMMF=       -3 using points:     5    4
 RFO step:  Lambda=-1.18176453D-04.
 DidBck=F Rises=F RFO-DIIS coefs:    0.86214    0.13786
 Iteration  1 RMS(Cart)=  0.01639911 RMS(Int)=  0.00006900
 Iteration  2 RMS(Cart)=  0.00010297 RMS(Int)=  0.00000462
 Iteration  3 RMS(Cart)=  0.00000001 RMS(Int)=  0.00000462
 Variable       Old X    -DE/DX   Delta X   Delta X   Delta X     New X
                                 (Linear)    (Quad)   (Total)
    R1        2.62299   0.00006   0.00015  -0.00025  -0.00009   2.62289
    R2        2.64070   0.00007  -0.00030   0.00070   0.00040   2.64110
    R3        2.05240   0.00004  -0.00013   0.00039   0.00026   2.05266
    R4        2.63518  -0.00010   0.00003  -0.00025  -0.00022   2.63495
    R5        2.04865  -0.00003   0.00003  -0.00013  -0.00010   2.04855
    R6        2.62764  -0.00008   0.00028  -0.00075  -0.00047   2.62717
    R7        2.05009   0.00001  -0.00001   0.00004   0.00003   2.05012
    R8        2.64132  -0.00002  -0.00014   0.00049   0.00035   2.64167
    R9        2.05157  -0.00004  -0.00001  -0.00007  -0.00009   2.05149
   R10        2.64255   0.00030   0.00024  -0.00012   0.00013   2.64267
   R11        3.34537  -0.00013   0.00039  -0.00125  -0.00087   3.34450
   R12        3.34961   0.00034  -0.00014   0.00157   0.00143   3.35104
   R13        3.34457   0.00033  -0.00014   0.00112   0.00098   3.34555
   R14        3.57506   0.00028  -0.00084  -0.00371  -0.00455   3.57050
   R15        2.64224   0.00044   0.00008   0.00021   0.00029   2.64253
   R16        2.64109  -0.00006  -0.00005   0.00006   0.00001   2.64109
   R17        3.34265   0.00004   0.00036  -0.00065  -0.00029   3.34236
   R18        2.63984  -0.00006  -0.00009   0.00014   0.00005   2.63989
   R19        2.62860  -0.00003   0.00012  -0.00018  -0.00007   2.62853
   R20        2.05113   0.00005  -0.00005   0.00026   0.00021   2.05135
   R21        2.63449  -0.00006   0.00006  -0.00021  -0.00015   2.63434
   R22        2.05014   0.00002   0.00000   0.00006   0.00006   2.05020
   R23        2.62257   0.00003   0.00010  -0.00023  -0.00013   2.62244
   R24        2.04867   0.00001  -0.00003   0.00008   0.00006   2.04872
   R25        2.05129  -0.00001  -0.00008   0.00011   0.00003   2.05132
   R26        2.06203  -0.00048  -0.00006  -0.00105  -0.00110   2.06093
   R27        2.90292  -0.00061  -0.00078  -0.00322  -0.00401   2.89891
   R28        2.87627  -0.00048  -0.00034  -0.00214  -0.00248   2.87379
   R29        3.72263   0.00116   0.00212   0.01468   0.01680   3.73943
   R30        2.06860   0.00014   0.00036  -0.00024   0.00012   2.06872
   R31        2.85342  -0.00007   0.00023   0.00088   0.00111   2.85453
   R32        2.06669   0.00001   0.00001  -0.00013  -0.00012   2.06657
   R33        2.88096   0.00070  -0.00005   0.00243   0.00238   2.88334
   R34        2.07153  -0.00026  -0.00016   0.00009  -0.00007   2.07146
   R35        2.06932  -0.00001  -0.00006  -0.00028  -0.00034   2.06898
   R36        2.06630  -0.00001  -0.00004   0.00003  -0.00001   2.06630
   R37        2.06705   0.00005   0.00006   0.00002   0.00008   2.06713
   R38        2.64506  -0.00016  -0.00007   0.00009   0.00002   2.64508
   R39        2.64641   0.00038  -0.00023   0.00114   0.00091   2.64732
   R40        2.62976  -0.00014   0.00019  -0.00041  -0.00022   2.62955
   R41        2.05374  -0.00003   0.00008  -0.00025  -0.00017   2.05356
   R42        2.63106   0.00006  -0.00008   0.00032   0.00024   2.63130
   R43        2.04706   0.00026   0.00003   0.00075   0.00078   2.04783
   R44        2.63377  -0.00006   0.00007  -0.00030  -0.00023   2.63354
   R45        2.05088  -0.00001   0.00000  -0.00004  -0.00004   2.05084
   R46        2.63336   0.00006   0.00004   0.00000   0.00004   2.63339
   R47        2.05118  -0.00003  -0.00001  -0.00005  -0.00006   2.05112
   R48        2.05140   0.00001   0.00000   0.00002   0.00002   2.05142
    A1        2.08209   0.00002  -0.00021   0.00070   0.00049   2.08258
    A2        2.10153  -0.00004   0.00032  -0.00098  -0.00066   2.10087
    A3        2.09955   0.00002  -0.00011   0.00027   0.00016   2.09971
    A4        2.08827   0.00005  -0.00003   0.00000  -0.00003   2.08824
    A5        2.09071  -0.00002  -0.00004   0.00001  -0.00003   2.09069
    A6        2.10417  -0.00002   0.00006   0.00000   0.00006   2.10423
    A7        2.10853   0.00002   0.00014  -0.00042  -0.00028   2.10825
    A8        2.09469  -0.00001  -0.00008   0.00028   0.00020   2.09489
    A9        2.07979  -0.00001  -0.00006   0.00015   0.00009   2.07988
   A10        2.10004   0.00004  -0.00012   0.00066   0.00055   2.10059
   A11        2.09357  -0.00003   0.00030  -0.00090  -0.00060   2.09297
   A12        2.08957  -0.00002  -0.00018   0.00024   0.00005   2.08962
   A13        2.06375   0.00000  -0.00017   0.00002  -0.00014   2.06361
   A14        2.04205  -0.00022   0.00068  -0.00334  -0.00267   2.03938
   A15        2.17657   0.00022  -0.00053   0.00340   0.00288   2.17945
   A16        2.12309  -0.00013   0.00039  -0.00101  -0.00063   2.12246
   A17        2.01474  -0.00014   0.00064  -0.00179  -0.00117   2.01357
   A18        2.14529   0.00027  -0.00102   0.00282   0.00182   2.14711
   A19        1.83610  -0.00059  -0.00059  -0.00040  -0.00097   1.83513
   A20        1.82875   0.00038   0.00112  -0.00341  -0.00230   1.82645
   A21        1.95993   0.00033   0.00076  -0.00233  -0.00157   1.95837
   A22        2.14729   0.00039  -0.00060   0.00398   0.00340   2.15069
   A23        2.01282  -0.00027   0.00067  -0.00391  -0.00325   2.00958
   A24        2.12260  -0.00012  -0.00003   0.00008   0.00005   2.12265
   A25        2.17623   0.00003  -0.00086   0.00208   0.00122   2.17745
   A26        2.06296   0.00002   0.00022  -0.00059  -0.00037   2.06259
   A27        2.04380  -0.00005   0.00066  -0.00154  -0.00088   2.04291
   A28        1.81139  -0.00022  -0.00080   0.00240   0.00159   1.81299
   A29        2.10089  -0.00002  -0.00019   0.00039   0.00020   2.10109
   A30        2.08834   0.00002   0.00017  -0.00021  -0.00004   2.08830
   A31        2.09386   0.00000   0.00002  -0.00013  -0.00012   2.09374
   A32        2.10834   0.00003   0.00003   0.00012   0.00015   2.10849
   A33        2.07963  -0.00003  -0.00003  -0.00020  -0.00023   2.07940
   A34        2.09484   0.00000   0.00001   0.00009   0.00010   2.09494
   A35        2.08729   0.00007   0.00009  -0.00034  -0.00024   2.08704
   A36        2.10535  -0.00005  -0.00013   0.00019   0.00006   2.10541
   A37        2.09051  -0.00002   0.00003   0.00017   0.00020   2.09071
   A38        2.08277   0.00001  -0.00011   0.00036   0.00025   2.08302
   A39        2.09647   0.00004   0.00008   0.00010   0.00018   2.09664
   A40        2.10381  -0.00005   0.00002  -0.00045  -0.00043   2.10338
   A41        1.90926   0.00013   0.00095   0.00331   0.00424   1.91350
   A42        1.93566   0.00057   0.00129   0.00392   0.00520   1.94086
   A43        1.80523  -0.00024  -0.00067  -0.00763  -0.00829   1.79694
   A44        2.06118  -0.00070  -0.00001   0.00058   0.00056   2.06174
   A45        1.82132   0.00090   0.00028   0.00097   0.00126   1.82258
   A46        1.91068  -0.00062  -0.00212  -0.00271  -0.00482   1.90585
   A47        2.02420   0.00072  -0.00041  -0.00019  -0.00059   2.02361
   A48        1.67062  -0.00045   0.00068  -0.00019   0.00049   1.67111
   A49        1.88243   0.00037  -0.00055   0.00308   0.00254   1.88497
   A50        1.87411   0.00034   0.00176  -0.00156   0.00020   1.87431
   A51        2.07438  -0.00091  -0.00065   0.00057  -0.00008   2.07430
   A52        1.89072  -0.00001  -0.00048  -0.00235  -0.00284   1.88788
   A53        1.91426  -0.00005  -0.00035  -0.00106  -0.00140   1.91286
   A54        1.98663  -0.00024  -0.00037   0.00087   0.00050   1.98713
   A55        1.88100  -0.00001   0.00027  -0.00085  -0.00059   1.88041
   A56        1.92400   0.00017   0.00035  -0.00013   0.00022   1.92422
   A57        1.86313  -0.00016  -0.00013  -0.00251  -0.00264   1.86049
   A58        1.89010   0.00030   0.00025   0.00351   0.00376   1.89385
   A59        1.94145   0.00007  -0.00018   0.00081   0.00063   1.94208
   A60        1.91373   0.00018   0.00030   0.00108   0.00137   1.91510
   A61        1.94985   0.00011  -0.00018   0.00080   0.00062   1.95047
   A62        1.88529  -0.00014   0.00040  -0.00179  -0.00139   1.88390
   A63        1.88944  -0.00011  -0.00012  -0.00034  -0.00046   1.88897
   A64        1.88195  -0.00013  -0.00020  -0.00070  -0.00090   1.88105
   A65        2.05729  -0.00089   0.00098  -0.00451  -0.00353   2.05375
   A66        2.14574   0.00081  -0.00119   0.00493   0.00374   2.14948
   A67        2.07964   0.00009   0.00022  -0.00041  -0.00019   2.07945
   A68        2.10372   0.00007  -0.00027   0.00097   0.00069   2.10442
   A69        2.08887   0.00007   0.00003   0.00062   0.00065   2.08952
   A70        2.09056  -0.00014   0.00024  -0.00159  -0.00135   2.08920
   A71        2.09766  -0.00024   0.00013  -0.00089  -0.00076   2.09689
   A72        2.11315   0.00023  -0.00056   0.00184   0.00128   2.11442
   A73        2.07236   0.00001   0.00042  -0.00092  -0.00050   2.07186
   A74        2.09407  -0.00003   0.00006  -0.00040  -0.00034   2.09373
   A75        2.08961   0.00002  -0.00004   0.00027   0.00022   2.08984
   A76        2.09950   0.00001  -0.00002   0.00013   0.00012   2.09962
   A77        2.09940   0.00005  -0.00019   0.00085   0.00067   2.10007
   A78        2.08547  -0.00004   0.00018  -0.00069  -0.00052   2.08496
   A79        2.09830  -0.00001   0.00001  -0.00016  -0.00015   2.09816
   A80        2.09158   0.00006   0.00007  -0.00010  -0.00002   2.09156
   A81        2.09611  -0.00003  -0.00012   0.00034   0.00022   2.09633
   A82        2.09546  -0.00003   0.00005  -0.00024  -0.00019   2.09527
    D1       -0.02079  -0.00003  -0.00004  -0.00061  -0.00064  -0.02143
    D2        3.12962  -0.00004   0.00006  -0.00137  -0.00130   3.12832
    D3        3.12598   0.00002  -0.00007   0.00084   0.00077   3.12675
    D4       -0.00680   0.00000   0.00003   0.00008   0.00011  -0.00669
    D5        0.03485   0.00007  -0.00063   0.00233   0.00170   0.03655
    D6       -3.09456  -0.00004  -0.00180   0.00102  -0.00077  -3.09533
    D7       -3.11191   0.00002  -0.00060   0.00088   0.00028  -3.11163
    D8        0.04187  -0.00009  -0.00177  -0.00043  -0.00219   0.03968
    D9       -0.00914  -0.00001   0.00035  -0.00032   0.00003  -0.00910
   D10       -3.13054   0.00000   0.00054  -0.00106  -0.00052  -3.13106
   D11        3.12358   0.00001   0.00025   0.00044   0.00069   3.12427
   D12        0.00217   0.00002   0.00044  -0.00029   0.00014   0.00231
   D13        0.02598   0.00000  -0.00001  -0.00044  -0.00045   0.02554
   D14       -3.11133   0.00005   0.00011   0.00011   0.00022  -3.11111
   D15       -3.13563  -0.00001  -0.00019   0.00029   0.00010  -3.13552
   D16        0.01025   0.00004  -0.00007   0.00084   0.00077   0.01102
   D17       -0.01223   0.00004  -0.00064   0.00208   0.00145  -0.01078
   D18        3.08817   0.00017  -0.00115   0.00437   0.00322   3.09139
   D19        3.12509  -0.00001  -0.00076   0.00154   0.00078   3.12587
   D20       -0.05770   0.00012  -0.00127   0.00382   0.00255  -0.05515
   D21       -0.01818  -0.00008   0.00096  -0.00305  -0.00208  -0.02026
   D22        3.11031   0.00004   0.00222  -0.00167   0.00056   3.11086
   D23       -3.11512  -0.00021   0.00148  -0.00534  -0.00386  -3.11898
   D24        0.01336  -0.00009   0.00274  -0.00397  -0.00122   0.01214
   D25        2.65428   0.00001  -0.00469   0.01365   0.00897   2.66325
   D26       -0.53146   0.00014  -0.00523   0.01600   0.01078  -0.52068
   D27       -2.63701   0.00001   0.00378  -0.00915  -0.00536  -2.64237
   D28        1.57667  -0.00027   0.00268  -0.00480  -0.00212   1.57456
   D29        0.51694  -0.00010   0.00259  -0.01045  -0.00785   0.50909
   D30       -1.55256  -0.00038   0.00149  -0.00610  -0.00461  -1.55717
   D31       -0.51777   0.00005  -0.00579   0.01067   0.00488  -0.51289
   D32        2.59102   0.00014  -0.00339   0.01612   0.01273   2.60376
   D33        1.46141   0.00032  -0.00444   0.00533   0.00089   1.46229
   D34       -1.71298   0.00041  -0.00203   0.01077   0.00874  -1.70425
   D35        0.90471   0.00022  -0.00070   0.00642   0.00572   0.91044
   D36       -1.05882  -0.00014  -0.00300   0.00839   0.00540  -1.05342
   D37       -3.00252  -0.00005  -0.00261   0.01027   0.00767  -2.99485
   D38       -1.07898   0.00054  -0.00101   0.00989   0.00888  -1.07010
   D39       -3.04252   0.00018  -0.00330   0.01187   0.00856  -3.03396
   D40        1.29697   0.00027  -0.00292   0.01375   0.01083   1.30779
   D41       -0.01249   0.00019   0.00326   0.00335   0.00663  -0.00586
   D42       -3.13216   0.00016   0.00275   0.00569   0.00846  -3.12370
   D43       -3.11927   0.00009   0.00070  -0.00236  -0.00166  -3.12093
   D44        0.04425   0.00006   0.00019  -0.00002   0.00017   0.04442
   D45        3.11517  -0.00013  -0.00214  -0.00400  -0.00612   3.10906
   D46       -0.00860  -0.00007  -0.00125  -0.00491  -0.00615  -0.01475
   D47       -0.05870  -0.00003   0.00023   0.00144   0.00167  -0.05704
   D48        3.10071   0.00003   0.00111   0.00053   0.00163   3.10234
   D49        0.53123  -0.00023   0.00196  -0.01586  -0.01389   0.51734
   D50       -2.63207  -0.00020   0.00245  -0.01816  -0.01570  -2.64777
   D51        0.00131  -0.00002  -0.00036  -0.00035  -0.00071   0.00060
   D52       -3.12542  -0.00008   0.00007  -0.00402  -0.00395  -3.12937
   D53       -3.12003  -0.00005  -0.00081   0.00176   0.00095  -3.11908
   D54        0.03642  -0.00011  -0.00038  -0.00191  -0.00228   0.03414
   D55       -0.03217  -0.00005   0.00012  -0.00072  -0.00060  -0.03277
   D56        3.13893  -0.00004  -0.00017  -0.00119  -0.00136   3.13756
   D57        3.09451   0.00001  -0.00031   0.00295   0.00264   3.09716
   D58       -0.01757   0.00002  -0.00060   0.00248   0.00188  -0.01569
   D59        0.01781   0.00008   0.00030   0.00216   0.00246   0.02028
   D60       -3.11450   0.00001  -0.00018   0.00026   0.00008  -3.11442
   D61        3.12964   0.00007   0.00060   0.00263   0.00323   3.13287
   D62       -0.00267   0.00000   0.00011   0.00073   0.00084  -0.00183
   D63        0.02686  -0.00003  -0.00047  -0.00249  -0.00296   0.02390
   D64       -3.13263  -0.00009  -0.00136  -0.00157  -0.00292  -3.13555
   D65       -3.12393   0.00004   0.00001  -0.00061  -0.00059  -3.12453
   D66       -0.00024  -0.00002  -0.00087   0.00032  -0.00055  -0.00079
   D67       -0.72169   0.00016   0.00046  -0.01357  -0.01311  -0.73480
   D68        1.12111   0.00015   0.00214  -0.01481  -0.01267   1.10843
   D69       -3.01049  -0.00024   0.00253  -0.01894  -0.01641  -3.02691
   D70        1.51372   0.00049   0.00323  -0.00432  -0.00109   1.51263
   D71       -2.92667   0.00048   0.00491  -0.00556  -0.00065  -2.92733
   D72       -0.77509   0.00010   0.00529  -0.00969  -0.00439  -0.77948
   D73       -2.64395  -0.00005   0.00070  -0.00670  -0.00600  -2.64996
   D74       -0.80116  -0.00005   0.00238  -0.00795  -0.00556  -0.80672
   D75        1.35043  -0.00044   0.00276  -0.01207  -0.00930   1.34112
   D76       -2.94670   0.00017   0.00025   0.01703   0.01728  -2.92941
   D77       -0.78210   0.00017   0.00017   0.01667   0.01684  -0.76525
   D78        1.31449   0.00039   0.00043   0.02105   0.02148   1.33597
   D79        1.11361   0.00005  -0.00239   0.00798   0.00559   1.11919
   D80       -3.00498   0.00006  -0.00247   0.00762   0.00515  -2.99983
   D81       -0.90839   0.00028  -0.00220   0.01199   0.00978  -0.89861
   D82       -0.96568  -0.00015  -0.00106   0.00846   0.00740  -0.95827
   D83        1.19892  -0.00015  -0.00114   0.00810   0.00696   1.20589
   D84       -2.98767   0.00007  -0.00088   0.01248   0.01160  -2.97607
   D85        1.87947  -0.00037   0.00358  -0.00614  -0.00255   1.87691
   D86       -1.22730  -0.00047   0.00324  -0.00632  -0.00308  -1.23038
   D87       -2.05345   0.00021   0.00174  -0.00249  -0.00075  -2.05420
   D88        1.12297   0.00011   0.00139  -0.00267  -0.00128   1.12169
   D89        0.08991  -0.00002   0.00323  -0.00624  -0.00300   0.08691
   D90       -3.01686  -0.00011   0.00289  -0.00642  -0.00353  -3.02038
   D91        0.94112   0.00012   0.01226   0.01089   0.02314   0.96426
   D92        3.02532   0.00011   0.01283   0.00987   0.02270   3.04802
   D93       -1.17253   0.00013   0.01266   0.01020   0.02287  -1.14966
   D94        3.10045   0.00000   0.01180   0.01003   0.02183   3.12228
   D95       -1.09854  -0.00001   0.01237   0.00901   0.02138  -1.07716
   D96        0.98681   0.00001   0.01221   0.00935   0.02155   1.00836
   D97       -1.15034   0.00007   0.01198   0.00896   0.02094  -1.12940
   D98        0.93386   0.00006   0.01256   0.00794   0.02050   0.95436
   D99        3.01920   0.00008   0.01239   0.00828   0.02067   3.03987
   D100      -3.13307   0.00001   0.00078   0.00025   0.00104  -3.13203
   D101       0.01747   0.00001   0.00099   0.00077   0.00177   0.01924
   D102      -0.02494   0.00012   0.00109   0.00054   0.00163  -0.02332
   D103       3.12560   0.00011   0.00129   0.00106   0.00235   3.12795
   D104       3.12191  -0.00005  -0.00068  -0.00074  -0.00142   3.12050
   D105      -0.01216  -0.00008   0.00056  -0.00404  -0.00348  -0.01565
   D106       0.01557  -0.00013  -0.00104  -0.00085  -0.00189   0.01368
   D107      -3.11851  -0.00015   0.00019  -0.00415  -0.00396  -3.12246
   D108       0.01385  -0.00003  -0.00043   0.00069   0.00026   0.01411
   D109      -3.12857  -0.00003  -0.00040   0.00037  -0.00003  -3.12859
   D110      -3.13671  -0.00002  -0.00063   0.00018  -0.00045  -3.13716
   D111       0.00406  -0.00002  -0.00060  -0.00014  -0.00074   0.00332
   D112       0.00484   0.00004   0.00034  -0.00009   0.00025   0.00509
   D113      -3.14109   0.00003   0.00052  -0.00034   0.00018  -3.14091
   D114       3.13909   0.00007  -0.00087   0.00315   0.00228   3.14137
   D115      -0.00684   0.00006  -0.00070   0.00290   0.00221  -0.00463
   D116       0.00682  -0.00005  -0.00029  -0.00162  -0.00191   0.00491
   D117       3.13986  -0.00001  -0.00023  -0.00069  -0.00092   3.13894
   D118      -3.13394  -0.00005  -0.00032  -0.00130  -0.00162  -3.13556
   D119      -0.00091  -0.00001  -0.00026  -0.00037  -0.00063  -0.00154
   D120      -0.01615   0.00005   0.00033   0.00132   0.00166  -0.01449
   D121       3.13399   0.00000   0.00028   0.00039   0.00067   3.13466
   D122       3.12981   0.00006   0.00015   0.00157   0.00173   3.13154
   D123      -0.00323   0.00002   0.00010   0.00064   0.00074  -0.00249
         Item               Value     Threshold  Converged?
 Maximum Force            0.001162     0.000450     NO 
 RMS     Force            0.000232     0.000300     YES
 Maximum Displacement     0.083950     0.001800     NO 
 RMS     Displacement     0.016422     0.001200     NO 
 Predicted change in Energy=-5.961349D-05
 GradGradGradGradGradGradGradGradGradGradGradGradGradGradGradGradGradGrad

                          Input orientation:                          
 ---------------------------------------------------------------------
 Center     Atomic      Atomic             Coordinates (Angstroms)
 Number     Number       Type             X           Y           Z
 ---------------------------------------------------------------------
      1          6           0        2.331465   -1.328069   -2.206167
      2          6           0        3.260144   -2.359574   -2.200628
      3          6           0        3.977807   -2.635300   -1.037371
      4          6           0        3.782331   -1.882317    0.114829
      5          6           0        2.837356   -0.852358    0.133797
      6          6           0        2.112427   -0.597982   -1.034712
      7         16           0        0.852829    0.645848   -1.138981
      8          6           0        1.329517    1.886094    0.030993
      9          6           0        2.060003    1.605753    1.189971
     10         16           0        2.608998   -0.005333    1.670911
     11          6           0        2.360826    2.663055    2.052027
     12          6           0        1.939034    3.954804    1.754971
     13          6           0        1.244467    4.225930    0.577093
     14          6           0        0.949515    3.190160   -0.298118
     15          1           0        0.938992    5.237915    0.336415
     16          1           0        0.414322    3.384940   -1.222220
     17          1           0        2.936502    2.474390    2.952787
     18          1           0        2.180592    4.760222    2.440539
     19          1           0        1.775831   -1.094183   -3.109740
     20          1           0        4.369074   -2.090977    1.004053
     21          1           0        3.427063   -2.938781   -3.101636
     22          1           0        4.712216   -3.433755   -1.028954
     23          6           0       -0.685809   -1.002260    0.698319
     24          1           0        0.261545   -1.536577    0.778489
     25          6           0       -0.737001   -0.240479   -0.632222
     26          1           0       -0.709294   -0.983349   -1.435828
     27          6           0       -0.995147   -0.236502    1.975262
     28          1           0       -2.033000    0.107507    1.954404
     29          6           0       -0.727298   -1.029859    3.250760
     30          1           0        0.302917   -1.399349    3.279777
     31          1           0       -0.879794   -0.388569    4.123168
     32          1           0       -1.400899   -1.886652    3.344259
     33          1           0       -0.367553    0.662162    1.986150
     34          6           0       -1.895481    0.693020   -0.893498
     35          6           0       -2.736579    0.398928   -1.972975
     36          6           0       -2.135872    1.846565   -0.135820
     37          6           0       -3.815194    1.224457   -2.275219
     38          1           0       -2.551054   -0.486643   -2.574855
     39          6           0       -3.209270    2.676869   -0.447676
     40          1           0       -1.494769    2.114723    0.695691
     41          6           0       -4.055018    2.364365   -1.510210
     42          1           0       -4.465775    0.976992   -3.107861
     43          1           0       -3.384870    3.568164    0.146351
     44          1           0       -4.894334    3.011424   -1.745388
     45         35           0       -2.002323   -2.463487    0.480751
 ---------------------------------------------------------------------
                    Distance matrix (angstroms):
                    1          2          3          4          5
     1  C    0.000000
     2  C    1.387976   0.000000
     3  C    2.405281   1.394357   0.000000
     4  C    2.792710   2.421115   1.390237   0.000000
     5  C    2.440832   2.810692   2.418914   1.397910   0.000000
     6  C    1.397610   2.404126   2.762302   2.399904   1.398443
     7  S    2.687303   3.994349   4.532300   4.067633   2.793373
     8  C    4.042231   5.170412   5.347696   4.497138   3.127822
     9  C    4.496083   5.353534   5.159996   4.035960   2.786053
    10  S    4.105897   4.577691   4.015614   2.705766   1.769836
    11  C    5.836279   6.642338   6.342836   5.141383   4.032966
    12  C    6.614633   7.567263   7.441991   6.337175   5.152086
    13  C    6.306743   7.426140   7.560034   6.630620   5.340675
    14  C    5.095571   6.305403   6.607045   5.824552   4.482460
    15  H    7.177455   8.339436   8.550392   7.670162   6.382497
    16  H    5.182282   6.485016   6.998278   6.393370   5.066021
    17  H    6.437358   7.073164   6.566172   5.267858   4.361627
    18  H    7.660413   8.567226   8.367770   7.217882   6.103560
    19  H    1.086221   2.151949   3.393885   3.878794   3.421381
    20  H    3.878066   3.401743   2.148672   1.085600   2.153528
    21  H    2.143966   1.084047   2.157918   3.404112   3.894733
    22  H    3.389353   2.152951   1.084877   2.140067   3.395688
    23  C    4.200731   5.081018   5.237246   4.591212   3.571253
    24  H    3.638161   4.306281   4.279619   3.599432   2.742004
    25  C    3.616026   4.788281   5.303653   4.866013   3.706375
    26  H    3.155705   4.270288   4.985642   4.836050   3.880672
    27  C    5.453643   6.328744   6.289710   5.384627   4.296318
    28  H    6.198370   7.167158   7.252827   6.415723   5.287374
    29  C    6.262829   6.883711   6.565327   5.558552   4.738537
    30  H    5.849417   6.300958   5.802599   4.728264   4.076736
    31  H    7.159283   7.811168   7.434733   6.327201   5.472421
    32  H    6.711914   7.259115   6.977795   6.106971   5.416607
    33  H    5.368543   6.310324   6.236753   5.215147   3.999554
    34  C    4.865694   6.132487   6.752328   6.315587   5.083629
    35  C    5.359289   6.604684   7.427306   7.215206   6.088757
    36  C    5.858476   7.146470   7.633936   6.999465   5.664793
    37  C    6.655943   7.931662   8.784125   8.549079   7.373801
    38  H    4.968191   6.117020   7.043196   7.020973   6.041979
    39  C    7.059148   8.384028   8.956615   8.365708   7.025329
    40  H    5.908779   7.142633   7.450859   6.645413   5.280777
    41  C    7.409831   8.735209   9.473463   9.060855   7.781702
    42  H    7.233867   8.464371   9.414332   9.305516   8.196987
    43  H    7.885679   9.208833   9.700164   9.004305   7.632645
    44  H    8.441309   9.774987  10.540477  10.133786   8.845291
    45  Br   5.224023   5.907127   6.172209   5.825279   5.112593
                    6          7          8          9         10
     6  C    0.000000
     7  S    1.773294   0.000000
     8  C    2.814127   1.770390   0.000000
     9  C    3.131838   2.793332   1.398368   0.000000
    10  S    2.813932   3.376931   2.811388   1.768700   0.000000
    11  C    4.497113   4.065183   2.398301   1.396969   2.706868
    12  C    5.342308   4.528133   2.761009   2.419070   4.017288
    13  C    5.159593   3.989396   2.404223   2.811769   4.578424
    14  C    4.030504   2.681404   1.397606   2.440889   4.103918
    15  H    6.108571   4.824034   3.388288   3.895873   5.662284
    16  H    4.333865   2.775220   2.157467   3.419421   4.967974
    17  H    5.100855   4.942452   3.386056   2.151814   2.810604
    18  H    6.386890   5.612841   3.845887   3.395458   4.846274
    19  H    2.159920   2.786311   4.352638   5.085069   4.973368
    20  H    3.387928   4.944369   5.099299   4.362589   2.809355
    21  H    3.388183   4.829934   6.123111   6.398401   5.661409
    22  H    3.847147   5.616950   6.392725   6.111833   4.844262
    23  C    3.316167   2.908494   3.584613   3.818761   3.577087
    24  H    2.755798   2.964673   3.662512   3.643901   2.941371
    25  C    2.899836   1.889429   3.038530   3.814734   4.068836
    26  H    2.876024   2.276539   3.813400   4.611646   4.649667
    27  C    4.341385   3.727207   3.699954   3.653016   3.624352
    28  H    5.159176   4.264605   4.262559   4.425130   4.652015
    29  C    5.159053   4.957280   4.806264   4.354578   3.830985
    30  H    4.746718   4.900067   4.733143   4.060207   3.138430
    31  H    5.966655   5.635798   5.176973   4.606883   4.281600
    32  H    5.760166   5.620701   5.715463   5.368025   4.734841
    33  H    4.106565   3.355003   2.863686   2.723471   3.066722
    34  C    4.213070   2.759656   3.560720   4.562870   5.230127
    35  C    5.038554   3.693287   4.770817   5.870934   6.482016
    36  C    4.983158   3.373484   3.469627   4.406936   5.404406
    37  C    6.324305   4.839036   5.676656   6.831608   7.639016
    38  H    4.912483   3.864025   5.242056   6.309825   6.699577
    39  C    6.276123   4.593866   4.631958   5.620891   6.747953
    40  H    4.833728   3.321872   2.910444   3.624882   4.720868
    41  C    6.858496   5.213259   5.621144   6.727552   7.755263
    42  H    7.074689   5.680994   6.653140   7.839163   8.593837
    43  H    6.997997   5.305668   5.006806   5.881058   7.142872
    44  H    7.913758   6.244483   6.569491   7.678219   8.779061
    45  Br   4.765281   4.521436   5.497481   5.793462   5.359410
                   11         12         13         14         15
    11  C    0.000000
    12  C    1.390959   0.000000
    13  C    2.421625   1.394033   0.000000
    14  C    2.791562   2.403955   1.387735   0.000000
    15  H    3.405120   2.158416   1.084138   2.143838   0.000000
    16  H    3.876944   3.393105   2.152657   1.085512   2.477527
    17  H    1.085526   2.149728   3.402175   3.876704   4.297968
    18  H    2.140452   1.084920   2.152725   3.388345   2.489397
    19  H    6.411154   7.013153   6.494512   5.190725   7.257531
    20  H    5.266130   6.558997   7.060367   6.424909   8.119352
    21  H    7.686200   8.562849   8.344451   7.180661   9.212441
    22  H    7.224442   8.368487   8.560107   7.652993   9.555068
    23  C    4.954699   5.707783   5.574462   4.609074   6.458385
    24  H    4.864750   5.824324   5.849204   4.896370   6.822618
    25  C    5.023170   5.519080   5.033633   3.837349   5.810336
    26  H    5.906525   6.448271   5.916555   4.632949   6.675464
    27  C    4.435750   5.121034   5.184983   4.548844   6.032906
    28  H    5.083903   5.533401   5.440605   4.844791   6.145870
    29  C    4.960956   5.847527   6.217690   5.763228   7.110199
    30  H    4.716512   5.802487   6.311480   5.855170   7.288432
    31  H    4.909547   5.693771   6.195218   5.975068   7.021738
    32  H    6.043200   6.914014   7.212407   6.675730   8.079707
    33  H    3.384075   4.026820   4.157462   3.652851   5.036487
    34  C    5.538349   5.688333   4.950088   3.831996   5.495726
    35  C    6.878260   6.957241   6.082559   4.917664   6.500685
    36  C    5.066915   4.962321   4.194797   3.369155   4.602071
    37  C    7.677099   7.537132   6.537943   5.520450   6.747649
    38  H    7.446825   7.657332   6.822690   5.563847   7.309342
    39  C    6.105299   5.743675   4.825507   4.193009   4.937796
    40  H    4.123824   4.037199   3.460444   2.849341   3.975752
    41  C    7.344508   7.008535   5.992228   5.215022   6.050409
    42  H    8.721797   8.575318   7.532686   6.489849   7.696104
    43  H    6.120772   5.575043   4.695632   4.373480   4.638963
    44  H    8.196284   7.735464   6.674865   6.023048   6.581706
    45  Br   6.912844   7.638873   7.436345   6.425240   8.245226
                   16         17         18         19         20
    16  H    0.000000
    17  H    4.961974   0.000000
    18  H    4.292658   2.461469   0.000000
    19  H    5.047671   7.129945   8.077344   0.000000
    20  H    7.112104   5.166469   7.334294   4.964052   0.000000
    21  H    7.252466   8.136284   9.567865   2.475717   4.296841
    22  H    8.062496   7.342588   9.251365   4.292508   2.460471
    23  C    4.913887   5.503713   6.667667   4.535354   5.179828
    24  H    5.314839   5.288746   6.789318   4.196081   4.150908
    25  C    3.849325   5.806671   6.554480   3.630597   5.672191
    26  H    4.515539   6.671412   7.507747   2.998352   5.741924
    27  C    5.032429   4.874665   5.938775   5.854160   5.758228
    28  H    5.178986   5.594181   6.295907   6.449559   6.835426
    29  C    6.387590   5.078580   6.529726   6.835624   5.669804
    30  H    6.570374   4.695588   6.493866   6.564186   4.710723
    31  H    6.669879   4.912274   6.221515   7.737261   6.338587
    32  H    7.206763   6.163195   7.604256   7.236969   6.229839
    33  H    4.280010   3.890416   4.847020   5.800598   5.565962
    34  C    3.562258   6.427695   6.653744   4.645897   7.113087
    35  C    4.405461   7.794520   7.916980   4.887071   8.096458
    36  C    3.170230   5.971821   5.810240   5.726571   7.688815
    37  C    4.864699   8.630167   8.407702   6.109998   9.419553
    38  H    5.060853   8.332816   8.664424   4.401947   7.954285
    39  C    3.772493   7.026711   6.460089   6.794016   9.070346
    40  H    2.989392   4.985981   4.852982   5.956107   7.222718
    41  C    4.593420   8.295288   7.760888   6.965547   9.855806
    42  H    5.759271   9.683355   9.448374   6.576277  10.216400
    43  H    4.042328   7.002298   6.136666   7.679352   9.637696
    44  H    5.347434   9.147855   8.404454   7.950381  10.927243
    45  Br   6.553196   7.408480   8.574352   5.388976   6.403695
                   21         22         23         24         25
    21  H    0.000000
    22  H    2.488499   0.000000
    23  C    5.924988   6.167196   0.000000
    24  H    5.200197   5.164746   1.090597   0.000000
    25  C    5.542407   6.328379   1.534038   2.160340   0.000000
    26  H    4.869095   5.963456   2.134361   2.480280   1.094718
    27  C    7.254871   7.198731   1.520743   2.168349   2.620234
    28  H    8.040877   8.181619   2.150408   3.057896   2.913990
    29  C    7.826598   7.326867   2.552927   2.710480   3.962419
    30  H    7.269978   6.491987   2.792701   2.505392   4.210480
    31  H    8.789221   8.190732   3.484801   3.715839   4.759838
    32  H    8.121930   7.673896   2.880017   3.077247   4.354658
    33  H    7.297361   7.188285   2.128402   2.586246   2.794123
    34  C    6.811412   7.791680   2.621291   3.524118   1.510550
    35  C    7.099624   8.430017   3.647575   4.506161   2.490938
    36  C    7.914660   8.693433   3.303676   4.246083   2.561055
    37  C    8.394391   9.796368   4.857288   5.793811   3.784276
    38  H    6.482928   7.989391   3.802456   4.500888   2.669309
    39  C    9.089551  10.021354   4.606208   5.594924   3.828457
    40  H    8.011369   8.502156   3.220249   4.052590   2.807942
    41  C    9.307928  10.522081   5.250079   6.252056   4.308747
    42  H    8.810801  10.392885   5.717744   6.615837   4.638402
    43  H    9.964547  10.768984   5.336514   6.305103   4.703525
    44  H   10.319399  11.590487   6.308173   7.323753   5.394202
    45  Br   6.522088   6.950227   1.978820   2.464327   2.789536
                   26         27         28         29         30
    26  H    0.000000
    27  C    3.503574   0.000000
    28  H    3.799452   1.093580   0.000000
    29  C    4.686854   1.525796   2.163099   0.000000
    30  H    4.840926   2.176910   3.079567   1.094855   0.000000
    31  H    5.593324   2.156370   2.505896   1.093437   1.769686
    32  H    4.913604   2.182150   2.511557   1.093880   1.773304
    33  H    3.812405   1.096171   1.755666   2.142800   2.524446
    34  C    2.124000   3.147126   2.910719   4.637655   5.160154
    35  C    2.511792   4.361759   4.000532   5.776336   6.329593
    36  C    3.425428   3.177592   2.721019   4.661204   5.305653
    37  C    3.901999   5.306002   4.723717   6.719634   7.396024
    38  H    2.221751   4.815287   4.597345   6.128537   6.576846
    39  C    4.541312   4.388702   3.708804   5.794692   6.545603
    40  H    3.841666   2.723083   2.429602   4.123807   4.717825
    41  C    4.733559   5.317503   4.602772   6.727653   7.490067
    42  H    4.555192   6.273433   5.683390   7.644326   8.318012
    43  H    5.511648   4.850895   4.131920   6.151574   6.935006
    44  H    5.793841   6.292529   5.505309   7.658828   8.468684
    45  Br   2.745179   2.864861   2.963545   3.369560   3.779030
                   31         32         33         34         35
    31  H    0.000000
    32  H    1.767061   0.000000
    33  H    2.435831   3.067363   0.000000
    34  C    5.231482   4.985770   3.260045   0.000000
    35  C    6.421119   5.939772   4.621282   1.399717   0.000000
    36  C    4.971171   5.156359   3.005415   1.400903   2.414879
    37  C    7.222035   6.861949   5.510142   2.424226   1.391495
    38  H    6.904075   6.190217   5.185576   2.156001   1.086699
    39  C    5.976285   6.202798   4.249459   2.420838   2.781904
    40  H    4.288620   4.799450   2.246292   2.169639   3.407026
    41  C    7.028203   6.977203   5.359050   2.799522   2.411509
    42  H    8.186073   7.695698   6.545493   3.404475   2.147613
    43  H    6.143795   6.627049   4.575359   3.400885   3.867284
    44  H    7.881398   7.880338   6.319426   3.885077   3.396003
    45  Br   4.339650   2.982303   3.835151   3.444345   3.841005
                   36         37         38         39         40
    36  C    0.000000
    37  C    2.790011   0.000000
    38  H    3.400753   2.148417   0.000000
    39  C    1.392423   2.411754   3.868585   0.000000
    40  H    1.083667   3.873403   4.310373   2.136074   0.000000
    41  C    2.416647   1.393608   3.394646   1.393530   3.388686
    42  H    3.875258   1.085259   2.468295   3.397789   4.958661
    43  H    2.145582   3.397373   4.953955   1.085408   2.446783
    44  H    3.399516   2.153721   4.291322   2.153003   4.280185
    45  Br   4.355977   4.948010   3.680454   5.361153   4.611270
                   41         42         43         44         45
    41  C    0.000000
    42  H    2.155461   0.000000
    43  H    2.154629   4.297956   0.000000
    44  H    1.085562   2.485741   2.483368   0.000000
    45  Br   5.611206   5.548299   6.197102   6.579823   0.000000
 Stoichiometry    C22H20BrS2(1+)
 Framework group  C1[X(C22H20BrS2)]
 Deg. of freedom   129
 Full point group                 C1      NOp   1
 Largest Abelian subgroup         C1      NOp   1
 Largest concise Abelian subgroup C1      NOp   1
                         Standard orientation:                         
 ---------------------------------------------------------------------
 Center     Atomic      Atomic             Coordinates (Angstroms)
 Number     Number       Type             X           Y           Z
 ---------------------------------------------------------------------
      1          6           0        2.080114   -1.378066   -2.412924
      2          6           0        3.146756   -2.265779   -2.439689
      3          6           0        4.043609   -2.298758   -1.372544
      4          6           0        3.888749   -1.445332   -0.286062
      5          6           0        2.809575   -0.558382   -0.232634
      6          6           0        1.908144   -0.548019   -1.301725
      7         16           0        0.472254    0.491654   -1.344967
      8          6           0        0.904644    1.917525   -0.388822
      9          6           0        1.814202    1.881229    0.672696
     10         16           0        2.658563    0.429660    1.227944
     11          6           0        2.061709    3.066076    1.370121
     12          6           0        1.414295    4.243140    1.009371
     13          6           0        0.538857    4.272957   -0.075086
     14          6           0        0.292126    3.108487   -0.788490
     15          1           0        0.055080    5.197518   -0.369200
     16          1           0       -0.382453    3.115566   -1.638918
     17          1           0        2.771982    3.067673    2.191021
     18          1           0        1.618762    5.150896    1.567246
     19          1           0        1.382273   -1.332818   -3.244096
     20          1           0        4.611382   -1.463292    0.523880
     21          1           0        3.280176   -2.921785   -3.292340
     22          1           0        4.885037   -2.983300   -1.391481
     23          6           0       -0.546112   -1.115199    0.855100
     24          1           0        0.473400   -1.502442    0.848858
     25          6           0       -0.885287   -0.534140   -0.523523
     26          1           0       -0.850799   -1.358168   -1.243383
     27          6           0       -0.798173   -0.249550    2.079753
     28          1           0       -1.869835   -0.054537    2.176844
     29          6           0       -0.249128   -0.838943    3.375600
     30          1           0        0.819968   -1.059060    3.290229
     31          1           0       -0.381540   -0.123395    4.191726
     32          1           0       -0.767375   -1.761484    3.652930
     33          1           0       -0.317699    0.720564    1.907666
     34          6           0       -2.195688    0.195075   -0.704787
     35          6           0       -3.116381   -0.338865   -1.613873
     36          6           0       -2.506667    1.388533   -0.040347
     37          6           0       -4.337553    0.290051   -1.836275
     38          1           0       -2.879326   -1.257391   -2.143995
     39          6           0       -3.724705    2.021688   -0.273456
     40          1           0       -1.810408    1.839830    0.656710
     41          6           0       -4.644957    1.471063   -1.163329
     42          1           0       -5.046374   -0.142321   -2.535142
     43          1           0       -3.953927    2.946239    0.246905
     44          1           0       -5.595909    1.965052   -1.336851
     45         35           0       -1.643550   -2.756946    0.981695
 ---------------------------------------------------------------------
 Rotational constants (GHZ):           0.1948528           0.1596527           0.1221573
 Standard basis: 6-31+G(d,p) (6D, 7F)
 There are   598 symmetry adapted cartesian basis functions of A   symmetry.
 There are   598 symmetry adapted basis functions of A   symmetry.
   598 basis functions,  1043 primitive gaussians,   598 cartesian basis functions
   109 alpha electrons      109 beta electrons
       nuclear repulsion energy      3085.3996513859 Hartrees.
 NAtoms=   45 NActive=   45 NUniq=   45 SFac= 1.00D+00 NAtFMM=   60 NAOKFM=F Big=F
 Integral buffers will be    131072 words long.
 Raffenetti 2 integral format.
 Two-electron integral symmetry is turned on.
 Nuclear repulsion after empirical dispersion term =     3085.3567751338 Hartrees.
 ------------------------------------------------------------------------------
 Polarizable Continuum Model (PCM)
 =================================
 Model                : PCM.
 Atomic radii         : SMD-Coulomb.
 Polarization charges : Total charges.
 Charge compensation  : None.
 Solution method      : Matrix inversion.
 Cavity type          : VdW (van der Waals Surface) (Alpha=1.000).
 Cavity algorithm     : GePol (No added spheres)
                        Default sphere list used, NSphG=   45.
                        Lebedev-Laikov grids with approx.  5.0 points / Ang**2.
                        Smoothing algorithm: York/Karplus (Gamma=1.0000).
                        Polarization charges: spherical gaussians, with
                                              point-specific exponents (IZeta= 3).
                        Self-potential: point-specific (ISelfS= 7).
                        Self-field    : sphere-specific E.n sum rule (ISelfD= 2).
 1st derivatives      : Analytical E(r).r(x)/FMM algorithm (CHGder, D1EAlg=3).
                        Cavity 1st derivative terms included.
 Solvent              : Dichloromethane, Eps=   8.930000 Eps(inf)=   2.028346
 ------------------------------------------------------------------------------
 ------------------------------------------------------------------------------
 Atomic radii for non-electrostatic terms: SMD-CDS.
 ------------------------------------------------------------------------------
 Nuclear repulsion after PCM non-electrostatic terms =     3085.3409857073 Hartrees.
 One-electron integrals computed using PRISM.
 NBasis=   598 RedAO= T EigKep=  1.26D-06  NBF=   598
 NBsUse=   594 1.00D-06 EigRej=  9.90D-07 NBFU=   594
 Initial guess from the checkpoint file:  "/home/osl/gaussian/scratch/Gau-1293144.chk"
 B after Tr=     0.000000    0.000000    0.000000
         Rot=    0.999994    0.003151   -0.000973    0.000745 Ang=   0.39 deg.
 ExpMin= 3.50D-02 ExpMax= 5.74D+05 ExpMxC= 5.74D+03 IAcc=3 IRadAn=         5 AccDes= 0.00D+00
 Harris functional with IExCor= 4639 and IRadAn=       5 diagonalized for initial guess.
 HarFok:  IExCor= 4639 AccDes= 0.00D+00 IRadAn=         5 IDoV= 1 UseB2=F ITyADJ=14
 ICtDFT=  3500011 ScaDFX=  1.000000  1.000000  1.000000  1.000000
 FoFCou: FMM=F IPFlag=           0 FMFlag=      100000 FMFlg1=           0
         NFxFlg=           0 DoJE=T BraDBF=F KetDBF=T FulRan=T
         wScrn=  0.000000 ICntrl=       500 IOpCl=  0 I1Cent=   200000004 NGrid=           0
         NMat0=    1 NMatS0=      1 NMatT0=    0 NMatD0=    1 NMtDS0=    0 NMtDT0=    0
 Petite list used in FoFCou.
 Requested convergence on RMS density matrix=1.00D-08 within 128 cycles.
 Requested convergence on MAX density matrix=1.00D-06.
 Requested convergence on             energy=1.00D-06.
 No special actions if energy rises.
 Inv3:  Mode=1 IEnd=    32828592.
 Iteration    1 A*A^-1 deviation from unit magnitude is 3.11D-15 for    217.
 Iteration    1 A*A^-1 deviation from orthogonality  is 4.82D-15 for   2170   1989.
 Iteration    1 A^-1*A deviation from unit magnitude is 3.44D-15 for   2770.
 Iteration    1 A^-1*A deviation from orthogonality  is 6.38D-14 for   2219   2170.
 Error on total polarization charges =  0.04984
 SCF Done:  E(RwB97XD) =  -4218.10535166     A.U. after   15 cycles
            NFock= 15  Conv=0.99D-08     -V/T= 2.0065
 SMD-CDS (non-electrostatic) energy       (kcal/mol) =      -9.91
 (included in total energy above)
 D1PCM: PCM CHGder 1st derivatives, ID1Alg=3 FixD1E=F DoIter=F DoCFld=F I1PDM=0.
 Calling FoFJK, ICntrl=      2127 FMM=F ISym2X=0 I1Cent= 0 IOpClX= 0 NMat=1 NMatS=1 NMatT=0.
 ***** Axes restored to original set *****
 -------------------------------------------------------------------
 Center     Atomic                   Forces (Hartrees/Bohr)
 Number     Number              X              Y              Z
 -------------------------------------------------------------------
      1        6          -0.000010118    0.000016399   -0.000038521
      2        6           0.000027669    0.000014215   -0.000031276
      3        6           0.000004942    0.000011443    0.000009714
      4        6          -0.000039268   -0.000047363   -0.000006455
      5        6          -0.000061258   -0.000002852    0.000187503
      6        6           0.000027911   -0.000064620   -0.000151315
      7       16           0.000314353   -0.000020253   -0.000250276
      8        6           0.000001061   -0.000059941   -0.000270674
      9        6          -0.000059830   -0.000073695    0.000159921
     10       16           0.000369115    0.000086348   -0.000147627
     11        6          -0.000009929   -0.000021275    0.000013953
     12        6          -0.000009754   -0.000008626    0.000047493
     13        6           0.000013675    0.000027052    0.000026321
     14        6           0.000060535    0.000043565    0.000014010
     15        1          -0.000000156   -0.000004737    0.000023107
     16        1           0.000002150    0.000020469    0.000029382
     17        1          -0.000016483    0.000016619    0.000004045
     18        1          -0.000014644   -0.000006369    0.000016901
     19        1           0.000040448   -0.000001200    0.000062241
     20        1          -0.000007525    0.000047058    0.000054210
     21        1          -0.000003238   -0.000004249   -0.000006363
     22        1           0.000011718    0.000014944    0.000000279
     23        6          -0.000738990   -0.001038023   -0.000030340
     24        1          -0.000088861    0.000095803   -0.000073575
     25        6           0.000043618    0.000131080    0.000270291
     26        1          -0.000035202   -0.000098286   -0.000333275
     27        6          -0.000191418    0.000108011    0.000052677
     28        1          -0.000048754   -0.000026299    0.000022075
     29        6           0.000045066    0.000211908   -0.000046352
     30        1           0.000089721    0.000022816   -0.000070939
     31        1          -0.000071942    0.000020002   -0.000030444
     32        1          -0.000020043   -0.000010603   -0.000109903
     33        1          -0.000216185   -0.000025166    0.000129620
     34        6          -0.000033396    0.000083163    0.000026602
     35        6           0.000137717   -0.000081580    0.000099749
     36        6          -0.000070653   -0.000189113    0.000105504
     37        6           0.000020733    0.000014872   -0.000039823
     38        1          -0.000122258   -0.000007066    0.000010103
     39        6           0.000040523    0.000023135   -0.000027277
     40        1           0.000024082   -0.000041013    0.000022708
     41        6           0.000003458   -0.000031944   -0.000012691
     42        1           0.000014601    0.000006662   -0.000007015
     43        1           0.000001992   -0.000011681   -0.000003675
     44        1           0.000003409    0.000008359   -0.000011241
     45       35           0.000571406    0.000852031    0.000310646
 -------------------------------------------------------------------
 Cartesian Forces:  Max     0.001038023 RMS     0.000169309

 GradGradGradGradGradGradGradGradGradGradGradGradGradGradGradGradGradGrad
 Berny optimization.
 Using GEDIIS/GDIIS optimizer.
 FormGI is forming the generalized inverse of G from B-inverse, IUseBI=4.
 Internal  Forces:  Max     0.001043424 RMS     0.000156042
 Search for a local minimum.
 Step number   6 out of a maximum of  263
 All quantities printed in internal units (Hartrees-Bohrs-Radians)
 Mixed Optimization -- En-DIIS/RFO-DIIS
 Swapping is turned off.
 Update second derivatives using D2CorX and points    4    5    6
 DE= -6.45D-05 DEPred=-5.96D-05 R= 1.08D+00
 TightC=F SS=  1.41D+00  RLast= 9.45D-02 DXNew= 2.4000D+00 2.8335D-01
 Trust test= 1.08D+00 RLast= 9.45D-02 DXMaxT set to 1.43D+00
 ITU=  1  0  1  1  1  0
     Eigenvalues ---    0.00178   0.00327   0.00738   0.00868   0.01127
     Eigenvalues ---    0.01248   0.01347   0.01530   0.01586   0.01759
     Eigenvalues ---    0.01790   0.01804   0.01848   0.01903   0.01915
     Eigenvalues ---    0.02111   0.02251   0.02299   0.02318   0.02418
     Eigenvalues ---    0.02442   0.02528   0.02590   0.02602   0.02634
     Eigenvalues ---    0.02772   0.02785   0.02811   0.02907   0.02920
     Eigenvalues ---    0.02980   0.02997   0.03074   0.03342   0.03747
     Eigenvalues ---    0.03980   0.04211   0.04483   0.04603   0.05158
     Eigenvalues ---    0.05754   0.06871   0.07311   0.09174   0.09410
     Eigenvalues ---    0.09668   0.10868   0.11050   0.11070   0.11460
     Eigenvalues ---    0.11580   0.11705   0.11761   0.12024   0.12222
     Eigenvalues ---    0.12333   0.12337   0.12382   0.12451   0.12548
     Eigenvalues ---    0.12599   0.13059   0.13581   0.14255   0.15504
     Eigenvalues ---    0.15824   0.16004   0.16757   0.16906   0.17652
     Eigenvalues ---    0.18079   0.18715   0.19189   0.19380   0.19503
     Eigenvalues ---    0.19580   0.19759   0.20469   0.20861   0.22016
     Eigenvalues ---    0.22598   0.23205   0.24436   0.24873   0.25436
     Eigenvalues ---    0.27173   0.27648   0.28457   0.29577   0.31198
     Eigenvalues ---    0.32160   0.33728   0.34378   0.34473   0.34511
     Eigenvalues ---    0.34804   0.34991   0.35059   0.36590   0.36662
     Eigenvalues ---    0.36672   0.36735   0.36787   0.36799   0.36872
     Eigenvalues ---    0.36901   0.36944   0.36971   0.37067   0.37123
     Eigenvalues ---    0.37142   0.37438   0.38095   0.41671   0.41904
     Eigenvalues ---    0.43054   0.43125   0.43965   0.46862   0.47176
     Eigenvalues ---    0.48250   0.48399   0.48571   0.49154   0.50822
     Eigenvalues ---    0.51986   0.52462   0.52854   0.72526
 En-DIIS/RFO-DIIS/Sim-DIIS IScMMF=       -3 using points:     6    5    4
 RFO step:  Lambda=-5.26587908D-05.
 DidBck=F Rises=F RFO-DIIS coefs:    1.80310   -0.77919   -0.02391
 Iteration  1 RMS(Cart)=  0.02384265 RMS(Int)=  0.00006196
 Iteration  2 RMS(Cart)=  0.00013131 RMS(Int)=  0.00000760
 Iteration  3 RMS(Cart)=  0.00000001 RMS(Int)=  0.00000760
 Variable       Old X    -DE/DX   Delta X   Delta X   Delta X     New X
                                 (Linear)    (Quad)   (Total)
    R1        2.62289   0.00000  -0.00010  -0.00003  -0.00013   2.62277
    R2        2.64110  -0.00001   0.00037  -0.00006   0.00031   2.64141
    R3        2.05266  -0.00007   0.00023  -0.00026  -0.00002   2.05264
    R4        2.63495   0.00002  -0.00018   0.00018   0.00001   2.63496
    R5        2.04855   0.00001  -0.00008   0.00005  -0.00003   2.04852
    R6        2.62717   0.00001  -0.00043  -0.00002  -0.00044   2.62673
    R7        2.05012  -0.00001   0.00003  -0.00002   0.00001   2.05013
    R8        2.64167  -0.00004   0.00031  -0.00003   0.00027   2.64194
    R9        2.05149   0.00003  -0.00007   0.00011   0.00004   2.05153
   R10        2.64267   0.00009   0.00006   0.00002   0.00008   2.64275
   R11        3.34450  -0.00016  -0.00077  -0.00058  -0.00134   3.34316
   R12        3.35104   0.00013   0.00118  -0.00020   0.00098   3.35202
   R13        3.34555   0.00014   0.00082  -0.00009   0.00073   3.34628
   R14        3.57050   0.00062  -0.00351   0.00656   0.00305   3.57355
   R15        2.64253   0.00025   0.00022   0.00019   0.00040   2.64294
   R16        2.64109   0.00009   0.00001   0.00031   0.00033   2.64142
   R17        3.34236  -0.00007  -0.00030  -0.00052  -0.00083   3.34153
   R18        2.63989  -0.00001   0.00005   0.00007   0.00012   2.64001
   R19        2.62853  -0.00008  -0.00007  -0.00026  -0.00033   2.62820
   R20        2.05135  -0.00001   0.00018  -0.00009   0.00009   2.05144
   R21        2.63434  -0.00002  -0.00013   0.00008  -0.00005   2.63429
   R22        2.05020   0.00000   0.00005  -0.00003   0.00002   2.05022
   R23        2.62244   0.00009  -0.00012   0.00005  -0.00007   2.62237
   R24        2.04872  -0.00001   0.00005  -0.00005   0.00000   2.04873
   R25        2.05132  -0.00002   0.00004  -0.00007  -0.00003   2.05129
   R26        2.06093  -0.00013  -0.00088  -0.00006  -0.00094   2.05999
   R27        2.89891   0.00002  -0.00308   0.00335   0.00027   2.89918
   R28        2.87379   0.00017  -0.00193   0.00267   0.00074   2.87452
   R29        3.73943  -0.00104   0.01312  -0.02107  -0.00795   3.73148
   R30        2.06872   0.00031   0.00003   0.00070   0.00073   2.06945
   R31        2.85453  -0.00018   0.00085  -0.00030   0.00055   2.85508
   R32        2.06657   0.00003  -0.00010   0.00005  -0.00005   2.06651
   R33        2.88334  -0.00033   0.00192  -0.00117   0.00075   2.88409
   R34        2.07146  -0.00014  -0.00003  -0.00034  -0.00036   2.07110
   R35        2.06898   0.00008  -0.00026   0.00010  -0.00017   2.06881
   R36        2.06630  -0.00001   0.00000  -0.00002  -0.00002   2.06627
   R37        2.06713   0.00001   0.00005   0.00007   0.00012   2.06725
   R38        2.64508  -0.00007   0.00003  -0.00022  -0.00019   2.64489
   R39        2.64732  -0.00014   0.00077  -0.00026   0.00051   2.64784
   R40        2.62955  -0.00001  -0.00021   0.00002  -0.00018   2.62936
   R41        2.05356  -0.00002  -0.00015   0.00000  -0.00015   2.05342
   R42        2.63130  -0.00003   0.00020  -0.00006   0.00014   2.63144
   R43        2.04783   0.00002   0.00062  -0.00025   0.00037   2.04820
   R44        2.63354   0.00000  -0.00020   0.00000  -0.00020   2.63334
   R45        2.05084  -0.00001  -0.00003   0.00000  -0.00003   2.05081
   R46        2.63339   0.00001   0.00002  -0.00002   0.00001   2.63340
   R47        2.05112  -0.00001  -0.00005   0.00001  -0.00004   2.05109
   R48        2.05142   0.00001   0.00002   0.00001   0.00002   2.05144
    A1        2.08258   0.00003   0.00043   0.00003   0.00046   2.08304
    A2        2.10087   0.00000  -0.00059   0.00022  -0.00037   2.10051
    A3        2.09971  -0.00003   0.00015  -0.00024  -0.00010   2.09961
    A4        2.08824  -0.00001  -0.00002  -0.00002  -0.00004   2.08820
    A5        2.09069   0.00000  -0.00002  -0.00002  -0.00003   2.09065
    A6        2.10423   0.00002   0.00004   0.00004   0.00007   2.10430
    A7        2.10825   0.00000  -0.00025  -0.00003  -0.00028   2.10797
    A8        2.09489   0.00000   0.00017   0.00000   0.00017   2.09506
    A9        2.07988   0.00000   0.00008   0.00002   0.00010   2.07999
   A10        2.10059   0.00001   0.00046  -0.00001   0.00045   2.10103
   A11        2.09297   0.00006  -0.00053   0.00052  -0.00001   2.09296
   A12        2.08962  -0.00007   0.00007  -0.00052  -0.00044   2.08918
   A13        2.06361   0.00001  -0.00009   0.00004  -0.00004   2.06357
   A14        2.03938  -0.00007  -0.00226  -0.00028  -0.00252   2.03686
   A15        2.17945   0.00007   0.00240   0.00030   0.00268   2.18213
   A16        2.12246  -0.00003  -0.00057  -0.00002  -0.00058   2.12188
   A17        2.01357  -0.00008  -0.00105   0.00079  -0.00024   2.01334
   A18        2.14711   0.00011   0.00164  -0.00077   0.00084   2.14795
   A19        1.83513  -0.00017  -0.00067   0.00054  -0.00016   1.83498
   A20        1.82645   0.00053  -0.00204   0.00009  -0.00196   1.82449
   A21        1.95837  -0.00017  -0.00139  -0.00031  -0.00170   1.95667
   A22        2.15069  -0.00002   0.00284  -0.00124   0.00155   2.15224
   A23        2.00958   0.00021  -0.00273   0.00207  -0.00065   2.00892
   A24        2.12265  -0.00019   0.00004  -0.00082  -0.00078   2.12186
   A25        2.17745   0.00012   0.00113   0.00069   0.00179   2.17924
   A26        2.06259   0.00008  -0.00034   0.00048   0.00016   2.06274
   A27        2.04291  -0.00020  -0.00082  -0.00115  -0.00195   2.04097
   A28        1.81299  -0.00006   0.00142   0.00019   0.00155   1.81453
   A29        2.10109   0.00004   0.00019   0.00009   0.00028   2.10137
   A30        2.08830   0.00000  -0.00006   0.00004  -0.00002   2.08828
   A31        2.09374  -0.00003  -0.00010  -0.00014  -0.00024   2.09350
   A32        2.10849  -0.00002   0.00011  -0.00029  -0.00018   2.10830
   A33        2.07940   0.00000  -0.00018   0.00020   0.00002   2.07942
   A34        2.09494   0.00002   0.00008   0.00009   0.00017   2.09511
   A35        2.08704   0.00005  -0.00021   0.00016  -0.00005   2.08699
   A36        2.10541  -0.00005   0.00007  -0.00009  -0.00002   2.10539
   A37        2.09071   0.00000   0.00016  -0.00007   0.00009   2.09079
   A38        2.08302   0.00004   0.00022   0.00032   0.00054   2.08356
   A39        2.09664   0.00001   0.00013  -0.00002   0.00011   2.09675
   A40        2.10338  -0.00005  -0.00035  -0.00031  -0.00066   2.10272
   A41        1.91350   0.00000   0.00324  -0.00440  -0.00119   1.91232
   A42        1.94086   0.00038   0.00395  -0.00339   0.00054   1.94140
   A43        1.79694   0.00001  -0.00654   0.00690   0.00036   1.79730
   A44        2.06174  -0.00046   0.00045  -0.00285  -0.00242   2.05932
   A45        1.82258   0.00047   0.00096   0.00275   0.00371   1.82629
   A46        1.90585  -0.00034  -0.00351   0.00306  -0.00044   1.90542
   A47        2.02361   0.00056  -0.00040   0.00315   0.00274   2.02635
   A48        1.67111  -0.00028   0.00028  -0.00045  -0.00018   1.67093
   A49        1.88497   0.00016   0.00213  -0.00266  -0.00053   1.88444
   A50        1.87431   0.00036  -0.00015   0.00262   0.00246   1.87677
   A51        2.07430  -0.00081   0.00005  -0.00312  -0.00307   2.07123
   A52        1.88788   0.00012  -0.00219   0.00127  -0.00092   1.88696
   A53        1.91286  -0.00003  -0.00107  -0.00022  -0.00129   1.91157
   A54        1.98713  -0.00014   0.00046  -0.00026   0.00020   1.98733
   A55        1.88041   0.00022  -0.00052   0.00253   0.00201   1.88242
   A56        1.92422   0.00009   0.00011  -0.00059  -0.00047   1.92374
   A57        1.86049  -0.00005  -0.00210   0.00089  -0.00121   1.85927
   A58        1.89385  -0.00009   0.00297  -0.00222   0.00075   1.89461
   A59        1.94208  -0.00010   0.00054  -0.00054   0.00000   1.94208
   A60        1.91510  -0.00001   0.00105  -0.00054   0.00051   1.91560
   A61        1.95047  -0.00012   0.00053  -0.00064  -0.00011   1.95036
   A62        1.88390   0.00008  -0.00119   0.00105  -0.00014   1.88376
   A63        1.88897   0.00009  -0.00035   0.00041   0.00006   1.88903
   A64        1.88105   0.00007  -0.00069   0.00037  -0.00032   1.88073
   A65        2.05375   0.00010  -0.00301   0.00057  -0.00243   2.05132
   A66        2.14948  -0.00020   0.00321  -0.00069   0.00252   2.15200
   A67        2.07945   0.00010  -0.00019   0.00014  -0.00005   2.07940
   A68        2.10442  -0.00005   0.00060  -0.00017   0.00044   2.10485
   A69        2.08952   0.00012   0.00052   0.00034   0.00086   2.09038
   A70        2.08920  -0.00007  -0.00113  -0.00018  -0.00130   2.08790
   A71        2.09689  -0.00002  -0.00064   0.00010  -0.00053   2.09636
   A72        2.11442  -0.00004   0.00112  -0.00002   0.00110   2.11552
   A73        2.07186   0.00005  -0.00048  -0.00009  -0.00056   2.07129
   A74        2.09373  -0.00001  -0.00028   0.00010  -0.00018   2.09355
   A75        2.08984   0.00000   0.00019  -0.00009   0.00010   2.08993
   A76        2.09962   0.00000   0.00010  -0.00001   0.00008   2.09970
   A77        2.10007  -0.00002   0.00057  -0.00012   0.00045   2.10051
   A78        2.08496   0.00000  -0.00045   0.00009  -0.00035   2.08460
   A79        2.09816   0.00002  -0.00012   0.00003  -0.00009   2.09806
   A80        2.09156   0.00000  -0.00003  -0.00004  -0.00008   2.09148
   A81        2.09633   0.00000   0.00020  -0.00004   0.00016   2.09650
   A82        2.09527   0.00000  -0.00016   0.00008  -0.00008   2.09518
    D1       -0.02143   0.00001  -0.00051   0.00020  -0.00031  -0.02174
    D2        3.12832   0.00002  -0.00106   0.00042  -0.00064   3.12767
    D3        3.12675  -0.00002   0.00063  -0.00051   0.00012   3.12687
    D4       -0.00669  -0.00002   0.00008  -0.00029  -0.00021  -0.00690
    D5        0.03655  -0.00001   0.00147   0.00016   0.00163   0.03818
    D6       -3.09533  -0.00007  -0.00031  -0.00123  -0.00154  -3.09687
    D7       -3.11163   0.00003   0.00033   0.00087   0.00119  -3.11043
    D8        0.03968  -0.00004  -0.00145  -0.00052  -0.00197   0.03771
    D9       -0.00910   0.00000  -0.00004  -0.00031  -0.00034  -0.00945
   D10       -3.13106   0.00001  -0.00051   0.00052   0.00001  -3.13105
   D11        3.12427  -0.00001   0.00051  -0.00052  -0.00001   3.12426
   D12        0.00231   0.00001   0.00004   0.00031   0.00035   0.00266
   D13        0.02554  -0.00001  -0.00036   0.00005  -0.00030   0.02523
   D14       -3.11111   0.00002   0.00016   0.00114   0.00130  -3.10981
   D15       -3.13552  -0.00003   0.00012  -0.00077  -0.00066  -3.13618
   D16        0.01102   0.00001   0.00063   0.00032   0.00095   0.01196
   D17       -0.01078   0.00002   0.00127   0.00029   0.00157  -0.00922
   D18        3.09139   0.00006   0.00278   0.00207   0.00484   3.09623
   D19        3.12587  -0.00002   0.00076  -0.00079  -0.00003   3.12584
   D20       -0.05515   0.00003   0.00227   0.00098   0.00324  -0.05190
   D21       -0.02026  -0.00001  -0.00184  -0.00040  -0.00224  -0.02250
   D22        3.11086   0.00006   0.00006   0.00110   0.00117   3.11203
   D23       -3.11898  -0.00005  -0.00336  -0.00231  -0.00568  -3.12466
   D24        0.01214   0.00002  -0.00146  -0.00081  -0.00227   0.00988
   D25        2.66325   0.00000   0.00802  -0.00108   0.00695   2.67020
   D26       -0.52068   0.00005   0.00957   0.00081   0.01039  -0.51028
   D27       -2.64237   0.00004  -0.00496   0.00286  -0.00209  -2.64446
   D28        1.57456   0.00007  -0.00217   0.00293   0.00076   1.57532
   D29        0.50909  -0.00003  -0.00675   0.00145  -0.00531   0.50378
   D30       -1.55717   0.00000  -0.00396   0.00151  -0.00245  -1.55962
   D31       -0.51289  -0.00004   0.00493  -0.00222   0.00270  -0.51019
   D32        2.60376   0.00000   0.01081  -0.00208   0.00874   2.61249
   D33        1.46229   0.00041   0.00148  -0.00196  -0.00048   1.46181
   D34       -1.70425   0.00045   0.00737  -0.00182   0.00555  -1.69869
   D35        0.91044   0.00051   0.00472   0.01109   0.01581   0.92625
   D36       -1.05342   0.00008   0.00486   0.00735   0.01220  -1.04122
   D37       -2.99485   0.00003   0.00661   0.00678   0.01339  -2.98147
   D38       -1.07010   0.00049   0.00731   0.01055   0.01786  -1.05224
   D39       -3.03396   0.00007   0.00744   0.00681   0.01426  -3.01970
   D40        1.30779   0.00001   0.00920   0.00624   0.01544   1.32323
   D41       -0.00586   0.00018   0.00476   0.00246   0.00723   0.00137
   D42       -3.12370   0.00010   0.00632   0.00117   0.00750  -3.11619
   D43       -3.12093   0.00014  -0.00146   0.00227   0.00081  -3.12012
   D44        0.04442   0.00005   0.00010   0.00098   0.00109   0.04550
   D45        3.10906  -0.00010  -0.00454  -0.00151  -0.00603   3.10303
   D46       -0.01475  -0.00004  -0.00472  -0.00063  -0.00533  -0.02008
   D47       -0.05704  -0.00007   0.00130  -0.00138  -0.00008  -0.05712
   D48        3.10234   0.00000   0.00112  -0.00049   0.00062   3.10296
   D49        0.51734  -0.00015  -0.01150  -0.00164  -0.01314   0.50420
   D50       -2.64777  -0.00006  -0.01303  -0.00034  -0.01338  -2.66115
   D51        0.00060   0.00000  -0.00051   0.00000  -0.00051   0.00009
   D52       -3.12937   0.00000  -0.00318   0.00088  -0.00230  -3.13167
   D53       -3.11908  -0.00008   0.00090  -0.00122  -0.00031  -3.11939
   D54        0.03414  -0.00008  -0.00177  -0.00034  -0.00210   0.03204
   D55       -0.03277  -0.00005  -0.00050  -0.00060  -0.00110  -0.03387
   D56        3.13756  -0.00002  -0.00107  -0.00033  -0.00139   3.13617
   D57        3.09716  -0.00004   0.00218  -0.00148   0.00070   3.09786
   D58       -0.01569  -0.00002   0.00161  -0.00121   0.00041  -0.01528
   D59        0.02028   0.00003   0.00193   0.00020   0.00213   0.02240
   D60       -3.11442   0.00001   0.00009   0.00023   0.00033  -3.11410
   D61        3.13287   0.00001   0.00249  -0.00007   0.00242   3.13529
   D62       -0.00183  -0.00001   0.00066  -0.00004   0.00062  -0.00121
   D63        0.02390   0.00003  -0.00230   0.00078  -0.00151   0.02239
   D64       -3.13555  -0.00004  -0.00211  -0.00010  -0.00220  -3.13775
   D65       -3.12453   0.00005  -0.00048   0.00075   0.00028  -3.12425
   D66       -0.00079  -0.00002  -0.00029  -0.00013  -0.00042  -0.00121
   D67       -0.73480   0.00007  -0.01061   0.00056  -0.01006  -0.74486
   D68        1.10843   0.00020  -0.01055   0.00302  -0.00753   1.10090
   D69       -3.02691   0.00008  -0.01362   0.00471  -0.00891  -3.03582
   D70        1.51263   0.00020  -0.00144  -0.01113  -0.01256   1.50007
   D71       -2.92733   0.00033  -0.00138  -0.00867  -0.01004  -2.93736
   D72       -0.77948   0.00021  -0.00444  -0.00698  -0.01142  -0.79090
   D73       -2.64996  -0.00016  -0.00494  -0.00680  -0.01174  -2.66170
   D74       -0.80672  -0.00003  -0.00488  -0.00434  -0.00922  -0.81594
   D75        1.34112  -0.00015  -0.00795  -0.00265  -0.01060   1.33052
   D76       -2.92941   0.00006   0.01384  -0.00617   0.00768  -2.92174
   D77       -0.76525   0.00006   0.01350  -0.00730   0.00620  -0.75905
   D78        1.33597   0.00001   0.01718  -0.00849   0.00869   1.34466
   D79        1.11919   0.00011   0.00490   0.00616   0.01106   1.13026
   D80       -2.99983   0.00012   0.00456   0.00503   0.00959  -2.99024
   D81       -0.89861   0.00007   0.00824   0.00384   0.01208  -0.88653
   D82       -0.95827   0.00009   0.00613   0.00203   0.00816  -0.95012
   D83        1.20589   0.00009   0.00579   0.00090   0.00669   1.21257
   D84       -2.97607   0.00004   0.00947  -0.00029   0.00917  -2.96690
   D85        1.87691  -0.00016  -0.00267   0.00515   0.00247   1.87939
   D86       -1.23038  -0.00021  -0.00304   0.00422   0.00118  -1.22920
   D87       -2.05420   0.00006  -0.00091   0.00389   0.00298  -2.05122
   D88        1.12169   0.00001  -0.00127   0.00296   0.00169   1.12338
   D89        0.08691   0.00005  -0.00297   0.00623   0.00326   0.09017
   D90       -3.02038   0.00000  -0.00333   0.00530   0.00197  -3.01842
   D91        0.96426   0.00007   0.01646   0.00351   0.01998   0.98424
   D92        3.04802   0.00010   0.01600   0.00412   0.02013   3.06814
   D93       -1.14966   0.00010   0.01617   0.00382   0.01999  -1.12967
   D94        3.12228   0.00000   0.01548   0.00257   0.01806   3.14033
   D95       -1.07716   0.00004   0.01503   0.00318   0.01821  -1.05895
   D96        1.00836   0.00004   0.01519   0.00288   0.01807   1.02643
   D97       -1.12940  -0.00006   0.01474   0.00203   0.01677  -1.11263
   D98        0.95436  -0.00003   0.01428   0.00264   0.01692   0.97128
   D99        3.03987  -0.00003   0.01445   0.00233   0.01678   3.05665
   D100      -3.13203   0.00003   0.00070   0.00002   0.00072  -3.13131
   D101       0.01924   0.00003   0.00125   0.00039   0.00164   0.02088
   D102      -0.02332   0.00007   0.00112   0.00090   0.00202  -0.02130
   D103       3.12795   0.00007   0.00167   0.00127   0.00293   3.13089
   D104       3.12050  -0.00001  -0.00102   0.00025  -0.00077   3.11973
   D105      -0.01565   0.00000  -0.00290   0.00196  -0.00093  -0.01658
   D106       0.01368  -0.00006  -0.00133  -0.00071  -0.00204   0.01164
   D107      -3.12246  -0.00004  -0.00321   0.00101  -0.00220  -3.12467
   D108       0.01411  -0.00003   0.00028  -0.00049  -0.00020   0.01391
   D109      -3.12859  -0.00002   0.00005  -0.00057  -0.00052  -3.12911
   D110      -3.13716  -0.00003  -0.00025  -0.00085  -0.00111  -3.13827
   D111       0.00332  -0.00002  -0.00049  -0.00093  -0.00142   0.00190
   D112       0.00509   0.00002   0.00014   0.00011   0.00025   0.00535
   D113      -3.14091   0.00002   0.00005   0.00028   0.00034  -3.14057
   D114       3.14137   0.00001   0.00198  -0.00156   0.00042  -3.14140
   D115      -0.00463   0.00000   0.00189  -0.00139   0.00050  -0.00413
   D116       0.00491  -0.00001  -0.00148  -0.00012  -0.00160   0.00331
   D117       3.13894   0.00000  -0.00070  -0.00016  -0.00086   3.13808
   D118      -3.13556  -0.00002  -0.00124  -0.00004  -0.00128  -3.13685
   D119      -0.00154  -0.00001  -0.00046  -0.00008  -0.00054  -0.00208
   D120      -0.01449   0.00001   0.00127   0.00031   0.00158  -0.01291
   D121       3.13466   0.00000   0.00049   0.00034   0.00083   3.13550
   D122       3.13154   0.00002   0.00136   0.00014   0.00150   3.13304
   D123      -0.00249   0.00001   0.00058   0.00017   0.00075  -0.00174
         Item               Value     Threshold  Converged?
 Maximum Force            0.001043     0.000450     NO 
 RMS     Force            0.000156     0.000300     YES
 Maximum Displacement     0.110177     0.001800     NO 
 RMS     Displacement     0.023823     0.001200     NO 
 Predicted change in Energy=-2.651594D-05
 GradGradGradGradGradGradGradGradGradGradGradGradGradGradGradGradGradGrad

                          Input orientation:                          
 ---------------------------------------------------------------------
 Center     Atomic      Atomic             Coordinates (Angstroms)
 Number     Number       Type             X           Y           Z
 ---------------------------------------------------------------------
      1          6           0        2.325688   -1.323577   -2.218038
      2          6           0        3.252831   -2.356381   -2.221984
      3          6           0        3.975059   -2.639292   -1.063283
      4          6           0        3.785658   -1.891797    0.093216
      5          6           0        2.842779   -0.859939    0.121673
      6          6           0        2.112019   -0.599223   -1.041846
      7         16           0        0.854956    0.648705   -1.136028
      8          6           0        1.336559    1.879967    0.041980
      9          6           0        2.070724    1.592369    1.197107
     10         16           0        2.631350   -0.018519    1.663461
     11          6           0        2.366441    2.642613    2.069599
     12          6           0        1.936974    3.934798    1.786596
     13          6           0        1.240545    4.214225    0.611790
     14          6           0        0.949461    3.185610   -0.273041
     15          1           0        0.929208    5.226911    0.381795
     16          1           0        0.411063    3.387252   -1.193782
     17          1           0        2.942907    2.447800    2.968600
     18          1           0        2.173677    4.734177    2.480887
     19          1           0        1.766631   -1.084452   -3.118106
     20          1           0        4.376619   -2.105004    0.978585
     21          1           0        3.414782   -2.931190   -3.126686
     22          1           0        4.708391   -3.438788   -1.062062
     23          6           0       -0.689866   -0.991684    0.709301
     24          1           0        0.253832   -1.530855    0.793250
     25          6           0       -0.734933   -0.239793   -0.627238
     26          1           0       -0.703628   -0.986942   -1.427266
     27          6           0       -0.992621   -0.210101    1.978675
     28          1           0       -2.030843    0.132709    1.957946
     29          6           0       -0.719527   -0.988237    3.262882
     30          1           0        0.316134   -1.341045    3.300901
     31          1           0       -0.887168   -0.342385    4.129109
     32          1           0       -1.380108   -1.854792    3.359983
     33          1           0       -0.367030    0.689787    1.976479
     34          6           0       -1.895151    0.689468   -0.897453
     35          6           0       -2.732508    0.382230   -1.976045
     36          6           0       -2.142389    1.848777   -0.150349
     37          6           0       -3.812736    1.201178   -2.289762
     38          1           0       -2.544143   -0.508960   -2.568535
     39          6           0       -3.217558    2.672393   -0.473952
     40          1           0       -1.506079    2.127037    0.681779
     41          6           0       -4.058217    2.347829   -1.536913
     42          1           0       -4.459917    0.943514   -3.121937
     43          1           0       -3.398411    3.568269    0.111512
     44          1           0       -4.898310    2.990473   -1.781300
     45         35           0       -2.013705   -2.443204    0.510190
 ---------------------------------------------------------------------
                    Distance matrix (angstroms):
                    1          2          3          4          5
     1  C    0.000000
     2  C    1.387910   0.000000
     3  C    2.405200   1.394360   0.000000
     4  C    2.792181   2.420722   1.390005   0.000000
     5  C    2.440613   2.810732   2.419148   1.398055   0.000000
     6  C    1.397773   2.404533   2.762835   2.400037   1.398485
     7  S    2.687694   3.994953   4.533350   4.068685   2.794505
     8  C    4.043359   5.171487   5.348550   4.497433   3.127640
     9  C    4.497885   5.355389   5.161668   4.037200   2.786834
    10  S    4.106414   4.576956   4.013619   2.703195   1.769124
    11  C    5.840904   6.647805   6.348317   5.145982   4.035986
    12  C    6.621080   7.574902   7.449448   6.343057   5.155770
    13  C    6.312901   7.433199   7.566647   6.635512   5.343643
    14  C    5.099980   6.310116   6.611219   5.827368   4.484075
    15  H    7.184580   8.347767   8.558190   7.675844   6.385857
    16  H    5.187177   6.490160   7.002738   6.396297   5.067771
    17  H    6.442473   7.079433   6.572665   5.273534   4.365336
    18  H    7.668076   8.576572   8.377002   7.225163   6.108005
    19  H    1.086209   2.151657   3.393667   3.878255   3.421209
    20  H    3.877543   3.401431   2.148474   1.085620   2.153404
    21  H    2.143871   1.084029   2.157949   3.403771   3.894753
    22  H    3.389346   2.153063   1.084883   2.139927   3.395909
    23  C    4.215808   5.098990   5.255301   4.606525   3.583608
    24  H    3.661066   4.332104   4.303821   3.618580   2.757497
    25  C    3.615610   4.788051   5.303938   4.866612   3.707489
    26  H    3.148873   4.261515   4.975224   4.825382   3.871995
    27  C    5.464742   6.346332   6.311286   5.405091   4.310573
    28  H    6.207977   7.182243   7.272048   6.434868   5.301834
    29  C    6.279034   6.909067   6.593999   5.582104   4.751176
    30  H    5.873440   6.336984   5.841171   4.757117   4.089363
    31  H    7.181327   7.844244   7.475157   6.365878   5.499083
    32  H    6.717844   7.271457   6.989888   6.112141   5.413793
    33  H    5.375718   6.325317   6.259126   5.239854   4.018063
    34  C    4.859195   6.126443   6.750371   6.317906   5.087953
    35  C    5.343565   6.586711   7.413108   7.206907   6.085000
    36  C    5.856867   7.147267   7.641949   7.013769   5.680056
    37  C    6.637755   7.910946   8.769447   8.542872   7.372863
    38  H    4.949920   6.094093   7.021687   7.004536   6.031528
    39  C    7.052461   8.379149   8.960751   8.378457   7.039875
    40  H    5.915920   7.154027   7.470342   6.670825   5.305498
    41  C    7.395769   8.720684   9.467271   9.064111   7.788737
    42  H    7.211184   8.437163   9.392730   9.293315   8.191631
    43  H    7.881769   9.207915   9.709892   9.023497   7.652554
    44  H    8.425433   9.758287  10.533113  10.137143   8.852765
    45  Br   5.246630   5.933694   6.195124   5.840422   5.122803
                    6          7          8          9         10
     6  C    0.000000
     7  S    1.773811   0.000000
     8  C    2.814676   1.770776   0.000000
     9  C    3.133320   2.795015   1.398581   0.000000
    10  S    2.815246   3.381996   2.812460   1.768261   0.000000
    11  C    4.500592   4.066485   2.398651   1.397033   2.704948
    12  C    5.346782   4.528896   2.761615   2.419166   4.015724
    13  C    5.163649   3.989546   2.404718   2.811748   4.577824
    14  C    4.033308   2.681337   1.397780   2.440693   4.104294
    15  H    6.113071   4.823823   3.388724   3.895856   5.661669
    16  H    4.336857   2.774890   2.157675   3.419420   4.969184
    17  H    5.104744   4.944113   3.386428   2.151895   2.807701
    18  H    6.392074   5.613570   3.846498   3.395533   4.844147
    19  H    2.159999   2.786328   4.354180   5.087132   4.974670
    20  H    3.387910   4.945363   5.098940   4.362966   2.805074
    21  H    3.388482   4.830225   6.124270   6.400333   5.660647
    22  H    3.847685   5.618010   6.393537   6.113401   4.841572
    23  C    3.327327   2.912489   3.577442   3.812630   3.589979
    24  H    2.772792   2.972195   3.656556   3.635756   2.949071
    25  C    2.899350   1.891043   3.038472   3.815333   4.077760
    26  H    2.868230   2.278014   3.813163   4.608385   4.648926
    27  C    4.348995   3.721890   3.680251   3.639207   3.642696
    28  H    5.166991   4.262249   4.250086   4.419541   4.673932
    29  C    5.167172   4.950655   4.777896   4.325790   3.837561
    30  H    4.757621   4.892420   4.694332   4.013659   3.128979
    31  H    5.983299   5.633731   5.156397   4.592280   4.308628
    32  H    5.757387   5.610448   5.686637   5.335653   4.726720
    33  H    4.113092   3.344045   2.839195   2.713802   3.096766
    34  C    4.211768   2.760737   3.569842   4.574995   5.248689
    35  C    5.030449   3.694122   4.782567   5.882548   6.494426
    36  C    4.988734   3.375768   3.484399   4.430768   5.437396
    37  C    6.316761   4.839801   5.693243   6.850284   7.657798
    38  H    4.900895   3.866024   5.251819   6.316062   6.703435
    39  C    6.279362   4.595545   4.651248   5.650206   6.783750
    40  H    4.847062   3.326315   2.924205   3.653074   4.762922
    41  C    6.855802   5.214115   5.640514   6.753481   7.784105
    42  H    7.063793   5.681428   6.669816   7.856490   8.608810
    43  H    7.004504   5.307668   5.027439   5.915584   7.185514
    44  H    7.910590   6.245024   6.590233   7.706688   8.810005
    45  Br   4.778147   4.527599   5.489380   5.782756   5.365228
                   11         12         13         14         15
    11  C    0.000000
    12  C    1.390783   0.000000
    13  C    2.421325   1.394009   0.000000
    14  C    2.791172   2.403865   1.387697   0.000000
    15  H    3.404838   2.158382   1.084141   2.143858   0.000000
    16  H    3.876551   3.392766   2.152212   1.085494   2.476946
    17  H    1.085573   2.149466   3.401889   3.876393   4.297675
    18  H    2.140317   1.084930   2.152814   3.388344   2.489513
    19  H    6.415845   7.019829   6.501144   5.195729   7.265252
    20  H    5.269819   6.563838   7.064147   6.426709   8.123902
    21  H    7.692053   8.571234   8.352273   7.185843   9.221829
    22  H    7.230178   8.376478   8.567167   7.657334   9.563540
    23  C    4.939589   5.686043   5.553151   4.593711   6.434251
    24  H    4.848713   5.804573   5.832022   4.885276   6.803883
    25  C    5.019931   5.512975   5.027522   3.833540   5.802789
    26  H    5.901445   6.444006   5.915210   4.634127   6.674641
    27  C    4.407895   5.079332   5.141018   4.513620   5.983690
    28  H    5.064404   5.498074   5.401194   4.814533   6.098939
    29  C    4.912249   5.785560   6.159204   5.719202   7.046067
    30  H    4.646439   5.723179   6.240744   5.802136   7.213536
    31  H    4.872141   5.635375   6.136888   5.932865   6.954038
    32  H    5.994028   6.855504   7.159145   6.635617   8.022036
    33  H    3.360664   3.984293   4.107108   3.608687   4.980837
    34  C    5.547913   5.693985   4.953213   3.835680   5.495623
    35  C    6.890272   6.970098   6.096411   4.931132   6.514484
    36  C    5.088014   4.974378   4.197671   3.370714   4.596702
    37  C    7.698311   7.559665   6.559962   5.539283   6.769769
    38  H    7.453759   7.667761   6.837164   5.578926   7.325901
    39  C    6.136089   5.768270   4.840534   4.203309   4.945051
    40  H    4.145874   4.042677   3.450391   2.839355   3.953458
    41  C    7.373605   7.036085   6.014752   5.232217   6.070005
    42  H    8.742891   8.600098   7.558673   6.511880   7.724396
    43  H    6.158284   5.604157   4.710356   4.381587   4.642459
    44  H    8.229644   7.768059   6.701492   6.042297   6.606103
    45  Br   6.890789   7.610256   7.410927   6.409162   8.216318
                   16         17         18         19         20
    16  H    0.000000
    17  H    4.961676   0.000000
    18  H    4.292342   2.461118   0.000000
    19  H    5.053388   7.135014   8.085224   0.000000
    20  H    7.114049   5.171433   7.340590   4.963511   0.000000
    21  H    7.258179   8.143016   9.578260   2.475260   4.296623
    22  H    8.067169   7.349496   9.261459   4.292338   2.460344
    23  C    4.899883   5.489219   6.642581   4.548850   5.194350
    24  H    5.306674   5.271903   6.766428   4.217410   4.166698
    25  C    3.845743   5.803422   6.546818   3.629835   5.673240
    26  H    4.520025   6.664706   7.502249   2.995101   5.731238
    27  C    4.997576   4.851058   5.892668   5.861327   5.780967
    28  H    5.146684   5.578464   6.254995   6.455123   6.857265
    29  C    6.347046   5.030544   6.459735   6.848887   5.695251
    30  H    6.524415   4.622305   6.405561   6.585852   4.739655
    31  H    6.627878   4.878666   6.152795   7.753415   6.382796
    32  H    7.171060   6.111786   7.537686   7.242999   6.234868
    33  H    4.234655   3.876931   4.802781   5.801313   5.595432
    34  C    3.561527   6.437772   6.657943   4.635379   7.117844
    35  C    4.418612   7.805538   7.929333   4.868030   8.090479
    36  C    3.158445   5.995573   5.820425   5.717679   7.707422
    37  C    4.880632   8.651193   8.430795   6.086017   9.416925
    38  H    5.079730   8.337266   8.674385   4.383605   7.938915
    39  C    3.767768   7.060661   6.484399   6.778465   9.088725
    40  H    2.963327   5.012576   4.855365   5.955117   7.252889
    41  C    4.601370   8.326186   7.789343   6.943312   9.864173
    42  H    5.780665   9.703573   9.474456   6.548478  10.207454
    43  H    4.030962   7.044907   6.166152   7.665240   9.663795
    44  H    5.356497   9.183721   8.439179   7.925498  10.936415
    45  Br   6.540431   7.384694   8.540059   5.413104   6.416387
                   21         22         23         24         25
    21  H    0.000000
    22  H    2.488725   0.000000
    23  C    5.943451   6.186051   0.000000
    24  H    5.226704   5.188977   1.090100   0.000000
    25  C    5.541750   6.328698   1.534180   2.159232   0.000000
    26  H    4.861011   5.952720   2.136617   2.478560   1.095106
    27  C    7.272843   7.223022   1.521132   2.168703   2.618791
    28  H    8.055793   8.203251   2.149789   3.056747   2.915702
    29  C    7.854562   7.360206   2.553755   2.709418   3.961494
    30  H    7.310544   6.536658   2.801871   2.515597   4.212811
    31  H    8.823562   8.236883   3.486489   3.720524   4.759888
    32  H    8.137965   7.689821   2.871846   3.059872   4.349989
    33  H    7.311352   7.213721   2.130096   2.591670   2.789052
    34  C    6.802501   7.789503   2.619283   3.522277   1.510843
    35  C    7.077562   8.414423   3.642953   4.499679   2.489276
    36  C    7.911309   8.701882   3.304095   4.249019   2.563295
    37  C    8.367432   9.779884   4.853384   5.788431   3.783286
    38  H    6.456587   7.965714   3.796785   4.491607   2.667269
    39  C    9.078826  10.025622   4.605951   5.596753   3.829850
    40  H    8.019035   8.522853   3.223877   4.060774   2.812485
    41  C    9.286610  10.514934   5.248200   6.250408   4.309003
    42  H    8.776345  10.368487   5.712851   6.608375   4.636728
    43  H    9.957333  10.779442   5.337297   6.309097   4.705443
[truncated: 1,050,410 more chars]
