# Supplementary material for: Enriching Alkene syn-Dihalogenation: Aryl Alkene, Bromine, Regio-Reversion, and Stereoconvergency
Source: Org Lett. 2026 Feb 25;28(9):3002–7. doi: 10.1021/acs.orglett.6c00241 (PMC12973299; doi:10.1021/acs.orglett.6c00241)
Supplement: Supplementary file 1 [file ol6c00241_si_001.zip › Fig 4c/1st bromination minor SM.log]

 Entering Gaussian System, Link 0=g16
 Input=240902_1stBr_minorregio_sm_fromIRCrvs_6-31_gdp+_SMD_DCM_wB97XD.gjf
 Output=240902_1stBr_minorregio_sm_fromIRCrvs_6-31_gdp+_SMD_DCM_wB97XD.log
 Initial command:
 /home/osl/gaussian/g16/l1.exe "/home/osl/gaussian/scratch/Gau-1293208.inp" -scrdir="/home/osl/gaussian/scratch/"
 Entering Link 1 = /home/osl/gaussian/g16/l1.exe PID=   1293210.
  
 Copyright (c) 1988-2019, Gaussian, Inc.  All Rights Reserved.
  
 This is part of the Gaussian(R) 16 program.  It is based on
 the Gaussian(R) 09 system (copyright 2009, Gaussian, Inc.),
 the Gaussian(R) 03 system (copyright 2003, Gaussian, Inc.),
 the Gaussian(R) 98 system (copyright 1998, Gaussian, Inc.),
 the Gaussian(R) 94 system (copyright 1995, Gaussian, Inc.),
 the Gaussian 92(TM) system (copyright 1992, Gaussian, Inc.),
 the Gaussian 90(TM) system (copyright 1990, Gaussian, Inc.),
 the Gaussian 88(TM) system (copyright 1988, Gaussian, Inc.),
 the Gaussian 86(TM) system (copyright 1986, Carnegie Mellon
 University), and the Gaussian 82(TM) system (copyright 1983,
 Carnegie Mellon University). Gaussian is a federally registered
 trademark of Gaussian, Inc.
  
 This software contains proprietary and confidential information,
 including trade secrets, belonging to Gaussian, Inc.
  
 This software is provided under written license and may be
 used, copied, transmitted, or stored only in accord with that
 written license.
  
 The following legend is applicable only to US Government
 contracts under FAR:
  
                    RESTRICTED RIGHTS LEGEND
  
 Use, reproduction and disclosure by the US Government is
 subject to restrictions as set forth in subparagraphs (a)
 and (c) of the Commercial Computer Software - Restricted
 Rights clause in FAR 52.227-19.
  
 Gaussian, Inc.
 340 Quinnipiac St., Bldg. 40, Wallingford CT 06492
  
  
 ---------------------------------------------------------------
 Warning -- This program may not be used in any manner that
 competes with the business of Gaussian, Inc. or will provide
 assistance to any competitor of Gaussian, Inc.  The licensee
 of this program is prohibited from giving any competitor of
 Gaussian, Inc. access to this program.  By using this program,
 the user acknowledges that Gaussian, Inc. is engaged in the
 business of creating and licensing software in the field of
 computational chemistry and represents and warrants to the
 licensee that it is not a competitor of Gaussian, Inc. and that
 it will not use this program in any manner prohibited above.
 ---------------------------------------------------------------
  

 Cite this work as:
 Gaussian 16, Revision C.01,
 M. J. Frisch, G. W. Trucks, H. B. Schlegel, G. E. Scuseria, 
 M. A. Robb, J. R. Cheeseman, G. Scalmani, V. Barone, 
 G. A. Petersson, H. Nakatsuji, X. Li, M. Caricato, A. V. Marenich, 
 J. Bloino, B. G. Janesko, R. Gomperts, B. Mennucci, H. P. Hratchian, 
 J. V. Ortiz, A. F. Izmaylov, J. L. Sonnenberg, D. Williams-Young, 
 F. Ding, F. Lipparini, F. Egidi, J. Goings, B. Peng, A. Petrone, 
 T. Henderson, D. Ranasinghe, V. G. Zakrzewski, J. Gao, N. Rega, 
 G. Zheng, W. Liang, M. Hada, M. Ehara, K. Toyota, R. Fukuda, 
 J. Hasegawa, M. Ishida, T. Nakajima, Y. Honda, O. Kitao, H. Nakai, 
 T. Vreven, K. Throssell, J. A. Montgomery, Jr., J. E. Peralta, 
 F. Ogliaro, M. J. Bearpark, J. J. Heyd, E. N. Brothers, K. N. Kudin, 
 V. N. Staroverov, T. A. Keith, R. Kobayashi, J. Normand, 
 K. Raghavachari, A. P. Rendell, J. C. Burant, S. S. Iyengar, 
 J. Tomasi, M. Cossi, J. M. Millam, M. Klene, C. Adamo, R. Cammi, 
 J. W. Ochterski, R. L. Martin, K. Morokuma, O. Farkas, 
 J. B. Foresman, and D. J. Fox, Gaussian, Inc., Wallingford CT, 2019.
 
 ******************************************
 Gaussian 16:  ES64L-G16RevC.01  3-Jul-2019
                 2-Sep-2024 
 ******************************************
 %mem=8GB
 %nprocshared=8
 Will use up to    8 processors via shared memory.
 ----------------------------------------------------------------------
 # opt=calcfc freq wb97xd/6-31+g(d,p) scrf=(smd,solvent=dichloromethane
 )
 ----------------------------------------------------------------------
 1/10=4,18=20,19=15,26=3,38=1/1,3;
 2/9=110,12=2,17=6,18=5,40=1/2;
 3/5=1,6=6,7=111,11=2,25=1,30=1,70=32201,71=2,72=9,74=-58,140=1/1,2,3;
 4//1;
 5/5=2,38=5,53=9/2;
 8/6=4,10=90,11=11/1;
 11/6=1,8=1,9=11,15=111,16=1/1,2,10;
 10/6=1,13=1/2;
 6/7=2,8=2,9=2,10=2,28=1/1;
 7/10=1,25=1/1,2,3,16;
 1/10=4,18=20,19=15,26=3/3(2);
 2/9=110/2;
 99//99;
 2/9=110/2;
 3/5=1,6=6,7=111,11=2,25=1,30=1,70=32205,71=1,72=9,74=-58/1,2,3;
 4/5=5,16=3,69=1/1;
 5/5=2,38=5,53=9/2;
 7//1,2,3,16;
 1/18=20,19=15,26=3/3(-5);
 2/9=110/2;
 6/7=2,8=2,9=2,10=2,19=2,28=1/1;
 99/9=1/99;
 -------------------
 Title Card Required
 -------------------
 Symbolic Z-matrix:
 Charge =  1 Multiplicity = 1
 C                     2.68743  -1.1914   -2.34909 
 C                     3.69558  -2.13363  -2.134 
 C                     4.12813  -2.43088  -0.84602 
 C                     3.55388  -1.80976   0.2677 
 C                     2.54369  -0.88542   0.05123 
 C                     2.12587  -0.5723   -1.24415 
 S                     0.81339   0.60509  -1.46154 
 C                     1.30652   1.9128   -0.3663 
 C                     1.68618   1.58596   0.93793 
 S                     1.66576  -0.13111   1.4057 
 C                     1.99734   2.57741   1.85602 
 C                     1.90183   3.91028   1.44423 
 C                     1.51188   4.23318   0.14874 
 C                     1.2121    3.23184  -0.7772 
 H                     1.43781   5.27212  -0.15238 
 H                     0.90077   3.48073  -1.78593 
 H                     2.29671   2.32921   2.86866 
 H                     2.13529   4.69861   2.151 
 H                     2.35443  -0.95219  -3.35358 
 H                     3.88102  -2.05614   1.27229 
 H                     4.14582  -2.63133  -2.98547 
 H                     4.91745  -3.1588   -0.69503 
 C                    -0.10785  -0.63505   0.9569 
 H                    -0.00825  -1.72776   0.91978 
 C                    -0.57316  -0.1827   -0.46406 
 H                    -0.75624  -1.09852  -1.03374 
 C                    -0.98886  -0.25055   2.14752 
 H                    -2.01727  -0.28959   1.78857 
 C                    -0.83207  -1.21432   3.31914 
 H                     0.19726  -1.26101   3.69345 
 H                    -1.46736  -0.89132   4.14799 
 H                    -1.14193  -2.21885   3.01823 
 H                    -0.79379   0.78127   2.45758 
 C                    -1.76251   0.73837  -0.63691 
 C                    -2.71507   0.41154  -1.6122 
 C                    -1.8996    1.93802   0.06806 
 C                    -3.78714   1.26365  -1.8637 
 H                    -2.62492  -0.52376  -2.15563 
 C                    -2.97317   2.78862  -0.18357 
 H                    -1.17369   2.22146   0.82276 
 C                    -3.92202   2.45218  -1.14618 
 H                    -4.52228   0.99163  -2.61428 
 H                    -3.06592   3.71264   0.37812 
 H                    -4.76152   3.11301  -1.33864 
 Br                   -2.33974  -2.70996   0.29717 
 
 Add virtual bond connecting atoms Br45       and H24        Dist= 4.92D+00.
 Add virtual bond connecting atoms Br45       and H26        Dist= 4.96D+00.

 GradGradGradGradGradGradGradGradGradGradGradGradGradGradGradGradGradGrad
 Berny optimization.
 Initialization pass.
                           ----------------------------
                           !    Initial Parameters    !
                           ! (Angstroms and Degrees)  !
 --------------------------                            --------------------------
 ! Name  Definition              Value          Derivative Info.                !
 --------------------------------------------------------------------------------
 ! R1    R(1,2)                  1.3966         calculate D2E/DX2 analytically  !
 ! R2    R(1,6)                  1.3855         calculate D2E/DX2 analytically  !
 ! R3    R(1,19)                 1.085          calculate D2E/DX2 analytically  !
 ! R4    R(2,3)                  1.3908         calculate D2E/DX2 analytically  !
 ! R5    R(2,21)                 1.0842         calculate D2E/DX2 analytically  !
 ! R6    R(3,4)                  1.3985         calculate D2E/DX2 analytically  !
 ! R7    R(3,22)                 1.0843         calculate D2E/DX2 analytically  !
 ! R8    R(4,5)                  1.3863         calculate D2E/DX2 analytically  !
 ! R9    R(4,20)                 1.0849         calculate D2E/DX2 analytically  !
 ! R10   R(5,6)                  1.3967         calculate D2E/DX2 analytically  !
 ! R11   R(5,10)                 1.7817         calculate D2E/DX2 analytically  !
 ! R12   R(6,7)                  1.7765         calculate D2E/DX2 analytically  !
 ! R13   R(7,8)                  1.7756         calculate D2E/DX2 analytically  !
 ! R14   R(7,25)                 1.881          calculate D2E/DX2 analytically  !
 ! R15   R(8,9)                  1.3971         calculate D2E/DX2 analytically  !
 ! R16   R(8,14)                 1.3848         calculate D2E/DX2 analytically  !
 ! R17   R(9,10)                 1.7798         calculate D2E/DX2 analytically  !
 ! R18   R(9,11)                 1.3866         calculate D2E/DX2 analytically  !
 ! R19   R(10,23)                1.8976         calculate D2E/DX2 analytically  !
 ! R20   R(11,12)                1.3983         calculate D2E/DX2 analytically  !
 ! R21   R(11,17)                1.0847         calculate D2E/DX2 analytically  !
 ! R22   R(12,13)                1.3909         calculate D2E/DX2 analytically  !
 ! R23   R(12,18)                1.0842         calculate D2E/DX2 analytically  !
 ! R24   R(13,14)                1.3964         calculate D2E/DX2 analytically  !
 ! R25   R(13,15)                1.0842         calculate D2E/DX2 analytically  !
 ! R26   R(14,16)                1.0846         calculate D2E/DX2 analytically  !
 ! R27   R(23,24)                1.0979         calculate D2E/DX2 analytically  !
 ! R28   R(23,25)                1.5621         calculate D2E/DX2 analytically  !
 ! R29   R(23,27)                1.5302         calculate D2E/DX2 analytically  !
 ! R30   R(24,45)                2.6054         calculate D2E/DX2 analytically  !
 ! R31   R(25,26)                1.094          calculate D2E/DX2 analytically  !
 ! R32   R(25,34)                1.5142         calculate D2E/DX2 analytically  !
 ! R33   R(26,45)                2.6221         calculate D2E/DX2 analytically  !
 ! R34   R(27,28)                1.09           calculate D2E/DX2 analytically  !
 ! R35   R(27,29)                1.5252         calculate D2E/DX2 analytically  !
 ! R36   R(27,33)                1.0949         calculate D2E/DX2 analytically  !
 ! R37   R(29,30)                1.0963         calculate D2E/DX2 analytically  !
 ! R38   R(29,31)                1.0931         calculate D2E/DX2 analytically  !
 ! R39   R(29,32)                1.0935         calculate D2E/DX2 analytically  !
 ! R40   R(34,35)                1.4019         calculate D2E/DX2 analytically  !
 ! R41   R(34,36)                1.3982         calculate D2E/DX2 analytically  !
 ! R42   R(35,37)                1.3924         calculate D2E/DX2 analytically  !
 ! R43   R(35,38)                1.0855         calculate D2E/DX2 analytically  !
 ! R44   R(36,39)                1.3926         calculate D2E/DX2 analytically  !
 ! R45   R(36,40)                1.0848         calculate D2E/DX2 analytically  !
 ! R46   R(37,41)                1.3949         calculate D2E/DX2 analytically  !
 ! R47   R(37,42)                1.0853         calculate D2E/DX2 analytically  !
 ! R48   R(39,41)                1.3929         calculate D2E/DX2 analytically  !
 ! R49   R(39,43)                1.0853         calculate D2E/DX2 analytically  !
 ! R50   R(41,44)                1.0856         calculate D2E/DX2 analytically  !
 ! A1    A(2,1,6)              118.1152         calculate D2E/DX2 analytically  !
 ! A2    A(2,1,19)             120.8573         calculate D2E/DX2 analytically  !
 ! A3    A(6,1,19)             121.0276         calculate D2E/DX2 analytically  !
 ! A4    A(1,2,3)              120.7522         calculate D2E/DX2 analytically  !
 ! A5    A(1,2,21)             119.2449         calculate D2E/DX2 analytically  !
 ! A6    A(3,2,21)             120.002          calculate D2E/DX2 analytically  !
 ! A7    A(2,3,4)              120.987          calculate D2E/DX2 analytically  !
 ! A8    A(2,3,22)             119.9229         calculate D2E/DX2 analytically  !
 ! A9    A(4,3,22)             119.0889         calculate D2E/DX2 analytically  !
 ! A10   A(3,4,5)              118.0987         calculate D2E/DX2 analytically  !
 ! A11   A(3,4,20)             120.8461         calculate D2E/DX2 analytically  !
 ! A12   A(5,4,20)             121.0494         calculate D2E/DX2 analytically  !
 ! A13   A(4,5,6)              120.8186         calculate D2E/DX2 analytically  !
 ! A14   A(4,5,10)             121.511          calculate D2E/DX2 analytically  !
 ! A15   A(6,5,10)             117.5661         calculate D2E/DX2 analytically  !
 ! A16   A(1,6,5)              121.2149         calculate D2E/DX2 analytically  !
 ! A17   A(1,6,7)              119.8684         calculate D2E/DX2 analytically  !
 ! A18   A(5,6,7)              118.8873         calculate D2E/DX2 analytically  !
 ! A19   A(6,7,8)              101.9724         calculate D2E/DX2 analytically  !
 ! A20   A(6,7,25)             101.6614         calculate D2E/DX2 analytically  !
 ! A21   A(8,7,25)             100.7239         calculate D2E/DX2 analytically  !
 ! A22   A(7,8,9)              118.6193         calculate D2E/DX2 analytically  !
 ! A23   A(7,8,14)             119.9701         calculate D2E/DX2 analytically  !
 ! A24   A(9,8,14)             121.222          calculate D2E/DX2 analytically  !
 ! A25   A(8,9,10)             117.8997         calculate D2E/DX2 analytically  !
 ! A26   A(8,9,11)             120.7836         calculate D2E/DX2 analytically  !
 ! A27   A(10,9,11)            121.2241         calculate D2E/DX2 analytically  !
 ! A28   A(5,10,9)             101.7126         calculate D2E/DX2 analytically  !
 ! A29   A(5,10,23)             99.6904         calculate D2E/DX2 analytically  !
 ! A30   A(9,10,23)            101.8158         calculate D2E/DX2 analytically  !
 ! A31   A(9,11,12)            118.1154         calculate D2E/DX2 analytically  !
 ! A32   A(9,11,17)            121.0934         calculate D2E/DX2 analytically  !
 ! A33   A(12,11,17)           120.7883         calculate D2E/DX2 analytically  !
 ! A34   A(11,12,13)           120.9794         calculate D2E/DX2 analytically  !
 ! A35   A(11,12,18)           119.1043         calculate D2E/DX2 analytically  !
 ! A36   A(13,12,18)           119.9162         calculate D2E/DX2 analytically  !
 ! A37   A(12,13,14)           120.7518         calculate D2E/DX2 analytically  !
 ! A38   A(12,13,15)           120.0188         calculate D2E/DX2 analytically  !
 ! A39   A(14,13,15)           119.2294         calculate D2E/DX2 analytically  !
 ! A40   A(8,14,13)            118.1411         calculate D2E/DX2 analytically  !
 ! A41   A(8,14,16)            120.9386         calculate D2E/DX2 analytically  !
 ! A42   A(13,14,16)           120.9149         calculate D2E/DX2 analytically  !
 ! A43   A(10,23,24)           100.8081         calculate D2E/DX2 analytically  !
 ! A44   A(10,23,25)           114.6221         calculate D2E/DX2 analytically  !
 ! A45   A(10,23,27)           106.7002         calculate D2E/DX2 analytically  !
 ! A46   A(24,23,25)           106.5273         calculate D2E/DX2 analytically  !
 ! A47   A(24,23,27)           109.1854         calculate D2E/DX2 analytically  !
 ! A48   A(25,23,27)           117.6132         calculate D2E/DX2 analytically  !
 ! A49   A(23,24,45)           107.5845         calculate D2E/DX2 analytically  !
 ! A50   A(7,25,23)            112.5866         calculate D2E/DX2 analytically  !
 ! A51   A(7,25,26)            101.41           calculate D2E/DX2 analytically  !
 ! A52   A(7,25,34)            105.2895         calculate D2E/DX2 analytically  !
 ! A53   A(23,25,26)           106.3273         calculate D2E/DX2 analytically  !
 ! A54   A(23,25,34)           120.9269         calculate D2E/DX2 analytically  !
 ! A55   A(26,25,34)           108.5621         calculate D2E/DX2 analytically  !
 ! A56   A(25,26,45)           110.562          calculate D2E/DX2 analytically  !
 ! A57   A(23,27,28)           106.1402         calculate D2E/DX2 analytically  !
 ! A58   A(23,27,29)           112.3177         calculate D2E/DX2 analytically  !
 ! A59   A(23,27,33)           110.7656         calculate D2E/DX2 analytically  !
 ! A60   A(28,27,29)           109.1084         calculate D2E/DX2 analytically  !
 ! A61   A(28,27,33)           107.164          calculate D2E/DX2 analytically  !
 ! A62   A(29,27,33)           111.0783         calculate D2E/DX2 analytically  !
 ! A63   A(27,29,30)           112.6893         calculate D2E/DX2 analytically  !
 ! A64   A(27,29,31)           109.6341         calculate D2E/DX2 analytically  !
 ! A65   A(27,29,32)           109.8759         calculate D2E/DX2 analytically  !
 ! A66   A(30,29,31)           107.4205         calculate D2E/DX2 analytically  !
 ! A67   A(30,29,32)           108.718          calculate D2E/DX2 analytically  !
 ! A68   A(31,29,32)           108.3859         calculate D2E/DX2 analytically  !
 ! A69   A(25,34,35)           118.1185         calculate D2E/DX2 analytically  !
 ! A70   A(25,34,36)           122.7769         calculate D2E/DX2 analytically  !
 ! A71   A(35,34,36)           118.9584         calculate D2E/DX2 analytically  !
 ! A72   A(34,35,37)           120.4078         calculate D2E/DX2 analytically  !
 ! A73   A(34,35,38)           119.5209         calculate D2E/DX2 analytically  !
 ! A74   A(37,35,38)           120.0555         calculate D2E/DX2 analytically  !
 ! A75   A(34,36,39)           120.5666         calculate D2E/DX2 analytically  !
 ! A76   A(34,36,40)           120.6195         calculate D2E/DX2 analytically  !
 ! A77   A(39,36,40)           118.8136         calculate D2E/DX2 analytically  !
 ! A78   A(35,37,41)           120.1985         calculate D2E/DX2 analytically  !
 ! A79   A(35,37,42)           119.5442         calculate D2E/DX2 analytically  !
 ! A80   A(41,37,42)           120.2542         calculate D2E/DX2 analytically  !
 ! A81   A(36,39,41)           120.1647         calculate D2E/DX2 analytically  !
 ! A82   A(36,39,43)           119.4972         calculate D2E/DX2 analytically  !
 ! A83   A(41,39,43)           120.3378         calculate D2E/DX2 analytically  !
 ! A84   A(37,41,39)           119.6988         calculate D2E/DX2 analytically  !
 ! A85   A(37,41,44)           120.1502         calculate D2E/DX2 analytically  !
 ! A86   A(39,41,44)           120.1509         calculate D2E/DX2 analytically  !
 ! A87   A(24,45,26)            49.3986         calculate D2E/DX2 analytically  !
 ! D1    D(6,1,2,3)             -0.52           calculate D2E/DX2 analytically  !
 ! D2    D(6,1,2,21)           179.8257         calculate D2E/DX2 analytically  !
 ! D3    D(19,1,2,3)           179.4881         calculate D2E/DX2 analytically  !
 ! D4    D(19,1,2,21)           -0.1662         calculate D2E/DX2 analytically  !
 ! D5    D(2,1,6,5)             -0.5359         calculate D2E/DX2 analytically  !
 ! D6    D(2,1,6,7)           -178.5444         calculate D2E/DX2 analytically  !
 ! D7    D(19,1,6,5)           179.456          calculate D2E/DX2 analytically  !
 ! D8    D(19,1,6,7)             1.4475         calculate D2E/DX2 analytically  !
 ! D9    D(1,2,3,4)              0.9049         calculate D2E/DX2 analytically  !
 ! D10   D(1,2,3,22)          -179.5002         calculate D2E/DX2 analytically  !
 ! D11   D(21,2,3,4)          -179.4434         calculate D2E/DX2 analytically  !
 ! D12   D(21,2,3,22)            0.1515         calculate D2E/DX2 analytically  !
 ! D13   D(2,3,4,5)             -0.2134         calculate D2E/DX2 analytically  !
 ! D14   D(2,3,4,20)           178.9183         calculate D2E/DX2 analytically  !
 ! D15   D(22,3,4,5)          -179.8116         calculate D2E/DX2 analytically  !
 ! D16   D(22,3,4,20)           -0.68           calculate D2E/DX2 analytically  !
 ! D17   D(3,4,5,6)             -0.8401         calculate D2E/DX2 analytically  !
 ! D18   D(3,4,5,10)           175.3561         calculate D2E/DX2 analytically  !
 ! D19   D(20,4,5,6)          -179.9699         calculate D2E/DX2 analytically  !
 ! D20   D(20,4,5,10)           -3.7736         calculate D2E/DX2 analytically  !
 ! D21   D(4,5,6,1)              1.2377         calculate D2E/DX2 analytically  !
 ! D22   D(4,5,6,7)            179.2653         calculate D2E/DX2 analytically  !
 ! D23   D(10,5,6,1)          -175.1043         calculate D2E/DX2 analytically  !
 ! D24   D(10,5,6,7)             2.9232         calculate D2E/DX2 analytically  !
 ! D25   D(4,5,10,9)           133.0521         calculate D2E/DX2 analytically  !
 ! D26   D(4,5,10,23)         -122.6154         calculate D2E/DX2 analytically  !
 ! D27   D(6,5,10,9)           -50.6328         calculate D2E/DX2 analytically  !
 ! D28   D(6,5,10,23)           53.6998         calculate D2E/DX2 analytically  !
 ! D29   D(1,6,7,8)           -135.5086         calculate D2E/DX2 analytically  !
 ! D30   D(1,6,7,25)           120.7236         calculate D2E/DX2 analytically  !
 ! D31   D(5,6,7,8)             46.4367         calculate D2E/DX2 analytically  !
 ! D32   D(5,6,7,25)           -57.3312         calculate D2E/DX2 analytically  !
 ! D33   D(6,7,8,9)            -48.467          calculate D2E/DX2 analytically  !
 ! D34   D(6,7,8,14)           136.4629         calculate D2E/DX2 analytically  !
 ! D35   D(25,7,8,9)            56.0374         calculate D2E/DX2 analytically  !
 ! D36   D(25,7,8,14)         -119.0327         calculate D2E/DX2 analytically  !
 ! D37   D(6,7,25,23)           48.3527         calculate D2E/DX2 analytically  !
 ! D38   D(6,7,25,26)          -64.8864         calculate D2E/DX2 analytically  !
 ! D39   D(6,7,25,34)         -177.9552         calculate D2E/DX2 analytically  !
 ! D40   D(8,7,25,23)          -56.4009         calculate D2E/DX2 analytically  !
 ! D41   D(8,7,25,26)         -169.6401         calculate D2E/DX2 analytically  !
 ! D42   D(8,7,25,34)           77.2911         calculate D2E/DX2 analytically  !
 ! D43   D(7,8,9,10)             0.6797         calculate D2E/DX2 analytically  !
 ! D44   D(7,8,9,11)          -175.8641         calculate D2E/DX2 analytically  !
 ! D45   D(14,8,9,10)          175.6855         calculate D2E/DX2 analytically  !
 ! D46   D(14,8,9,11)           -0.8583         calculate D2E/DX2 analytically  !
 ! D47   D(7,8,14,13)          175.1488         calculate D2E/DX2 analytically  !
 ! D48   D(7,8,14,16)           -4.0208         calculate D2E/DX2 analytically  !
 ! D49   D(9,8,14,13)            0.2096         calculate D2E/DX2 analytically  !
 ! D50   D(9,8,14,16)         -178.9599         calculate D2E/DX2 analytically  !
 ! D51   D(8,9,10,5)            48.6488         calculate D2E/DX2 analytically  !
 ! D52   D(8,9,10,23)          -54.0012         calculate D2E/DX2 analytically  !
 ! D53   D(11,9,10,5)         -134.8235         calculate D2E/DX2 analytically  !
 ! D54   D(11,9,10,23)         122.5265         calculate D2E/DX2 analytically  !
 ! D55   D(8,9,11,12)            0.8828         calculate D2E/DX2 analytically  !
 ! D56   D(8,9,11,17)         -179.7402         calculate D2E/DX2 analytically  !
 ! D57   D(10,9,11,12)        -175.5452         calculate D2E/DX2 analytically  !
 ! D58   D(10,9,11,17)           3.8319         calculate D2E/DX2 analytically  !
 ! D59   D(5,10,23,24)          57.2809         calculate D2E/DX2 analytically  !
 ! D60   D(5,10,23,25)         -56.6772         calculate D2E/DX2 analytically  !
 ! D61   D(5,10,23,27)         171.2703         calculate D2E/DX2 analytically  !
 ! D62   D(9,10,23,24)         161.529          calculate D2E/DX2 analytically  !
 ! D63   D(9,10,23,25)          47.5709         calculate D2E/DX2 analytically  !
 ! D64   D(9,10,23,27)         -84.4816         calculate D2E/DX2 analytically  !
 ! D65   D(9,11,12,13)          -0.2959         calculate D2E/DX2 analytically  !
 ! D66   D(9,11,12,18)         179.613          calculate D2E/DX2 analytically  !
 ! D67   D(17,11,12,13)       -179.6749         calculate D2E/DX2 analytically  !
 ! D68   D(17,11,12,18)          0.234          calculate D2E/DX2 analytically  !
 ! D69   D(11,12,13,14)         -0.3382         calculate D2E/DX2 analytically  !
 ! D70   D(11,12,13,15)        179.6662         calculate D2E/DX2 analytically  !
 ! D71   D(18,12,13,14)        179.7536         calculate D2E/DX2 analytically  !
 ! D72   D(18,12,13,15)         -0.2419         calculate D2E/DX2 analytically  !
 ! D73   D(12,13,14,8)           0.3794         calculate D2E/DX2 analytically  !
 ! D74   D(12,13,14,16)        179.5491         calculate D2E/DX2 analytically  !
 ! D75   D(15,13,14,8)        -179.625          calculate D2E/DX2 analytically  !
 ! D76   D(15,13,14,16)         -0.4553         calculate D2E/DX2 analytically  !
 ! D77   D(10,23,24,45)       -179.6669         calculate D2E/DX2 analytically  !
 ! D78   D(25,23,24,45)        -59.7276         calculate D2E/DX2 analytically  !
 ! D79   D(27,23,24,45)         68.2356         calculate D2E/DX2 analytically  !
 ! D80   D(10,23,25,7)           5.9803         calculate D2E/DX2 analytically  !
 ! D81   D(10,23,25,26)        116.1697         calculate D2E/DX2 analytically  !
 ! D82   D(10,23,25,34)       -119.6227         calculate D2E/DX2 analytically  !
 ! D83   D(24,23,25,7)        -104.5779         calculate D2E/DX2 analytically  !
 ! D84   D(24,23,25,26)          5.6115         calculate D2E/DX2 analytically  !
 ! D85   D(24,23,25,34)        129.8192         calculate D2E/DX2 analytically  !
 ! D86   D(27,23,25,7)         132.5977         calculate D2E/DX2 analytically  !
 ! D87   D(27,23,25,26)       -117.2129         calculate D2E/DX2 analytically  !
 ! D88   D(27,23,25,34)          6.9947         calculate D2E/DX2 analytically  !
 ! D89   D(10,23,27,28)        165.1593         calculate D2E/DX2 analytically  !
 ! D90   D(10,23,27,29)        -75.6854         calculate D2E/DX2 analytically  !
 ! D91   D(10,23,27,33)         49.1642         calculate D2E/DX2 analytically  !
 ! D92   D(24,23,27,28)        -86.6801         calculate D2E/DX2 analytically  !
 ! D93   D(24,23,27,29)         32.4752         calculate D2E/DX2 analytically  !
 ! D94   D(24,23,27,33)        157.3248         calculate D2E/DX2 analytically  !
 ! D95   D(25,23,27,28)         34.7814         calculate D2E/DX2 analytically  !
 ! D96   D(25,23,27,29)        153.9367         calculate D2E/DX2 analytically  !
 ! D97   D(25,23,27,33)        -81.2137         calculate D2E/DX2 analytically  !
 ! D98   D(23,24,45,26)         61.7026         calculate D2E/DX2 analytically  !
 ! D99   D(7,25,26,45)         169.4347         calculate D2E/DX2 analytically  !
 ! D100  D(23,25,26,45)         51.5684         calculate D2E/DX2 analytically  !
 ! D101  D(34,25,26,45)        -79.9835         calculate D2E/DX2 analytically  !
 ! D102  D(7,25,34,35)          97.1103         calculate D2E/DX2 analytically  !
 ! D103  D(7,25,34,36)         -78.4452         calculate D2E/DX2 analytically  !
 ! D104  D(23,25,34,35)       -133.9907         calculate D2E/DX2 analytically  !
 ! D105  D(23,25,34,36)         50.4538         calculate D2E/DX2 analytically  !
 ! D106  D(26,25,34,35)        -10.8368         calculate D2E/DX2 analytically  !
 ! D107  D(26,25,34,36)        173.6077         calculate D2E/DX2 analytically  !
 ! D108  D(25,26,45,24)        -59.461          calculate D2E/DX2 analytically  !
 ! D109  D(23,27,29,30)         59.5844         calculate D2E/DX2 analytically  !
 ! D110  D(23,27,29,31)        179.1672         calculate D2E/DX2 analytically  !
 ! D111  D(23,27,29,32)        -61.8155         calculate D2E/DX2 analytically  !
 ! D112  D(28,27,29,30)        176.9866         calculate D2E/DX2 analytically  !
 ! D113  D(28,27,29,31)        -63.4306         calculate D2E/DX2 analytically  !
 ! D114  D(28,27,29,32)         55.5867         calculate D2E/DX2 analytically  !
 ! D115  D(33,27,29,30)        -65.093          calculate D2E/DX2 analytically  !
 ! D116  D(33,27,29,31)         54.4899         calculate D2E/DX2 analytically  !
 ! D117  D(33,27,29,32)        173.5071         calculate D2E/DX2 analytically  !
 ! D118  D(25,34,35,37)       -176.3554         calculate D2E/DX2 analytically  !
 ! D119  D(25,34,35,38)          5.0868         calculate D2E/DX2 analytically  !
 ! D120  D(36,34,35,37)         -0.626          calculate D2E/DX2 analytically  !
 ! D121  D(36,34,35,38)       -179.1837         calculate D2E/DX2 analytically  !
 ! D122  D(25,34,36,39)        176.2154         calculate D2E/DX2 analytically  !
 ! D123  D(25,34,36,40)         -3.9769         calculate D2E/DX2 analytically  !
 ! D124  D(35,34,36,39)          0.6955         calculate D2E/DX2 analytically  !
 ! D125  D(35,34,36,40)       -179.4968         calculate D2E/DX2 analytically  !
 ! D126  D(34,35,37,41)          0.0275         calculate D2E/DX2 analytically  !
 ! D127  D(34,35,37,42)       -179.3369         calculate D2E/DX2 analytically  !
 ! D128  D(38,35,37,41)        178.5775         calculate D2E/DX2 analytically  !
 ! D129  D(38,35,37,42)         -0.7869         calculate D2E/DX2 analytically  !
 ! D130  D(34,36,39,41)         -0.1659         calculate D2E/DX2 analytically  !
 ! D131  D(34,36,39,43)        179.6262         calculate D2E/DX2 analytically  !
 ! D132  D(40,36,39,41)       -179.9771         calculate D2E/DX2 analytically  !
 ! D133  D(40,36,39,43)         -0.1849         calculate D2E/DX2 analytically  !
 ! D134  D(35,37,41,39)          0.5098         calculate D2E/DX2 analytically  !
 ! D135  D(35,37,41,44)       -179.6234         calculate D2E/DX2 analytically  !
 ! D136  D(42,37,41,39)        179.8697         calculate D2E/DX2 analytically  !
 ! D137  D(42,37,41,44)         -0.2636         calculate D2E/DX2 analytically  !
 ! D138  D(36,39,41,37)         -0.4414         calculate D2E/DX2 analytically  !
 ! D139  D(36,39,41,44)        179.6919         calculate D2E/DX2 analytically  !
 ! D140  D(43,39,41,37)        179.7682         calculate D2E/DX2 analytically  !
 ! D141  D(43,39,41,44)         -0.0985         calculate D2E/DX2 analytically  !
 --------------------------------------------------------------------------------
 Trust Radius=3.00D-01 FncErr=1.00D-07 GrdErr=1.00D-06 EigMax=2.50D+02 EigMin=1.00D-04
 Number of steps in this run=    270 maximum allowed number of steps=    270.
 GradGradGradGradGradGradGradGradGradGradGradGradGradGradGradGradGradGrad

                          Input orientation:                          
 ---------------------------------------------------------------------
 Center     Atomic      Atomic             Coordinates (Angstroms)
 Number     Number       Type             X           Y           Z
 ---------------------------------------------------------------------
      1          6           0        2.687432   -1.191401   -2.349089
      2          6           0        3.695578   -2.133627   -2.134001
      3          6           0        4.128127   -2.430882   -0.846019
      4          6           0        3.553877   -1.809762    0.267699
      5          6           0        2.543692   -0.885419    0.051228
      6          6           0        2.125865   -0.572300   -1.244153
      7         16           0        0.813387    0.605088   -1.461535
      8          6           0        1.306524    1.912795   -0.366296
      9          6           0        1.686176    1.585960    0.937932
     10         16           0        1.665763   -0.131110    1.405697
     11          6           0        1.997339    2.577407    1.856016
     12          6           0        1.901828    3.910279    1.444228
     13          6           0        1.511883    4.233181    0.148742
     14          6           0        1.212100    3.231840   -0.777204
     15          1           0        1.437805    5.272119   -0.152376
     16          1           0        0.900771    3.480733   -1.785927
     17          1           0        2.296712    2.329214    2.868655
     18          1           0        2.135289    4.698612    2.151004
     19          1           0        2.354433   -0.952194   -3.353583
     20          1           0        3.881022   -2.056145    1.272290
     21          1           0        4.145820   -2.631325   -2.985471
     22          1           0        4.917450   -3.158800   -0.695033
     23          6           0       -0.107847   -0.635047    0.956899
     24          1           0       -0.008250   -1.727761    0.919775
     25          6           0       -0.573157   -0.182704   -0.464056
     26          1           0       -0.756241   -1.098525   -1.033742
     27          6           0       -0.988858   -0.250552    2.147525
     28          1           0       -2.017267   -0.289586    1.788572
     29          6           0       -0.832066   -1.214315    3.319141
     30          1           0        0.197261   -1.261010    3.693449
     31          1           0       -1.467363   -0.891322    4.147991
     32          1           0       -1.141934   -2.218850    3.018227
     33          1           0       -0.793787    0.781271    2.457583
     34          6           0       -1.762510    0.738374   -0.636908
     35          6           0       -2.715066    0.411539   -1.612195
     36          6           0       -1.899598    1.938016    0.068061
     37          6           0       -3.787142    1.263650   -1.863699
     38          1           0       -2.624916   -0.523760   -2.155626
     39          6           0       -2.973173    2.788623   -0.183574
     40          1           0       -1.173690    2.221456    0.822755
     41          6           0       -3.922023    2.452182   -1.146177
     42          1           0       -4.522283    0.991629   -2.614275
     43          1           0       -3.065924    3.712635    0.378124
     44          1           0       -4.761519    3.113008   -1.338636
     45         35           0       -2.339743   -2.709957    0.297171
 ---------------------------------------------------------------------
                    Distance matrix (angstroms):
                    1          2          3          4          5
     1  C    0.000000
     2  C    1.396571   0.000000
     3  C    2.423042   1.390812   0.000000
     4  C    2.825009   2.427577   1.398542   0.000000
     5  C    2.424007   2.767687   2.388293   1.386270   0.000000
     6  C    1.385470   2.386120   2.760777   2.419964   1.396651
     7  S    2.743569   4.032344   4.536901   4.041291   2.739346
     8  C    3.933752   5.020547   5.201837   4.394312   3.087865
     9  C    4.418230   5.225878   5.027984   3.932995   2.762117
    10  S    4.033168   4.545293   4.052458   2.770900   1.781664
    11  C    5.688853   6.402975   6.076529   4.918619   3.942959
    12  C    6.405745   7.249142   7.100138   6.068967   5.034993
    13  C    6.086638   7.107439   7.228002   6.379737   5.222471
    14  C    4.920619   6.066036   6.369801   5.656279   4.405821
    15  H    6.940044   7.991836   8.188724   7.403193   6.259370
    16  H    5.033701   6.281173   6.800474   6.264638   5.013742
    17  H    6.306524   6.848383   6.309627   5.047431   4.281677
    18  H    7.432897   8.214333   7.986441   6.922295   5.979737
    19  H    1.084950   2.163755   3.408869   3.909958   3.410721
    20  H    3.909837   3.412215   2.165346   1.084865   2.156396
    21  H    2.145987   1.084169   2.148894   3.407122   3.851823
    22  H    3.402872   2.148157   1.084293   2.146180   3.370444
    23  C    4.364937   5.124983   4.941560   3.906811   2.813110
    24  H    4.270814   4.817532   4.552145   3.622247   2.824238
    25  C    3.899008   4.981658   5.225158   4.496131   3.236367
    26  H    3.687499   4.701138   5.066307   4.558149   3.480249
    27  C    5.883863   6.619772   6.316540   5.157647   4.156492
    28  H    6.329905   7.171030   7.020832   5.971736   4.916882
    29  C    6.672048   7.147129   6.590304   5.376091   4.709901
    30  H    6.535906   6.852653   6.117767   4.827397   4.348860
    31  H    7.717799   8.225734   7.656363   6.411946   5.733416
    32  H    6.672914   7.067831   6.538417   5.457417   4.915787
    33  H    6.254152   7.052210   6.742177   5.514637   4.439275
    34  C    5.143693   6.346684   6.692348   5.964502   4.653344
    35  C    5.683257   6.917117   7.449542   6.911427   5.666005
    36  C    6.056130   7.261773   7.500419   6.620127   5.264494
    37  C    6.941397   8.222266   8.794130   8.238888   6.954488
    38  H    5.357631   6.522330   7.138331   6.760458   5.631653
    39  C    7.250689   8.514984   8.838016   7.996948   6.632459
    40  H    6.051153   7.170699   7.248332   6.237684   4.905798
    41  C    7.642486   8.946132   9.420155   8.720797   7.374200
    42  H    7.537635   8.805176   9.469419   9.020971   7.781788
    43  H    8.036689   9.284797   9.539166   8.621533   7.260630
    44  H    8.662322   9.984101  10.488241   9.795907   8.443059
    45  Br   5.880578   6.532063   6.574048   5.962045   5.218943
                    6          7          8          9         10
     6  C    0.000000
     7  S    1.776540   0.000000
     8  C    2.760009   1.775621   0.000000
     9  C    3.100469   2.735199   1.397128   0.000000
    10  S    2.725444   3.080512   2.728838   1.779761   0.000000
    11  C    4.421337   4.037069   2.420249   1.386603   2.765645
    12  C    5.231740   4.533481   2.760856   2.388577   4.048461
    13  C    5.040811   4.030378   2.385713   2.767847   4.544299
    14  C    3.940113   2.743557   1.384789   2.423914   4.034885
    15  H    5.985202   4.887226   3.368687   3.852042   5.628005
    16  H    4.268659   2.895203   2.153699   3.409756   4.880275
    17  H    5.036185   4.891156   3.408634   2.157052   2.931132
    18  H    6.269744   5.617366   3.845052   3.370734   4.909394
    19  H    2.155518   2.894788   4.269679   5.030496   4.878441
    20  H    3.408058   4.895543   5.006545   4.265451   2.937844
    21  H    3.369272   4.888953   5.964118   6.263261   5.628864
    22  H    3.845057   5.621184   6.234415   5.968287   4.914615
    23  C    3.136564   2.869744   3.200436   2.855127   1.897647
    24  H    3.251480   3.433352   4.078757   3.721848   2.363839
    25  C    2.836381   1.880980   2.816713   3.193482   2.917431
    26  H    2.937298   2.355639   3.710597   4.130298   3.571114
    27  C    4.616113   4.123775   4.033379   3.462903   2.758911
    28  H    5.142265   4.401845   4.532276   4.237541   3.706267
    29  C    5.475874   5.373324   5.285341   4.455697   3.327725
    30  H    5.345442   5.516864   5.271151   4.232609   2.943974
    31  H    6.487548   6.237615   5.994690   5.136751   4.232562
    32  H    5.617608   5.645013   5.875409   5.177105   3.852541
    33  H    4.905035   4.239521   3.696748   3.017794   2.826356
    34  C    4.148020   2.707955   3.297191   3.884837   4.084274
    35  C    4.953585   3.536968   4.469812   5.220473   5.347317
    36  C    4.922189   3.387720   3.235509   3.706534   4.333861
    37  C    6.222395   4.664794   5.348742   6.157128   6.509107
    38  H    4.837671   3.684832   4.959307   5.710213   5.589913
    39  C    6.198453   4.554014   4.372216   4.941023   5.707044
    40  H    4.792102   3.432070   2.767774   2.931886   3.733213
    41  C    6.762695   5.092673   5.313836   6.045308   6.663994
    42  H    6.965700   5.472440   6.314820   7.177490   7.464089
    43  H    6.924386   5.300023   4.786636   5.236276   6.182163
    44  H    7.811945   6.114274   6.261557   7.006241   7.704909
    45  Br   5.185259   4.901510   5.924972   5.922289   4.891151
                   11         12         13         14         15
    11  C    0.000000
    12  C    1.398299   0.000000
    13  C    2.427352   1.390901   0.000000
    14  C    2.824665   2.422966   1.396399   0.000000
    15  H    3.407079   2.149202   1.084229   2.145715   0.000000
    16  H    3.909246   3.408889   2.163927   1.084618   2.483135
    17  H    1.084740   2.164415   3.411594   3.909400   4.304072
    18  H    2.146057   1.084207   2.148095   3.402661   2.474056
    19  H    6.302819   6.845983   6.313817   5.044680   7.059037
    20  H    5.035752   6.288480   6.814015   6.267883   7.855090
    21  H    7.428786   8.212814   7.992644   6.918082   8.821803
    22  H    6.923797   7.977612   8.182373   7.387601   9.136892
    23  C    3.944627   4.993623   5.193870   4.438715   6.205976
    24  H    4.840806   5.975863   6.199849   5.382066   7.227649
    25  C    4.428137   5.149719   4.921682   3.865788   5.822045
    26  H    5.426360   6.188197   5.913522   4.763637   6.795274
    27  C    4.123070   5.114998   5.509329   5.052258   6.455860
    28  H    4.933686   5.754715   5.966520   5.423325   6.829155
    29  C    4.952113   6.103355   6.724637   6.381767   7.699193
    30  H    4.620594   5.891246   6.669281   6.418905   7.681868
    31  H    5.411967   6.458882   7.150555   6.959708   8.057367
    32  H    5.848919   7.021979   7.543566   7.046758   8.533604
    33  H    3.373184   4.252519   4.750005   4.526888   5.653283
    34  C    4.871671   5.274418   4.853099   3.883988   5.570604
    35  C    6.239089   6.549703   5.964306   4.906520   6.557640
    36  C    4.334942   4.498277   4.112480   3.474351   4.722615
    37  C    7.001604   7.093053   6.399039   5.481484   6.804155
    38  H    6.861177   7.287734   6.712057   5.543218   7.356013
    39  C    5.376851   5.260560   4.723654   4.250335   5.062159
    40  H    3.354065   3.563308   3.422519   3.045117   4.132473
    41  C    6.638350   6.538615   5.863114   5.206076   6.137381
    42  H    8.062485   8.139973   7.386006   6.424681   7.739909
    43  H    5.395326   5.084703   4.613014   4.457290   4.795518
    44  H    7.494987   7.264996   6.543902   6.001121   6.670876
    45  Br   7.014021   7.945703   7.941298   7.005342   8.842256
                   16         17         18         19         20
    16  H    0.000000
    17  H    4.993974   0.000000
    18  H    4.301940   2.480953   0.000000
    19  H    4.921536   7.034715   7.891775   0.000000
    20  H    6.992253   4.928468   7.031818   4.994786   0.000000
    21  H    7.023283   7.892841   9.173526   2.482751   4.304588
    22  H    7.836272   7.048861   8.807910   4.301866   2.482013
    23  C    5.047777   4.268906   5.908085   4.974300   4.246183
    24  H    5.939323   5.056682   6.885416   4.944225   3.918997
    25  C    4.164202   5.064864   6.164533   4.184766   5.134626
    26  H    4.927583   6.024834   7.218750   3.883216   5.266785
    27  C    5.741536   4.239126   5.852737   6.475499   5.267061
    28  H    5.958800   5.160921   6.500554   6.781782   6.178761
    29  C    7.148980   4.748556   6.718069   7.399171   5.206868
    30  H    7.280289   4.240010   6.453850   7.376274   4.479324
    31  H    7.741725   5.116328   6.943660   8.419231   6.183178
    32  H    7.729022   5.703643   7.703476   7.377599   5.320231
    33  H    5.307165   3.480846   4.900922   6.832704   5.595506
    34  C    3.991722   5.594375   6.216814   5.214169   6.580564
    35  C    4.745989   6.990952   7.487764   5.531005   7.610394
    36  C    3.695851   5.060176   5.314118   6.177195   7.128749
    37  C    5.186331   7.780995   7.936750   6.696914   8.925032
    38  H    5.348188   7.589814   8.275251   5.139316   7.511727
    39  C    4.248999   6.107278   5.932512   7.240584   8.518879
    40  H    3.562919   4.030013   4.341646   6.321511   6.637022
    41  C    4.972579   7.403152   7.253198   7.473708   9.330676
    42  H    6.024227   8.851573   8.987373   7.184306   9.747300
    43  H    4.524551   6.072435   5.582819   8.066383   9.074052
    44  H    5.691820   8.254348   7.890354   8.439351  10.403393
    45  Br   7.291424   7.314540   8.851525   6.201050   6.330580
                   21         22         23         24         25
    21  H    0.000000
    22  H    2.473813   0.000000
    23  C    6.133603   5.861042   0.000000
    24  H    5.772666   5.377546   1.097871   0.000000
    25  C    5.884048   6.249581   1.562127   2.149723   0.000000
    26  H    5.494445   6.045678   2.144266   2.184412   1.093979
    27  C    7.640723   7.170949   1.530231   2.156643   2.645329
    28  H    8.139955   7.905124   2.111139   2.619027   2.677912
    29  C    8.156923   7.276782   2.537761   2.588292   3.929864
    30  H    7.878887   6.718673   2.823761   2.820170   4.363615
    31  H    9.242387   8.328396   3.478078   3.640058   4.751076
    32  H    8.010922   7.168538   2.797649   2.435140   4.073781
    33  H    8.103849   7.621114   2.174517   3.045844   3.084461
    34  C    7.195761   7.733900   2.676643   3.403309   1.514207
    35  C    7.629985   8.476073   3.806991   4.279524   2.501824
    36  C    8.170068   8.545876   3.258996   4.211951   2.557352
    37  C    8.908484   9.833299   5.009794   5.565635   3.792181
    38  H    7.139562   8.121826   4.004477   4.213627   2.680941
    39  C    9.375848   9.894209   4.607851   5.514152   3.829821
    40  H    8.145505   8.267577   3.051823   4.118735   2.792223
    41  C    9.711598  10.479644   5.338712   6.087504   4.315416
    42  H    9.402106  10.488952   5.906488   6.345162   4.647375
    43  H   10.176878  10.587849   5.290325   6.264237   4.700726
    44  H   10.726142  11.551287   6.401098   7.150317   5.400832
    45  Br   7.269419   7.338445   3.117989   2.605418   3.176051
                   26         27         28         29         30
    26  H    0.000000
    27  C    3.300550   0.000000
    28  H    3.195313   1.089952   0.000000
    29  C    4.355083   1.525158   2.145336   0.000000
    30  H    4.825132   2.194945   3.078369   1.096267   0.000000
    31  H    5.234404   2.154395   2.496265   1.093124   1.764724
    32  H    4.221651   2.157719   2.449555   1.093461   1.779558
    33  H    3.965399   1.094919   1.758185   2.173962   2.584657
    34  C    2.131725   3.054436   2.646612   4.508774   5.156572
    35  C    2.540058   4.189708   3.541711   5.523329   6.279246
    36  C    3.426633   3.153323   2.817129   4.652562   5.270107
    37  C    3.931292   5.119875   4.345582   6.460233   7.289120
    38  H    2.254091   4.611772   3.997596   5.802090   6.536046
    39  C    4.554942   4.313712   3.778688   5.733835   6.440690
    40  H    3.826633   2.810694   2.819531   4.260654   4.716774
    41  C    4.758397   5.172688   4.445013   6.552106   7.360589
    42  H    4.588017   6.058287   5.225101   7.327299   8.193648
    43  H    5.520440   4.811635   4.371135   6.157478   6.810059
    44  H    5.819985   6.140018   5.374755   7.474036   8.309237
    45  Br   2.622121   3.361157   2.861200   3.693554   4.480016
                   31         32         33         34         35
    31  H    0.000000
    32  H    1.773302   0.000000
    33  H    2.471589   3.071849   0.000000
    34  C    5.063426   4.742394   3.242860   0.000000
    35  C    6.036054   5.552882   4.515651   1.401916   0.000000
    36  C    4.983755   5.153355   2.875881   1.398183   2.412132
    37  C    6.794534   6.554245   5.278858   2.424885   1.392370
    38  H    6.419550   5.642811   5.132040   2.154816   1.085462
    39  C    5.879789   6.219305   3.969244   2.423786   2.785338
    40  H    4.564299   4.953526   2.211588   2.162604   3.403031
    41  C    6.725518   6.847605   5.056173   2.803567   2.416225
    42  H    7.655474   7.311567   6.298387   3.404477   2.146323
    43  H    6.161470   6.771587   4.252017   3.402265   3.870621
    44  H    7.549119   7.778969   5.965834   3.889134   3.400109
    45  Br   4.347102   3.013317   4.387030   3.618935   3.678353
                   36         37         38         39         40
    36  C    0.000000
    37  C    2.783754   0.000000
    38  H    3.395764   2.151935   0.000000
    39  C    1.392629   2.410583   3.870679   0.000000
    40  H    1.084824   3.868405   4.302676   2.138344   0.000000
    41  C    2.414321   1.394862   3.399662   1.392880   3.388696
    42  H    3.868986   1.085261   2.471187   3.396651   4.953658
    43  H    2.146096   3.397566   4.955948   1.085314   2.449870
    44  H    3.398528   2.155279   4.296350   2.153503   4.282405
    45  Br   4.674385   4.749092   3.298029   5.555784   5.094581
                   41         42         43         44         45
    41  C    0.000000
    42  H    2.156117   0.000000
    43  H    2.155259   4.298756   0.000000
    44  H    1.085580   2.486913   2.486335   0.000000
    45  Br   5.588787   5.190543   6.464022   6.515196   0.000000
 Stoichiometry    C22H20BrS2(1+)
 Framework group  C1[X(C22H20BrS2)]
 Deg. of freedom   129
 Full point group                 C1      NOp   1
 Largest Abelian subgroup         C1      NOp   1
 Largest concise Abelian subgroup C1      NOp   1
                         Standard orientation:                         
 ---------------------------------------------------------------------
 Center     Atomic      Atomic             Coordinates (Angstroms)
 Number     Number       Type             X           Y           Z
 ---------------------------------------------------------------------
      1          6           0        2.623889   -1.340737   -2.337664
      2          6           0        3.606758   -2.307104   -2.112911
      3          6           0        4.022726   -2.611341   -0.821103
      4          6           0        3.456291   -1.972971    0.286848
      5          6           0        2.470949   -1.024434    0.060746
      6          6           0        2.070144   -0.704725   -1.238399
      7         16           0        0.788909    0.504285   -1.468233
      8          6           0        1.306708    1.802454   -0.373028
      9          6           0        1.668946    1.470007    0.934730
     10         16           0        1.602558   -0.244685    1.406932
     11          6           0        1.998212    2.456031    1.852340
     12          6           0        1.938768    3.789684    1.436320
     13          6           0        1.566081    4.118480    0.137242
     14          6           0        1.248001    3.122260   -0.788124
     15          1           0        1.519977    5.158075   -0.167173
     16          1           0        0.950049    3.375935   -1.799692
     17          1           0        2.284202    2.203364    2.867738
     18          1           0        2.186791    4.573986    2.142621
     19          1           0        2.304003   -1.096195   -3.345130
     20          1           0        3.770145   -2.224540    1.294390
     21          1           0        4.050453   -2.818262   -2.959832
     22          1           0        4.792624   -3.358213   -0.662576
     23          6           0       -0.179839   -0.705675    0.946918
     24          1           0       -0.107187   -1.800628    0.913426
     25          6           0       -0.623767   -0.245964   -0.478507
     26          1           0       -0.825562   -1.158574   -1.047024
     27          6           0       -1.059357   -0.296015    2.130233
     28          1           0       -2.085872   -0.310507    1.764102
     29          6           0       -0.934810   -1.260031    3.305507
     30          1           0        0.090383   -1.331220    3.687228
     31          1           0       -1.567684   -0.918990    4.128963
     32          1           0       -1.267441   -2.257411    3.005092
     33          1           0       -0.840870    0.731523    2.438904
     34          6           0       -1.788605    0.703885   -0.662253
     35          6           0       -2.742121    0.398039   -1.643392
     36          6           0       -1.900767    1.908568    0.038513
     37          6           0       -3.790884    1.275804   -1.904772
     38          1           0       -2.671442   -0.540757   -2.183665
     39          6           0       -2.951065    2.784866   -0.223004
     40          1           0       -1.173353    2.176035    0.797575
     41          6           0       -3.901204    2.469361   -1.191408
     42          1           0       -4.527273    1.019993   -2.659811
     43          1           0       -3.024753    3.712496    0.335547
     44          1           0       -4.722636    3.150291   -1.391583
     45         35           0       -2.457953   -2.726362    0.276935
 ---------------------------------------------------------------------
 Rotational constants (GHZ):           0.1939591           0.1645377           0.1223133
 Standard basis: 6-31+G(d,p) (6D, 7F)
 There are   598 symmetry adapted cartesian basis functions of A   symmetry.
 There are   598 symmetry adapted basis functions of A   symmetry.
   598 basis functions,  1043 primitive gaussians,   598 cartesian basis functions
   109 alpha electrons      109 beta electrons
       nuclear repulsion energy      3096.5084256074 Hartrees.
 NAtoms=   45 NActive=   45 NUniq=   45 SFac= 1.00D+00 NAtFMM=   60 NAOKFM=F Big=F
 Integral buffers will be    131072 words long.
 Raffenetti 2 integral format.
 Two-electron integral symmetry is turned on.
 Nuclear repulsion after empirical dispersion term =     3096.4651318441 Hartrees.
 Force inversion solution in PCM.
 ------------------------------------------------------------------------------
 Polarizable Continuum Model (PCM)
 =================================
 Model                : PCM.
 Atomic radii         : SMD-Coulomb.
 Polarization charges : Total charges.
 Charge compensation  : None.
 Solution method      : Matrix inversion.
 Cavity type          : VdW (van der Waals Surface) (Alpha=1.000).
 Cavity algorithm     : GePol (No added spheres)
                        Default sphere list used, NSphG=   45.
                        Lebedev-Laikov grids with approx.  5.0 points / Ang**2.
                        Smoothing algorithm: York/Karplus (Gamma=1.0000).
                        Polarization charges: spherical gaussians, with
                                              point-specific exponents (IZeta= 3).
                        Self-potential: point-specific (ISelfS= 7).
                        Self-field    : sphere-specific E.n sum rule (ISelfD= 2).
 1st derivatives      : Analytical E(r).r(x)/FMM algorithm (CHGder, D1EAlg=3).
                        Cavity 1st derivative terms included.
 2nd derivatives      : Analytical E(r).r(xy)/FMM algorithm (CHGder, D2EAlg=3).
                        Cavity 2nd derivative terms included.
 Solvent              : Dichloromethane, Eps=   8.930000 Eps(inf)=   2.028346
 ------------------------------------------------------------------------------
 ------------------------------------------------------------------------------
 Atomic radii for non-electrostatic terms: SMD-CDS.
 ------------------------------------------------------------------------------
 Nuclear repulsion after PCM non-electrostatic terms =     3096.4494731550 Hartrees.
 One-electron integrals computed using PRISM.
 NBasis=   598 RedAO= T EigKep=  1.07D-06  NBF=   598
 NBsUse=   594 1.00D-06 EigRej=  8.26D-07 NBFU=   594
 ExpMin= 3.50D-02 ExpMax= 5.74D+05 ExpMxC= 5.74D+03 IAcc=3 IRadAn=         5 AccDes= 0.00D+00
 Harris functional with IExCor= 4639 and IRadAn=       5 diagonalized for initial guess.
 HarFok:  IExCor= 4639 AccDes= 0.00D+00 IRadAn=         5 IDoV= 1 UseB2=F ITyADJ=14
 ICtDFT=  3500011 ScaDFX=  1.000000  1.000000  1.000000  1.000000
 FoFCou: FMM=F IPFlag=           0 FMFlag=      100000 FMFlg1=           0
         NFxFlg=           0 DoJE=T BraDBF=F KetDBF=T FulRan=T
         wScrn=  0.000000 ICntrl=       500 IOpCl=  0 I1Cent=   200000004 NGrid=           0
         NMat0=    1 NMatS0=      1 NMatT0=    0 NMatD0=    1 NMtDS0=    0 NMtDT0=    0
 Petite list used in FoFCou.
 Requested convergence on RMS density matrix=1.00D-08 within 128 cycles.
 Requested convergence on MAX density matrix=1.00D-06.
 Requested convergence on             energy=1.00D-06.
 No special actions if energy rises.
 Inv3:  Mode=1 IEnd=    32610627.
 Iteration    1 A*A^-1 deviation from unit magnitude is 3.55D-15 for    368.
 Iteration    1 A*A^-1 deviation from orthogonality  is 2.89D-15 for   1649    225.
 Iteration    1 A^-1*A deviation from unit magnitude is 4.22D-15 for    368.
 Iteration    1 A^-1*A deviation from orthogonality  is 2.83D-12 for   2587   2535.
 Error on total polarization charges =  0.05149
 SCF Done:  E(RwB97XD) =  -4218.05758794     A.U. after   17 cycles
            NFock= 17  Conv=0.80D-08     -V/T= 2.0064
 SMD-CDS (non-electrostatic) energy       (kcal/mol) =      -9.83
 (included in total energy above)
 DoSCS=F DFT=T ScalE2(SS,OS)=  1.000000  1.000000
 Range of M.O.s used for correlation:     1   594
 NBasis=   598 NAE=   109 NBE=   109 NFC=     0 NFV=     0
 NROrb=    594 NOA=   109 NOB=   109 NVA=   485 NVB=   485

 **** Warning!!: The largest alpha MO coefficient is  0.18460239D+03

 Symmetrizing basis deriv contribution to polar:
 IMax=3 JMax=2 DiffMx= 0.00D+00
 G2DrvN: will do    46 centers at a time, making    1 passes.
 Calling FoFCou, ICntrl=  3107 FMM=F I1Cent=   0 AccDes= 0.00D+00.
 NEqPCM:  Using equilibrium solvation (IEInf=0, Eps=   8.9300, EpsInf=   2.0283)
 G2PCM: DoFxE=T DoFxN=T DoGrad=T DoDP/DQ/DG/TGxP=FFFF NFrqRd=   0 IEInf=0 SqF1=F DoCFld=F IF1Alg=4.
 End of G2Drv F.D. properties file   721 does not exist.
 End of G2Drv F.D. properties file   722 does not exist.
 End of G2Drv F.D. properties file   788 does not exist.
          IDoAtm=111111111111111111111111111111111111111111111
 NEqPCM:  Using equilibrium solvation (IEInf=0, Eps=   8.9300, EpsInf=   2.0283)
          Differentiating once with respect to nuclear coordinates.
 CalDSu exits because no D1Ps are significant.
          There are   138 degrees of freedom in the 1st order CPHF.  IDoFFX=6 NUNeed=     0.
    132 vectors produced by pass  0 Test12= 5.29D-14 1.00D-09 XBig12= 3.42D-01 1.17D-01.
 AX will form   132 AO Fock derivatives at one time.
    132 vectors produced by pass  1 Test12= 5.29D-14 1.00D-09 XBig12= 1.06D-02 2.42D-02.
    132 vectors produced by pass  2 Test12= 5.29D-14 1.00D-09 XBig12= 3.02D-04 3.19D-03.
    132 vectors produced by pass  3 Test12= 5.29D-14 1.00D-09 XBig12= 4.43D-06 3.12D-04.
    132 vectors produced by pass  4 Test12= 5.29D-14 1.00D-09 XBig12= 5.29D-08 3.10D-05.
    132 vectors produced by pass  5 Test12= 5.29D-14 1.00D-09 XBig12= 4.81D-10 1.88D-06.
    132 vectors produced by pass  6 Test12= 5.29D-14 1.00D-09 XBig12= 3.39D-12 1.32D-07.
     82 vectors produced by pass  7 Test12= 5.29D-14 1.00D-09 XBig12= 2.26D-14 1.05D-08.
 InvSVY:  IOpt=1 It=  1 EMax= 8.88D-16
 Solved reduced A of dimension  1006 with   138 vectors.
 End of Minotr F.D. properties file   721 does not exist.
 End of Minotr F.D. properties file   722 does not exist.
 End of Minotr F.D. properties file   788 does not exist.

 **********************************************************************

            Population analysis using the SCF Density.

 **********************************************************************

 Orbital symmetries:
       Occupied  (A) (A) (A) (A) (A) (A) (A) (A) (A) (A) (A) (A)
                 (A) (A) (A) (A) (A) (A) (A) (A) (A) (A) (A) (A)
                 (A) (A) (A) (A) (A) (A) (A) (A) (A) (A) (A) (A)
                 (A) (A) (A) (A) (A) (A) (A) (A) (A) (A) (A) (A)
                 (A) (A) (A) (A) (A) (A) (A) (A) (A) (A) (A) (A)
                 (A) (A) (A) (A) (A) (A) (A) (A) (A) (A) (A) (A)
                 (A) (A) (A) (A) (A) (A) (A) (A) (A) (A) (A) (A)
                 (A) (A) (A) (A) (A) (A) (A) (A) (A) (A) (A) (A)
                 (A) (A) (A) (A) (A) (A) (A) (A) (A) (A) (A) (A)
                 (A)
       Virtual   (A) (A) (A) (A) (A) (A) (A) (A) (A) (A) (A) (A)
                 (A) (A) (A) (A) (A) (A) (A) (A) (A) (A) (A) (A)
                 (A) (A) (A) (A) (A) (A) (A) (A) (A) (A) (A) (A)
                 (A) (A) (A) (A) (A) (A) (A) (A) (A) (A) (A) (A)
                 (A) (A) (A) (A) (A) (A) (A) (A) (A) (A) (A) (A)
                 (A) (A) (A) (A) (A) (A) (A) (A) (A) (A) (A) (A)
                 (A) (A) (A) (A) (A) (A) (A) (A) (A) (A) (A) (A)
                 (A) (A) (A) (A) (A) (A) (A) (A) (A) (A) (A) (A)
                 (A) (A) (A) (A) (A) (A) (A) (A) (A) (A) (A) (A)
                 (A) (A) (A) (A) (A) (A) (A) (A) (A) (A) (A) (A)
                 (A) (A) (A) (A) (A) (A) (A) (A) (A) (A) (A) (A)
                 (A) (A) (A) (A) (A) (A) (A) (A) (A) (A) (A) (A)
                 (A) (A) (A) (A) (A) (A) (A) (A) (A) (A) (A) (A)
                 (A) (A) (A) (A) (A) (A) (A) (A) (A) (A) (A) (A)
                 (A) (A) (A) (A) (A) (A) (A) (A) (A) (A) (A) (A)
                 (A) (A) (A) (A) (A) (A) (A) (A) (A) (A) (A) (A)
                 (A) (A) (A) (A) (A) (A) (A) (A) (A) (A) (A) (A)
                 (A) (A) (A) (A) (A) (A) (A) (A) (A) (A) (A) (A)
                 (A) (A) (A) (A) (A) (A) (A) (A) (A) (A) (A) (A)
                 (A) (A) (A) (A) (A) (A) (A) (A) (A) (A) (A) (A)
                 (A) (A) (A) (A) (A) (A) (A) (A) (A) (A) (A) (A)
                 (A) (A) (A) (A) (A) (A) (A) (A) (A) (A) (A) (A)
                 (A) (A) (A) (A) (A) (A) (A) (A) (A) (A) (A) (A)
                 (A) (A) (A) (A) (A) (A) (A) (A) (A) (A) (A) (A)
                 (A) (A) (A) (A) (A) (A) (A) (A) (A) (A) (A) (A)
                 (A) (A) (A) (A) (A) (A) (A) (A) (A) (A) (A) (A)
                 (A) (A) (A) (A) (A) (A) (A) (A) (A) (A) (A) (A)
                 (A) (A) (A) (A) (A) (A) (A) (A) (A) (A) (A) (A)
                 (A) (A) (A) (A) (A) (A) (A) (A) (A) (A) (A) (A)
                 (A) (A) (A) (A) (A) (A) (A) (A) (A) (A) (A) (A)
                 (A) (A) (A) (A) (A) (A) (A) (A) (A) (A) (A) (A)
                 (A) (A) (A) (A) (A) (A) (A) (A) (A) (A) (A) (A)
                 (A) (A) (A) (A) (A) (A) (A) (A) (A) (A) (A) (A)
                 (A) (A) (A) (A) (A) (A) (A) (A) (A) (A) (A) (A)
                 (A) (A) (A) (A) (A) (A) (A) (A) (A) (A) (A) (A)
                 (A) (A) (A) (A) (A) (A) (A) (A) (A) (A) (A) (A)
                 (A) (A) (A) (A) (A) (A) (A) (A) (A) (A) (A) (A)
                 (A) (A) (A) (A) (A) (A) (A) (A) (A) (A) (A) (A)
                 (A) (A) (A) (A) (A) (A) (A) (A) (A) (A) (A) (A)
                 (A) (A) (A) (A) (A) (A) (A) (A) (A) (A) (A) (A)
                 (A) (A) (A) (A) (A)
 The electronic state is 1-A.
 Alpha  occ. eigenvalues -- -483.09041 -89.20595 -89.20511 -61.95155 -56.44224
 Alpha  occ. eigenvalues --  -56.44208 -56.44189 -10.41297 -10.41192 -10.41137
 Alpha  occ. eigenvalues --  -10.41091 -10.41050 -10.40693 -10.37088 -10.36949
 Alpha  occ. eigenvalues --  -10.36945 -10.36910 -10.35841 -10.35753 -10.35698
 Alpha  occ. eigenvalues --  -10.35618 -10.34717 -10.32797 -10.32569 -10.32480
 Alpha  occ. eigenvalues --  -10.32248 -10.32103 -10.31961 -10.29561  -8.60002
 Alpha  occ. eigenvalues --   -8.21802  -8.21709  -6.53622  -6.53586  -6.53579
 Alpha  occ. eigenvalues --   -6.16642  -6.16559  -6.16546  -6.16442  -6.16050
 Alpha  occ. eigenvalues --   -6.15965  -2.64300  -2.64292  -2.64286  -2.64256
 Alpha  occ. eigenvalues --   -2.64256  -1.09631  -1.03073  -1.01400  -1.00397
 Alpha  occ. eigenvalues --   -0.98040  -0.94308  -0.91817  -0.91366  -0.90540
 Alpha  occ. eigenvalues --   -0.87829  -0.86632  -0.86059  -0.82780  -0.78120
 Alpha  occ. eigenvalues --   -0.77023  -0.76886  -0.75987  -0.74170  -0.72781
 Alpha  occ. eigenvalues --   -0.71700  -0.71574  -0.68561  -0.68166  -0.65570
 Alpha  occ. eigenvalues --   -0.63315  -0.62518  -0.61287  -0.60847  -0.59815
 Alpha  occ. eigenvalues --   -0.59461  -0.58438  -0.57899  -0.57313  -0.56569
 Alpha  occ. eigenvalues --   -0.56305  -0.54324  -0.53588  -0.53113  -0.52342
 Alpha  occ. eigenvalues --   -0.51630  -0.51487  -0.51042  -0.50693  -0.49433
 Alpha  occ. eigenvalues --   -0.49141  -0.48847  -0.47632  -0.47187  -0.46970
 Alpha  occ. eigenvalues --   -0.45709  -0.44749  -0.44150  -0.43645  -0.43474
 Alpha  occ. eigenvalues --   -0.40132  -0.39278  -0.39031  -0.38749  -0.34936
 Alpha  occ. eigenvalues --   -0.34873  -0.29404  -0.29207  -0.29049
 Alpha virt. eigenvalues --   -0.04807  -0.01715  -0.01342  -0.00102   0.00347
 Alpha virt. eigenvalues --    0.01164   0.03057   0.03982   0.04666   0.05409
 Alpha virt. eigenvalues --    0.05715   0.06040   0.06355   0.06651   0.06909
 Alpha virt. eigenvalues --    0.07602   0.07743   0.07864   0.08194   0.08838
 Alpha virt. eigenvalues --    0.09262   0.09627   0.09893   0.10166   0.10344
 Alpha virt. eigenvalues --    0.10405   0.11090   0.11452   0.11660   0.12040
 Alpha virt. eigenvalues --    0.12151   0.12702   0.12965   0.13157   0.13422
 Alpha virt. eigenvalues --    0.13667   0.13882   0.14407   0.15007   0.15094
 Alpha virt. eigenvalues --    0.15321   0.15375   0.15722   0.16148   0.16507
 Alpha virt. eigenvalues --    0.16856   0.17023   0.17475   0.17742   0.17917
 Alpha virt. eigenvalues --    0.18373   0.18879   0.19124   0.19357   0.19637
 Alpha virt. eigenvalues --    0.19856   0.20278   0.20466   0.20917   0.21255
 Alpha virt. eigenvalues --    0.21327   0.21473   0.22257   0.22410   0.22680
 Alpha virt. eigenvalues --    0.22759   0.22791   0.23171   0.23412   0.23699
 Alpha virt. eigenvalues --    0.23900   0.23990   0.24371   0.24738   0.24782
 Alpha virt. eigenvalues --    0.24956   0.25289   0.25848   0.26065   0.26240
 Alpha virt. eigenvalues --    0.26354   0.26754   0.26952   0.27188   0.27354
 Alpha virt. eigenvalues --    0.27435   0.27918   0.28074   0.28471   0.28690
 Alpha virt. eigenvalues --    0.29039   0.29405   0.29658   0.29816   0.30109
 Alpha virt. eigenvalues --    0.30484   0.30570   0.30789   0.31044   0.31302
 Alpha virt. eigenvalues --    0.31459   0.31744   0.31986   0.32229   0.32426
 Alpha virt. eigenvalues --    0.32573   0.32994   0.33177   0.33397   0.33529
 Alpha virt. eigenvalues --    0.33798   0.34741   0.34851   0.34934   0.35082
 Alpha virt. eigenvalues --    0.35860   0.36191   0.36308   0.36552   0.36973
 Alpha virt. eigenvalues --    0.37294   0.37356   0.38201   0.38462   0.38578
 Alpha virt. eigenvalues --    0.38798   0.39065   0.39443   0.39998   0.40301
 Alpha virt. eigenvalues --    0.40838   0.41228   0.41557   0.41999   0.42829
 Alpha virt. eigenvalues --    0.43115   0.43720   0.44197   0.45670   0.45926
 Alpha virt. eigenvalues --    0.46554   0.47212   0.48129   0.48182   0.50552
 Alpha virt. eigenvalues --    0.51655   0.53840   0.55388   0.58482   0.60159
 Alpha virt. eigenvalues --    0.60326   0.61085   0.62253   0.62384   0.63593
 Alpha virt. eigenvalues --    0.64648   0.65164   0.65674   0.66932   0.67649
 Alpha virt. eigenvalues --    0.68255   0.68822   0.69029   0.69230   0.70442
 Alpha virt. eigenvalues --    0.71102   0.71368   0.72157   0.73302   0.73716
 Alpha virt. eigenvalues --    0.74255   0.74640   0.74820   0.76021   0.76499
 Alpha virt. eigenvalues --    0.76677   0.77216   0.77875   0.78646   0.78793
 Alpha virt. eigenvalues --    0.79442   0.79781   0.80446   0.80912   0.81211
 Alpha virt. eigenvalues --    0.81920   0.82436   0.82568   0.83034   0.83355
 Alpha virt. eigenvalues --    0.83600   0.84498   0.85339   0.85581   0.86218
 Alpha virt. eigenvalues --    0.86773   0.87521   0.87607   0.88483   0.88896
 Alpha virt. eigenvalues --    0.89989   0.90365   0.91334   0.91784   0.92820
 Alpha virt. eigenvalues --    0.93447   0.93641   0.94264   0.95168   0.96306
 Alpha virt. eigenvalues --    0.96569   0.96678   0.97439   0.97962   0.98532
 Alpha virt. eigenvalues --    0.99032   0.99843   1.00141   1.00849   1.01192
 Alpha virt. eigenvalues --    1.01462   1.02119   1.02167   1.02606   1.02948
 Alpha virt. eigenvalues --    1.03753   1.04406   1.05139   1.05726   1.06524
 Alpha virt. eigenvalues --    1.07460   1.07944   1.08299   1.09065   1.09295
 Alpha virt. eigenvalues --    1.09795   1.10004   1.10606   1.11304   1.11737
 Alpha virt. eigenvalues --    1.12596   1.13338   1.14656   1.15459   1.17066
 Alpha virt. eigenvalues --    1.17306   1.18205   1.19265   1.19818   1.20345
 Alpha virt. eigenvalues --    1.22179   1.22736   1.23799   1.24459   1.25300
 Alpha virt. eigenvalues --    1.25583   1.26227   1.26605   1.27253   1.28237
 Alpha virt. eigenvalues --    1.29191   1.29320   1.30566   1.31547   1.32090
 Alpha virt. eigenvalues --    1.33076   1.34367   1.34712   1.36728   1.37719
 Alpha virt. eigenvalues --    1.38708   1.39616   1.40020   1.41782   1.42373
 Alpha virt. eigenvalues --    1.43877   1.44172   1.44729   1.44859   1.45451
 Alpha virt. eigenvalues --    1.46188   1.46661   1.47825   1.48374   1.48816
 Alpha virt. eigenvalues --    1.49008   1.49597   1.49895   1.51802   1.52251
 Alpha virt. eigenvalues --    1.53018   1.53676   1.55612   1.56606   1.57164
 Alpha virt. eigenvalues --    1.58634   1.62037   1.65878   1.66430   1.68249
 Alpha virt. eigenvalues --    1.70610   1.75293   1.77289   1.78634   1.81303
 Alpha virt. eigenvalues --    1.81954   1.82954   1.83714   1.87712   1.88342
 Alpha virt. eigenvalues --    1.88768   1.89532   1.89996   1.91868   1.92757
 Alpha virt. eigenvalues --    1.94478   1.96008   1.96288   1.97483   1.98651
 Alpha virt. eigenvalues --    1.99816   1.99949   2.00630   2.01596   2.02197
 Alpha virt. eigenvalues --    2.02893   2.03295   2.03738   2.04221   2.05052
 Alpha virt. eigenvalues --    2.05158   2.05958   2.06985   2.07316   2.08264
 Alpha virt. eigenvalues --    2.08691   2.09245   2.09403   2.10395   2.10629
 Alpha virt. eigenvalues --    2.11521   2.12553   2.14079   2.14268   2.15380
 Alpha virt. eigenvalues --    2.15616   2.17975   2.19659   2.20098   2.21226
 Alpha virt. eigenvalues --    2.21675   2.22377   2.23259   2.23407   2.24891
 Alpha virt. eigenvalues --    2.27526   2.28851   2.29735   2.32058   2.32909
 Alpha virt. eigenvalues --    2.34031   2.34352   2.35001   2.36050   2.37749
 Alpha virt. eigenvalues --    2.39631   2.40478   2.43757   2.44192   2.44768
 Alpha virt. eigenvalues --    2.44957   2.45188   2.46800   2.47223   2.47627
 Alpha virt. eigenvalues --    2.48415   2.49629   2.49894   2.50618   2.51921
 Alpha virt. eigenvalues --    2.52119   2.53747   2.54464   2.55016   2.56523
 Alpha virt. eigenvalues --    2.56851   2.59476   2.60318   2.60597   2.61597
 Alpha virt. eigenvalues --    2.61811   2.62152   2.62256   2.63300   2.63608
 Alpha virt. eigenvalues --    2.64923   2.65963   2.66513   2.67072   2.67462
 Alpha virt. eigenvalues --    2.67980   2.68987   2.69799   2.70329   2.72998
 Alpha virt. eigenvalues --    2.73956   2.74455   2.76190   2.77012   2.77996
 Alpha virt. eigenvalues --    2.78480   2.79502   2.80612   2.81027   2.82053
 Alpha virt. eigenvalues --    2.83265   2.83360   2.86228   2.87193   2.88002
 Alpha virt. eigenvalues --    2.89683   2.93070   2.94878   2.97402   2.98711
 Alpha virt. eigenvalues --    3.00370   3.03363   3.04567   3.06355   3.07278
 Alpha virt. eigenvalues --    3.09770   3.13298   3.17130   3.23679   3.25303
 Alpha virt. eigenvalues --    3.27790   3.34298   3.34502   3.34690   3.35045
 Alpha virt. eigenvalues --    3.36759   3.37607   3.39318   3.40797   3.42173
 Alpha virt. eigenvalues --    3.43639   3.44615   3.47082   3.52007   3.54239
 Alpha virt. eigenvalues --    3.54516   3.55154   3.58305   3.61054   3.63290
 Alpha virt. eigenvalues --    3.67551   3.86838   3.89718   3.98379   3.99255
 Alpha virt. eigenvalues --    4.16396   4.37478   4.41114   4.42945   4.44070
 Alpha virt. eigenvalues --    4.45167   4.47083   4.49916   4.50823   4.54536
 Alpha virt. eigenvalues --    4.55439   4.56756   4.58629   4.59096   4.60784
 Alpha virt. eigenvalues --    4.62828   4.66714   4.69163   4.77407   4.86078
 Alpha virt. eigenvalues --    4.87568   4.92754   4.97083   9.20504  80.81832
          Condensed to atoms (all electrons):
               1          2          3          4          5          6
     1  C   21.347632  -1.864067   0.069092   6.571400  -4.617537 -17.210471
     2  C   -1.864067   7.791837  -0.251600   1.009226  -1.146252   1.528374
     3  C    0.069092  -0.251600   7.121056  -1.642713   1.455912  -0.414362
     4  C    6.571400   1.009226  -1.642713  25.682877 -19.098349  -7.423980
     5  C   -4.617537  -1.146252   1.455912 -19.098349  35.074766   5.469411
     6  C  -17.210471   1.528374  -0.414362  -7.423980   5.469411  34.672563
     7  S    2.960037  -1.810992  -0.081807  -0.708773  -6.670280 -16.272892
     8  C    0.420643   0.069741   0.374334  -1.430150   4.797046   5.958669
     9  C   -0.594271   0.412653   0.138783   2.099753   4.262125   2.829595
    10  S    1.517796  -0.345042  -1.212439   3.376806 -15.708726  -5.737731
    11  C   -1.083055  -0.083250  -0.051772  -2.623547  -0.161717  -1.254332
    12  C   -0.022412   0.024712  -0.019803   0.002215   0.116408   0.306902
    13  C   -0.000014  -0.024251   0.018322  -0.174944   0.233300  -0.186990
    14  C   -1.360551  -0.044103  -0.094270  -0.837367  -2.767153  -0.700352
    15  H    0.000361   0.000035  -0.000001  -0.000090   0.000041   0.001544
    16  H    0.002071  -0.000021  -0.000076   0.000144   0.002378  -0.011249
    17  H    0.000849  -0.000093   0.000230   0.003431  -0.010290   0.004240
    18  H   -0.000070  -0.000007   0.000031   0.000197   0.001014  -0.000212
    19  H    0.333319   0.028316   0.001480   0.009500  -0.000515  -0.109249
    20  H    0.006470   0.005748   0.057945   0.321787  -0.101365  -0.012595
    21  H   -0.010764   0.260146   0.039100  -0.023895   0.008273   0.062620
    22  H   -0.024268   0.024339   0.278034  -0.020616   0.072337   0.008331
    23  C   -0.472219   0.102717   0.357793   1.705695   0.328857   4.209438
    24  H   -0.019064   0.001852   0.012599   0.039023   0.084222  -0.031509
    25  C   -0.046489   0.363131   0.025310  -2.128550   2.280647   1.535328
    26  H    0.001195   0.006613   0.001269  -0.009473   0.030281   0.035493
    27  C    0.051072  -0.058768   0.010854   0.107751  -0.148139  -0.334766
    28  H    0.002487  -0.000292   0.000283   0.006857  -0.001863   0.000964
    29  C   -0.050584   0.000625   0.030692   0.145175   0.193596  -0.115138
    30  H    0.001033  -0.000238   0.001334   0.011480  -0.001165  -0.000643
    31  H   -0.000087   0.000003   0.000077  -0.000046   0.001405   0.000625
    32  H   -0.001326   0.000235  -0.000443  -0.003141   0.000091  -0.000632
    33  H   -0.005489   0.000270  -0.000195  -0.005231  -0.007102  -0.013914
    34  C   -0.352207   0.273935  -0.137760   1.241083   3.717408   0.364844
    35  C   -0.719512   0.003193   0.022848  -0.289239   1.402805   0.377100
    36  C    0.899998  -0.016507  -0.022335   0.094058  -3.071807  -1.347812
    37  C   -0.145265   0.001815   0.002630  -0.048291   0.049858  -0.186240
    38  H   -0.000095   0.000001  -0.000075   0.000769   0.002322  -0.001245
    39  C    0.237276  -0.024340   0.008714   0.147258   0.017242   0.291224
    40  H    0.002714  -0.000158   0.000061   0.000240  -0.003476  -0.013550
    41  C   -0.004121   0.002685  -0.000786  -0.001666  -0.039025  -0.027837
    42  H    0.000064   0.000007   0.000000  -0.000003  -0.000097  -0.000148
    43  H   -0.000033  -0.000001   0.000001  -0.000010   0.000022  -0.000384
    44  H   -0.000001   0.000000   0.000000   0.000000  -0.000005   0.000046
    45  Br   0.009807  -0.001009   0.007127  -0.016308  -0.013886   0.063518
               7          8          9         10         11         12
     1  C    2.960037   0.420643  -0.594271   1.517796  -1.083055  -0.022412
     2  C   -1.810992   0.069741   0.412653  -0.345042  -0.083250   0.024712
     3  C   -0.081807   0.374334   0.138783  -1.212439  -0.051772  -0.019803
     4  C   -0.708773  -1.430150   2.099753   3.376806  -2.623547   0.002215
     5  C   -6.670280   4.797046   4.262125 -15.708726  -0.161717   0.116408
     6  C  -16.272892   5.958669   2.829595  -5.737731  -1.254332   0.306902
     7  S   52.631012 -18.093856  -8.518993  15.730446   5.858169  -0.765522
     8  C  -18.093856  40.899402   2.135648  -8.781560  -6.368638   0.180998
     9  C   -8.518993   2.135648  36.152807 -14.835008 -17.616532   1.417260
    10  S   15.730446  -8.781560 -14.835008  46.956642   5.257208  -0.416519
    11  C    5.858169  -6.368638 -17.616532   5.257208  20.149118  -1.048589
    12  C   -0.765522   0.180998   1.417260  -0.416519  -1.048589   6.280357
    13  C    0.369175   1.110181  -1.161271  -0.366658   0.173088   0.275952
    14  C    7.938131 -21.286533  -6.291067   5.540432   7.267725  -0.783068
    15  H   -0.007733   0.088645   0.003908  -0.001050  -0.015580   0.028912
    16  H    0.050651  -0.054487   0.017980  -0.002536  -0.009042   0.002894
    17  H    0.000732   0.011633  -0.076925   0.046066   0.314040   0.028685
    18  H   -0.000411   0.016707   0.031290  -0.007907  -0.005726   0.282924
    19  H    0.061073  -0.008068   0.004719   0.000145   0.000670  -0.000041
    20  H    0.001126   0.006080  -0.002700   0.036858  -0.002459  -0.000458
    21  H   -0.001035   0.000751  -0.000350  -0.000491   0.000028  -0.000006
    22  H   -0.000954  -0.000120   0.000767  -0.003365   0.000280   0.000017
    23  C  -11.489796   2.556731   4.473797  -2.727892  -3.153791   0.446256
    24  H   -0.109949  -0.005842   0.070873  -0.196763  -0.007462   0.000046
    25  C   -1.652773   2.427238  -1.566216  -4.842447   1.155370  -0.101967
    26  H   -0.195265   0.073800  -0.000967  -0.090977  -0.005156  -0.000764
    27  C    0.709310  -0.135887  -0.279596  -1.618528   0.454914  -0.075326
    28  H    0.007650   0.000634  -0.001454   0.014232  -0.015523  -0.002772
    29  C   -0.263951   0.111403   0.411845  -0.716233  -0.196470  -0.007218
    30  H   -0.003899  -0.004054   0.024903  -0.018226  -0.011696  -0.000108
    31  H   -0.003670   0.001682   0.000644   0.008069  -0.002512   0.000183
    32  H   -0.000644   0.000509  -0.004500   0.011601   0.003765   0.000186
    33  H    0.007922  -0.053712  -0.044468   0.035393   0.081344   0.022752
    34  C  -11.058033   7.231484   3.381709 -10.105329  -0.890197  -0.499180
    35  C   -2.703815   2.183744  -0.562691  -2.122526   0.357849  -0.125492
    36  C    9.629283  -8.812863   0.443510   6.461286   0.373279   0.432222
    37  C    0.851023  -0.210258  -0.026894  -0.179969   0.085566  -0.023275
    38  H   -0.019770   0.002713   0.001523   0.000891  -0.000409  -0.000006
    39  C   -1.233150   0.879106  -0.489790   0.385685  -0.768128   0.094399
    40  H   -0.009440   0.083251  -0.133743  -0.008100   0.055293  -0.001597
    41  C    0.307797  -0.381254   0.156857   0.095669  -0.042147   0.042266
    42  H    0.000809  -0.000466   0.000141   0.000187   0.000036   0.000003
    43  H   -0.001036  -0.002312  -0.003774   0.000046   0.003229  -0.002541
    44  H    0.000684  -0.000605   0.000321   0.000025  -0.000111   0.000034
    45  Br  -0.004188   0.046089   0.024924   0.084152  -0.019283   0.004255
              13         14         15         16         17         18
     1  C   -0.000014  -1.360551   0.000361   0.002071   0.000849  -0.000070
     2  C   -0.024251  -0.044103   0.000035  -0.000021  -0.000093  -0.000007
     3  C    0.018322  -0.094270  -0.000001  -0.000076   0.000230   0.000031
     4  C   -0.174944  -0.837367  -0.000090   0.000144   0.003431   0.000197
     5  C    0.233300  -2.767153   0.000041   0.002378  -0.010290   0.001014
     6  C   -0.186990  -0.700352   0.001544  -0.011249   0.004240  -0.000212
     7  S    0.369175   7.938131  -0.007733   0.050651   0.000732  -0.000411
     8  C    1.110181 -21.286533   0.088645  -0.054487   0.011633   0.016707
     9  C   -1.161271  -6.291067   0.003908   0.017980  -0.076925   0.031290
    10  S   -0.366658   5.540432  -0.001050  -0.002536   0.046066  -0.007907
    11  C    0.173088   7.267725  -0.015580  -0.009042   0.314040  -0.005726
    12  C    0.275952  -0.783068   0.028912   0.002894   0.028685   0.282924
    13  C    6.946119  -1.374102   0.274802   0.062386   0.002542   0.025974
    14  C   -1.374102  23.700731  -0.041099   0.268064   0.000488  -0.009938
    15  H    0.274802  -0.041099   0.446307  -0.003091  -0.000099  -0.003465
    16  H    0.062386   0.268064  -0.003091   0.441823   0.000008  -0.000103
    17  H    0.002542   0.000488  -0.000099   0.000008   0.433601  -0.003259
    18  H    0.025974  -0.009938  -0.003465  -0.000103  -0.003259   0.444560
    19  H   -0.000230  -0.001070   0.000000   0.000000   0.000000   0.000000
    20  H    0.000047   0.000638   0.000000   0.000000  -0.000001   0.000000
    21  H    0.000025   0.000245   0.000000   0.000000   0.000000   0.000000
    22  H   -0.000003  -0.000040   0.000000   0.000000   0.000000   0.000000
    23  C   -0.462519  -1.087469   0.001228  -0.007430  -0.003522   0.000109
    24  H   -0.000076  -0.006432   0.000000   0.000000  -0.000001   0.000000
    25  C    0.150376   0.301710  -0.000343  -0.005615   0.001894   0.000555
    26  H    0.000762  -0.016733   0.000000   0.000000   0.000000   0.000000
    27  C    0.012100   0.043702   0.000076   0.001300   0.005940  -0.000438
    28  H   -0.000092  -0.006729   0.000000   0.000000   0.000001   0.000000
    29  C    0.010505  -0.162472   0.000025   0.000128  -0.000381  -0.000081
    30  H   -0.000309  -0.000792   0.000000   0.000000   0.000000   0.000000
    31  H    0.000109  -0.000453   0.000000   0.000000   0.000000   0.000000
    32  H    0.000016   0.000351   0.000000   0.000000   0.000000   0.000000
    33  H   -0.002113   0.024070   0.000000   0.000000  -0.000099  -0.000003
    34  C    0.799636  -5.156731  -0.001992   0.009602  -0.004854   0.002759
    35  C    0.347783  -1.129317   0.000143   0.004842  -0.000297   0.000071
    36  C   -0.561239   3.894972   0.001994   0.019539   0.002478  -0.001627
    37  C    0.048591   0.039520  -0.000026   0.001967   0.000028   0.000009
    38  H   -0.000346  -0.002368   0.000000   0.000000   0.000000   0.000000
    39  C   -0.327655   0.185953  -0.001093  -0.021879   0.001834  -0.000799
    40  H    0.006981   0.015837  -0.000003  -0.000008   0.000008  -0.000010
    41  C   -0.083591   0.199683   0.000697  -0.002354  -0.000112  -0.000121
    42  H   -0.000033   0.000389   0.000000   0.000000   0.000000   0.000000
    43  H    0.002267   0.004270  -0.000002  -0.000006   0.000000   0.000000
    44  H   -0.000049  -0.000015   0.000000   0.000000   0.000000   0.000000
    45  Br   0.001614  -0.015863  -0.000001  -0.000003   0.000012  -0.000001
              19         20         21         22         23         24
     1  C    0.333319   0.006470  -0.010764  -0.024268  -0.472219  -0.019064
     2  C    0.028316   0.005748   0.260146   0.024339   0.102717   0.001852
     3  C    0.001480   0.057945   0.039100   0.278034   0.357793   0.012599
     4  C    0.009500   0.321787  -0.023895  -0.020616   1.705695   0.039023
     5  C   -0.000515  -0.101365   0.008273   0.072337   0.328857   0.084222
     6  C   -0.109249  -0.012595   0.062620   0.008331   4.209438  -0.031509
     7  S    0.061073   0.001126  -0.001035  -0.000954 -11.489796  -0.109949
     8  C   -0.008068   0.006080   0.000751  -0.000120   2.556731  -0.005842
     9  C    0.004719  -0.002700  -0.000350   0.000767   4.473797   0.070873
    10  S    0.000145   0.036858  -0.000491  -0.003365  -2.727892  -0.196763
    11  C    0.000670  -0.002459   0.000028   0.000280  -3.153791  -0.007462
    12  C   -0.000041  -0.000458  -0.000006   0.000017   0.446256   0.000046
    13  C   -0.000230   0.000047   0.000025  -0.000003  -0.462519  -0.000076
    14  C   -0.001070   0.000638   0.000245  -0.000040  -1.087469  -0.006432
    15  H    0.000000   0.000000   0.000000   0.000000   0.001228   0.000000
    16  H    0.000000   0.000000   0.000000   0.000000  -0.007430   0.000000
    17  H    0.000000  -0.000001   0.000000   0.000000  -0.003522  -0.000001
    18  H    0.000000   0.000000   0.000000   0.000000   0.000109   0.000000
    19  H    0.436618   0.000008  -0.003274  -0.000099  -0.011611   0.000001
    20  H    0.000008   0.435535  -0.000097  -0.003267   0.015949   0.000007
    21  H   -0.003274  -0.000097   0.444477  -0.003483   0.000633   0.000000
    22  H   -0.000099  -0.003267  -0.003483   0.444364  -0.001206   0.000000
    23  C   -0.011611   0.015949   0.000633  -0.001206  29.239544   0.558851
    24  H    0.000001   0.000007   0.000000   0.000000   0.558851   0.414733
    25  C    0.010602  -0.006726  -0.001585   0.000653  -7.286596  -0.192842
    26  H    0.000024   0.000000   0.000000   0.000000  -0.159338  -0.002375
    27  C   -0.000282   0.004000  -0.000008  -0.000086  -5.592370  -0.079052
    28  H    0.000000   0.000000   0.000000   0.000000  -0.184315  -0.001789
    29  C    0.000010   0.000765   0.000001   0.000015  -0.059979   0.039890
    30  H    0.000000   0.000001   0.000000   0.000000   0.024002  -0.001064
    31  H    0.000000   0.000000   0.000000   0.000000   0.032918   0.000167
    32  H    0.000000   0.000000   0.000000   0.000000   0.038206   0.003462
    33  H    0.000000   0.000000   0.000000   0.000000   0.065085   0.003300
    34  C    0.008595  -0.000747  -0.000141  -0.000032  -3.825848   0.157102
    35  C    0.004831   0.000012   0.000043  -0.000008  -3.267700   0.076410
    36  C   -0.002779   0.000008  -0.000029  -0.000007   2.618364  -0.108048
    37  C    0.000358   0.000002   0.000003   0.000000  -1.823869   0.004077
    38  H    0.000001   0.000000   0.000000   0.000000   0.046906   0.000013
    39  C   -0.000021   0.000014  -0.000002  -0.000001   1.282014  -0.003988
    40  H    0.000000   0.000000   0.000000   0.000000  -0.083679  -0.000035
    41  C    0.000019  -0.000001   0.000000   0.000000   0.042983   0.000184
    42  H    0.000000   0.000000   0.000000   0.000000   0.001257   0.000000
    43  H    0.000000   0.000000   0.000000   0.000000  -0.001312   0.000000
    44  H    0.000000   0.000000   0.000000   0.000000   0.000450   0.000000
    45  Br  -0.000073  -0.000006   0.000005   0.000014   0.607591   0.006412
              25         26         27         28         29         30
     1  C   -0.046489   0.001195   0.051072   0.002487  -0.050584   0.001033
     2  C    0.363131   0.006613  -0.058768  -0.000292   0.000625  -0.000238
     3  C    0.025310   0.001269   0.010854   0.000283   0.030692   0.001334
     4  C   -2.128550  -0.009473   0.107751   0.006857   0.145175   0.011480
     5  C    2.280647   0.030281  -0.148139  -0.001863   0.193596  -0.001165
     6  C    1.535328   0.035493  -0.334766   0.000964  -0.115138  -0.000643
     7  S   -1.652773  -0.195265   0.709310   0.007650  -0.263951  -0.003899
     8  C    2.427238   0.073800  -0.135887   0.000634   0.111403  -0.004054
     9  C   -1.566216  -0.000967  -0.279596  -0.001454   0.411845   0.024903
    10  S   -4.842447  -0.090977  -1.618528   0.014232  -0.716233  -0.018226
    11  C    1.155370  -0.005156   0.454914  -0.015523  -0.196470  -0.011696
    12  C   -0.101967  -0.000764  -0.075326  -0.002772  -0.007218  -0.000108
    13  C    0.150376   0.000762   0.012100  -0.000092   0.010505  -0.000309
    14  C    0.301710  -0.016733   0.043702  -0.006729  -0.162472  -0.000792
    15  H   -0.000343   0.000000   0.000076   0.000000   0.000025   0.000000
    16  H   -0.005615   0.000000   0.001300   0.000000   0.000128   0.000000
    17  H    0.001894   0.000000   0.005940   0.000001  -0.000381   0.000000
    18  H    0.000555   0.000000  -0.000438   0.000000  -0.000081   0.000000
    19  H    0.010602   0.000024  -0.000282   0.000000   0.000010   0.000000
    20  H   -0.006726   0.000000   0.004000   0.000000   0.000765   0.000001
    21  H   -0.001585   0.000000  -0.000008   0.000000   0.000001   0.000000
    22  H    0.000653   0.000000  -0.000086   0.000000   0.000015   0.000000
    23  C   -7.286596  -0.159338  -5.592370  -0.184315  -0.059979   0.024002
    24  H   -0.192842  -0.002375  -0.079052  -0.001789   0.039890  -0.001064
    25  C   27.048460   0.459590   1.141484  -0.009345  -0.828327  -0.013223
    26  H    0.459590   0.408143  -0.011505   0.000263   0.008489  -0.000002
    27  C    1.141484  -0.011505  11.015705   0.490074  -1.386642  -0.034550
    28  H   -0.009345   0.000263   0.490074   0.454939  -0.003038   0.003488
    29  C   -0.828327   0.008489  -1.386642  -0.003038   7.489340   0.385252
    30  H   -0.013223  -0.000002  -0.034550   0.003488   0.385252   0.538860
    31  H   -0.013929   0.000000  -0.163843  -0.002950   0.511669  -0.023761
    32  H   -0.010667   0.000015  -0.180356  -0.005130   0.492059  -0.028237
    33  H   -0.106633  -0.000055   0.248708  -0.023489   0.020969  -0.003259
    34  C  -12.498212   0.039565   3.041386   0.066666   1.945664  -0.011626
    35  C   -5.373034   0.206948   0.730634  -0.005329   0.554184  -0.002865
    36  C    5.654473  -0.154960  -1.759998  -0.062071  -1.457681   0.008961
    37  C   -2.309605   0.046907   0.407790  -0.001110   0.080383  -0.000278
    38  H    0.014961   0.005502  -0.004083   0.000019  -0.000047   0.000000
    39  C    3.278056   0.020860  -0.501271   0.049554  -0.308830   0.002277
    40  H    0.083064  -0.000114   0.068328  -0.000969   0.020360  -0.000004
    41  C   -0.641022  -0.003561  -0.130192  -0.005069  -0.039393   0.000054
    42  H    0.000230  -0.000014  -0.000205  -0.000001  -0.000037   0.000000
    43  H   -0.002499   0.000002   0.000069  -0.000007   0.000103   0.000000
    44  H    0.003391   0.000000  -0.000535   0.000001  -0.000041   0.000000
    45  Br   0.185060   0.012129  -0.314629  -0.013260  -0.115098   0.001736
              31         32         33         34         35         36
     1  C   -0.000087  -0.001326  -0.005489  -0.352207  -0.719512   0.899998
     2  C    0.000003   0.000235   0.000270   0.273935   0.003193  -0.016507
     3  C    0.000077  -0.000443  -0.000195  -0.137760   0.022848  -0.022335
     4  C   -0.000046  -0.003141  -0.005231   1.241083  -0.289239   0.094058
     5  C    0.001405   0.000091  -0.007102   3.717408   1.402805  -3.071807
     6  C    0.000625  -0.000632  -0.013914   0.364844   0.377100  -1.347812
     7  S   -0.003670  -0.000644   0.007922 -11.058033  -2.703815   9.629283
     8  C    0.001682   0.000509  -0.053712   7.231484   2.183744  -8.812863
     9  C    0.000644  -0.004500  -0.044468   3.381709  -0.562691   0.443510
    10  S    0.008069   0.011601   0.035393 -10.105329  -2.122526   6.461286
    11  C   -0.002512   0.003765   0.081344  -0.890197   0.357849   0.373279
    12  C    0.000183   0.000186   0.022752  -0.499180  -0.125492   0.432222
    13  C    0.000109   0.000016  -0.002113   0.799636   0.347783  -0.561239
    14  C   -0.000453   0.000351   0.024070  -5.156731  -1.129317   3.894972
    15  H    0.000000   0.000000   0.000000  -0.001992   0.000143   0.001994
    16  H    0.000000   0.000000   0.000000   0.009602   0.004842   0.019539
    17  H    0.000000   0.000000  -0.000099  -0.004854  -0.000297   0.002478
    18  H    0.000000   0.000000  -0.000003   0.002759   0.000071  -0.001627
    19  H    0.000000   0.000000   0.000000   0.008595   0.004831  -0.002779
    20  H    0.000000   0.000000   0.000000  -0.000747   0.000012   0.000008
    21  H    0.000000   0.000000   0.000000  -0.000141   0.000043  -0.000029
    22  H    0.000000   0.000000   0.000000  -0.000032  -0.000008  -0.000007
    23  C    0.032918   0.038206   0.065085  -3.825848  -3.267700   2.618364
    24  H    0.000167   0.003462   0.003300   0.157102   0.076410  -0.108048
    25  C   -0.013929  -0.010667  -0.106633 -12.498212  -5.373034   5.654473
    26  H    0.000000   0.000015  -0.000055   0.039565   0.206948  -0.154960
    27  C   -0.163843  -0.180356   0.248708   3.041386   0.730634  -1.759998
    28  H   -0.002950  -0.005130  -0.023489   0.066666  -0.005329  -0.062071
    29  C    0.511669   0.492059   0.020969   1.945664   0.554184  -1.457681
    30  H   -0.023761  -0.028237  -0.003259  -0.011626  -0.002865   0.008961
    31  H    0.501311  -0.020264  -0.003387   0.002594  -0.000147  -0.009611
    32  H   -0.020264   0.482295   0.003732   0.022950   0.008931  -0.011315
    33  H   -0.003387   0.003732   0.517279   0.112826   0.035145  -0.034897
    34  C    0.002594   0.022950   0.112826  60.742183  13.348200 -37.512884
    35  C   -0.000147   0.008931   0.035145  13.348200  22.717877 -21.133430
    36  C   -0.009611  -0.011315  -0.034897 -37.512884 -21.133430  65.981182
    37  C   -0.000170   0.000658   0.002300   0.843758   2.754693  -5.172345
    38  H    0.000000   0.000000  -0.000001  -0.072800   0.342765  -0.025705
    39  C   -0.000271  -0.002687  -0.071807  -5.699325  -0.625413 -12.387170
    40  H    0.000000  -0.000002  -0.002022   0.264678   0.053838  -0.013574
    41  C   -0.000099   0.000141   0.000024  -3.745828  -1.376652   3.248880
    42  H    0.000000   0.000000   0.000000   0.026639   0.013217   0.043185
    43  H    0.000000   0.000000  -0.000001   0.061497   0.003278  -0.055035
    44  H    0.000000   0.000000   0.000000   0.000136  -0.000570   0.002305
    45  Br   0.001572  -0.001208   0.001778  -0.356006  -0.338274   0.259786
              37         38         39         40         41         42
     1  C   -0.145265  -0.000095   0.237276   0.002714  -0.004121   0.000064
     2  C    0.001815   0.000001  -0.024340  -0.000158   0.002685   0.000007
     3  C    0.002630  -0.000075   0.008714   0.000061  -0.000786   0.000000
     4  C   -0.048291   0.000769   0.147258   0.000240  -0.001666  -0.000003
     5  C    0.049858   0.002322   0.017242  -0.003476  -0.039025  -0.000097
     6  C   -0.186240  -0.001245   0.291224  -0.013550  -0.027837  -0.000148
     7  S    0.851023  -0.019770  -1.233150  -0.009440   0.307797   0.000809
     8  C   -0.210258   0.002713   0.879106   0.083251  -0.381254  -0.000466
     9  C   -0.026894   0.001523  -0.489790  -0.133743   0.156857   0.000141
    10  S   -0.179969   0.000891   0.385685  -0.008100   0.095669   0.000187
    11  C    0.085566  -0.000409  -0.768128   0.055293  -0.042147   0.000036
    12  C   -0.023275  -0.000006   0.094399  -0.001597   0.042266   0.000003
    13  C    0.048591  -0.000346  -0.327655   0.006981  -0.083591  -0.000033
    14  C    0.039520  -0.002368   0.185953   0.015837   0.199683   0.000389
    15  H   -0.000026   0.000000  -0.001093  -0.000003   0.000697   0.000000
    16  H    0.001967   0.000000  -0.021879  -0.000008  -0.002354   0.000000
    17  H    0.000028   0.000000   0.001834   0.000008  -0.000112   0.000000
    18  H    0.000009   0.000000  -0.000799  -0.000010  -0.000121   0.000000
    19  H    0.000358   0.000001  -0.000021   0.000000   0.000019   0.000000
    20  H    0.000002   0.000000   0.000014   0.000000  -0.000001   0.000000
    21  H    0.000003   0.000000  -0.000002   0.000000   0.000000   0.000000
    22  H    0.000000   0.000000  -0.000001   0.000000   0.000000   0.000000
    23  C   -1.823869   0.046906   1.282014  -0.083679   0.042983   0.001257
    24  H    0.004077   0.000013  -0.003988  -0.000035   0.000184   0.000000
    25  C   -2.309605   0.014961   3.278056   0.083064  -0.641022   0.000230
    26  H    0.046907   0.005502   0.020860  -0.000114  -0.003561  -0.000014
    27  C    0.407790  -0.004083  -0.501271   0.068328  -0.130192  -0.000205
    28  H   -0.001110   0.000019   0.049554  -0.000969  -0.005069  -0.000001
    29  C    0.080383  -0.000047  -0.308830   0.020360  -0.039393  -0.000037
    30  H   -0.000278   0.000000   0.002277  -0.000004   0.000054   0.000000
    31  H   -0.000170   0.000000  -0.000271   0.000000  -0.000099   0.000000
    32  H    0.000658   0.000000  -0.002687  -0.000002   0.000141   0.000000
    33  H    0.002300  -0.000001  -0.071807  -0.002022   0.000024   0.000000
    34  C    0.843758  -0.072800  -5.699325   0.264678  -3.745828   0.026639
    35  C    2.754693   0.342765  -0.625413   0.053838  -1.376652   0.013217
    36  C   -5.172345  -0.025705 -12.387170  -0.013574   3.248880   0.043185
    37  C   10.290104   0.020781  -0.345652   0.008400   0.826858   0.235490
    38  H    0.020781   0.497938   0.007796  -0.000126  -0.004262  -0.004055
    39  C   -0.345652   0.007796  21.797097  -0.064743  -0.118330  -0.024041
    40  H    0.008400  -0.000126  -0.064743   0.531423  -0.032441   0.000012
    41  C    0.826858  -0.004262  -0.118330  -0.032441   7.614733   0.032058
    42  H    0.235490  -0.004055  -0.024041   0.000012   0.032058   0.481407
    43  H    0.001021   0.000011   0.318566  -0.004548   0.004005  -0.000118
    44  H    0.029770  -0.000113   0.020985  -0.000130   0.272252  -0.003598
    45  Br  -0.019554  -0.001143  -0.012144  -0.000560   0.012511   0.000329
              43         44         45
     1  C   -0.000033  -0.000001   0.009807
     2  C   -0.000001   0.000000  -0.001009
     3  C    0.000001   0.000000   0.007127
     4  C   -0.000010   0.000000  -0.016308
     5  C    0.000022  -0.000005  -0.013886
     6  C   -0.000384   0.000046   0.063518
     7  S   -0.001036   0.000684  -0.004188
     8  C   -0.002312  -0.000605   0.046089
     9  C   -0.003774   0.000321   0.024924
    10  S    0.000046   0.000025   0.084152
    11  C    0.003229  -0.000111  -0.019283
    12  C   -0.002541   0.000034   0.004255
    13  C    0.002267  -0.000049   0.001614
    14  C    0.004270  -0.000015  -0.015863
    15  H   -0.000002   0.000000  -0.000001
    16  H   -0.000006   0.000000  -0.000003
    17  H    0.000000   0.000000   0.000012
    18  H    0.000000   0.000000  -0.000001
    19  H    0.000000   0.000000  -0.000073
    20  H    0.000000   0.000000  -0.000006
    21  H    0.000000   0.000000   0.000005
    22  H    0.000000   0.000000   0.000014
    23  C   -0.001312   0.000450   0.607591
    24  H    0.000000   0.000000   0.006412
    25  C   -0.002499   0.003391   0.185060
    26  H    0.000002   0.000000   0.012129
    27  C    0.000069  -0.000535  -0.314629
    28  H   -0.000007   0.000001  -0.013260
    29  C    0.000103  -0.000041  -0.115098
    30  H    0.000000   0.000000   0.001736
    31  H    0.000000   0.000000   0.001572
    32  H    0.000000   0.000000  -0.001208
    33  H   -0.000001   0.000000   0.001778
    34  C    0.061497   0.000136  -0.356006
    35  C    0.003278  -0.000570  -0.338274
    36  C   -0.055035   0.002305   0.259786
    37  C    0.001021   0.029770  -0.019554
    38  H    0.000011  -0.000113  -0.001143
    39  C    0.318566   0.020985  -0.012144
    40  H   -0.004548  -0.000130  -0.000560
    41  C    0.004005   0.272252   0.012511
    42  H   -0.000118  -0.003598   0.000329
    43  H    0.485917  -0.003553   0.000048
    44  H   -0.003553   0.482026  -0.000088
    45  Br   0.000048  -0.000088  35.554019
 Mulliken charges:
               1
     1  C    0.168661
     2  C   -0.241217
     3  C   -0.105475
     4  C   -0.090341
     5  C   -0.033017
     6  C   -0.312596
     7  S    0.567599
     8  C   -0.038194
     9  C   -0.287128
    10  S    0.486387
    11  C   -0.153843
    12  C   -0.094172
    13  C   -0.146170
    14  C   -0.250823
    15  H    0.226948
    16  H    0.232125
    17  H    0.241191
    18  H    0.227977
    19  H    0.237026
    20  H    0.237421
    21  H    0.228810
    22  H    0.228405
    23  C   -1.054913
    24  H    0.293065
    25  C   -0.482940
    26  H    0.293410
    27  C    0.265861
    28  H    0.248483
    29  C   -0.741507
    30  H    0.156620
    31  H    0.182172
    32  H    0.201347
    33  H    0.194982
    34  C    0.222833
    35  C    0.224927
    36  C   -0.334034
    37  C   -0.141558
    38  H    0.191740
    39  C    0.006618
    40  H    0.178544
    41  C   -0.180490
    42  H    0.197355
    43  H    0.192821
    44  H    0.196988
    45  Br  -0.641901
 Sum of Mulliken charges =   1.00000
 Mulliken charges with hydrogens summed into heavy atoms:
               1
     1  C    0.405687
     2  C   -0.012407
     3  C    0.122931
     4  C    0.147080
     5  C   -0.033017
     6  C   -0.312596
     7  S    0.567599
     8  C   -0.038194
     9  C   -0.287128
    10  S    0.486387
    11  C    0.087348
    12  C    0.133805
    13  C    0.080778
    14  C   -0.018698
    23  C   -0.761848
    25  C   -0.189530
    27  C    0.709326
    29  C   -0.201368
    34  C    0.222833
    35  C    0.416668
    36  C   -0.155490
    37  C    0.055797
    39  C    0.199439
    41  C    0.016498
    45  Br  -0.641901
 APT charges:
               1
     1  C   -0.488641
     2  C   -0.441996
     3  C   -0.496467
     4  C   -0.701451
     5  C   -0.644549
     6  C   -1.072332
     7  S    1.301548
     8  C   -1.066308
     9  C   -0.903386
    10  S    1.340538
    11  C   -0.541708
    12  C   -0.489932
    13  C   -0.509806
    14  C   -0.470211
    15  H    1.076914
    16  H    0.618538
    17  H    0.725465
    18  H    1.128762
    19  H    0.621691
    20  H    0.736444
    21  H    1.144638
    22  H    1.202459
    23  C   -1.695216
    24  H    0.555172
    25  C   -0.314195
    26  H    0.526904
    27  C    0.121018
    28  H    0.476665
    29  C   -2.012131
    30  H    0.396237
    31  H    0.737298
    32  H    0.423757
    33  H    0.390360
    34  C   -0.321214
    35  C   -0.721590
    36  C   -0.664902
    37  C   -0.555944
    38  H    0.421642
    39  C   -0.597564
    40  H    0.230279
    41  C   -0.402041
    42  H    0.970729
    43  H    0.780730
    44  H    1.156685
    45  Br  -0.972886
 Sum of APT charges =   1.00000
 APT charges with hydrogens summed into heavy atoms:
               1
     1  C    0.133050
     2  C    0.702642
     3  C    0.705992
     4  C    0.034993
     5  C   -0.644549
     6  C   -1.072332
     7  S    1.301548
     8  C   -1.066308
     9  C   -0.903386
    10  S    1.340538
    11  C    0.183757
    12  C    0.638829
    13  C    0.567107
    14  C    0.148327
    23  C   -1.140044
    25  C    0.212709
    27  C    0.988043
    29  C   -0.454840
    34  C   -0.321214
    35  C   -0.299948
    36  C   -0.434622
    37  C    0.414784
    39  C    0.183166
    41  C    0.754643
    45  Br  -0.972886
 Electronic spatial extent (au):  <R**2>=           9539.9265
 Charge=              1.0000 electrons
 Dipole moment (field-independent basis, Debye):
    X=             19.5738    Y=             13.4293    Z=             -1.3877  Tot=             23.7783
 Quadrupole moment (field-independent basis, Debye-Ang):
   XX=           -147.1961   YY=           -149.8503   ZZ=           -137.3125
   XY=            -40.3077   XZ=              4.8619   YZ=             12.9123
 Traceless Quadrupole moment (field-independent basis, Debye-Ang):
   XX=             -2.4098   YY=             -5.0640   ZZ=              7.4738
   XY=            -40.3077   XZ=              4.8619   YZ=             12.9123
 Octapole moment (field-independent basis, Debye-Ang**2):
  XXX=             94.6566  YYY=            169.7017  ZZZ=             -4.2790  XYY=            154.9212
  XXY=              3.6370  XXZ=            -42.3568  XZZ=             33.9979  YZZ=            -19.2235
  YYZ=              5.3781  XYZ=             34.7812
 Hexadecapole moment (field-independent basis, Debye-Ang**3):
 XXXX=          -5247.5540 YYYY=          -3969.5758 ZZZZ=          -2022.6154 XXXY=           -573.0955
 XXXZ=             99.8252 YYYX=            -85.5038 YYYZ=            125.9908 ZZZX=            -67.4931
 ZZZY=            110.1364 XXYY=          -1453.3775 XXZZ=          -1078.1561 YYZZ=           -992.4380
 XXYZ=            105.1581 YYXZ=             21.6371 ZZXY=             16.4832
 N-N= 3.096449473155D+03 E-N=-1.615544774333D+04  KE= 4.191073545847D+03
  Exact polarizability:       0.000       0.000       0.000       0.000       0.000       0.000
 Approx polarizability:     329.163     -29.374     368.391      24.449      19.864     345.379
 D2PCM: PCM CHGder 2nd derivatives, FixD1E=F FixD2E=F DoIter=F DoCFld=F I1PDM=0
 Calling FoFJK, ICntrl=    100127 FMM=F ISym2X=0 I1Cent= 0 IOpClX= 0 NMat=1 NMatS=1 NMatT=0.
 ***** Axes restored to original set *****
 -------------------------------------------------------------------
 Center     Atomic                   Forces (Hartrees/Bohr)
 Number     Number              X              Y              Z
 -------------------------------------------------------------------
      1        6           0.000530526    0.000205779   -0.000301918
      2        6           0.000481354    0.000299957    0.000404992
      3        6          -0.000214396    0.000316726    0.000656213
      4        6          -0.001082686    0.000075908    0.000270795
      5        6          -0.001022335   -0.000059104   -0.000455011
      6        6          -0.000189645    0.000118055   -0.000608487
      7       16          -0.000490308    0.000566574   -0.001877029
      8        6           0.000111745    0.000304856   -0.000768457
      9        6          -0.000598715    0.000012830   -0.000758621
     10       16          -0.002341366   -0.000081165   -0.001513513
     11        6          -0.000822335   -0.000540422   -0.000033204
     12        6           0.000103219   -0.000401233    0.000242898
     13        6           0.000664621    0.000025084    0.000242017
     14        6           0.000610588    0.000452896   -0.000304505
     15        1           0.000060893   -0.000030725    0.000032694
     16        1           0.000125895    0.000050029    0.000004021
     17        1          -0.000072108   -0.000033677    0.000003541
     18        1           0.000014831   -0.000047418    0.000030972
     19        1           0.000060386    0.000117848   -0.000051296
     20        1          -0.000063142    0.000064497   -0.000066152
     21        1           0.000068605    0.000030471    0.000039451
     22        1          -0.000011074    0.000045191    0.000062311
     23        6          -0.000174992   -0.001523404    0.000376784
     24        1           0.000341857    0.002569025    0.000290394
     25        6           0.000821173    0.001005090    0.000851387
     26        1          -0.000032486    0.000074538    0.000195006
     27        6           0.001604061    0.001231735    0.001072142
     28        1          -0.000452232   -0.000071743   -0.000288509
     29        6           0.001081709    0.001066273    0.000434593
     30        1           0.000137604    0.000109427    0.000208520
     31        1          -0.000165357   -0.000021563    0.000110308
     32        1           0.000162633   -0.000072067   -0.000112007
     33        1           0.000073864    0.000693990    0.000334939
     34        6           0.000811055    0.000512137    0.001078154
     35        6           0.001354580   -0.000190138    0.001026509
     36        6           0.000398286    0.000664982    0.000798947
     37        6           0.001106031   -0.000785976    0.000422862
     38        1           0.000144197   -0.000107292    0.000117884
     39        6           0.000074097    0.000114362    0.000174989
     40        1          -0.000113563    0.000296076    0.000271311
     41        6           0.000569894   -0.000613491   -0.000040674
     42        1           0.000092042   -0.000073088    0.000011984
     43        1          -0.000012738    0.000011817    0.000005048
     44        1           0.000015876   -0.000055761   -0.000020888
     45       35          -0.003762142   -0.006327886   -0.002571394
 -------------------------------------------------------------------
 Cartesian Forces:  Max     0.006327886 RMS     0.000906559
 FormGI is forming the generalized inverse of G from B-inverse, IUseBI=4.

 GradGradGradGradGradGradGradGradGradGradGradGradGradGradGradGradGradGrad
 Berny optimization.
 Internal  Forces:  Max     0.006950379 RMS     0.001169270
 Search for a local minimum.
 Step number   1 out of a maximum of  270
 All quantities printed in internal units (Hartrees-Bohrs-Radians)
 Mixed Optimization -- RFO/linear search
 Second derivative matrix not updated -- analytic derivatives used.
 ITU=  0
     Eigenvalues ---    0.00243   0.00339   0.00541   0.00805   0.01060
     Eigenvalues ---    0.01141   0.01284   0.01435   0.01507   0.01642
     Eigenvalues ---    0.01704   0.01727   0.01803   0.01826   0.01838
     Eigenvalues ---    0.01849   0.02047   0.02128   0.02148   0.02278
     Eigenvalues ---    0.02340   0.02369   0.02418   0.02561   0.02615
     Eigenvalues ---    0.02650   0.02679   0.02707   0.02752   0.02820
     Eigenvalues ---    0.02902   0.02950   0.02991   0.03021   0.03135
     Eigenvalues ---    0.03193   0.03542   0.03771   0.04228   0.04515
     Eigenvalues ---    0.04692   0.04964   0.06044   0.06104   0.07319
     Eigenvalues ---    0.07978   0.08423   0.09336   0.10165   0.10861
     Eigenvalues ---    0.10930   0.11088   0.11112   0.11301   0.11634
     Eigenvalues ---    0.11737   0.11802   0.12196   0.12265   0.12352
     Eigenvalues ---    0.12384   0.12438   0.12610   0.12626   0.12771
     Eigenvalues ---    0.13260   0.14171   0.14394   0.14823   0.15193
     Eigenvalues ---    0.16386   0.16521   0.16853   0.17614   0.17738
     Eigenvalues ---    0.18387   0.19228   0.19314   0.19338   0.19390
     Eigenvalues ---    0.19692   0.20659   0.21643   0.21961   0.22760
     Eigenvalues ---    0.23307   0.23398   0.26841   0.27762   0.28557
     Eigenvalues ---    0.28868   0.29272   0.30124   0.32354   0.33867
     Eigenvalues ---    0.33958   0.34315   0.34687   0.35007   0.35067
     Eigenvalues ---    0.35776   0.36450   0.36564   0.36673   0.36743
     Eigenvalues ---    0.36861   0.36916   0.36957   0.37071   0.37113
     Eigenvalues ---    0.37140   0.37274   0.37279   0.37384   0.39410
     Eigenvalues ---    0.40822   0.42727   0.42760   0.42879   0.45311
     Eigenvalues ---    0.47351   0.48162   0.48336   0.48420   0.48462
     Eigenvalues ---    0.49269   0.52093   0.52131   0.52402
 RFO step:  Lambda=-3.78227250D-03 EMin= 2.43374353D-03
 Linear search not attempted -- first point.
 Iteration  1 RMS(Cart)=  0.04790605 RMS(Int)=  0.00106224
 Iteration  2 RMS(Cart)=  0.00168477 RMS(Int)=  0.00020917
 Iteration  3 RMS(Cart)=  0.00000222 RMS(Int)=  0.00020917
 Iteration  4 RMS(Cart)=  0.00000000 RMS(Int)=  0.00020917
 Variable       Old X    -DE/DX   Delta X   Delta X   Delta X     New X
                                 (Linear)    (Quad)   (Total)
    R1        2.63914   0.00045   0.00000   0.00155   0.00155   2.64068
    R2        2.61816   0.00027   0.00000  -0.00021  -0.00022   2.61794
    R3        2.05026   0.00005   0.00000   0.00021   0.00021   2.05047
    R4        2.62825   0.00003   0.00000  -0.00017  -0.00016   2.62809
    R5        2.04878  -0.00002   0.00000  -0.00011  -0.00011   2.04867
    R6        2.64286  -0.00099   0.00000  -0.00186  -0.00185   2.64101
    R7        2.04902  -0.00003   0.00000  -0.00017  -0.00017   2.04885
    R8        2.61967  -0.00137   0.00000  -0.00281  -0.00281   2.61686
    R9        2.05010  -0.00009   0.00000  -0.00036  -0.00036   2.04974
   R10        2.63929  -0.00019   0.00000   0.00003   0.00017   2.63945
   R11        3.36686  -0.00153   0.00000  -0.00591  -0.00582   3.36104
   R12        3.35717  -0.00015   0.00000   0.00205   0.00210   3.35927
   R13        3.35544   0.00054   0.00000   0.00303   0.00306   3.35850
   R14        3.55454   0.00181   0.00000   0.00575   0.00557   3.56011
   R15        2.64019   0.00016   0.00000   0.00044   0.00059   2.64078
   R16        2.61687   0.00053   0.00000   0.00013   0.00010   2.61698
   R17        3.36326  -0.00077   0.00000  -0.00207  -0.00193   3.36133
   R18        2.62030  -0.00092   0.00000  -0.00174  -0.00175   2.61855
   R19        3.58603  -0.00409   0.00000  -0.05084  -0.05092   3.53511
   R20        2.64240  -0.00068   0.00000  -0.00106  -0.00104   2.64137
   R21        2.04986  -0.00001   0.00000  -0.00016  -0.00016   2.04971
   R22        2.62842  -0.00001   0.00000  -0.00052  -0.00049   2.62794
   R23        2.04885  -0.00002   0.00000  -0.00010  -0.00010   2.04875
   R24        2.63881   0.00047   0.00000   0.00144   0.00145   2.64026
   R25        2.04890  -0.00005   0.00000  -0.00022  -0.00022   2.04867
   R26        2.04963  -0.00002   0.00000  -0.00006  -0.00006   2.04957
   R27        2.07468   0.00086   0.00000  -0.00278  -0.00321   2.07146
   R28        2.95199  -0.00361   0.00000  -0.00971  -0.01053   2.94147
   R29        2.89172   0.00077   0.00000   0.00043   0.00043   2.89215
   R30        4.92353   0.00461   0.00000   0.13522   0.13540   5.05893
   R31        2.06732   0.00212   0.00000   0.00283   0.00297   2.07029
   R32        2.86144  -0.00403   0.00000  -0.00950  -0.00950   2.85193
   R33        4.95509   0.00238   0.00000   0.06741   0.06763   5.02272
   R34        2.05971   0.00052   0.00000   0.00331   0.00331   2.06302
   R35        2.88213  -0.00008   0.00000  -0.00035  -0.00035   2.88178
   R36        2.06910   0.00077   0.00000   0.00044   0.00044   2.06954
   R37        2.07164   0.00019   0.00000   0.00003   0.00003   2.07168
   R38        2.06570   0.00019   0.00000   0.00014   0.00014   2.06584
   R39        2.06634   0.00004   0.00000   0.00122   0.00122   2.06756
   R40        2.64924  -0.00300   0.00000  -0.00488  -0.00488   2.64436
   R41        2.64218   0.00090   0.00000   0.00339   0.00339   2.64558
   R42        2.63120  -0.00182   0.00000  -0.00220  -0.00220   2.62899
   R43        2.05123   0.00004   0.00000   0.00000   0.00000   2.05122
   R44        2.63169  -0.00054   0.00000  -0.00164  -0.00164   2.63005
   R45        2.05002   0.00020   0.00000   0.00032   0.00032   2.05034
   R46        2.63591   0.00001   0.00000  -0.00177  -0.00177   2.63414
   R47        2.05085  -0.00006   0.00000  -0.00018  -0.00018   2.05067
   R48        2.63216   0.00011   0.00000   0.00104   0.00104   2.63320
   R49        2.05095   0.00002   0.00000  -0.00005  -0.00005   2.05090
   R50        2.05145  -0.00004   0.00000   0.00001   0.00001   2.05146
    A1        2.06150  -0.00047   0.00000  -0.00121  -0.00123   2.06027
    A2        2.10936   0.00025   0.00000   0.00161   0.00162   2.11097
    A3        2.11233   0.00022   0.00000  -0.00040  -0.00039   2.11194
    A4        2.10752   0.00021   0.00000   0.00202   0.00202   2.10954
    A5        2.08122  -0.00005   0.00000  -0.00080  -0.00080   2.08041
    A6        2.09443  -0.00016   0.00000  -0.00121  -0.00121   2.09322
    A7        2.11162  -0.00008   0.00000  -0.00121  -0.00120   2.11042
    A8        2.09305   0.00011   0.00000   0.00035   0.00035   2.09340
    A9        2.07849  -0.00004   0.00000   0.00088   0.00087   2.07937
   A10        2.06121  -0.00002   0.00000  -0.00072  -0.00074   2.06047
   A11        2.10916   0.00007   0.00000   0.00128   0.00126   2.11042
   A12        2.11271  -0.00005   0.00000  -0.00041  -0.00043   2.11228
   A13        2.10868   0.00086   0.00000   0.00380   0.00374   2.11242
   A14        2.12077  -0.00231   0.00000  -0.01273  -0.01279   2.10798
   A15        2.05191   0.00144   0.00000   0.01005   0.01000   2.06191
   A16        2.11560  -0.00051   0.00000  -0.00238  -0.00239   2.11321
   A17        2.09210   0.00172   0.00000   0.01163   0.01166   2.10376
   A18        2.07498  -0.00121   0.00000  -0.00886  -0.00895   2.06603
   A19        1.77975   0.00009   0.00000  -0.01264  -0.01293   1.76682
   A20        1.77433  -0.00150   0.00000  -0.00004  -0.00011   1.77422
   A21        1.75796  -0.00055   0.00000  -0.00401  -0.00410   1.75387
   A22        2.07030  -0.00100   0.00000  -0.00815  -0.00834   2.06196
   A23        2.09387   0.00163   0.00000   0.01099   0.01116   2.10504
   A24        2.11572  -0.00062   0.00000  -0.00230  -0.00229   2.11343
   A25        2.05774   0.00090   0.00000   0.00776   0.00760   2.06534
   A26        2.10807   0.00070   0.00000   0.00302   0.00293   2.11100
   A27        2.11576  -0.00159   0.00000  -0.00958  -0.00955   2.10621
   A28        1.77522  -0.00074   0.00000  -0.00468  -0.00479   1.77043
   A29        1.73992   0.00004   0.00000   0.00409   0.00410   1.74402
   A30        1.77702   0.00092   0.00000   0.00740   0.00725   1.78428
   A31        2.06150   0.00007   0.00000  -0.00030  -0.00034   2.06116
   A32        2.11348  -0.00007   0.00000   0.00061   0.00060   2.11408
   A33        2.10815   0.00001   0.00000  -0.00020  -0.00021   2.10795
   A34        2.11149  -0.00008   0.00000  -0.00136  -0.00135   2.11014
   A35        2.07876  -0.00001   0.00000   0.00079   0.00078   2.07954
   A36        2.09293   0.00009   0.00000   0.00058   0.00057   2.09350
   A37        2.10752   0.00019   0.00000   0.00196   0.00195   2.10946
   A38        2.09472  -0.00013   0.00000  -0.00058  -0.00058   2.09414
   A39        2.08095  -0.00007   0.00000  -0.00137  -0.00137   2.07957
   A40        2.06195  -0.00025   0.00000  -0.00074  -0.00080   2.06115
   A41        2.11078   0.00018   0.00000   0.00115   0.00118   2.11196
   A42        2.11036   0.00008   0.00000  -0.00038  -0.00035   2.11001
   A43        1.75943   0.00032   0.00000   0.00995   0.01040   1.76983
   A44        2.00053  -0.00050   0.00000  -0.01059  -0.01055   1.98999
   A45        1.86227  -0.00146   0.00000   0.01147   0.01139   1.87365
   A46        1.85925  -0.00162   0.00000  -0.00114  -0.00176   1.85749
   A47        1.90564   0.00220   0.00000  -0.00532  -0.00521   1.90044
   A48        2.05274   0.00116   0.00000  -0.00281  -0.00268   2.05005
   A49        1.87770   0.00695   0.00000   0.06183   0.06021   1.93791
   A50        1.96501   0.00184   0.00000   0.01848   0.01857   1.98358
   A51        1.76994  -0.00102   0.00000   0.00122   0.00147   1.77141
   A52        1.83765  -0.00004   0.00000   0.00134   0.00148   1.83913
   A53        1.85576  -0.00049   0.00000  -0.00685  -0.00739   1.84837
   A54        2.11057  -0.00252   0.00000  -0.01577  -0.01591   2.09467
   A55        1.89477   0.00252   0.00000   0.00414   0.00431   1.89908
   A56        1.92967   0.00663   0.00000   0.08535   0.08452   2.01419
   A57        1.85250  -0.00034   0.00000  -0.00467  -0.00466   1.84783
   A58        1.96031   0.00028   0.00000  -0.00074  -0.00074   1.95957
   A59        1.93322   0.00020   0.00000   0.00402   0.00403   1.93725
   A60        1.90430   0.00071   0.00000   0.00150   0.00150   1.90580
   A61        1.87037   0.00005   0.00000   0.00215   0.00216   1.87252
   A62        1.93868  -0.00087   0.00000  -0.00225  -0.00225   1.93643
   A63        1.96680   0.00004   0.00000   0.00210   0.00210   1.96890
   A64        1.91348   0.00002   0.00000  -0.00026  -0.00026   1.91322
   A65        1.91770  -0.00006   0.00000   0.00179   0.00178   1.91948
   A66        1.87484  -0.00005   0.00000  -0.00019  -0.00019   1.87465
   A67        1.89749   0.00001   0.00000  -0.00164  -0.00164   1.89584
   A68        1.89169   0.00004   0.00000  -0.00202  -0.00202   1.88967
   A69        2.06156  -0.00332   0.00000  -0.01540  -0.01542   2.04614
   A70        2.14286   0.00152   0.00000   0.01217   0.01216   2.15502
   A71        2.07622   0.00180   0.00000   0.00393   0.00392   2.08013
   A72        2.10151  -0.00046   0.00000  -0.00065  -0.00065   2.10087
   A73        2.08603   0.00003   0.00000   0.00157   0.00157   2.08760
   A74        2.09536   0.00043   0.00000  -0.00090  -0.00090   2.09446
   A75        2.10428  -0.00125   0.00000  -0.00383  -0.00383   2.10045
   A76        2.10521   0.00099   0.00000   0.00740   0.00738   2.11259
   A77        2.07369   0.00026   0.00000  -0.00355  -0.00356   2.07013
   A78        2.09786   0.00001   0.00000  -0.00109  -0.00109   2.09677
   A79        2.08644  -0.00010   0.00000   0.00063   0.00063   2.08707
   A80        2.09883   0.00009   0.00000   0.00048   0.00048   2.09932
   A81        2.09727  -0.00066   0.00000  -0.00062  -0.00062   2.09665
   A82        2.08562   0.00034   0.00000   0.00068   0.00068   2.08630
   A83        2.10029   0.00032   0.00000  -0.00007  -0.00008   2.10021
   A84        2.08914   0.00056   0.00000   0.00230   0.00230   2.09144
   A85        2.09702  -0.00031   0.00000  -0.00108  -0.00108   2.09594
   A86        2.09703  -0.00025   0.00000  -0.00123  -0.00122   2.09581
   A87        0.86217  -0.00220   0.00000  -0.02412  -0.02439   0.83778
    D1       -0.00908   0.00022   0.00000   0.00720   0.00718  -0.00189
    D2        3.13855   0.00011   0.00000   0.00434   0.00435  -3.14028
    D3        3.13266   0.00004   0.00000   0.00456   0.00449   3.13715
    D4       -0.00290  -0.00008   0.00000   0.00170   0.00166  -0.00124
    D5       -0.00935  -0.00005   0.00000   0.00435   0.00430  -0.00505
    D6       -3.11619  -0.00018   0.00000  -0.00900  -0.00916  -3.12535
    D7        3.13210   0.00013   0.00000   0.00699   0.00699   3.13909
    D8        0.02526   0.00001   0.00000  -0.00636  -0.00647   0.01880
    D9        0.01579  -0.00015   0.00000  -0.00923  -0.00919   0.00660
   D10       -3.13287  -0.00010   0.00000  -0.00464  -0.00463  -3.13750
   D11       -3.13188  -0.00004   0.00000  -0.00634  -0.00634  -3.13822
   D12        0.00264   0.00001   0.00000  -0.00176  -0.00178   0.00087
   D13       -0.00372  -0.00009   0.00000  -0.00046  -0.00046  -0.00418
   D14        3.12271   0.00010   0.00000   0.01097   0.01092   3.13363
   D15       -3.13830  -0.00013   0.00000  -0.00501  -0.00499   3.13989
   D16       -0.01187   0.00005   0.00000   0.00642   0.00639  -0.00548
   D17       -0.01466   0.00024   0.00000   0.01194   0.01191  -0.00276
   D18        3.06054   0.00031   0.00000   0.03263   0.03247   3.09301
   D19       -3.14107   0.00005   0.00000   0.00047   0.00050  -3.14057
   D20       -0.06586   0.00012   0.00000   0.02116   0.02106  -0.04480
   D21        0.02160  -0.00017   0.00000  -0.01416  -0.01410   0.00751
   D22        3.12877   0.00000   0.00000  -0.00054  -0.00052   3.12825
   D23       -3.05615  -0.00011   0.00000  -0.03322  -0.03330  -3.08944
   D24        0.05102   0.00007   0.00000  -0.01960  -0.01972   0.03130
   D25        2.32220  -0.00015   0.00000  -0.00679  -0.00660   2.31560
   D26       -2.14004   0.00066   0.00000   0.00093   0.00094  -2.13910
   D27       -0.88371  -0.00009   0.00000   0.01306   0.01319  -0.87052
   D28        0.93724   0.00071   0.00000   0.02079   0.02073   0.95796
   D29       -2.36507   0.00064   0.00000   0.04260   0.04258  -2.32249
   D30        2.10702   0.00160   0.00000   0.05019   0.05031   2.15734
   D31        0.81047   0.00051   0.00000   0.02945   0.02936   0.83984
   D32       -1.00062   0.00147   0.00000   0.03703   0.03709  -0.96353
   D33       -0.84591  -0.00055   0.00000  -0.03718  -0.03705  -0.88295
   D34        2.38173  -0.00060   0.00000  -0.04415  -0.04411   2.33762
   D35        0.97804  -0.00226   0.00000  -0.04146  -0.04140   0.93663
   D36       -2.07751  -0.00231   0.00000  -0.04844  -0.04846  -2.12598
   D37        0.84391   0.00015   0.00000  -0.01866  -0.01888   0.82504
   D38       -1.13248   0.00054   0.00000  -0.01878  -0.01861  -1.15110
   D39       -3.10590  -0.00180   0.00000  -0.02421  -0.02438  -3.13029
   D40       -0.98438   0.00058   0.00000  -0.00431  -0.00420  -0.98858
   D41       -2.96078   0.00097   0.00000  -0.00442  -0.00394  -2.96472
   D42        1.34898  -0.00138   0.00000  -0.00985  -0.00971   1.33928
   D43        0.01186   0.00008   0.00000   0.03362   0.03368   0.04554
   D44       -3.06941   0.00004   0.00000   0.01166   0.01158  -3.05783
   D45        3.06629   0.00025   0.00000   0.04136   0.04146   3.10775
   D46       -0.01498   0.00020   0.00000   0.01940   0.01936   0.00438
   D47        3.05692   0.00016   0.00000   0.00015   0.00028   3.05721
   D48       -0.07018  -0.00009   0.00000  -0.00218  -0.00209  -0.07226
   D49        0.00366   0.00012   0.00000  -0.00674  -0.00671  -0.00305
   D50       -3.12344  -0.00013   0.00000  -0.00907  -0.00908  -3.13252
   D51        0.84908  -0.00023   0.00000  -0.02172  -0.02184   0.82724
   D52       -0.94250  -0.00032   0.00000  -0.02673  -0.02677  -0.96927
   D53       -2.35311  -0.00010   0.00000   0.00080   0.00065  -2.35246
   D54        2.13849  -0.00019   0.00000  -0.00421  -0.00428   2.13421
   D55        0.01541  -0.00033   0.00000  -0.01511  -0.01509   0.00032
   D56       -3.13706  -0.00006   0.00000  -0.00397  -0.00399  -3.14105
   D57       -3.06384  -0.00047   0.00000  -0.03843  -0.03832  -3.10216
   D58        0.06688  -0.00020   0.00000  -0.02729  -0.02722   0.03966
   D59        0.99974  -0.00164   0.00000  -0.00872  -0.00902   0.99072
   D60       -0.98920   0.00029   0.00000  -0.00885  -0.00861  -0.99782
   D61        2.98923   0.00041   0.00000  -0.00652  -0.00636   2.98287
   D62        2.81921  -0.00219   0.00000  -0.01086  -0.01128   2.80793
   D63        0.83027  -0.00026   0.00000  -0.01100  -0.01087   0.81939
   D64       -1.47448  -0.00014   0.00000  -0.00867  -0.00862  -1.48310
   D65       -0.00516   0.00015   0.00000  -0.00109  -0.00109  -0.00626
   D66        3.13484   0.00021   0.00000   0.00526   0.00525   3.14008
   D67       -3.13592  -0.00012   0.00000  -0.01219  -0.01216   3.13511
   D68        0.00408  -0.00005   0.00000  -0.00584  -0.00582  -0.00173
   D69       -0.00590   0.00018   0.00000   0.01360   0.01358   0.00767
   D70        3.13577   0.00004   0.00000   0.00882   0.00882  -3.13860
   D71        3.13729   0.00012   0.00000   0.00720   0.00719  -3.13871
   D72       -0.00422  -0.00002   0.00000   0.00242   0.00243  -0.00179
   D73        0.00662  -0.00031   0.00000  -0.00954  -0.00952  -0.00290
   D74        3.13372  -0.00006   0.00000  -0.00719  -0.00714   3.12659
   D75       -3.13505  -0.00018   0.00000  -0.00479  -0.00480  -3.13985
   D76       -0.00795   0.00007   0.00000  -0.00245  -0.00242  -0.01037
   D77       -3.13578   0.00307   0.00000   0.03591   0.03658  -3.09920
   D78       -1.04244   0.00202   0.00000   0.02817   0.02883  -1.01361
   D79        1.19094   0.00379   0.00000   0.02047   0.02100   1.21193
   D80        0.10438  -0.00012   0.00000   0.01623   0.01621   0.12059
   D81        2.02754  -0.00074   0.00000   0.02249   0.02247   2.05001
   D82       -2.08781   0.00040   0.00000   0.00993   0.00992  -2.07789
   D83       -1.82523   0.00071   0.00000   0.01011   0.00992  -1.81531
   D84        0.09794   0.00010   0.00000   0.01637   0.01617   0.11411
   D85        2.26577   0.00123   0.00000   0.00380   0.00363   2.26940
   D86        2.31427  -0.00167   0.00000   0.02001   0.02005   2.33431
   D87       -2.04575  -0.00229   0.00000   0.02627   0.02630  -2.01945
   D88        0.12208  -0.00115   0.00000   0.01371   0.01376   0.13584
   D89        2.88257  -0.00031   0.00000   0.03652   0.03637   2.91894
   D90       -1.32096   0.00050   0.00000   0.03499   0.03484  -1.28612
   D91        0.85808  -0.00028   0.00000   0.03456   0.03441   0.89249
   D92       -1.51285   0.00033   0.00000   0.05094   0.05130  -1.46155
   D93        0.56680   0.00114   0.00000   0.04941   0.04978   0.61658
   D94        2.74584   0.00036   0.00000   0.04897   0.04935   2.79518
   D95        0.60705   0.00080   0.00000   0.04297   0.04275   0.64980
   D96        2.68670   0.00161   0.00000   0.04144   0.04122   2.72793
   D97       -1.41745   0.00083   0.00000   0.04101   0.04079  -1.37666
   D98        1.07691  -0.00219   0.00000  -0.04074  -0.04097   1.03594
   D99        2.95719  -0.00075   0.00000  -0.00762  -0.00859   2.94860
   D100       0.90004  -0.00216   0.00000  -0.02605  -0.02701   0.87303
   D101      -1.39598  -0.00037   0.00000  -0.00418  -0.00482  -1.40080
   D102       1.69489  -0.00010   0.00000   0.01763   0.01775   1.71264
   D103      -1.36913  -0.00022   0.00000   0.00687   0.00701  -1.36211
   D104      -2.33858   0.00040   0.00000   0.03230   0.03247  -2.30611
   D105       0.88059   0.00028   0.00000   0.02155   0.02173   0.90232
   D106      -0.18914   0.00006   0.00000   0.01403   0.01371  -0.17543
   D107       3.03003  -0.00006   0.00000   0.00327   0.00297   3.03300
   D108      -1.03779   0.00349   0.00000   0.04080   0.03993  -0.99787
   D109       1.03994  -0.00002   0.00000   0.02171   0.02171   1.06165
   D110       3.12706  -0.00005   0.00000   0.02266   0.02266  -3.13347
   D111      -1.07888  -0.00002   0.00000   0.02111   0.02111  -1.05777
   D112       3.08900   0.00018   0.00000   0.01645   0.01645   3.10545
   D113      -1.10707   0.00015   0.00000   0.01740   0.01740  -1.08967
   D114       0.97017   0.00019   0.00000   0.01586   0.01586   0.98603
   D115      -1.13609   0.00017   0.00000   0.01868   0.01869  -1.11740
   D116       0.95103   0.00014   0.00000   0.01963   0.01963   0.97066
   D117       3.02827   0.00017   0.00000   0.01809   0.01809   3.04636
   D118      -3.07798  -0.00007   0.00000  -0.00887  -0.00879  -3.08677
   D119       0.08878  -0.00005   0.00000  -0.00987  -0.00981   0.07897
   D120      -0.01093   0.00004   0.00000   0.00189   0.00190  -0.00903
   D121      -3.12735   0.00007   0.00000   0.00089   0.00087  -3.12647
   D122       3.07554  -0.00014   0.00000   0.00283   0.00291   3.07845
   D123      -0.06941  -0.00013   0.00000   0.01143   0.01152  -0.05789
   D124       0.01214  -0.00004   0.00000  -0.00720  -0.00722   0.00492
   D125      -3.13281  -0.00003   0.00000   0.00140   0.00139  -3.13142
   D126       0.00048  -0.00001   0.00000   0.00278   0.00279   0.00327
   D127      -3.13002  -0.00001   0.00000   0.00029   0.00028  -3.12974
   D128       3.11677  -0.00004   0.00000   0.00382   0.00386   3.12062
   D129      -0.01373  -0.00004   0.00000   0.00133   0.00135  -0.01239
   D130      -0.00290   0.00001   0.00000   0.00784   0.00785   0.00495
   D131       3.13507   0.00003   0.00000   0.00492   0.00490   3.13997
   D132      -3.14119   0.00000   0.00000  -0.00063  -0.00058   3.14142
   D133      -0.00323   0.00002   0.00000  -0.00356  -0.00353  -0.00675
   D134       0.00890  -0.00003   0.00000  -0.00222  -0.00223   0.00667
   D135      -3.13502   0.00000   0.00000  -0.00279  -0.00281  -3.13783
   D136       3.13932  -0.00003   0.00000   0.00029   0.00030   3.13962
   D137      -0.00460  -0.00001   0.00000  -0.00028  -0.00028  -0.00488
   D138      -0.00770   0.00004   0.00000  -0.00305  -0.00306  -0.01077
   D139       3.13621   0.00001   0.00000  -0.00247  -0.00249   3.13373
   D140       3.13755   0.00002   0.00000  -0.00010  -0.00009   3.13746
   D141      -0.00172   0.00000   0.00000   0.00048   0.00048  -0.00124
         Item               Value     Threshold  Converged?
 Maximum Force            0.006950     0.000450     NO 
 RMS     Force            0.001169     0.000300     NO 
 Maximum Displacement     0.289046     0.001800     NO 
 RMS     Displacement     0.049022     0.001200     NO 
 Predicted change in Energy=-2.080258D-03
 GradGradGradGradGradGradGradGradGradGradGradGradGradGradGradGradGradGrad

                          Input orientation:                          
 ---------------------------------------------------------------------
 Center     Atomic      Atomic             Coordinates (Angstroms)
 Number     Number       Type             X           Y           Z
 ---------------------------------------------------------------------
      1          6           0        2.721560   -1.167779   -2.354979
      2          6           0        3.738874   -2.095613   -2.116453
      3          6           0        4.131403   -2.406299   -0.818948
      4          6           0        3.514110   -1.805191    0.281414
      5          6           0        2.504543   -0.888249    0.041380
      6          6           0        2.115803   -0.569971   -1.261870
      7         16           0        0.797841    0.601280   -1.488108
      8          6           0        1.307361    1.910307   -0.399336
      9          6           0        1.649418    1.579225    0.914521
     10         16           0        1.620042   -0.135053    1.388126
     11          6           0        1.959386    2.563076    1.839754
     12          6           0        1.919742    3.896148    1.421357
     13          6           0        1.586040    4.224045    0.111771
     14          6           0        1.272567    3.229765   -0.818400
     15          1           0        1.562563    5.262840   -0.197503
     16          1           0        0.998795    3.485684   -1.836182
     17          1           0        2.225748    2.309310    2.860116
     18          1           0        2.157825    4.679850    2.131650
     19          1           0        2.417051   -0.921346   -3.366861
     20          1           0        3.815254   -2.052964    1.293561
     21          1           0        4.226580   -2.573828   -2.958327
     22          1           0        4.925075   -3.125650   -0.651257
     23          6           0       -0.127134   -0.638008    0.947750
     24          1           0       -0.033685   -1.729256    0.902622
     25          6           0       -0.581675   -0.176254   -0.467540
     26          1           0       -0.781161   -1.093252   -1.032824
     27          6           0       -1.021601   -0.265956    2.132573
     28          1           0       -2.047876   -0.350575    1.770061
     29          6           0       -0.829875   -1.204877    3.318829
     30          1           0        0.194843   -1.193861    3.708278
     31          1           0       -1.493105   -0.905663    4.134717
     32          1           0       -1.082681   -2.229282    3.029424
     33          1           0       -0.866206    0.776701    2.429350
     34          6           0       -1.761508    0.753077   -0.615713
     35          6           0       -2.732284    0.409521   -1.563182
     36          6           0       -1.886199    1.960050    0.082577
     37          6           0       -3.813450    1.252429   -1.799902
     38          1           0       -2.650047   -0.531193   -2.098455
     39          6           0       -2.966052    2.804080   -0.159368
     40          1           0       -1.146166    2.260644    0.816886
     41          6           0       -3.934921    2.449376   -1.095919
     42          1           0       -4.564644    0.968112   -2.529601
     43          1           0       -3.050504    3.735897    0.390576
     44          1           0       -4.780737    3.104872   -1.278735
     45         35           0       -2.349136   -2.862913    0.181359
 ---------------------------------------------------------------------
                    Distance matrix (angstroms):
                    1          2          3          4          5
     1  C    0.000000
     2  C    1.397389   0.000000
     3  C    2.425073   1.390728   0.000000
     4  C    2.825774   2.425825   1.397561   0.000000
     5  C    2.422349   2.763611   2.385647   1.384783   0.000000
     6  C    1.385354   2.385845   2.762412   2.421312   1.396739
     7  S    2.753495   4.039520   4.539377   4.037379   2.733288
     8  C    3.911408   4.990806   5.175362   4.374710   3.075612
     9  C    4.402857   5.201640   5.004953   3.915631   2.753550
    10  S    4.036174   4.540410   4.041864   2.757112   1.778587
    11  C    5.665332   6.365653   6.039954   4.891559   3.929757
    12  C    6.367652   7.192116   7.044944   6.028826   5.013659
    13  C    6.037055   7.038306   7.162861   6.332292   5.194627
    14  C    4.878427   6.010596   6.319664   5.620043   4.383495
    15  H    6.881194   7.909837   8.111770   7.348126   6.227382
    16  H    4.989168   6.223943   6.750071   6.229316   4.992375
    17  H    6.287543   6.816094   6.277261   5.023813   4.271695
    18  H    7.392051   8.151871   7.925563   6.878855   5.957614
    19  H    1.085062   2.165557   3.411150   3.910835   3.409525
    20  H    3.910443   3.411136   2.165061   1.084676   2.154642
    21  H    2.146180   1.084112   2.148038   3.405046   3.847705
    22  H    3.404615   2.148220   1.084206   2.145765   3.368187
    23  C    4.393602   5.143926   4.937936   3.881363   2.794611
    24  H    4.303324   4.845744   4.557428   3.602571   2.809205
    25  C    3.931527   5.006994   5.225867   4.470997   3.207908
    26  H    3.744690   4.754965   5.089511   4.547904   3.462917
    27  C    5.912924   6.638071   6.312368   5.135047   4.146568
    28  H    6.358562   7.185863   7.008028   5.938659   4.899179
    29  C    6.693741   7.156058   6.571064   5.334461   4.686178
    30  H    6.568719   6.877558   6.120644   4.809850   4.344451
    31  H    7.742626   8.238125   7.643676   6.381951   5.721616
    32  H    6.677637   7.053035   6.482898   5.372327   4.857463
    33  H    6.288313   7.079638   6.757146   5.519689   4.453808
    34  C    5.178092   6.373496   6.689496   5.931418   4.617890
    35  C    5.732298   6.961156   7.456066   6.879311   5.628782
    36  C    6.079181   7.274997   7.489277   6.586342   5.233843
    37  C    6.990842   8.267235   8.801661   8.208169   6.920249
    38  H    5.415275   6.577693   7.151309   6.729315   5.592511
    39  C    7.276352   8.531893   8.829323   7.964431   6.603105
    40  H    6.064167   7.172522   7.232499   6.207731   4.883095
    41  C    7.679699   8.976944   9.419122   8.688293   7.341653
    42  H    7.594820   8.860334   9.483365   8.992179   7.747865
    43  H    8.056106   9.294480   9.527292   8.591259   7.236242
    44  H    8.700478  10.016516  10.488596   9.764592   8.412076
    45  Br   5.917639   6.552293   6.573164   5.958728   5.241859
                    6          7          8          9         10
     6  C    0.000000
     7  S    1.777649   0.000000
     8  C    2.747603   1.777242   0.000000
     9  C    3.094064   2.730236   1.397440   0.000000
    10  S    2.730826   3.080735   2.734280   1.778739   0.000000
    11  C    4.411409   4.033919   2.421729   1.385677   2.756633
    12  C    5.213863   4.536497   2.762879   2.387068   4.042463
    13  C    5.014991   4.037982   2.385849   2.764688   4.542244
    14  C    3.917360   2.753690   1.384845   2.422667   4.038750
    15  H    5.954883   4.896999   3.368284   3.848787   5.626257
    16  H    4.245690   2.912272   2.154426   3.409438   4.887929
    17  H    5.029226   4.885012   3.409789   2.156507   2.916941
    18  H    6.251269   5.620226   3.847018   3.369534   4.901564
    19  H    2.155274   2.910317   4.249221   5.017205   4.885016
    20  H    3.408464   4.887482   4.986276   4.245858   2.916553
    21  H    3.368797   4.898889   5.931083   6.236070   5.624351
    22  H    3.846603   5.623557   6.205819   5.942847   4.901632
    23  C    3.149256   2.885276   3.219678   2.841366   1.870700
    24  H    3.263321   3.440701   4.091445   3.712011   2.347767
    25  C    2.839429   1.883927   2.815466   3.157463   2.879714
    26  H    2.952742   2.360502   3.712762   4.103900   3.541881
    27  C    4.632275   4.143887   4.070719   3.467375   2.747656
    28  H    5.155285   4.429425   4.590805   4.257471   3.694042
    29  C    5.482966   5.386864   5.300651   4.436081   3.297610
    30  H    5.364858   5.530694   5.267452   4.196531   2.921536
    31  H    6.500773   6.255835   6.027432   5.140017   4.222473
    32  H    5.603464   5.653011   5.882592   5.142169   3.792672
    33  H    4.932647   4.259848   3.743117   3.044194   2.845500
    34  C    4.147471   2.708206   3.286938   3.828649   4.029768
    35  C    4.955214   3.536127   4.463814   5.167836   5.286731
    36  C    4.921845   3.393726   3.230099   3.652088   4.288081
    37  C    6.226287   4.667463   5.349494   6.108830   6.450694
    38  H    4.838874   3.680074   4.950657   5.658382   5.526919
    39  C    6.198788   4.559031   4.372467   4.894493   5.662640
    40  H    4.793125   3.441751   2.760748   2.879090   3.703726
    41  C    6.764262   5.095910   5.315763   5.998656   6.611154
    42  H    6.971457   5.474990   6.317135   7.130918   7.403776
    43  H    6.925446   5.307074   4.790378   5.197597   6.147630
    44  H    7.814539   6.118197   6.266200   6.963107   7.653707
    45  Br   5.222659   4.969026   6.040762   6.021507   4.965066
                   11         12         13         14         15
    11  C    0.000000
    12  C    1.397751   0.000000
    13  C    2.425723   1.390644   0.000000
    14  C    2.825240   2.424751   1.397167   0.000000
    15  H    3.405379   2.148519   1.084110   2.145461   0.000000
    16  H    3.909789   3.410013   2.164383   1.084585   2.482213
    17  H    1.084658   2.163728   3.410108   3.909894   4.302579
    18  H    2.145999   1.084153   2.148164   3.404295   2.473695
    19  H    6.281680   6.810477   6.266300   5.003621   7.001367
    20  H    5.005038   6.245097   6.765122   6.231602   7.798646
    21  H    7.385766   8.146393   7.912587   6.854719   8.725394
    22  H    6.882010   7.914126   8.108600   7.332125   9.048709
    23  C    3.923797   4.997257   5.222393   4.476395   6.243932
    24  H    4.824383   5.977469   6.220189   5.409261   7.255873
    25  C    4.391416   5.139015   4.939354   3.893878   5.852728
    26  H    5.397318   6.181586   5.931896   4.790851   6.825739
    27  C    4.120128   5.145915   5.571673   5.117765   6.532591
    28  H    4.955035   5.822220   6.073090   5.526691   6.958233
    29  C    4.915802   6.097643   6.752412   6.418955   7.740782
    30  H    4.551876   5.840674   6.650113   6.420341   7.669079
    31  H    5.405433   6.485926   7.209655   7.020262   8.133613
    32  H    5.799671   7.008660   7.568368   7.081959   8.575679
    33  H    3.394515   4.302151   4.823781   4.597799   5.738006
    34  C    4.811494   5.251682   4.876775   3.921821   5.618035
    35  C    6.183005   6.534937   6.000332   4.954525   6.623103
    36  C    4.270812   4.475042   4.145234   3.521611   4.783391
    37  C    6.949138   7.087683   6.452866   5.544436   6.895839
    38  H    6.806678   7.271410   6.741055   5.583032   7.411512
    39  C    5.321138   5.249980   4.776123   4.310617   5.153184
    40  H    3.283623   3.527046   3.437598   3.076301   4.168858
    41  C    6.585891   6.535053   5.923594   5.272945   6.240598
    42  H    8.012374   8.138227   7.443712   6.489708   7.837476
    43  H    5.345523   5.078537   4.670498   4.517381   4.894668
    44  H    7.446326   7.267258   6.612253   6.072067   6.786998
    45  Br   7.124254   8.089859   8.106505   7.158001   9.026228
                   16         17         18         19         20
    16  H    0.000000
    17  H    4.994445   0.000000
    18  H    4.302682   2.480874   0.000000
    19  H    4.876100   7.017762   7.853294   0.000000
    20  H    6.957325   4.900007   6.984287   4.995505   0.000000
    21  H    6.956688   7.855103   9.099641   2.484350   4.303375
    22  H    7.780069   7.011056   8.736594   4.303910   2.482876
    23  C    5.101258   4.228461   5.907814   5.016874   4.202870
    24  H    5.980190   5.024624   6.884030   4.988719   3.882262
    25  C    4.216736   5.013277   6.151617   4.237167   5.094752
    26  H    4.977980   5.981130   7.209733   3.963060   5.240243
    27  C    5.823043   4.207920   5.879605   6.519022   5.224223
    28  H    6.083098   5.150444   6.566875   6.830032   6.123845
    29  C    7.205521   4.679398   6.705651   7.437834   5.137916
    30  H    7.299694   4.137169   6.390582   7.420921   4.435797
    31  H    7.819535   5.078438   6.967031   8.459506   6.129204
    32  H    7.788935   5.619002   7.683943   7.407515   5.199430
    33  H    5.386240   3.477733   4.946510   6.874533   5.586868
    34  C    4.071359   5.513752   6.191020   5.275686   6.528359
    35  C    4.843373   6.910633   7.469984   5.616060   7.556128
    36  C    3.785814   4.974415   5.286789   6.222462   7.076534
    37  C    5.305322   7.700952   7.928457   6.782315   8.870865
    38  H    5.433060   7.511941   8.256173   5.237992   7.457994
    39  C    4.358474   6.026347   5.917887   7.290035   8.466876
    40  H    3.624962   3.942964   4.300874   6.350222   6.591671
    41  C    5.095437   7.322818   7.246638   7.540987   9.276092
    42  H    6.145800   8.772530   8.983087   7.281149   9.693614
    43  H    4.627945   5.997717   5.572169   8.105702   9.025792
    44  H    5.818827   8.176419   7.890178   8.507577  10.349446
    45  Br   7.455455   7.406564   9.000534   6.251087   6.316067
                   21         22         23         24         25
    21  H    0.000000
    22  H    2.472847   0.000000
    23  C    6.161142   5.854059   0.000000
    24  H    5.811204   5.380870   1.096172   0.000000
    25  C    5.922136   6.249558   1.556557   2.142301   0.000000
    26  H    5.565711   6.069379   2.134870   2.170063   1.095548
    27  C    7.667265   7.161740   1.530458   2.151745   2.638593
    28  H    8.165128   7.885802   2.109044   2.590401   2.680857
    29  C    8.175846   7.250545   2.537164   2.597489   3.931445
    30  H    7.912196   6.716580   2.834283   2.865411   4.367604
    31  H    9.263306   8.308244   3.477682   3.640693   4.748001
    32  H    8.010001   7.102395   2.789012   2.423572   4.085913
    33  H    8.135698   7.632655   2.177790   3.050215   3.062851
    34  C    7.239706   7.730212   2.655317   3.384182   1.509178
    35  C    7.698870   8.483171   3.766816   4.235209   2.483684
    36  C    8.195683   8.532075   3.254648   4.208950   2.562851
    37  C    8.979102   9.841177   4.971142   5.520933   3.776333
    38  H    7.224939   8.136834   3.956749   4.157784   2.657824
    39  C    9.406914   9.882992   4.597078   5.502520   3.829179
    40  H    8.154187   8.247883   3.075343   4.142979   2.811917
    41  C    9.762747  10.477507   5.311097   6.055970   4.305003
    42  H    9.487612  10.504372   5.862003   6.291704   4.628792
    43  H   10.197242  10.572422   5.290328   6.263488   4.704935
    44  H   10.779630  11.550581   6.373570   7.117697   5.390357
    45  Br   7.292547   7.326419   3.236487   2.677071   3.280720
                   26         27         28         29         30
    26  H    0.000000
    27  C    3.280544   0.000000
    28  H    3.164222   1.091703   0.000000
    29  C    4.353357   1.524970   2.147566   0.000000
    30  H    4.841566   2.196268   3.081819   1.096285   0.000000
    31  H    5.219725   2.154093   2.491483   1.093195   1.764675
    32  H    4.228869   2.159333   2.459093   1.094108   1.779047
    33  H    3.935811   1.095152   1.761181   2.172359   2.577712
    34  C    2.131664   3.023073   2.644234   4.492454   5.129794
    35  C    2.519224   4.128112   3.486642   5.482652   6.239167
    36  C    3.433348   3.147239   2.865785   4.648215   5.236755
    37  C    3.909655   5.056112   4.293193   6.414162   7.238149
    38  H    2.223559   4.541342   3.919267   5.754463   6.500053
    39  C    4.552567   4.296394   3.810195   5.721262   6.397927
    40  H    3.847503   2.851361   2.922343   4.285977   4.700220
    41  C    4.743458   5.126755   4.428826   6.518042   7.308108
    42  H    4.561174   5.984308   5.153654   7.271486   8.138672
    43  H    5.522379   4.813089   4.428035   6.157687   6.770668
    44  H    5.803561   6.093489   5.357592   7.437798   8.252624
    45  Br   2.657910   3.509098   2.987738   3.860175   4.657974
                   31         32         33         34         35
    31  H    0.000000
    32  H    1.772593   0.000000
    33  H    2.476212   3.072928   0.000000
    34  C    5.038853   4.758392   3.174041   0.000000
    35  C    5.977568   5.547657   4.422373   1.399333   0.000000
    36  C    4.978621   5.184597   2.819227   1.399979   2.414234
    37  C    6.727634   6.549946   5.176788   2.421181   1.391204
    38  H    6.350683   5.624525   5.039216   2.153456   1.085460
    39  C    5.862672   6.249017   3.901420   2.421939   2.785544
    40  H    4.599334   5.005876   2.209187   2.168812   3.406927
    41  C    6.676698   6.858831   4.964109   2.798526   2.413643
    42  H    7.573540   7.297270   6.189206   3.400996   2.145584
    43  H    6.163453   6.813164   4.205306   3.401668   3.870816
    44  H    7.496557   7.790318   5.873144   3.884106   3.397350
    45  Br   4.493623   3.180702   4.527619   3.749135   3.728143
                   36         37         38         39         40
    36  C    0.000000
    37  C    2.785453   0.000000
    38  H    3.398037   2.150336   0.000000
    39  C    1.391764   2.411858   3.870913   0.000000
    40  H    1.084995   3.870203   4.307578   2.135503   0.000000
    41  C    2.413619   1.393925   3.397023   1.393432   3.386974
    42  H    3.870592   1.085168   2.469713   3.397688   4.955361
    43  H    2.145717   3.398219   4.956178   1.085290   2.446346
    44  H    3.397372   2.153789   4.293338   2.153263   4.279538
    45  Br   4.846137   4.796421   3.274908   5.710647   5.301120
                   41         42         43         44         45
    41  C    0.000000
    42  H    2.155490   0.000000
    43  H    2.155690   4.298917   0.000000
    44  H    1.085588   2.485379   2.485658   0.000000
    45  Br   5.689162   5.189850   6.639276   6.607498   0.000000
 Stoichiometry    C22H20BrS2(1+)
 Framework group  C1[X(C22H20BrS2)]
 Deg. of freedom   129
 Full point group                 C1      NOp   1
 Largest Abelian subgroup         C1      NOp   1
 Largest concise Abelian subgroup C1      NOp   1
                         Standard orientation:                         
 ---------------------------------------------------------------------
 Center     Atomic      Atomic             Coordinates (Angstroms)
 Number     Number       Type             X           Y           Z
 ---------------------------------------------------------------------
      1          6           0        2.531233   -1.563053   -2.308670
      2          6           0        3.431627   -2.599795   -2.049529
      3          6           0        3.778022   -2.934599   -0.744907
      4          6           0        3.229360   -2.248841    0.342237
      5          6           0        2.335392   -1.223844    0.081802
      6          6           0        1.993680   -0.882030   -1.228647
      7         16           0        0.823136    0.431782   -1.481160
      8          6           0        1.476455    1.688544   -0.407703
      9          6           0        1.770249    1.339636    0.913201
     10         16           0        1.537825   -0.352078    1.411193
     11          6           0        2.188216    2.294360    1.826386
     12          6           0        2.307171    3.616436    1.388583
     13          6           0        2.021278    3.961269    0.072055
     14          6           0        1.598637    2.996524   -0.845943
     15          1           0        2.121247    4.990881   -0.252290
     16          1           0        1.362248    3.267285   -1.869238
     17          1           0        2.417483    2.026643    2.852177
     18          1           0        2.631487    4.377564    2.089219
     19          1           0        2.263177   -1.298027   -3.326151
     20          1           0        3.493916   -2.514800    1.359979
     21          1           0        3.864575   -3.144451   -2.880916
     22          1           0        4.481106   -3.739227   -0.561195
     23          6           0       -0.253792   -0.653823    0.965573
     24          1           0       -0.288483   -1.749068    0.936819
     25          6           0       -0.643446   -0.163533   -0.459437
     26          1           0       -0.945825   -1.059347   -1.012889
     27          6           0       -1.104992   -0.161824    2.138474
     28          1           0       -2.132129   -0.131296    1.769863
     29          6           0       -1.030952   -1.098675    3.339458
     30          1           0       -0.014124   -1.201703    3.736051
     31          1           0       -1.659027   -0.711633    4.146178
     32          1           0       -1.400358   -2.090738    3.063013
     33          1           0       -0.830229    0.859869    2.421330
     34          6           0       -1.705557    0.895072   -0.629424
     35          6           0       -2.704705    0.653131   -1.578793
     36          6           0       -1.691901    2.118767    0.050520
     37          6           0       -3.678462    1.613036   -1.835364
     38          1           0       -2.730241   -0.298732   -2.099876
     39          6           0       -2.664195    3.079554   -0.211282
     40          1           0       -0.925776    2.341812    0.785719
     41          6           0       -3.662813    2.826484   -1.149562
     42          1           0       -4.453792    1.407531   -2.566269
     43          1           0       -2.641979    4.023064    0.324581
     44          1           0       -4.425074    3.573573   -1.347851
     45         35           0       -2.716760   -2.614893    0.215344
 ---------------------------------------------------------------------
 Rotational constants (GHZ):           0.1923899           0.1635902           0.1203854
 Standard basis: 6-31+G(d,p) (6D, 7F)
 There are   598 symmetry adapted cartesian basis functions of A   symmetry.
 There are   598 symmetry adapted basis functions of A   symmetry.
   598 basis functions,  1043 primitive gaussians,   598 cartesian basis functions
   109 alpha electrons      109 beta electrons
       nuclear repulsion energy      3085.3715745765 Hartrees.
 NAtoms=   45 NActive=   45 NUniq=   45 SFac= 1.00D+00 NAtFMM=   60 NAOKFM=F Big=F
 Integral buffers will be    131072 words long.
 Raffenetti 2 integral format.
 Two-electron integral symmetry is turned on.
 Nuclear repulsion after empirical dispersion term =     3085.3282172425 Hartrees.
 ------------------------------------------------------------------------------
 Polarizable Continuum Model (PCM)
 =================================
 Model                : PCM.
 Atomic radii         : SMD-Coulomb.
 Polarization charges : Total charges.
 Charge compensation  : None.
 Solution method      : Matrix inversion.
 Cavity type          : VdW (van der Waals Surface) (Alpha=1.000).
 Cavity algorithm     : GePol (No added spheres)
                        Default sphere list used, NSphG=   45.
                        Lebedev-Laikov grids with approx.  5.0 points / Ang**2.
                        Smoothing algorithm: York/Karplus (Gamma=1.0000).
                        Polarization charges: spherical gaussians, with
                                              point-specific exponents (IZeta= 3).
                        Self-potential: point-specific (ISelfS= 7).
                        Self-field    : sphere-specific E.n sum rule (ISelfD= 2).
 1st derivatives      : Analytical E(r).r(x)/FMM algorithm (CHGder, D1EAlg=3).
                        Cavity 1st derivative terms included.
 Solvent              : Dichloromethane, Eps=   8.930000 Eps(inf)=   2.028346
 ------------------------------------------------------------------------------
 ------------------------------------------------------------------------------
 Atomic radii for non-electrostatic terms: SMD-CDS.
 ------------------------------------------------------------------------------
 Nuclear repulsion after PCM non-electrostatic terms =     3085.3124330884 Hartrees.
 One-electron integrals computed using PRISM.
 NBasis=   598 RedAO= T EigKep=  1.06D-06  NBF=   598
 NBsUse=   594 1.00D-06 EigRej=  8.23D-07 NBFU=   594
 Initial guess from the checkpoint file:  "/home/osl/gaussian/scratch/Gau-1293210.chk"
 B after Tr=     0.000000    0.000000    0.000000
         Rot=    0.999037    0.001809    0.001925    0.043802 Ang=   5.03 deg.
 ExpMin= 3.50D-02 ExpMax= 5.74D+05 ExpMxC= 5.74D+03 IAcc=3 IRadAn=         5 AccDes= 0.00D+00
 Harris functional with IExCor= 4639 and IRadAn=       5 diagonalized for initial guess.
 HarFok:  IExCor= 4639 AccDes= 0.00D+00 IRadAn=         5 IDoV= 1 UseB2=F ITyADJ=14
 ICtDFT=  3500011 ScaDFX=  1.000000  1.000000  1.000000  1.000000
 FoFCou: FMM=F IPFlag=           0 FMFlag=      100000 FMFlg1=           0
         NFxFlg=           0 DoJE=T BraDBF=F KetDBF=T FulRan=T
         wScrn=  0.000000 ICntrl=       500 IOpCl=  0 I1Cent=   200000004 NGrid=           0
         NMat0=    1 NMatS0=      1 NMatT0=    0 NMatD0=    1 NMtDS0=    0 NMtDT0=    0
 Petite list used in FoFCou.
 Requested convergence on RMS density matrix=1.00D-08 within 128 cycles.
 Requested convergence on MAX density matrix=1.00D-06.
 Requested convergence on             energy=1.00D-06.
 No special actions if energy rises.
 Inv3:  Mode=1 IEnd=    33506892.
 Iteration    1 A*A^-1 deviation from unit magnitude is 3.55D-15 for    370.
 Iteration    1 A*A^-1 deviation from orthogonality  is 2.12D-15 for    941    393.
 Iteration    1 A^-1*A deviation from unit magnitude is 3.33D-15 for    370.
 Iteration    1 A^-1*A deviation from orthogonality  is 7.70D-15 for   1595   1549.
 Error on total polarization charges =  0.05131
 SCF Done:  E(RwB97XD) =  -4218.05959239     A.U. after   18 cycles
            NFock= 18  Conv=0.48D-08     -V/T= 2.0064
 SMD-CDS (non-electrostatic) energy       (kcal/mol) =      -9.90
 (included in total energy above)
 D1PCM: PCM CHGder 1st derivatives, ID1Alg=3 FixD1E=F DoIter=F DoCFld=F I1PDM=0.
 Calling FoFJK, ICntrl=      2127 FMM=F ISym2X=0 I1Cent= 0 IOpClX= 0 NMat=1 NMatS=1 NMatT=0.
 ***** Axes restored to original set *****
 -------------------------------------------------------------------
 Center     Atomic                   Forces (Hartrees/Bohr)
 Number     Number              X              Y              Z
 -------------------------------------------------------------------
      1        6           0.000144633    0.000028126   -0.000103958
      2        6           0.000091811    0.000016171    0.000103456
      3        6          -0.000085532   -0.000063817   -0.000105698
      4        6          -0.000023297   -0.000011074    0.000047081
      5        6          -0.000065907   -0.000083227   -0.000089563
      6        6          -0.000015779   -0.000018446    0.000017152
      7       16           0.000297290    0.000017197   -0.000253199
      8        6           0.000114050    0.000194635   -0.000133545
      9        6          -0.000163840   -0.000028715    0.000333322
     10       16           0.001194602   -0.000254188    0.000424090
     11        6           0.000117937    0.000160717   -0.000224540
     12        6          -0.000035185   -0.000017360    0.000010680
     13        6           0.000160597   -0.000096066   -0.000072964
     14        6           0.000126314    0.000028039   -0.000013141
     15        1           0.000018288    0.000100293   -0.000009103
     16        1          -0.000035413    0.000095795   -0.000082692
     17        1          -0.000019462   -0.000129374    0.000140913
     18        1           0.000024027   -0.000024860    0.000067185
     19        1           0.000065704   -0.000073515    0.000101637
     20        1          -0.000070868   -0.000172426    0.000001766
     21        1           0.000027037    0.000024121   -0.000066827
     22        1           0.000002215   -0.000012374    0.000028821
     23        6          -0.000100207   -0.000539994   -0.000339265
     24        1          -0.000170829    0.000624178    0.000355325
     25        6           0.000218820    0.000382426    0.000207197
     26        1          -0.000586827    0.000279532    0.000003541
     27        6           0.000031062    0.000656371    0.000248606
     28        1          -0.000063243   -0.000284608    0.000025412
     29        6           0.000342078    0.000180108    0.000015169
     30        1          -0.000143259    0.000186788    0.000008713
     31        1          -0.000093154   -0.000087746   -0.000043292
     32        1           0.000171506    0.000002722   -0.000019294
     33        1           0.000051395    0.000250321   -0.000064173
     34        6           0.000240298    0.000441252   -0.000348956
     35        6          -0.000377309    0.000103213    0.000325741
     36        6          -0.000369889   -0.000253669   -0.000167979
     37        6          -0.000055285   -0.000055257    0.000076386
     38        1           0.000237455   -0.000181302    0.000128313
     39        6          -0.000004185    0.000002755    0.000008677
     40        1          -0.000343749   -0.000304900    0.000006053
     41        6           0.000036001    0.000073791   -0.000068828
     42        1          -0.000031328    0.000012534   -0.000000369
     43        1          -0.000051586   -0.000042633    0.000033804
     44        1          -0.000005327   -0.000041422    0.000061192
     45       35          -0.000801662   -0.001084111   -0.000572846
 -------------------------------------------------------------------
 Cartesian Forces:  Max     0.001194602 RMS     0.000247882

 GradGradGradGradGradGradGradGradGradGradGradGradGradGradGradGradGradGrad
 Berny optimization.
 Using GEDIIS/GDIIS optimizer.
 FormGI is forming the generalized inverse of G from B-inverse, IUseBI=4.
 Internal  Forces:  Max     0.001205222 RMS     0.000254065
 Search for a local minimum.
 Step number   2 out of a maximum of  270
 All quantities printed in internal units (Hartrees-Bohrs-Radians)
 Mixed Optimization -- En-DIIS/RFO-DIIS
 Update second derivatives using D2CorX and points    1    2
 DE= -2.00D-03 DEPred=-2.08D-03 R= 9.64D-01
 TightC=F SS=  1.41D+00  RLast= 3.16D-01 DXNew= 5.0454D-01 9.4876D-01
 Trust test= 9.64D-01 RLast= 3.16D-01 DXMaxT set to 5.05D-01
 ITU=  1  0
 Use linear search instead of GDIIS.
     Eigenvalues ---    0.00242   0.00338   0.00556   0.00811   0.01044
     Eigenvalues ---    0.01147   0.01280   0.01440   0.01516   0.01643
     Eigenvalues ---    0.01703   0.01723   0.01805   0.01830   0.01838
     Eigenvalues ---    0.01850   0.02043   0.02123   0.02158   0.02261
     Eigenvalues ---    0.02340   0.02369   0.02421   0.02566   0.02616
     Eigenvalues ---    0.02650   0.02680   0.02684   0.02755   0.02820
     Eigenvalues ---    0.02892   0.02944   0.02992   0.03018   0.03146
     Eigenvalues ---    0.03184   0.03539   0.03771   0.04225   0.04514
     Eigenvalues ---    0.04691   0.04881   0.05999   0.06098   0.07314
     Eigenvalues ---    0.07968   0.08378   0.09255   0.10128   0.10840
     Eigenvalues ---    0.10921   0.11082   0.11124   0.11261   0.11541
     Eigenvalues ---    0.11733   0.11804   0.12167   0.12250   0.12345
     Eigenvalues ---    0.12377   0.12430   0.12605   0.12614   0.12760
     Eigenvalues ---    0.13259   0.14057   0.14375   0.14913   0.15198
     Eigenvalues ---    0.16365   0.16519   0.16792   0.17704   0.17928
     Eigenvalues ---    0.18498   0.19219   0.19302   0.19337   0.19392
     Eigenvalues ---    0.19693   0.20604   0.21632   0.21954   0.22726
     Eigenvalues ---    0.23126   0.23445   0.26828   0.27751   0.28552
     Eigenvalues ---    0.28856   0.29287   0.30291   0.32370   0.33898
     Eigenvalues ---    0.33961   0.34275   0.34687   0.35007   0.35086
     Eigenvalues ---    0.35773   0.36450   0.36560   0.36673   0.36742
     Eigenvalues ---    0.36861   0.36916   0.36958   0.37072   0.37114
     Eigenvalues ---    0.37141   0.37274   0.37280   0.37386   0.39474
     Eigenvalues ---    0.40833   0.42721   0.42751   0.42869   0.45394
     Eigenvalues ---    0.47370   0.48160   0.48338   0.48418   0.48483
     Eigenvalues ---    0.49250   0.52088   0.52124   0.52415
 RFO step:  Lambda=-4.52871801D-04 EMin= 2.42023693D-03
 Quartic linear search produced a step of  0.21882.
 Iteration  1 RMS(Cart)=  0.04843218 RMS(Int)=  0.00083369
 Iteration  2 RMS(Cart)=  0.00106698 RMS(Int)=  0.00006456
 Iteration  3 RMS(Cart)=  0.00000118 RMS(Int)=  0.00006456
 Iteration  4 RMS(Cart)=  0.00000000 RMS(Int)=  0.00006456
 Variable       Old X    -DE/DX   Delta X   Delta X   Delta X     New X
                                 (Linear)    (Quad)   (Total)
    R1        2.64068   0.00001   0.00034  -0.00018   0.00016   2.64084
    R2        2.61794   0.00017  -0.00005   0.00028   0.00023   2.61817
    R3        2.05047  -0.00013   0.00005  -0.00053  -0.00049   2.04998
    R4        2.62809  -0.00011  -0.00003  -0.00045  -0.00048   2.62762
    R5        2.04867   0.00005  -0.00002   0.00015   0.00013   2.04880
    R6        2.64101   0.00000  -0.00041   0.00029  -0.00011   2.64090
    R7        2.04885   0.00001  -0.00004   0.00006   0.00003   2.04888
    R8        2.61686   0.00009  -0.00061   0.00048  -0.00014   2.61672
    R9        2.04974   0.00002  -0.00008  -0.00011  -0.00018   2.04956
   R10        2.63945   0.00002   0.00004   0.00003   0.00008   2.63953
   R11        3.36104  -0.00003  -0.00127   0.00153   0.00027   3.36131
   R12        3.35927   0.00031   0.00046   0.00158   0.00204   3.36131
   R13        3.35850   0.00041   0.00067   0.00184   0.00254   3.36104
   R14        3.56011   0.00098   0.00122  -0.00128  -0.00012   3.55999
   R15        2.64078   0.00037   0.00013   0.00099   0.00120   2.64198
   R16        2.61698   0.00018   0.00002   0.00043   0.00045   2.61742
   R17        3.36133   0.00007  -0.00042   0.00114   0.00077   3.36210
   R18        2.61855  -0.00007  -0.00038   0.00024  -0.00014   2.61841
   R19        3.53511   0.00069  -0.01114   0.00630  -0.00487   3.53024
   R20        2.64137  -0.00006  -0.00023  -0.00016  -0.00038   2.64098
   R21        2.04971   0.00016  -0.00003   0.00047   0.00043   2.05014
   R22        2.62794   0.00008  -0.00011   0.00001  -0.00010   2.62784
   R23        2.04875   0.00003  -0.00002   0.00010   0.00008   2.04883
   R24        2.64026   0.00008   0.00032   0.00012   0.00043   2.64070
   R25        2.04867   0.00010  -0.00005   0.00030   0.00025   2.04892
   R26        2.04957   0.00011  -0.00001   0.00018   0.00017   2.04974
   R27        2.07146   0.00002  -0.00070  -0.00066  -0.00141   2.07006
   R28        2.94147  -0.00007  -0.00230   0.00287   0.00031   2.94177
   R29        2.89215   0.00016   0.00009  -0.00223  -0.00214   2.89001
   R30        5.05893   0.00121   0.02963   0.00272   0.03240   5.09133
   R31        2.07029   0.00014   0.00065  -0.00039   0.00022   2.07051
   R32        2.85193   0.00038  -0.00208   0.00207  -0.00001   2.85192
   R33        5.02272   0.00024   0.01480   0.06942   0.08429   5.10701
   R34        2.06302   0.00007   0.00072   0.00064   0.00136   2.06438
   R35        2.88178  -0.00016  -0.00008  -0.00023  -0.00031   2.88147
   R36        2.06954   0.00022   0.00010  -0.00068  -0.00058   2.06896
   R37        2.07168  -0.00013   0.00001  -0.00086  -0.00085   2.07083
   R38        2.06584   0.00000   0.00003  -0.00016  -0.00014   2.06570
   R39        2.06756  -0.00003   0.00027   0.00047   0.00074   2.06830
   R40        2.64436  -0.00012  -0.00107   0.00078  -0.00027   2.64408
   R41        2.64558  -0.00043   0.00074  -0.00211  -0.00136   2.64422
   R42        2.62899  -0.00003  -0.00048   0.00019  -0.00030   2.62870
   R43        2.05122   0.00012   0.00000   0.00044   0.00044   2.05166
   R44        2.63005   0.00005  -0.00036   0.00013  -0.00022   2.62983
   R45        2.05034  -0.00032   0.00007  -0.00098  -0.00091   2.04943
   R46        2.63414  -0.00009  -0.00039   0.00032  -0.00009   2.63405
   R47        2.05067   0.00002  -0.00004   0.00004   0.00001   2.05068
   R48        2.63320  -0.00006   0.00023  -0.00004   0.00017   2.63338
   R49        2.05090  -0.00002  -0.00001  -0.00012  -0.00013   2.05077
   R50        2.05146  -0.00003   0.00000  -0.00010  -0.00010   2.05137
    A1        2.06027   0.00010  -0.00027   0.00080   0.00051   2.06078
    A2        2.11097  -0.00010   0.00035  -0.00123  -0.00087   2.11011
    A3        2.11194   0.00001  -0.00009   0.00043   0.00036   2.11230
    A4        2.10954   0.00000   0.00044  -0.00037   0.00006   2.10961
    A5        2.08041  -0.00004  -0.00018  -0.00040  -0.00057   2.07984
    A6        2.09322   0.00004  -0.00026   0.00078   0.00052   2.09374
    A7        2.11042  -0.00001  -0.00026  -0.00006  -0.00033   2.11009
    A8        2.09340   0.00003   0.00008   0.00057   0.00065   2.09405
    A9        2.07937  -0.00002   0.00019  -0.00051  -0.00031   2.07905
   A10        2.06047   0.00003  -0.00016   0.00049   0.00031   2.06078
   A11        2.11042  -0.00007   0.00028  -0.00137  -0.00109   2.10933
   A12        2.11228   0.00005  -0.00009   0.00087   0.00078   2.11307
   A13        2.11242   0.00005   0.00082  -0.00046   0.00034   2.11276
   A14        2.10798  -0.00008  -0.00280   0.00026  -0.00252   2.10546
   A15        2.06191   0.00003   0.00219   0.00031   0.00243   2.06434
   A16        2.11321  -0.00017  -0.00052  -0.00034  -0.00087   2.11234
   A17        2.10376   0.00008   0.00255  -0.00088   0.00171   2.10547
   A18        2.06603   0.00009  -0.00196   0.00115  -0.00087   2.06516
   A19        1.76682  -0.00019  -0.00283  -0.00112  -0.00403   1.76280
   A20        1.77422  -0.00002  -0.00002  -0.00258  -0.00262   1.77160
   A21        1.75387   0.00033  -0.00090   0.00502   0.00407   1.75794
   A22        2.06196  -0.00009  -0.00183   0.00031  -0.00159   2.06037
   A23        2.10504   0.00018   0.00244   0.00048   0.00293   2.10796
   A24        2.11343  -0.00009  -0.00050  -0.00008  -0.00059   2.11284
   A25        2.06534   0.00005   0.00166   0.00071   0.00233   2.06766
   A26        2.11100   0.00000   0.00064  -0.00064  -0.00003   2.11097
   A27        2.10621  -0.00005  -0.00209   0.00016  -0.00196   2.10424
   A28        1.77043   0.00000  -0.00105   0.00216   0.00108   1.77151
   A29        1.74402  -0.00020   0.00090  -0.00240  -0.00151   1.74251
   A30        1.78428   0.00004   0.00159  -0.00299  -0.00147   1.78280
   A31        2.06116   0.00006  -0.00008   0.00067   0.00059   2.06175
   A32        2.11408  -0.00012   0.00013  -0.00044  -0.00032   2.11376
   A33        2.10795   0.00007  -0.00005  -0.00023  -0.00028   2.10767
   A34        2.11014   0.00002  -0.00030  -0.00014  -0.00044   2.10970
   A35        2.07954  -0.00008   0.00017  -0.00064  -0.00047   2.07907
   A36        2.09350   0.00006   0.00012   0.00077   0.00090   2.09439
   A37        2.10946   0.00005   0.00043   0.00003   0.00045   2.10991
   A38        2.09414  -0.00005  -0.00013  -0.00013  -0.00026   2.09388
   A39        2.07957   0.00000  -0.00030   0.00011  -0.00020   2.07938
   A40        2.06115  -0.00003  -0.00017   0.00016  -0.00002   2.06113
   A41        2.11196   0.00009   0.00026   0.00099   0.00125   2.11321
   A42        2.11001  -0.00006  -0.00008  -0.00114  -0.00121   2.10880
   A43        1.76983  -0.00021   0.00227  -0.00129   0.00111   1.77094
   A44        1.98999   0.00046  -0.00231   0.00217  -0.00014   1.98984
   A45        1.87365  -0.00013   0.00249   0.00429   0.00679   1.88044
   A46        1.85749  -0.00025  -0.00039   0.00148   0.00094   1.85843
   A47        1.90044   0.00046  -0.00114  -0.00344  -0.00456   1.89588
   A48        2.05005  -0.00031  -0.00059  -0.00339  -0.00397   2.04608
   A49        1.93791   0.00086   0.01317   0.01780   0.03059   1.96850
   A50        1.98358  -0.00049   0.00406  -0.00079   0.00326   1.98684
   A51        1.77141  -0.00008   0.00032   0.00131   0.00178   1.77319
   A52        1.83913   0.00103   0.00032   0.01136   0.01174   1.85087
   A53        1.84837   0.00022  -0.00162  -0.00011  -0.00197   1.84641
   A54        2.09467  -0.00025  -0.00348  -0.00104  -0.00462   2.09005
   A55        1.89908  -0.00045   0.00094  -0.01138  -0.01043   1.88864
   A56        2.01419   0.00078   0.01849  -0.00751   0.01064   2.02483
   A57        1.84783  -0.00007  -0.00102  -0.00757  -0.00861   1.83922
   A58        1.95957  -0.00017  -0.00016  -0.00100  -0.00118   1.95839
   A59        1.93725   0.00013   0.00088   0.00234   0.00322   1.94047
   A60        1.90580   0.00018   0.00033  -0.00366  -0.00337   1.90243
   A61        1.87252   0.00004   0.00047   0.00687   0.00735   1.87988
   A62        1.93643  -0.00009  -0.00049   0.00280   0.00231   1.93874
   A63        1.96890  -0.00014   0.00046   0.00141   0.00187   1.97077
   A64        1.91322   0.00004  -0.00006  -0.00067  -0.00073   1.91249
   A65        1.91948   0.00005   0.00039   0.00183   0.00221   1.92170
   A66        1.87465   0.00003  -0.00004  -0.00016  -0.00020   1.87445
   A67        1.89584   0.00003  -0.00036   0.00027  -0.00009   1.89575
   A68        1.88967  -0.00001  -0.00044  -0.00292  -0.00336   1.88632
   A69        2.04614  -0.00088  -0.00337   0.00114  -0.00236   2.04378
   A70        2.15502   0.00112   0.00266   0.00052   0.00306   2.15808
   A71        2.08013  -0.00022   0.00086  -0.00033   0.00047   2.08060
   A72        2.10087   0.00026  -0.00014   0.00018   0.00006   2.10093
   A73        2.08760  -0.00044   0.00034  -0.00328  -0.00295   2.08466
   A74        2.09446   0.00018  -0.00020   0.00302   0.00281   2.09728
   A75        2.10045   0.00015  -0.00084   0.00091   0.00010   2.10055
   A76        2.11259  -0.00016   0.00162  -0.00308  -0.00149   2.11110
   A77        2.07013   0.00000  -0.00078   0.00221   0.00140   2.07153
   A78        2.09677  -0.00011  -0.00024  -0.00042  -0.00066   2.09611
   A79        2.08707   0.00007   0.00014   0.00028   0.00042   2.08749
   A80        2.09932   0.00004   0.00011   0.00013   0.00024   2.09955
   A81        2.09665   0.00002  -0.00014  -0.00042  -0.00055   2.09610
   A82        2.08630   0.00002   0.00015   0.00075   0.00089   2.08719
   A83        2.10021  -0.00003  -0.00002  -0.00036  -0.00038   2.09983
   A84        2.09144  -0.00010   0.00050   0.00010   0.00059   2.09203
   A85        2.09594   0.00005  -0.00024  -0.00006  -0.00029   2.09565
   A86        2.09581   0.00005  -0.00027  -0.00003  -0.00030   2.09551
   A87        0.83778  -0.00015  -0.00534  -0.00556  -0.01093   0.82685
    D1       -0.00189   0.00006   0.00157   0.00356   0.00513   0.00323
    D2       -3.14028   0.00001   0.00095   0.00155   0.00251  -3.13777
    D3        3.13715   0.00008   0.00098   0.00565   0.00662  -3.13942
    D4       -0.00124   0.00003   0.00036   0.00364   0.00400   0.00276
    D5       -0.00505   0.00006   0.00094   0.00298   0.00391  -0.00114
    D6       -3.12535   0.00007  -0.00200   0.00728   0.00525  -3.12010
    D7        3.13909   0.00005   0.00153   0.00089   0.00242   3.14152
    D8        0.01880   0.00006  -0.00141   0.00520   0.00376   0.02256
    D9        0.00660  -0.00010  -0.00201  -0.00609  -0.00809  -0.00149
   D10       -3.13750  -0.00005  -0.00101  -0.00430  -0.00532   3.14037
   D11       -3.13822  -0.00005  -0.00139  -0.00407  -0.00546   3.13950
   D12        0.00087   0.00000  -0.00039  -0.00229  -0.00268  -0.00182
   D13       -0.00418   0.00001  -0.00010   0.00191   0.00181  -0.00237
   D14        3.13363   0.00001   0.00239   0.00012   0.00250   3.13613
   D15        3.13989  -0.00003  -0.00109   0.00014  -0.00094   3.13895
   D16       -0.00548  -0.00004   0.00140  -0.00165  -0.00026  -0.00573
   D17       -0.00276   0.00011   0.00261   0.00463   0.00723   0.00448
   D18        3.09301   0.00015   0.00711   0.00744   0.01450   3.10752
   D19       -3.14057   0.00012   0.00011   0.00643   0.00655  -3.13402
   D20       -0.04480   0.00015   0.00461   0.00924   0.01382  -0.03098
   D21        0.00751  -0.00015  -0.00308  -0.00721  -0.01028  -0.00277
   D22        3.12825  -0.00016  -0.00011  -0.01144  -0.01155   3.11670
   D23       -3.08944  -0.00018  -0.00729  -0.00995  -0.01726  -3.10670
   D24        0.03130  -0.00019  -0.00431  -0.01418  -0.01853   0.01277
   D25        2.31560   0.00003  -0.00144   0.00824   0.00685   2.32246
   D26       -2.13910   0.00002   0.00021   0.00500   0.00518  -2.13392
   D27       -0.87052   0.00006   0.00289   0.01095   0.01388  -0.85664
   D28        0.95796   0.00005   0.00454   0.00771   0.01220   0.97017
   D29       -2.32249   0.00018   0.00932   0.00382   0.01312  -2.30937
   D30        2.15734  -0.00011   0.01101  -0.00052   0.01054   2.16787
   D31        0.83984   0.00019   0.00643   0.00803   0.01442   0.85426
   D32       -0.96353  -0.00010   0.00812   0.00369   0.01184  -0.95169
   D33       -0.88295  -0.00006  -0.00811   0.00279  -0.00527  -0.88822
   D34        2.33762  -0.00010  -0.00965  -0.00719  -0.01683   2.32079
   D35        0.93663  -0.00004  -0.00906   0.00109  -0.00797   0.92866
   D36       -2.12598  -0.00008  -0.01060  -0.00890  -0.01953  -2.14551
   D37        0.82504   0.00006  -0.00413   0.01404   0.00981   0.83485
   D38       -1.15110   0.00005  -0.00407   0.01375   0.00976  -1.14134
   D39       -3.13029   0.00023  -0.00534   0.02180   0.01644  -3.11385
   D40       -0.98858   0.00018  -0.00092   0.01454   0.01362  -0.97496
   D41       -2.96472   0.00017  -0.00086   0.01425   0.01357  -2.95115
   D42        1.33928   0.00035  -0.00212   0.02230   0.02025   1.35953
   D43        0.04554   0.00010   0.00737  -0.00419   0.00321   0.04875
   D44       -3.05783   0.00001   0.00253  -0.01112  -0.00860  -3.06643
   D45        3.10775   0.00015   0.00907   0.00588   0.01498   3.12273
   D46        0.00438   0.00006   0.00424  -0.00105   0.00317   0.00755
   D47        3.05721   0.00003   0.00006   0.01107   0.01118   3.06839
   D48       -0.07226   0.00002  -0.00046   0.00965   0.00923  -0.06304
   D49       -0.00305  -0.00001  -0.00147   0.00076  -0.00070  -0.00375
   D50       -3.13252  -0.00002  -0.00199  -0.00066  -0.00265  -3.13517
   D51        0.82724  -0.00003  -0.00478  -0.00031  -0.00514   0.82210
   D52       -0.96927   0.00018  -0.00586   0.00241  -0.00345  -0.97272
   D53       -2.35246   0.00007   0.00014   0.00658   0.00667  -2.34580
   D54        2.13421   0.00027  -0.00094   0.00930   0.00835   2.14257
   D55        0.00032  -0.00005  -0.00330   0.00114  -0.00215  -0.00183
   D56       -3.14105  -0.00002  -0.00087  -0.00041  -0.00129   3.14084
   D57       -3.10216  -0.00015  -0.00838  -0.00596  -0.01430  -3.11646
   D58        0.03966  -0.00012  -0.00596  -0.00752  -0.01345   0.02621
   D59        0.99072  -0.00025  -0.00197   0.01335   0.01130   1.00202
   D60       -0.99782  -0.00003  -0.00188   0.01145   0.00962  -0.98820
   D61        2.98287   0.00013  -0.00139   0.01053   0.00919   2.99206
   D62        2.80793  -0.00029  -0.00247   0.01428   0.01169   2.81962
   D63        0.81939  -0.00007  -0.00238   0.01237   0.01001   0.82940
   D64       -1.48310   0.00009  -0.00189   0.01146   0.00958  -1.47352
   D65       -0.00626  -0.00001  -0.00024  -0.00100  -0.00124  -0.00750
   D66        3.14008   0.00002   0.00115  -0.00049   0.00066   3.14074
   D67        3.13511  -0.00004  -0.00266   0.00055  -0.00210   3.13301
   D68       -0.00173  -0.00001  -0.00127   0.00107  -0.00020  -0.00193
   D69        0.00767   0.00006   0.00297   0.00076   0.00372   0.01140
   D70       -3.13860   0.00002   0.00193   0.00106   0.00299  -3.13561
   D71       -3.13871   0.00003   0.00157   0.00024   0.00181  -3.13690
   D72       -0.00179  -0.00001   0.00053   0.00053   0.00107  -0.00072
   D73       -0.00290  -0.00005  -0.00208  -0.00062  -0.00270  -0.00560
   D74        3.12659  -0.00004  -0.00156   0.00081  -0.00073   3.12585
   D75       -3.13985  -0.00001  -0.00105  -0.00091  -0.00197   3.14137
   D76       -0.01037   0.00000  -0.00053   0.00052   0.00000  -0.01037
   D77       -3.09920   0.00032   0.00800  -0.00351   0.00476  -3.09444
   D78       -1.01361   0.00064   0.00631  -0.00108   0.00548  -1.00814
   D79        1.21193   0.00039   0.00459  -0.00646  -0.00167   1.21026
   D80        0.12059  -0.00009   0.00355  -0.01922  -0.01567   0.10492
   D81        2.05001  -0.00029   0.00492  -0.01810  -0.01316   2.03685
   D82       -2.07789  -0.00090   0.00217  -0.03447  -0.03228  -2.11016
   D83       -1.81531   0.00008   0.00217  -0.01961  -0.01749  -1.83279
   D84        0.11411  -0.00012   0.00354  -0.01849  -0.01498   0.09914
   D85        2.26940  -0.00073   0.00079  -0.03486  -0.03409   2.23531
   D86        2.33431  -0.00013   0.00439  -0.01399  -0.00959   2.32472
   D87       -2.01945  -0.00032   0.00575  -0.01287  -0.00708  -2.02653
   D88        0.13584  -0.00093   0.00301  -0.02923  -0.02620   0.10964
   D89        2.91894   0.00037   0.00796   0.05067   0.05856   2.97750
   D90       -1.28612   0.00044   0.00762   0.04092   0.04851  -1.23761
   D91        0.89249   0.00029   0.00753   0.04565   0.05313   0.94562
   D92       -1.46155   0.00027   0.01123   0.04966   0.06096  -1.40059
   D93        0.61658   0.00035   0.01089   0.03992   0.05090   0.66748
   D94        2.79518   0.00020   0.01080   0.04464   0.05553   2.85071
   D95        0.64980   0.00010   0.00935   0.04644   0.05574   0.70554
   D96        2.72793   0.00017   0.00902   0.03670   0.04569   2.77361
   D97       -1.37666   0.00003   0.00893   0.04142   0.05031  -1.32634
   D98        1.03594  -0.00047  -0.00897  -0.00124  -0.01003   1.02591
   D99        2.94860  -0.00075  -0.00188  -0.00095  -0.00312   2.94548
   D100       0.87303  -0.00026  -0.00591  -0.00060  -0.00675   0.86628
   D101      -1.40080   0.00020  -0.00106   0.00831   0.00707  -1.39373
   D102       1.71264   0.00015   0.00388   0.03202   0.03594   1.74859
   D103      -1.36211  -0.00027   0.00153   0.00883   0.01041  -1.35170
   D104      -2.30611   0.00026   0.00710   0.04115   0.04828  -2.25783
   D105       0.90232  -0.00017   0.00476   0.01796   0.02275   0.92507
   D106      -0.17543  -0.00004   0.00300   0.03001   0.03294  -0.14249
   D107       3.03300  -0.00047   0.00065   0.00683   0.00741   3.04041
   D108      -0.99787   0.00064   0.00874   0.00306   0.01164  -0.98623
   D109       1.06165   0.00013   0.00475   0.06057   0.06532   1.12698
   D110      -3.13347   0.00010   0.00496   0.06083   0.06578  -3.06769
   D111      -1.05777   0.00014   0.00462   0.05795   0.06257  -0.99520
   D112       3.10545   0.00005   0.00360   0.04828   0.05188  -3.12585
   D113      -1.08967   0.00002   0.00381   0.04853   0.05234  -1.03733
   D114       0.98603   0.00006   0.00347   0.04566   0.04913   1.03515
   D115      -1.11740   0.00016   0.00409   0.05611   0.06020  -1.05720
   D116       0.97066   0.00012   0.00430   0.05636   0.06066   1.03132
   D117       3.04636   0.00017   0.00396   0.05349   0.05744   3.10380
   D118      -3.08677  -0.00033  -0.00192  -0.01999  -0.02186  -3.10863
   D119       0.07897  -0.00027  -0.00215  -0.01656  -0.01867   0.06031
   D120      -0.00903   0.00013   0.00042   0.00219   0.00260  -0.00642
   D121      -3.12647   0.00019   0.00019   0.00562   0.00580  -3.12068
   D122       3.07845   0.00029   0.00064   0.02031   0.02100   3.09944
   D123      -0.05789   0.00008   0.00252   0.01158   0.01415  -0.04374
   D124       0.00492  -0.00012  -0.00158  -0.00336  -0.00495  -0.00003
   D125      -3.13142  -0.00032   0.00030  -0.01209  -0.01179   3.13998
   D126       0.00327  -0.00005   0.00061   0.00064   0.00126   0.00454
   D127      -3.12974   0.00000   0.00006   0.00177   0.00184  -3.12790
   D128       3.12062  -0.00011   0.00084  -0.00289  -0.00203   3.11859
   D129      -0.01239  -0.00006   0.00029  -0.00176  -0.00146  -0.01385
   D130       0.00495   0.00002   0.00172   0.00170   0.00342   0.00837
   D131       3.13997  -0.00007   0.00107  -0.00292  -0.00186   3.13811
   D132       3.14142   0.00022  -0.00013   0.01020   0.01010  -3.13167
   D133      -0.00675   0.00013  -0.00077   0.00558   0.00482  -0.00193
   D134       0.00667  -0.00005  -0.00049  -0.00233  -0.00282   0.00384
   D135      -3.13783   0.00008  -0.00061   0.00206   0.00144  -3.13639
   D136       3.13962  -0.00010   0.00007  -0.00347  -0.00340   3.13622
   D137      -0.00488   0.00002  -0.00006   0.00092   0.00087  -0.00401
   D138      -0.01077   0.00006  -0.00067   0.00116   0.00049  -0.01028
   D139       3.13373  -0.00006  -0.00054  -0.00323  -0.00378   3.12995
   D140       3.13746   0.00016  -0.00002   0.00582   0.00580  -3.13993
   D141      -0.00124   0.00003   0.00011   0.00143   0.00153   0.00030
         Item               Value     Threshold  Converged?
 Maximum Force            0.001205     0.000450     NO 
 RMS     Force            0.000254     0.000300     YES
 Maximum Displacement     0.280862     0.001800     NO 
 RMS     Displacement     0.048420     0.001200     NO 
 Predicted change in Energy=-2.056578D-04
 GradGradGradGradGradGradGradGradGradGradGradGradGradGradGradGradGradGrad

                          Input orientation:                          
 ---------------------------------------------------------------------
 Center     Atomic      Atomic             Coordinates (Angstroms)
 Number     Number       Type             X           Y           Z
 ---------------------------------------------------------------------
      1          6           0        2.739171   -1.137275   -2.362214
      2          6           0        3.744481   -2.078791   -2.125924
      3          6           0        4.110240   -2.421757   -0.829000
      4          6           0        3.483772   -1.833021    0.272789
      5          6           0        2.491311   -0.897139    0.034965
      6          6           0        2.121743   -0.554043   -1.267609
      7         16           0        0.811504    0.628307   -1.489435
      8          6           0        1.332185    1.922822   -0.386493
      9          6           0        1.662423    1.574502    0.926608
     10         16           0        1.613550   -0.143590    1.386105
     11          6           0        1.989932    2.544513    1.860264
     12          6           0        1.983086    3.881058    1.451922
     13          6           0        1.665205    4.225672    0.142747
     14          6           0        1.330970    3.245986   -0.795986
     15          1           0        1.669831    5.266888   -0.159621
     16          1           0        1.069087    3.517096   -1.813057
     17          1           0        2.245925    2.277199    2.880063
     18          1           0        2.236058    4.653345    2.169595
     19          1           0        2.452065   -0.870832   -3.373837
     20          1           0        3.766135   -2.104761    1.284095
     21          1           0        4.241961   -2.543602   -2.969671
     22          1           0        4.891410   -3.154920   -0.662325
     23          6           0       -0.135600   -0.621179    0.936365
     24          1           0       -0.059158   -1.713113    0.893991
     25          6           0       -0.574982   -0.153871   -0.482063
     26          1           0       -0.770494   -1.069897   -1.050527
     27          6           0       -1.039139   -0.239963    2.109877
     28          1           0       -2.060045   -0.374052    1.744969
     29          6           0       -0.822305   -1.141124    3.320634
     30          1           0        0.181501   -1.045236    3.749625
     31          1           0       -1.538805   -0.880737    4.104054
     32          1           0       -0.985963   -2.187593    3.044874
     33          1           0       -0.916780    0.814722    2.376998
     34          6           0       -1.767142    0.758976   -0.633943
     35          6           0       -2.748590    0.377684   -1.555411
     36          6           0       -1.910031    1.968738    0.054527
     37          6           0       -3.856867    1.188236   -1.778426
     38          1           0       -2.651477   -0.569382   -2.077292
     39          6           0       -3.015469    2.782306   -0.175231
     40          1           0       -1.167250    2.291149    0.775982
     41          6           0       -3.993720    2.390908   -1.087228
     42          1           0       -4.616877    0.874247   -2.486516
     43          1           0       -3.115443    3.716437    0.368013
     44          1           0       -4.861171    3.020788   -1.258027
     45         35           0       -2.364461   -2.892444    0.149966
 ---------------------------------------------------------------------
                    Distance matrix (angstroms):
                    1          2          3          4          5
     1  C    0.000000
     2  C    1.397474   0.000000
     3  C    2.424968   1.390474   0.000000
     4  C    2.825197   2.425324   1.397502   0.000000
     5  C    2.421893   2.763363   2.385755   1.384708   0.000000
     6  C    1.385474   2.386387   2.763124   2.421515   1.396780
     7  S    2.755888   4.041763   4.541004   4.037893   2.733593
     8  C    3.904776   4.985749   5.175787   4.378394   3.077885
     9  C    4.396530   5.196102   5.004404   3.918674   2.755194
    10  S    4.037862   4.540949   4.041063   2.755246   1.778730
    11  C    5.652101   6.351620   6.032552   4.890240   3.927858
    12  C    6.348462   7.171004   7.032274   6.024377   5.009714
    13  C    6.015766   7.015448   7.149182   6.327074   5.190112
    14  C    4.863033   5.995584   6.312587   5.619000   4.382050
    15  H    6.856254   7.882229   8.094377   7.340714   6.221570
    16  H    4.975332   6.210440   6.744402   6.229383   4.992332
    17  H    6.275619   6.802957   6.270008   5.022355   4.269803
    18  H    7.370326   8.127022   7.909564   6.872235   5.952283
    19  H    1.084805   2.164900   3.410441   3.910001   3.409129
    20  H    3.909764   3.410187   2.164270   1.084578   2.154960
    21  H    2.145958   1.084179   2.148179   3.404897   3.847526
    22  H    3.404797   2.148399   1.084221   2.145530   3.368125
    23  C    4.405824   5.153375   4.938193   3.874112   2.790938
    24  H    4.331871   4.870450   4.566700   3.598975   2.812229
    25  C    3.935183   5.006532   5.216798   4.456774   3.197173
    26  H    3.747374   4.749668   5.069335   4.520210   3.442021
    27  C    5.922871   6.648784   6.317699   5.135119   4.147435
    28  H    6.362699   7.182094   6.992198   5.918599   4.890049
    29  C    6.706631   7.169362   6.571871   5.320750   4.672815
    30  H    6.626064   6.948751   6.188182   4.859422   4.376740
    31  H    7.757546   8.255972   7.656466   6.388404   5.727093
    32  H    6.649541   7.009001   6.405701   5.271499   4.776637
    33  H    6.295745   7.097611   6.784110   5.550054   4.475564
    34  C    5.185513   6.376278   6.685711   5.925598   4.617854
    35  C    5.749918   6.965610   7.443661   6.860894   5.622369
    36  C    6.091226   7.287686   7.503381   6.602584   5.252184
    37  C    7.018300   8.280985   8.798196   8.198809   6.923622
    38  H    5.427961   6.571831   7.121119   6.690362   5.569319
    39  C    7.298075   8.551748   8.847904   7.983865   6.626245
    40  H    6.071449   7.186275   7.255298   6.236505   4.909110
    41  C    7.707496   8.996491   9.428817   8.695062   7.357051
    42  H    7.627131   8.874840   9.474892   8.975722   7.747388
    43  H    8.080172   9.320030   9.556190   8.622946   7.268542
    44  H    8.733494  10.040727  10.501979   9.774504   8.430952
    45  Br   5.953043   6.569694   6.565186   5.944685   5.250998
                    6          7          8          9         10
     6  C    0.000000
     7  S    1.778730   0.000000
     8  C    2.744927   1.778584   0.000000
     9  C    3.091321   2.730680   1.398076   0.000000
    10  S    2.732934   3.083477   2.737029   1.779148   0.000000
    11  C    4.404772   4.034975   2.422199   1.385604   2.755429
    12  C    5.204344   4.539227   2.763717   2.387254   4.042114
    13  C    5.004319   4.041518   2.386235   2.764624   4.543024
    14  C    3.909984   2.757347   1.385081   2.423025   4.041114
    15  H    5.942651   4.901181   3.368717   3.848852   5.627230
    16  H    4.240256   2.918250   2.155462   3.410496   4.892004
    17  H    5.023399   4.885583   3.410409   2.156443   2.914109
    18  H    6.240539   5.623059   3.847899   3.369473   4.900200
    19  H    2.155380   2.913731   4.240620   5.009693   4.887641
    20  H    3.408804   4.887941   4.993636   4.253279   2.913798
    21  H    3.369078   4.901034   5.923559   6.228466   5.625068
    22  H    3.847335   5.625170   6.207062   5.942937   4.899851
    23  C    3.155567   2.888378   3.221225   2.837957   1.868123
    24  H    3.282116   3.452683   4.098231   3.711242   2.345961
    25  C    2.837172   1.883864   2.821183   3.158735   2.877469
    26  H    2.945889   2.362045   3.717333   4.101340   3.532546
    27  C    4.636511   4.139302   4.066040   3.462780   2.751344
    28  H    5.157070   4.439808   4.618007   4.280578   3.698269
    29  C    5.483070   5.379311   5.269951   4.390883   3.266629
    30  H    5.401707   5.535828   5.219283   4.126206   2.906880
    31  H    6.508540   6.252062   6.022253   5.135389   4.227052
    32  H    5.560920   5.632064   5.834690   5.065013   3.699585
    33  H    4.938552   4.239224   3.731302   3.055026   2.881458
    34  C    4.153189   2.719993   3.319880   3.855168   4.040334
    35  C    4.967000   3.569515   4.517361   5.200945   5.287013
    36  C    4.936361   3.404017   3.272396   3.698428   4.318640
    37  C    6.248219   4.710704   5.422486   6.158650   6.458597
    38  H    4.841430   3.711101   4.993941   5.677093   5.510614
    39  C    6.222175   4.583947   4.436828   4.955351   5.694423
    40  H    4.805087   3.436951   2.781042   2.922896   3.746072
    41  C    6.790004   5.134074   5.392161   6.059208   6.631933
    42  H    6.995338   5.524671   6.395385   7.181182   7.406174
    43  H    6.952725   5.329877   4.854662   5.265731   6.188675
    44  H    7.844781   6.160906   6.350020   7.030052   7.676374
    45  Br   5.253918   5.016978   6.094240   6.064039   4.990872
                   11         12         13         14         15
    11  C    0.000000
    12  C    1.397549   0.000000
    13  C    2.425202   1.390592   0.000000
    14  C    2.825236   2.425214   1.397397   0.000000
    15  H    3.404956   2.148424   1.084241   2.145654   0.000000
    16  H    3.909879   3.409978   2.163934   1.084673   2.481233
    17  H    1.084887   2.163570   3.409792   3.910119   4.302303
    18  H    2.145562   1.084194   2.148695   3.405072   2.474327
    19  H    6.266894   6.788840   6.241784   4.985014   6.972423
    20  H    5.010251   6.247997   6.766902   6.235965   7.798719
    21  H    7.368095   8.119684   7.883520   6.835065   8.689994
    22  H    6.874996   7.901480   8.095040   7.325722   9.030954
    23  C    3.923402   5.002477   5.231128   4.484065   6.255406
    24  H    4.822846   5.981372   6.229524   5.420438   7.267732
    25  C    4.398472   5.154092   4.958752   3.910272   5.876035
    26  H    5.399686   6.193255   5.949755   4.807056   6.848631
    27  C    4.122000   5.152627   5.578977   5.119893   6.543283
    28  H    4.993359   5.876968   6.132053   5.573160   7.025643
    29  C    4.860584   6.048522   6.714847   6.389827   7.706201
    30  H    4.441442   5.726562   6.556936   6.355977   7.572334
    31  H    5.405452   6.489392   7.213394   7.019675   8.140489
    32  H    5.714200   6.941274   7.522035   7.045862   8.537642
    33  H    3.421720   4.320580   4.826294   4.585984   5.739929
    34  C    4.850239   5.306830   4.939863   3.976151   5.688501
    35  C    6.230215   6.611085   6.096913   5.044472   6.736097
    36  C    4.336117   4.556977   4.228930   3.585920   4.872276
    37  C    7.018875   7.196631   6.588642   5.666849   7.056935
    38  H    6.836912   7.330822   6.823113   5.662037   7.510873
    39  C    5.408680   5.370329   4.908475   4.414959   5.303341
    40  H    3.347784   3.592955   3.488004   3.102241   4.216564
    41  C    6.671986   6.662585   6.074754   5.400769   6.419309
    42  H    8.082958   8.252983   7.590101   6.622682   8.014514
    43  H    5.446565   5.215071   4.812969   4.620261   5.057781
    44  H    7.542425   7.411325   6.782883   6.213437   6.993243
    45  Br   7.172612   8.153317   8.179599   7.227126   9.107473
                   16         17         18         19         20
    16  H    0.000000
    17  H    4.994764   0.000000
    18  H    4.302836   2.480107   0.000000
    19  H    4.858248   7.004560   7.828974   0.000000
    20  H    6.962161   4.905071   6.985502   4.994566   0.000000
    21  H    6.938079   7.838601   9.068172   2.482990   4.302734
    22  H    7.774968   7.003929   8.720073   4.303459   2.481457
    23  C    5.112329   4.224953   5.913225   5.033505   4.188731
    24  H    5.996343   5.018016   6.886725   5.022951   3.865027
    25  C    4.236803   5.017122   6.167865   4.247282   5.076473
    26  H    5.000601   5.979245   7.222468   3.977723   5.205996
    27  C    5.826622   4.209625   5.888544   6.531281   5.220158
    28  H    6.131236   5.182563   6.626578   6.841645   6.095255
    29  C    7.185482   4.614442   6.652394   7.457245   5.111739
    30  H    7.248869   4.007064   6.260314   7.478608   4.477838
    31  H    7.820117   5.078868   6.972646   8.476201   6.131296
    32  H    7.769569   5.514221   7.612226   7.399578   5.068495
    33  H    5.366848   3.520600   4.971764   6.874759   5.625612
    34  C    4.128163   5.545985   6.249124   5.288195   6.518973
    35  C    4.949439   6.944550   7.550078   5.649095   7.527746
    36  C    3.841930   5.034955   5.373145   6.232553   7.093947
    37  C    5.448835   7.754446   8.044724   6.825520   8.850594
    38  H    5.532785   7.527479   8.318710   5.274281   7.405541
    39  C    4.461612   6.105098   6.047936   7.312348   8.485470
    40  H    3.634181   4.009628   4.370885   6.349690   6.627254
    41  C    5.237093   7.394965   7.384826   7.577313   9.276290
    42  H    6.306218   8.824200   9.106244   7.335025   9.662654
    43  H    4.723039   6.093117   5.723816   8.126600   9.059894
    44  H    5.976816   8.257574   8.048881   8.550133  10.352006
    45  Br   7.531594   7.445421   9.065462   6.301033   6.284178
                   21         22         23         24         25
    21  H    0.000000
    22  H    2.473730   0.000000
    23  C    6.173805   5.852049   0.000000
    24  H    5.840995   5.386005   1.095426   0.000000
    25  C    5.924690   6.238608   1.556718   2.142624   0.000000
    26  H    5.565934   6.046087   2.133583   2.168150   1.095664
    27  C    7.681054   7.166135   1.529327   2.146838   2.634580
    28  H    8.163949   7.864542   2.102000   2.553585   2.685808
    29  C    8.196443   7.250233   2.535083   2.607329   3.936540
    30  H    7.992583   6.789648   2.862658   2.942554   4.390214
    31  H    9.285471   8.320934   3.474278   3.631351   4.742337
    32  H    7.977010   7.015879   2.760902   2.389644   4.091970
    33  H    8.153393   7.663590   2.178871   3.053649   3.037964
    34  C    7.243754   7.723711   2.651910   3.370907   1.509173
    35  C    7.707259   8.464425   3.746250   4.195718   2.481773
    36  C    8.206948   8.545487   3.260968   4.205527   2.564323
    37  C    8.996483   9.830617   4.948930   5.475603   3.775259
    38  H    7.225882   8.098288   3.926123   4.105698   2.651270
    39  C    9.425735   9.899831   4.594889   5.485600   3.830308
    40  H    8.164821   8.272591   3.093814   4.156430   2.812753
    41  C    9.783630  10.482475   5.296479   6.020714   4.304636
    42  H    9.507584  10.486629   5.833889   6.236591   4.627286
    43  H   10.220550  10.601266   5.293147   6.252804   4.707001
    44  H   10.805516  11.558852   6.356909   7.078158   5.389990
    45  Br   7.314276   7.305913   3.277939   2.694218   3.331888
                   26         27         28         29         30
    26  H    0.000000
    27  C    3.278584   0.000000
    28  H    3.156254   1.092423   0.000000
    29  C    4.372048   1.524808   2.145488   0.000000
    30  H    4.893706   2.197088   3.081179   1.095835   0.000000
    31  H    5.214958   2.153369   2.468542   1.093124   1.764124
    32  H    4.250645   2.161090   2.476356   1.094498   1.778940
    33  H    3.914219   1.094845   1.766267   2.173639   2.559251
    34  C    2.124059   3.009389   2.651182   4.487959   5.125237
    35  C    2.502651   4.091216   3.454231   5.458312   6.225234
    36  C    3.428263   3.140267   2.892881   4.639163   5.206946
    37  C    3.892904   5.009815   4.252485   6.374551   7.201122
    38  H    2.200650   4.498948   3.872677   5.728033   6.496550
    39  C    4.543735   4.273372   3.816098   5.694237   6.346273
    40  H    3.845801   2.863952   2.973099   4.286577   4.668313
    41  C    4.729451   5.086503   4.405161   6.477837   7.254978
    42  H    4.542734   5.930305   5.099128   7.223814   8.099278
    43  H    5.515437   4.795648   4.443195   6.129629   6.706614
    44  H    5.788817   6.048405   5.328154   7.389051   8.187653
    45  Br   2.702515   3.554347   2.996498   3.936814   4.780339
                   31         32         33         34         35
    31  H    0.000000
    32  H    1.770698   0.000000
    33  H    2.498843   3.076482   0.000000
    34  C    5.018905   4.777678   3.129216   0.000000
    35  C    5.922563   5.554289   4.360088   1.399188   0.000000
    36  C    4.965478   5.202995   2.777079   1.399261   2.413822
    37  C    6.652641   6.550003   5.104035   2.420962   1.391046
    38  H    6.288403   5.623978   4.976506   2.151706   1.085691
    39  C    5.823289   6.260022   3.845745   2.421281   2.785379
    40  H    4.612480   5.023930   2.192219   2.166868   3.405493
    41  C    6.609060   6.861745   4.894158   2.797556   2.413010
    42  H    7.482654   7.290726   6.111304   3.400927   2.145700
    43  H    6.130073   6.823331   4.158136   3.401237   3.870584
    44  H    7.417002   7.788416   5.799857   3.883077   3.396680
    45  Br   4.512592   3.282920   4.560540   3.782085   3.708045
                   36         37         38         39         40
    36  C    0.000000
    37  C    2.785511   0.000000
    38  H    3.396535   2.152094   0.000000
    39  C    1.391645   2.412312   3.870936   0.000000
    40  H    1.084513   3.869814   4.304270   2.135873   0.000000
    41  C    2.413213   1.393880   3.397817   1.393524   3.386803
    42  H    3.870637   1.085171   2.472717   3.398123   4.954940
    43  H    2.146101   3.398340   4.956111   1.085223   2.448130
    44  H    3.396886   2.153529   4.294562   2.153122   4.279557
    45  Br   4.883308   4.753727   3.231048   5.721220   5.356757
                   41         42         43         44         45
    41  C    0.000000
    42  H    2.155595   0.000000
    43  H    2.155488   4.298917   0.000000
    44  H    1.085537   2.485257   2.485055   0.000000
    45  Br   5.665593   5.119803   6.654985   6.571325   0.000000
 Stoichiometry    C22H20BrS2(1+)
 Framework group  C1[X(C22H20BrS2)]
 Deg. of freedom   129
 Full point group                 C1      NOp   1
 Largest Abelian subgroup         C1      NOp   1
 Largest concise Abelian subgroup C1      NOp   1
                         Standard orientation:                         
 ---------------------------------------------------------------------
 Center     Atomic      Atomic             Coordinates (Angstroms)
 Number     Number       Type             X           Y           Z
 ---------------------------------------------------------------------
      1          6           0        2.468869   -1.673429   -2.305303
      2          6           0        3.309838   -2.757395   -2.039366
      3          6           0        3.617602   -3.117737   -0.732135
      4          6           0        3.095792   -2.404731    0.350615
      5          6           0        2.266595   -1.328435    0.083343
      6          6           0        1.955084   -0.967512   -1.229550
      7         16           0        0.851963    0.403547   -1.488783
      8          6           0        1.575970    1.628200   -0.421357
      9          6           0        1.847838    1.268755    0.902087
     10         16           0        1.523691   -0.405286    1.409906
     11          6           0        2.328687    2.199552    1.808894
     12          6           0        2.536491    3.507603    1.362844
     13          6           0        2.276227    3.861515    0.043467
     14          6           0        1.787174    2.922112   -0.868162
     15          1           0        2.447967    4.879379   -0.288253
     16          1           0        1.570793    3.202803   -1.893300
     17          1           0        2.539871    1.923631    2.836634
     18          1           0        2.911609    4.249191    2.059127
     19          1           0        2.226851   -1.393127   -3.324940
     20          1           0        3.332276   -2.689504    1.370071
     21          1           0        3.724692   -3.320039   -2.868084
     22          1           0        4.270794   -3.962050   -0.542372
     23          6           0       -0.280223   -0.607661    0.968520
     24          1           0       -0.380650   -1.698417    0.957323
     25          6           0       -0.640817   -0.116254   -0.463912
     26          1           0       -0.982137   -1.004653   -1.006801
     27          6           0       -1.108790   -0.052739    2.127994
     28          1           0       -2.138526   -0.031057    1.763906
     29          6           0       -1.038012   -0.942243    3.364445
     30          1           0       -0.031205   -0.997038    3.793619
     31          1           0       -1.702035   -0.547731    4.137979
     32          1           0       -1.368445   -1.956133    3.117934
     33          1           0       -0.817808    0.975658    2.365510
     34          6           0       -1.670684    0.971909   -0.645234
     35          6           0       -2.702135    0.727531   -1.558534
     36          6           0       -1.615873    2.207982    0.008258
     37          6           0       -3.665792    1.699249   -1.807807
     38          1           0       -2.759573   -0.237273   -2.053083
     39          6           0       -2.576253    3.182027   -0.247832
     40          1           0       -0.829763    2.427004    0.722563
     41          6           0       -3.606161    2.927433   -1.151370
     42          1           0       -4.467530    1.491690   -2.509044
     43          1           0       -2.523688    4.135138    0.268429
     44          1           0       -4.361143    3.683625   -1.342594
     45         35           0       -2.846896   -2.511933    0.239942
 ---------------------------------------------------------------------
 Rotational constants (GHZ):           0.1930269           0.1613884           0.1193809
 Standard basis: 6-31+G(d,p) (6D, 7F)
 There are   598 symmetry adapted cartesian basis functions of A   symmetry.
 There are   598 symmetry adapted basis functions of A   symmetry.
   598 basis functions,  1043 primitive gaussians,   598 cartesian basis functions
   109 alpha electrons      109 beta electrons
       nuclear repulsion energy      3078.3508005499 Hartrees.
 NAtoms=   45 NActive=   45 NUniq=   45 SFac= 1.00D+00 NAtFMM=   60 NAOKFM=F Big=F
 Integral buffers will be    131072 words long.
 Raffenetti 2 integral format.
 Two-electron integral symmetry is turned on.
 Nuclear repulsion after empirical dispersion term =     3078.3076119395 Hartrees.
 ------------------------------------------------------------------------------
 Polarizable Continuum Model (PCM)
 =================================
 Model                : PCM.
 Atomic radii         : SMD-Coulomb.
 Polarization charges : Total charges.
 Charge compensation  : None.
 Solution method      : Matrix inversion.
 Cavity type          : VdW (van der Waals Surface) (Alpha=1.000).
 Cavity algorithm     : GePol (No added spheres)
                        Default sphere list used, NSphG=   45.
                        Lebedev-Laikov grids with approx.  5.0 points / Ang**2.
                        Smoothing algorithm: York/Karplus (Gamma=1.0000).
                        Polarization charges: spherical gaussians, with
                                              point-specific exponents (IZeta= 3).
                        Self-potential: point-specific (ISelfS= 7).
                        Self-field    : sphere-specific E.n sum rule (ISelfD= 2).
 1st derivatives      : Analytical E(r).r(x)/FMM algorithm (CHGder, D1EAlg=3).
                        Cavity 1st derivative terms included.
 Solvent              : Dichloromethane, Eps=   8.930000 Eps(inf)=   2.028346
 ------------------------------------------------------------------------------
 ------------------------------------------------------------------------------
 Atomic radii for non-electrostatic terms: SMD-CDS.
 ------------------------------------------------------------------------------
 Nuclear repulsion after PCM non-electrostatic terms =     3078.2917565349 Hartrees.
 One-electron integrals computed using PRISM.
 NBasis=   598 RedAO= T EigKep=  1.09D-06  NBF=   598
 NBsUse=   594 1.00D-06 EigRej=  8.29D-07 NBFU=   594
 Initial guess from the checkpoint file:  "/home/osl/gaussian/scratch/Gau-1293210.chk"
 B after Tr=     0.000000    0.000000    0.000000
         Rot=    0.999739    0.005050   -0.002075    0.022198 Ang=   2.62 deg.
 ExpMin= 3.50D-02 ExpMax= 5.74D+05 ExpMxC= 5.74D+03 IAcc=3 IRadAn=         5 AccDes= 0.00D+00
 Harris functional with IExCor= 4639 and IRadAn=       5 diagonalized for initial guess.
 HarFok:  IExCor= 4639 AccDes= 0.00D+00 IRadAn=         5 IDoV= 1 UseB2=F ITyADJ=14
 ICtDFT=  3500011 ScaDFX=  1.000000  1.000000  1.000000  1.000000
 FoFCou: FMM=F IPFlag=           0 FMFlag=      100000 FMFlg1=           0
         NFxFlg=           0 DoJE=T BraDBF=F KetDBF=T FulRan=T
         wScrn=  0.000000 ICntrl=       500 IOpCl=  0 I1Cent=   200000004 NGrid=           0
         NMat0=    1 NMatS0=      1 NMatT0=    0 NMatD0=    1 NMtDS0=    0 NMtDT0=    0
 Petite list used in FoFCou.
 Requested convergence on RMS density matrix=1.00D-08 within 128 cycles.
 Requested convergence on MAX density matrix=1.00D-06.
 Requested convergence on             energy=1.00D-06.
 No special actions if energy rises.
 Inv3:  Mode=1 IEnd=    33567075.
 Iteration    1 A*A^-1 deviation from unit magnitude is 3.33D-15 for    182.
 Iteration    1 A*A^-1 deviation from orthogonality  is 2.04D-15 for   1259    741.
 Iteration    1 A^-1*A deviation from unit magnitude is 3.33D-15 for     75.
 Iteration    1 A^-1*A deviation from orthogonality  is 2.11D-15 for   2756   1518.
 Error on total polarization charges =  0.05167
 SCF Done:  E(RwB97XD) =  -4218.05981757     A.U. after   18 cycles
            NFock= 18  Conv=0.44D-08     -V/T= 2.0064
 SMD-CDS (non-electrostatic) energy       (kcal/mol) =      -9.95
 (included in total energy above)
 D1PCM: PCM CHGder 1st derivatives, ID1Alg=3 FixD1E=F DoIter=F DoCFld=F I1PDM=0.
 Calling FoFJK, ICntrl=      2127 FMM=F ISym2X=0 I1Cent= 0 IOpClX= 0 NMat=1 NMatS=1 NMatT=0.
 ***** Axes restored to original set *****
 -------------------------------------------------------------------
 Center     Atomic                   Forces (Hartrees/Bohr)
 Number     Number              X              Y              Z
 -------------------------------------------------------------------
      1        6          -0.000090204   -0.000061707   -0.000022734
      2        6           0.000044189    0.000035115   -0.000069248
      3        6           0.000057912   -0.000028902   -0.000075654
      4        6           0.000146146    0.000042041    0.000086261
      5        6           0.000074683    0.000066225    0.000168842
      6        6          -0.000128329   -0.000155572    0.000034546
      7       16          -0.000027121    0.000257784    0.000158226
      8        6          -0.000378033   -0.000155796    0.000350978
      9        6           0.000408215   -0.000237820   -0.000050757
     10       16           0.000020560    0.000625337   -0.000548582
     11        6           0.000068858   -0.000047259    0.000036783
     12        6           0.000080903   -0.000015982   -0.000103841
     13        6          -0.000195728   -0.000039305   -0.000117236
     14        6           0.000102531   -0.000030618   -0.000039971
     15        1          -0.000019489    0.000039913    0.000020419
     16        1          -0.000100887   -0.000104634   -0.000165264
     17        1          -0.000080295   -0.000140362    0.000027900
     18        1           0.000013274    0.000040944    0.000058339
     19        1           0.000158021   -0.000070852    0.000036358
     20        1           0.000141839    0.000096366    0.000439325
     21        1          -0.000040708   -0.000045275   -0.000021373
     22        1          -0.000015295   -0.000005124    0.000019877
     23        6          -0.000396433    0.000222695   -0.000094002
     24        1          -0.000277251   -0.000096778   -0.000010657
     25        6          -0.000371759   -0.000336107   -0.000144360
     26        1           0.000259558    0.000034478   -0.000089211
     27        6           0.000351663   -0.000290495   -0.000011852
     28        1           0.000043549    0.000270101    0.000163939
     29        6          -0.000018388   -0.000192803    0.000229452
     30        1          -0.000039022    0.000105540    0.000032010
     31        1          -0.000010973    0.000040750    0.000022075
     32        1          -0.000042289    0.000069496   -0.000012443
     33        1          -0.000554763    0.000458413   -0.000062293
     34        6          -0.000086267    0.000034273   -0.000172947
     35        6           0.000040892    0.000178397   -0.000035521
     36        6           0.000643847   -0.000237834    0.000100399
     37        6          -0.000097786    0.000075743   -0.000022482
     38        1          -0.000181748    0.000295232   -0.000096521
     39        6          -0.000097592   -0.000030965    0.000038900
     40        1           0.000083058   -0.000473525   -0.000033745
     41        6          -0.000027735    0.000007897   -0.000032716
     42        1          -0.000004188   -0.000000384   -0.000020980
     43        1           0.000051588    0.000020620   -0.000010854
     44        1          -0.000008655    0.000021130    0.000021131
     45       35           0.000499650   -0.000240389    0.000019485
 -------------------------------------------------------------------
 Cartesian Forces:  Max     0.000643847 RMS     0.000187174

 GradGradGradGradGradGradGradGradGradGradGradGradGradGradGradGradGradGrad
 Berny optimization.
 Using GEDIIS/GDIIS optimizer.
 FormGI is forming the generalized inverse of G from B-inverse, IUseBI=4.
 Internal  Forces:  Max     0.002985511 RMS     0.000329595
 Search for a local minimum.
 Step number   3 out of a maximum of  270
 All quantities printed in internal units (Hartrees-Bohrs-Radians)
 Mixed Optimization -- En-DIIS/RFO-DIIS
 Swapping is turned off.
 Update second derivatives using D2CorX and points    1    2    3
 DE= -2.25D-04 DEPred=-2.06D-04 R= 1.09D+00
 TightC=F SS=  1.41D+00  RLast= 2.91D-01 DXNew= 8.4853D-01 8.7398D-01
 Trust test= 1.09D+00 RLast= 2.91D-01 DXMaxT set to 8.49D-01
 ITU=  1  1  0
     Eigenvalues ---    0.00216   0.00353   0.00497   0.00841   0.01045
     Eigenvalues ---    0.01141   0.01266   0.01438   0.01540   0.01642
     Eigenvalues ---    0.01703   0.01715   0.01814   0.01829   0.01843
     Eigenvalues ---    0.01851   0.02044   0.02134   0.02161   0.02230
     Eigenvalues ---    0.02340   0.02367   0.02420   0.02499   0.02613
     Eigenvalues ---    0.02650   0.02680   0.02725   0.02756   0.02819
     Eigenvalues ---    0.02905   0.02958   0.02992   0.03022   0.03164
     Eigenvalues ---    0.03185   0.03544   0.03804   0.04226   0.04510
     Eigenvalues ---    0.04691   0.04773   0.06059   0.06120   0.07281
     Eigenvalues ---    0.07874   0.08254   0.09027   0.10022   0.10686
     Eigenvalues ---    0.10871   0.11086   0.11112   0.11281   0.11572
     Eigenvalues ---    0.11752   0.11803   0.12156   0.12262   0.12362
     Eigenvalues ---    0.12378   0.12478   0.12612   0.12647   0.12814
     Eigenvalues ---    0.13302   0.14052   0.14383   0.14936   0.15197
     Eigenvalues ---    0.16365   0.16524   0.16739   0.17707   0.17930
     Eigenvalues ---    0.18513   0.19214   0.19330   0.19355   0.19428
     Eigenvalues ---    0.19702   0.20541   0.21650   0.21982   0.22791
     Eigenvalues ---    0.23403   0.24717   0.26925   0.27775   0.28585
     Eigenvalues ---    0.28889   0.29501   0.30744   0.32485   0.33890
     Eigenvalues ---    0.33972   0.34254   0.34690   0.35010   0.35456
     Eigenvalues ---    0.35776   0.36470   0.36615   0.36684   0.36754
     Eigenvalues ---    0.36866   0.36944   0.36964   0.37072   0.37111
     Eigenvalues ---    0.37144   0.37277   0.37280   0.37388   0.40107
     Eigenvalues ---    0.40958   0.42728   0.42861   0.42998   0.46120
     Eigenvalues ---    0.47396   0.48162   0.48344   0.48414   0.48485
     Eigenvalues ---    0.50702   0.52089   0.52256   0.52419
 En-DIIS/RFO-DIIS/Sim-DIIS IScMMF=       -3 using points:     3    2
 RFO step:  Lambda=-1.58626701D-04.
 DidBck=F Rises=F RFO-DIIS coefs:    1.11847   -0.11847
 Iteration  1 RMS(Cart)=  0.01773165 RMS(Int)=  0.00012868
 Iteration  2 RMS(Cart)=  0.00015160 RMS(Int)=  0.00002100
 Iteration  3 RMS(Cart)=  0.00000002 RMS(Int)=  0.00002100
 Variable       Old X    -DE/DX   Delta X   Delta X   Delta X     New X
                                 (Linear)    (Quad)   (Total)
    R1        2.64084   0.00003   0.00002   0.00018   0.00020   2.64104
    R2        2.61817   0.00010   0.00003   0.00009   0.00011   2.61828
    R3        2.04998  -0.00007  -0.00006  -0.00013  -0.00019   2.04980
    R4        2.62762   0.00016  -0.00006   0.00022   0.00017   2.62778
    R5        2.04880   0.00003   0.00002   0.00007   0.00009   2.04889
    R6        2.64090   0.00020  -0.00001   0.00031   0.00030   2.64119
    R7        2.04888  -0.00001   0.00000  -0.00003  -0.00002   2.04886
    R8        2.61672   0.00015  -0.00002   0.00020   0.00018   2.61690
    R9        2.04956   0.00040  -0.00002   0.00096   0.00094   2.05049
   R10        2.63953   0.00021   0.00001   0.00021   0.00022   2.63975
   R11        3.36131  -0.00016   0.00003  -0.00166  -0.00163   3.35968
   R12        3.36131   0.00031   0.00024   0.00134   0.00159   3.36290
   R13        3.36104  -0.00028   0.00030  -0.00052  -0.00021   3.36083
   R14        3.55999  -0.00030  -0.00001   0.00044   0.00042   3.56040
   R15        2.64198  -0.00029   0.00014  -0.00034  -0.00018   2.64180
   R16        2.61742  -0.00012   0.00005  -0.00010  -0.00005   2.61738
   R17        3.36210  -0.00056   0.00009  -0.00226  -0.00216   3.35995
   R18        2.61841  -0.00018  -0.00002  -0.00027  -0.00028   2.61813
   R19        3.53024   0.00035  -0.00058   0.00316   0.00258   3.53282
   R20        2.64098   0.00008  -0.00005   0.00013   0.00009   2.64107
   R21        2.05014   0.00005   0.00005   0.00019   0.00024   2.05038
   R22        2.62784   0.00016  -0.00001   0.00037   0.00036   2.62820
   R23        2.04883   0.00007   0.00001   0.00019   0.00020   2.04903
   R24        2.64070   0.00001   0.00005   0.00005   0.00010   2.64080
   R25        2.04892   0.00003   0.00003   0.00011   0.00014   2.04906
   R26        2.04974   0.00014   0.00002   0.00042   0.00044   2.05017
   R27        2.07006   0.00009  -0.00017   0.00027   0.00013   2.07018
   R28        2.94177  -0.00030   0.00004   0.00000  -0.00002   2.94175
   R29        2.89001   0.00048  -0.00025   0.00037   0.00012   2.89013
   R30        5.09133  -0.00036   0.00384  -0.02328  -0.01940   5.07194
   R31        2.07051   0.00011   0.00003   0.00020   0.00018   2.07069
   R32        2.85192  -0.00023   0.00000   0.00000   0.00000   2.85192
   R33        5.10701   0.00021   0.00999  -0.02123  -0.01126   5.09575
   R34        2.06438  -0.00013   0.00016   0.00010   0.00026   2.06464
   R35        2.88147   0.00021  -0.00004   0.00042   0.00038   2.88185
   R36        2.06896   0.00036  -0.00007   0.00049   0.00042   2.06938
   R37        2.07083  -0.00001  -0.00010  -0.00018  -0.00028   2.07055
   R38        2.06570   0.00002  -0.00002   0.00002   0.00000   2.06571
   R39        2.06830  -0.00004   0.00009  -0.00010  -0.00001   2.06829
   R40        2.64408   0.00013  -0.00003  -0.00028  -0.00031   2.64378
   R41        2.64422  -0.00065  -0.00016  -0.00018  -0.00033   2.64389
   R42        2.62870   0.00030  -0.00004   0.00060   0.00056   2.62926
   R43        2.05166  -0.00024   0.00005  -0.00061  -0.00056   2.05110
   R44        2.62983  -0.00007  -0.00003  -0.00039  -0.00042   2.62941
   R45        2.04943  -0.00009  -0.00011  -0.00099  -0.00110   2.04833
   R46        2.63405   0.00012  -0.00001  -0.00027  -0.00028   2.63377
   R47        2.05068   0.00001   0.00000   0.00001   0.00001   2.05069
   R48        2.63338  -0.00003   0.00002  -0.00008  -0.00006   2.63332
   R49        2.05077   0.00002  -0.00001   0.00003   0.00002   2.05079
   R50        2.05137   0.00002  -0.00001   0.00001   0.00000   2.05137
    A1        2.06078   0.00002   0.00006  -0.00008  -0.00002   2.06076
    A2        2.11011  -0.00014  -0.00010  -0.00064  -0.00075   2.10936
    A3        2.11230   0.00012   0.00004   0.00072   0.00076   2.11306
    A4        2.10961   0.00007   0.00001   0.00043   0.00044   2.11004
    A5        2.07984  -0.00008  -0.00007  -0.00052  -0.00058   2.07926
    A6        2.09374   0.00001   0.00006   0.00008   0.00014   2.09388
    A7        2.11009   0.00003  -0.00004   0.00006   0.00002   2.11011
    A8        2.09405  -0.00003   0.00008  -0.00020  -0.00012   2.09392
    A9        2.07905  -0.00001  -0.00004   0.00014   0.00010   2.07915
   A10        2.06078  -0.00019   0.00004  -0.00096  -0.00092   2.05986
   A11        2.10933   0.00021  -0.00013   0.00165   0.00152   2.11085
   A12        2.11307  -0.00001   0.00009  -0.00069  -0.00059   2.11247
   A13        2.11276   0.00019   0.00004   0.00127   0.00131   2.11407
   A14        2.10546  -0.00014  -0.00030  -0.00017  -0.00047   2.10500
   A15        2.06434  -0.00005   0.00029  -0.00104  -0.00076   2.06358
   A16        2.11234  -0.00012  -0.00010  -0.00072  -0.00083   2.11151
   A17        2.10547   0.00026   0.00020   0.00066   0.00085   2.10632
   A18        2.06516  -0.00014  -0.00010   0.00021   0.00010   2.06526
   A19        1.76280  -0.00005  -0.00048   0.00056   0.00009   1.76289
   A20        1.77160  -0.00002  -0.00031   0.00217   0.00186   1.77346
   A21        1.75794  -0.00004   0.00048  -0.00169  -0.00123   1.75671
   A22        2.06037   0.00015  -0.00019   0.00072   0.00052   2.06089
   A23        2.10796  -0.00029   0.00035  -0.00118  -0.00083   2.10713
   A24        2.11284   0.00013  -0.00007   0.00054   0.00047   2.11331
   A25        2.06766  -0.00002   0.00028  -0.00081  -0.00054   2.06712
   A26        2.11097   0.00011   0.00000   0.00023   0.00022   2.11120
   A27        2.10424  -0.00010  -0.00023   0.00051   0.00027   2.10452
   A28        1.77151   0.00005   0.00013  -0.00145  -0.00133   1.77018
   A29        1.74251   0.00009  -0.00018   0.00116   0.00098   1.74349
   A30        1.78280   0.00006  -0.00017   0.00167   0.00148   1.78428
   A31        2.06175  -0.00010   0.00007  -0.00049  -0.00042   2.06133
   A32        2.11376  -0.00011  -0.00004  -0.00114  -0.00118   2.11258
   A33        2.10767   0.00021  -0.00003   0.00163   0.00160   2.10927
   A34        2.10970  -0.00001  -0.00005   0.00023   0.00018   2.10988
   A35        2.07907  -0.00004  -0.00006  -0.00028  -0.00034   2.07873
   A36        2.09439   0.00004   0.00011   0.00006   0.00016   2.09455
   A37        2.10991  -0.00004   0.00005   0.00010   0.00016   2.11007
   A38        2.09388  -0.00003  -0.00003  -0.00057  -0.00060   2.09328
   A39        2.07938   0.00007  -0.00002   0.00047   0.00044   2.07982
   A40        2.06113  -0.00010   0.00000  -0.00061  -0.00061   2.06052
   A41        2.11321  -0.00010   0.00015  -0.00065  -0.00050   2.11270
   A42        2.10880   0.00019  -0.00014   0.00125   0.00110   2.10990
   A43        1.77094  -0.00009   0.00013   0.00026   0.00043   1.77137
   A44        1.98984  -0.00019  -0.00002   0.00101   0.00099   1.99083
   A45        1.88044   0.00022   0.00080   0.00048   0.00128   1.88172
   A46        1.85843   0.00003   0.00011  -0.00172  -0.00165   1.85677
   A47        1.89588   0.00026  -0.00054  -0.00127  -0.00180   1.89408
   A48        2.04608  -0.00020  -0.00047   0.00094   0.00048   2.04655
   A49        1.96850   0.00050   0.00362   0.01201   0.01552   1.98402
   A50        1.98684   0.00019   0.00039  -0.00263  -0.00224   1.98460
   A51        1.77319  -0.00028   0.00021   0.00038   0.00063   1.77382
   A52        1.85087   0.00008   0.00139   0.00033   0.00170   1.85258
   A53        1.84641   0.00010  -0.00023   0.00064   0.00032   1.84672
   A54        2.09005  -0.00100  -0.00055  -0.00280  -0.00335   2.08670
   A55        1.88864   0.00108  -0.00124   0.00508   0.00388   1.89253
   A56        2.02483   0.00029   0.00126   0.01462   0.01570   2.04054
   A57        1.83922  -0.00002  -0.00102  -0.00077  -0.00179   1.83743
   A58        1.95839   0.00018  -0.00014   0.00164   0.00149   1.95988
   A59        1.94047   0.00007   0.00038   0.00305   0.00343   1.94391
   A60        1.90243  -0.00003  -0.00040  -0.00039  -0.00079   1.90164
   A61        1.87988  -0.00021   0.00087  -0.00298  -0.00210   1.87777
   A62        1.93874  -0.00002   0.00027  -0.00083  -0.00057   1.93818
   A63        1.97077  -0.00003   0.00022  -0.00040  -0.00018   1.97059
   A64        1.91249  -0.00001  -0.00009  -0.00073  -0.00082   1.91167
   A65        1.92170  -0.00004   0.00026   0.00059   0.00086   1.92255
   A66        1.87445  -0.00001  -0.00002  -0.00018  -0.00020   1.87425
   A67        1.89575   0.00008  -0.00001   0.00076   0.00075   1.89650
   A68        1.88632   0.00002  -0.00040  -0.00005  -0.00045   1.88587
   A69        2.04378   0.00285  -0.00028   0.00557   0.00527   2.04905
   A70        2.15808  -0.00299   0.00036  -0.00415  -0.00381   2.15427
   A71        2.08060   0.00013   0.00006  -0.00127  -0.00123   2.07938
   A72        2.10093  -0.00029   0.00001   0.00013   0.00014   2.10107
   A73        2.08466   0.00041  -0.00035   0.00269   0.00234   2.08700
   A74        2.09728  -0.00013   0.00033  -0.00276  -0.00243   2.09484
   A75        2.10055   0.00027   0.00001   0.00150   0.00151   2.10206
   A76        2.11110  -0.00059  -0.00018  -0.00107  -0.00125   2.10985
   A77        2.07153   0.00032   0.00017  -0.00042  -0.00026   2.07127
   A78        2.09611   0.00006  -0.00008   0.00065   0.00058   2.09668
   A79        2.08749  -0.00001   0.00005  -0.00038  -0.00033   2.08715
   A80        2.09955  -0.00005   0.00003  -0.00027  -0.00024   2.09931
   A81        2.09610  -0.00012  -0.00007  -0.00035  -0.00042   2.09568
   A82        2.08719   0.00001   0.00011  -0.00042  -0.00032   2.08687
   A83        2.09983   0.00011  -0.00005   0.00077   0.00073   2.10056
   A84        2.09203  -0.00005   0.00007  -0.00066  -0.00059   2.09144
   A85        2.09565   0.00008  -0.00003   0.00065   0.00061   2.09626
   A86        2.09551  -0.00003  -0.00004   0.00001  -0.00002   2.09549
   A87        0.82685   0.00001  -0.00129   0.00356   0.00222   0.82907
    D1        0.00323  -0.00005   0.00061  -0.00219  -0.00158   0.00165
    D2       -3.13777  -0.00003   0.00030  -0.00126  -0.00097  -3.13873
    D3       -3.13942  -0.00008   0.00078  -0.00419  -0.00341   3.14035
    D4        0.00276  -0.00006   0.00047  -0.00327  -0.00280  -0.00003
    D5       -0.00114   0.00001   0.00046   0.00008   0.00054  -0.00060
    D6       -3.12010  -0.00009   0.00062  -0.00828  -0.00766  -3.12776
    D7        3.14152   0.00003   0.00029   0.00209   0.00238  -3.13929
    D8        0.02256  -0.00006   0.00045  -0.00627  -0.00582   0.01673
    D9       -0.00149   0.00003  -0.00096   0.00195   0.00099  -0.00050
   D10        3.14037   0.00003  -0.00063   0.00188   0.00125  -3.14156
   D11        3.13950   0.00001  -0.00065   0.00102   0.00037   3.13987
   D12       -0.00182   0.00001  -0.00032   0.00095   0.00064  -0.00118
   D13       -0.00237   0.00004   0.00021   0.00045   0.00067  -0.00171
   D14        3.13613   0.00006   0.00030   0.00165   0.00194   3.13807
   D15        3.13895   0.00003  -0.00011   0.00051   0.00040   3.13935
   D16       -0.00573   0.00005  -0.00003   0.00171   0.00168  -0.00405
   D17        0.00448  -0.00008   0.00086  -0.00256  -0.00171   0.00277
   D18        3.10752  -0.00005   0.00172  -0.00071   0.00100   3.10852
   D19       -3.13402  -0.00010   0.00078  -0.00376  -0.00299  -3.13701
   D20       -0.03098  -0.00007   0.00164  -0.00191  -0.00028  -0.03126
   D21       -0.00277   0.00006  -0.00122   0.00233   0.00112  -0.00165
   D22        3.11670   0.00016  -0.00137   0.01052   0.00914   3.12584
   D23       -3.10670   0.00003  -0.00204   0.00051  -0.00153  -3.10823
   D24        0.01277   0.00013  -0.00220   0.00869   0.00649   0.01926
   D25        2.32246  -0.00020   0.00081  -0.00997  -0.00915   2.31331
   D26       -2.13392  -0.00010   0.00061  -0.00826  -0.00766  -2.14159
   D27       -0.85664  -0.00016   0.00164  -0.00812  -0.00648  -0.86311
   D28        0.97017  -0.00006   0.00145  -0.00642  -0.00499   0.96518
   D29       -2.30937  -0.00010   0.00155   0.00169   0.00324  -2.30613
   D30        2.16787  -0.00003   0.00125   0.00278   0.00405   2.17192
   D31        0.85426  -0.00019   0.00171  -0.00644  -0.00474   0.84953
   D32       -0.95169  -0.00013   0.00140  -0.00535  -0.00393  -0.95561
   D33       -0.88822   0.00005  -0.00062   0.00358   0.00296  -0.88526
   D34        2.32079   0.00005  -0.00199   0.00221   0.00022   2.32101
   D35        0.92866   0.00001  -0.00094   0.00557   0.00462   0.93329
   D36       -2.14551   0.00000  -0.00231   0.00420   0.00188  -2.14363
   D37        0.83485   0.00009   0.00116  -0.00600  -0.00486   0.82999
   D38       -1.14134   0.00005   0.00116  -0.00588  -0.00466  -1.14600
   D39       -3.11385  -0.00105   0.00195  -0.01171  -0.00976  -3.12361
   D40       -0.97496   0.00016   0.00161  -0.00670  -0.00509  -0.98005
   D41       -2.95115   0.00012   0.00161  -0.00657  -0.00489  -2.95604
   D42        1.35953  -0.00098   0.00240  -0.01240  -0.00999   1.34954
   D43        0.04875  -0.00010   0.00038  -0.00391  -0.00353   0.04522
   D44       -3.06643   0.00001  -0.00102  -0.00059  -0.00161  -3.06804
   D45        3.12273  -0.00011   0.00177  -0.00261  -0.00083   3.12190
   D46        0.00755   0.00000   0.00038   0.00072   0.00109   0.00864
   D47        3.06839  -0.00002   0.00132   0.00034   0.00166   3.07005
   D48       -0.06304   0.00004   0.00109   0.00187   0.00297  -0.06007
   D49       -0.00375  -0.00002  -0.00008  -0.00108  -0.00116  -0.00491
   D50       -3.13517   0.00003  -0.00031   0.00046   0.00014  -3.13503
   D51        0.82210   0.00023  -0.00061   0.00563   0.00501   0.82711
   D52       -0.97272   0.00010  -0.00041   0.00437   0.00396  -0.96877
   D53       -2.34580   0.00012   0.00079   0.00231   0.00309  -2.34270
   D54        2.14257  -0.00001   0.00099   0.00105   0.00204   2.14460
   D55       -0.00183  -0.00001  -0.00025  -0.00069  -0.00095  -0.00278
   D56        3.14084  -0.00005  -0.00015  -0.00207  -0.00222   3.13862
   D57       -3.11646   0.00010  -0.00169   0.00273   0.00103  -3.11543
   D58        0.02621   0.00005  -0.00159   0.00135  -0.00024   0.02598
   D59        1.00202  -0.00018   0.00134  -0.00672  -0.00541   0.99661
   D60       -0.98820  -0.00008   0.00114  -0.00528  -0.00413  -0.99233
   D61        2.99206   0.00015   0.00109  -0.00784  -0.00675   2.98531
   D62        2.81962  -0.00009   0.00138  -0.00754  -0.00619   2.81343
   D63        0.82940   0.00001   0.00119  -0.00610  -0.00492   0.82448
   D64       -1.47352   0.00025   0.00113  -0.00866  -0.00754  -1.48106
   D65       -0.00750   0.00004  -0.00015   0.00109   0.00094  -0.00656
   D66        3.14074  -0.00002   0.00008   0.00004   0.00011   3.14085
   D67        3.13301   0.00008  -0.00025   0.00246   0.00221   3.13522
   D68       -0.00193   0.00003  -0.00002   0.00141   0.00138  -0.00055
   D69        0.01140  -0.00006   0.00044  -0.00151  -0.00107   0.01033
   D70       -3.13561  -0.00004   0.00035  -0.00129  -0.00094  -3.13655
   D71       -3.13690  -0.00001   0.00021  -0.00045  -0.00024  -3.13714
   D72       -0.00072   0.00001   0.00013  -0.00023  -0.00010  -0.00083
   D73       -0.00560   0.00005  -0.00032   0.00147   0.00115  -0.00444
   D74        3.12585   0.00000  -0.00009  -0.00007  -0.00016   3.12570
   D75        3.14137   0.00004  -0.00023   0.00126   0.00103  -3.14079
   D76       -0.01037  -0.00002   0.00000  -0.00028  -0.00028  -0.01065
   D77       -3.09444   0.00047   0.00056   0.00416   0.00477  -3.08966
   D78       -1.00814   0.00023   0.00065   0.00472   0.00541  -1.00272
   D79        1.21026   0.00016  -0.00020   0.00397   0.00381   1.21407
   D80        0.10492  -0.00005  -0.00186   0.00834   0.00649   0.11141
   D81        2.03685  -0.00023  -0.00156   0.00792   0.00637   2.04322
   D82       -2.11016   0.00062  -0.00382   0.01335   0.00952  -2.10064
   D83       -1.83279   0.00014  -0.00207   0.00855   0.00647  -1.82633
   D84        0.09914  -0.00005  -0.00177   0.00814   0.00635   0.10548
   D85        2.23531   0.00080  -0.00404   0.01356   0.00950   2.24481
   D86        2.32472  -0.00009  -0.00114   0.01094   0.00980   2.33453
   D87       -2.02653  -0.00028  -0.00084   0.01052   0.00968  -2.01685
   D88        0.10964   0.00057  -0.00310   0.01595   0.01284   0.12248
   D89        2.97750  -0.00013   0.00694   0.00721   0.01413   2.99163
   D90       -1.23761  -0.00008   0.00575   0.00715   0.01288  -1.22474
   D91        0.94562   0.00009   0.00629   0.00965   0.01593   0.96155
   D92       -1.40059  -0.00001   0.00722   0.00716   0.01440  -1.38618
   D93        0.66748   0.00004   0.00603   0.00709   0.01315   0.68063
   D94        2.85071   0.00021   0.00658   0.00959   0.01620   2.86691
   D95        0.70554   0.00010   0.00660   0.00453   0.01112   0.71665
   D96        2.77361   0.00015   0.00541   0.00446   0.00986   2.78347
   D97       -1.32634   0.00032   0.00596   0.00696   0.01291  -1.31343
   D98        1.02591  -0.00034  -0.00119  -0.00879  -0.00995   1.01595
   D99        2.94548  -0.00032  -0.00037  -0.02093  -0.02138   2.92410
   D100       0.86628  -0.00045  -0.00080  -0.01842  -0.01929   0.84700
   D101      -1.39373   0.00002   0.00084  -0.01863  -0.01785  -1.41158
   D102       1.74859  -0.00004   0.00426  -0.00319   0.00109   1.74967
   D103      -1.35170  -0.00002   0.00123  -0.00732  -0.00607  -1.35778
   D104      -2.25783  -0.00055   0.00572  -0.00908  -0.00333  -2.26116
   D105       0.92507  -0.00053   0.00270  -0.01321  -0.01049   0.91458
   D106      -0.14249  -0.00020   0.00390  -0.00585  -0.00199  -0.14448
   D107       3.04041  -0.00019   0.00088  -0.00999  -0.00915   3.03126
   D108      -0.98623   0.00049   0.00138   0.01533   0.01678  -0.96945
   D109       1.12698   0.00008   0.00774   0.01013   0.01787   1.14485
   D110      -3.06769   0.00005   0.00779   0.00915   0.01694  -3.05075
   D111      -0.99520   0.00004   0.00741   0.00900   0.01641  -0.97880
   D112      -3.12585   0.00015   0.00615   0.00990   0.01605  -3.10981
   D113      -1.03733   0.00011   0.00620   0.00892   0.01512  -1.02221
   D114       1.03515   0.00011   0.00582   0.00876   0.01458   1.04974
   D115      -1.05720  -0.00013   0.00713   0.00550   0.01263  -1.04457
   D116       1.03132  -0.00017   0.00719   0.00452   0.01170   1.04302
   D117       3.10380  -0.00017   0.00681   0.00436   0.01117   3.11497
   D118      -3.10863   0.00005  -0.00259  -0.00321  -0.00581  -3.11443
   D119       0.06031   0.00000  -0.00221  -0.00564  -0.00786   0.05245
   D120      -0.00642  -0.00004   0.00031   0.00065   0.00096  -0.00546
   D121      -3.12068  -0.00009   0.00069  -0.00178  -0.00109  -3.12177
   D122       3.09944   0.00010   0.00249   0.00345   0.00592   3.10536
   D123      -0.04374  -0.00003   0.00168   0.00419   0.00585  -0.03788
   D124      -0.00003   0.00006  -0.00059  -0.00092  -0.00150  -0.00153
   D125       3.13998  -0.00008  -0.00140  -0.00018  -0.00157   3.13841
   D126       0.00454   0.00000   0.00015  -0.00070  -0.00055   0.00399
   D127      -3.12790  -0.00001   0.00022  -0.00071  -0.00050  -3.12840
   D128       3.11859   0.00006  -0.00024   0.00184   0.00159   3.12018
   D129      -0.01385   0.00005  -0.00017   0.00182   0.00164  -0.01221
   D130       0.00837  -0.00004   0.00041   0.00124   0.00164   0.01001
   D131       3.13811  -0.00004  -0.00022   0.00089   0.00067   3.13878
   D132      -3.13167   0.00010   0.00120   0.00051   0.00170  -3.12997
   D133      -0.00193   0.00009   0.00057   0.00016   0.00073  -0.00120
   D134       0.00384   0.00002  -0.00033   0.00100   0.00067   0.00451
   D135      -3.13639   0.00002   0.00017   0.00075   0.00093  -3.13546
   D136       3.13622   0.00003  -0.00040   0.00102   0.00062   3.13683
   D137      -0.00401   0.00003   0.00010   0.00077   0.00087  -0.00314
   D138      -0.01028   0.00000   0.00006  -0.00126  -0.00120  -0.01148
   D139       3.12995   0.00000  -0.00045  -0.00102  -0.00146   3.12849
   D140      -3.13993   0.00000   0.00069  -0.00091  -0.00022  -3.14015
   D141       0.00030   0.00000   0.00018  -0.00066  -0.00048  -0.00018
         Item               Value     Threshold  Converged?
 Maximum Force            0.002986     0.000450     NO 
 RMS     Force            0.000330     0.000300     NO 
 Maximum Displacement     0.072536     0.001800     NO 
 RMS     Displacement     0.017702     0.001200     NO 
 Predicted change in Energy=-8.002845D-05
 GradGradGradGradGradGradGradGradGradGradGradGradGradGradGradGradGradGrad

                          Input orientation:                          
 ---------------------------------------------------------------------
 Center     Atomic      Atomic             Coordinates (Angstroms)
 Number     Number       Type             X           Y           Z
 ---------------------------------------------------------------------
      1          6           0        2.745793   -1.147621   -2.356389
      2          6           0        3.756676   -2.081436   -2.112800
      3          6           0        4.122630   -2.414981   -0.813381
      4          6           0        3.489898   -1.825010    0.284358
      5          6           0        2.490639   -0.898296    0.038668
      6          6           0        2.121334   -0.563396   -1.266234
      7         16           0        0.811063    0.618648   -1.496093
      8          6           0        1.327740    1.916564   -0.395447
      9          6           0        1.657229    1.572534    0.918870
     10         16           0        1.606048   -0.143001    1.383226
     11          6           0        1.983408    2.545309    1.849888
     12          6           0        1.977010    3.880465    1.436867
     13          6           0        1.659811    4.220853    0.126217
     14          6           0        1.327002    3.238145   -0.809939
     15          1           0        1.664156    5.261373   -0.178797
     16          1           0        1.065350    3.505001   -1.828441
     17          1           0        2.236676    2.279955    2.871015
     18          1           0        2.229104    4.655087    2.152488
     19          1           0        2.461622   -0.887065   -3.370265
     20          1           0        3.772678   -2.087170    1.298604
     21          1           0        4.258706   -2.547219   -2.953368
     22          1           0        4.908974   -3.141397   -0.641646
     23          6           0       -0.142158   -0.624481    0.928315
     24          1           0       -0.063238   -1.716211    0.883572
     25          6           0       -0.580467   -0.157364   -0.490496
     26          1           0       -0.779102   -1.073289   -1.058226
     27          6           0       -1.050518   -0.250657    2.100567
     28          1           0       -2.069005   -0.401615    1.735075
     29          6           0       -0.823056   -1.143010    3.316141
     30          1           0        0.172802   -1.018935    3.755914
     31          1           0       -1.554867   -0.899047    4.090647
     32          1           0       -0.956539   -2.194293    3.042470
     33          1           0       -0.946960    0.807128    2.364271
     34          6           0       -1.767937    0.762331   -0.637725
     35          6           0       -2.756879    0.394920   -1.556570
     36          6           0       -1.902153    1.965992    0.062721
     37          6           0       -3.862386    1.213481   -1.765485
     38          1           0       -2.669276   -0.546137   -2.090257
     39          6           0       -3.003902    2.788009   -0.152921
     40          1           0       -1.154417    2.276805    0.783270
     41          6           0       -3.989719    2.410133   -1.062424
     42          1           0       -4.627867    0.909947   -2.472251
     43          1           0       -3.095112    3.717319    0.400068
     44          1           0       -4.855227    3.045716   -1.221536
     45         35           0       -2.333786   -2.930828    0.126648
 ---------------------------------------------------------------------
                    Distance matrix (angstroms):
                    1          2          3          4          5
     1  C    0.000000
     2  C    1.397580   0.000000
     3  C    2.425438   1.390562   0.000000
     4  C    2.825968   2.425550   1.397658   0.000000
     5  C    2.421479   2.762514   2.385312   1.384804   0.000000
     6  C    1.385535   2.386517   2.763807   2.422597   1.396894
     7  S    2.757353   4.043194   4.542628   4.039509   2.734517
     8  C    3.904536   4.983276   5.171882   4.374522   3.076399
     9  C    4.394489   5.191358   4.997917   3.912108   2.752150
    10  S    4.036459   4.539265   4.039822   2.754189   1.777867
    11  C    5.649047   6.344616   6.022770   4.880583   3.923802
    12  C    6.345192   7.163212   7.021392   6.014113   5.005530
    13  C    6.013585   7.009200   7.140211   6.318757   5.186870
    14  C    4.862039   5.991553   6.306614   5.613479   4.379991
    15  H    6.854711   7.876285   8.085370   7.332440   6.218672
    16  H    4.974888   6.207445   6.739695   6.225060   4.990648
    17  H    6.271621   6.794891   6.258915   5.011197   4.264735
    18  H    7.366706   8.118307   7.897321   6.860843   5.947831
    19  H    1.084706   2.164464   3.410444   3.910673   3.409074
    20  H    3.911038   3.411446   2.165736   1.085074   2.155107
    21  H    2.145731   1.084225   2.148383   3.405220   3.846724
    22  H    3.405119   2.148394   1.084209   2.145724   3.367888
    23  C    4.404909   5.154804   4.942450   3.879148   2.792503
    24  H    4.325655   4.868611   4.570494   3.604951   2.811608
    25  C    3.940326   5.014452   5.226874   4.466466   3.203231
    26  H    3.757079   4.764638   5.087933   4.537839   3.453261
    27  C    5.922920   6.649310   6.319561   5.137371   4.148573
    28  H    6.362302   7.180982   6.991753   5.918787   4.890281
    29  C    6.701813   7.164355   6.567395   5.315863   4.667150
    30  H    6.633030   6.958079   6.199076   4.868735   4.382333
    31  H    7.753821   8.251865   7.653856   6.387088   5.725789
    32  H    6.629515   6.985982   6.380772   5.245413   4.752418
    33  H    6.304133   7.107190   6.795601   5.562364   4.487091
    34  C    5.193793   6.386252   6.695144   5.932066   4.620678
    35  C    5.770489   6.990574   7.468300   6.880359   5.635037
    36  C    6.095087   7.289507   7.500566   6.595077   5.244173
    37  C    7.042159   8.308261   8.822285   8.215252   6.933649
    38  H    5.454867   6.606853   7.159118   6.723819   5.592947
    39  C    7.307766   8.559091   8.848433   7.977506   6.619330
    40  H    6.065954   7.176373   7.239432   6.216387   4.891026
    41  C    7.726518   9.015770   9.442137   8.700284   7.358882
    42  H    7.656232   8.909441   9.506745   8.998723   7.761932
    43  H    8.085906   9.321323   9.548474   8.607739   7.255007
    44  H    8.754855  10.062153  10.516070   9.779204   8.432384
    45  Br   5.928526   6.544487   6.544850   5.929840   5.235838
                    6          7          8          9         10
     6  C    0.000000
     7  S    1.779571   0.000000
     8  C    2.745590   1.778472   0.000000
     9  C    3.090674   2.730923   1.397980   0.000000
    10  S    2.731646   3.082627   2.735497   1.778007   0.000000
    11  C    4.403781   4.035097   2.422138   1.385453   2.754485
    12  C    5.203411   4.538848   2.763301   2.386865   4.040887
    13  C    5.004094   4.040810   2.385822   2.764398   4.541606
    14  C    3.910355   2.756586   1.385055   2.423239   4.039800
    15  H    5.943018   4.900810   3.368658   3.848695   5.625882
    16  H    4.240640   2.916531   2.155330   3.410640   4.890305
    17  H    5.021431   4.885074   3.409984   2.155707   2.912374
    18  H    6.239538   5.622795   3.847588   3.369122   4.899144
    19  H    2.155807   2.916168   4.242118   5.009326   4.886851
    20  H    3.409871   4.889064   4.987727   4.244144   2.912257
    21  H    3.369026   4.902306   5.921054   6.223687   5.623425
    22  H    3.848004   5.626801   6.202323   5.935503   4.898959
    23  C    3.153280   2.886478   3.220227   2.839852   1.869490
    24  H    3.274599   3.446560   4.094847   3.711751   2.347586
    25  C    2.840133   1.884084   2.819834   3.160085   2.879563
    26  H    2.952251   2.362838   3.717161   4.104266   3.537664
    27  C    4.636140   4.142117   4.072229   3.471646   2.753817
    28  H    5.156837   4.447041   4.631518   4.295145   3.700904
    29  C    5.477549   5.378790   5.269042   4.390091   3.261399
    30  H    5.406132   5.538288   5.213908   4.119230   2.907077
    31  H    6.505635   6.254013   6.030102   5.146498   4.230025
    32  H    5.540583   5.624554   5.825492   5.052767   3.678008
    33  H    4.947052   4.246007   3.744483   3.075195   2.895348
    34  C    4.156802   2.721890   3.312729   3.848529   4.035796
    35  C    4.979922   3.575461   4.510845   5.196049   5.288373
    36  C    4.934812   3.406872   3.262602   3.681983   4.301054
    37  C    6.261904   4.718847   5.413754   6.148237   6.454316
    38  H    4.860993   3.717864   4.991334   5.679987   5.523224
    39  C    6.224100   4.589575   4.425083   4.934800   5.674699
    40  H    4.795597   3.436291   2.771327   2.901678   3.719621
    41  C    6.799145   5.142469   5.381806   6.042773   6.619086
    42  H    7.012626   5.533507   6.387148   7.172249   7.405073
    43  H    6.950711   5.334360   4.841196   5.239656   6.161946
    44  H    7.854941   6.170323   6.339282   7.011682   7.661644
    45  Br   5.233827   5.012199   6.097259   6.069274   4.987309
                   11         12         13         14         15
    11  C    0.000000
    12  C    1.397594   0.000000
    13  C    2.425531   1.390784   0.000000
    14  C    2.825875   2.425535   1.397450   0.000000
    15  H    3.405068   2.148291   1.084313   2.146035   0.000000
    16  H    3.910747   3.410913   2.164836   1.084905   2.482889
    17  H    1.085015   2.164680   3.410831   3.910889   4.303253
    18  H    2.145482   1.084299   2.149052   3.405508   2.474194
    19  H    6.265770   6.787687   6.241723   4.985979   6.973142
    20  H    4.996525   6.233475   6.754987   6.227862   7.786505
    21  H    7.360849   8.111438   7.876858   6.830784   8.683550
    22  H    6.863330   7.888166   8.083897   7.318292   9.019402
    23  C    3.926181   5.004402   5.231416   4.483284   6.255537
    24  H    4.825255   5.982603   6.228259   5.417231   7.266306
    25  C    4.399465   5.153588   4.956607   3.907679   5.873516
    26  H    5.402115   6.193652   5.948037   4.804767   6.846229
    27  C    4.133397   5.164551   5.589126   5.127902   6.553428
    28  H    5.011945   5.898761   6.153023   5.590868   7.047611
    29  C    4.861053   6.050400   6.716492   6.390759   7.708238
    30  H    4.428889   5.712903   6.545324   6.348379   7.559653
    31  H    5.422543   6.508490   7.229400   7.031164   8.157269
    32  H    5.703452   6.934433   7.516908   7.040383   8.534141
    33  H    3.445710   4.342243   4.843310   4.599603   5.755468
    34  C    4.841469   5.296350   4.928939   3.967110   5.677258
    35  C    6.220808   6.596923   6.080846   5.031845   6.717602
    36  C    4.315920   4.538876   4.216162   3.578736   4.861731
    37  C    7.001285   7.174009   6.566390   5.651732   7.031761
    38  H    6.835880   7.322799   6.810135   5.650685   7.493963
    39  C    5.379908   5.341383   4.886837   4.403523   5.282893
    40  H    3.325013   3.578372   3.482946   3.101600   4.216345
    41  C    6.646659   6.634017   6.050517   5.386730   6.393486
    42  H    8.066242   8.229798   7.566309   6.606380   7.986513
    43  H    5.409894   5.179574   4.789346   4.609644   5.036846
    44  H    7.513387   7.378576   6.755968   6.198903   6.964108
    45  Br   7.183021   8.166599   8.191175   7.234278   9.120800
                   16         17         18         19         20
    16  H    0.000000
    17  H    4.995761   0.000000
    18  H    4.304046   2.481449   0.000000
    19  H    4.859737   7.002441   7.827535   0.000000
    20  H    6.955603   4.889126   6.969201   4.995744   0.000000
    21  H    6.934865   7.830303   9.058822   2.481819   4.304317
    22  H    7.768946   6.990780   8.704829   4.303127   2.483371
    23  C    5.109834   4.227136   5.915684   5.032535   4.195535
    24  H    5.990808   5.020844   6.889007   5.015728   3.876094
    25  C    4.232224   5.017625   6.167554   4.252039   5.086737
    26  H    4.995596   5.981479   7.223038   3.985286   5.225065
    27  C    5.832578   4.219387   5.901265   6.532238   5.222944
    28  H    6.146907   5.198083   6.649677   6.843006   6.095643
    29  C    7.185875   4.612676   6.654900   7.454035   5.107118
    30  H    7.242075   3.990651   6.244507   7.485887   4.487605
    31  H    7.829226   5.096013   6.994519   8.473342   6.131058
    32  H    7.765034   5.499538   7.606207   7.383484   5.041630
    33  H    5.376498   3.544227   4.993898   6.882849   5.638048
    34  C    4.119170   5.536367   6.238203   5.298722   6.524373
    35  C    4.935175   6.934872   7.534332   5.671484   7.546383
    36  C    3.840718   5.011486   5.354031   6.242424   7.082319
    37  C    5.434851   7.735182   8.018816   6.854246   8.864374
    38  H    5.516130   7.527907   8.309497   5.299128   7.440291
    39  C    4.458727   6.071735   6.015417   7.330036   8.473271
    40  H    3.640997   3.982235   4.356511   6.351194   6.601978
    41  C    5.228693   7.365927   7.351818   7.603778   9.276583
    42  H    6.289795   8.806212   9.079225   7.368619   9.683554
    43  H    4.724486   6.049756   5.683103   8.142055   9.036924
    44  H    5.969297   8.223774   8.010110   8.580215  10.350767
    45  Br   7.536338   7.454725   9.081304   6.277046   6.274881
                   21         22         23         24         25
    21  H    0.000000
    22  H    2.473854   0.000000
    23  C    6.175111   5.857779   0.000000
    24  H    5.838825   5.392618   1.095494   0.000000
    25  C    5.932516   6.249900   1.556707   2.141400   0.000000
    26  H    5.580641   6.066697   2.133886   2.167115   1.095762
    27  C    7.681427   7.168797   1.529390   2.145612   2.635006
    28  H    8.162417   7.864311   2.100778   2.544862   2.688600
    29  C    8.191633   7.246640   2.536574   2.612140   3.939648
    30  H    8.002796   6.802551   2.872300   2.965175   4.397922
    31  H    9.280746   8.318892   3.474403   3.630158   4.741984
    32  H    7.954459   6.990991   2.756298   2.384825   4.095407
    33  H    8.162591   7.675828   2.181554   3.056252   3.035498
    34  C    7.255051   7.734355   2.649318   3.370982   1.509173
    35  C    7.734705   8.491638   3.748412   4.203197   2.485619
    36  C    8.211093   8.542424   3.249213   4.196907   2.561551
    37  C    9.028071   9.857217   4.947197   5.480340   3.778334
    38  H    7.262659   8.140252   3.937542   4.123611   2.659606
    39  C    9.436770   9.900015   4.582983   5.478123   3.829127
    40  H    8.156934   8.255423   3.076226   4.140642   2.806613
    41  C    9.807524  10.496821   5.289201   6.019209   4.306059
    42  H    9.547495  10.522159   5.834372   6.244525   4.631194
    43  H   10.225879  10.592098   5.277329   6.240937   4.704222
    44  H   10.832542  11.573948   6.348640   7.076058   5.391449
    45  Br   7.286605   7.286438   3.281027   2.683955   3.338727
                   26         27         28         29         30
    26  H    0.000000
    27  C    3.275417   0.000000
    28  H    3.149210   1.092561   0.000000
    29  C    4.375143   1.525010   2.145187   0.000000
    30  H    4.907649   2.197029   3.080678   1.095686   0.000000
    31  H    5.209900   2.152951   2.461808   1.093126   1.763876
    32  H    4.254860   2.161882   2.482047   1.094490   1.779293
    33  H    3.908660   1.095068   1.765201   2.173580   2.554416
    34  C    2.126997   3.006506   2.659998   4.489564   5.122835
    35  C    2.513083   4.086941   3.455801   5.463352   6.229326
    36  C    3.428556   3.129158   2.903476   4.627644   5.182172
    37  C    3.903354   4.999665   4.251901   6.372872   7.193905
    38  H    2.217145   4.502299   3.874839   5.744034   6.517566
    39  C    4.547410   4.257629   3.822599   5.678327   6.313736
    40  H    3.841237   2.852040   2.986024   4.268533   4.632497
    41  C    4.737331   5.071806   4.406934   6.467180   7.231976
    42  H    4.554743   5.920734   5.096034   7.224729   8.096731
    43  H    5.517286   4.776703   4.449804   6.106433   6.661311
    44  H    5.797213   6.031439   5.328102   7.375252   8.159502
    45  Br   2.696556   3.567415   3.008997   3.956193   4.807275
                   31         32         33         34         35
    31  H    0.000000
    32  H    1.770404   0.000000
    33  H    2.502191   3.077105   0.000000
    34  C    5.016281   4.789972   3.112553   0.000000
    35  C    5.916945   5.576416   4.338054   1.399026   0.000000
    36  C    4.955123   5.203947   2.748180   1.399084   2.412659
    37  C    6.639405   6.570639   5.071460   2.421176   1.391342
    38  H    6.290471   5.656393   4.963922   2.152754   1.085396
    39  C    5.805339   6.263031   3.806725   2.421985   2.785342
    40  H    4.602732   5.013368   2.168537   2.165471   3.403561
    41  C    6.590396   6.873942   4.854920   2.798559   2.413537
    42  H    7.469097   7.316222   6.078782   3.400952   2.145768
    43  H    6.107664   6.819306   4.116049   3.401523   3.870552
    44  H    7.394107   7.799950   5.757069   3.884076   3.397358
    45  Br   4.521961   3.307765   4.571931   3.813643   3.751377
                   36         37         38         39         40
    36  C    0.000000
    37  C    2.784083   0.000000
    38  H    3.396260   2.150638   0.000000
    39  C    1.391425   2.411741   3.870630   0.000000
    40  H    1.083931   3.867804   4.303599   2.135036   0.000000
    41  C    2.412704   1.393730   3.396991   1.393492   3.385749
    42  H    3.869215   1.085179   2.470259   3.397598   4.952936
    43  H    2.145716   3.398166   4.955816   1.085234   2.447084
    44  H    3.396434   2.153765   4.293539   2.153081   4.278606
    45  Br   4.916222   4.805422   3.273221   5.764748   5.379731
                   41         42         43         44         45
    41  C    0.000000
    42  H    2.155320   0.000000
    43  H    2.155908   4.298941   0.000000
    44  H    1.085536   2.485456   2.485690   0.000000
    45  Br   5.716806   5.173842   6.697181   6.625281   0.000000
 Stoichiometry    C22H20BrS2(1+)
 Framework group  C1[X(C22H20BrS2)]
 Deg. of freedom   129
 Full point group                 C1      NOp   1
 Largest Abelian subgroup         C1      NOp   1
 Largest concise Abelian subgroup C1      NOp   1
                         Standard orientation:                         
 ---------------------------------------------------------------------
 Center     Atomic      Atomic             Coordinates (Angstroms)
 Number     Number       Type             X           Y           Z
 ---------------------------------------------------------------------
      1          6           0        2.473569   -1.673730   -2.295303
      2          6           0        3.323769   -2.748747   -2.021940
      3          6           0        3.634553   -3.098247   -0.712389
      4          6           0        3.105622   -2.383613    0.366025
      5          6           0        2.265767   -1.317510    0.090800
      6          6           0        1.951878   -0.966299   -1.224281
      7         16           0        0.845540    0.401635   -1.491946
      8          6           0        1.563869    1.632477   -0.427993
      9          6           0        1.837013    1.278853    0.896654
     10         16           0        1.514895   -0.392546    1.410438
     11          6           0        2.315304    2.214139    1.799958
     12          6           0        2.520259    3.520785    1.348363
     13          6           0        2.258676    3.868969    0.027521
     14          6           0        1.772253    2.924784   -0.880648
     15          1           0        2.427647    4.886280   -0.307535
     16          1           0        1.554385    3.200075   -1.907180
     17          1           0        2.525138    1.941738    2.829047
     18          1           0        2.893527    4.266020    2.041905
     19          1           0        2.232476   -1.400945   -3.317090
     20          1           0        3.345087   -2.657748    1.388225
     21          1           0        3.743866   -3.312588   -2.847256
     22          1           0        4.295869   -3.935017   -0.517485
     23          6           0       -0.288445   -0.603308    0.964866
     24          1           0       -0.384000   -1.694551    0.952029
     25          6           0       -0.649676   -0.113969   -0.468102
     26          1           0       -0.992328   -1.002843   -1.009569
     27          6           0       -1.123693   -0.056046    2.123270
     28          1           0       -2.153915   -0.053908    1.759503
     29          6           0       -1.038551   -0.937469    3.364841
     30          1           0       -0.034800   -0.960383    3.803575
     31          1           0       -1.720866   -0.557968    4.129923
     32          1           0       -1.337821   -1.961720    3.121415
     33          1           0       -0.852954    0.979084    2.356462
     34          6           0       -1.676284    0.977959   -0.645223
     35          6           0       -2.712756    0.745700   -1.555747
     36          6           0       -1.616309    2.207511    0.019638
     37          6           0       -3.674618    1.723011   -1.791368
     38          1           0       -2.776730   -0.212442   -2.061668
     39          6           0       -2.573925    3.187441   -0.222796
     40          1           0       -0.827343    2.416454    0.732927
     41          6           0       -3.608956    2.944631   -1.123670
     42          1           0       -4.479922    1.524472   -2.491140
     43          1           0       -2.515341    4.135124    0.302749
     44          1           0       -4.362834    3.704698   -1.303538
     45         35           0       -2.820058   -2.554663    0.224399
 ---------------------------------------------------------------------
 Rotational constants (GHZ):           0.1921019           0.1621403           0.1191570
 Standard basis: 6-31+G(d,p) (6D, 7F)
 There are   598 symmetry adapted cartesian basis functions of A   symmetry.
 There are   598 symmetry adapted basis functions of A   symmetry.
   598 basis functions,  1043 primitive gaussians,   598 cartesian basis functions
   109 alpha electrons      109 beta electrons
       nuclear repulsion energy      3077.3555106618 Hartrees.
 NAtoms=   45 NActive=   45 NUniq=   45 SFac= 1.00D+00 NAtFMM=   60 NAOKFM=F Big=F
 Integral buffers will be    131072 words long.
 Raffenetti 2 integral format.
 Two-electron integral symmetry is turned on.
 Nuclear repulsion after empirical dispersion term =     3077.3123094795 Hartrees.
 ------------------------------------------------------------------------------
 Polarizable Continuum Model (PCM)
 =================================
 Model                : PCM.
 Atomic radii         : SMD-Coulomb.
 Polarization charges : Total charges.
 Charge compensation  : None.
 Solution method      : Matrix inversion.
 Cavity type          : VdW (van der Waals Surface) (Alpha=1.000).
 Cavity algorithm     : GePol (No added spheres)
                        Default sphere list used, NSphG=   45.
                        Lebedev-Laikov grids with approx.  5.0 points / Ang**2.
                        Smoothing algorithm: York/Karplus (Gamma=1.0000).
                        Polarization charges: spherical gaussians, with
                                              point-specific exponents (IZeta= 3).
                        Self-potential: point-specific (ISelfS= 7).
                        Self-field    : sphere-specific E.n sum rule (ISelfD= 2).
 1st derivatives      : Analytical E(r).r(x)/FMM algorithm (CHGder, D1EAlg=3).
                        Cavity 1st derivative terms included.
 Solvent              : Dichloromethane, Eps=   8.930000 Eps(inf)=   2.028346
 ------------------------------------------------------------------------------
 ------------------------------------------------------------------------------
 Atomic radii for non-electrostatic terms: SMD-CDS.
 ------------------------------------------------------------------------------
 Nuclear repulsion after PCM non-electrostatic terms =     3077.2964252727 Hartrees.
 One-electron integrals computed using PRISM.
 NBasis=   598 RedAO= T EigKep=  1.10D-06  NBF=   598
 NBsUse=   594 1.00D-06 EigRej=  8.26D-07 NBFU=   594
 Initial guess from the checkpoint file:  "/home/osl/gaussian/scratch/Gau-1293210.chk"
 B after Tr=     0.000000    0.000000    0.000000
         Rot=    0.999997   -0.000254    0.000275   -0.002328 Ang=  -0.27 deg.
 ExpMin= 3.50D-02 ExpMax= 5.74D+05 ExpMxC= 5.74D+03 IAcc=3 IRadAn=         5 AccDes= 0.00D+00
 Harris functional with IExCor= 4639 and IRadAn=       5 diagonalized for initial guess.
 HarFok:  IExCor= 4639 AccDes= 0.00D+00 IRadAn=         5 IDoV= 1 UseB2=F ITyADJ=14
 ICtDFT=  3500011 ScaDFX=  1.000000  1.000000  1.000000  1.000000
 FoFCou: FMM=F IPFlag=           0 FMFlag=      100000 FMFlg1=           0
         NFxFlg=           0 DoJE=T BraDBF=F KetDBF=T FulRan=T
         wScrn=  0.000000 ICntrl=       500 IOpCl=  0 I1Cent=   200000004 NGrid=           0
         NMat0=    1 NMatS0=      1 NMatT0=    0 NMatD0=    1 NMtDS0=    0 NMtDT0=    0
 Petite list used in FoFCou.
 Requested convergence on RMS density matrix=1.00D-08 within 128 cycles.
 Requested convergence on MAX density matrix=1.00D-06.
 Requested convergence on             energy=1.00D-06.
 No special actions if energy rises.
 Inv3:  Mode=1 IEnd=    33486843.
 Iteration    1 A*A^-1 deviation from unit magnitude is 3.77D-15 for   1100.
 Iteration    1 A*A^-1 deviation from orthogonality  is 3.77D-15 for   2431    849.
 Iteration    1 A^-1*A deviation from unit magnitude is 3.55D-15 for   1100.
 Iteration    1 A^-1*A deviation from orthogonality  is 2.66D-15 for   3084   1394.
 Error on total polarization charges =  0.05161
 SCF Done:  E(RwB97XD) =  -4218.05990506     A.U. after   17 cycles
            NFock= 17  Conv=0.35D-08     -V/T= 2.0064
 SMD-CDS (non-electrostatic) energy       (kcal/mol) =      -9.97
 (included in total energy above)
 D1PCM: PCM CHGder 1st derivatives, ID1Alg=3 FixD1E=F DoIter=F DoCFld=F I1PDM=0.
 Calling FoFJK, ICntrl=      2127 FMM=F ISym2X=0 I1Cent= 0 IOpClX= 0 NMat=1 NMatS=1 NMatT=0.
 ***** Axes restored to original set *****
 -------------------------------------------------------------------
 Center     Atomic                   Forces (Hartrees/Bohr)
 Number     Number              X              Y              Z
 -------------------------------------------------------------------
      1        6          -0.000082595   -0.000034107    0.000011789
      2        6          -0.000040658   -0.000013707   -0.000038207
      3        6           0.000022861   -0.000033240   -0.000006151
      4        6           0.000025034   -0.000001086   -0.000026560
      5        6           0.000033029   -0.000021626    0.000089794
      6        6           0.000042593    0.000008069    0.000066310
      7       16          -0.000087622    0.000033878    0.000068881
      8        6           0.000018511   -0.000115019    0.000069864
      9        6           0.000281194    0.000033782   -0.000152073
     10       16           0.000145912    0.000069569    0.000151213
     11        6           0.000008866   -0.000021919    0.000063484
     12        6           0.000033876    0.000024343   -0.000043025
     13        6          -0.000083362    0.000027806   -0.000015403
     14        6          -0.000018328   -0.000076740    0.000039369
     15        1          -0.000014943   -0.000023189   -0.000015011
     16        1           0.000014845   -0.000022383    0.000024131
     17        1          -0.000017189    0.000040570   -0.000037804
     18        1          -0.000010564    0.000022094   -0.000021790
     19        1           0.000018583   -0.000059310   -0.000000206
     20        1           0.000008976   -0.000013462   -0.000036511
     21        1          -0.000008162   -0.000025279    0.000032658
     22        1           0.000011296    0.000002149    0.000019732
     23        6           0.000041741    0.000196700   -0.000047047
     24        1          -0.000120813   -0.000172569    0.000175469
     25        6          -0.000215642    0.000000119   -0.000083170
     26        1          -0.000033886   -0.000055942   -0.000107820
     27        6          -0.000007749   -0.000305654    0.000073083
     28        1          -0.000013482    0.000175808    0.000012979
     29        6          -0.000035835   -0.000188675    0.000077027
     30        1           0.000017245    0.000044398    0.000027481
     31        1           0.000009934    0.000052996    0.000012364
     32        1          -0.000067961    0.000039142    0.000056182
     33        1          -0.000328775    0.000058880   -0.000080868
     34        6          -0.000136387   -0.000002717    0.000073394
     35        6          -0.000019095   -0.000035020   -0.000168369
     36        6           0.000099250    0.000151891   -0.000124896
     37        6          -0.000032154    0.000005997   -0.000049211
     38        1           0.000216091   -0.000109528   -0.000003024
     39        6          -0.000025968   -0.000027676    0.000019488
     40        1           0.000039642    0.000032402   -0.000011270
     41        6          -0.000026367    0.000052845    0.000038586
     42        1           0.000016113   -0.000024558   -0.000018604
     43        1          -0.000002496    0.000016973   -0.000038670
     44        1          -0.000002800    0.000004115   -0.000038837
     45       35           0.000327239    0.000288877   -0.000038753
 -------------------------------------------------------------------
 Cartesian Forces:  Max     0.000328775 RMS     0.000090977

 GradGradGradGradGradGradGradGradGradGradGradGradGradGradGradGradGradGrad
 Berny optimization.
 Using GEDIIS/GDIIS optimizer.
 FormGI is forming the generalized inverse of G from B-inverse, IUseBI=4.
 Internal  Forces:  Max     0.000455550 RMS     0.000090805
 Search for a local minimum.
 Step number   4 out of a maximum of  270
 All quantities printed in internal units (Hartrees-Bohrs-Radians)
 Mixed Optimization -- En-DIIS/RFO-DIIS
 Swapping is turned off.
 Update second derivatives using D2CorX and points    1    2    3    4
 DE= -8.75D-05 DEPred=-8.00D-05 R= 1.09D+00
 TightC=F SS=  1.41D+00  RLast= 9.35D-02 DXNew= 1.4270D+00 2.8044D-01
 Trust test= 1.09D+00 RLast= 9.35D-02 DXMaxT set to 8.49D-01
 ITU=  1  1  1  0
     Eigenvalues ---    0.00230   0.00344   0.00517   0.00795   0.01039
     Eigenvalues ---    0.01158   0.01278   0.01438   0.01535   0.01644
     Eigenvalues ---    0.01682   0.01711   0.01808   0.01830   0.01839
     Eigenvalues ---    0.01850   0.02027   0.02135   0.02159   0.02274
     Eigenvalues ---    0.02340   0.02368   0.02405   0.02540   0.02613
     Eigenvalues ---    0.02650   0.02681   0.02725   0.02757   0.02820
     Eigenvalues ---    0.02906   0.02960   0.02992   0.03026   0.03146
     Eigenvalues ---    0.03200   0.03466   0.03694   0.04224   0.04477
     Eigenvalues ---    0.04679   0.04696   0.06032   0.06139   0.07290
     Eigenvalues ---    0.07789   0.08344   0.09013   0.09991   0.10779
     Eigenvalues ---    0.10909   0.11086   0.11129   0.11352   0.11575
     Eigenvalues ---    0.11746   0.11805   0.12256   0.12322   0.12357
     Eigenvalues ---    0.12437   0.12476   0.12604   0.12651   0.12833
     Eigenvalues ---    0.13341   0.14035   0.14391   0.14862   0.15205
     Eigenvalues ---    0.16384   0.16520   0.16867   0.17710   0.17887
     Eigenvalues ---    0.18438   0.19227   0.19330   0.19349   0.19483
     Eigenvalues ---    0.19711   0.20789   0.21686   0.21997   0.22762
     Eigenvalues ---    0.23380   0.24902   0.27040   0.27767   0.28564
     Eigenvalues ---    0.28887   0.29390   0.30965   0.32394   0.33922
     Eigenvalues ---    0.33967   0.34223   0.34689   0.35011   0.35686
     Eigenvalues ---    0.35881   0.36456   0.36626   0.36692   0.36772
     Eigenvalues ---    0.36870   0.36955   0.37025   0.37084   0.37126
     Eigenvalues ---    0.37159   0.37278   0.37284   0.37383   0.40425
     Eigenvalues ---    0.41138   0.42718   0.42844   0.43083   0.46365
     Eigenvalues ---    0.47396   0.48161   0.48359   0.48423   0.48474
     Eigenvalues ---    0.51595   0.52091   0.52408   0.52846
 En-DIIS/RFO-DIIS/Sim-DIIS IScMMF=       -3 using points:     4    3    2
 RFO step:  Lambda=-2.94731338D-05.
 DidBck=F Rises=F RFO-DIIS coefs:    1.13511   -0.18835    0.05324
 Iteration  1 RMS(Cart)=  0.00688128 RMS(Int)=  0.00001450
 Iteration  2 RMS(Cart)=  0.00002196 RMS(Int)=  0.00000353
 Iteration  3 RMS(Cart)=  0.00000000 RMS(Int)=  0.00000353
 Variable       Old X    -DE/DX   Delta X   Delta X   Delta X     New X
                                 (Linear)    (Quad)   (Total)
    R1        2.64104  -0.00009   0.00002  -0.00019  -0.00018   2.64087
    R2        2.61828   0.00000   0.00000   0.00002   0.00003   2.61831
    R3        2.04980   0.00000   0.00000  -0.00005  -0.00005   2.04975
    R4        2.62778  -0.00002   0.00005  -0.00009  -0.00005   2.62773
    R5        2.04889  -0.00001   0.00000   0.00000   0.00000   2.04889
    R6        2.64119   0.00008   0.00005   0.00011   0.00015   2.64134
    R7        2.04886   0.00000   0.00000   0.00001   0.00000   2.04886
    R8        2.61690   0.00009   0.00003   0.00011   0.00015   2.61705
    R9        2.05049  -0.00005   0.00014  -0.00018  -0.00004   2.05045
   R10        2.63975   0.00001   0.00003   0.00009   0.00011   2.63986
   R11        3.35968   0.00020  -0.00023   0.00122   0.00098   3.36067
   R12        3.36290  -0.00011   0.00011  -0.00029  -0.00019   3.36271
   R13        3.36083  -0.00007  -0.00016  -0.00031  -0.00047   3.36035
   R14        3.56040  -0.00024   0.00006  -0.00105  -0.00099   3.55942
   R15        2.64180  -0.00003  -0.00009  -0.00015  -0.00024   2.64156
   R16        2.61738  -0.00010  -0.00003   0.00002  -0.00001   2.61736
   R17        3.35995   0.00007  -0.00033  -0.00002  -0.00035   3.35960
   R18        2.61813   0.00005  -0.00003   0.00015   0.00012   2.61825
   R19        3.53282   0.00040   0.00061   0.00191   0.00252   3.53534
   R20        2.64107   0.00004   0.00003  -0.00001   0.00002   2.64109
   R21        2.05038  -0.00004   0.00001  -0.00009  -0.00008   2.05030
   R22        2.62820  -0.00003   0.00005  -0.00002   0.00004   2.62824
   R23        2.04903   0.00000   0.00002   0.00001   0.00003   2.04906
   R24        2.64080  -0.00004  -0.00001  -0.00011  -0.00012   2.64068
   R25        2.04906  -0.00002   0.00001  -0.00003  -0.00003   2.04903
   R26        2.05017  -0.00004   0.00005  -0.00011  -0.00006   2.05011
   R27        2.07018   0.00002   0.00009   0.00037   0.00045   2.07063
   R28        2.94175   0.00030  -0.00002   0.00066   0.00063   2.94238
   R29        2.89013   0.00028   0.00013  -0.00002   0.00011   2.89024
   R30        5.07194  -0.00021  -0.00435  -0.01687  -0.02121   5.05073
   R31        2.07069  -0.00001   0.00001   0.00030   0.00032   2.07101
   R32        2.85192   0.00001   0.00000  -0.00024  -0.00024   2.85168
   R33        5.09575  -0.00021  -0.00601  -0.01153  -0.01754   5.07822
   R34        2.06464  -0.00002  -0.00004   0.00012   0.00008   2.06472
   R35        2.88185   0.00019   0.00007   0.00029   0.00035   2.88220
   R36        2.06938   0.00000   0.00009   0.00000   0.00009   2.06947
   R37        2.07055   0.00004   0.00001   0.00007   0.00007   2.07062
   R38        2.06571   0.00000   0.00001   0.00000   0.00001   2.06572
   R39        2.06829  -0.00003  -0.00004  -0.00008  -0.00013   2.06816
   R40        2.64378  -0.00004  -0.00003   0.00000  -0.00003   2.64375
   R41        2.64389   0.00006   0.00003  -0.00016  -0.00014   2.64375
   R42        2.62926   0.00005   0.00009  -0.00002   0.00007   2.62933
   R43        2.05110   0.00010  -0.00010   0.00028   0.00018   2.05128
   R44        2.62941   0.00005  -0.00004   0.00013   0.00009   2.62950
   R45        2.04833   0.00004  -0.00010   0.00012   0.00002   2.04835
   R46        2.63377   0.00011  -0.00003   0.00030   0.00027   2.63404
   R47        2.05069   0.00000   0.00000   0.00000   0.00000   2.05070
   R48        2.63332   0.00007  -0.00002   0.00010   0.00008   2.63340
   R49        2.05079   0.00001   0.00001   0.00001   0.00001   2.05081
   R50        2.05137   0.00001   0.00000   0.00002   0.00003   2.05139
    A1        2.06076   0.00002  -0.00003   0.00012   0.00009   2.06085
    A2        2.10936  -0.00005  -0.00005  -0.00044  -0.00050   2.10886
    A3        2.11306   0.00003   0.00008   0.00033   0.00041   2.11347
    A4        2.11004  -0.00004   0.00006  -0.00029  -0.00023   2.10981
    A5        2.07926   0.00002  -0.00005   0.00012   0.00007   2.07933
    A6        2.09388   0.00002  -0.00001   0.00017   0.00016   2.09404
    A7        2.11011   0.00002   0.00002   0.00009   0.00011   2.11022
    A8        2.09392  -0.00003  -0.00005   0.00003  -0.00003   2.09390
    A9        2.07915   0.00000   0.00003  -0.00011  -0.00008   2.07907
   A10        2.05986   0.00005  -0.00014   0.00042   0.00028   2.06014
   A11        2.11085  -0.00007   0.00026  -0.00082  -0.00056   2.11029
   A12        2.11247   0.00002  -0.00012   0.00040   0.00028   2.11275
   A13        2.11407  -0.00017   0.00016  -0.00079  -0.00063   2.11345
   A14        2.10500   0.00026   0.00007   0.00093   0.00100   2.10599
   A15        2.06358  -0.00009  -0.00023  -0.00020  -0.00043   2.06315
   A16        2.11151   0.00012  -0.00007   0.00045   0.00039   2.11190
   A17        2.10632  -0.00023   0.00002  -0.00095  -0.00093   2.10539
   A18        2.06526   0.00011   0.00006   0.00044   0.00050   2.06576
   A19        1.76289  -0.00002   0.00023   0.00092   0.00115   1.76403
   A20        1.77346   0.00000   0.00039  -0.00252  -0.00213   1.77132
   A21        1.75671   0.00009  -0.00038   0.00165   0.00126   1.75797
   A22        2.06089   0.00009   0.00016   0.00067   0.00082   2.06172
   A23        2.10713  -0.00010  -0.00027  -0.00050  -0.00076   2.10637
   A24        2.11331   0.00001   0.00009  -0.00020  -0.00010   2.11321
   A25        2.06712  -0.00004  -0.00020  -0.00006  -0.00027   2.06685
   A26        2.11120  -0.00002   0.00003   0.00001   0.00004   2.11124
   A27        2.10452   0.00005   0.00014  -0.00005   0.00009   2.10461
   A28        1.77018  -0.00003  -0.00024   0.00026   0.00002   1.77020
   A29        1.74349  -0.00007   0.00021  -0.00176  -0.00154   1.74195
   A30        1.78428   0.00003   0.00028   0.00066   0.00093   1.78521
   A31        2.06133  -0.00002  -0.00009   0.00007  -0.00002   2.06131
   A32        2.11258   0.00003  -0.00014   0.00019   0.00004   2.11263
   A33        2.10927  -0.00001   0.00023  -0.00026  -0.00003   2.10925
   A34        2.10988  -0.00001   0.00005  -0.00003   0.00002   2.10990
   A35        2.07873   0.00002  -0.00002   0.00008   0.00006   2.07879
   A36        2.09455  -0.00001  -0.00003  -0.00004  -0.00007   2.09449
   A37        2.11007  -0.00002   0.00000  -0.00014  -0.00014   2.10993
   A38        2.09328   0.00002  -0.00007   0.00012   0.00005   2.09333
   A39        2.07982   0.00000   0.00007   0.00002   0.00009   2.07991
   A40        2.06052   0.00005  -0.00008   0.00030   0.00022   2.06074
   A41        2.11270  -0.00003  -0.00013  -0.00004  -0.00018   2.11253
   A42        2.10990  -0.00002   0.00021  -0.00026  -0.00004   2.10985
   A43        1.77137  -0.00009   0.00000  -0.00134  -0.00133   1.77004
   A44        1.99083  -0.00011   0.00014   0.00007   0.00021   1.99104
   A45        1.88172   0.00031  -0.00019   0.00317   0.00298   1.88470
   A46        1.85677   0.00010  -0.00027   0.00008  -0.00021   1.85657
   A47        1.89408  -0.00012   0.00000  -0.00192  -0.00192   1.89216
   A48        2.04655  -0.00011   0.00028  -0.00048  -0.00020   2.04635
   A49        1.98402  -0.00017   0.00047   0.00447   0.00492   1.98894
   A50        1.98460   0.00004  -0.00048   0.00035  -0.00013   1.98447
   A51        1.77382  -0.00008  -0.00001  -0.00058  -0.00059   1.77323
   A52        1.85258  -0.00012  -0.00040  -0.00043  -0.00083   1.85174
   A53        1.84672   0.00001   0.00015  -0.00007   0.00008   1.84680
   A54        2.08670   0.00020  -0.00021   0.00087   0.00067   2.08737
   A55        1.89253  -0.00010   0.00108  -0.00040   0.00069   1.89321
   A56        2.04054  -0.00014   0.00156   0.00044   0.00198   2.04252
   A57        1.83743  -0.00002   0.00022  -0.00112  -0.00090   1.83653
   A58        1.95988   0.00007   0.00026   0.00108   0.00135   1.96123
   A59        1.94391   0.00003   0.00029   0.00090   0.00119   1.94510
   A60        1.90164   0.00001   0.00007   0.00006   0.00013   1.90177
   A61        1.87777  -0.00012  -0.00068  -0.00217  -0.00284   1.87493
   A62        1.93818   0.00001  -0.00020   0.00095   0.00074   1.93892
   A63        1.97059  -0.00002  -0.00012  -0.00001  -0.00013   1.97046
   A64        1.91167  -0.00003  -0.00007  -0.00030  -0.00037   1.91130
   A65        1.92255   0.00005   0.00000   0.00042   0.00042   1.92298
   A66        1.87425  -0.00001  -0.00002  -0.00024  -0.00026   1.87400
   A67        1.89650   0.00001   0.00011   0.00015   0.00026   1.89676
   A68        1.88587  -0.00002   0.00012  -0.00005   0.00007   1.88593
   A69        2.04905  -0.00046   0.00084  -0.00118  -0.00033   2.04872
   A70        2.15427   0.00034  -0.00068   0.00029  -0.00038   2.15389
   A71        2.07938   0.00011  -0.00019   0.00082   0.00063   2.08000
   A72        2.10107  -0.00003   0.00002  -0.00036  -0.00035   2.10072
   A73        2.08700  -0.00019   0.00047  -0.00153  -0.00106   2.08593
   A74        2.09484   0.00022  -0.00048   0.00191   0.00143   2.09628
   A75        2.10206  -0.00009   0.00020  -0.00052  -0.00032   2.10174
   A76        2.10985   0.00005  -0.00009  -0.00026  -0.00035   2.10950
   A77        2.07127   0.00004  -0.00011   0.00078   0.00067   2.07194
   A78        2.09668  -0.00003   0.00011  -0.00022  -0.00011   2.09658
   A79        2.08715   0.00000  -0.00007   0.00011   0.00004   2.08719
   A80        2.09931   0.00003  -0.00005   0.00012   0.00007   2.09938
   A81        2.09568   0.00002  -0.00003  -0.00005  -0.00007   2.09561
   A82        2.08687   0.00000  -0.00009   0.00032   0.00023   2.08710
   A83        2.10056  -0.00002   0.00012  -0.00027  -0.00015   2.10041
   A84        2.09144   0.00002  -0.00011   0.00033   0.00022   2.09165
   A85        2.09626  -0.00001   0.00010  -0.00027  -0.00017   2.09609
   A86        2.09549   0.00000   0.00001  -0.00006  -0.00005   2.09544
   A87        0.82907   0.00015   0.00088   0.00253   0.00342   0.83249
    D1        0.00165  -0.00001  -0.00049   0.00032  -0.00017   0.00149
    D2       -3.13873  -0.00001  -0.00026  -0.00013  -0.00039  -3.13913
    D3        3.14035   0.00000  -0.00081   0.00067  -0.00014   3.14021
    D4       -0.00003   0.00001  -0.00059   0.00023  -0.00037  -0.00040
    D5       -0.00060  -0.00001  -0.00014  -0.00091  -0.00104  -0.00164
    D6       -3.12776   0.00002  -0.00131   0.00405   0.00273  -3.12502
    D7       -3.13929  -0.00003   0.00019  -0.00126  -0.00107  -3.14036
    D8        0.01673   0.00000  -0.00099   0.00370   0.00271   0.01944
    D9       -0.00050   0.00002   0.00056   0.00028   0.00085   0.00034
   D10       -3.14156   0.00001   0.00045   0.00002   0.00048  -3.14108
   D11        3.13987   0.00002   0.00034   0.00073   0.00107   3.14095
   D12       -0.00118   0.00001   0.00023   0.00047   0.00070  -0.00048
   D13       -0.00171   0.00000  -0.00001  -0.00029  -0.00030  -0.00201
   D14        3.13807  -0.00002   0.00013  -0.00096  -0.00083   3.13724
   D15        3.13935   0.00001   0.00010  -0.00004   0.00007   3.13942
   D16       -0.00405  -0.00001   0.00024  -0.00070  -0.00046  -0.00452
   D17        0.00277  -0.00003  -0.00062  -0.00029  -0.00091   0.00186
   D18        3.10852  -0.00003  -0.00064  -0.00209  -0.00273   3.10579
   D19       -3.13701  -0.00001  -0.00075   0.00037  -0.00038  -3.13739
   D20       -0.03126  -0.00001  -0.00077  -0.00142  -0.00220  -0.03346
   D21       -0.00165   0.00004   0.00070   0.00091   0.00161  -0.00004
   D22        3.12584   0.00000   0.00185  -0.00394  -0.00209   3.12375
   D23       -3.10823   0.00003   0.00071   0.00264   0.00336  -3.10487
   D24        0.01926  -0.00001   0.00186  -0.00221  -0.00035   0.01892
   D25        2.31331   0.00002  -0.00160   0.00355   0.00195   2.31525
   D26       -2.14159   0.00002  -0.00131   0.00385   0.00254  -2.13905
   D27       -0.86311   0.00001  -0.00161   0.00179   0.00018  -0.86294
   D28        0.96518   0.00002  -0.00132   0.00209   0.00077   0.96594
   D29       -2.30613  -0.00007  -0.00026  -0.00485  -0.00511  -2.31124
   D30        2.17192  -0.00016  -0.00001  -0.00619  -0.00620   2.16572
   D31        0.84953  -0.00003  -0.00141  -0.00003  -0.00143   0.84809
   D32       -0.95561  -0.00013  -0.00116  -0.00136  -0.00252  -0.95813
   D33       -0.88526   0.00006   0.00068   0.00371   0.00439  -0.88087
   D34        2.32101   0.00007   0.00093   0.00412   0.00504   2.32605
   D35        0.93329   0.00007   0.00105   0.00170   0.00275   0.93603
   D36       -2.14363   0.00008   0.00129   0.00211   0.00340  -2.14023
   D37        0.82999   0.00008  -0.00118   0.00562   0.00444   0.83443
   D38       -1.14600   0.00009  -0.00115   0.00588   0.00474  -1.14126
   D39       -3.12361   0.00027  -0.00219   0.00671   0.00451  -3.11910
   D40       -0.98005   0.00007  -0.00141   0.00484   0.00343  -0.97662
   D41       -2.95604   0.00009  -0.00138   0.00511   0.00373  -2.95231
   D42        1.34954   0.00027  -0.00243   0.00593   0.00351   1.35304
   D43        0.04522  -0.00006  -0.00065  -0.00455  -0.00520   0.04002
   D44       -3.06804   0.00001   0.00024  -0.00045  -0.00021  -3.06825
   D45        3.12190  -0.00008  -0.00091  -0.00497  -0.00588   3.11602
   D46        0.00864  -0.00001  -0.00002  -0.00088  -0.00090   0.00774
   D47        3.07005  -0.00002  -0.00037  -0.00013  -0.00050   3.06955
   D48       -0.06007   0.00000  -0.00009   0.00004  -0.00005  -0.06012
   D49       -0.00491  -0.00001  -0.00012   0.00026   0.00014  -0.00477
   D50       -3.13503   0.00001   0.00016   0.00043   0.00059  -3.13444
   D51        0.82711   0.00003   0.00095   0.00208   0.00303   0.83014
   D52       -0.96877   0.00011   0.00072   0.00369   0.00441  -0.96436
   D53       -2.34270  -0.00004   0.00006  -0.00200  -0.00194  -2.34464
   D54        2.14460   0.00004  -0.00017  -0.00038  -0.00056   2.14405
   D55       -0.00278   0.00001  -0.00001   0.00027   0.00026  -0.00252
   D56        3.13862  -0.00002  -0.00023  -0.00053  -0.00076   3.13786
   D57       -3.11543   0.00008   0.00090   0.00446   0.00536  -3.11007
   D58        0.02598   0.00006   0.00068   0.00365   0.00434   0.03031
   D59        0.99661   0.00004  -0.00133   0.00213   0.00079   0.99740
   D60       -0.99233   0.00002  -0.00107   0.00278   0.00171  -0.99062
   D61        2.98531  -0.00002  -0.00140   0.00056  -0.00085   2.98446
   D62        2.81343   0.00000  -0.00146   0.00208   0.00062   2.81404
   D63        0.82448  -0.00002  -0.00120   0.00274   0.00154   0.82602
   D64       -1.48106  -0.00006  -0.00153   0.00051  -0.00102  -1.48208
   D65       -0.00656   0.00001   0.00019   0.00093   0.00112  -0.00544
   D66        3.14085  -0.00002  -0.00002  -0.00022  -0.00024   3.14061
   D67        3.13522   0.00004   0.00041   0.00173   0.00214   3.13736
   D68       -0.00055   0.00001   0.00020   0.00058   0.00078   0.00023
   D69        0.01033  -0.00003  -0.00034  -0.00156  -0.00191   0.00842
   D70       -3.13655  -0.00002  -0.00029  -0.00128  -0.00157  -3.13811
   D71       -3.13714   0.00000  -0.00013  -0.00040  -0.00053  -3.13767
   D72       -0.00083   0.00001  -0.00007  -0.00012  -0.00019  -0.00102
   D73       -0.00444   0.00003   0.00030   0.00094   0.00124  -0.00320
   D74        3.12570   0.00001   0.00002   0.00077   0.00079   3.12649
   D75       -3.14079   0.00002   0.00024   0.00066   0.00091  -3.13988
   D76       -0.01065   0.00000  -0.00004   0.00049   0.00045  -0.01020
   D77       -3.08966   0.00019   0.00039   0.00596   0.00636  -3.08330
   D78       -1.00272   0.00007   0.00044   0.00547   0.00591  -0.99682
   D79        1.21407  -0.00008   0.00060   0.00374   0.00434   1.21841
   D80        0.11141  -0.00005   0.00171  -0.00580  -0.00409   0.10731
   D81        2.04322  -0.00012   0.00156  -0.00637  -0.00481   2.03841
   D82       -2.10064  -0.00010   0.00301  -0.00635  -0.00335  -2.10399
   D83       -1.82633   0.00005   0.00180  -0.00428  -0.00248  -1.82880
   D84        0.10548  -0.00002   0.00165  -0.00485  -0.00319   0.10229
   D85        2.24481   0.00000   0.00310  -0.00483  -0.00174   2.24307
   D86        2.33453   0.00020   0.00184  -0.00151   0.00032   2.33485
   D87       -2.01685   0.00013   0.00169  -0.00208  -0.00039  -2.01724
   D88        0.12248   0.00015   0.00313  -0.00206   0.00106   0.12354
   D89        2.99163  -0.00002  -0.00121   0.00469   0.00348   2.99511
   D90       -1.22474   0.00002  -0.00084   0.00464   0.00380  -1.22094
   D91        0.96155   0.00012  -0.00068   0.00744   0.00676   0.96831
   D92       -1.38618  -0.00004  -0.00130   0.00375   0.00246  -1.38373
   D93        0.68063   0.00001  -0.00093   0.00371   0.00278   0.68341
   D94        2.86691   0.00010  -0.00077   0.00650   0.00574   2.87266
   D95        0.71665  -0.00007  -0.00147   0.00199   0.00052   0.71717
   D96        2.78347  -0.00003  -0.00110   0.00195   0.00084   2.78431
   D97       -1.31343   0.00007  -0.00093   0.00474   0.00381  -1.30963
   D98        1.01595  -0.00005  -0.00081  -0.00337  -0.00421   1.01175
   D99        2.92410   0.00002  -0.00272  -0.00090  -0.00363   2.92047
   D100       0.84700   0.00001  -0.00225  -0.00101  -0.00326   0.84374
   D101      -1.41158  -0.00018  -0.00279  -0.00178  -0.00458  -1.41615
   D102       1.74967  -0.00011  -0.00177  -0.00170  -0.00346   1.74621
   D103      -1.35778  -0.00005  -0.00137   0.00068  -0.00069  -1.35847
   D104      -2.26116  -0.00001  -0.00302  -0.00088  -0.00390  -2.26506
   D105       0.91458   0.00006  -0.00263   0.00150  -0.00113   0.91345
   D106      -0.14448   0.00007  -0.00202  -0.00068  -0.00271  -0.14719
   D107       3.03126   0.00014  -0.00163   0.00170   0.00007   3.03132
   D108      -0.96945  -0.00003   0.00165   0.00227   0.00392  -0.96553
   D109       1.14485   0.00003  -0.00106  -0.00242  -0.00349   1.14136
   D110      -3.05075  -0.00001  -0.00121  -0.00294  -0.00415  -3.05490
   D111      -0.97880  -0.00001  -0.00111  -0.00292  -0.00403  -0.98283
   D112      -3.10981   0.00006  -0.00059  -0.00313  -0.00372  -3.11353
   D113      -1.02221   0.00002  -0.00074  -0.00364  -0.00438  -1.02660
   D114       1.04974   0.00002  -0.00065  -0.00362  -0.00427   1.04547
   D115      -1.04457  -0.00007  -0.00150  -0.00518  -0.00668  -1.05125
   D116       1.04302  -0.00011  -0.00165  -0.00570  -0.00735   1.03567
   D117       3.11497  -0.00011  -0.00155  -0.00568  -0.00723   3.10774
   D118      -3.11443  -0.00001   0.00038   0.00064   0.00102  -3.11342
   D119       0.05245  -0.00001  -0.00007   0.00006  -0.00001   0.05243
   D120      -0.00546  -0.00006  -0.00001  -0.00164  -0.00165  -0.00712
   D121      -3.12177  -0.00007  -0.00046  -0.00223  -0.00269  -3.12445
   D122       3.10536   0.00000  -0.00032  -0.00078  -0.00110   3.10426
   D123      -0.03788  -0.00002   0.00004  -0.00135  -0.00131  -0.03920
   D124      -0.00153   0.00008   0.00006   0.00167   0.00173   0.00021
   D125       3.13841   0.00006   0.00042   0.00111   0.00153   3.13994
   D126       0.00399   0.00001  -0.00014   0.00037   0.00023   0.00421
   D127      -3.12840   0.00002  -0.00016   0.00028   0.00012  -3.12828
   D128       3.12018   0.00001   0.00032   0.00091   0.00123   3.12141
   D129      -0.01221   0.00001   0.00030   0.00082   0.00112  -0.01109
   D130       0.01001  -0.00004   0.00004  -0.00043  -0.00039   0.00962
   D131       3.13878  -0.00002   0.00019  -0.00026  -0.00007   3.13871
   D132      -3.12997  -0.00002  -0.00031   0.00012  -0.00019  -3.13015
   D133      -0.00120   0.00000  -0.00016   0.00029   0.00013  -0.00106
   D134       0.00451   0.00003   0.00024   0.00089   0.00113   0.00565
   D135      -3.13546   0.00000   0.00005   0.00010   0.00015  -3.13531
   D136       3.13683   0.00002   0.00026   0.00098   0.00124   3.13807
   D137      -0.00314   0.00000   0.00007   0.00019   0.00026  -0.00288
   D138      -0.01148  -0.00002  -0.00019  -0.00086  -0.00105  -0.01254
   D139       3.12849   0.00001   0.00000  -0.00007  -0.00007   3.12842
   D140      -3.14015  -0.00003  -0.00034  -0.00104  -0.00138  -3.14153
   D141      -0.00018  -0.00001  -0.00015  -0.00025  -0.00040  -0.00057
         Item               Value     Threshold  Converged?
 Maximum Force            0.000456     0.000450     NO 
 RMS     Force            0.000091     0.000300     YES
 Maximum Displacement     0.043450     0.001800     NO 
 RMS     Displacement     0.006880     0.001200     NO 
 Predicted change in Energy=-1.474827D-05
 GradGradGradGradGradGradGradGradGradGradGradGradGradGradGradGradGradGrad

                          Input orientation:                          
 ---------------------------------------------------------------------
 Center     Atomic      Atomic             Coordinates (Angstroms)
 Number     Number       Type             X           Y           Z
 ---------------------------------------------------------------------
      1          6           0        2.738405   -1.148499   -2.357267
      2          6           0        3.745941   -2.086600   -2.116839
      3          6           0        4.114902   -2.420845   -0.818478
      4          6           0        3.487959   -1.828084    0.281182
      5          6           0        2.491423   -0.897459    0.038800
      6          6           0        2.120294   -0.560987   -1.265243
      7         16           0        0.811857    0.623393   -1.492735
      8          6           0        1.329446    1.919842   -0.391192
      9          6           0        1.664064    1.574850    0.921442
     10         16           0        1.610316   -0.140522    1.385411
     11          6           0        1.991478    2.547105    1.852664
     12          6           0        1.980694    3.882811    1.441472
     13          6           0        1.656768    4.224392    0.132758
     14          6           0        1.323657    3.242058   -0.803592
     15          1           0        1.656344    5.265412   -0.170523
     16          1           0        1.057474    3.509621   -1.820699
     17          1           0        2.248060    2.281036    2.872731
     18          1           0        2.233440    4.657088    2.157260
     19          1           0        2.452179   -0.887493   -3.370420
     20          1           0        3.773041   -2.091805    1.294353
     21          1           0        4.242740   -2.555265   -2.958914
     22          1           0        4.898913   -3.150303   -0.648971
     23          6           0       -0.139759   -0.621091    0.931242
     24          1           0       -0.060397   -1.713070    0.887520
     25          6           0       -0.578205   -0.155679   -0.488453
     26          1           0       -0.773211   -1.072495   -1.056329
     27          6           0       -1.050576   -0.249424    2.102347
     28          1           0       -2.067866   -0.404379    1.735071
     29          6           0       -0.822431   -1.138870    3.320157
     30          1           0        0.173561   -1.013253    3.759284
     31          1           0       -1.553868   -0.892574    4.094286
     32          1           0       -0.956031   -2.190883    3.049634
     33          1           0       -0.954174    0.809554    2.364162
     34          6           0       -1.767216    0.761437   -0.638021
     35          6           0       -2.751780    0.393181   -1.561198
     36          6           0       -1.904762    1.964781    0.062176
     37          6           0       -3.857883    1.210195   -1.773251
     38          1           0       -2.658754   -0.546943   -2.095807
     39          6           0       -3.007165    2.785182   -0.156561
     40          1           0       -1.159195    2.276041    0.784794
     41          6           0       -3.989639    2.405932   -1.069168
     42          1           0       -4.620240    0.906297   -2.483235
     43          1           0       -3.101532    3.714399    0.396068
     44          1           0       -4.855701    3.040177   -1.230682
     45         35           0       -2.310793   -2.935006    0.121955
 ---------------------------------------------------------------------
                    Distance matrix (angstroms):
                    1          2          3          4          5
     1  C    0.000000
     2  C    1.397487   0.000000
     3  C    2.425176   1.390537   0.000000
     4  C    2.825788   2.425673   1.397739   0.000000
     5  C    2.421809   2.763088   2.385648   1.384882   0.000000
     6  C    1.385550   2.386513   2.763537   2.422287   1.396953
     7  S    2.756556   4.042576   4.542259   4.039560   2.734874
     8  C    3.907088   4.986872   5.175220   4.377010   3.077705
     9  C    4.395539   5.193417   4.999950   3.913628   2.752433
    10  S    4.036859   4.540250   4.041033   2.755491   1.778388
    11  C    5.651451   6.348726   6.026978   4.883779   3.924929
    12  C    6.349694   7.170184   7.028392   6.019339   5.007925
    13  C    6.019810   7.018116   7.148877   6.325168   5.190264
    14  C    4.867484   5.998889   6.313457   5.618476   4.382796
    15  H    6.862285   7.887119   8.095857   7.340064   6.222713
    16  H    4.981116   6.215565   6.747055   6.230270   4.993627
    17  H    6.273358   6.798213   6.262412   5.013815   4.265351
    18  H    7.371620   8.126064   7.905192   6.866655   5.950414
    19  H    1.084679   2.164057   3.410018   3.910467   3.409461
    20  H    3.910835   3.411304   2.165454   1.085052   2.155324
    21  H    2.145692   1.084226   2.148459   3.405393   3.847300
    22  H    3.404892   2.148359   1.084212   2.145748   3.368137
    23  C    4.401849   5.151425   4.939916   3.878112   2.792123
    24  H    4.322114   4.863528   4.565577   3.601625   2.810219
    25  C    3.934216   5.007827   5.221603   4.463515   3.201694
    26  H    3.745619   4.751403   5.076246   4.529616   3.447866
    27  C    5.920546   6.647054   6.318896   5.138786   4.150172
    28  H    6.356193   7.174081   6.986657   5.916750   4.889538
    29  C    6.701700   7.164436   6.568791   5.318821   4.669819
    30  H    6.633920   6.960086   6.202530   4.873025   4.384961
    31  H    7.753169   8.251773   7.655443   6.390224   5.728121
    32  H    6.630988   6.986549   6.381970   5.248334   4.756365
    33  H    6.305632   7.110426   6.801486   5.570322   4.493700
    34  C    5.186933   6.379116   6.690201   5.930212   4.620176
    35  C    5.757832   6.976993   7.457996   6.874790   5.631778
    36  C    6.091405   7.286443   7.499708   6.596608   5.245894
    37  C    7.029618   8.294881   8.812568   8.210557   6.931048
    38  H    5.436870   6.587193   7.143213   6.713679   5.586030
    39  C    7.302637   8.554612   8.846733   7.978751   6.620761
    40  H    6.065584   7.177219   7.242052   6.220411   4.894346
    41  C    7.717496   9.006645   9.436323   8.698552   7.358270
    42  H    7.641185   8.892956   9.494419   8.992315   7.758218
    43  H    8.082913   9.319559   9.549516   8.611255   7.257962
    44  H    8.745550  10.052730  10.510205   9.777647   8.431892
    45  Br   5.901910   6.512758   6.514470   5.905604   5.217258
                    6          7          8          9         10
     6  C    0.000000
     7  S    1.779470   0.000000
     8  C    2.746619   1.778223   0.000000
     9  C    3.090555   2.731259   1.397854   0.000000
    10  S    2.731818   3.082990   2.735014   1.777823   0.000000
    11  C    4.404335   4.035328   2.422113   1.385516   2.754441
    12  C    5.205106   4.538674   2.763336   2.386917   4.040733
    13  C    5.006906   4.040210   2.385920   2.764444   4.541340
    14  C    3.912914   2.755769   1.385049   2.423056   4.039276
    15  H    5.946477   4.899974   3.368738   3.848727   5.625581
    16  H    4.243580   2.915168   2.155193   3.410371   4.889613
    17  H    5.021578   4.885463   3.409912   2.155755   2.912521
    18  H    6.241365   5.622638   3.847639   3.369218   4.899091
    19  H    2.156044   2.915328   4.244699   5.010423   4.887190
    20  H    3.409767   4.889660   4.990545   4.246317   2.914306
    21  H    3.369042   4.901480   5.925121   6.226120   5.624393
    22  H    3.847737   5.626433   6.205958   5.937804   4.900241
    23  C    3.152141   2.886170   3.219275   2.841835   1.870823
    24  H    3.273697   3.447536   4.094487   3.712861   2.347783
    25  C    2.837176   1.883563   2.820706   3.163907   2.881184
    26  H    2.945786   2.361975   3.717211   4.106133   3.537213
    27  C    4.635962   4.141869   4.072832   3.477324   2.757935
    28  H    5.154328   4.446105   4.633004   4.301935   3.704175
    29  C    5.479002   5.379628   5.268814   4.393264   3.264690
    30  H    5.407419   5.538026   5.212059   4.119857   2.908814
    31  H    6.506456   6.253768   6.028490   5.148806   4.232688
    32  H    5.544231   5.628383   5.827585   5.057158   3.682358
    33  H    4.950082   4.246078   3.746950   3.085821   2.904688
    34  C    4.153907   2.720516   3.315440   3.855807   4.039249
    35  C    4.973442   3.571721   4.511764   5.201877   5.291052
    36  C    4.933824   3.405450   3.266139   3.691464   4.305697
    37  C    6.255698   4.714817   5.414986   6.155181   6.457770
    38  H    4.850704   3.711943   4.989638   5.682654   5.523497
    39  C    6.222286   4.587332   4.428324   4.944428   5.679661
    40  H    4.796501   3.435612   2.775455   2.912239   3.724340
    41  C    6.795022   5.139184   5.384106   6.051246   6.623359
    42  H    7.005085   5.528906   6.387698   7.178528   7.408244
    43  H    6.950276   5.332589   4.844974   5.250200   6.167717
    44  H    7.850738   6.166906   6.341604   7.020411   7.666171
    45  Br   5.214864   5.002036   6.089680   6.064443   4.978007
                   11         12         13         14         15
    11  C    0.000000
    12  C    1.397607   0.000000
    13  C    2.425571   1.390805   0.000000
    14  C    2.825710   2.425402   1.397389   0.000000
    15  H    3.405112   2.148329   1.084298   2.146024   0.000000
    16  H    3.910549   3.410772   2.164728   1.084874   2.482847
    17  H    1.084972   2.164640   3.410822   3.910682   4.303257
    18  H    2.145543   1.084315   2.149043   3.405387   2.474201
    19  H    6.268119   6.792084   6.247904   4.991529   6.980755
    20  H    5.000517   6.239406   6.761824   6.233053   7.794544
    21  H    7.365707   8.119671   7.887295   6.839255   8.696411
    22  H    6.868174   7.896243   8.093746   7.325888   9.031469
    23  C    3.927933   5.004177   5.229129   4.480530   6.252262
    24  H    4.826053   5.982207   6.226699   5.415603   7.264012
    25  C    4.403311   5.155772   4.956413   3.906534   5.872182
    26  H    5.404374   6.195003   5.947751   4.803759   6.845178
    27  C    4.139687   5.167274   5.587846   5.125613   6.550326
    28  H    5.020295   5.903985   6.153521   5.589610   7.046102
    29  C    4.863953   6.050144   6.713458   6.387764   7.703505
    30  H    4.429015   5.710466   6.540987   6.344306   7.554049
    31  H    5.424550   6.506524   7.223934   7.025990   8.149531
    32  H    5.706933   6.935438   7.516026   7.039970   8.531720
    33  H    3.457974   4.348531   4.843274   4.597853   5.752748
    34  C    4.849732   5.302273   4.930500   3.966660   5.676717
    35  C    6.228350   6.602262   6.081362   5.029836   6.715964
    36  C    4.327313   4.547314   4.218450   3.578223   4.861048
    37  C    7.010679   7.180969   6.567316   5.649519   7.029952
    38  H    6.840191   7.325268   6.808515   5.646764   7.490678
    39  C    5.392596   5.351377   4.889509   4.402658   5.282050
    40  H    3.337748   3.587734   3.485809   3.101727   4.216186
    41  C    6.658137   6.642994   6.052548   5.385234   6.392285
    42  H    8.075090   8.236218   7.566637   6.603551   7.984111
    43  H    5.424297   5.191364   4.792791   4.609185   5.036273
    44  H    7.525557   7.388284   6.758224   6.197389   6.962926
    45  Br   7.180420   8.163370   8.185269   7.226477   9.114306
                   16         17         18         19         20
    16  H    0.000000
    17  H    4.995518   0.000000
    18  H    4.303921   2.481479   0.000000
    19  H    4.866360   7.004154   7.832336   0.000000
    20  H    6.960879   4.892708   6.975855   4.995514   0.000000
    21  H    6.944372   7.834324   9.068107   2.481312   4.304148
    22  H    7.777159   6.994916   8.714072   4.302685   2.482844
    23  C    5.105813   4.230059   5.915604   5.029256   4.195814
    24  H    5.988372   5.022242   6.888603   5.012452   3.873526
    25  C    4.229037   5.022242   6.169917   4.245529   5.085305
    26  H    4.993141   5.984293   7.224627   3.973963   5.218536
    27  C    5.827915   4.228205   5.904375   6.528982   5.226329
    28  H    6.142528   5.208929   6.655669   6.835953   6.095724
    29  C    7.181289   4.617777   6.654608   7.453193   5.111784
    30  H    7.236981   3.992726   6.241983   7.486026   4.493931
    31  H    7.822115   5.100848   6.992462   8.471734   6.136265
    32  H    7.763382   5.504140   7.606824   7.384566   5.045291
    33  H    5.371234   3.560647   5.000722   6.882488   5.648800
    34  C    4.114623   5.545900   6.244594   5.290394   6.524532
    35  C    4.928484   6.944215   7.540574   5.656377   7.543383
    36  C    3.834917   5.024457   5.363078   6.237077   7.086015
    37  C    5.426817   7.746896   8.027092   6.838723   8.862529
    38  H    5.508334   7.533967   8.312887   5.278471   7.432885
    39  C    4.451455   6.086720   6.026752   7.322695   8.477107
    40  H    3.636473   3.996109   4.366122   6.349471   6.607926
    41  C    5.220754   7.379908   7.362354   7.592063   9.277665
    42  H    6.281137   8.817586   9.087109   7.350095   9.680184
    43  H    4.717342   6.066838   5.696699   8.136803   9.043157
    44  H    5.961052   8.238793   8.021750   8.567975  10.352210
    45  Br   7.526775   7.453657   9.079230   6.250991   6.252883
                   21         22         23         24         25
    21  H    0.000000
    22  H    2.473958   0.000000
    23  C    6.170951   5.855100   0.000000
    24  H    5.832781   5.387132   1.095732   0.000000
    25  C    5.924753   6.244386   1.557041   2.141703   0.000000
    26  H    5.565807   6.054438   2.134354   2.167254   1.095930
    27  C    7.678051   7.168073   1.529448   2.144416   2.635179
    28  H    8.153745   7.858738   2.100168   2.541840   2.687936
    29  C    8.190779   7.248008   2.537922   2.613068   3.941043
    30  H    8.004386   6.806514   2.872243   2.965047   4.398164
    31  H    9.279700   8.320709   3.475379   3.631394   4.743040
    32  H    7.953782   6.991462   2.760097   2.388557   4.099130
    33  H    8.164867   7.682321   2.182493   3.056623   3.034871
    34  C    7.246146   7.729107   2.650016   3.371008   1.509046
    35  C    7.718177   8.480657   3.750155   4.204291   2.485249
    36  C    8.206679   8.541652   3.249192   4.196364   2.561113
    37  C    9.011359   9.846798   4.948974   5.481431   3.777911
    38  H    7.239402   8.123371   3.938764   4.124507   2.658074
    39  C    9.430518   9.898409   4.583451   5.477939   3.828663
    40  H    8.157069   8.258424   3.074747   4.138952   2.805704
    41  C    9.795748  10.490694   5.290187   6.019448   4.305457
    42  H    9.526862  10.508796   5.836632   6.246218   4.630874
    43  H   10.222667  10.593553   5.277782   6.240790   4.703941
    44  H   10.820231  11.567754   6.349718   7.076376   5.390861
    45  Br   7.251534   7.254001   3.274528   2.672732   3.331533
                   26         27         28         29         30
    26  H    0.000000
    27  C    3.275914   0.000000
    28  H    3.148719   1.092603   0.000000
    29  C    4.377266   1.525196   2.145479   0.000000
    30  H    4.908158   2.197131   3.080935   1.095725   0.000000
    31  H    5.212546   2.152851   2.463418   1.093132   1.763746
    32  H    4.259478   2.162303   2.481099   1.094424   1.779437
    33  H    3.908275   1.095114   1.763433   2.174313   2.557494
    34  C    2.127518   3.007495   2.661030   4.491208   5.123712
    35  C    2.513530   4.090061   3.459658   5.467832   6.232432
    36  C    3.428777   3.129638   2.904841   4.628015   5.182347
    37  C    3.903826   5.003171   4.256681   6.377686   7.197583
    38  H    2.216302   4.505469   3.878801   5.749358   6.520854
    39  C    4.547725   4.259077   3.825421   5.679684   6.314979
    40  H    3.840757   2.850565   2.985525   4.266508   4.630689
    41  C    4.737618   5.074201   4.410761   6.470162   7.234432
    42  H    4.555360   5.925010   5.101626   7.230865   8.101496
    43  H    5.517689   4.778044   4.452609   6.107276   6.662443
    44  H    5.797517   6.034032   5.332231   7.378471   8.162324
    45  Br   2.687277   3.566854   3.010852   3.958512   4.805758
                   31         32         33         34         35
    31  H    0.000000
    32  H    1.770399   0.000000
    33  H    2.500040   3.077742   0.000000
    34  C    5.017569   4.793017   3.110700   0.000000
    35  C    5.922218   5.582282   4.337419   1.399012   0.000000
    36  C    4.954344   5.205242   2.745416   1.399012   2.413030
    37  C    6.645158   6.576344   5.070525   2.420955   1.391382
    38  H    6.297420   5.663689   4.963567   2.152170   1.085492
    39  C    5.805830   6.264827   3.804198   2.421739   2.785658
    40  H    4.598764   5.012404   2.164953   2.165207   3.403700
    41  C    6.593511   6.877355   4.852857   2.798109   2.413618
    42  H    7.476788   7.323359   6.078376   3.400815   2.145829
    43  H    6.107069   6.820333   4.113717   3.401430   3.870880
    44  H    7.397563   7.803367   5.755041   3.883639   3.397398
    45  Br   4.530329   3.310650   4.570518   3.812706   3.755569
                   36         37         38         39         40
    36  C    0.000000
    37  C    2.784399   0.000000
    38  H    3.396197   2.151624   0.000000
    39  C    1.391472   2.412051   3.871061   0.000000
    40  H    1.083942   3.868145   4.302997   2.135501   0.000000
    41  C    2.412729   1.393872   3.397750   1.393534   3.386069
    42  H    3.869538   1.085181   2.471726   3.397886   4.953286
    43  H    2.145904   3.398389   4.956261   1.085242   2.447990
    44  H    3.396469   2.153801   4.294467   2.153102   4.279043
    45  Br   4.916945   4.813313   3.277559   5.769146   5.377783
                   41         42         43         44         45
    41  C    0.000000
    42  H    2.155492   0.000000
    43  H    2.155861   4.299104   0.000000
    44  H    1.085550   2.485513   2.485559   0.000000
    45  Br   5.723890   5.184223   6.701865   6.633928   0.000000
 Stoichiometry    C22H20BrS2(1+)
 Framework group  C1[X(C22H20BrS2)]
 Deg. of freedom   129
 Full point group                 C1      NOp   1
 Largest Abelian subgroup         C1      NOp   1
 Largest concise Abelian subgroup C1      NOp   1
                         Standard orientation:                         
 ---------------------------------------------------------------------
 Center     Atomic      Atomic             Coordinates (Angstroms)
 Number     Number       Type             X           Y           Z
 ---------------------------------------------------------------------
      1          6           0        2.459046   -1.673632   -2.298800
      2          6           0        3.307287   -2.750872   -2.028595
      3          6           0        3.624501   -3.098846   -0.720205
      4          6           0        3.103391   -2.381076    0.360038
      5          6           0        2.264827   -1.313009    0.088120
      6          6           0        1.945799   -0.962670   -1.226020
      7         16           0        0.839254    0.405456   -1.491169
      8          6           0        1.559209    1.637541   -0.430175
      9          6           0        1.840877    1.284809    0.892791
     10         16           0        1.519628   -0.385533    1.409909
     11          6           0        2.321257    2.221609    1.793511
     12          6           0        2.519214    3.529004    1.340922
     13          6           0        2.247584    3.876804    0.021987
     14          6           0        1.759970    2.930796   -0.883549
     15          1           0        2.409822    4.895033   -0.313561
     16          1           0        1.534940    3.205440   -1.908674
     17          1           0        2.537053    1.950044    2.821542
     18          1           0        2.893768    4.275509    2.032426
     19          1           0        2.213209   -1.402182   -3.319784
     20          1           0        3.347672   -2.655027    1.381123
     21          1           0        3.720512   -3.317704   -2.855330
     22          1           0        4.284564   -3.937124   -0.527534
     23          6           0       -0.286198   -0.598183    0.969734
     24          1           0       -0.379977   -1.689852    0.960088
     25          6           0       -0.651887   -0.113541   -0.464062
     26          1           0       -0.991243   -1.005268   -1.003248
     27          6           0       -1.122153   -0.051716    2.128079
     28          1           0       -2.152698   -0.055733    1.765115
     29          6           0       -1.031771   -0.927992    3.373148
     30          1           0       -0.026574   -0.947359    3.808828
     31          1           0       -1.712010   -0.545777    4.138736
     32          1           0       -1.330520   -1.953662    3.135422
     33          1           0       -0.859078    0.986420    2.356860
     34          6           0       -1.682256    0.974378   -0.642922
     35          6           0       -2.716428    0.737518   -1.554854
     36          6           0       -1.625617    2.205390    0.019374
     37          6           0       -3.680953    1.711644   -1.792996
     38          1           0       -2.774878   -0.221564   -2.059868
     39          6           0       -2.585982    3.182069   -0.225551
     40          1           0       -0.837282    2.417456    0.732457
     41          6           0       -3.619777    2.934354   -1.126575
     42          1           0       -4.484654    1.509879   -2.493691
     43          1           0       -2.530498    4.131153    0.297813
     44          1           0       -4.375828    3.691827   -1.308348
     45         35           0       -2.797945   -2.565044    0.231411
 ---------------------------------------------------------------------
 Rotational constants (GHZ):           0.1917167           0.1626219           0.1193554
 Standard basis: 6-31+G(d,p) (6D, 7F)
 There are   598 symmetry adapted cartesian basis functions of A   symmetry.
 There are   598 symmetry adapted basis functions of A   symmetry.
   598 basis functions,  1043 primitive gaussians,   598 cartesian basis functions
   109 alpha electrons      109 beta electrons
       nuclear repulsion energy      3077.9384003030 Hartrees.
 NAtoms=   45 NActive=   45 NUniq=   45 SFac= 1.00D+00 NAtFMM=   60 NAOKFM=F Big=F
 Integral buffers will be    131072 words long.
 Raffenetti 2 integral format.
 Two-electron integral symmetry is turned on.
 Nuclear repulsion after empirical dispersion term =     3077.8952186669 Hartrees.
 ------------------------------------------------------------------------------
 Polarizable Continuum Model (PCM)
 =================================
 Model                : PCM.
 Atomic radii         : SMD-Coulomb.
 Polarization charges : Total charges.
 Charge compensation  : None.
 Solution method      : Matrix inversion.
 Cavity type          : VdW (van der Waals Surface) (Alpha=1.000).
 Cavity algorithm     : GePol (No added spheres)
                        Default sphere list used, NSphG=   45.
                        Lebedev-Laikov grids with approx.  5.0 points / Ang**2.
                        Smoothing algorithm: York/Karplus (Gamma=1.0000).
                        Polarization charges: spherical gaussians, with
                                              point-specific exponents (IZeta= 3).
                        Self-potential: point-specific (ISelfS= 7).
                        Self-field    : sphere-specific E.n sum rule (ISelfD= 2).
 1st derivatives      : Analytical E(r).r(x)/FMM algorithm (CHGder, D1EAlg=3).
                        Cavity 1st derivative terms included.
 Solvent              : Dichloromethane, Eps=   8.930000 Eps(inf)=   2.028346
 ------------------------------------------------------------------------------
 ------------------------------------------------------------------------------
 Atomic radii for non-electrostatic terms: SMD-CDS.
 ------------------------------------------------------------------------------
 Nuclear repulsion after PCM non-electrostatic terms =     3077.8793331496 Hartrees.
 One-electron integrals computed using PRISM.
 NBasis=   598 RedAO= T EigKep=  1.09D-06  NBF=   598
 NBsUse=   594 1.00D-06 EigRej=  8.25D-07 NBFU=   594
 Initial guess from the checkpoint file:  "/home/osl/gaussian/scratch/Gau-1293210.chk"
 B after Tr=     0.000000    0.000000    0.000000
         Rot=    0.999998    0.000678   -0.001086   -0.001220 Ang=   0.20 deg.
 ExpMin= 3.50D-02 ExpMax= 5.74D+05 ExpMxC= 5.74D+03 IAcc=3 IRadAn=         5 AccDes= 0.00D+00
 Harris functional with IExCor= 4639 and IRadAn=       5 diagonalized for initial guess.
 HarFok:  IExCor= 4639 AccDes= 0.00D+00 IRadAn=         5 IDoV= 1 UseB2=F ITyADJ=14
 ICtDFT=  3500011 ScaDFX=  1.000000  1.000000  1.000000  1.000000
 FoFCou: FMM=F IPFlag=           0 FMFlag=      100000 FMFlg1=           0
         NFxFlg=           0 DoJE=T BraDBF=F KetDBF=T FulRan=T
         wScrn=  0.000000 ICntrl=       500 IOpCl=  0 I1Cent=   200000004 NGrid=           0
         NMat0=    1 NMatS0=      1 NMatT0=    0 NMatD0=    1 NMtDS0=    0 NMtDT0=    0
 Petite list used in FoFCou.
 Requested convergence on RMS density matrix=1.00D-08 within 128 cycles.
 Requested convergence on MAX density matrix=1.00D-06.
 Requested convergence on             energy=1.00D-06.
 No special actions if energy rises.
 Inv3:  Mode=1 IEnd=    33506892.
 Iteration    1 A*A^-1 deviation from unit magnitude is 3.77D-15 for    631.
 Iteration    1 A*A^-1 deviation from orthogonality  is 2.50D-15 for    851    631.
 Iteration    1 A^-1*A deviation from unit magnitude is 3.22D-15 for    551.
 Iteration    1 A^-1*A deviation from orthogonality  is 2.98D-15 for    997    933.
 Error on total polarization charges =  0.05164
 SCF Done:  E(RwB97XD) =  -4218.05991667     A.U. after   13 cycles
            NFock= 13  Conv=0.58D-08     -V/T= 2.0064
 SMD-CDS (non-electrostatic) energy       (kcal/mol) =      -9.97
 (included in total energy above)
 D1PCM: PCM CHGder 1st derivatives, ID1Alg=3 FixD1E=F DoIter=F DoCFld=F I1PDM=0.
 Calling FoFJK, ICntrl=      2127 FMM=F ISym2X=0 I1Cent= 0 IOpClX= 0 NMat=1 NMatS=1 NMatT=0.
 ***** Axes restored to original set *****
 -------------------------------------------------------------------
 Center     Atomic                   Forces (Hartrees/Bohr)
 Number     Number              X              Y              Z
 -------------------------------------------------------------------
      1        6           0.000010346   -0.000014738    0.000036866
      2        6           0.000000733   -0.000021996    0.000015735
      3        6           0.000004261    0.000004564    0.000040779
      4        6           0.000011977   -0.000003205    0.000023223
      5        6          -0.000000748   -0.000011832    0.000029449
      6        6           0.000024255    0.000003316   -0.000019261
      7       16          -0.000076323   -0.000112259    0.000073673
      8        6           0.000045276   -0.000024962    0.000019790
      9        6          -0.000108160    0.000028232    0.000001135
     10       16          -0.000069554   -0.000027006   -0.000086332
     11        6          -0.000024736   -0.000004708    0.000019040
     12        6          -0.000004102    0.000019434   -0.000036305
     13        6           0.000013893    0.000002453    0.000005523
     14        6          -0.000020656   -0.000037113   -0.000012871
     15        1           0.000004292   -0.000019103   -0.000027302
     16        1           0.000036157    0.000005491    0.000019179
     17        1           0.000007935    0.000032657   -0.000022711
     18        1          -0.000008797    0.000008381   -0.000018512
     19        1           0.000013486   -0.000012132    0.000017908
     20        1          -0.000008304    0.000026151    0.000015186
     21        1           0.000004233   -0.000020650    0.000034531
     22        1          -0.000000141   -0.000004423    0.000030785
     23        6           0.000121386    0.000050487   -0.000007065
     24        1          -0.000075860   -0.000015570    0.000111643
     25        6           0.000006554    0.000083326    0.000023418
     26        1          -0.000071987    0.000014232   -0.000013884
     27        6          -0.000069417   -0.000014697    0.000048880
     28        1          -0.000020521    0.000008683   -0.000032793
     29        6           0.000019103    0.000001334   -0.000005022
     30        1           0.000005024    0.000019939    0.000007870
     31        1          -0.000012119    0.000030431   -0.000000247
     32        1          -0.000012724    0.000005796    0.000014498
     33        1          -0.000026293   -0.000057299   -0.000012301
     34        6          -0.000013378   -0.000007075   -0.000011883
     35        6           0.000008807   -0.000006593   -0.000044773
     36        6           0.000018765    0.000018832   -0.000021673
     37        6          -0.000010463   -0.000023226   -0.000021392
     38        1           0.000051231   -0.000108860    0.000050493
     39        6          -0.000021366   -0.000013032   -0.000033269
     40        1           0.000121713    0.000027248   -0.000004713
     41        6           0.000009370    0.000010752   -0.000025122
     42        1           0.000005697   -0.000011125   -0.000010866
     43        1           0.000000917    0.000001566   -0.000022307
     44        1           0.000004386   -0.000003930   -0.000033514
     45       35           0.000105851    0.000172229   -0.000115488
 -------------------------------------------------------------------
 Cartesian Forces:  Max     0.000172229 RMS     0.000041617

 GradGradGradGradGradGradGradGradGradGradGradGradGradGradGradGradGradGrad
 Berny optimization.
 Using GEDIIS/GDIIS optimizer.
 FormGI is forming the generalized inverse of G from B-inverse, IUseBI=4.
 Internal  Forces:  Max     0.000185191 RMS     0.000035922
 Search for a local minimum.
 Step number   5 out of a maximum of  270
 All quantities printed in internal units (Hartrees-Bohrs-Radians)
 Mixed Optimization -- En-DIIS/RFO-DIIS
 Swapping is turned off.
 Update second derivatives using D2CorX and points    1    2    3    4    5
 DE= -1.16D-05 DEPred=-1.47D-05 R= 7.87D-01
 TightC=F SS=  1.41D+00  RLast= 4.49D-02 DXNew= 1.4270D+00 1.3474D-01
 Trust test= 7.87D-01 RLast= 4.49D-02 DXMaxT set to 8.49D-01
 ITU=  1  1  1  1  0
     Eigenvalues ---    0.00228   0.00338   0.00453   0.00732   0.01054
     Eigenvalues ---    0.01161   0.01289   0.01454   0.01610   0.01647
     Eigenvalues ---    0.01656   0.01711   0.01821   0.01832   0.01849
     Eigenvalues ---    0.01871   0.01995   0.02128   0.02154   0.02278
     Eigenvalues ---    0.02340   0.02368   0.02401   0.02542   0.02625
     Eigenvalues ---    0.02651   0.02683   0.02727   0.02759   0.02820
     Eigenvalues ---    0.02892   0.02940   0.02991   0.03007   0.03149
     Eigenvalues ---    0.03200   0.03597   0.03988   0.04229   0.04490
     Eigenvalues ---    0.04690   0.04756   0.06044   0.06142   0.07329
     Eigenvalues ---    0.08069   0.08354   0.08962   0.10166   0.10788
     Eigenvalues ---    0.10895   0.11085   0.11126   0.11236   0.11580
     Eigenvalues ---    0.11752   0.11800   0.12210   0.12257   0.12364
     Eigenvalues ---    0.12390   0.12478   0.12614   0.12653   0.12869
     Eigenvalues ---    0.13194   0.14045   0.14400   0.14929   0.15210
     Eigenvalues ---    0.16361   0.16516   0.16992   0.17716   0.18003
     Eigenvalues ---    0.18590   0.19228   0.19331   0.19348   0.19452
     Eigenvalues ---    0.19708   0.20715   0.21644   0.22017   0.22715
     Eigenvalues ---    0.23389   0.25011   0.27047   0.27828   0.28570
     Eigenvalues ---    0.28882   0.29379   0.31310   0.32378   0.33924
     Eigenvalues ---    0.33970   0.34385   0.34692   0.35013   0.35670
     Eigenvalues ---    0.35857   0.36468   0.36638   0.36699   0.36775
     Eigenvalues ---    0.36869   0.36955   0.37030   0.37090   0.37129
     Eigenvalues ---    0.37160   0.37280   0.37288   0.37399   0.40403
     Eigenvalues ---    0.41105   0.42734   0.42849   0.43119   0.46323
     Eigenvalues ---    0.47406   0.48169   0.48358   0.48421   0.48480
     Eigenvalues ---    0.51668   0.52093   0.52424   0.52905
 En-DIIS/RFO-DIIS/Sim-DIIS IScMMF=       -3 using points:     5    4    3    2
 RFO step:  Lambda=-8.36557123D-06.
 DidBck=F Rises=F RFO-DIIS coefs:    1.20433    0.00161   -0.22856    0.02262
 Iteration  1 RMS(Cart)=  0.00344879 RMS(Int)=  0.00000881
 Iteration  2 RMS(Cart)=  0.00000856 RMS(Int)=  0.00000624
 Iteration  3 RMS(Cart)=  0.00000000 RMS(Int)=  0.00000624
 Variable       Old X    -DE/DX   Delta X   Delta X   Delta X     New X
                                 (Linear)    (Quad)   (Total)
    R1        2.64087   0.00000   0.00000  -0.00002  -0.00002   2.64085
    R2        2.61831  -0.00002   0.00002  -0.00008  -0.00005   2.61826
    R3        2.04975   0.00000  -0.00004   0.00002  -0.00002   2.04973
    R4        2.62773   0.00000   0.00004  -0.00004   0.00000   2.62773
    R5        2.04889   0.00000   0.00002  -0.00002  -0.00001   2.04888
    R6        2.64134  -0.00001   0.00009  -0.00003   0.00007   2.64141
    R7        2.04886   0.00000   0.00000   0.00000  -0.00001   2.04886
    R8        2.61705  -0.00001   0.00007  -0.00005   0.00002   2.61707
    R9        2.05045  -0.00002   0.00019  -0.00018   0.00001   2.05046
   R10        2.63986  -0.00001   0.00007  -0.00001   0.00006   2.63992
   R11        3.36067   0.00000  -0.00014   0.00036   0.00022   3.36089
   R12        3.36271  -0.00002   0.00024  -0.00018   0.00006   3.36277
   R13        3.36035  -0.00003  -0.00020   0.00010  -0.00009   3.36026
   R14        3.55942  -0.00014  -0.00011  -0.00167  -0.00178   3.55764
   R15        2.64156  -0.00005  -0.00011  -0.00001  -0.00012   2.64144
   R16        2.61736  -0.00002  -0.00002  -0.00006  -0.00009   2.61728
   R17        3.35960   0.00000  -0.00053   0.00051  -0.00002   3.35957
   R18        2.61825   0.00002  -0.00003   0.00003   0.00000   2.61825
   R19        3.53534  -0.00009   0.00116  -0.00119  -0.00004   3.53531
   R20        2.64109   0.00001   0.00003   0.00004   0.00007   2.64116
   R21        2.05030  -0.00002   0.00002  -0.00007  -0.00005   2.05025
   R22        2.62824  -0.00004   0.00009  -0.00013  -0.00005   2.62819
   R23        2.04906  -0.00001   0.00005  -0.00004   0.00001   2.04907
   R24        2.64068  -0.00003  -0.00001  -0.00003  -0.00004   2.64064
   R25        2.04903  -0.00001   0.00002  -0.00005  -0.00003   2.04899
   R26        2.05011  -0.00003   0.00007  -0.00012  -0.00005   2.05006
   R27        2.07063  -0.00002   0.00015  -0.00005   0.00010   2.07073
   R28        2.94238   0.00002   0.00012  -0.00007   0.00003   2.94241
   R29        2.89024   0.00001   0.00010  -0.00004   0.00006   2.89029
   R30        5.05073  -0.00002  -0.00906   0.00232  -0.00673   5.04400
   R31        2.07101  -0.00008   0.00010   0.00008   0.00017   2.07118
   R32        2.85168  -0.00015  -0.00005   0.00003  -0.00002   2.85166
   R33        5.07822  -0.00019  -0.00781  -0.00791  -0.01572   5.06250
   R34        2.06472   0.00002   0.00004   0.00007   0.00011   2.06483
   R35        2.88220   0.00001   0.00016  -0.00009   0.00007   2.88227
   R36        2.06947  -0.00007   0.00012  -0.00024  -0.00012   2.06935
   R37        2.07062   0.00002  -0.00002   0.00005   0.00002   2.07065
   R38        2.06572   0.00000   0.00001  -0.00001   0.00000   2.06572
   R39        2.06816   0.00001  -0.00005   0.00007   0.00002   2.06818
   R40        2.64375  -0.00005  -0.00006   0.00006  -0.00001   2.64374
   R41        2.64375  -0.00002  -0.00007   0.00001  -0.00005   2.64370
   R42        2.62933   0.00000   0.00014  -0.00006   0.00008   2.62941
   R43        2.05128   0.00006  -0.00009   0.00026   0.00017   2.05145
   R44        2.62950   0.00002  -0.00006   0.00009   0.00003   2.62953
   R45        2.04835   0.00010  -0.00020   0.00043   0.00023   2.04858
   R46        2.63404   0.00004   0.00000   0.00010   0.00010   2.63414
   R47        2.05070   0.00000   0.00000  -0.00001  -0.00001   2.05069
   R48        2.63340   0.00004   0.00000   0.00006   0.00006   2.63346
   R49        2.05081   0.00000   0.00001   0.00000   0.00001   2.05082
   R50        2.05139   0.00000   0.00001   0.00001   0.00002   2.05141
    A1        2.06085   0.00000   0.00000   0.00002   0.00002   2.06088
    A2        2.10886   0.00000  -0.00024   0.00013  -0.00010   2.10876
    A3        2.11347   0.00000   0.00023  -0.00015   0.00008   2.11355
    A4        2.10981  -0.00001   0.00004  -0.00010  -0.00006   2.10975
    A5        2.07933   0.00000  -0.00009   0.00010   0.00001   2.07934
    A6        2.09404   0.00000   0.00005   0.00000   0.00005   2.09410
    A7        2.11022   0.00000   0.00003   0.00002   0.00005   2.11027
    A8        2.09390   0.00000  -0.00005  -0.00001  -0.00005   2.09385
    A9        2.07907   0.00000   0.00001  -0.00001   0.00000   2.07907
   A10        2.06014   0.00000  -0.00014   0.00014   0.00000   2.06014
   A11        2.11029   0.00001   0.00022  -0.00018   0.00005   2.11034
   A12        2.11275  -0.00001  -0.00008   0.00003  -0.00005   2.11270
   A13        2.11345   0.00000   0.00013  -0.00023  -0.00010   2.11335
   A14        2.10599   0.00000   0.00016   0.00011   0.00028   2.10627
   A15        2.06315   0.00001  -0.00030   0.00011  -0.00019   2.06296
   A16        2.11190   0.00001  -0.00007   0.00015   0.00008   2.11198
   A17        2.10539   0.00002  -0.00005  -0.00004  -0.00010   2.10529
   A18        2.06576  -0.00003   0.00014  -0.00012   0.00002   2.06578
   A19        1.76403   0.00001   0.00034  -0.00042  -0.00008   1.76396
   A20        1.77132   0.00003   0.00001   0.00015   0.00015   1.77148
   A21        1.75797  -0.00004  -0.00009   0.00019   0.00010   1.75806
   A22        2.06172   0.00003   0.00031  -0.00007   0.00024   2.06195
   A23        2.10637  -0.00003  -0.00039   0.00013  -0.00026   2.10611
   A24        2.11321   0.00000   0.00009  -0.00009   0.00000   2.11321
   A25        2.06685  -0.00003  -0.00022  -0.00006  -0.00028   2.06657
   A26        2.11124  -0.00001   0.00006  -0.00001   0.00004   2.11128
   A27        2.10461   0.00004   0.00012   0.00014   0.00026   2.10486
   A28        1.77020   0.00001  -0.00029   0.00021  -0.00008   1.77012
   A29        1.74195   0.00002  -0.00008  -0.00042  -0.00049   1.74145
   A30        1.78521  -0.00001   0.00053  -0.00018   0.00034   1.78555
   A31        2.06131   0.00000  -0.00010   0.00004  -0.00006   2.06125
   A32        2.11263   0.00002  -0.00023   0.00025   0.00003   2.11265
   A33        2.10925  -0.00002   0.00033  -0.00030   0.00003   2.10928
   A34        2.10990   0.00000   0.00005  -0.00005   0.00000   2.10990
   A35        2.07879   0.00001  -0.00005   0.00003  -0.00001   2.07878
   A36        2.09449   0.00000   0.00000   0.00001   0.00001   2.09450
   A37        2.10993   0.00000  -0.00001  -0.00002  -0.00003   2.10990
   A38        2.09333   0.00002  -0.00011   0.00019   0.00008   2.09341
   A39        2.07991  -0.00001   0.00011  -0.00017  -0.00005   2.07986
   A40        2.06074   0.00002  -0.00008   0.00012   0.00004   2.06078
   A41        2.11253   0.00002  -0.00017   0.00028   0.00011   2.11264
   A42        2.10985  -0.00003   0.00025  -0.00040  -0.00015   2.10970
   A43        1.77004   0.00003  -0.00021   0.00034   0.00015   1.77019
   A44        1.99104  -0.00004   0.00025  -0.00020   0.00005   1.99109
   A45        1.88470   0.00002   0.00072   0.00100   0.00172   1.88642
   A46        1.85657   0.00000  -0.00040   0.00073   0.00030   1.85687
   A47        1.89216  -0.00007  -0.00066  -0.00096  -0.00162   1.89054
   A48        2.04635   0.00005   0.00015  -0.00083  -0.00068   2.04567
   A49        1.98894  -0.00007   0.00351  -0.00224   0.00122   1.99016
   A50        1.98447   0.00004  -0.00056   0.00051  -0.00005   1.98442
   A51        1.77323  -0.00004  -0.00003   0.00041   0.00038   1.77361
   A52        1.85174   0.00000  -0.00009   0.00083   0.00074   1.85248
   A53        1.84680   0.00004   0.00013  -0.00031  -0.00021   1.84659
   A54        2.08737   0.00000  -0.00045   0.00025  -0.00019   2.08717
   A55        1.89321  -0.00004   0.00118  -0.00184  -0.00065   1.89257
   A56        2.04252  -0.00002   0.00340   0.00134   0.00469   2.04721
   A57        1.83653   0.00001  -0.00036  -0.00055  -0.00091   1.83562
   A58        1.96123  -0.00008   0.00061  -0.00041   0.00020   1.96143
   A59        1.94510   0.00004   0.00088  -0.00045   0.00043   1.94553
   A60        1.90177   0.00005  -0.00006   0.00028   0.00022   1.90200
   A61        1.87493  -0.00001  -0.00118   0.00056  -0.00062   1.87431
   A62        1.93892   0.00000  -0.00002   0.00057   0.00055   1.93947
   A63        1.97046  -0.00001  -0.00011   0.00001  -0.00010   1.97036
   A64        1.91130  -0.00001  -0.00023   0.00014  -0.00009   1.91122
   A65        1.92298   0.00002   0.00021   0.00011   0.00033   1.92330
   A66        1.87400   0.00001  -0.00009  -0.00002  -0.00011   1.87388
   A67        1.89676   0.00000   0.00021  -0.00020   0.00001   1.89677
   A68        1.88593   0.00000   0.00000  -0.00004  -0.00005   1.88589
   A69        2.04872  -0.00012   0.00107  -0.00134  -0.00027   2.04845
   A70        2.15389   0.00000  -0.00093   0.00086  -0.00007   2.15381
   A71        2.08000   0.00012  -0.00014   0.00052   0.00039   2.08039
   A72        2.10072  -0.00004  -0.00004  -0.00016  -0.00021   2.10051
   A73        2.08593  -0.00007   0.00033  -0.00103  -0.00070   2.08523
   A74        2.09628   0.00010  -0.00027   0.00117   0.00090   2.09717
   A75        2.10174  -0.00008   0.00024  -0.00047  -0.00023   2.10151
   A76        2.10950  -0.00001  -0.00029   0.00001  -0.00029   2.10922
   A77        2.07194   0.00008   0.00005   0.00047   0.00052   2.07246
   A78        2.09658  -0.00003   0.00011  -0.00020  -0.00009   2.09649
   A79        2.08719   0.00002  -0.00007   0.00019   0.00011   2.08731
   A80        2.09938   0.00001  -0.00004   0.00001  -0.00003   2.09936
   A81        2.09561   0.00000  -0.00009   0.00006  -0.00003   2.09558
   A82        2.08710   0.00000  -0.00004   0.00009   0.00005   2.08715
   A83        2.10041   0.00000   0.00013  -0.00015  -0.00002   2.10039
   A84        2.09165   0.00002  -0.00009   0.00025   0.00016   2.09181
   A85        2.09609  -0.00001   0.00010  -0.00017  -0.00007   2.09602
   A86        2.09544  -0.00001  -0.00001  -0.00008  -0.00009   2.09536
   A87        0.83249   0.00003   0.00140   0.00069   0.00208   0.83458
    D1        0.00149  -0.00001  -0.00047  -0.00002  -0.00050   0.00099
    D2       -3.13913   0.00000  -0.00034   0.00003  -0.00031  -3.13944
    D3        3.14021  -0.00001  -0.00088   0.00013  -0.00075   3.13947
    D4       -0.00040   0.00000  -0.00074   0.00018  -0.00056  -0.00096
    D5       -0.00164   0.00000  -0.00019  -0.00009  -0.00028  -0.00192
    D6       -3.12502   0.00000  -0.00114   0.00039  -0.00075  -3.12577
    D7       -3.14036   0.00000   0.00022  -0.00025  -0.00003  -3.14039
    D8        0.01944   0.00000  -0.00073   0.00023  -0.00050   0.01895
    D9        0.00034   0.00001   0.00056   0.00013   0.00069   0.00103
   D10       -3.14108   0.00001   0.00048   0.00005   0.00053  -3.14055
   D11        3.14095   0.00000   0.00042   0.00008   0.00050   3.14145
   D12       -0.00048   0.00000   0.00034   0.00001   0.00034  -0.00014
   D13       -0.00201   0.00000   0.00003  -0.00012  -0.00008  -0.00209
   D14        3.13724   0.00000   0.00017  -0.00032  -0.00014   3.13710
   D15        3.13942   0.00000   0.00012  -0.00004   0.00007   3.13949
   D16       -0.00452   0.00000   0.00026  -0.00024   0.00001  -0.00450
   D17        0.00186  -0.00001  -0.00070   0.00000  -0.00070   0.00116
   D18        3.10579  -0.00001  -0.00068  -0.00033  -0.00101   3.10478
   D19       -3.13739  -0.00001  -0.00084   0.00020  -0.00064  -3.13802
   D20       -0.03346  -0.00001  -0.00082  -0.00013  -0.00095  -0.03441
   D21       -0.00004   0.00001   0.00079   0.00010   0.00090   0.00086
   D22        3.12375   0.00001   0.00172  -0.00037   0.00135   3.12510
   D23       -3.10487   0.00001   0.00076   0.00043   0.00119  -3.10368
   D24        0.01892   0.00002   0.00169  -0.00004   0.00165   0.02056
   D25        2.31525  -0.00001  -0.00164   0.00070  -0.00094   2.31431
   D26       -2.13905  -0.00001  -0.00118   0.00045  -0.00073  -2.13978
   D27       -0.86294  -0.00001  -0.00161   0.00037  -0.00124  -0.86418
   D28        0.96594  -0.00002  -0.00115   0.00012  -0.00103   0.96491
   D29       -2.31124  -0.00001  -0.00067   0.00014  -0.00053  -2.31177
   D30        2.16572   0.00002  -0.00067   0.00001  -0.00065   2.16507
   D31        0.84809  -0.00001  -0.00159   0.00061  -0.00099   0.84710
   D32       -0.95813   0.00002  -0.00159   0.00048  -0.00111  -0.95924
   D33       -0.88087  -0.00003   0.00163  -0.00230  -0.00067  -0.88154
   D34        2.32605  -0.00003   0.00146  -0.00164  -0.00018   2.32587
   D35        0.93603   0.00000   0.00169  -0.00220  -0.00051   0.93553
   D36       -2.14023   0.00000   0.00152  -0.00154  -0.00002  -2.14025
   D37        0.83443  -0.00002  -0.00032  -0.00101  -0.00133   0.83310
   D38       -1.14126  -0.00006  -0.00021  -0.00108  -0.00128  -1.14254
   D39       -3.11910   0.00000  -0.00146   0.00049  -0.00098  -3.12008
   D40       -0.97662  -0.00003  -0.00066  -0.00065  -0.00131  -0.97792
   D41       -2.95231  -0.00007  -0.00055  -0.00073  -0.00126  -2.95357
   D42        1.35304  -0.00001  -0.00180   0.00084  -0.00096   1.35208
   D43        0.04002   0.00003  -0.00186   0.00292   0.00106   0.04108
   D44       -3.06825   0.00000  -0.00018   0.00075   0.00056  -3.06769
   D45        3.11602   0.00002  -0.00171   0.00227   0.00056   3.11657
   D46        0.00774  -0.00001  -0.00003   0.00009   0.00006   0.00781
   D47        3.06955   0.00000  -0.00001  -0.00078  -0.00079   3.06876
   D48       -0.06012  -0.00001   0.00039  -0.00114  -0.00074  -0.06086
   D49       -0.00477   0.00001  -0.00019  -0.00010  -0.00029  -0.00506
   D50       -3.13444  -0.00001   0.00021  -0.00046  -0.00025  -3.13469
   D51        0.83014  -0.00002   0.00177  -0.00209  -0.00033   0.82982
   D52       -0.96436  -0.00004   0.00179  -0.00166   0.00013  -0.96423
   D53       -2.34464   0.00001   0.00009   0.00008   0.00017  -2.34448
   D54        2.14405  -0.00002   0.00012   0.00050   0.00062   2.14467
   D55       -0.00252   0.00000  -0.00009   0.00029   0.00019  -0.00232
   D56        3.13786   0.00002  -0.00058   0.00097   0.00039   3.13825
   D57       -3.11007  -0.00002   0.00163  -0.00193  -0.00030  -3.11037
   D58        0.03031  -0.00001   0.00114  -0.00125  -0.00011   0.03020
   D59        0.99740   0.00000  -0.00121   0.00006  -0.00115   0.99625
   D60       -0.99062   0.00000  -0.00072  -0.00090  -0.00162  -0.99224
   D61        2.98446  -0.00006  -0.00177  -0.00049  -0.00226   2.98220
   D62        2.81404   0.00001  -0.00141   0.00014  -0.00129   2.81275
   D63        0.82602   0.00001  -0.00092  -0.00083  -0.00176   0.82427
   D64       -1.48208  -0.00005  -0.00198  -0.00042  -0.00240  -1.48448
   D65       -0.00544   0.00000   0.00045  -0.00067  -0.00022  -0.00566
   D66        3.14061   0.00000  -0.00004  -0.00017  -0.00021   3.14040
   D67        3.13736  -0.00002   0.00094  -0.00135  -0.00041   3.13695
   D68        0.00023  -0.00001   0.00045  -0.00085  -0.00040  -0.00017
   D69        0.00842   0.00000  -0.00069   0.00068  -0.00002   0.00841
   D70       -3.13811   0.00001  -0.00058   0.00065   0.00007  -3.13805
   D71       -3.13767   0.00000  -0.00020   0.00017  -0.00003  -3.13769
   D72       -0.00102   0.00000  -0.00008   0.00014   0.00006  -0.00096
   D73       -0.00320   0.00000   0.00055  -0.00028   0.00027  -0.00293
   D74        3.12649   0.00001   0.00015   0.00008   0.00023   3.12672
   D75       -3.13988  -0.00001   0.00044  -0.00025   0.00019  -3.13970
   D76       -0.01020   0.00001   0.00003   0.00011   0.00014  -0.01005
   D77       -3.08330   0.00007   0.00218   0.00146   0.00364  -3.07966
   D78       -0.99682   0.00004   0.00220   0.00168   0.00389  -0.99293
   D79        1.21841   0.00006   0.00171   0.00054   0.00225   1.22066
   D80        0.10731   0.00003   0.00085   0.00145   0.00230   0.10962
   D81        2.03841   0.00002   0.00063   0.00199   0.00262   2.04102
   D82       -2.10399   0.00000   0.00201  -0.00057   0.00143  -2.10256
   D83       -1.82880   0.00001   0.00122   0.00071   0.00192  -1.82688
   D84        0.10229   0.00000   0.00099   0.00125   0.00223   0.10452
   D85        2.24307  -0.00002   0.00237  -0.00132   0.00105   2.24412
   D86        2.33485   0.00007   0.00230   0.00194   0.00424   2.33909
   D87       -2.01724   0.00006   0.00207   0.00248   0.00455  -2.01269
   D88        0.12354   0.00004   0.00345  -0.00009   0.00337   0.12691
   D89        2.99511   0.00000   0.00230   0.00120   0.00349   2.99860
   D90       -1.22094   0.00002   0.00233   0.00098   0.00330  -1.21763
   D91        0.96831   0.00000   0.00346   0.00107   0.00453   0.97284
   D92       -1.38373   0.00002   0.00209   0.00161   0.00371  -1.38002
   D93        0.68341   0.00004   0.00212   0.00140   0.00353   0.68694
   D94        2.87266   0.00001   0.00325   0.00149   0.00475   2.87741
   D95        0.71717  -0.00001   0.00113   0.00124   0.00237   0.71954
   D96        2.78431   0.00001   0.00117   0.00102   0.00218   2.78650
   D97       -1.30963  -0.00001   0.00230   0.00111   0.00341  -1.30622
   D98        1.01175  -0.00002  -0.00268  -0.00113  -0.00383   1.00792
   D99        2.92047   0.00007  -0.00507   0.00170  -0.00339   2.91707
   D100       0.84374   0.00003  -0.00448   0.00108  -0.00343   0.84031
   D101      -1.41615   0.00003  -0.00477   0.00215  -0.00263  -1.41879
   D102       1.74621   0.00006  -0.00130   0.00405   0.00276   1.74897
   D103      -1.35847   0.00005  -0.00163   0.00292   0.00130  -1.35717
   D104      -2.26506   0.00011  -0.00258   0.00582   0.00325  -2.26181
   D105       0.91345   0.00010  -0.00291   0.00469   0.00179   0.91524
   D106      -0.14719   0.00013  -0.00171   0.00398   0.00226  -0.14493
   D107       3.03132   0.00012  -0.00204   0.00285   0.00080   3.03212
   D108      -0.96553  -0.00002   0.00399  -0.00072   0.00329  -0.96224
   D109       1.14136   0.00000   0.00149  -0.00135   0.00014   1.14150
   D110      -3.05490  -0.00001   0.00115  -0.00128  -0.00013  -3.05502
   D111      -0.98283   0.00000   0.00114  -0.00118  -0.00004  -0.98287
   D112      -3.11353  -0.00001   0.00137  -0.00209  -0.00072  -3.11424
   D113      -1.02660  -0.00002   0.00103  -0.00202  -0.00099  -1.02758
   D114       1.04547  -0.00001   0.00102  -0.00192  -0.00090   1.04457
   D115      -1.05125   0.00001  -0.00013  -0.00089  -0.00101  -1.05227
   D116       1.03567   0.00000  -0.00046  -0.00082  -0.00128   1.03439
   D117       3.10774   0.00001  -0.00048  -0.00071  -0.00119   3.10655
   D118      -3.11342  -0.00002  -0.00049  -0.00114  -0.00163  -3.11505
   D119       0.05243   0.00002  -0.00120   0.00015  -0.00105   0.05138
   D120      -0.00712  -0.00001  -0.00020  -0.00005  -0.00024  -0.00736
   D121      -3.12445   0.00003  -0.00090   0.00124   0.00033  -3.12412
   D122       3.10426   0.00001   0.00052   0.00095   0.00147   3.10572
   D123      -0.03920   0.00004   0.00062   0.00157   0.00218  -0.03701
   D124       0.00021   0.00001   0.00016  -0.00016  -0.00001   0.00020
   D125       3.13994   0.00003   0.00026   0.00045   0.00071   3.14065
   D126       0.00421   0.00001  -0.00010   0.00025   0.00015   0.00437
   D127      -3.12828   0.00002  -0.00012   0.00046   0.00034  -3.12794
   D128       3.12141  -0.00003   0.00062  -0.00107  -0.00045   3.12096
   D129      -0.01109  -0.00003   0.00060  -0.00086  -0.00026  -0.01135
   D130       0.00962   0.00000   0.00018   0.00017   0.00035   0.00997
   D131       3.13871   0.00000   0.00017  -0.00004   0.00013   3.13884
   D132      -3.13015  -0.00002   0.00008  -0.00044  -0.00035  -3.13051
   D133      -0.00106  -0.00002   0.00007  -0.00064  -0.00057  -0.00164
   D134       0.00565  -0.00001   0.00043  -0.00025   0.00019   0.00583
   D135      -3.13531   0.00000   0.00019  -0.00010   0.00009  -3.13522
   D136       3.13807  -0.00001   0.00046  -0.00046   0.00000   3.13807
   D137      -0.00288  -0.00001   0.00021  -0.00031  -0.00010  -0.00298
   D138      -0.01254   0.00000  -0.00047   0.00004  -0.00044  -0.01297
   D139       3.12842  -0.00001  -0.00023  -0.00011  -0.00034   3.12808
   D140      -3.14153   0.00000  -0.00046   0.00024  -0.00022   3.14144
   D141      -0.00057  -0.00001  -0.00021   0.00009  -0.00012  -0.00069
         Item               Value     Threshold  Converged?
 Maximum Force            0.000185     0.000450     YES
 RMS     Force            0.000036     0.000300     YES
 Maximum Displacement     0.021578     0.001800     NO 
 RMS     Displacement     0.003449     0.001200     NO 
 Predicted change in Energy=-4.054728D-06
 GradGradGradGradGradGradGradGradGradGradGradGradGradGradGradGradGradGrad

                          Input orientation:                          
 ---------------------------------------------------------------------
 Center     Atomic      Atomic             Coordinates (Angstroms)
 Number     Number       Type             X           Y           Z
 ---------------------------------------------------------------------
      1          6           0        2.737808   -1.150538   -2.355851
      2          6           0        3.745484   -2.088306   -2.114775
      3          6           0        4.115418   -2.420489   -0.816164
      4          6           0        3.488806   -1.826564    0.283102
      5          6           0        2.491622   -0.896785    0.040069
      6          6           0        2.120185   -0.561731   -1.264283
      7         16           0        0.812361    0.623173   -1.492817
      8          6           0        1.330354    1.919878   -0.391844
      9          6           0        1.663714    1.575836    0.921290
     10         16           0        1.609553   -0.139332    1.385913
     11          6           0        1.990694    2.548683    1.852048
     12          6           0        1.980504    3.884107    1.439803
     13          6           0        1.657845    4.224727    0.130552
     14          6           0        1.325466    3.241714   -0.805314
     15          1           0        1.657908    5.265469   -0.173621
     16          1           0        1.060491    3.508647   -1.822875
     17          1           0        2.246651    2.283306    2.872426
     18          1           0        2.232727    4.658890    2.155236
     19          1           0        2.451331   -0.890665   -3.369212
     20          1           0        3.774565   -2.088781    1.296480
     21          1           0        4.241706   -2.558181   -2.956510
     22          1           0        4.899866   -3.149353   -0.646146
     23          6           0       -0.139852   -0.620789    0.930180
     24          1           0       -0.059863   -1.712744    0.885726
     25          6           0       -0.577911   -0.154171   -0.489255
     26          1           0       -0.774448   -1.070676   -1.057281
     27          6           0       -1.053608   -0.252919    2.100232
     28          1           0       -2.069495   -0.412594    1.730925
     29          6           0       -0.823401   -1.141275    3.318494
     30          1           0        0.171478   -1.011335    3.758917
     31          1           0       -1.556807   -0.897723    4.091624
     32          1           0       -0.952297   -2.193969    3.048290
     33          1           0       -0.963168    0.806611    2.361680
     34          6           0       -1.766489    0.763618   -0.638031
     35          6           0       -2.753001    0.394219   -1.558664
     36          6           0       -1.902375    1.967429    0.061634
     37          6           0       -3.859914    1.210763   -1.768570
     38          1           0       -2.660372   -0.546723   -2.092085
     39          6           0       -3.005454    2.787442   -0.155226
     40          1           0       -1.154488    2.279316    0.781763
     41          6           0       -3.990173    2.407011   -1.064969
     42          1           0       -4.624098    0.906123   -2.476264
     43          1           0       -3.098711    3.717168    0.396749
     44          1           0       -4.856870    3.040849   -1.224723
     45         35           0       -2.301964   -2.936078    0.110536
 ---------------------------------------------------------------------
                    Distance matrix (angstroms):
                    1          2          3          4          5
     1  C    0.000000
     2  C    1.397476   0.000000
     3  C    2.425124   1.390535   0.000000
     4  C    2.825789   2.425738   1.397775   0.000000
     5  C    2.421865   2.763195   2.385692   1.384894   0.000000
     6  C    1.385522   2.386496   2.763467   2.422257   1.396983
     7  S    2.756488   4.042544   4.542239   4.039612   2.734946
     8  C    3.907135   4.986670   5.174497   4.376105   3.077122
     9  C    4.396185   5.193976   5.000021   3.913384   2.752423
    10  S    4.036867   4.540431   4.041310   2.755819   1.778504
    11  C    5.652330   6.349538   6.027145   4.883515   3.924977
    12  C    6.350444   7.170766   7.028170   6.018696   5.007736
    13  C    6.020132   7.018127   7.148065   6.324066   5.189726
    14  C    4.867314   5.998357   6.312250   5.617129   4.381982
    15  H    6.862467   7.886955   8.094824   7.338782   6.222067
    16  H    4.980508   6.214522   6.745421   6.228671   4.992647
    17  H    6.274344   6.799240   6.262880   5.013839   4.265587
    18  H    7.372548   8.126874   7.905147   6.866130   5.950334
    19  H    1.084668   2.163976   3.409928   3.910456   3.409525
    20  H    3.910842   3.411379   2.165520   1.085058   2.155311
    21  H    2.145684   1.084222   2.148486   3.405468   3.847405
    22  H    3.404828   2.148323   1.084208   2.145778   3.368175
    23  C    4.399950   5.149873   4.939227   3.878114   2.791617
    24  H    4.318664   4.860526   4.564023   3.601272   2.809092
    25  C    3.933309   5.007488   5.222107   4.464485   3.202138
    26  H    3.745477   4.752226   5.078477   4.532475   3.449873
    27  C    5.919226   6.645767   6.318430   5.139246   4.150601
    28  H    6.352673   7.170174   6.983728   5.915253   4.888478
    29  C    6.699290   7.161842   6.566865   5.317740   4.668749
    30  H    6.632934   6.959428   6.202560   4.873454   4.384748
    31  H    7.750972   8.249313   7.653714   6.389507   5.727554
    32  H    6.626489   6.981228   6.377072   5.244487   4.753173
    33  H    6.307357   7.112707   6.804771   5.574421   4.497444
    34  C    5.186866   6.379348   6.690822   5.930907   4.620418
    35  C    5.759406   6.978717   7.459831   6.876347   5.632824
    36  C    6.090751   7.285880   7.499212   6.596080   5.245130
    37  C    7.032111   8.297337   8.814704   8.212090   6.932168
    38  H    5.438245   6.588777   7.144950   6.715050   5.586740
    39  C    7.303115   8.554994   8.846819   7.978509   6.620386
    40  H    6.062878   7.174662   7.239713   6.218287   4.892018
    41  C    7.719343   9.008349   9.437546   8.699172   7.358657
    42  H    7.644737   8.896470   9.497443   8.994492   7.759889
    43  H    8.083089   9.319565   9.549118   8.610533   7.257245
    44  H    8.747932  10.054896  10.511665   9.778322   8.432378
    45  Br   5.888167   6.499411   6.504414   5.898628   5.209812
                    6          7          8          9         10
     6  C    0.000000
     7  S    1.779503   0.000000
     8  C    2.746519   1.778174   0.000000
     9  C    3.091001   2.731351   1.397789   0.000000
    10  S    2.731796   3.082859   2.734724   1.777810   0.000000
    11  C    4.404880   4.035366   2.422085   1.385517   2.754628
    12  C    5.205485   4.538558   2.763299   2.386907   4.040862
    13  C    5.006946   4.039970   2.385891   2.764403   4.541285
    14  C    3.912598   2.755484   1.385003   2.422957   4.039016
    15  H    5.946386   4.899606   3.368664   3.848669   5.625510
    16  H    4.242989   2.914870   2.155194   3.410290   4.889329
    17  H    5.022210   4.885547   3.409859   2.155751   2.912866
    18  H    6.241848   5.622521   3.847607   3.369217   4.899300
    19  H    2.156057   2.915268   4.245051   5.011225   4.887158
    20  H    3.409746   4.889737   4.989384   4.245689   2.914726
    21  H    3.369020   4.901410   5.925074   6.226835   5.624563
    22  H    3.847663   5.626412   6.205094   5.937756   4.900577
    23  C    3.150702   2.885319   3.219354   2.842198   1.870805
    24  H    3.271082   3.445976   4.093999   3.713050   2.347927
    25  C    2.836634   1.882619   2.820043   3.163454   2.881227
    26  H    2.946315   2.361520   3.717043   4.106507   3.538369
    27  C    4.635547   4.142389   4.076122   3.481105   2.759634
    28  H    5.152371   4.446394   4.637407   4.306532   3.705280
    29  C    5.477446   5.379378   5.270287   4.394886   3.264663
    30  H    5.406676   5.537424   5.211892   4.119751   2.908539
    31  H    6.505298   6.253964   6.031257   5.151822   4.233422
    32  H    5.540996   5.627785   5.828272   5.057576   3.680775
    33  H    4.952478   4.247741   3.752533   3.093048   2.909608
    34  C    4.153910   2.720450   3.314812   3.854539   4.038480
    35  C    4.974780   3.573312   4.512526   5.201323   5.290282
    36  C    4.933122   3.404868   3.264726   3.689084   4.304160
    37  C    6.257606   4.717145   5.416374   6.154600   6.456670
    38  H    4.851721   3.713172   4.990073   5.681848   5.522200
    39  C    6.222471   4.587910   4.428080   4.942470   5.677975
    40  H    4.793885   3.432932   2.771460   2.908026   3.722200
    41  C    6.796295   5.140959   5.385016   6.050001   6.621753
    42  H    7.007770   5.531935   6.389679   7.178333   7.407279
    43  H    6.950171   5.332893   4.844456   5.247965   6.165937
    44  H    7.852353   6.169053   6.342871   7.019235   7.664437
    45  Br   5.204137   4.993799   6.084934   6.061459   4.974770
                   11         12         13         14         15
    11  C    0.000000
    12  C    1.397643   0.000000
    13  C    2.425585   1.390780   0.000000
    14  C    2.825668   2.425345   1.397368   0.000000
    15  H    3.405145   2.148341   1.084281   2.145959   0.000000
    16  H    3.910482   3.410639   2.164596   1.084847   2.482613
    17  H    1.084946   2.164672   3.410818   3.910614   4.303291
    18  H    2.145572   1.084320   2.149030   3.405344   2.474253
    19  H    6.269200   6.793140   6.248616   4.991763   6.981354
    20  H    4.999693   6.238156   6.760198   6.231357   7.792717
    21  H    7.366774   8.120571   7.887594   6.838924   8.696551
    22  H    6.868179   7.895785   8.092652   7.324440   9.030106
    23  C    3.928692   5.004968   5.229736   4.480851   6.252867
    24  H    4.826834   5.982879   6.226907   5.415294   7.264187
    25  C    4.402823   5.155040   4.955554   3.905735   5.871202
    26  H    5.404625   6.194761   5.947125   4.803107   6.844264
    27  C    4.144677   5.172716   5.592936   5.129781   6.555558
    28  H    5.026825   5.911758   6.161088   5.595734   7.054164
    29  C    4.866763   6.053580   6.716661   6.390150   7.707018
    30  H    4.429381   5.711060   6.541457   6.344472   7.554641
    31  H    5.429380   6.512343   7.229355   7.030109   8.155467
    32  H    5.708322   6.937691   7.518357   7.041670   8.534465
    33  H    3.466964   4.357298   4.850893   4.604066   5.760140
    34  C    4.848028   5.300453   4.929103   3.965996   5.675283
    35  C    6.227143   6.601226   6.081267   5.030870   6.715917
    36  C    4.324283   4.544200   4.216078   3.576920   4.858809
    37  C    7.009174   7.179896   6.567824   5.651618   7.030709
    38  H    6.838869   7.324221   6.808366   5.647560   7.490635
    39  C    5.389587   5.348511   4.888130   4.402936   5.280900
    40  H    3.333202   3.582812   3.481080   3.097611   4.211821
    41  C    6.655811   6.641135   6.052559   5.387036   6.392660
    42  H    8.073893   8.235577   7.567789   6.606388   7.985590
    43  H    5.420820   5.187895   4.790961   4.609160   5.034678
    44  H    7.523157   7.386506   6.758688   6.199801   6.963913
    45  Br   7.179301   8.162193   8.182763   7.222336   9.111899
                   16         17         18         19         20
    16  H    0.000000
    17  H    4.995426   0.000000
    18  H    4.303784   2.481523   0.000000
    19  H    4.866163   7.005286   7.833573   0.000000
    20  H    6.959007   4.892164   6.974654   4.995510   0.000000
    21  H    6.943462   7.835607   9.069292   2.481205   4.304240
    22  H    7.775247   6.995262   8.713784   4.302568   2.482924
    23  C    5.106111   4.231014   5.916494   5.027110   4.196646
    24  H    5.987874   5.023485   6.889510   5.008633   3.874656
    25  C    4.228373   5.021985   6.169163   4.244159   5.086807
    26  H    4.992328   5.984883   7.224354   3.972792   5.222092
    27  C    5.831772   4.233253   5.910067   6.527338   5.227587
    28  H    6.148368   5.215363   6.664016   6.832117   6.095193
    29  C    7.183627   4.620817   6.658454   7.450644   5.111516
    30  H    7.237194   3.993353   6.242755   7.484820   4.495189
    31  H    7.826087   5.106043   6.999008   8.469315   6.136365
    32  H    7.765269   5.505469   7.609442   7.380218   5.042134
    33  H    5.376495   3.569934   5.009633   6.883508   5.653677
    34  C    4.114712   5.544190   6.242533   5.290180   6.525472
    35  C    4.930739   6.942602   7.539095   5.658098   7.544949
    36  C    3.834749   5.021428   5.359683   6.236518   7.085572
    37  C    5.430802   7.744632   8.025342   6.841774   8.863792
    38  H    5.510292   7.532217   8.311471   5.280043   7.434294
    39  C    4.453437   6.083209   6.023213   7.323570   8.476654
    40  H    3.633390   3.992321   4.361424   6.346756   6.606116
    41  C    5.224674   7.376744   7.359699   7.594549   9.277917
    42  H    6.286063   8.815458   9.085708   7.354420   9.681972
    43  H    4.719022   6.062823   5.692394   8.137417   9.042150
    44  H    5.965885   8.235321   8.019013   8.571198  10.352355
    45  Br   7.521878   7.453851   9.078973   6.235878   6.248886
                   21         22         23         24         25
    21  H    0.000000
    22  H    2.473953   0.000000
    23  C    6.169108   5.854674   0.000000
    24  H    5.829326   5.386037   1.095783   0.000000
    25  C    5.924130   6.245140   1.557056   2.141984   0.000000
    26  H    5.566107   6.057043   2.134271   2.167524   1.096021
    27  C    7.676278   7.167691   1.529478   2.143279   2.634670
    28  H    8.149040   7.855719   2.099538   2.538380   2.687156
    29  C    8.187711   7.246140   2.538147   2.613031   3.941268
    30  H    8.003528   6.806861   2.872492   2.966602   4.398100
    31  H    9.276641   8.318950   3.475512   3.630824   4.742948
    32  H    7.947826   6.986374   2.760680   2.388452   4.100630
    33  H    8.166743   7.685821   2.182777   3.056395   3.033044
    34  C    7.246247   7.729922   2.649870   3.371465   1.509035
    35  C    7.719881   8.482687   3.748751   4.203252   2.485032
    36  C    8.206100   8.541247   3.249574   4.197339   2.561029
    37  C    9.014011   9.849072   4.947393   5.480199   3.777730
    38  H    7.240986   8.125369   3.936063   4.121845   2.657029
    39  C    9.431024   9.898517   4.583210   5.478299   3.828528
    40  H    8.154445   8.256185   3.076056   4.140720   2.805314
    41  C    9.797698  10.491968   5.288966   6.018715   4.305187
    42  H    9.530714  10.511999   5.834705   6.244492   4.630773
    43  H   10.222822  10.593111   5.277998   6.241606   4.703903
    44  H   10.822769  11.569238   6.348343   7.075446   5.390600
    45  Br   7.236656   7.244613   3.272171   2.669172   3.327328
                   26         27         28         29         30
    26  H    0.000000
    27  C    3.273614   0.000000
    28  H    3.143933   1.092662   0.000000
    29  C    4.376618   1.525232   2.145717   0.000000
    30  H    4.908571   2.197104   3.081105   1.095738   0.000000
    31  H    5.210875   2.152817   2.463960   1.093129   1.763681
    32  H    4.260180   2.162580   2.481307   1.094435   1.779462
    33  H    3.905012   1.095051   1.763029   2.174692   2.558246
    34  C    2.127099   3.006598   2.662187   4.491338   5.122434
    35  C    2.512365   4.085859   3.455362   5.465141   6.229353
    36  C    3.428450   3.131491   2.911867   4.629834   5.181101
    37  C    3.902692   4.998535   4.252923   6.374223   7.193259
    38  H    2.214059   4.499282   3.870727   5.744764   6.516860
    39  C    4.547105   4.259177   3.830641   5.680044   6.312220
    40  H    3.840438   2.856703   2.997420   4.271424   4.631416
    41  C    4.736587   5.071207   4.410918   6.467884   7.230097
    42  H    4.554235   5.919129   5.095630   7.226088   8.096399
    43  H    5.517233   4.779738   4.460296   6.108854   6.660109
    44  H    5.796452   6.030675   5.332128   7.375626   8.157276
    45  Br   2.678960   3.566037   3.007935   3.962128   4.809702
                   31         32         33         34         35
    31  H    0.000000
    32  H    1.770377   0.000000
    33  H    2.499973   3.078154   0.000000
    34  C    5.017336   4.795748   3.105711   0.000000
    35  C    5.918256   5.582588   4.329280   1.399009   0.000000
    36  C    4.956746   5.209607   2.742229   1.398985   2.413280
    37  C    6.640173   6.576366   5.060973   2.420845   1.391425
    38  H    6.291209   5.661660   4.954597   2.151811   1.085583
    39  C    5.806440   6.268367   3.798610   2.421570   2.785837
    40  H    4.605498   5.018796   2.168318   2.165111   3.403886
    41  C    6.590371   6.878708   4.844168   2.797819   2.413640
    42  H    7.469892   7.322117   6.067785   3.400785   2.145935
    43  H    6.109565   6.824904   4.110090   3.401331   3.871066
    44  H    7.393667   7.804337   5.745870   3.883356   3.397416
    45  Br   4.534226   3.317036   4.568122   3.812457   3.752405
                   36         37         38         39         40
    36  C    0.000000
    37  C    2.784628   0.000000
    38  H    3.396178   2.152283   0.000000
    39  C    1.391486   2.412239   3.871325   0.000000
    40  H    1.084064   3.868507   4.302696   2.135935   0.000000
    41  C    2.412751   1.393926   3.398217   1.393568   3.386420
    42  H    3.869764   1.085178   2.472767   3.398027   4.953645
    43  H    2.145952   3.398545   4.956532   1.085249   2.448603
    44  H    3.396467   2.153812   4.295067   2.153087   4.279435
    45  Br   4.920004   4.811917   3.269406   5.772712   5.382154
                   41         42         43         44         45
    41  C    0.000000
    42  H    2.155523   0.000000
    43  H    2.155884   4.299184   0.000000
    44  H    1.085558   2.485476   2.485499   0.000000
    45  Br   5.725422   5.181346   6.706892   6.635821   0.000000
 Stoichiometry    C22H20BrS2(1+)
 Framework group  C1[X(C22H20BrS2)]
 Deg. of freedom   129
 Full point group                 C1      NOp   1
 Largest Abelian subgroup         C1      NOp   1
 Largest concise Abelian subgroup C1      NOp   1
                         Standard orientation:                         
 ---------------------------------------------------------------------
 Center     Atomic      Atomic             Coordinates (Angstroms)
 Number     Number       Type             X           Y           Z
 ---------------------------------------------------------------------
      1          6           0        2.457333   -1.673888   -2.296266
      2          6           0        3.308233   -2.748707   -2.024840
      3          6           0        3.629009   -3.092191   -0.716135
      4          6           0        3.108291   -2.372750    0.363232
      5          6           0        2.266503   -1.307514    0.090109
      6          6           0        1.944658   -0.961148   -1.224428
      7         16           0        0.835757    0.404768   -1.491341
      8          6           0        1.554987    1.640044   -0.433653
      9          6           0        1.837868    1.291011    0.889967
     10         16           0        1.520192   -0.378900    1.410629
     11          6           0        2.317139    2.230751    1.788213
     12          6           0        2.512486    3.537450    1.332378
     13          6           0        2.239665    3.881565    0.012748
     14          6           0        1.753451    2.932463   -0.890267
     15          1           0        2.399904    4.899229   -0.325406
     16          1           0        1.527725    3.204294   -1.915962
     17          1           0        2.534214    1.961951    2.816674
     18          1           0        2.885956    4.286305    2.021934
     19          1           0        2.209291   -1.405546   -3.317526
     20          1           0        3.355259   -2.643294    1.384586
     21          1           0        3.720823   -3.317054   -2.850848
     22          1           0        4.291497   -3.928332   -0.522519
     23          6           0       -0.285224   -0.596827    0.971436
     24          1           0       -0.376227   -1.688791    0.962809
     25          6           0       -0.653044   -0.113928   -0.462419
     26          1           0       -0.992747   -1.006596   -1.000013
     27          6           0       -1.124356   -0.053605    2.129050
     28          1           0       -2.154689   -0.065158    1.765470
     29          6           0       -1.028513   -0.927059    3.375736
     30          1           0       -0.023172   -0.939292    3.811375
     31          1           0       -1.710957   -0.547479    4.140668
     32          1           0       -1.320968   -1.955070    3.140253
     33          1           0       -0.868872    0.986854    2.355569
     34          6           0       -1.685252    0.972296   -0.640887
     35          6           0       -2.722146    0.731271   -1.548624
     36          6           0       -1.628545    2.204597    0.018943
     37          6           0       -3.689755    1.702854   -1.784891
     38          1           0       -2.779817   -0.229390   -2.050912
     39          6           0       -2.591865    3.178783   -0.224388
     40          1           0       -0.837393    2.419477    0.728239
     41          6           0       -3.628644    2.926939   -1.120880
     42          1           0       -4.495811    1.498067   -2.481991
     43          1           0       -2.536458    4.129069    0.296813
     44          1           0       -4.387099    3.682388   -1.301096
     45         35           0       -2.785409   -2.572856    0.228813
 ---------------------------------------------------------------------
 Rotational constants (GHZ):           0.1916724           0.1628813           0.1193971
 Standard basis: 6-31+G(d,p) (6D, 7F)
 There are   598 symmetry adapted cartesian basis functions of A   symmetry.
 There are   598 symmetry adapted basis functions of A   symmetry.
   598 basis functions,  1043 primitive gaussians,   598 cartesian basis functions
   109 alpha electrons      109 beta electrons
       nuclear repulsion energy      3078.4474044149 Hartrees.
 NAtoms=   45 NActive=   45 NUniq=   45 SFac= 1.00D+00 NAtFMM=   60 NAOKFM=F Big=F
 Integral buffers will be    131072 words long.
 Raffenetti 2 integral format.
 Two-electron integral symmetry is turned on.
 Nuclear repulsion after empirical dispersion term =     3078.4042220038 Hartrees.
 ------------------------------------------------------------------------------
 Polarizable Continuum Model (PCM)
 =================================
 Model                : PCM.
 Atomic radii         : SMD-Coulomb.
 Polarization charges : Total charges.
 Charge compensation  : None.
 Solution method      : Matrix inversion.
 Cavity type          : VdW (van der Waals Surface) (Alpha=1.000).
 Cavity algorithm     : GePol (No added spheres)
                        Default sphere list used, NSphG=   45.
                        Lebedev-Laikov grids with approx.  5.0 points / Ang**2.
                        Smoothing algorithm: York/Karplus (Gamma=1.0000).
                        Polarization charges: spherical gaussians, with
                                              point-specific exponents (IZeta= 3).
                        Self-potential: point-specific (ISelfS= 7).
                        Self-field    : sphere-specific E.n sum rule (ISelfD= 2).
 1st derivatives      : Analytical E(r).r(x)/FMM algorithm (CHGder, D1EAlg=3).
                        Cavity 1st derivative terms included.
 Solvent              : Dichloromethane, Eps=   8.930000 Eps(inf)=   2.028346
 ------------------------------------------------------------------------------
 ------------------------------------------------------------------------------
 Atomic radii for non-electrostatic terms: SMD-CDS.
 ------------------------------------------------------------------------------
 Nuclear repulsion after PCM non-electrostatic terms =     3078.3883391012 Hartrees.
 One-electron integrals computed using PRISM.
 NBasis=   598 RedAO= T EigKep=  1.09D-06  NBF=   598
 NBsUse=   594 1.00D-06 EigRej=  8.23D-07 NBFU=   594
 Initial guess from the checkpoint file:  "/home/osl/gaussian/scratch/Gau-1293210.chk"
 B after Tr=     0.000000    0.000000    0.000000
         Rot=    0.999999    0.000427   -0.000309   -0.001189 Ang=   0.15 deg.
 ExpMin= 3.50D-02 ExpMax= 5.74D+05 ExpMxC= 5.74D+03 IAcc=3 IRadAn=         5 AccDes= 0.00D+00
 Harris functional with IExCor= 4639 and IRadAn=       5 diagonalized for initial guess.
 HarFok:  IExCor= 4639 AccDes= 0.00D+00 IRadAn=         5 IDoV= 1 UseB2=F ITyADJ=14
 ICtDFT=  3500011 ScaDFX=  1.000000  1.000000  1.000000  1.000000
 FoFCou: FMM=F IPFlag=           0 FMFlag=      100000 FMFlg1=           0
         NFxFlg=           0 DoJE=T BraDBF=F KetDBF=T FulRan=T
         wScrn=  0.000000 ICntrl=       500 IOpCl=  0 I1Cent=   200000004 NGrid=           0
         NMat0=    1 NMatS0=      1 NMatT0=    0 NMatD0=    1 NMtDS0=    0 NMtDT0=    0
 Petite list used in FoFCou.
 Requested convergence on RMS density matrix=1.00D-08 within 128 cycles.
 Requested convergence on MAX density matrix=1.00D-06.
 Requested convergence on             energy=1.00D-06.
 No special actions if energy rises.
 Inv3:  Mode=1 IEnd=    33526947.
 Iteration    1 A*A^-1 deviation from unit magnitude is 3.00D-15 for   2425.
 Iteration    1 A*A^-1 deviation from orthogonality  is 3.26D-15 for   1293    239.
 Iteration    1 A^-1*A deviation from unit magnitude is 3.11D-15 for    366.
 Iteration    1 A^-1*A deviation from orthogonality  is 2.98D-15 for   2430   2278.
 Error on total polarization charges =  0.05163
 SCF Done:  E(RwB97XD) =  -4218.05992194     A.U. after   12 cycles
            NFock= 12  Conv=0.95D-08     -V/T= 2.0064
 SMD-CDS (non-electrostatic) energy       (kcal/mol) =      -9.97
 (included in total energy above)
 D1PCM: PCM CHGder 1st derivatives, ID1Alg=3 FixD1E=F DoIter=F DoCFld=F I1PDM=0.
 Calling FoFJK, ICntrl=      2127 FMM=F ISym2X=0 I1Cent= 0 IOpClX= 0 NMat=1 NMatS=1 NMatT=0.
 ***** Axes restored to original set *****
 -------------------------------------------------------------------
 Center     Atomic                   Forces (Hartrees/Bohr)
 Number     Number              X              Y              Z
 -------------------------------------------------------------------
      1        6           0.000027510   -0.000008915    0.000022108
      2        6           0.000012093   -0.000019049    0.000039649
      3        6          -0.000012339    0.000002476    0.000048397
      4        6          -0.000024081   -0.000008282    0.000018563
      5        6          -0.000015918   -0.000003870   -0.000003519
      6        6           0.000017192    0.000003152   -0.000007303
      7       16          -0.000005940   -0.000084659    0.000000209
      8        6           0.000041026    0.000025335   -0.000026650
      9        6          -0.000065157    0.000016645    0.000017534
     10       16          -0.000076608   -0.000028582    0.000011323
     11        6          -0.000015653    0.000008819   -0.000006664
     12        6          -0.000011826    0.000002558   -0.000006133
     13        6           0.000042967    0.000000826    0.000006272
     14        6          -0.000024451    0.000001255   -0.000023305
     15        1           0.000006798   -0.000007299   -0.000025374
     16        1           0.000027159    0.000004522    0.000007180
     17        1           0.000004118    0.000032113   -0.000006096
     18        1          -0.000005960    0.000003882   -0.000019093
     19        1          -0.000002223   -0.000009940    0.000018526
     20        1          -0.000022853   -0.000002909   -0.000017026
     21        1           0.000013481   -0.000015599    0.000035191
     22        1           0.000000906   -0.000006327    0.000037453
     23        6           0.000072494    0.000000683    0.000011986
     24        1          -0.000001623    0.000021659    0.000031941
     25        6           0.000028196    0.000023220    0.000048515
     26        1          -0.000021357    0.000021807    0.000037623
     27        6          -0.000033623    0.000066191   -0.000027763
     28        1          -0.000022643   -0.000013989   -0.000038805
     29        6           0.000007510    0.000061005   -0.000011554
     30        1          -0.000008827    0.000006863    0.000005008
     31        1          -0.000018733    0.000021760   -0.000002617
     32        1          -0.000003634    0.000013491    0.000005718
     33        1           0.000035085   -0.000061318    0.000026075
     34        6           0.000029198    0.000002526   -0.000015177
     35        6           0.000028144   -0.000015220    0.000016280
     36        6          -0.000016689    0.000015834   -0.000019053
     37        6           0.000015061   -0.000023152   -0.000009631
     38        1          -0.000104346   -0.000021493    0.000045543
     39        6          -0.000007014    0.000000570   -0.000028570
     40        1           0.000006095    0.000007566    0.000020300
     41        6           0.000024131   -0.000015355   -0.000040068
     42        1           0.000009372   -0.000011644   -0.000018322
     43        1           0.000000783   -0.000000772   -0.000027295
     44        1           0.000006400   -0.000008130   -0.000034020
     45       35           0.000065779    0.000001746   -0.000097356
 -------------------------------------------------------------------
 Cartesian Forces:  Max     0.000104346 RMS     0.000028593

 GradGradGradGradGradGradGradGradGradGradGradGradGradGradGradGradGradGrad
 Berny optimization.
 Using GEDIIS/GDIIS optimizer.
 FormGI is forming the generalized inverse of G from B-inverse, IUseBI=4.
 Internal  Forces:  Max     0.000131105 RMS     0.000029694
 Search for a local minimum.
 Step number   6 out of a maximum of  270
 All quantities printed in internal units (Hartrees-Bohrs-Radians)
 Mixed Optimization -- En-DIIS/RFO-DIIS
 Swapping is turned off.
 Update second derivatives using D2CorX and points    1    2    3    4    5
                                                      6
 DE= -5.26D-06 DEPred=-4.05D-06 R= 1.30D+00
 TightC=F SS=  1.41D+00  RLast= 2.67D-02 DXNew= 1.4270D+00 8.0192D-02
 Trust test= 1.30D+00 RLast= 2.67D-02 DXMaxT set to 8.49D-01
 ITU=  1  1  1  1  1  0
     Eigenvalues ---    0.00115   0.00239   0.00389   0.00679   0.01047
     Eigenvalues ---    0.01162   0.01294   0.01458   0.01562   0.01630
     Eigenvalues ---    0.01708   0.01726   0.01812   0.01829   0.01851
     Eigenvalues ---    0.01872   0.01893   0.02138   0.02162   0.02326
     Eigenvalues ---    0.02341   0.02382   0.02436   0.02523   0.02607
     Eigenvalues ---    0.02653   0.02683   0.02728   0.02762   0.02819
     Eigenvalues ---    0.02898   0.02920   0.02993   0.03019   0.03096
     Eigenvalues ---    0.03301   0.03600   0.03973   0.04221   0.04491
     Eigenvalues ---    0.04697   0.05037   0.06045   0.06140   0.07422
     Eigenvalues ---    0.08329   0.08595   0.09044   0.10306   0.10804
     Eigenvalues ---    0.10959   0.11092   0.11116   0.11311   0.11743
     Eigenvalues ---    0.11783   0.11871   0.12256   0.12361   0.12370
     Eigenvalues ---    0.12468   0.12536   0.12649   0.12715   0.12959
     Eigenvalues ---    0.13699   0.14392   0.14851   0.15206   0.15294
     Eigenvalues ---    0.16508   0.16603   0.17018   0.17750   0.18208
     Eigenvalues ---    0.18607   0.19233   0.19344   0.19380   0.19571
     Eigenvalues ---    0.19889   0.21001   0.21716   0.22153   0.23074
     Eigenvalues ---    0.23423   0.25655   0.27196   0.27845   0.28748
     Eigenvalues ---    0.28904   0.29584   0.31972   0.33097   0.33963
     Eigenvalues ---    0.34100   0.34419   0.34692   0.35033   0.35693
     Eigenvalues ---    0.36196   0.36497   0.36651   0.36695   0.36840
     Eigenvalues ---    0.36955   0.36990   0.37071   0.37104   0.37144
     Eigenvalues ---    0.37269   0.37284   0.37361   0.37773   0.40788
     Eigenvalues ---    0.41581   0.42827   0.42860   0.44695   0.46531
     Eigenvalues ---    0.47567   0.48166   0.48357   0.48422   0.48534
     Eigenvalues ---    0.51787   0.52255   0.52452   0.53219
 En-DIIS/RFO-DIIS/Sim-DIIS IScMMF=       -3 using points:     6    5    4    3    2
 RFO step:  Lambda=-2.57803718D-05.
 DidBck=F Rises=F RFO-DIIS coefs:    3.00000   -1.56780   -0.32691   -0.05868   -0.04661
 Iteration  1 RMS(Cart)=  0.01394411 RMS(Int)=  0.00013606
 Iteration  2 RMS(Cart)=  0.00016147 RMS(Int)=  0.00003141
 Iteration  3 RMS(Cart)=  0.00000004 RMS(Int)=  0.00003141
 Variable       Old X    -DE/DX   Delta X   Delta X   Delta X     New X
                                 (Linear)    (Quad)   (Total)
    R1        2.64085   0.00002  -0.00009   0.00006  -0.00003   2.64082
    R2        2.61826  -0.00001  -0.00007  -0.00004  -0.00011   2.61815
    R3        2.04973   0.00000  -0.00011   0.00000  -0.00011   2.04962
    R4        2.62773  -0.00002  -0.00003  -0.00008  -0.00011   2.62762
    R5        2.04888   0.00000   0.00000  -0.00002  -0.00001   2.04887
    R6        2.64141  -0.00005   0.00023  -0.00010   0.00012   2.64154
    R7        2.04886   0.00000  -0.00001   0.00000  -0.00001   2.04885
    R8        2.61707  -0.00004   0.00012  -0.00015  -0.00003   2.61704
    R9        2.05046  -0.00004   0.00009  -0.00017  -0.00007   2.05039
   R10        2.63992  -0.00002   0.00019   0.00000   0.00019   2.64010
   R11        3.36089  -0.00002   0.00071   0.00020   0.00090   3.36179
   R12        3.36277  -0.00001   0.00030   0.00019   0.00049   3.36327
   R13        3.36026   0.00004  -0.00029   0.00024  -0.00004   3.36022
   R14        3.55764   0.00000  -0.00395  -0.00094  -0.00491   3.55273
   R15        2.64144   0.00004  -0.00031   0.00014  -0.00014   2.64130
   R16        2.61728   0.00002  -0.00017   0.00001  -0.00016   2.61711
   R17        3.35957   0.00004  -0.00039   0.00025  -0.00013   3.35945
   R18        2.61825   0.00001   0.00002   0.00001   0.00003   2.61827
   R19        3.53531  -0.00013   0.00106  -0.00217  -0.00112   3.53419
   R20        2.64116  -0.00001   0.00014  -0.00002   0.00012   2.64129
   R21        2.05025  -0.00001  -0.00008  -0.00002  -0.00011   2.05015
   R22        2.62819  -0.00002  -0.00004  -0.00008  -0.00012   2.62807
   R23        2.04907  -0.00001   0.00006  -0.00003   0.00003   2.04910
   R24        2.64064   0.00000  -0.00010   0.00004  -0.00006   2.64058
   R25        2.04899   0.00000  -0.00005  -0.00002  -0.00007   2.04893
   R26        2.05006  -0.00002  -0.00007  -0.00006  -0.00013   2.04994
   R27        2.07073   0.00001   0.00034   0.00011   0.00043   2.07116
   R28        2.94241  -0.00009   0.00034  -0.00034  -0.00009   2.94232
   R29        2.89029  -0.00005   0.00007  -0.00039  -0.00031   2.88998
   R30        5.04400   0.00003  -0.02315  -0.00822  -0.03132   5.01269
   R31        2.07118  -0.00004   0.00051   0.00004   0.00053   2.07171
   R32        2.85166   0.00001  -0.00014   0.00015   0.00001   2.85167
   R33        5.06250  -0.00008  -0.03627  -0.00971  -0.04598   5.01652
   R34        2.06483   0.00003   0.00035   0.00016   0.00051   2.06534
   R35        2.88227  -0.00004   0.00031  -0.00014   0.00017   2.88244
   R36        2.06935  -0.00006  -0.00018  -0.00021  -0.00039   2.06896
   R37        2.07065   0.00000   0.00001  -0.00001   0.00000   2.07065
   R38        2.06572   0.00000  -0.00001   0.00000  -0.00001   2.06571
   R39        2.06818   0.00000   0.00002   0.00001   0.00003   2.06821
   R40        2.64374   0.00003  -0.00007  -0.00001  -0.00008   2.64367
   R41        2.64370   0.00003  -0.00026   0.00027   0.00001   2.64371
   R42        2.62941  -0.00004   0.00024   0.00008   0.00032   2.62973
   R43        2.05145  -0.00002   0.00038  -0.00014   0.00024   2.05170
   R44        2.62953   0.00000   0.00004  -0.00011  -0.00007   2.62946
   R45        2.04858   0.00003   0.00031   0.00015   0.00046   2.04905
   R46        2.63414  -0.00003   0.00029  -0.00020   0.00009   2.63422
   R47        2.05069   0.00000  -0.00001   0.00000  -0.00001   2.05068
   R48        2.63346  -0.00001   0.00016   0.00004   0.00020   2.63367
   R49        2.05082   0.00000   0.00003  -0.00002   0.00001   2.05084
   R50        2.05141   0.00000   0.00004   0.00000   0.00004   2.05144
    A1        2.06088   0.00000   0.00011   0.00006   0.00016   2.06104
    A2        2.10876   0.00002  -0.00054   0.00015  -0.00039   2.10837
    A3        2.11355  -0.00001   0.00043  -0.00021   0.00022   2.11377
    A4        2.10975   0.00000  -0.00017  -0.00004  -0.00021   2.10954
    A5        2.07934   0.00001  -0.00004   0.00007   0.00003   2.07937
    A6        2.09410  -0.00001   0.00021  -0.00003   0.00018   2.09428
    A7        2.11027  -0.00001   0.00014  -0.00006   0.00008   2.11035
    A8        2.09385   0.00001  -0.00010   0.00010   0.00001   2.09385
    A9        2.07907   0.00000  -0.00004  -0.00005  -0.00009   2.07899
   A10        2.06014   0.00002   0.00004   0.00014   0.00019   2.06033
   A11        2.11034  -0.00002  -0.00004  -0.00021  -0.00025   2.11009
   A12        2.11270   0.00000   0.00000   0.00007   0.00006   2.11276
   A13        2.11335   0.00001  -0.00031  -0.00004  -0.00035   2.11300
   A14        2.10627  -0.00004   0.00082  -0.00030   0.00051   2.10678
   A15        2.06296   0.00004  -0.00053   0.00029  -0.00024   2.06273
   A16        2.11198  -0.00001   0.00020  -0.00006   0.00014   2.11212
   A17        2.10529   0.00003  -0.00043   0.00019  -0.00024   2.10505
   A18        2.06578  -0.00002   0.00023  -0.00014   0.00009   2.06587
   A19        1.76396   0.00001   0.00016  -0.00043  -0.00027   1.76369
   A20        1.77148  -0.00005  -0.00054  -0.00092  -0.00146   1.77001
   A21        1.75806   0.00001   0.00080   0.00080   0.00156   1.75962
   A22        2.06195  -0.00001   0.00081  -0.00015   0.00065   2.06261
   A23        2.10611   0.00002  -0.00081   0.00023  -0.00057   2.10553
   A24        2.11321  -0.00001  -0.00003  -0.00003  -0.00005   2.11315
   A25        2.06657  -0.00001  -0.00063   0.00019  -0.00044   2.06613
   A26        2.11128  -0.00001   0.00012  -0.00003   0.00009   2.11137
   A27        2.10486   0.00002   0.00049  -0.00009   0.00040   2.10526
   A28        1.77012   0.00000  -0.00024   0.00005  -0.00019   1.76994
   A29        1.74145  -0.00006  -0.00162  -0.00192  -0.00353   1.73793
   A30        1.78555   0.00003   0.00117   0.00119   0.00232   1.78787
   A31        2.06125   0.00001  -0.00014   0.00003  -0.00011   2.06114
   A32        2.11265   0.00002  -0.00007   0.00020   0.00013   2.11278
   A33        2.10928  -0.00002   0.00021  -0.00023  -0.00002   2.10926
   A34        2.10990   0.00001   0.00001  -0.00001   0.00001   2.10991
   A35        2.07878   0.00000  -0.00006   0.00000  -0.00006   2.07872
   A36        2.09450  -0.00001   0.00005   0.00000   0.00005   2.09454
   A37        2.10990   0.00001  -0.00008   0.00004  -0.00003   2.10987
   A38        2.09341   0.00001   0.00011   0.00011   0.00021   2.09363
   A39        2.07986  -0.00001  -0.00003  -0.00015  -0.00018   2.07968
   A40        2.06078   0.00000   0.00011  -0.00001   0.00010   2.06088
   A41        2.11264   0.00002   0.00015   0.00023   0.00038   2.11301
   A42        2.10970  -0.00002  -0.00026  -0.00021  -0.00047   2.10924
   A43        1.77019  -0.00003  -0.00018  -0.00034  -0.00043   1.76976
   A44        1.99109   0.00004   0.00029   0.00031   0.00060   1.99169
   A45        1.88642   0.00001   0.00517   0.00204   0.00720   1.89362
   A46        1.85687  -0.00002   0.00039  -0.00028  -0.00001   1.85686
   A47        1.89054   0.00005  -0.00447   0.00004  -0.00442   1.88613
   A48        2.04567  -0.00005  -0.00158  -0.00169  -0.00328   2.04239
   A49        1.99016   0.00009   0.00763   0.00451   0.01188   2.00205
   A50        1.98442   0.00001  -0.00023   0.00023   0.00002   1.98444
   A51        1.77361  -0.00006   0.00066   0.00000   0.00072   1.77433
   A52        1.85248   0.00008   0.00184   0.00189   0.00372   1.85620
   A53        1.84659   0.00001  -0.00045  -0.00081  -0.00139   1.84520
   A54        2.08717  -0.00008  -0.00067  -0.00118  -0.00184   2.08533
   A55        1.89257   0.00004  -0.00108  -0.00006  -0.00107   1.89150
   A56        2.04721   0.00011   0.01238   0.00629   0.01846   2.06566
   A57        1.83562  -0.00002  -0.00279  -0.00056  -0.00335   1.83227
   A58        1.96143  -0.00001   0.00109   0.00056   0.00163   1.96307
   A59        1.94553   0.00002   0.00188  -0.00017   0.00171   1.94723
   A60        1.90200   0.00002   0.00026   0.00006   0.00033   1.90232
   A61        1.87431   0.00002  -0.00235   0.00055  -0.00179   1.87252
   A62        1.93947  -0.00003   0.00147  -0.00043   0.00103   1.94050
   A63        1.97036   0.00001  -0.00019   0.00007  -0.00012   1.97024
   A64        1.91122  -0.00001  -0.00045  -0.00008  -0.00053   1.91069
   A65        1.92330   0.00000   0.00103   0.00019   0.00122   1.92452
   A66        1.87388   0.00000  -0.00037   0.00005  -0.00032   1.87356
   A67        1.89677  -0.00001   0.00020  -0.00024  -0.00003   1.89674
   A68        1.88589   0.00001  -0.00027   0.00000  -0.00027   1.88562
   A69        2.04845   0.00002  -0.00024   0.00063   0.00037   2.04882
   A70        2.15381   0.00000  -0.00057  -0.00025  -0.00083   2.15298
   A71        2.08039  -0.00002   0.00094  -0.00029   0.00064   2.08104
   A72        2.10051   0.00001  -0.00055   0.00003  -0.00052   2.10000
   A73        2.08523   0.00006  -0.00175   0.00101  -0.00074   2.08449
   A74        2.09717  -0.00008   0.00229  -0.00107   0.00122   2.09839
   A75        2.10151  -0.00001  -0.00043   0.00024  -0.00019   2.10133
   A76        2.10922   0.00001  -0.00093  -0.00002  -0.00095   2.10826
   A77        2.07246   0.00000   0.00136  -0.00022   0.00114   2.07360
   A78        2.09649   0.00001  -0.00020   0.00017  -0.00002   2.09646
   A79        2.08731  -0.00001   0.00023  -0.00019   0.00004   2.08734
   A80        2.09936   0.00000  -0.00004   0.00002  -0.00002   2.09934
   A81        2.09558   0.00000  -0.00016  -0.00008  -0.00024   2.09534
   A82        2.08715   0.00000   0.00020   0.00001   0.00021   2.08736
   A83        2.10039   0.00000  -0.00005   0.00006   0.00001   2.10040
   A84        2.09181   0.00001   0.00038  -0.00007   0.00031   2.09212
   A85        2.09602  -0.00001  -0.00017  -0.00001  -0.00018   2.09584
   A86        2.09536   0.00000  -0.00021   0.00008  -0.00013   2.09522
   A87        0.83458  -0.00002   0.00537   0.00109   0.00640   0.84098
    D1        0.00099   0.00000  -0.00100   0.00048  -0.00052   0.00047
    D2       -3.13944   0.00000  -0.00077   0.00008  -0.00069  -3.14013
    D3        3.13947   0.00001  -0.00160   0.00080  -0.00080   3.13866
    D4       -0.00096   0.00000  -0.00138   0.00040  -0.00098  -0.00194
    D5       -0.00192   0.00001  -0.00077   0.00029  -0.00049  -0.00241
    D6       -3.12577   0.00001  -0.00087   0.00152   0.00065  -3.12512
    D7       -3.14039   0.00000  -0.00016  -0.00003  -0.00020  -3.14059
    D8        0.01895   0.00001  -0.00026   0.00120   0.00094   0.01989
    D9        0.00103   0.00000   0.00147  -0.00059   0.00088   0.00191
   D10       -3.14055  -0.00001   0.00115  -0.00060   0.00055  -3.14001
   D11        3.14145   0.00000   0.00125  -0.00019   0.00106  -3.14068
   D12       -0.00014   0.00000   0.00093  -0.00021   0.00072   0.00058
   D13       -0.00209   0.00000  -0.00014  -0.00008  -0.00022  -0.00231
   D14        3.13710  -0.00001  -0.00032  -0.00018  -0.00051   3.13659
   D15        3.13949   0.00000   0.00018  -0.00006   0.00011   3.13960
   D16       -0.00450  -0.00001  -0.00001  -0.00017  -0.00018  -0.00468
   D17        0.00116   0.00001  -0.00163   0.00085  -0.00078   0.00038
   D18        3.10478   0.00000  -0.00242  -0.00066  -0.00309   3.10169
   D19       -3.13802   0.00001  -0.00145   0.00095  -0.00049  -3.13852
   D20       -0.03441   0.00000  -0.00224  -0.00056  -0.00280  -0.03721
   D21        0.00086  -0.00001   0.00213  -0.00097   0.00116   0.00201
   D22        3.12510  -0.00002   0.00222  -0.00217   0.00004   3.12514
   D23       -3.10368   0.00000   0.00287   0.00052   0.00339  -3.10028
   D24        0.02056  -0.00001   0.00296  -0.00068   0.00228   0.02284
   D25        2.31431   0.00002  -0.00169   0.00221   0.00054   2.31485
   D26       -2.13978   0.00004  -0.00093   0.00298   0.00202  -2.13776
   D27       -0.86418   0.00001  -0.00245   0.00073  -0.00171  -0.86589
   D28        0.96491   0.00002  -0.00169   0.00150  -0.00022   0.96468
   D29       -2.31177   0.00000  -0.00232  -0.00036  -0.00269  -2.31446
   D30        2.16507   0.00000  -0.00307  -0.00085  -0.00389   2.16118
   D31        0.84710   0.00001  -0.00242   0.00084  -0.00158   0.84553
   D32       -0.95924   0.00001  -0.00317   0.00035  -0.00278  -0.96202
   D33       -0.88154  -0.00001   0.00061  -0.00141  -0.00079  -0.88234
   D34        2.32587  -0.00001   0.00105  -0.00233  -0.00128   2.32459
   D35        0.93553  -0.00006   0.00029  -0.00229  -0.00200   0.93352
   D36       -2.14025  -0.00006   0.00072  -0.00320  -0.00249  -2.14273
   D37        0.83310   0.00000  -0.00079  -0.00101  -0.00182   0.83129
   D38       -1.14254   0.00002  -0.00054  -0.00015  -0.00061  -1.14315
   D39       -3.12008  -0.00002  -0.00027  -0.00075  -0.00103  -3.12111
   D40       -0.97792   0.00000  -0.00103  -0.00053  -0.00158  -0.97950
   D41       -2.95357   0.00002  -0.00079   0.00032  -0.00037  -2.95394
   D42        1.35208  -0.00002  -0.00051  -0.00028  -0.00079   1.35129
   D43        0.04108   0.00002  -0.00035   0.00169   0.00135   0.04243
   D44       -3.06769   0.00000   0.00047  -0.00053  -0.00006  -3.06775
   D45        3.11657   0.00002  -0.00081   0.00262   0.00181   3.11839
   D46        0.00781   0.00000   0.00000   0.00040   0.00040   0.00821
   D47        3.06876   0.00001  -0.00110   0.00094  -0.00016   3.06860
   D48       -0.06086  -0.00001  -0.00077   0.00024  -0.00053  -0.06139
   D49       -0.00506   0.00001  -0.00068   0.00000  -0.00068  -0.00574
   D50       -3.13469  -0.00001  -0.00035  -0.00070  -0.00105  -3.13574
   D51        0.82982  -0.00003   0.00095  -0.00135  -0.00041   0.82941
   D52       -0.96423   0.00002   0.00242   0.00036   0.00277  -0.96146
   D53       -2.34448  -0.00001   0.00013   0.00086   0.00099  -2.34349
   D54        2.14467   0.00004   0.00160   0.00257   0.00417   2.14884
   D55       -0.00232  -0.00001   0.00030  -0.00018   0.00012  -0.00220
   D56        3.13825   0.00001   0.00015   0.00050   0.00066   3.13891
   D57       -3.11037  -0.00002   0.00115  -0.00246  -0.00130  -3.11168
   D58        0.03020  -0.00001   0.00100  -0.00177  -0.00077   0.02944
   D59        0.99625  -0.00006  -0.00201  -0.00280  -0.00487   0.99138
   D60       -0.99224  -0.00003  -0.00248  -0.00241  -0.00486  -0.99710
   D61        2.98220  -0.00001  -0.00517  -0.00217  -0.00735   2.97485
   D62        2.81275  -0.00006  -0.00242  -0.00298  -0.00548   2.80728
   D63        0.82427  -0.00003  -0.00290  -0.00259  -0.00547   0.81880
   D64       -1.48448  -0.00001  -0.00559  -0.00235  -0.00796  -1.49244
   D65       -0.00566   0.00000   0.00009  -0.00044  -0.00035  -0.00601
   D66        3.14040   0.00001  -0.00048   0.00018  -0.00029   3.14011
   D67        3.13695  -0.00001   0.00024  -0.00112  -0.00089   3.13607
   D68       -0.00017  -0.00001  -0.00033  -0.00050  -0.00083  -0.00100
   D69        0.00841   0.00001  -0.00080   0.00086   0.00006   0.00847
   D70       -3.13805   0.00001  -0.00050   0.00074   0.00023  -3.13781
   D71       -3.13769   0.00000  -0.00022   0.00023   0.00001  -3.13769
   D72       -0.00096   0.00000   0.00007   0.00011   0.00018  -0.00078
   D73       -0.00293  -0.00002   0.00107  -0.00063   0.00045  -0.00248
   D74        3.12672   0.00000   0.00075   0.00008   0.00083   3.12754
   D75       -3.13970  -0.00001   0.00078  -0.00051   0.00028  -3.13942
   D76       -0.01005   0.00001   0.00045   0.00020   0.00065  -0.00940
   D77       -3.07966   0.00006   0.01075   0.00273   0.01355  -3.06612
   D78       -0.99293   0.00008   0.01115   0.00281   0.01402  -0.97891
   D79        1.22066   0.00004   0.00670   0.00059   0.00733   1.22799
   D80        0.10962   0.00003   0.00279   0.00236   0.00515   0.11477
   D81        2.04102  -0.00003   0.00321   0.00200   0.00521   2.04623
   D82       -2.10256  -0.00003   0.00091   0.00041   0.00132  -2.10125
   D83       -1.82688   0.00006   0.00264   0.00277   0.00537  -1.82151
   D84        0.10452   0.00000   0.00306   0.00242   0.00544   0.10996
   D85        2.24412   0.00000   0.00075   0.00083   0.00154   2.24566
   D86        2.33909   0.00004   0.00920   0.00406   0.01326   2.35235
   D87       -2.01269  -0.00003   0.00962   0.00370   0.01332  -1.99937
   D88        0.12691  -0.00002   0.00732   0.00211   0.00942   0.13633
   D89        2.99860   0.00001   0.01270   0.00288   0.01555   3.01415
   D90       -1.21763   0.00002   0.01187   0.00291   0.01475  -1.20288
   D91        0.97284  -0.00001   0.01613   0.00263   0.01875   0.99159
   D92       -1.38002   0.00001   0.01285   0.00345   0.01635  -1.36367
   D93        0.68694   0.00002   0.01202   0.00348   0.01554   0.70248
   D94        2.87741  -0.00002   0.01628   0.00321   0.01954   2.89695
   D95        0.71954  -0.00001   0.00873   0.00195   0.01066   0.73020
   D96        2.78650   0.00000   0.00790   0.00198   0.00985   2.79635
   D97       -1.30622  -0.00004   0.01216   0.00171   0.01385  -1.29237
   D98        1.00792  -0.00008  -0.01099  -0.00399  -0.01505   0.99287
   D99        2.91707  -0.00005  -0.01075  -0.00594  -0.01680   2.90028
   D100       0.84031  -0.00004  -0.01061  -0.00588  -0.01659   0.82372
   D101      -1.41879   0.00003  -0.00879  -0.00386  -0.01273  -1.43151
   D102       1.74897   0.00006   0.00581   0.00767   0.01349   1.76246
   D103      -1.35717   0.00004   0.00214   0.00466   0.00682  -1.35035
   D104      -2.26181   0.00009   0.00672   0.00886   0.01562  -2.24619
   D105       0.91524   0.00006   0.00305   0.00585   0.00895   0.92419
   D106      -0.14493   0.00008   0.00468   0.00684   0.01146  -0.13347
   D107       3.03212   0.00006   0.00101   0.00383   0.00479   3.03691
   D108      -0.96224   0.00006   0.01059   0.00496   0.01562  -0.94662
   D109       1.14150   0.00000   0.00370  -0.00010   0.00360   1.14510
   D110      -3.05502   0.00000   0.00280  -0.00004   0.00276  -3.05226
   D111      -0.98287   0.00000   0.00282   0.00002   0.00284  -0.98003
   D112      -3.11424  -0.00001   0.00106  -0.00043   0.00064  -3.11361
   D113      -1.02758  -0.00001   0.00016  -0.00037  -0.00020  -1.02779
   D114       1.04457  -0.00001   0.00018  -0.00031  -0.00012   1.04444
   D115      -1.05227   0.00001  -0.00078   0.00003  -0.00075  -1.05301
   D116       1.03439   0.00001  -0.00167   0.00009  -0.00159   1.03281
   D117       3.10655   0.00001  -0.00166   0.00015  -0.00151   3.10504
   D118      -3.11505   0.00001  -0.00445  -0.00042  -0.00488  -3.11993
   D119       0.05138   0.00004  -0.00381   0.00082  -0.00300   0.04838
   D120      -0.00736   0.00003  -0.00098   0.00245   0.00147  -0.00589
   D121      -3.12412   0.00007  -0.00034   0.00369   0.00335  -3.12077
   D122       3.10572  -0.00001   0.00406  -0.00021   0.00384   3.10956
   D123      -0.03701   0.00000   0.00507   0.00007   0.00514  -0.03187
   D124       0.00020  -0.00003   0.00035  -0.00329  -0.00294  -0.00274
   D125       3.14065  -0.00002   0.00137  -0.00301  -0.00164   3.13901
   D126       0.00437   0.00000   0.00041  -0.00010   0.00031   0.00467
   D127      -3.12794   0.00000   0.00077  -0.00020   0.00056  -3.12738
   D128       3.12096  -0.00004  -0.00029  -0.00132  -0.00162   3.11934
   D129      -0.01135  -0.00003   0.00006  -0.00142  -0.00136  -0.01271
   D130       0.00997   0.00001   0.00086   0.00177   0.00263   0.01259
   D131       3.13884   0.00001   0.00021   0.00110   0.00132   3.14015
   D132      -3.13051   0.00000  -0.00014   0.00149   0.00135  -3.12915
   D133      -0.00164   0.00000  -0.00078   0.00083   0.00004  -0.00159
   D134       0.00583  -0.00002   0.00080  -0.00145  -0.00064   0.00519
   D135      -3.13522   0.00000   0.00040  -0.00075  -0.00035  -3.13557
   D136       3.13807  -0.00002   0.00044  -0.00134  -0.00090   3.13717
   D137      -0.00298  -0.00001   0.00004  -0.00065  -0.00060  -0.00358
   D138      -0.01297   0.00001  -0.00143   0.00062  -0.00082  -0.01379
   D139       3.12808   0.00000  -0.00104  -0.00008  -0.00112   3.12696
   D140       3.14144   0.00002  -0.00079   0.00129   0.00050  -3.14125
   D141      -0.00069   0.00000  -0.00039   0.00059   0.00020  -0.00049
         Item               Value     Threshold  Converged?
 Maximum Force            0.000131     0.000450     YES
 RMS     Force            0.000030     0.000300     YES
 Maximum Displacement     0.090983     0.001800     NO 
 RMS     Displacement     0.013916     0.001200     NO 
 Predicted change in Energy=-1.186048D-05
 GradGradGradGradGradGradGradGradGradGradGradGradGradGradGradGradGradGrad

                          Input orientation:                          
 ---------------------------------------------------------------------
 Center     Atomic      Atomic             Coordinates (Angstroms)
 Number     Number       Type             X           Y           Z
 ---------------------------------------------------------------------
      1          6           0        2.736341   -1.153421   -2.351493
      2          6           0        3.740948   -2.093945   -2.108444
      3          6           0        4.110241   -2.423699   -0.809094
      4          6           0        3.485385   -1.825351    0.288855
      5          6           0        2.490699   -0.893411    0.043944
      6          6           0        2.120775   -0.559964   -1.261356
      7         16           0        0.816025    0.628091   -1.493110
      8          6           0        1.335769    1.924256   -0.392358
      9          6           0        1.665484    1.581381    0.921921
     10         16           0        1.607138   -0.133213    1.387893
     11          6           0        1.993566    2.554687    1.851831
     12          6           0        1.988051    3.889525    1.437379
     13          6           0        1.669276    4.228915    0.126925
     14          6           0        1.336147    3.245324   -0.808021
     15          1           0        1.673097    5.269044   -0.179186
     16          1           0        1.075005    3.511740   -1.826635
     17          1           0        2.247293    2.290227    2.872944
     18          1           0        2.240929    4.664723    2.152156
     19          1           0        2.451011   -0.895029   -3.365497
     20          1           0        3.770550   -2.086239    1.302702
     21          1           0        4.235019   -2.567891   -2.949153
[truncated: 2,066,416 more chars]
