# Supplementary material for: Enriching Alkene syn-Dihalogenation: Aryl Alkene, Bromine, Regio-Reversion, and Stereoconvergency
Source: Org Lett. 2026 Feb 25;28(9):3002–7. doi: 10.1021/acs.orglett.6c00241 (PMC12973299; doi:10.1021/acs.orglett.6c00241)
Supplement: Supplementary file 1 [file ol6c00241_si_001.zip › Fig 4c/1st bromination minor TS.log]

 Entering Gaussian System, Link 0=g16
 Input=240830_1stBr_minorregio_TS_6-31_gdp+_SMD_DCM_wB97XD.gjf
 Output=240830_1stBr_minorregio_TS_6-31_gdp+_SMD_DCM_wB97XD.log
 Initial command:
 /home/osl/gaussian/g16/l1.exe "/home/osl/gaussian/scratch/Gau-1138772.inp" -scrdir="/home/osl/gaussian/scratch/"
 Entering Link 1 = /home/osl/gaussian/g16/l1.exe PID=   1138775.
  
 Copyright (c) 1988-2019, Gaussian, Inc.  All Rights Reserved.
  
 This is part of the Gaussian(R) 16 program.  It is based on
 the Gaussian(R) 09 system (copyright 2009, Gaussian, Inc.),
 the Gaussian(R) 03 system (copyright 2003, Gaussian, Inc.),
 the Gaussian(R) 98 system (copyright 1998, Gaussian, Inc.),
 the Gaussian(R) 94 system (copyright 1995, Gaussian, Inc.),
 the Gaussian 92(TM) system (copyright 1992, Gaussian, Inc.),
 the Gaussian 90(TM) system (copyright 1990, Gaussian, Inc.),
 the Gaussian 88(TM) system (copyright 1988, Gaussian, Inc.),
 the Gaussian 86(TM) system (copyright 1986, Carnegie Mellon
 University), and the Gaussian 82(TM) system (copyright 1983,
 Carnegie Mellon University). Gaussian is a federally registered
 trademark of Gaussian, Inc.
  
 This software contains proprietary and confidential information,
 including trade secrets, belonging to Gaussian, Inc.
  
 This software is provided under written license and may be
 used, copied, transmitted, or stored only in accord with that
 written license.
  
 The following legend is applicable only to US Government
 contracts under FAR:
  
                    RESTRICTED RIGHTS LEGEND
  
 Use, reproduction and disclosure by the US Government is
 subject to restrictions as set forth in subparagraphs (a)
 and (c) of the Commercial Computer Software - Restricted
 Rights clause in FAR 52.227-19.
  
 Gaussian, Inc.
 340 Quinnipiac St., Bldg. 40, Wallingford CT 06492
  
  
 ---------------------------------------------------------------
 Warning -- This program may not be used in any manner that
 competes with the business of Gaussian, Inc. or will provide
 assistance to any competitor of Gaussian, Inc.  The licensee
 of this program is prohibited from giving any competitor of
 Gaussian, Inc. access to this program.  By using this program,
 the user acknowledges that Gaussian, Inc. is engaged in the
 business of creating and licensing software in the field of
 computational chemistry and represents and warrants to the
 licensee that it is not a competitor of Gaussian, Inc. and that
 it will not use this program in any manner prohibited above.
 ---------------------------------------------------------------
  

 Cite this work as:
 Gaussian 16, Revision C.01,
 M. J. Frisch, G. W. Trucks, H. B. Schlegel, G. E. Scuseria, 
 M. A. Robb, J. R. Cheeseman, G. Scalmani, V. Barone, 
 G. A. Petersson, H. Nakatsuji, X. Li, M. Caricato, A. V. Marenich, 
 J. Bloino, B. G. Janesko, R. Gomperts, B. Mennucci, H. P. Hratchian, 
 J. V. Ortiz, A. F. Izmaylov, J. L. Sonnenberg, D. Williams-Young, 
 F. Ding, F. Lipparini, F. Egidi, J. Goings, B. Peng, A. Petrone, 
 T. Henderson, D. Ranasinghe, V. G. Zakrzewski, J. Gao, N. Rega, 
 G. Zheng, W. Liang, M. Hada, M. Ehara, K. Toyota, R. Fukuda, 
 J. Hasegawa, M. Ishida, T. Nakajima, Y. Honda, O. Kitao, H. Nakai, 
 T. Vreven, K. Throssell, J. A. Montgomery, Jr., J. E. Peralta, 
 F. Ogliaro, M. J. Bearpark, J. J. Heyd, E. N. Brothers, K. N. Kudin, 
 V. N. Staroverov, T. A. Keith, R. Kobayashi, J. Normand, 
 K. Raghavachari, A. P. Rendell, J. C. Burant, S. S. Iyengar, 
 J. Tomasi, M. Cossi, J. M. Millam, M. Klene, C. Adamo, R. Cammi, 
 J. W. Ochterski, R. L. Martin, K. Morokuma, O. Farkas, 
 J. B. Foresman, and D. J. Fox, Gaussian, Inc., Wallingford CT, 2019.
 
 ******************************************
 Gaussian 16:  ES64L-G16RevC.01  3-Jul-2019
                30-Aug-2024 
 ******************************************
 %mem=16GB
 %nprocshared=16
 Will use up to   16 processors via shared memory.
 ----------------------------------------------------------------------
 # opt=(calcfc,ts,noeigen) freq wb97xd/6-31+g(d,p) scrf=(smd,solvent=di
 chloromethane)
 ----------------------------------------------------------------------
 1/5=1,10=4,11=1,18=20,26=3,38=1/1,3;
 2/9=110,12=2,17=6,18=5,40=1/2;
 3/5=1,6=6,7=111,11=2,25=1,30=1,70=32201,71=2,72=9,74=-58,140=1/1,2,3;
 4//1;
 5/5=2,38=5,53=9/2;
 8/6=4,10=90,11=11/1;
 11/6=1,8=1,9=11,15=111,16=1/1,2,10;
 10/6=1,13=1/2;
 6/7=2,8=2,9=2,10=2,28=1/1;
 7/10=1,25=1/1,2,3,16;
 1/5=1,10=4,11=1,18=20,26=3/3(2);
 2/9=110/2;
 99//99;
 2/9=110/2;
 3/5=1,6=6,7=111,11=2,25=1,30=1,70=32205,71=1,72=9,74=-58/1,2,3;
 4/5=5,16=3,69=1/1;
 5/5=2,38=5,53=9/2;
 7//1,2,3,16;
 1/5=1,11=1,18=20,26=3/3(-5);
 2/9=110/2;
 6/7=2,8=2,9=2,10=2,19=2,28=1/1;
 99/9=1/99;
 -------------------
 Title Card Required
 -------------------
 Symbolic Z-matrix:
 Charge =  1 Multiplicity = 1
 C                     2.76367  -1.03012  -2.36134 
 C                     3.82173  -1.91286  -2.13668 
 C                     4.20078  -2.25557  -0.84239 
 C                     3.53673  -1.72295   0.26504 
 C                     2.48923  -0.84281   0.04119 
 C                     2.10711  -0.50484  -1.25861 
 S                     0.72844   0.59578  -1.46804 
 C                     1.13916   1.8978   -0.33357 
 C                     1.48957   1.54312   0.97083 
 S                     1.55207  -0.17861   1.39393 
 C                     1.73238   2.51808   1.92682 
 C                     1.6186    3.85812   1.54926 
 C                     1.28139   4.20782   0.24516 
 C                     1.03394   3.22594  -0.71612 
 H                     1.20219   5.253    -0.03227 
 H                     0.7548    3.49471  -1.72926 
 H                     2.00191   2.24761   2.94209 
 H                     1.80291   4.63205   2.28598 
 H                     2.46295  -0.76566  -3.36969 
 H                     3.83022  -1.99374   1.27383 
 H                     4.34909  -2.33399  -2.98532 
 H                     5.02373  -2.94384  -0.6847 
 C                    -0.27333  -0.86478   0.86651 
 H                     0.02377  -1.90703   0.83868 
 C                    -0.64998  -0.33385  -0.54124 
 H                    -0.73977  -1.20481  -1.19277 
 C                    -1.0994   -0.44617   2.08395 
 H                    -2.14856  -0.49005   1.79407 
 C                    -0.86016  -1.33831   3.2972 
 H                     0.17563  -1.29853   3.65214 
 H                    -1.50112  -1.01229   4.12078 
 H                    -1.10765  -2.37605   3.05865 
 H                    -0.88876   0.5992    2.33922 
 C                    -1.87381   0.5358   -0.70709 
 C                    -2.7958    0.16742  -1.69333 
 C                    -2.0832    1.71537   0.01532 
 C                    -3.91405   0.95597  -1.94192 
 H                    -2.64379  -0.75113  -2.25151 
 C                    -3.20092   2.50618  -0.23791 
 H                    -1.3795    2.03558   0.77506 
 C                    -4.12183   2.12511  -1.21096 
 H                    -4.62645   0.6517   -2.70189 
 H                    -3.35154   3.41777   0.33149 
 H                    -4.99662   2.73857  -1.40296 
 Br                   -2.0795   -2.81984   0.29839 
 
 Add virtual bond connecting atoms Br45       and H24        Dist= 4.45D+00.

 GradGradGradGradGradGradGradGradGradGradGradGradGradGradGradGradGradGrad
 Berny optimization.
 Initialization pass.
                           ----------------------------
                           !    Initial Parameters    !
                           ! (Angstroms and Degrees)  !
 --------------------------                            --------------------------
 ! Name  Definition              Value          Derivative Info.                !
 --------------------------------------------------------------------------------
 ! R1    R(1,2)                  1.3961         calculate D2E/DX2 analytically  !
 ! R2    R(1,6)                  1.3867         calculate D2E/DX2 analytically  !
 ! R3    R(1,19)                 1.085          calculate D2E/DX2 analytically  !
 ! R4    R(2,3)                  1.3915         calculate D2E/DX2 analytically  !
 ! R5    R(2,21)                 1.0843         calculate D2E/DX2 analytically  !
 ! R6    R(3,4)                  1.3968         calculate D2E/DX2 analytically  !
 ! R7    R(3,22)                 1.0844         calculate D2E/DX2 analytically  !
 ! R8    R(4,5)                  1.3864         calculate D2E/DX2 analytically  !
 ! R9    R(4,20)                 1.085          calculate D2E/DX2 analytically  !
 ! R10   R(5,6)                  1.3963         calculate D2E/DX2 analytically  !
 ! R11   R(5,10)                 1.7746         calculate D2E/DX2 analytically  !
 ! R12   R(6,7)                  1.7765         calculate D2E/DX2 analytically  !
 ! R13   R(7,8)                  1.7751         calculate D2E/DX2 analytically  !
 ! R14   R(7,25)                 1.9035         calculate D2E/DX2 analytically  !
 ! R15   R(8,9)                  1.3964         calculate D2E/DX2 analytically  !
 ! R16   R(8,14)                 1.3861         calculate D2E/DX2 analytically  !
 ! R17   R(9,10)                 1.7741         calculate D2E/DX2 analytically  !
 ! R18   R(9,11)                 1.3869         calculate D2E/DX2 analytically  !
 ! R19   R(10,23)                2.0202         calculate D2E/DX2 analytically  !
 ! R20   R(11,12)                1.3969         calculate D2E/DX2 analytically  !
 ! R21   R(11,17)                1.0847         calculate D2E/DX2 analytically  !
 ! R22   R(12,13)                1.3916         calculate D2E/DX2 analytically  !
 ! R23   R(12,18)                1.0843         calculate D2E/DX2 analytically  !
 ! R24   R(13,14)                1.3962         calculate D2E/DX2 analytically  !
 ! R25   R(13,15)                1.0843         calculate D2E/DX2 analytically  !
 ! R26   R(14,16)                1.0847         calculate D2E/DX2 analytically  !
 ! R27   R(23,24)                1.0841         calculate D2E/DX2 analytically  !
 ! R28   R(23,25)                1.551          calculate D2E/DX2 analytically  !
 ! R29   R(23,27)                1.5296         calculate D2E/DX2 analytically  !
 ! R30   R(24,45)                2.3556         calculate D2E/DX2 analytically  !
 ! R31   R(25,26)                1.0914         calculate D2E/DX2 analytically  !
 ! R32   R(25,34)                1.5105         calculate D2E/DX2 analytically  !
 ! R33   R(27,28)                1.0894         calculate D2E/DX2 analytically  !
 ! R34   R(27,29)                1.5248         calculate D2E/DX2 analytically  !
 ! R35   R(27,33)                1.0965         calculate D2E/DX2 analytically  !
 ! R36   R(29,30)                1.0956         calculate D2E/DX2 analytically  !
 ! R37   R(29,31)                1.0933         calculate D2E/DX2 analytically  !
 ! R38   R(29,32)                1.0932         calculate D2E/DX2 analytically  !
 ! R39   R(34,35)                1.3994         calculate D2E/DX2 analytically  !
 ! R40   R(34,36)                1.399          calculate D2E/DX2 analytically  !
 ! R41   R(35,37)                1.3907         calculate D2E/DX2 analytically  !
 ! R42   R(35,38)                1.0855         calculate D2E/DX2 analytically  !
 ! R43   R(36,39)                1.3924         calculate D2E/DX2 analytically  !
 ! R44   R(36,40)                1.0839         calculate D2E/DX2 analytically  !
 ! R45   R(37,41)                1.3944         calculate D2E/DX2 analytically  !
 ! R46   R(37,42)                1.0852         calculate D2E/DX2 analytically  !
 ! R47   R(39,41)                1.3929         calculate D2E/DX2 analytically  !
 ! R48   R(39,43)                1.0853         calculate D2E/DX2 analytically  !
 ! R49   R(41,44)                1.0856         calculate D2E/DX2 analytically  !
 ! A1    A(2,1,6)              118.0572         calculate D2E/DX2 analytically  !
 ! A2    A(2,1,19)             120.9123         calculate D2E/DX2 analytically  !
 ! A3    A(6,1,19)             121.0303         calculate D2E/DX2 analytically  !
 ! A4    A(1,2,3)              120.786          calculate D2E/DX2 analytically  !
 ! A5    A(1,2,21)             119.2239         calculate D2E/DX2 analytically  !
 ! A6    A(3,2,21)             119.9901         calculate D2E/DX2 analytically  !
 ! A7    A(2,3,4)              120.9323         calculate D2E/DX2 analytically  !
 ! A8    A(2,3,22)             119.8892         calculate D2E/DX2 analytically  !
 ! A9    A(4,3,22)             119.1785         calculate D2E/DX2 analytically  !
 ! A10   A(3,4,5)              118.2467         calculate D2E/DX2 analytically  !
 ! A11   A(3,4,20)             120.891          calculate D2E/DX2 analytically  !
 ! A12   A(5,4,20)             120.8619         calculate D2E/DX2 analytically  !
 ! A13   A(4,5,6)              120.7131         calculate D2E/DX2 analytically  !
 ! A14   A(4,5,10)             120.8995         calculate D2E/DX2 analytically  !
 ! A15   A(6,5,10)             118.3244         calculate D2E/DX2 analytically  !
 ! A16   A(1,6,5)              121.2638         calculate D2E/DX2 analytically  !
 ! A17   A(1,6,7)              120.5553         calculate D2E/DX2 analytically  !
 ! A18   A(5,6,7)              118.169          calculate D2E/DX2 analytically  !
 ! A19   A(6,7,8)              101.5092         calculate D2E/DX2 analytically  !
 ! A20   A(6,7,25)             101.6551         calculate D2E/DX2 analytically  !
 ! A21   A(8,7,25)             102.3922         calculate D2E/DX2 analytically  !
 ! A22   A(7,8,9)              117.9522         calculate D2E/DX2 analytically  !
 ! A23   A(7,8,14)             120.5877         calculate D2E/DX2 analytically  !
 ! A24   A(9,8,14)             121.3462         calculate D2E/DX2 analytically  !
 ! A25   A(8,9,10)             118.5623         calculate D2E/DX2 analytically  !
 ! A26   A(8,9,11)             120.6141         calculate D2E/DX2 analytically  !
 ! A27   A(10,9,11)            120.7769         calculate D2E/DX2 analytically  !
 ! A28   A(5,10,9)             101.5396         calculate D2E/DX2 analytically  !
 ! A29   A(5,10,23)             98.687          calculate D2E/DX2 analytically  !
 ! A30   A(9,10,23)            103.6236         calculate D2E/DX2 analytically  !
 ! A31   A(9,11,12)            118.2828         calculate D2E/DX2 analytically  !
 ! A32   A(9,11,17)            120.8905         calculate D2E/DX2 analytically  !
 ! A33   A(12,11,17)           120.8265         calculate D2E/DX2 analytically  !
 ! A34   A(11,12,13)           120.9367         calculate D2E/DX2 analytically  !
 ! A35   A(11,12,18)           119.1593         calculate D2E/DX2 analytically  !
 ! A36   A(13,12,18)           119.9029         calculate D2E/DX2 analytically  !
 ! A37   A(12,13,14)           120.758          calculate D2E/DX2 analytically  !
 ! A38   A(12,13,15)           119.9804         calculate D2E/DX2 analytically  !
 ! A39   A(14,13,15)           119.2605         calculate D2E/DX2 analytically  !
 ! A40   A(8,14,13)            118.0575         calculate D2E/DX2 analytically  !
 ! A41   A(8,14,16)            120.9786         calculate D2E/DX2 analytically  !
 ! A42   A(13,14,16)           120.9592         calculate D2E/DX2 analytically  !
 ! A43   A(10,23,24)            94.9112         calculate D2E/DX2 analytically  !
 ! A44   A(10,23,25)           109.8846         calculate D2E/DX2 analytically  !
 ! A45   A(10,23,27)           100.791          calculate D2E/DX2 analytically  !
 ! A46   A(24,23,25)           111.8613         calculate D2E/DX2 analytically  !
 ! A47   A(24,23,27)           115.5643         calculate D2E/DX2 analytically  !
 ! A48   A(25,23,27)           119.8396         calculate D2E/DX2 analytically  !
 ! A49   A(23,24,45)            97.6853         calculate D2E/DX2 analytically  !
 ! A50   A(7,25,23)            115.6748         calculate D2E/DX2 analytically  !
 ! A51   A(7,25,26)             99.1292         calculate D2E/DX2 analytically  !
 ! A52   A(7,25,34)            104.6015         calculate D2E/DX2 analytically  !
 ! A53   A(23,25,26)           106.7767         calculate D2E/DX2 analytically  !
 ! A54   A(23,25,34)           119.5715         calculate D2E/DX2 analytically  !
 ! A55   A(26,25,34)           109.1018         calculate D2E/DX2 analytically  !
 ! A56   A(23,27,28)           107.2955         calculate D2E/DX2 analytically  !
 ! A57   A(23,27,29)           112.8563         calculate D2E/DX2 analytically  !
 ! A58   A(23,27,33)           110.0264         calculate D2E/DX2 analytically  !
 ! A59   A(28,27,29)           109.8317         calculate D2E/DX2 analytically  !
 ! A60   A(28,27,33)           106.5809         calculate D2E/DX2 analytically  !
 ! A61   A(29,27,33)           110.0243         calculate D2E/DX2 analytically  !
 ! A62   A(27,29,30)           112.6339         calculate D2E/DX2 analytically  !
 ! A63   A(27,29,31)           109.4456         calculate D2E/DX2 analytically  !
 ! A64   A(27,29,32)           110.2587         calculate D2E/DX2 analytically  !
 ! A65   A(30,29,31)           107.4194         calculate D2E/DX2 analytically  !
 ! A66   A(30,29,32)           108.6126         calculate D2E/DX2 analytically  !
 ! A67   A(31,29,32)           108.3435         calculate D2E/DX2 analytically  !
 ! A68   A(25,34,35)           117.363          calculate D2E/DX2 analytically  !
 ! A69   A(25,34,36)           123.3685         calculate D2E/DX2 analytically  !
 ! A70   A(35,34,36)           119.1605         calculate D2E/DX2 analytically  !
 ! A71   A(34,35,37)           120.429          calculate D2E/DX2 analytically  !
 ! A72   A(34,35,38)           119.5281         calculate D2E/DX2 analytically  !
 ! A73   A(37,35,38)           120.0311         calculate D2E/DX2 analytically  !
 ! A74   A(34,36,39)           120.3386         calculate D2E/DX2 analytically  !
 ! A75   A(34,36,40)           120.9209         calculate D2E/DX2 analytically  !
 ! A76   A(39,36,40)           118.7391         calculate D2E/DX2 analytically  !
 ! A77   A(35,37,41)           120.101          calculate D2E/DX2 analytically  !
 ! A78   A(35,37,42)           119.608          calculate D2E/DX2 analytically  !
 ! A79   A(41,37,42)           120.2893         calculate D2E/DX2 analytically  !
 ! A80   A(36,39,41)           120.1586         calculate D2E/DX2 analytically  !
 ! A81   A(36,39,43)           119.5395         calculate D2E/DX2 analytically  !
 ! A82   A(41,39,43)           120.3011         calculate D2E/DX2 analytically  !
 ! A83   A(37,41,39)           119.8064         calculate D2E/DX2 analytically  !
 ! A84   A(37,41,44)           120.0779         calculate D2E/DX2 analytically  !
 ! A85   A(39,41,44)           120.1152         calculate D2E/DX2 analytically  !
 ! D1    D(6,1,2,3)              0.1652         calculate D2E/DX2 analytically  !
 ! D2    D(6,1,2,21)          -179.9319         calculate D2E/DX2 analytically  !
 ! D3    D(19,1,2,3)          -179.6674         calculate D2E/DX2 analytically  !
 ! D4    D(19,1,2,21)            0.2355         calculate D2E/DX2 analytically  !
 ! D5    D(2,1,6,5)              0.1071         calculate D2E/DX2 analytically  !
 ! D6    D(2,1,6,7)           -178.614          calculate D2E/DX2 analytically  !
 ! D7    D(19,1,6,5)           179.9396         calculate D2E/DX2 analytically  !
 ! D8    D(19,1,6,7)             1.2184         calculate D2E/DX2 analytically  !
 ! D9    D(1,2,3,4)             -0.2138         calculate D2E/DX2 analytically  !
 ! D10   D(1,2,3,22)           179.9034         calculate D2E/DX2 analytically  !
 ! D11   D(21,2,3,4)           179.8841         calculate D2E/DX2 analytically  !
 ! D12   D(21,2,3,22)            0.0012         calculate D2E/DX2 analytically  !
 ! D13   D(2,3,4,5)             -0.0146         calculate D2E/DX2 analytically  !
 ! D14   D(2,3,4,20)           179.7491         calculate D2E/DX2 analytically  !
 ! D15   D(22,3,4,5)           179.8691         calculate D2E/DX2 analytically  !
 ! D16   D(22,3,4,20)           -0.3673         calculate D2E/DX2 analytically  !
 ! D17   D(3,4,5,6)              0.2859         calculate D2E/DX2 analytically  !
 ! D18   D(3,4,5,10)           177.3511         calculate D2E/DX2 analytically  !
 ! D19   D(20,4,5,6)          -179.4779         calculate D2E/DX2 analytically  !
 ! D20   D(20,4,5,10)           -2.4126         calculate D2E/DX2 analytically  !
 ! D21   D(4,5,6,1)             -0.3386         calculate D2E/DX2 analytically  !
 ! D22   D(4,5,6,7)            178.4122         calculate D2E/DX2 analytically  !
 ! D23   D(10,5,6,1)          -177.4779         calculate D2E/DX2 analytically  !
 ! D24   D(10,5,6,7)             1.2729         calculate D2E/DX2 analytically  !
 ! D25   D(4,5,10,9)           133.4822         calculate D2E/DX2 analytically  !
 ! D26   D(4,5,10,23)         -120.5923         calculate D2E/DX2 analytically  !
 ! D27   D(6,5,10,9)           -49.384          calculate D2E/DX2 analytically  !
 ! D28   D(6,5,10,23)           56.5414         calculate D2E/DX2 analytically  !
 ! D29   D(1,6,7,8)           -132.962          calculate D2E/DX2 analytically  !
 ! D30   D(1,6,7,25)           121.6343         calculate D2E/DX2 analytically  !
 ! D31   D(5,6,7,8)             48.2779         calculate D2E/DX2 analytically  !
 ! D32   D(5,6,7,25)           -57.1257         calculate D2E/DX2 analytically  !
 ! D33   D(6,7,8,9)            -50.0555         calculate D2E/DX2 analytically  !
 ! D34   D(6,7,8,14)           133.7707         calculate D2E/DX2 analytically  !
 ! D35   D(25,7,8,9)            54.7668         calculate D2E/DX2 analytically  !
 ! D36   D(25,7,8,14)         -121.407          calculate D2E/DX2 analytically  !
 ! D37   D(6,7,25,23)           47.6105         calculate D2E/DX2 analytically  !
 ! D38   D(6,7,25,26)          -66.0691         calculate D2E/DX2 analytically  !
 ! D39   D(6,7,25,34)         -178.6738         calculate D2E/DX2 analytically  !
 ! D40   D(8,7,25,23)          -57.0984         calculate D2E/DX2 analytically  !
 ! D41   D(8,7,25,26)         -170.778          calculate D2E/DX2 analytically  !
 ! D42   D(8,7,25,34)           76.6173         calculate D2E/DX2 analytically  !
 ! D43   D(7,8,9,10)             1.9248         calculate D2E/DX2 analytically  !
 ! D44   D(7,8,9,11)          -175.6089         calculate D2E/DX2 analytically  !
 ! D45   D(14,8,9,10)          178.068          calculate D2E/DX2 analytically  !
 ! D46   D(14,8,9,11)            0.5343         calculate D2E/DX2 analytically  !
 ! D47   D(7,8,14,13)          175.6703         calculate D2E/DX2 analytically  !
 ! D48   D(7,8,14,16)           -3.5423         calculate D2E/DX2 analytically  !
 ! D49   D(9,8,14,13)           -0.372          calculate D2E/DX2 analytically  !
 ! D50   D(9,8,14,16)         -179.5846         calculate D2E/DX2 analytically  !
 ! D51   D(8,9,10,5)            47.6159         calculate D2E/DX2 analytically  !
 ! D52   D(8,9,10,23)          -54.3951         calculate D2E/DX2 analytically  !
 ! D53   D(11,9,10,5)         -134.8546         calculate D2E/DX2 analytically  !
 ! D54   D(11,9,10,23)         123.1345         calculate D2E/DX2 analytically  !
 ! D55   D(8,9,11,12)           -0.0756         calculate D2E/DX2 analytically  !
 ! D56   D(8,9,11,17)          179.8129         calculate D2E/DX2 analytically  !
 ! D57   D(10,9,11,12)        -177.5544         calculate D2E/DX2 analytically  !
 ! D58   D(10,9,11,17)           2.3341         calculate D2E/DX2 analytically  !
 ! D59   D(5,10,23,24)          56.9574         calculate D2E/DX2 analytically  !
 ! D60   D(5,10,23,25)         -58.4155         calculate D2E/DX2 analytically  !
 ! D61   D(5,10,23,27)         174.1696         calculate D2E/DX2 analytically  !
 ! D62   D(9,10,23,24)         161.1543         calculate D2E/DX2 analytically  !
 ! D63   D(9,10,23,25)          45.7815         calculate D2E/DX2 analytically  !
 ! D64   D(9,10,23,27)         -81.6335         calculate D2E/DX2 analytically  !
 ! D65   D(9,11,12,13)          -0.5301         calculate D2E/DX2 analytically  !
 ! D66   D(9,11,12,18)         179.8494         calculate D2E/DX2 analytically  !
 ! D67   D(17,11,12,13)        179.5813         calculate D2E/DX2 analytically  !
 ! D68   D(17,11,12,18)         -0.0392         calculate D2E/DX2 analytically  !
 ! D69   D(11,12,13,14)          0.6962         calculate D2E/DX2 analytically  !
 ! D70   D(11,12,13,15)       -179.693          calculate D2E/DX2 analytically  !
 ! D71   D(18,12,13,14)       -179.6861         calculate D2E/DX2 analytically  !
 ! D72   D(18,12,13,15)         -0.0753         calculate D2E/DX2 analytically  !
 ! D73   D(12,13,14,8)          -0.2362         calculate D2E/DX2 analytically  !
 ! D74   D(12,13,14,16)        178.9766         calculate D2E/DX2 analytically  !
 ! D75   D(15,13,14,8)        -179.8496         calculate D2E/DX2 analytically  !
 ! D76   D(15,13,14,16)         -0.6369         calculate D2E/DX2 analytically  !
 ! D77   D(10,23,24,45)        178.1174         calculate D2E/DX2 analytically  !
 ! D78   D(25,23,24,45)        -68.1602         calculate D2E/DX2 analytically  !
 ! D79   D(27,23,24,45)         73.6745         calculate D2E/DX2 analytically  !
 ! D80   D(10,23,25,7)           7.4003         calculate D2E/DX2 analytically  !
 ! D81   D(10,23,25,26)        116.5959         calculate D2E/DX2 analytically  !
 ! D82   D(10,23,25,34)       -119.0679         calculate D2E/DX2 analytically  !
 ! D83   D(24,23,25,7)         -96.6756         calculate D2E/DX2 analytically  !
 ! D84   D(24,23,25,26)         12.52           calculate D2E/DX2 analytically  !
 ! D85   D(24,23,25,34)        136.8562         calculate D2E/DX2 analytically  !
 ! D86   D(27,23,25,7)         123.3132         calculate D2E/DX2 analytically  !
 ! D87   D(27,23,25,26)       -127.4912         calculate D2E/DX2 analytically  !
 ! D88   D(27,23,25,34)         -3.155          calculate D2E/DX2 analytically  !
 ! D89   D(10,23,27,28)        163.1728         calculate D2E/DX2 analytically  !
 ! D90   D(10,23,27,29)        -75.7058         calculate D2E/DX2 analytically  !
 ! D91   D(10,23,27,33)         47.6029         calculate D2E/DX2 analytically  !
 ! D92   D(24,23,27,28)        -96.0038         calculate D2E/DX2 analytically  !
 ! D93   D(24,23,27,29)         25.1177         calculate D2E/DX2 analytically  !
 ! D94   D(24,23,27,33)        148.4263         calculate D2E/DX2 analytically  !
 ! D95   D(25,23,27,28)         42.6086         calculate D2E/DX2 analytically  !
 ! D96   D(25,23,27,29)        163.73           calculate D2E/DX2 analytically  !
 ! D97   D(25,23,27,33)        -72.9613         calculate D2E/DX2 analytically  !
 ! D98   D(7,25,34,35)          99.825          calculate D2E/DX2 analytically  !
 ! D99   D(7,25,34,36)         -76.3567         calculate D2E/DX2 analytically  !
 ! D100  D(23,25,34,35)       -128.6769         calculate D2E/DX2 analytically  !
 ! D101  D(23,25,34,36)         55.1414         calculate D2E/DX2 analytically  !
 ! D102  D(26,25,34,35)         -5.4664         calculate D2E/DX2 analytically  !
 ! D103  D(26,25,34,36)        178.3519         calculate D2E/DX2 analytically  !
 ! D104  D(23,27,29,30)         62.5358         calculate D2E/DX2 analytically  !
 ! D105  D(23,27,29,31)       -178.0466         calculate D2E/DX2 analytically  !
 ! D106  D(23,27,29,32)        -58.9642         calculate D2E/DX2 analytically  !
 ! D107  D(28,27,29,30)       -177.795          calculate D2E/DX2 analytically  !
 ! D108  D(28,27,29,31)        -58.3774         calculate D2E/DX2 analytically  !
 ! D109  D(28,27,29,32)         60.7051         calculate D2E/DX2 analytically  !
 ! D110  D(33,27,29,30)        -60.774          calculate D2E/DX2 analytically  !
 ! D111  D(33,27,29,31)         58.6436         calculate D2E/DX2 analytically  !
 ! D112  D(33,27,29,32)        177.726          calculate D2E/DX2 analytically  !
 ! D113  D(25,34,35,37)       -177.0671         calculate D2E/DX2 analytically  !
 ! D114  D(25,34,35,38)          4.1834         calculate D2E/DX2 analytically  !
 ! D115  D(36,34,35,37)         -0.7185         calculate D2E/DX2 analytically  !
 ! D116  D(36,34,35,38)       -179.468          calculate D2E/DX2 analytically  !
 ! D117  D(25,34,36,39)        176.6152         calculate D2E/DX2 analytically  !
 ! D118  D(25,34,36,40)         -2.9489         calculate D2E/DX2 analytically  !
 ! D119  D(35,34,36,39)          0.4985         calculate D2E/DX2 analytically  !
 ! D120  D(35,34,36,40)       -179.0656         calculate D2E/DX2 analytically  !
 ! D121  D(34,35,37,41)          0.2336         calculate D2E/DX2 analytically  !
 ! D122  D(34,35,37,42)       -179.2938         calculate D2E/DX2 analytically  !
 ! D123  D(38,35,37,41)        178.9768         calculate D2E/DX2 analytically  !
 ! D124  D(38,35,37,42)         -0.5506         calculate D2E/DX2 analytically  !
 ! D125  D(34,36,39,41)          0.2065         calculate D2E/DX2 analytically  !
 ! D126  D(34,36,39,43)        179.8898         calculate D2E/DX2 analytically  !
 ! D127  D(40,36,39,41)        179.78           calculate D2E/DX2 analytically  !
 ! D128  D(40,36,39,43)         -0.5367         calculate D2E/DX2 analytically  !
 ! D129  D(35,37,41,39)          0.4778         calculate D2E/DX2 analytically  !
 ! D130  D(35,37,41,44)       -179.7893         calculate D2E/DX2 analytically  !
 ! D131  D(42,37,41,39)       -179.9981         calculate D2E/DX2 analytically  !
 ! D132  D(42,37,41,44)         -0.2652         calculate D2E/DX2 analytically  !
 ! D133  D(36,39,41,37)         -0.6972         calculate D2E/DX2 analytically  !
 ! D134  D(36,39,41,44)        179.57           calculate D2E/DX2 analytically  !
 ! D135  D(43,39,41,37)        179.622          calculate D2E/DX2 analytically  !
 ! D136  D(43,39,41,44)         -0.1108         calculate D2E/DX2 analytically  !
 --------------------------------------------------------------------------------
 Trust Radius=3.00D-01 FncErr=1.00D-07 GrdErr=1.00D-06 EigMax=2.50D+02 EigMin=1.00D-04
 Number of steps in this run=    270 maximum allowed number of steps=    270.
 Search for a saddle point of order  1.
 GradGradGradGradGradGradGradGradGradGradGradGradGradGradGradGradGradGrad

                          Input orientation:                          
 ---------------------------------------------------------------------
 Center     Atomic      Atomic             Coordinates (Angstroms)
 Number     Number       Type             X           Y           Z
 ---------------------------------------------------------------------
      1          6           0        2.763671   -1.030120   -2.361338
      2          6           0        3.821730   -1.912862   -2.136676
      3          6           0        4.200783   -2.255565   -0.842391
      4          6           0        3.536731   -1.722948    0.265037
      5          6           0        2.489233   -0.842809    0.041185
      6          6           0        2.107110   -0.504839   -1.258613
      7         16           0        0.728444    0.595776   -1.468040
      8          6           0        1.139163    1.897803   -0.333567
      9          6           0        1.489572    1.543117    0.970831
     10         16           0        1.552074   -0.178613    1.393926
     11          6           0        1.732381    2.518080    1.926818
     12          6           0        1.618603    3.858122    1.549259
     13          6           0        1.281391    4.207823    0.245164
     14          6           0        1.033936    3.225942   -0.716118
     15          1           0        1.202190    5.253001   -0.032272
     16          1           0        0.754801    3.494709   -1.729264
     17          1           0        2.001910    2.247608    2.942087
     18          1           0        1.802912    4.632053    2.285978
     19          1           0        2.462950   -0.765661   -3.369689
     20          1           0        3.830218   -1.993739    1.273832
     21          1           0        4.349093   -2.333987   -2.985315
     22          1           0        5.023727   -2.943838   -0.684695
     23          6           0       -0.273330   -0.864783    0.866505
     24          1           0        0.023773   -1.907028    0.838683
     25          6           0       -0.649977   -0.333847   -0.541242
     26          1           0       -0.739774   -1.204808   -1.192772
     27          6           0       -1.099398   -0.446165    2.083949
     28          1           0       -2.148559   -0.490050    1.794071
     29          6           0       -0.860164   -1.338305    3.297197
     30          1           0        0.175627   -1.298534    3.652135
     31          1           0       -1.501119   -1.012292    4.120776
     32          1           0       -1.107646   -2.376047    3.058651
     33          1           0       -0.888759    0.599199    2.339216
     34          6           0       -1.873809    0.535796   -0.707089
     35          6           0       -2.795803    0.167417   -1.693328
     36          6           0       -2.083200    1.715366    0.015320
     37          6           0       -3.914049    0.955968   -1.941924
     38          1           0       -2.643788   -0.751129   -2.251509
     39          6           0       -3.200924    2.506175   -0.237908
     40          1           0       -1.379496    2.035582    0.775057
     41          6           0       -4.121835    2.125109   -1.210963
     42          1           0       -4.626451    0.651702   -2.701888
     43          1           0       -3.351542    3.417774    0.331491
     44          1           0       -4.996624    2.738566   -1.402964
     45         35           0       -2.079503   -2.819843    0.298387
 ---------------------------------------------------------------------
                    Distance matrix (angstroms):
                    1          2          3          4          5
     1  C    0.000000
     2  C    1.396136   0.000000
     3  C    2.423676   1.391510   0.000000
     4  C    2.824089   2.426008   1.396797   0.000000
     5  C    2.425390   2.768328   2.388721   1.386364   0.000000
     6  C    1.386721   2.386094   2.760752   2.418494   1.396323
     7  S    2.753846   4.038410   4.536377   4.033177   2.729041
     8  C    3.914539   4.996853   5.184871   4.383662   3.078000
     9  C    4.398662   5.199938   5.006838   3.918697   2.748856
    10  S    4.036711   4.541377   4.041102   2.756488   1.774636
    11  C    5.660527   6.364795   6.045595   4.899338   3.927342
    12  C    6.363871   7.193340   7.054418   6.039601   5.013086
    13  C    6.035483   7.041965   7.175027   6.345155   5.197054
    14  C    4.879836   6.016401   6.331807   5.631888   4.387041
    15  H    6.880435   7.914550   8.125664   7.362224   6.230632
    16  H    4.990907   6.230077   6.762173   6.240218   4.995679
    17  H    6.280931   6.812862   6.279800   5.028676   4.266543
    18  H    7.387882   8.153000   7.935727   6.890310   5.956865
    19  H    1.084962   2.163949   3.409855   3.909046   3.411848
    20  H    3.909034   3.411477   2.164318   1.084956   2.154600
    21  H    2.145456   1.084272   2.149481   3.405597   3.852583
    22  H    3.403131   2.148478   1.084354   2.145628   3.371184
    23  C    4.435052   5.185276   4.987212   3.951554   2.883295
    24  H    4.303039   4.824653   4.516071   3.564243   2.801260
    25  C    3.930717   5.003485   5.226238   4.484218   3.233095
    26  H    3.697322   4.711647   5.063197   4.547766   3.475655
    27  C    5.918182   6.646982   6.318965   5.141236   4.148311
    28  H    6.456710   7.288314   7.098036   6.015023   4.970529
    29  C    6.726528   7.195639   6.602328   5.354870   4.697403
    30  H    6.552242   6.868901   6.108891   4.790572   4.312704
    31  H    7.759288   8.264348   7.660969   6.383705   5.709176
    32  H    6.795211   7.176678   6.588783   5.459034   4.938973
    33  H    6.171720   6.966546   6.646483   5.411058   4.332570
    34  C    5.166706   6.362296   6.686604   5.943139   4.636443
    35  C    5.726088   6.950961   7.452996   6.892725   5.653379
    36  C    6.056266   7.256950   7.482807   6.593026   5.239472
    37  C    6.979427   8.252902   8.796216   8.219574   6.940486
    38  H    5.415765   6.570063   7.148223   6.743608   5.622522
    39  C    7.251947   8.511808   8.821838   7.970849   6.608440
    40  H    6.033352   7.149906   7.222852   6.209344   4.877578
    41  C    7.660876   8.958927   9.412339   8.697112   7.354089
    42  H    7.586725   8.846933   9.477868   9.004396   7.771163
    43  H    8.026887   9.271643   9.518529   8.595333   7.235433
    44  H    8.680072   9.996874  10.480834   9.772691   8.423174
    45  Br   5.808062   6.447999   6.407946   5.722445   4.984793
                    6          7          8          9         10
     6  C    0.000000
     7  S    1.776495   0.000000
     8  C    2.750513   1.775104   0.000000
     9  C    3.089644   2.724860   1.396439   0.000000
    10  S    2.729552   3.077157   2.732440   1.774055   0.000000
    11  C    4.407429   4.028424   2.417849   1.386874   2.754748
    12  C    5.211354   4.532039   2.760027   2.389660   4.040270
    13  C    5.015211   4.035803   2.385655   2.769583   4.542438
    14  C    3.919787   2.752542   1.386135   2.425964   4.038780
    15  H    5.956132   4.896490   3.369288   3.853835   5.626623
    16  H    4.248133   2.910798   2.155415   3.411614   4.887050
    17  H    5.023237   4.878472   3.405379   2.155145   2.913023
    18  H    6.248546   5.615930   3.844308   3.371842   4.899100
    19  H    2.156685   2.911750   4.250234   5.011790   4.885320
    20  H    3.405760   4.883078   4.996960   4.252033   2.915312
    21  H    3.369536   4.898442   5.936621   6.233770   5.625540
    22  H    3.845095   5.620672   6.217284   5.946746   4.900970
    23  C    3.211258   2.930339   3.326739   2.986083   2.020174
    24  H    3.271861   3.475854   4.134610   3.750937   2.373061
    25  C    2.854013   1.903470   2.867824   3.222891   2.935643
    26  H    2.932412   2.339560   3.727577   4.147560   3.605087
    27  C    4.632263   4.128350   4.043479   3.449499   2.752820
    28  H    5.237348   4.483027   4.586698   4.248234   3.735210
    29  C    5.500435   5.382549   5.258531   4.385867   3.284238
    30  H    5.336293   5.487277   5.199115   4.121993   2.871992
    31  H    6.497280   6.228298   5.939774   5.039494   4.177645
    32  H    5.698670   5.717857   5.900940   5.144354   3.830683
    33  H    4.810250   4.136491   3.597584   2.901709   2.730610
    34  C    4.151484   2.711893   3.327549   3.891329   4.081828
    35  C    4.967843   3.557325   4.508563   5.230175   5.343679
    36  C    4.910286   3.370338   3.246325   3.702347   4.324688
    37  C    6.233396   4.680496   5.385983   6.166685   6.503358
    38  H    4.859787   3.714825   5.000606   5.721163   5.587685
    39  C    6.187347   4.539029   4.383563   4.938551   5.697540
    40  H    4.769274   3.398225   2.755299   2.917602   3.725555
    41  C    6.761557   5.092166   5.338501   6.048705   6.654760
    42  H    6.982942   5.495490   6.356415   7.189522   7.459175
    43  H    6.907402   5.277146   4.787384   5.230629   6.173185
    44  H    7.810477   6.113280   6.284773   7.009618   7.695321
    45  Br   5.031026   4.761437   5.745899   5.676786   4.622191
                   11         12         13         14         15
    11  C    0.000000
    12  C    1.396857   0.000000
    13  C    2.426228   1.391642   0.000000
    14  C    2.823828   2.423514   1.396205   0.000000
    15  H    3.405720   2.149495   1.084270   2.145908   0.000000
    16  H    3.908504   3.409829   2.164300   1.084720   2.484256
    17  H    1.084699   2.163481   3.411009   3.908526   4.303342
    18  H    2.145426   1.084294   2.148692   3.403095   2.474010
    19  H    6.274526   6.803554   6.260893   5.001641   6.996582
    20  H    5.018348   6.261899   6.783366   6.246932   7.818419
    21  H    7.383684   8.146174   7.914674   6.859470   8.728451
    22  H    6.890973   7.927930   8.125021   7.347490   9.067413
    23  C    4.073193   5.133361   5.341774   4.576863   6.357062
    24  H    4.866720   6.023733   6.270986   5.457583   7.308437
    25  C    4.460991   5.204734   4.997538   3.941858   5.907829
    26  H    5.450072   6.222052   5.953935   4.796331   6.842608
    27  C    4.102488   5.118624   5.541560   5.086832   6.500476
    28  H    4.912043   5.758302   6.019442   5.498902   6.895338
    29  C    4.844681   6.016845   6.682866   6.366056   7.667071
    30  H    4.468416   5.752857   6.568876   6.347378   7.586257
    31  H    5.266166   6.329794   7.071940   6.912646   7.988090
    32  H    5.770553   6.969617   7.547884   7.086433   8.549358
    33  H    3.274531   4.187060   4.702847   4.464482   5.626180
    34  C    4.885849   5.322208   4.934152   3.961306   5.671787
    35  C    6.255839   6.604745   6.058559   4.997641   6.678789
    36  C    4.342445   4.543976   4.193524   3.540251   4.828138
    37  C    7.020650   7.156891   6.507727   5.580138   6.948897
    38  H    6.877281   7.338870   6.799383   5.630291   7.467673
    39  C    5.387363   5.315032   4.818725   4.322128   5.193722
    40  H    3.353079   3.592999   3.475592   3.076559   4.203411
    41  C    6.653716   6.601120   5.971001   5.295156   6.286355
    42  H    8.083504   8.206953   7.498914   6.527632   7.891252
    43  H    5.403776   5.136069   4.700606   4.512948   4.923094
    44  H    7.511030   7.330092   6.654962   6.089084   6.828358
    45  Br   6.758378   7.735366   7.790156   6.875626   8.720645
                   16         17         18         19         20
    16  H    0.000000
    17  H    4.993202   0.000000
    18  H    4.302820   2.481060   0.000000
    19  H    4.874374   7.009341   7.845861   0.000000
    20  H    6.971358   4.910683   7.002537   4.993985   0.000000
    21  H    6.962061   7.850756   9.099191   2.482927   4.304107
    22  H    7.795495   7.016840   8.751724   4.302468   2.482535
    23  C    5.176895   4.378554   6.044906   5.044045   4.275461
    24  H    6.025572   5.059480   6.929616   4.996268   3.832218
    25  C    4.247663   5.082322   6.218521   4.228107   5.110957
    26  H    4.960548   6.044259   7.255060   3.897340   5.252749
    27  C    5.788708   4.196537   5.852565   6.521853   5.229951
    28  H    6.059843   5.102853   6.487837   6.928665   6.186882
    29  C    7.157615   4.601776   6.615112   7.471170   5.150076
    30  H    7.229805   4.051494   6.299707   7.404175   4.415390
    31  H    7.721736   4.928232   6.792771   8.478310   6.123029
    32  H    7.801193   5.573250   7.627702   7.527686   5.264432
    33  H    5.257166   3.381815   4.848901   6.759319   5.488817
    34  C    4.087738   5.591778   6.265465   5.252686   6.546642
    35  C    4.866102   6.988012   7.544271   5.597795   7.574879
    36  C    3.776756   5.053451   5.363284   6.187185   7.092942
    37  C    5.318702   7.779490   8.004524   6.757857   8.889068
    38  H    5.463542   7.586064   8.327099   5.227744   7.475618
    39  C    4.341555   6.103172   5.993975   7.252064   8.483604
    40  H    3.599430   4.021801   4.376330   6.307953   6.604947
    41  C    5.091760   7.400208   7.322294   7.508398   9.293775
    42  H    6.163324   8.850793   9.058626   7.260474   9.711846
    43  H    4.595072   6.069922   5.644722   8.062765   9.041579
    44  H    5.810087   8.252272   7.964124   8.473067  10.366923
    45  Br   7.212365   7.023257   8.634490   6.189372   6.046383
                   21         22         23         24         25
    21  H    0.000000
    22  H    2.473843   0.000000
    23  C    6.193696   5.898093   0.000000
    24  H    5.789097   5.328714   1.084121   0.000000
    25  C    5.913100   6.246883   1.550970   2.198415   0.000000
    26  H    5.512243   6.041549   2.138646   2.280992   1.091388
    27  C    7.677719   7.169130   1.529640   2.224033   2.665750
    28  H    8.274184   7.975402   2.125391   2.763986   2.779179
    29  C    8.221782   7.283775   2.544968   2.673777   3.973252
    30  H    7.908585   6.709634   2.854722   2.882505   4.381399
    31  H    9.298838   8.330488   3.481308   3.728000   4.787394
    32  H    8.142929   7.206161   2.790252   2.535418   4.164045
    33  H    8.024295   7.526928   2.165843   3.060308   3.037208
    34  C    7.221529   7.725565   2.645629   3.457979   1.510480
    35  C    7.679570   8.475984   3.739124   4.320233   2.486591
    36  C    8.171626   8.526817   3.264554   4.270714   2.561867
    37  C    8.954998   9.832240   4.945426   5.606689   3.778849
    38  H    7.207239   8.127341   3.918418   4.242790   2.659778
    39  C    9.379668   9.876596   4.599336   5.570824   3.829500
    40  H    8.127131   8.241769   3.105492   4.185378   2.806962
    41  C    9.735938  10.469598   5.297765   6.135572   4.306830
    42  H    9.463354  10.493946   5.829478   6.380229   4.631635
    43  H   10.167779  10.566356   5.301125   6.324833   4.704761
    44  H   10.750677  11.541796   6.359569   7.197980   5.392182
    45  Br   7.235026   7.172008   2.721632   2.355615   2.988093
                   26         27         28         29         30
    26  H    0.000000
    27  C    3.382568   0.000000
    28  H    3.378873   1.089355   0.000000
    29  C    4.493566   1.524834   2.153807   0.000000
    30  H    4.931518   2.193497   3.083486   1.095639   0.000000
    31  H    5.371266   2.151870   2.470925   1.093339   1.764380
    32  H    4.425125   2.162072   2.497929   1.093188   1.777652
    33  H    3.968826   1.096502   1.752353   2.161589   2.541272
    34  C    2.133454   3.058407   2.717287   4.535861   5.154395
    35  C    2.522065   4.185940   3.607373   5.560507   6.289069
    36  C    3.433904   3.149493   2.834094   4.646659   5.235677
    37  C    3.912314   5.108414   4.377851   6.483694   7.287093
    38  H    2.225313   4.612411   4.084132   5.857835   6.565193
    39  C    4.554165   4.303922   3.770116   5.723299   6.403854
    40  H    3.844701   2.819702   2.829958   4.244291   4.670366
    41  C    4.746263   5.157812   4.445571   6.554177   7.337522
    42  H    4.564024   6.045631   5.259011   7.357586   8.199816
    43  H    5.523855   4.803466   4.342510   6.133732   6.761003
    44  H    5.806475   6.122862   5.362506   7.471458   8.282776
    45  Br   2.574251   3.127808   2.769436   3.560141   4.318289
                   31         32         33         34         35
    31  H    0.000000
    32  H    1.772783   0.000000
    33  H    2.479081   3.068809   0.000000
    34  C    5.083675   4.821476   3.202236   0.000000
    35  C    6.072209   5.648043   4.481592   1.399444   0.000000
    36  C    4.963235   5.191650   2.841304   1.398966   2.413178
    37  C    6.815615   6.632041   5.254315   2.421558   1.390714
    38  H    6.479191   5.761761   5.096888   2.152737   1.085542
    39  C    5.853808   6.251816   3.952750   2.421520   2.784270
    40  H    4.527490   4.975055   2.179590   2.165747   3.404246
    41  C    6.718547   6.897488   5.038348   2.798826   2.413213
    42  H    7.686698   7.398180   6.275813   3.401425   2.145460
    43  H    6.116227   6.785340   4.247426   3.401197   3.869568
    44  H    7.536524   7.822367   5.954440   3.884380   3.396871
    45  Br   4.267602   2.959817   4.156044   3.509075   3.661111
                   36         37         38         39         40
    36  C    0.000000
    37  C    2.785587   0.000000
    38  H    3.396523   2.150253   0.000000
    39  C    1.392412   2.411506   3.869757   0.000000
    40  H    1.083946   3.869304   4.303986   2.136623   0.000000
    41  C    2.414061   1.394407   3.397073   1.392883   3.387139
    42  H    3.870753   1.085191   2.470168   3.397410   4.954492
    43  H    2.146357   3.397840   4.955054   1.085317   2.448708
    44  H    3.398015   2.154090   4.293464   2.153114   4.280371
    45  Br   4.544036   4.758288   3.331661   5.469156   4.928730
                   41         42         43         44         45
    41  C    0.000000
    42  H    2.156020   0.000000
    43  H    2.154878   4.298597   0.000000
    44  H    1.085564   2.485806   2.485146   0.000000
    45  Br   5.558939   5.247878   6.366086   6.503853   0.000000
 Stoichiometry    C22H20BrS2(1+)
 Framework group  C1[X(C22H20BrS2)]
 Deg. of freedom   129
 Full point group                 C1      NOp   1
 Largest Abelian subgroup         C1      NOp   1
 Largest concise Abelian subgroup C1      NOp   1
                         Standard orientation:                         
 ---------------------------------------------------------------------
 Center     Atomic      Atomic             Coordinates (Angstroms)
 Number     Number       Type             X           Y           Z
 ---------------------------------------------------------------------
      1          6           0        2.763671   -1.030120   -2.361338
      2          6           0        3.821730   -1.912861   -2.136676
      3          6           0        4.200783   -2.255564   -0.842391
      4          6           0        3.536731   -1.722947    0.265037
      5          6           0        2.489233   -0.842809    0.041185
      6          6           0        2.107110   -0.504839   -1.258613
      7         16           0        0.728444    0.595776   -1.468040
      8          6           0        1.139163    1.897803   -0.333567
      9          6           0        1.489572    1.543117    0.970831
     10         16           0        1.552074   -0.178613    1.393926
     11          6           0        1.732380    2.518080    1.926818
     12          6           0        1.618602    3.858122    1.549259
     13          6           0        1.281390    4.207823    0.245164
     14          6           0        1.033935    3.225942   -0.716118
     15          1           0        1.202189    5.253001   -0.032272
     16          1           0        0.754800    3.494709   -1.729264
     17          1           0        2.001909    2.247608    2.942087
     18          1           0        1.802911    4.632053    2.285978
     19          1           0        2.462950   -0.765661   -3.369689
     20          1           0        3.830218   -1.993738    1.273832
     21          1           0        4.349093   -2.333986   -2.985315
     22          1           0        5.023728   -2.943837   -0.684695
     23          6           0       -0.273330   -0.864783    0.866505
     24          1           0        0.023773   -1.907028    0.838683
     25          6           0       -0.649977   -0.333847   -0.541242
     26          1           0       -0.739774   -1.204808   -1.192772
     27          6           0       -1.099398   -0.446165    2.083949
     28          1           0       -2.148559   -0.490051    1.794071
     29          6           0       -0.860164   -1.338305    3.297197
     30          1           0        0.175627   -1.298534    3.652135
     31          1           0       -1.501119   -1.012292    4.120776
     32          1           0       -1.107646   -2.376047    3.058651
     33          1           0       -0.888759    0.599199    2.339216
     34          6           0       -1.873809    0.535795   -0.707089
     35          6           0       -2.795803    0.167416   -1.693328
     36          6           0       -2.083200    1.715365    0.015320
     37          6           0       -3.914049    0.955967   -1.941924
     38          1           0       -2.643788   -0.751130   -2.251509
     39          6           0       -3.200925    2.506174   -0.237908
     40          1           0       -1.379497    2.035582    0.775057
     41          6           0       -4.121836    2.125108   -1.210963
     42          1           0       -4.626451    0.651701   -2.701888
     43          1           0       -3.351543    3.417773    0.331491
     44          1           0       -4.996625    2.738565   -1.402964
     45         35           0       -2.079502   -2.819844    0.298387
 ---------------------------------------------------------------------
 Rotational constants (GHZ):           0.1964932           0.1675779           0.1258155
 Standard basis: 6-31+G(d,p) (6D, 7F)
 There are   598 symmetry adapted cartesian basis functions of A   symmetry.
 There are   598 symmetry adapted basis functions of A   symmetry.
   598 basis functions,  1043 primitive gaussians,   598 cartesian basis functions
   109 alpha electrons      109 beta electrons
       nuclear repulsion energy      3119.5234933731 Hartrees.
 NAtoms=   45 NActive=   45 NUniq=   45 SFac= 1.00D+00 NAtFMM=   60 NAOKFM=F Big=F
 Integral buffers will be    131072 words long.
 Raffenetti 2 integral format.
 Two-electron integral symmetry is turned on.
 Nuclear repulsion after empirical dispersion term =     3119.4804003476 Hartrees.
 Force inversion solution in PCM.
 ------------------------------------------------------------------------------
 Polarizable Continuum Model (PCM)
 =================================
 Model                : PCM.
 Atomic radii         : SMD-Coulomb.
 Polarization charges : Total charges.
 Charge compensation  : None.
 Solution method      : Matrix inversion.
 Cavity type          : VdW (van der Waals Surface) (Alpha=1.000).
 Cavity algorithm     : GePol (No added spheres)
                        Default sphere list used, NSphG=   45.
                        Lebedev-Laikov grids with approx.  5.0 points / Ang**2.
                        Smoothing algorithm: York/Karplus (Gamma=1.0000).
                        Polarization charges: spherical gaussians, with
                                              point-specific exponents (IZeta= 3).
                        Self-potential: point-specific (ISelfS= 7).
                        Self-field    : sphere-specific E.n sum rule (ISelfD= 2).
 1st derivatives      : Analytical E(r).r(x)/FMM algorithm (CHGder, D1EAlg=3).
                        Cavity 1st derivative terms included.
 2nd derivatives      : Analytical E(r).r(xy)/FMM algorithm (CHGder, D2EAlg=3).
                        Cavity 2nd derivative terms included.
 Solvent              : Dichloromethane, Eps=   8.930000 Eps(inf)=   2.028346
 ------------------------------------------------------------------------------
 ------------------------------------------------------------------------------
 Atomic radii for non-electrostatic terms: SMD-CDS.
 ------------------------------------------------------------------------------
 Nuclear repulsion after PCM non-electrostatic terms =     3119.4649000336 Hartrees.
 One-electron integrals computed using PRISM.
 NBasis=   598 RedAO= T EigKep=  1.21D-06  NBF=   598
 NBsUse=   594 1.00D-06 EigRej=  8.88D-07 NBFU=   594
 ExpMin= 3.50D-02 ExpMax= 5.74D+05 ExpMxC= 5.74D+03 IAcc=3 IRadAn=         5 AccDes= 0.00D+00
 Harris functional with IExCor= 4639 and IRadAn=       5 diagonalized for initial guess.
 HarFok:  IExCor= 4639 AccDes= 0.00D+00 IRadAn=         5 IDoV= 1 UseB2=F ITyADJ=14
 ICtDFT=  3500011 ScaDFX=  1.000000  1.000000  1.000000  1.000000
 FoFCou: FMM=F IPFlag=           0 FMFlag=      100000 FMFlg1=           0
         NFxFlg=           0 DoJE=T BraDBF=F KetDBF=T FulRan=T
         wScrn=  0.000000 ICntrl=       500 IOpCl=  0 I1Cent=   200000004 NGrid=           0
         NMat0=    1 NMatS0=      1 NMatT0=    0 NMatD0=    1 NMtDS0=    0 NMtDT0=    0
 Petite list used in FoFCou.
 Requested convergence on RMS density matrix=1.00D-08 within 128 cycles.
 Requested convergence on MAX density matrix=1.00D-06.
 Requested convergence on             energy=1.00D-06.
 No special actions if energy rises.
 Inv3:  Mode=1 IEnd=    32255523.
 Iteration    1 A*A^-1 deviation from unit magnitude is 3.55D-15 for    764.
 Iteration    1 A*A^-1 deviation from orthogonality  is 3.11D-15 for   1723    737.
 Iteration    1 A^-1*A deviation from unit magnitude is 3.22D-15 for    736.
 Iteration    1 A^-1*A deviation from orthogonality  is 2.11D-15 for   1671    181.
 Error on total polarization charges =  0.05129
 SCF Done:  E(RwB97XD) =  -4218.04625009     A.U. after   17 cycles
            NFock= 17  Conv=0.72D-08     -V/T= 2.0064
 SMD-CDS (non-electrostatic) energy       (kcal/mol) =      -9.73
 (included in total energy above)
 DoSCS=F DFT=T ScalE2(SS,OS)=  1.000000  1.000000
 Range of M.O.s used for correlation:     1   594
 NBasis=   598 NAE=   109 NBE=   109 NFC=     0 NFV=     0
 NROrb=    594 NOA=   109 NOB=   109 NVA=   485 NVB=   485

 **** Warning!!: The largest alpha MO coefficient is  0.20437161D+03

 Symmetrizing basis deriv contribution to polar:
 IMax=3 JMax=2 DiffMx= 0.00D+00
 G2DrvN: will do    46 centers at a time, making    1 passes.
 Calling FoFCou, ICntrl=  3107 FMM=F I1Cent=   0 AccDes= 0.00D+00.
 NEqPCM:  Using equilibrium solvation (IEInf=0, Eps=   8.9300, EpsInf=   2.0283)
 G2PCM: DoFxE=T DoFxN=T DoGrad=T DoDP/DQ/DG/TGxP=FFFF NFrqRd=   0 IEInf=0 SqF1=F DoCFld=F IF1Alg=4.
 End of G2Drv F.D. properties file   721 does not exist.
 End of G2Drv F.D. properties file   722 does not exist.
 End of G2Drv F.D. properties file   788 does not exist.
          IDoAtm=111111111111111111111111111111111111111111111
 NEqPCM:  Using equilibrium solvation (IEInf=0, Eps=   8.9300, EpsInf=   2.0283)
          Differentiating once with respect to nuclear coordinates.
 CalDSu exits because no D1Ps are significant.
          There are   138 degrees of freedom in the 1st order CPHF.  IDoFFX=6 NUNeed=     0.
    132 vectors produced by pass  0 Test12= 5.29D-14 1.00D-09 XBig12= 3.19D-01 7.76D-02.
 AX will form   132 AO Fock derivatives at one time.
    132 vectors produced by pass  1 Test12= 5.29D-14 1.00D-09 XBig12= 1.33D-02 2.24D-02.
    132 vectors produced by pass  2 Test12= 5.29D-14 1.00D-09 XBig12= 3.83D-04 3.04D-03.
    132 vectors produced by pass  3 Test12= 5.29D-14 1.00D-09 XBig12= 4.43D-06 3.90D-04.
    132 vectors produced by pass  4 Test12= 5.29D-14 1.00D-09 XBig12= 4.85D-08 3.22D-05.
    132 vectors produced by pass  5 Test12= 5.29D-14 1.00D-09 XBig12= 4.16D-10 2.18D-06.
    132 vectors produced by pass  6 Test12= 5.29D-14 1.00D-09 XBig12= 3.04D-12 1.69D-07.
     83 vectors produced by pass  7 Test12= 5.29D-14 1.00D-09 XBig12= 2.06D-14 1.35D-08.
      1 vectors produced by pass  8 Test12= 5.29D-14 1.00D-09 XBig12= 1.33D-16 1.11D-09.
 InvSVY:  IOpt=1 It=  1 EMax= 6.66D-16
 Solved reduced A of dimension  1008 with   138 vectors.
 End of Minotr F.D. properties file   721 does not exist.
 End of Minotr F.D. properties file   722 does not exist.
 End of Minotr F.D. properties file   788 does not exist.

 **********************************************************************

            Population analysis using the SCF Density.

 **********************************************************************

 Orbital symmetries:
       Occupied  (A) (A) (A) (A) (A) (A) (A) (A) (A) (A) (A) (A)
                 (A) (A) (A) (A) (A) (A) (A) (A) (A) (A) (A) (A)
                 (A) (A) (A) (A) (A) (A) (A) (A) (A) (A) (A) (A)
                 (A) (A) (A) (A) (A) (A) (A) (A) (A) (A) (A) (A)
                 (A) (A) (A) (A) (A) (A) (A) (A) (A) (A) (A) (A)
                 (A) (A) (A) (A) (A) (A) (A) (A) (A) (A) (A) (A)
                 (A) (A) (A) (A) (A) (A) (A) (A) (A) (A) (A) (A)
                 (A) (A) (A) (A) (A) (A) (A) (A) (A) (A) (A) (A)
                 (A) (A) (A) (A) (A) (A) (A) (A) (A) (A) (A) (A)
                 (A)
       Virtual   (A) (A) (A) (A) (A) (A) (A) (A) (A) (A) (A) (A)
                 (A) (A) (A) (A) (A) (A) (A) (A) (A) (A) (A) (A)
                 (A) (A) (A) (A) (A) (A) (A) (A) (A) (A) (A) (A)
                 (A) (A) (A) (A) (A) (A) (A) (A) (A) (A) (A) (A)
                 (A) (A) (A) (A) (A) (A) (A) (A) (A) (A) (A) (A)
                 (A) (A) (A) (A) (A) (A) (A) (A) (A) (A) (A) (A)
                 (A) (A) (A) (A) (A) (A) (A) (A) (A) (A) (A) (A)
                 (A) (A) (A) (A) (A) (A) (A) (A) (A) (A) (A) (A)
                 (A) (A) (A) (A) (A) (A) (A) (A) (A) (A) (A) (A)
                 (A) (A) (A) (A) (A) (A) (A) (A) (A) (A) (A) (A)
                 (A) (A) (A) (A) (A) (A) (A) (A) (A) (A) (A) (A)
                 (A) (A) (A) (A) (A) (A) (A) (A) (A) (A) (A) (A)
                 (A) (A) (A) (A) (A) (A) (A) (A) (A) (A) (A) (A)
                 (A) (A) (A) (A) (A) (A) (A) (A) (A) (A) (A) (A)
                 (A) (A) (A) (A) (A) (A) (A) (A) (A) (A) (A) (A)
                 (A) (A) (A) (A) (A) (A) (A) (A) (A) (A) (A) (A)
                 (A) (A) (A) (A) (A) (A) (A) (A) (A) (A) (A) (A)
                 (A) (A) (A) (A) (A) (A) (A) (A) (A) (A) (A) (A)
                 (A) (A) (A) (A) (A) (A) (A) (A) (A) (A) (A) (A)
                 (A) (A) (A) (A) (A) (A) (A) (A) (A) (A) (A) (A)
                 (A) (A) (A) (A) (A) (A) (A) (A) (A) (A) (A) (A)
                 (A) (A) (A) (A) (A) (A) (A) (A) (A) (A) (A) (A)
                 (A) (A) (A) (A) (A) (A) (A) (A) (A) (A) (A) (A)
                 (A) (A) (A) (A) (A) (A) (A) (A) (A) (A) (A) (A)
                 (A) (A) (A) (A) (A) (A) (A) (A) (A) (A) (A) (A)
                 (A) (A) (A) (A) (A) (A) (A) (A) (A) (A) (A) (A)
                 (A) (A) (A) (A) (A) (A) (A) (A) (A) (A) (A) (A)
                 (A) (A) (A) (A) (A) (A) (A) (A) (A) (A) (A) (A)
                 (A) (A) (A) (A) (A) (A) (A) (A) (A) (A) (A) (A)
                 (A) (A) (A) (A) (A) (A) (A) (A) (A) (A) (A) (A)
                 (A) (A) (A) (A) (A) (A) (A) (A) (A) (A) (A) (A)
                 (A) (A) (A) (A) (A) (A) (A) (A) (A) (A) (A) (A)
                 (A) (A) (A) (A) (A) (A) (A) (A) (A) (A) (A) (A)
                 (A) (A) (A) (A) (A) (A) (A) (A) (A) (A) (A) (A)
                 (A) (A) (A) (A) (A) (A) (A) (A) (A) (A) (A) (A)
                 (A) (A) (A) (A) (A) (A) (A) (A) (A) (A) (A) (A)
                 (A) (A) (A) (A) (A) (A) (A) (A) (A) (A) (A) (A)
                 (A) (A) (A) (A) (A) (A) (A) (A) (A) (A) (A) (A)
                 (A) (A) (A) (A) (A) (A) (A) (A) (A) (A) (A) (A)
                 (A) (A) (A) (A) (A) (A) (A) (A) (A) (A) (A) (A)
                 (A) (A) (A) (A) (A)
 The electronic state is 1-A.
 Alpha  occ. eigenvalues -- -483.10303 -89.20205 -89.18363 -61.96419 -56.45424
 Alpha  occ. eigenvalues --  -56.45386 -56.45366 -10.41246 -10.41133 -10.40786
 Alpha  occ. eigenvalues --  -10.40728 -10.40678 -10.40609 -10.36683 -10.36629
 Alpha  occ. eigenvalues --  -10.36619 -10.36466 -10.35560 -10.35457 -10.35402
 Alpha  occ. eigenvalues --  -10.35315 -10.34679 -10.32823 -10.32541 -10.32532
 Alpha  occ. eigenvalues --  -10.32240 -10.32127 -10.31966 -10.29622  -8.61208
 Alpha  occ. eigenvalues --   -8.21410  -8.19677  -6.54849  -6.54745  -6.54728
 Alpha  occ. eigenvalues --   -6.16245  -6.16159  -6.15657  -6.14563  -6.14353
 Alpha  occ. eigenvalues --   -6.13925  -2.65520  -2.65495  -2.65482  -2.65396
 Alpha  occ. eigenvalues --   -2.65396  -1.08789  -1.02675  -1.00827  -0.99497
 Alpha  occ. eigenvalues --   -0.97920  -0.94312  -0.91436  -0.90983  -0.90319
 Alpha  occ. eigenvalues --   -0.87578  -0.86689  -0.85654  -0.82879  -0.77972
 Alpha  occ. eigenvalues --   -0.76606  -0.76416  -0.75752  -0.75484  -0.72672
 Alpha  occ. eigenvalues --   -0.71739  -0.71314  -0.68358  -0.67866  -0.64989
 Alpha  occ. eigenvalues --   -0.62744  -0.62393  -0.60783  -0.60479  -0.59886
 Alpha  occ. eigenvalues --   -0.59117  -0.58229  -0.57739  -0.56970  -0.56455
 Alpha  occ. eigenvalues --   -0.56036  -0.54148  -0.53837  -0.52747  -0.52403
 Alpha  occ. eigenvalues --   -0.51258  -0.51222  -0.50981  -0.50696  -0.48932
 Alpha  occ. eigenvalues --   -0.48582  -0.48239  -0.47458  -0.47165  -0.46662
 Alpha  occ. eigenvalues --   -0.45748  -0.44818  -0.44324  -0.43609  -0.43389
 Alpha  occ. eigenvalues --   -0.39907  -0.38795  -0.38640  -0.38340  -0.34991
 Alpha  occ. eigenvalues --   -0.34916  -0.30390  -0.30134  -0.29712
 Alpha virt. eigenvalues --   -0.04432  -0.02130  -0.01195  -0.00039   0.00609
 Alpha virt. eigenvalues --    0.01539   0.03361   0.04033   0.04796   0.05285
 Alpha virt. eigenvalues --    0.05755   0.06300   0.06417   0.06865   0.07016
 Alpha virt. eigenvalues --    0.07663   0.07838   0.07959   0.08133   0.08792
 Alpha virt. eigenvalues --    0.09248   0.09576   0.09853   0.10211   0.10411
 Alpha virt. eigenvalues --    0.10436   0.11165   0.11429   0.11732   0.12141
 Alpha virt. eigenvalues --    0.12232   0.12597   0.12937   0.13096   0.13464
 Alpha virt. eigenvalues --    0.13724   0.14016   0.14641   0.15114   0.15166
 Alpha virt. eigenvalues --    0.15445   0.15474   0.15889   0.16208   0.16362
 Alpha virt. eigenvalues --    0.16919   0.17179   0.17586   0.17906   0.18050
 Alpha virt. eigenvalues --    0.18502   0.18922   0.19090   0.19462   0.19706
 Alpha virt. eigenvalues --    0.19837   0.20323   0.20640   0.20941   0.21305
 Alpha virt. eigenvalues --    0.21358   0.21608   0.22284   0.22539   0.22772
 Alpha virt. eigenvalues --    0.22942   0.23063   0.23309   0.23564   0.23743
 Alpha virt. eigenvalues --    0.23850   0.24121   0.24373   0.24783   0.24964
 Alpha virt. eigenvalues --    0.25116   0.25315   0.25784   0.26176   0.26380
 Alpha virt. eigenvalues --    0.26473   0.26864   0.27106   0.27260   0.27389
 Alpha virt. eigenvalues --    0.27599   0.27876   0.27960   0.28497   0.28762
 Alpha virt. eigenvalues --    0.29012   0.29400   0.29639   0.30004   0.30313
 Alpha virt. eigenvalues --    0.30543   0.30709   0.30942   0.31030   0.31099
 Alpha virt. eigenvalues --    0.31445   0.31772   0.32031   0.32461   0.32745
 Alpha virt. eigenvalues --    0.32957   0.33051   0.33383   0.33507   0.33636
 Alpha virt. eigenvalues --    0.33902   0.34678   0.34929   0.35100   0.35353
 Alpha virt. eigenvalues --    0.36128   0.36384   0.36518   0.36996   0.37148
 Alpha virt. eigenvalues --    0.37468   0.37615   0.38322   0.38610   0.38701
 Alpha virt. eigenvalues --    0.38773   0.39265   0.39466   0.39898   0.40501
 Alpha virt. eigenvalues --    0.40833   0.41350   0.41415   0.42230   0.42642
 Alpha virt. eigenvalues --    0.43283   0.43554   0.43766   0.45526   0.45773
 Alpha virt. eigenvalues --    0.46412   0.47617   0.47978   0.48512   0.49963
 Alpha virt. eigenvalues --    0.51752   0.54227   0.55459   0.58214   0.59033
 Alpha virt. eigenvalues --    0.60221   0.61232   0.61891   0.62326   0.63783
 Alpha virt. eigenvalues --    0.64430   0.65514   0.65854   0.66808   0.67243
 Alpha virt. eigenvalues --    0.67786   0.68328   0.69316   0.69472   0.70655
 Alpha virt. eigenvalues --    0.71428   0.71991   0.72476   0.73726   0.73883
 Alpha virt. eigenvalues --    0.75032   0.75180   0.75395   0.76025   0.76664
 Alpha virt. eigenvalues --    0.76945   0.77273   0.78330   0.78886   0.79050
 Alpha virt. eigenvalues --    0.79891   0.79967   0.80485   0.81150   0.81391
 Alpha virt. eigenvalues --    0.82074   0.82486   0.82693   0.83453   0.83877
 Alpha virt. eigenvalues --    0.84160   0.84908   0.85329   0.86017   0.86480
 Alpha virt. eigenvalues --    0.86948   0.87826   0.88009   0.88709   0.89467
 Alpha virt. eigenvalues --    0.90183   0.90455   0.90969   0.91783   0.92644
 Alpha virt. eigenvalues --    0.93524   0.93864   0.94459   0.95563   0.96114
 Alpha virt. eigenvalues --    0.96810   0.97068   0.97746   0.98120   0.98733
 Alpha virt. eigenvalues --    0.99007   0.99949   0.99977   1.01009   1.01672
 Alpha virt. eigenvalues --    1.01786   1.02022   1.02504   1.02852   1.03133
 Alpha virt. eigenvalues --    1.04442   1.04754   1.05291   1.06026   1.06460
 Alpha virt. eigenvalues --    1.07887   1.08112   1.08635   1.09161   1.09403
 Alpha virt. eigenvalues --    1.09887   1.10925   1.11259   1.11572   1.11898
 Alpha virt. eigenvalues --    1.12193   1.14305   1.15008   1.15540   1.17138
 Alpha virt. eigenvalues --    1.17941   1.18398   1.18947   1.20094   1.20995
 Alpha virt. eigenvalues --    1.22760   1.23867   1.24400   1.24528   1.25455
 Alpha virt. eigenvalues --    1.25907   1.26547   1.27153   1.27691   1.28359
 Alpha virt. eigenvalues --    1.29432   1.29557   1.31539   1.32171   1.32236
 Alpha virt. eigenvalues --    1.33553   1.34477   1.35491   1.36947   1.38364
 Alpha virt. eigenvalues --    1.39170   1.40076   1.40927   1.42422   1.43179
 Alpha virt. eigenvalues --    1.44227   1.44301   1.44620   1.45370   1.45953
 Alpha virt. eigenvalues --    1.46116   1.47394   1.48202   1.48342   1.49064
 Alpha virt. eigenvalues --    1.49457   1.49929   1.50070   1.51827   1.52633
 Alpha virt. eigenvalues --    1.53529   1.54576   1.55831   1.56970   1.58200
 Alpha virt. eigenvalues --    1.58702   1.61977   1.65517   1.66492   1.68197
 Alpha virt. eigenvalues --    1.71880   1.75481   1.77936   1.78872   1.81547
 Alpha virt. eigenvalues --    1.82201   1.83638   1.84273   1.88177   1.88706
 Alpha virt. eigenvalues --    1.88933   1.89688   1.91269   1.91848   1.93585
 Alpha virt. eigenvalues --    1.94629   1.95607   1.96894   1.97295   1.98402
 Alpha virt. eigenvalues --    1.99720   2.00128   2.01128   2.01716   2.02299
 Alpha virt. eigenvalues --    2.03354   2.04028   2.04197   2.04509   2.05005
 Alpha virt. eigenvalues --    2.05270   2.06378   2.06593   2.07498   2.07723
 Alpha virt. eigenvalues --    2.08324   2.09222   2.09593   2.10447   2.10859
 Alpha virt. eigenvalues --    2.12080   2.12590   2.14292   2.14629   2.14945
 Alpha virt. eigenvalues --    2.16236   2.18147   2.19294   2.20511   2.21744
 Alpha virt. eigenvalues --    2.21951   2.22642   2.23493   2.24422   2.24877
 Alpha virt. eigenvalues --    2.27608   2.29444   2.30515   2.32485   2.33839
 Alpha virt. eigenvalues --    2.34038   2.34341   2.35335   2.36442   2.37158
 Alpha virt. eigenvalues --    2.39435   2.40412   2.43955   2.44089   2.44963
 Alpha virt. eigenvalues --    2.45160   2.45276   2.46113   2.46956   2.47537
 Alpha virt. eigenvalues --    2.48345   2.49725   2.50393   2.50907   2.52079
 Alpha virt. eigenvalues --    2.52379   2.54080   2.54548   2.55375   2.56822
 Alpha virt. eigenvalues --    2.57092   2.59623   2.60735   2.60834   2.61825
 Alpha virt. eigenvalues --    2.62089   2.62425   2.62530   2.63279   2.63657
 Alpha virt. eigenvalues --    2.65042   2.66349   2.66819   2.67117   2.67941
 Alpha virt. eigenvalues --    2.68007   2.69099   2.69910   2.70807   2.73163
 Alpha virt. eigenvalues --    2.74046   2.75475   2.76513   2.77211   2.77930
 Alpha virt. eigenvalues --    2.78658   2.80703   2.81086   2.81360   2.81876
 Alpha virt. eigenvalues --    2.83192   2.84094   2.86497   2.86967   2.88422
 Alpha virt. eigenvalues --    2.89862   2.92021   2.94446   2.97964   2.98266
 Alpha virt. eigenvalues --    3.00728   3.03939   3.04343   3.06636   3.07662
 Alpha virt. eigenvalues --    3.10434   3.13529   3.17222   3.23835   3.25725
 Alpha virt. eigenvalues --    3.27845   3.34478   3.34663   3.34945   3.35337
 Alpha virt. eigenvalues --    3.36728   3.37681   3.39293   3.40978   3.42380
 Alpha virt. eigenvalues --    3.43713   3.46836   3.47656   3.52238   3.54476
 Alpha virt. eigenvalues --    3.54794   3.55651   3.58888   3.61291   3.63352
 Alpha virt. eigenvalues --    3.67783   3.87125   3.90027   3.99214   3.99554
 Alpha virt. eigenvalues --    4.17146   4.37957   4.41799   4.43222   4.44116
 Alpha virt. eigenvalues --    4.45226   4.47369   4.49557   4.51056   4.54849
 Alpha virt. eigenvalues --    4.55722   4.56993   4.58094   4.59167   4.61003
 Alpha virt. eigenvalues --    4.63708   4.67289   4.71842   4.78286   4.86646
 Alpha virt. eigenvalues --    4.88658   4.92541   4.97307   9.25066  81.96098
          Condensed to atoms (all electrons):
               1          2          3          4          5          6
     1  C   22.768345  -1.956044   0.385512   7.769053  -4.519986 -19.546794
     2  C   -1.956044   7.839414  -0.467795   0.856815  -0.917265   1.773922
     3  C    0.385512  -0.467795   7.435524  -1.628624   1.392604  -0.739219
     4  C    7.769053   0.856815  -1.628624  26.758605 -20.230850  -8.863560
     5  C   -4.519986  -0.917265   1.392604 -20.230850  36.994900   4.973121
     6  C  -19.546794   1.773922  -0.739219  -8.863560   4.973121  38.118028
     7  S    2.931479  -1.949911   0.109967   0.414117  -6.251406 -16.506625
     8  C    0.912452   0.085951   0.301505  -1.386294   4.559076   5.651920
     9  C   -0.504807   0.397890   0.249106   1.913201   5.010573   2.616930
    10  S    1.345374  -0.401142  -1.363830   4.085082 -17.111116  -5.138273
    11  C   -1.365598  -0.045435  -0.110846  -2.800503  -0.166024  -0.847846
    12  C   -0.019207   0.021408  -0.018094   0.015168   0.093770   0.268059
    13  C    0.022836  -0.023826   0.021800  -0.171769   0.217365  -0.194067
    14  C   -2.047248   0.015303  -0.134757  -1.005114  -2.960009   0.012414
    15  H    0.000432   0.000028   0.000004  -0.000120  -0.000038   0.001154
    16  H    0.001049   0.000041  -0.000120   0.000203   0.002691  -0.009073
    17  H    0.000860  -0.000047   0.000097   0.004074  -0.009289   0.004027
    18  H   -0.000049  -0.000011   0.000039   0.000207   0.000752  -0.000164
    19  H    0.328464   0.026736   0.002464   0.004718   0.004776  -0.102630
    20  H    0.010500   0.004764   0.054319   0.342116  -0.118320  -0.016034
    21  H   -0.008854   0.261334   0.037587  -0.023185   0.006246   0.061650
    22  H   -0.028221   0.020431   0.277118  -0.026489   0.079538   0.015362
    23  C   -0.163060   0.105905   0.247847   1.731633  -0.746051   4.658162
    24  H    0.009553   0.002226   0.015809   0.059122   0.110910  -0.055968
    25  C   -1.051654   0.348957   0.092727  -2.950951   3.045623   1.620753
    26  H    0.003128   0.005267   0.001037  -0.009169   0.038799   0.051775
    27  C    0.124479  -0.071810   0.040903   0.075371  -0.032102  -0.565472
    28  H    0.002370  -0.000273   0.000330   0.006553  -0.005220   0.001598
    29  C   -0.008055  -0.017060   0.045343   0.064154   0.142553  -0.137334
    30  H    0.000817  -0.000151   0.001443   0.015983  -0.004990  -0.001669
    31  H   -0.000080   0.000002   0.000062  -0.000493   0.001915   0.000625
    32  H   -0.000960   0.000142  -0.000445  -0.004914  -0.000276  -0.000581
    33  H   -0.006238   0.000352  -0.000520  -0.010988  -0.001210  -0.017427
    34  C    0.466620   0.316109  -0.178201   1.211384   3.917009  -0.418550
    35  C   -0.469069   0.001363   0.030152  -0.480871   1.225233  -0.096052
    36  C    0.362398   0.017680  -0.041336   0.362800  -2.853916  -0.488955
    37  C   -0.115611   0.007965   0.001425  -0.064839   0.022945  -0.260264
    38  H   -0.000022  -0.000084  -0.000063   0.000761   0.002279  -0.003348
    39  C    0.184897  -0.022735   0.010269   0.164508   0.076773   0.452007
    40  H    0.003991  -0.000194   0.000084   0.000046  -0.002684  -0.013865
    41  C   -0.008335   0.003151  -0.000992   0.000277  -0.033800  -0.015221
    42  H    0.000062   0.000006   0.000000  -0.000003  -0.000093  -0.000269
    43  H   -0.000040  -0.000002   0.000001  -0.000014  -0.000025  -0.000426
    44  H   -0.000002   0.000000   0.000000   0.000000  -0.000003   0.000049
    45  Br   0.011974  -0.000663   0.014934   0.001671   0.030001   0.084930
               7          8          9         10         11         12
     1  C    2.931479   0.912452  -0.504807   1.345374  -1.365598  -0.019207
     2  C   -1.949911   0.085951   0.397890  -0.401142  -0.045435   0.021408
     3  C    0.109967   0.301505   0.249106  -1.363830  -0.110846  -0.018094
     4  C    0.414117  -1.386294   1.913201   4.085082  -2.800503   0.015168
     5  C   -6.251406   4.559076   5.010573 -17.111116  -0.166024   0.093770
     6  C  -16.506625   5.651920   2.616930  -5.138273  -0.847846   0.268059
     7  S   49.976884 -17.643799  -8.095294  15.490522   5.249674  -0.650320
     8  C  -17.643799  41.644945   3.703103  -8.818953  -7.322698   0.035896
     9  C   -8.095294   3.703103  36.980118 -16.659703 -18.024637   1.136915
    10  S   15.490522  -8.818953 -16.659703  47.659903   5.818225  -0.389311
    11  C    5.249674  -7.322698 -18.024637   5.818225  20.667448  -0.873297
    12  C   -0.650320   0.035896   1.136915  -0.389311  -0.873297   6.260403
    13  C    0.238623   1.122433  -0.811706  -0.279629  -0.080099   0.299916
    14  C    7.413611 -22.514164  -7.404581   6.029717   8.111989  -0.605553
    15  H   -0.006499   0.082405  -0.002243  -0.001760  -0.008696   0.023985
    16  H    0.043027  -0.059785   0.025527  -0.001159  -0.010430   0.002764
    17  H    0.001635   0.006324  -0.072408   0.047758   0.310253   0.030386
    18  H   -0.000314   0.017243   0.036422  -0.006510  -0.003240   0.279702
    19  H    0.060160  -0.007834   0.004883  -0.000095   0.000692  -0.000034
    20  H    0.005487   0.004185  -0.000694   0.035965  -0.003113  -0.000528
    21  H   -0.000458   0.000496  -0.000331  -0.000399   0.000041  -0.000007
    22  H   -0.001562   0.000214   0.000673  -0.003559   0.000356   0.000018
    23  C  -10.503633   2.277404   4.345554  -2.665088  -3.124019   0.523771
    24  H   -0.075495  -0.023326   0.107509  -0.331857  -0.020374  -0.000269
    25  C   -0.755897   1.697683  -1.418490  -4.104890   1.465149  -0.150684
    26  H   -0.268270   0.086744   0.001363  -0.101191  -0.006870  -0.000726
    27  C    1.319793  -0.294986  -0.483908  -0.991687   0.493763  -0.077785
    28  H    0.016292  -0.001769  -0.003955   0.032420  -0.016427  -0.002468
    29  C    0.044474   0.070997   0.273006  -0.566483  -0.141976  -0.030103
    30  H   -0.003448  -0.007417   0.031995  -0.022367  -0.014275   0.000385
    31  H   -0.003213   0.002145  -0.000216   0.007399  -0.001742   0.000097
    32  H    0.000437   0.001965  -0.007026   0.014842   0.004398   0.000080
    33  H    0.020311  -0.053611  -0.054777   0.002387   0.102965   0.019936
    34  C   -9.095302   7.104201   3.045786 -10.532367  -0.760493  -0.710615
    35  C   -1.310152   1.613443  -0.693137  -1.976484   0.463696  -0.157865
    36  C    6.269256  -7.887773   0.742819   6.520623   0.205529   0.540719
    37  C    0.706663  -0.199827  -0.034821  -0.112610   0.079573  -0.026496
    38  H   -0.006460   0.000023   0.001488   0.000536  -0.000298  -0.000007
    39  C   -1.788288   1.361008  -0.220267   0.240516  -1.011405   0.197900
    40  H   -0.003996   0.087770  -0.133065  -0.012349   0.052677  -0.002617
    41  C    0.181884  -0.299797   0.163831   0.076713  -0.051811   0.052229
    42  H    0.001357  -0.000643   0.000137   0.000151   0.000042   0.000002
    43  H   -0.000365  -0.003568  -0.004120   0.000179   0.003500  -0.002092
    44  H    0.000577  -0.000531   0.000319   0.000014  -0.000112   0.000030
    45  Br  -0.121551   0.082131   0.098249  -0.143906  -0.045172   0.006206
              13         14         15         16         17         18
     1  C    0.022836  -2.047248   0.000432   0.001049   0.000860  -0.000049
     2  C   -0.023826   0.015303   0.000028   0.000041  -0.000047  -0.000011
     3  C    0.021800  -0.134757   0.000004  -0.000120   0.000097   0.000039
     4  C   -0.171769  -1.005114  -0.000120   0.000203   0.004074   0.000207
     5  C    0.217365  -2.960009  -0.000038   0.002691  -0.009289   0.000752
     6  C   -0.194067   0.012414   0.001154  -0.009073   0.004027  -0.000164
     7  S    0.238623   7.413611  -0.006499   0.043027   0.001635  -0.000314
     8  C    1.122433 -22.514164   0.082405  -0.059785   0.006324   0.017243
     9  C   -0.811706  -7.404581  -0.002243   0.025527  -0.072408   0.036422
    10  S   -0.279629   6.029717  -0.001760  -0.001159   0.047758  -0.006510
    11  C   -0.080099   8.111989  -0.008696  -0.010430   0.310253  -0.003240
    12  C    0.299916  -0.605553   0.023985   0.002764   0.030386   0.279702
    13  C    6.685831  -1.226573   0.286786   0.051695   0.002265   0.022164
    14  C   -1.226573  24.879903  -0.042621   0.282641   0.000438  -0.012617
    15  H    0.286786  -0.042621   0.447985  -0.003122  -0.000100  -0.003479
    16  H    0.051695   0.282641  -0.003122   0.443165   0.000008  -0.000103
    17  H    0.002265   0.000438  -0.000100   0.000008   0.438445  -0.003310
    18  H    0.022164  -0.012617  -0.003479  -0.000103  -0.003310   0.447582
    19  H   -0.000143  -0.000059   0.000000  -0.000001   0.000000   0.000000
    20  H    0.000046   0.000507   0.000000   0.000000  -0.000001   0.000000
    21  H    0.000025   0.000264   0.000000   0.000000   0.000000   0.000000
    22  H   -0.000003   0.000002   0.000000   0.000000   0.000000   0.000000
    23  C   -0.344082  -0.934126   0.000628  -0.004245  -0.003790  -0.000189
    24  H   -0.000036  -0.009604   0.000000   0.000000   0.000000   0.000000
    25  C    0.187899   0.801626   0.000631  -0.008625   0.000274   0.000684
    26  H    0.000574  -0.018461   0.000000   0.000000   0.000000   0.000000
    27  C   -0.009044   0.066915   0.000059   0.001053   0.005822  -0.000374
    28  H   -0.000220  -0.005590   0.000000   0.000000   0.000000   0.000000
    29  C    0.008170  -0.101013   0.000017   0.000117  -0.000317  -0.000092
    30  H   -0.000416  -0.000990   0.000000   0.000000  -0.000004   0.000000
    31  H    0.000167  -0.000340   0.000000   0.000000  -0.000001   0.000000
    32  H    0.000031   0.000458   0.000000   0.000000   0.000000   0.000000
    33  H   -0.000865   0.030089   0.000000   0.000000  -0.000116  -0.000003
    34  C    0.703808  -5.180064  -0.003385   0.008461  -0.002707   0.002300
    35  C    0.301181  -0.646698  -0.000090   0.003679  -0.000215   0.000062
    36  C   -0.522792   3.431481   0.001408   0.020117   0.000977  -0.001364
    37  C    0.040612   0.069802  -0.000003   0.001348   0.000021   0.000010
    38  H   -0.000206  -0.001409   0.000000   0.000000   0.000000   0.000000
    39  C   -0.320232  -0.175022   0.000742  -0.019518   0.001627  -0.000534
    40  H    0.006263   0.012551  -0.000002  -0.000017   0.000011  -0.000009
    41  C   -0.079478   0.158567   0.000640  -0.001705  -0.000107  -0.000115
    42  H   -0.000012   0.000427   0.000000   0.000000   0.000000   0.000000
    43  H    0.001799   0.005100  -0.000001  -0.000005   0.000000   0.000000
    44  H   -0.000023  -0.000080   0.000000   0.000000   0.000000   0.000000
    45  Br   0.000842  -0.047478   0.000000  -0.000013   0.000027  -0.000003
              19         20         21         22         23         24
     1  C    0.328464   0.010500  -0.008854  -0.028221  -0.163060   0.009553
     2  C    0.026736   0.004764   0.261334   0.020431   0.105905   0.002226
     3  C    0.002464   0.054319   0.037587   0.277118   0.247847   0.015809
     4  C    0.004718   0.342116  -0.023185  -0.026489   1.731633   0.059122
     5  C    0.004776  -0.118320   0.006246   0.079538  -0.746051   0.110910
     6  C   -0.102630  -0.016034   0.061650   0.015362   4.658162  -0.055968
     7  S    0.060160   0.005487  -0.000458  -0.001562 -10.503633  -0.075495
     8  C   -0.007834   0.004185   0.000496   0.000214   2.277404  -0.023326
     9  C    0.004883  -0.000694  -0.000331   0.000673   4.345554   0.107509
    10  S   -0.000095   0.035965  -0.000399  -0.003559  -2.665088  -0.331857
    11  C    0.000692  -0.003113   0.000041   0.000356  -3.124019  -0.020374
    12  C   -0.000034  -0.000528  -0.000007   0.000018   0.523771  -0.000269
    13  C   -0.000143   0.000046   0.000025  -0.000003  -0.344082  -0.000036
    14  C   -0.000059   0.000507   0.000264   0.000002  -0.934126  -0.009604
    15  H    0.000000   0.000000   0.000000   0.000000   0.000628   0.000000
    16  H   -0.000001   0.000000   0.000000   0.000000  -0.004245   0.000000
    17  H    0.000000  -0.000001   0.000000   0.000000  -0.003790   0.000000
    18  H    0.000000   0.000000   0.000000   0.000000  -0.000189   0.000000
    19  H    0.439247   0.000008  -0.003288  -0.000100  -0.010809   0.000001
    20  H    0.000008   0.440959  -0.000099  -0.003317   0.010856   0.000030
    21  H   -0.003288  -0.000099   0.447533  -0.003507   0.000649   0.000000
    22  H   -0.000100  -0.003317  -0.003507   0.447628  -0.000999   0.000000
    23  C   -0.010809   0.010856   0.000649  -0.000999  29.819972   0.370876
    24  H    0.000001   0.000030   0.000000   0.000000   0.370876   0.436931
    25  C    0.006754  -0.004884  -0.001512   0.000760  -8.288180  -0.029705
    26  H    0.000028   0.000000   0.000000   0.000000  -0.115715  -0.001515
    27  C   -0.000245   0.004157  -0.000006  -0.000072  -5.722649  -0.058489
    28  H    0.000000   0.000000   0.000000   0.000000  -0.192617  -0.000257
    29  C   -0.000003   0.000599   0.000002   0.000014  -0.740701   0.019922
    30  H    0.000000   0.000002   0.000000   0.000000   0.022278  -0.000493
    31  H    0.000000   0.000000   0.000000   0.000000   0.043342   0.000129
    32  H    0.000000   0.000000   0.000000   0.000000   0.025347   0.002149
    33  H    0.000000  -0.000001   0.000000   0.000000   0.019579   0.002860
    34  C    0.010221  -0.000673  -0.000194  -0.000078  -6.505922   0.181811
    35  C    0.003704   0.000016   0.000042  -0.000004  -4.867750   0.054590
    36  C   -0.002061  -0.000071  -0.000024  -0.000005   6.603451  -0.063128
    37  C    0.000282   0.000001   0.000003   0.000000  -1.783514   0.002475
    38  H    0.000000   0.000000   0.000000   0.000000   0.039453   0.000015
    39  C   -0.000038   0.000014  -0.000001  -0.000001   2.013823   0.000900
    40  H    0.000000   0.000000   0.000000   0.000000  -0.102503  -0.000032
    41  C    0.000023  -0.000001   0.000000   0.000000   0.207511   0.000619
    42  H    0.000000   0.000000   0.000000   0.000000   0.000302   0.000000
    43  H    0.000000   0.000000   0.000000   0.000000  -0.002874   0.000000
    44  H    0.000000   0.000000   0.000000   0.000000   0.000537   0.000000
    45  Br  -0.000062   0.000087   0.000003   0.000019   0.671391   0.009432
              25         26         27         28         29         30
     1  C   -1.051654   0.003128   0.124479   0.002370  -0.008055   0.000817
     2  C    0.348957   0.005267  -0.071810  -0.000273  -0.017060  -0.000151
     3  C    0.092727   0.001037   0.040903   0.000330   0.045343   0.001443
     4  C   -2.950951  -0.009169   0.075371   0.006553   0.064154   0.015983
     5  C    3.045623   0.038799  -0.032102  -0.005220   0.142553  -0.004990
     6  C    1.620753   0.051775  -0.565472   0.001598  -0.137334  -0.001669
     7  S   -0.755897  -0.268270   1.319793   0.016292   0.044474  -0.003448
     8  C    1.697683   0.086744  -0.294986  -0.001769   0.070997  -0.007417
     9  C   -1.418490   0.001363  -0.483908  -0.003955   0.273006   0.031995
    10  S   -4.104890  -0.101191  -0.991687   0.032420  -0.566483  -0.022367
    11  C    1.465149  -0.006870   0.493763  -0.016427  -0.141976  -0.014275
    12  C   -0.150684  -0.000726  -0.077785  -0.002468  -0.030103   0.000385
    13  C    0.187899   0.000574  -0.009044  -0.000220   0.008170  -0.000416
    14  C    0.801626  -0.018461   0.066915  -0.005590  -0.101013  -0.000990
    15  H    0.000631   0.000000   0.000059   0.000000   0.000017   0.000000
    16  H   -0.008625   0.000000   0.001053   0.000000   0.000117   0.000000
    17  H    0.000274   0.000000   0.005822   0.000000  -0.000317  -0.000004
    18  H    0.000684   0.000000  -0.000374   0.000000  -0.000092   0.000000
    19  H    0.006754   0.000028  -0.000245   0.000000  -0.000003   0.000000
    20  H   -0.004884   0.000000   0.004157   0.000000   0.000599   0.000002
    21  H   -0.001512   0.000000  -0.000006   0.000000   0.000002   0.000000
    22  H    0.000760   0.000000  -0.000072   0.000000   0.000014   0.000000
    23  C   -8.288180  -0.115715  -5.722649  -0.192617  -0.740701   0.022278
    24  H   -0.029705  -0.001515  -0.058489  -0.000257   0.019922  -0.000493
    25  C   28.948565   0.444941   1.588516   0.020290   0.037292  -0.022360
    26  H    0.444941   0.422285  -0.010959   0.000144   0.005918   0.000000
    27  C    1.588516  -0.010959  10.514883   0.490079  -1.014096  -0.036028
    28  H    0.020290   0.000144   0.490079   0.456745   0.011126   0.003346
    29  C    0.037292   0.005918  -1.014096   0.011126   7.221667   0.396238
    30  H   -0.022360   0.000000  -0.036028   0.003346   0.396238   0.536094
    31  H   -0.006683   0.000000  -0.175121  -0.003428   0.504628  -0.024053
    32  H    0.002978   0.000005  -0.162474  -0.004124   0.478175  -0.027750
    33  H   -0.040062  -0.000097   0.234202  -0.024040  -0.009049  -0.003851
    34  C  -14.893472   0.040948   2.218593   0.005916   0.960503  -0.004772
    35  C   -3.566709   0.215787   0.427964  -0.026636   0.230258  -0.002531
    36  C    3.631092  -0.158430  -1.694989  -0.036970  -0.834096   0.006606
    37  C   -2.622003   0.046807   0.260876  -0.006037   0.055617  -0.000264
    38  H   -0.011911   0.006060  -0.005453   0.000011  -0.000243   0.000000
    39  C    2.942034   0.027069  -0.368837   0.059608  -0.138972   0.002295
    40  H    0.111022  -0.000136   0.068527  -0.000905   0.017527  -0.000002
    41  C   -0.624494  -0.004003  -0.138916  -0.005060  -0.035230   0.000059
    42  H   -0.000603  -0.000016  -0.000165   0.000000  -0.000038   0.000000
    43  H   -0.001183   0.000002   0.000651  -0.000008   0.000098   0.000000
    44  H    0.002705   0.000000  -0.000518   0.000001  -0.000033   0.000000
    45  Br   0.228651   0.008333  -0.292939  -0.015943  -0.112675   0.002201
              31         32         33         34         35         36
     1  C   -0.000080  -0.000960  -0.006238   0.466620  -0.469069   0.362398
     2  C    0.000002   0.000142   0.000352   0.316109   0.001363   0.017680
     3  C    0.000062  -0.000445  -0.000520  -0.178201   0.030152  -0.041336
     4  C   -0.000493  -0.004914  -0.010988   1.211384  -0.480871   0.362800
     5  C    0.001915  -0.000276  -0.001210   3.917009   1.225233  -2.853916
     6  C    0.000625  -0.000581  -0.017427  -0.418550  -0.096052  -0.488955
     7  S   -0.003213   0.000437   0.020311  -9.095302  -1.310152   6.269256
     8  C    0.002145   0.001965  -0.053611   7.104201   1.613443  -7.887773
     9  C   -0.000216  -0.007026  -0.054777   3.045786  -0.693137   0.742819
    10  S    0.007399   0.014842   0.002387 -10.532367  -1.976484   6.520623
    11  C   -0.001742   0.004398   0.102965  -0.760493   0.463696   0.205529
    12  C    0.000097   0.000080   0.019936  -0.710615  -0.157865   0.540719
    13  C    0.000167   0.000031  -0.000865   0.703808   0.301181  -0.522792
    14  C   -0.000340   0.000458   0.030089  -5.180064  -0.646698   3.431481
    15  H    0.000000   0.000000   0.000000  -0.003385  -0.000090   0.001408
    16  H    0.000000   0.000000   0.000000   0.008461   0.003679   0.020117
    17  H   -0.000001   0.000000  -0.000116  -0.002707  -0.000215   0.000977
    18  H    0.000000   0.000000  -0.000003   0.002300   0.000062  -0.001364
    19  H    0.000000   0.000000   0.000000   0.010221   0.003704  -0.002061
    20  H    0.000000   0.000000  -0.000001  -0.000673   0.000016  -0.000071
    21  H    0.000000   0.000000   0.000000  -0.000194   0.000042  -0.000024
    22  H    0.000000   0.000000   0.000000  -0.000078  -0.000004  -0.000005
    23  C    0.043342   0.025347   0.019579  -6.505922  -4.867750   6.603451
    24  H    0.000129   0.002149   0.002860   0.181811   0.054590  -0.063128
    25  C   -0.006683   0.002978  -0.040062 -14.893472  -3.566709   3.631092
    26  H    0.000000   0.000005  -0.000097   0.040948   0.215787  -0.158430
    27  C   -0.175121  -0.162474   0.234202   2.218593   0.427964  -1.694989
    28  H   -0.003428  -0.004124  -0.024040   0.005916  -0.026636  -0.036970
    29  C    0.504628   0.478175  -0.009049   0.960503   0.230258  -0.834096
    30  H   -0.024053  -0.027750  -0.003851  -0.004772  -0.002531   0.006606
    31  H    0.503265  -0.020819  -0.003051  -0.001130   0.000090  -0.006752
    32  H   -0.020819   0.487078   0.003897   0.012350   0.006662  -0.006041
    33  H   -0.003051   0.003897   0.528014   0.125450   0.037967  -0.016932
    34  C   -0.001130   0.012350   0.125450  63.185640  11.927781 -34.202642
    35  C    0.000090   0.006662   0.037967  11.927781  20.130568 -18.070006
    36  C   -0.006752  -0.006041  -0.016932 -34.202642 -18.070006  60.494489
    37  C   -0.000019   0.000697   0.005171   1.653122   2.491766  -5.328768
    38  H    0.000000   0.000000  -0.000002  -0.073360   0.318680  -0.013235
    39  C    0.000342  -0.002202  -0.082849  -5.534234   0.116367 -13.410371
    40  H   -0.000001  -0.000003  -0.002141   0.265020   0.056601  -0.024337
    41  C   -0.000112   0.000100  -0.001007  -3.534893  -1.331835   2.747724
    42  H    0.000000   0.000000   0.000000   0.028939   0.001513   0.039437
    43  H    0.000000   0.000000   0.000001   0.055215   0.000973  -0.053904
    44  H    0.000000   0.000000   0.000000  -0.000305   0.002390   0.004593
    45  Br   0.001566  -0.001452   0.003849  -0.096262  -0.260322   0.091844
              37         38         39         40         41         42
     1  C   -0.115611  -0.000022   0.184897   0.003991  -0.008335   0.000062
     2  C    0.007965  -0.000084  -0.022735  -0.000194   0.003151   0.000006
     3  C    0.001425  -0.000063   0.010269   0.000084  -0.000992   0.000000
     4  C   -0.064839   0.000761   0.164508   0.000046   0.000277  -0.000003
     5  C    0.022945   0.002279   0.076773  -0.002684  -0.033800  -0.000093
     6  C   -0.260264  -0.003348   0.452007  -0.013865  -0.015221  -0.000269
     7  S    0.706663  -0.006460  -1.788288  -0.003996   0.181884   0.001357
     8  C   -0.199827   0.000023   1.361008   0.087770  -0.299797  -0.000643
     9  C   -0.034821   0.001488  -0.220267  -0.133065   0.163831   0.000137
    10  S   -0.112610   0.000536   0.240516  -0.012349   0.076713   0.000151
    11  C    0.079573  -0.000298  -1.011405   0.052677  -0.051811   0.000042
    12  C   -0.026496  -0.000007   0.197900  -0.002617   0.052229   0.000002
    13  C    0.040612  -0.000206  -0.320232   0.006263  -0.079478  -0.000012
    14  C    0.069802  -0.001409  -0.175022   0.012551   0.158567   0.000427
    15  H   -0.000003   0.000000   0.000742  -0.000002   0.000640   0.000000
    16  H    0.001348   0.000000  -0.019518  -0.000017  -0.001705   0.000000
    17  H    0.000021   0.000000   0.001627   0.000011  -0.000107   0.000000
    18  H    0.000010   0.000000  -0.000534  -0.000009  -0.000115   0.000000
    19  H    0.000282   0.000000  -0.000038   0.000000   0.000023   0.000000
    20  H    0.000001   0.000000   0.000014   0.000000  -0.000001   0.000000
    21  H    0.000003   0.000000  -0.000001   0.000000   0.000000   0.000000
    22  H    0.000000   0.000000  -0.000001   0.000000   0.000000   0.000000
    23  C   -1.783514   0.039453   2.013823  -0.102503   0.207511   0.000302
    24  H    0.002475   0.000015   0.000900  -0.000032   0.000619   0.000000
    25  C   -2.622003  -0.011911   2.942034   0.111022  -0.624494  -0.000603
    26  H    0.046807   0.006060   0.027069  -0.000136  -0.004003  -0.000016
    27  C    0.260876  -0.005453  -0.368837   0.068527  -0.138916  -0.000165
    28  H   -0.006037   0.000011   0.059608  -0.000905  -0.005060   0.000000
    29  C    0.055617  -0.000243  -0.138972   0.017527  -0.035230  -0.000038
    30  H   -0.000264   0.000000   0.002295  -0.000002   0.000059   0.000000
    31  H   -0.000019   0.000000   0.000342  -0.000001  -0.000112   0.000000
    32  H    0.000697   0.000000  -0.002202  -0.000003   0.000100   0.000000
    33  H    0.005171  -0.000002  -0.082849  -0.002141  -0.001007   0.000000
    34  C    1.653122  -0.073360  -5.534234   0.265020  -3.534893   0.028939
    35  C    2.491766   0.318680   0.116367   0.056601  -1.331835   0.001513
    36  C   -5.328768  -0.013235 -13.410371  -0.024337   2.747724   0.039437
    37  C   10.752926   0.053528  -0.569858   0.008089   0.852911   0.247111
    38  H    0.053528   0.498121   0.007386  -0.000127   0.001228  -0.004002
    39  C   -0.569858   0.007386  21.598820  -0.062053  -0.022849  -0.021113
    40  H    0.008089  -0.000127  -0.062053   0.531900  -0.034793   0.000012
    41  C    0.852911   0.001228  -0.022849  -0.034793   7.625840   0.031967
    42  H    0.247111  -0.004002  -0.021113   0.000012   0.031967   0.481569
    43  H    0.001481   0.000011   0.323308  -0.004653   0.005876  -0.000117
    44  H    0.026198  -0.000115   0.017856  -0.000130   0.274761  -0.003626
    45  Br  -0.170828   0.000078  -0.020438  -0.000491  -0.002312   0.000254
              43         44         45
     1  C   -0.000040  -0.000002   0.011974
     2  C   -0.000002   0.000000  -0.000663
     3  C    0.000001   0.000000   0.014934
     4  C   -0.000014   0.000000   0.001671
     5  C   -0.000025  -0.000003   0.030001
     6  C   -0.000426   0.000049   0.084930
     7  S   -0.000365   0.000577  -0.121551
     8  C   -0.003568  -0.000531   0.082131
     9  C   -0.004120   0.000319   0.098249
    10  S    0.000179   0.000014  -0.143906
    11  C    0.003500  -0.000112  -0.045172
    12  C   -0.002092   0.000030   0.006206
    13  C    0.001799  -0.000023   0.000842
    14  C    0.005100  -0.000080  -0.047478
    15  H   -0.000001   0.000000   0.000000
    16  H   -0.000005   0.000000  -0.000013
    17  H    0.000000   0.000000   0.000027
    18  H    0.000000   0.000000  -0.000003
    19  H    0.000000   0.000000  -0.000062
    20  H    0.000000   0.000000   0.000087
    21  H    0.000000   0.000000   0.000003
    22  H    0.000000   0.000000   0.000019
    23  C   -0.002874   0.000537   0.671391
    24  H    0.000000   0.000000   0.009432
    25  C   -0.001183   0.002705   0.228651
    26  H    0.000002   0.000000   0.008333
    27  C    0.000651  -0.000518  -0.292939
    28  H   -0.000008   0.000001  -0.015943
    29  C    0.000098  -0.000033  -0.112675
    30  H    0.000000   0.000000   0.002201
    31  H    0.000000   0.000000   0.001566
    32  H    0.000000   0.000000  -0.001452
    33  H    0.000001   0.000000   0.003849
    34  C    0.055215  -0.000305  -0.096262
    35  C    0.000973   0.002390  -0.260322
    36  C   -0.053904   0.004593   0.091844
    37  C    0.001481   0.026198  -0.170828
    38  H    0.000011  -0.000115   0.000078
    39  C    0.323308   0.017856  -0.020438
    40  H   -0.004653  -0.000130  -0.000491
    41  C    0.005876   0.274761  -0.002312
    42  H   -0.000117  -0.003626   0.000254
    43  H    0.485249  -0.003563   0.000059
    44  H   -0.003563   0.482410  -0.000087
    45  Br   0.000059  -0.000087  35.541263
 Mulliken charges:
               1
     1  C    0.173288
     2  C   -0.238714
     3  C   -0.085169
     4  C   -0.198869
     5  C    0.015222
     6  C   -0.326800
     7  S    0.546031
     8  C    0.013110
     9  C   -0.257211
    10  S    0.328389
    11  C   -0.172535
    12  C   -0.091666
    13  C   -0.157908
    14  C   -0.249633
    15  H    0.225256
    16  H    0.230336
    17  H    0.237083
    18  H    0.225314
    19  H    0.234238
    20  H    0.233115
    21  H    0.225991
    22  H    0.225785
    23  C   -0.917755
    24  H    0.282678
    25  C   -0.672653
    26  H    0.288544
    27  C    0.272519
    28  H    0.245119
    29  C   -0.700846
    30  H    0.158090
    31  H    0.181477
    32  H    0.197277
    33  H    0.191805
    34  C    0.282435
    35  C    0.293900
    36  C   -0.376143
    37  C   -0.093664
    38  H    0.190686
    39  C   -0.008254
    40  H    0.179015
    41  C   -0.159041
    42  H    0.197412
    43  H    0.193456
    44  H    0.196690
    45  Br  -0.557398
 Sum of Mulliken charges =   1.00000
 Mulliken charges with hydrogens summed into heavy atoms:
               1
     1  C    0.407526
     2  C   -0.012723
     3  C    0.140616
     4  C    0.034245
     5  C    0.015222
     6  C   -0.326800
     7  S    0.546031
     8  C    0.013110
     9  C   -0.257211
    10  S    0.328389
    11  C    0.064548
    12  C    0.133649
    13  C    0.067348
    14  C   -0.019298
    23  C   -0.635077
    25  C   -0.384110
    27  C    0.709442
    29  C   -0.164003
    34  C    0.282435
    35  C    0.484586
    36  C   -0.197129
    37  C    0.103749
    39  C    0.185202
    41  C    0.037648
    45  Br  -0.557398
 APT charges:
               1
     1  C   -0.484892
     2  C   -0.431501
     3  C   -0.512027
     4  C   -0.744135
     5  C   -0.623145
     6  C   -1.130056
     7  S    1.354427
     8  C   -0.996437
     9  C   -1.052616
    10  S    1.365749
    11  C   -0.531081
    12  C   -0.471067
    13  C   -0.520850
    14  C   -0.460204
    15  H    1.082964
    16  H    0.631624
    17  H    0.703104
    18  H    1.116189
    19  H    0.633134
    20  H    0.710957
    21  H    1.148946
    22  H    1.189283
    23  C   -1.740448
    24  H    0.568870
    25  C   -0.435563
    26  H    0.551240
    27  C    0.138794
    28  H    0.510094
    29  C   -1.963070
    30  H    0.380239
    31  H    0.727806
    32  H    0.454319
    33  H    0.357917
    34  C   -0.481407
    35  C   -0.501261
    36  C   -0.701166
    37  C   -0.460613
    38  H    0.425762
    39  C   -0.597025
    40  H    0.222180
    41  C   -0.414681
    42  H    0.980851
    43  H    0.775035
    44  H    1.158703
    45  Br  -0.934940
 Sum of APT charges =   1.00000
 APT charges with hydrogens summed into heavy atoms:
               1
     1  C    0.148242
     2  C    0.717445
     3  C    0.677257
     4  C   -0.033177
     5  C   -0.623145
     6  C   -1.130056
     7  S    1.354427
     8  C   -0.996437
     9  C   -1.052616
    10  S    1.365749
    11  C    0.172023
    12  C    0.645122
    13  C    0.562113
    14  C    0.171420
    23  C   -1.171578
    25  C    0.115677
    27  C    1.006804
    29  C   -0.400707
    34  C   -0.481407
    35  C   -0.075498
    36  C   -0.478986
    37  C    0.520238
    39  C    0.178009
    41  C    0.744022
    45  Br  -0.934940
 Electronic spatial extent (au):  <R**2>=           9374.1542
 Charge=              1.0000 electrons
 Dipole moment (field-independent basis, Debye):
    X=             15.9276    Y=             13.1873    Z=             -1.4968  Tot=             20.7324
 Quadrupole moment (field-independent basis, Debye-Ang):
   XX=           -139.4093   YY=           -153.5812   ZZ=           -137.5425
   XY=            -34.1630   XZ=              2.2902   YZ=             12.2311
 Traceless Quadrupole moment (field-independent basis, Debye-Ang):
   XX=              4.1017   YY=            -10.0702   ZZ=              5.9685
   XY=            -34.1630   XZ=              2.2902   YZ=             12.2311
 Octapole moment (field-independent basis, Debye-Ang**2):
  XXX=             70.4492  YYY=            174.4678  ZZZ=             -3.0187  XYY=            118.0393
  XXY=            -22.6352  XXZ=            -52.1168  XZZ=             32.2425  YZZ=            -15.8727
  YYZ=             15.0219  XYZ=             27.7550
 Hexadecapole moment (field-independent basis, Debye-Ang**3):
 XXXX=          -4978.9639 YYYY=          -3832.6685 ZZZZ=          -2051.2247 XXXY=           -534.3724
 XXXZ=             46.8977 YYYX=            -23.5249 YYYZ=            117.8179 ZZZX=            -80.3451
 ZZZY=             98.7355 XXYY=          -1467.7832 XXZZ=          -1069.9016 YYZZ=           -977.4262
 XXYZ=             95.9549 YYXZ=             29.4672 ZZXY=             30.6462
 N-N= 3.119464900034D+03 E-N=-1.620193877362D+04  KE= 4.191144698948D+03
  Exact polarizability:       0.000       0.000       0.000       0.000       0.000       0.000
 Approx polarizability:     348.404     -16.615     375.415      22.145      21.794     347.239
 D2PCM: PCM CHGder 2nd derivatives, FixD1E=F FixD2E=F DoIter=F DoCFld=F I1PDM=0
 Calling FoFJK, ICntrl=    100127 FMM=F ISym2X=0 I1Cent= 0 IOpClX= 0 NMat=1 NMatS=1 NMatT=0.
 ***** Axes restored to original set *****
 -------------------------------------------------------------------
 Center     Atomic                   Forces (Hartrees/Bohr)
 Number     Number              X              Y              Z
 -------------------------------------------------------------------
      1        6           0.000008469   -0.000008488    0.000013528
      2        6          -0.000002229   -0.000012338    0.000016866
      3        6           0.000001512   -0.000012413    0.000024222
      4        6           0.000006035    0.000002481    0.000012880
      5        6          -0.000008639    0.000012839    0.000007510
      6        6           0.000002070   -0.000024776    0.000004552
      7       16          -0.000020694   -0.000014145    0.000013106
      8        6           0.000011483   -0.000005653   -0.000003180
      9        6          -0.000000057    0.000010149   -0.000019986
     10       16          -0.000022426   -0.000006298   -0.000000798
     11        6          -0.000001924    0.000012180   -0.000008856
     12        6           0.000004022    0.000006946   -0.000016660
     13        6           0.000003739    0.000003420   -0.000020740
     14        6          -0.000001645   -0.000003394   -0.000016967
     15        1           0.000003358   -0.000001655   -0.000028007
     16        1           0.000003753   -0.000013185   -0.000016488
     17        1          -0.000003061    0.000016701   -0.000008452
     18        1          -0.000001493    0.000011438   -0.000023241
     19        1           0.000000870   -0.000025458    0.000011218
     20        1          -0.000001424    0.000001095    0.000018501
     21        1           0.000000531   -0.000022816    0.000019582
     22        1          -0.000001467   -0.000005929    0.000024468
     23        6           0.016721807    0.018092699    0.005279570
     24        1          -0.000001554    0.000005055    0.000011321
     25        6           0.000028900    0.000004094   -0.000011945
     26        1          -0.000001247   -0.000004560    0.000006461
     27        6           0.000007233    0.000013633   -0.000007996
     28        1          -0.000020355    0.000004947    0.000001918
     29        6          -0.000004795    0.000022492    0.000017745
     30        1           0.000000417    0.000015148    0.000013706
     31        1          -0.000003435    0.000028501    0.000012192
     32        1          -0.000005449    0.000026356    0.000010971
     33        1           0.000003900    0.000008074    0.000000235
     34        6          -0.000015772   -0.000009191    0.000007471
     35        6           0.000011104   -0.000003879   -0.000009362
     36        6           0.000004971    0.000000886   -0.000014469
     37        6          -0.000000020   -0.000010499   -0.000003248
     38        1           0.000003475   -0.000010136    0.000005293
     39        6           0.000001262   -0.000002293   -0.000017813
     40        1          -0.000001538    0.000009100   -0.000011515
     41        6          -0.000001212   -0.000005816   -0.000008121
     42        1           0.000003225   -0.000013433   -0.000005805
     43        1           0.000000670    0.000003254   -0.000020795
     44        1           0.000004863   -0.000002919   -0.000021632
     45       35          -0.016717234   -0.018092216   -0.005237239
 -------------------------------------------------------------------
 Cartesian Forces:  Max     0.018092699 RMS     0.003066039
 FormGI is forming the generalized inverse of G from B-inverse, IUseBI=4.

 GradGradGradGradGradGradGradGradGradGradGradGradGradGradGradGradGradGrad
 Berny optimization.
 Internal  Forces:  Max     0.044266824 RMS     0.003140403
 Search for a saddle point.
 Step number   1 out of a maximum of  270
 All quantities printed in internal units (Hartrees-Bohrs-Radians)
 Swapping is turned off.
 Second derivative matrix not updated -- analytic derivatives used.
 ITU=  0
     Eigenvalues ---   -0.00242   0.00207   0.00459   0.00683   0.01038
     Eigenvalues ---    0.01265   0.01307   0.01375   0.01517   0.01603
     Eigenvalues ---    0.01715   0.01800   0.01805   0.01812   0.01865
     Eigenvalues ---    0.01915   0.02074   0.02175   0.02318   0.02337
     Eigenvalues ---    0.02347   0.02373   0.02563   0.02643   0.02664
     Eigenvalues ---    0.02714   0.02763   0.02805   0.02850   0.02929
     Eigenvalues ---    0.02958   0.02967   0.03032   0.03142   0.03286
     Eigenvalues ---    0.03816   0.04149   0.04393   0.04534   0.04671
     Eigenvalues ---    0.04771   0.06121   0.06838   0.07102   0.07852
     Eigenvalues ---    0.08096   0.09475   0.09897   0.10816   0.10970
     Eigenvalues ---    0.11009   0.11169   0.11240   0.11543   0.11679
     Eigenvalues ---    0.11855   0.12090   0.12286   0.12316   0.12370
     Eigenvalues ---    0.12442   0.12477   0.12601   0.12715   0.13545
     Eigenvalues ---    0.14398   0.14495   0.15309   0.15727   0.16323
     Eigenvalues ---    0.16486   0.17725   0.18264   0.18417   0.19127
     Eigenvalues ---    0.19266   0.19364   0.19571   0.19711   0.20476
     Eigenvalues ---    0.21138   0.22117   0.22504   0.22850   0.23527
     Eigenvalues ---    0.25626   0.27066   0.28008   0.28852   0.29236
     Eigenvalues ---    0.30899   0.32552   0.33032   0.33821   0.34282
     Eigenvalues ---    0.34777   0.34988   0.35100   0.35621   0.35848
     Eigenvalues ---    0.36465   0.36648   0.36706   0.36759   0.36802
     Eigenvalues ---    0.36895   0.36967   0.37058   0.37071   0.37198
     Eigenvalues ---    0.37217   0.37289   0.37395   0.40603   0.41112
     Eigenvalues ---    0.42700   0.43029   0.43180   0.46895   0.47552
     Eigenvalues ---    0.48205   0.48294   0.48448   0.48637   0.50207
     Eigenvalues ---    0.52072   0.52224   0.52413   0.54464
 Eigenvectors required to have negative eigenvalues:
                          R19       D92       D94       A49       D93
   1                   -0.49544   0.29754   0.28221   0.27530   0.26907
                          D87       D78       D86       D88       D85
   1                    0.21585   0.19257   0.19072   0.18894  -0.18826
 RFO step:  Lambda0=1.144206830D-02 Lambda=-1.07477351D-02.
 Linear search not attempted -- option 19 set.
 Maximum step size (   0.300) exceeded in Quadratic search.
    -- Step size scaled by   0.458
 Iteration  1 RMS(Cart)=  0.02662066 RMS(Int)=  0.00091190
 Iteration  2 RMS(Cart)=  0.00182953 RMS(Int)=  0.00047048
 Iteration  3 RMS(Cart)=  0.00000221 RMS(Int)=  0.00047048
 Iteration  4 RMS(Cart)=  0.00000000 RMS(Int)=  0.00047048
 Variable       Old X    -DE/DX   Delta X   Delta X   Delta X     New X
                                 (Linear)    (Quad)   (Total)
    R1        2.63831   0.00000   0.00000  -0.00153  -0.00153   2.63679
    R2        2.62052   0.00000   0.00000   0.00156   0.00156   2.62208
    R3        2.05028   0.00000   0.00000   0.00011   0.00011   2.05039
    R4        2.62957   0.00000   0.00000   0.00087   0.00087   2.63044
    R5        2.04898   0.00000   0.00000  -0.00002  -0.00002   2.04896
    R6        2.63956   0.00000   0.00000  -0.00098  -0.00098   2.63859
    R7        2.04913   0.00000   0.00000   0.00012   0.00012   2.04925
    R8        2.61985   0.00001   0.00000   0.00175   0.00175   2.62160
    R9        2.05027   0.00000   0.00000  -0.00019  -0.00019   2.05008
   R10        2.63867  -0.00001   0.00000   0.00005   0.00005   2.63871
   R11        3.35358   0.00000   0.00000  -0.00279  -0.00281   3.35076
   R12        3.35709   0.00000   0.00000  -0.00348  -0.00346   3.35363
   R13        3.35446   0.00000   0.00000  -0.00428  -0.00427   3.35019
   R14        3.59704  -0.00002   0.00000   0.00660   0.00675   3.60378
   R15        2.63889  -0.00001   0.00000   0.00011   0.00010   2.63898
   R16        2.61942   0.00000   0.00000   0.00167   0.00167   2.62109
   R17        3.35248   0.00001   0.00000  -0.00475  -0.00477   3.34771
   R18        2.62081   0.00000   0.00000   0.00175   0.00175   2.62256
   R19        3.81758  -0.00002   0.00000   0.19751   0.19738   4.01496
   R20        2.63968   0.00000   0.00000  -0.00093  -0.00093   2.63875
   R21        2.04978   0.00000   0.00000   0.00007   0.00007   2.04985
   R22        2.62982   0.00000   0.00000   0.00088   0.00088   2.63070
   R23        2.04902   0.00000   0.00000   0.00014   0.00014   2.04916
   R24        2.63844   0.00000   0.00000  -0.00148  -0.00148   2.63696
   R25        2.04897   0.00000   0.00000   0.00000   0.00000   2.04897
   R26        2.04982   0.00000   0.00000   0.00004   0.00004   2.04987
   R27        2.04869   0.01295   0.00000  -0.00890  -0.00890   2.03979
   R28        2.93091   0.00001   0.00000  -0.01416  -0.01413   2.91678
   R29        2.89060   0.00000   0.00000  -0.01209  -0.01209   2.87851
   R30        4.45147   0.02314   0.00000   0.16676   0.16676   4.61823
   R31        2.06242   0.00000   0.00000  -0.00025  -0.00025   2.06218
   R32        2.85439   0.00001   0.00000  -0.00114  -0.00114   2.85325
   R33        2.05858   0.00002   0.00000   0.00189   0.00189   2.06047
   R34        2.88152   0.00000   0.00000  -0.00119  -0.00119   2.88032
   R35        2.07209   0.00000   0.00000   0.00013   0.00013   2.07222
   R36        2.07046   0.00001   0.00000   0.00018   0.00018   2.07064
   R37        2.06611   0.00000   0.00000  -0.00014  -0.00014   2.06597
   R38        2.06583  -0.00001   0.00000  -0.00041  -0.00041   2.06541
   R39        2.64457   0.00000   0.00000  -0.00053  -0.00053   2.64403
   R40        2.64366   0.00000   0.00000  -0.00039  -0.00039   2.64327
   R41        2.62807   0.00000   0.00000  -0.00003  -0.00003   2.62804
   R42        2.05138   0.00000   0.00000   0.00006   0.00006   2.05144
   R43        2.63128   0.00000   0.00000   0.00008   0.00008   2.63135
   R44        2.04836   0.00000   0.00000   0.00022   0.00022   2.04858
   R45        2.63505   0.00000   0.00000   0.00015   0.00015   2.63520
   R46        2.05071   0.00000   0.00000  -0.00002  -0.00002   2.05070
   R47        2.63217   0.00000   0.00000   0.00018   0.00018   2.63235
   R48        2.05095   0.00000   0.00000  -0.00003  -0.00003   2.05092
   R49        2.05142   0.00000   0.00000  -0.00001  -0.00001   2.05141
    A1        2.06049   0.00000   0.00000   0.00024   0.00024   2.06072
    A2        2.11032   0.00000   0.00000   0.00047   0.00047   2.11079
    A3        2.11238   0.00000   0.00000  -0.00071  -0.00071   2.11167
    A4        2.10811   0.00000   0.00000  -0.00143  -0.00143   2.10668
    A5        2.08085   0.00000   0.00000   0.00098   0.00098   2.08183
    A6        2.09422   0.00000   0.00000   0.00044   0.00045   2.09467
    A7        2.11067   0.00000   0.00000   0.00047   0.00047   2.11113
    A8        2.09246   0.00000   0.00000  -0.00044  -0.00044   2.09202
    A9        2.08006   0.00000   0.00000  -0.00003  -0.00003   2.08002
   A10        2.06379   0.00000   0.00000   0.00262   0.00262   2.06641
   A11        2.10995   0.00000   0.00000  -0.00084  -0.00084   2.10911
   A12        2.10944   0.00000   0.00000  -0.00178  -0.00178   2.10766
   A13        2.10684   0.00000   0.00000  -0.00456  -0.00456   2.10228
   A14        2.11009   0.00000   0.00000   0.00148   0.00151   2.11160
   A15        2.06515   0.00000   0.00000   0.00271   0.00265   2.06780
   A16        2.11645   0.00000   0.00000   0.00263   0.00263   2.11908
   A17        2.10409   0.00000   0.00000  -0.00451  -0.00450   2.09959
   A18        2.06244   0.00000   0.00000   0.00188   0.00187   2.06431
   A19        1.77167   0.00000   0.00000   0.00678   0.00668   1.77835
   A20        1.77422   0.00000   0.00000   0.00664   0.00654   1.78076
   A21        1.78708   0.00000   0.00000   0.01202   0.01203   1.79911
   A22        2.05866   0.00000   0.00000   0.00156   0.00153   2.06019
   A23        2.10465   0.00000   0.00000  -0.00381  -0.00380   2.10085
   A24        2.11789   0.00000   0.00000   0.00250   0.00250   2.12039
   A25        2.06930   0.00000   0.00000   0.00365   0.00359   2.07289
   A26        2.10511   0.00000   0.00000  -0.00423  -0.00423   2.10088
   A27        2.10795   0.00000   0.00000   0.00017   0.00018   2.10813
   A28        1.77220   0.00000   0.00000   0.00216   0.00216   1.77436
   A29        1.72241   0.00000   0.00000  -0.01478  -0.01493   1.70749
   A30        1.80857   0.00000   0.00000  -0.00782  -0.00803   1.80055
   A31        2.06443   0.00000   0.00000   0.00227   0.00227   2.06669
   A32        2.10994   0.00000   0.00000  -0.00150  -0.00150   2.10844
   A33        2.10882   0.00000   0.00000  -0.00077  -0.00077   2.10805
   A34        2.11074   0.00000   0.00000   0.00066   0.00065   2.11140
   A35        2.07972   0.00000   0.00000  -0.00008  -0.00008   2.07964
   A36        2.09270   0.00000   0.00000  -0.00058  -0.00058   2.09212
   A37        2.10762   0.00000   0.00000  -0.00138  -0.00139   2.10624
   A38        2.09405   0.00000   0.00000   0.00053   0.00054   2.09459
   A39        2.08149   0.00000   0.00000   0.00085   0.00085   2.08234
   A40        2.06049   0.00000   0.00000   0.00015   0.00014   2.06064
   A41        2.11147   0.00000   0.00000  -0.00048  -0.00048   2.11099
   A42        2.11114   0.00000   0.00000   0.00032   0.00032   2.11146
   A43        1.65651   0.00000   0.00000  -0.06975  -0.06812   1.58839
   A44        1.91785   0.00000   0.00000  -0.03211  -0.03178   1.88607
   A45        1.75914   0.00000   0.00000  -0.04384  -0.04246   1.71668
   A46        1.95235   0.00000   0.00000   0.03053   0.02631   1.97866
   A47        2.01698   0.00000   0.00000   0.04636   0.04219   2.05917
   A48        2.09160   0.00000   0.00000   0.02310   0.01943   2.11102
   A49        1.70493   0.04427   0.00000  -0.09175  -0.09175   1.61318
   A50        2.01891   0.00000   0.00000   0.01665   0.01663   2.03554
   A51        1.73013   0.00000   0.00000  -0.01577  -0.01579   1.71434
   A52        1.82564  -0.00001   0.00000  -0.00086  -0.00081   1.82483
   A53        1.86360   0.00000   0.00000   0.00376   0.00382   1.86742
   A54        2.08692   0.00000   0.00000  -0.00934  -0.00935   2.07757
   A55        1.90419   0.00000   0.00000   0.00402   0.00400   1.90819
   A56        1.87266   0.00000   0.00000   0.00629   0.00625   1.87891
   A57        1.96971   0.00001   0.00000   0.00230   0.00227   1.97199
   A58        1.92032  -0.00001   0.00000  -0.00368  -0.00368   1.91665
   A59        1.91692  -0.00001   0.00000   0.00615   0.00611   1.92303
   A60        1.86019   0.00001   0.00000  -0.01078  -0.01076   1.84943
   A61        1.92029  -0.00001   0.00000  -0.00083  -0.00083   1.91946
   A62        1.96583   0.00001   0.00000  -0.00378  -0.00378   1.96206
   A63        1.91019   0.00000   0.00000   0.00051   0.00051   1.91070
   A64        1.92438  -0.00001   0.00000   0.00024   0.00024   1.92462
   A65        1.87482   0.00000   0.00000   0.00216   0.00216   1.87698
   A66        1.89565   0.00000   0.00000  -0.00046  -0.00046   1.89518
   A67        1.89095   0.00000   0.00000   0.00155   0.00155   1.89250
   A68        2.04837   0.00000   0.00000   0.00227   0.00227   2.05064
   A69        2.15319   0.00000   0.00000  -0.00437  -0.00437   2.14881
   A70        2.07974   0.00000   0.00000   0.00212   0.00212   2.08186
   A71        2.10188   0.00000   0.00000  -0.00111  -0.00111   2.10077
   A72        2.08616   0.00000   0.00000   0.00016   0.00016   2.08632
   A73        2.09494   0.00000   0.00000   0.00091   0.00091   2.09585
   A74        2.10031   0.00000   0.00000  -0.00135  -0.00136   2.09895
   A75        2.11047   0.00000   0.00000  -0.00088  -0.00088   2.10958
   A76        2.07239   0.00000   0.00000   0.00225   0.00225   2.07464
   A77        2.09616   0.00000   0.00000  -0.00029  -0.00029   2.09587
   A78        2.08755   0.00000   0.00000   0.00027   0.00027   2.08783
   A79        2.09944   0.00000   0.00000   0.00002   0.00002   2.09947
   A80        2.09716   0.00000   0.00000  -0.00012  -0.00012   2.09704
   A81        2.08636   0.00000   0.00000   0.00034   0.00034   2.08670
   A82        2.09965   0.00000   0.00000  -0.00021  -0.00021   2.09944
   A83        2.09102   0.00000   0.00000   0.00073   0.00073   2.09174
   A84        2.09576   0.00000   0.00000  -0.00043  -0.00043   2.09533
   A85        2.09641   0.00000   0.00000  -0.00029  -0.00029   2.09611
    D1        0.00288   0.00000   0.00000   0.00001   0.00002   0.00290
    D2       -3.14040   0.00000   0.00000  -0.00066  -0.00067  -3.14107
    D3       -3.13579   0.00000   0.00000   0.00063   0.00066  -3.13513
    D4        0.00411   0.00000   0.00000  -0.00004  -0.00003   0.00408
    D5        0.00187   0.00000   0.00000   0.00444   0.00446   0.00633
    D6       -3.11740   0.00000   0.00000   0.00437   0.00442  -3.11298
    D7        3.14054   0.00000   0.00000   0.00382   0.00382  -3.13883
    D8        0.02127   0.00000   0.00000   0.00375   0.00378   0.02505
    D9       -0.00373   0.00000   0.00000  -0.00300  -0.00301  -0.00674
   D10        3.13991   0.00000   0.00000  -0.00043  -0.00044   3.13946
   D11        3.13957   0.00000   0.00000  -0.00232  -0.00231   3.13725
   D12        0.00002   0.00000   0.00000   0.00024   0.00025   0.00027
   D13       -0.00025   0.00000   0.00000   0.00151   0.00150   0.00125
   D14        3.13721   0.00000   0.00000   0.00372   0.00373   3.14094
   D15        3.13931   0.00000   0.00000  -0.00103  -0.00104   3.13826
   D16       -0.00641   0.00000   0.00000   0.00117   0.00118  -0.00523
   D17        0.00499   0.00000   0.00000   0.00289   0.00291   0.00790
   D18        3.09536   0.00000   0.00000  -0.00574  -0.00571   3.08965
   D19       -3.13248   0.00000   0.00000   0.00068   0.00069  -3.13179
   D20       -0.04211   0.00000   0.00000  -0.00795  -0.00793  -0.05004
   D21       -0.00591   0.00000   0.00000  -0.00599  -0.00601  -0.01192
   D22        3.11388   0.00000   0.00000  -0.00600  -0.00605   3.10783
   D23       -3.09757   0.00000   0.00000   0.00245   0.00242  -3.09515
   D24        0.02222   0.00000   0.00000   0.00244   0.00238   0.02459
   D25        2.32970   0.00000   0.00000   0.01504   0.01508   2.34478
   D26       -2.10473   0.00000   0.00000   0.00357   0.00338  -2.10136
   D27       -0.86191   0.00000   0.00000   0.00641   0.00642  -0.85550
   D28        0.98683   0.00000   0.00000  -0.00506  -0.00528   0.98155
   D29       -2.32063   0.00000   0.00000  -0.01161  -0.01161  -2.33223
   D30        2.12292   0.00000   0.00000  -0.02791  -0.02799   2.09493
   D31        0.84261   0.00000   0.00000  -0.01169  -0.01165   0.83096
   D32       -0.99703   0.00000   0.00000  -0.02799  -0.02803  -1.02506
   D33       -0.87363   0.00000   0.00000   0.01589   0.01585  -0.85778
   D34        2.33474   0.00000   0.00000   0.01167   0.01166   2.34640
   D35        0.95586   0.00000   0.00000   0.02806   0.02806   0.98392
   D36       -2.11895   0.00000   0.00000   0.02383   0.02387  -2.09508
   D37        0.83096   0.00000   0.00000   0.00260   0.00256   0.83352
   D38       -1.15312   0.00000   0.00000   0.00114   0.00123  -1.15190
   D39       -3.11845   0.00000   0.00000   0.00258   0.00262  -3.11582
   D40       -0.99656   0.00000   0.00000  -0.00970  -0.00978  -1.00634
   D41       -2.98064   0.00000   0.00000  -0.01116  -0.01112  -2.99176
   D42        1.33722   0.00000   0.00000  -0.00972  -0.00972   1.32750
   D43        0.03359   0.00000   0.00000  -0.00965  -0.00963   0.02396
   D44       -3.06495   0.00000   0.00000   0.00110   0.00113  -3.06382
   D45        3.10787   0.00000   0.00000  -0.00565  -0.00565   3.10223
   D46        0.00932   0.00000   0.00000   0.00510   0.00512   0.01444
   D47        3.06602   0.00000   0.00000   0.00048   0.00043   3.06646
   D48       -0.06183   0.00000   0.00000   0.00151   0.00148  -0.06034
   D49       -0.00649   0.00000   0.00000  -0.00384  -0.00385  -0.01035
   D50       -3.13434   0.00000   0.00000  -0.00281  -0.00281  -3.13715
   D51        0.83105   0.00000   0.00000  -0.00200  -0.00198   0.82907
   D52       -0.94937   0.00000   0.00000   0.01509   0.01530  -0.93408
   D53       -2.35366   0.00000   0.00000  -0.01288  -0.01290  -2.36656
   D54        2.14910   0.00000   0.00000   0.00422   0.00437   2.15347
   D55       -0.00132   0.00000   0.00000  -0.00316  -0.00318  -0.00450
   D56        3.13833   0.00000   0.00000  -0.00064  -0.00065   3.13768
   D57       -3.09891   0.00000   0.00000   0.00774   0.00772  -3.09119
   D58        0.04074   0.00000   0.00000   0.01026   0.01025   0.05099
   D59        0.99409   0.00000   0.00000  -0.00747  -0.00777   0.98632
   D60       -1.01954   0.00000   0.00000  -0.00162  -0.00170  -1.02125
   D61        3.03983   0.00000   0.00000   0.01402   0.01439   3.05422
   D62        2.81267   0.00000   0.00000  -0.01118  -0.01140   2.80128
   D63        0.79904   0.00000   0.00000  -0.00533  -0.00533   0.79371
   D64       -1.42477   0.00000   0.00000   0.01031   0.01077  -1.41401
   D65       -0.00925   0.00000   0.00000   0.00019   0.00020  -0.00905
   D66        3.13896   0.00000   0.00000   0.00127   0.00127   3.14024
   D67        3.13429   0.00000   0.00000  -0.00232  -0.00233   3.13196
   D68       -0.00068   0.00000   0.00000  -0.00125  -0.00126  -0.00194
   D69        0.01215   0.00000   0.00000   0.00097   0.00098   0.01313
   D70       -3.13623   0.00000   0.00000   0.00090   0.00089  -3.13534
   D71       -3.13611   0.00000   0.00000  -0.00011  -0.00010  -3.13621
   D72       -0.00131   0.00000   0.00000  -0.00018  -0.00018  -0.00150
   D73       -0.00412   0.00000   0.00000   0.00082   0.00081  -0.00331
   D74        3.12373   0.00000   0.00000  -0.00022  -0.00024   3.12349
   D75       -3.13897   0.00000   0.00000   0.00089   0.00090  -3.13807
   D76       -0.01112   0.00000   0.00000  -0.00015  -0.00016  -0.01127
   D77        3.10873   0.00000   0.00000  -0.01311  -0.01339   3.09535
   D78       -1.18962  -0.00001   0.00000  -0.07372  -0.07472  -1.26434
   D79        1.28586   0.00000   0.00000   0.06254   0.06381   1.34968
   D80        0.12916   0.00000   0.00000   0.00125   0.00124   0.13040
   D81        2.03498   0.00000   0.00000  -0.00745  -0.00745   2.02753
   D82       -2.07813   0.00000   0.00000  -0.00559  -0.00560  -2.08373
   D83       -1.68731   0.00000   0.00000   0.08507   0.08512  -1.60219
   D84        0.21851   0.00000   0.00000   0.07637   0.07643   0.29494
   D85        2.38859   0.00000   0.00000   0.07823   0.07827   2.46687
   D86        2.15222  -0.00001   0.00000  -0.06784  -0.06782   2.08440
   D87       -2.22514   0.00000   0.00000  -0.07654  -0.07651  -2.30165
   D88       -0.05507   0.00000   0.00000  -0.07469  -0.07466  -0.12973
   D89        2.84790   0.00000   0.00000  -0.05718  -0.05696   2.79094
   D90       -1.32132   0.00000   0.00000  -0.04380  -0.04357  -1.36488
   D91        0.83083   0.00000   0.00000  -0.04598  -0.04576   0.78507
   D92       -1.67558   0.00000   0.00000  -0.14673  -0.14751  -1.82309
   D93        0.43839   0.00000   0.00000  -0.13335  -0.13411   0.30427
   D94        2.59053   0.00000   0.00000  -0.13553  -0.13630   2.45422
   D95        0.74366   0.00001   0.00000   0.00518   0.00572   0.74938
   D96        2.85763   0.00001   0.00000   0.01856   0.01912   2.87675
   D97       -1.27342   0.00000   0.00000   0.01638   0.01693  -1.25649
   D98        1.74228  -0.00001   0.00000   0.00878   0.00878   1.75106
   D99       -1.33268   0.00000   0.00000   0.00836   0.00836  -1.32431
   D100      -2.24584  -0.00001   0.00000   0.02380   0.02378  -2.22205
   D101       0.96240   0.00000   0.00000   0.02338   0.02336   0.98576
   D102      -0.09541   0.00000   0.00000   0.02534   0.02535  -0.07005
   D103       3.11283   0.00000   0.00000   0.02492   0.02493   3.13776
   D104       1.09146  -0.00001   0.00000  -0.00806  -0.00807   1.08339
   D105      -3.10750   0.00000   0.00000  -0.00741  -0.00742  -3.11492
   D106      -1.02912  -0.00001   0.00000  -0.00504  -0.00505  -1.03417
   D107      -3.10311   0.00000   0.00000   0.00566   0.00567  -3.09743
   D108      -1.01888   0.00000   0.00000   0.00631   0.00632  -1.01255
   D109       1.05950   0.00000   0.00000   0.00868   0.00869   1.06819
   D110      -1.06071   0.00000   0.00000  -0.00430  -0.00430  -1.06501
   D111       1.02352   0.00000   0.00000  -0.00365  -0.00365   1.01987
   D112       3.10190   0.00000   0.00000  -0.00128  -0.00129   3.10062
   D113      -3.09040   0.00000   0.00000  -0.00408  -0.00408  -3.09449
   D114       0.07301   0.00000   0.00000  -0.00177  -0.00177   0.07124
   D115      -0.01254   0.00000   0.00000  -0.00394  -0.00394  -0.01648
   D116      -3.13231   0.00000   0.00000  -0.00163  -0.00163  -3.13394
   D117       3.08252   0.00000   0.00000   0.00517   0.00517   3.08769
   D118      -0.05147   0.00000   0.00000   0.00219   0.00219  -0.04928
   D119       0.00870   0.00000   0.00000   0.00474   0.00474   0.01344
   D120      -3.12528   0.00000   0.00000   0.00176   0.00177  -3.12352
   D121       0.00408   0.00000   0.00000   0.00209   0.00209   0.00616
   D122      -3.12927   0.00000   0.00000   0.00087   0.00087  -3.12840
   D123       3.12373   0.00000   0.00000  -0.00024  -0.00024   3.12349
   D124      -0.00961   0.00000   0.00000  -0.00146  -0.00146  -0.01107
   D125       0.00360   0.00000   0.00000  -0.00372  -0.00371  -0.00011
   D126       3.13967   0.00000   0.00000  -0.00178  -0.00178   3.13789
   D127       3.13775   0.00000   0.00000  -0.00081  -0.00081   3.13694
   D128      -0.00937   0.00000   0.00000   0.00112   0.00113  -0.00824
   D129       0.00834   0.00000   0.00000  -0.00102  -0.00102   0.00732
   D130      -3.13792   0.00000   0.00000  -0.00023  -0.00022  -3.13814
   D131      -3.14156   0.00000   0.00000   0.00021   0.00021  -3.14135
   D132      -0.00463   0.00000   0.00000   0.00100   0.00100  -0.00363
   D133      -0.01217   0.00000   0.00000   0.00183   0.00183  -0.01034
   D134       3.13409   0.00000   0.00000   0.00103   0.00103   3.13512
   D135       3.13500   0.00000   0.00000  -0.00013  -0.00012   3.13487
   D136      -0.00193   0.00000   0.00000  -0.00092  -0.00092  -0.00285
         Item               Value     Threshold  Converged?
 Maximum Force            0.044267     0.000450     NO 
 RMS     Force            0.003140     0.000300     NO 
 Maximum Displacement     0.157309     0.001800     NO 
 RMS     Displacement     0.026948     0.001200     NO 
 Predicted change in Energy= 1.051096D-03
 GradGradGradGradGradGradGradGradGradGradGradGradGradGradGradGradGradGrad

                          Input orientation:                          
 ---------------------------------------------------------------------
 Center     Atomic      Atomic             Coordinates (Angstroms)
 Number     Number       Type             X           Y           Z
 ---------------------------------------------------------------------
      1          6           0        2.758461   -1.036056   -2.355631
      2          6           0        3.815635   -1.921334   -2.142078
      3          6           0        4.208982   -2.260304   -0.850583
      4          6           0        3.562988   -1.718668    0.262487
      5          6           0        2.515923   -0.833365    0.051627
      6          6           0        2.117566   -0.504536   -1.245666
      7         16           0        0.738027    0.593225   -1.448693
      8          6           0        1.140775    1.898870   -0.319067
      9          6           0        1.513167    1.550574    0.981010
     10         16           0        1.597031   -0.165415    1.413071
     11          6           0        1.748976    2.534579    1.930806
     12          6           0        1.609893    3.871196    1.551401
     13          6           0        1.254052    4.213154    0.249707
     14          6           0        1.012125    3.224827   -0.705216
     15          1           0        1.156084    5.256275   -0.029466
     16          1           0        0.718346    3.485430   -1.716376
     17          1           0        2.035046    2.271876    2.943626
     18          1           0        1.790013    4.649851    2.284278
     19          1           0        2.444819   -0.773807   -3.360678
     20          1           0        3.870711   -1.984628    1.268213
     21          1           0        4.330665   -2.347986   -2.995503
     22          1           0        5.031149   -2.951271   -0.700357
     23          6           0       -0.318079   -0.898482    0.857202
     24          1           0        0.053627   -1.911734    0.840242
     25          6           0       -0.653722   -0.345953   -0.544379
     26          1           0       -0.725874   -1.202876   -1.216184
     27          6           0       -1.094793   -0.442626    2.085687
     28          1           0       -2.151435   -0.416493    1.817925
     29          6           0       -0.880801   -1.346265    3.294337
     30          1           0        0.164417   -1.364355    3.622714
     31          1           0       -1.483050   -0.983746    4.131653
     32          1           0       -1.190890   -2.368388    3.062620
     33          1           0       -0.821582    0.589344    2.336417
     34          6           0       -1.873719    0.527080   -0.715083
     35          6           0       -2.792372    0.166474   -1.706896
     36          6           0       -2.079188    1.703921    0.012480
     37          6           0       -3.908215    0.959081   -1.953284
     38          1           0       -2.640793   -0.749683   -2.269169
     39          6           0       -3.195170    2.498074   -0.238173
     40          1           0       -1.375030    2.016469    0.775149
     41          6           0       -4.114238    2.124703   -1.216077
     42          1           0       -4.619466    0.661549   -2.716972
     43          1           0       -3.345200    3.407070    0.335495
     44          1           0       -4.987103    2.741335   -1.406623
     45         35           0       -2.151483   -2.822111    0.309997
 ---------------------------------------------------------------------
                    Distance matrix (angstroms):
                    1          2          3          4          5
     1  C    0.000000
     2  C    1.395327   0.000000
     3  C    2.422388   1.391971   0.000000
     4  C    2.822723   2.426280   1.396281   0.000000
     5  C    2.427921   2.772232   2.390938   1.387289   0.000000
     6  C    1.387546   2.386275   2.759137   2.416172   1.396347
     7  S    2.749408   4.034285   4.532978   4.031550   2.728925
     8  C    3.921517   5.007215   5.195685   4.392256   3.081161
     9  C    4.401657   5.206647   5.014473   3.925046   2.748169
    10  S    4.038571   4.543627   4.041656   2.757069   1.773147
    11  C    5.669395   6.380801   6.064541   4.915694   3.932247
    12  C    6.376930   7.215295   7.079554   6.059906   5.020269
    13  C    6.050227   7.065004   7.200549   6.365364   5.205661
    14  C    4.891695   6.033838   6.350408   5.646370   4.393533
    15  H    6.897252   7.940681   8.154348   7.384325   6.240148
    16  H    5.001455   6.245599   6.778466   6.252242   5.000910
    17  H    6.288710   6.827730   6.297831   5.044557   4.270529
    18  H    7.402444   8.177789   7.964232   6.912967   5.964673
    19  H    1.085019   2.163548   3.409183   3.907735   3.413565
    20  H    3.907574   3.411323   2.163266   1.084856   2.154284
    21  H    2.145326   1.084262   2.150158   3.405858   3.856471
    22  H    3.401925   2.148676   1.084418   2.145198   3.373036
    23  C    4.450429   5.208598   5.026467   4.011119   2.946992
    24  H    4.277446   4.800732   4.499707   3.561839   2.801374
    25  C    3.924266   5.000961   5.234920   4.507330   3.261816
    26  H    3.669708   4.690284   5.060100   4.565835   3.500447
    27  C    5.909740   6.646267   6.328954   5.162099   4.162613
    28  H    6.473755   7.317929   7.139711   6.063801   5.007776
    29  C    6.727748   7.207067   6.627346   5.392408   4.723978
    30  H    6.525140   6.846491   6.096853   4.792384   4.308618
    31  H    7.751001   8.265279   7.671474   6.401021   5.714982
    32  H    6.835929   7.235608   6.669592   5.555379   5.016258
    33  H    6.121597   6.918396   6.601821   5.371458   4.287576
    34  C    5.156732   6.356083   6.692318   5.962954   4.659143
    35  C    5.716527   6.943635   7.459321   6.915405   5.680675
    36  C    6.043035   7.248001   7.483384   6.603845   5.249228
    37  C    6.970440   8.245623   8.801664   8.240077   6.964344
    38  H    5.407534   6.563107   7.156381   6.770164   5.655512
    39  C    7.240126   8.503376   8.822623   7.981496   6.618085
    40  H    6.017096   7.138593   7.219071   6.212737   4.876941
    41  C    7.650031   8.950462   9.414768   8.711914   7.369957
    42  H    7.579329   8.840402   9.484836   9.027467   7.798313
    43  H    8.014874   9.263250   9.517960   8.602417   7.239795
    44  H    8.669663   9.988471  10.483012   9.786808   8.438031
    45  Br   5.865416   6.513875   6.489845   5.820225   5.080014
                    6          7          8          9         10
     6  C    0.000000
     7  S    1.774662   0.000000
     8  C    2.754827   1.772843   0.000000
     9  C    3.089799   2.724117   1.396490   0.000000
    10  S    2.730356   3.082713   2.733084   1.771533   0.000000
    11  C    4.411582   4.026399   2.415774   1.387799   2.753381
    12  C    5.218079   4.528334   2.758403   2.391650   4.039001
    13  C    5.023783   4.031716   2.385842   2.773315   4.543448
    14  C    3.927115   2.748311   1.387019   2.428482   4.040173
    15  H    5.965780   4.892138   3.369906   3.857563   5.627617
    16  H    4.254317   2.904633   2.155943   3.413400   4.888169
    17  H    5.026474   4.877765   3.403530   2.155109   2.911158
    18  H    6.255837   5.612304   3.842760   3.373524   4.897247
    19  H    2.157053   2.904755   4.253838   5.012083   4.886468
    20  H    3.403495   4.882685   5.005354   4.258891   2.915500
    21  H    3.370171   4.893914   5.947647   6.240971   5.627780
    22  H    3.843546   5.617326   6.229307   5.955653   4.901096
    23  C    3.241853   2.942398   3.367053   3.060501   2.124623
    24  H    3.254391   3.461567   4.128752   3.760007   2.399971
    25  C    2.863038   1.907041   2.882744   3.258686   2.988326
    26  H    2.928087   2.328743   3.729615   4.174021   3.658578
    27  C    4.628282   4.113886   4.032767   3.463324   2.788399
    28  H    5.255255   4.476529   4.557004   4.242533   3.778616
    29  C    5.505483   5.373878   5.260643   4.412963   3.327644
    30  H    5.315562   5.466289   5.209563   4.158670   2.893503
    31  H    6.489194   6.209693   5.916320   5.032559   4.188944
    32  H    5.742922   5.730952   5.923003   5.196469   3.917474
    33  H    4.760933   4.093831   3.552083   2.865684   2.696649
    34  C    4.156453   2.713628   3.335537   3.923680   4.129733
    35  C    4.976994   3.565459   4.516294   5.261011   5.395479
    36  C    4.906420   3.362346   3.242852   3.723785   4.355532
    37  C    6.241229   4.687860   5.389450   6.192845   6.550158
    38  H    4.873360   3.727333   5.011785   5.754149   5.644415
    39  C    6.185133   4.534738   4.377900   4.955058   5.725903
    40  H    4.757876   3.381731   2.745981   2.932766   3.741752
    41  C    6.763811   5.093526   5.335802   6.068319   6.691461
    42  H    6.993718   5.505990   6.360919   7.216275   7.509058
    43  H    6.902357   5.270085   4.777770   5.240896   6.192694
    44  H    7.812675   6.115003   6.280399   7.026536   7.729857
    45  Br   5.100590   4.806951   5.789849   5.744588   4.725057
                   11         12         13         14         15
    11  C    0.000000
    12  C    1.396366   0.000000
    13  C    2.426655   1.392108   0.000000
    14  C    2.822765   2.422280   1.395421   0.000000
    15  H    3.406144   2.150239   1.084268   2.145727   0.000000
    16  H    3.907461   3.409112   2.163804   1.084742   2.484587
    17  H    1.084736   2.162607   3.411115   3.907496   4.303311
    18  H    2.144994   1.084368   2.148822   3.401893   2.474475
    19  H    6.279285   6.811877   6.270772   5.009307   7.008545
    20  H    5.036271   6.283484   6.804172   6.261338   7.841164
    21  H    7.400884   8.170384   7.940120   6.878544   8.757861
    22  H    6.913048   7.957479   8.154635   7.368634   9.101101
    23  C    4.148645   5.191225   5.382330   4.605678   6.390648
    24  H    4.881930   6.030754   6.269291   5.448983   7.304256
    25  C    4.494103   5.224997   5.005560   3.943524   5.909779
    26  H    5.476951   6.233902   5.949985   4.783960   6.831596
    27  C    4.120044   5.119555   5.528488   5.067391   6.482113
    28  H    4.892318   5.709895   5.957372   5.443672   6.821498
    29  C    4.882202   6.038484   6.688386   6.361955   7.667471
    30  H    4.535974   5.812979   6.608561   6.364760   7.625914
    31  H    5.260070   6.308285   7.040526   6.879919   7.950962
    32  H    5.827770   7.004326   7.563525   7.094640   8.555979
    33  H    3.249035   4.159192   4.668470   4.422644   5.593640
    34  C    4.914743   5.334380   4.929596   3.950447   5.658185
    35  C    6.282089   6.612216   6.047930   4.983079   6.656587
    36  C    4.361743   4.546941   4.178877   3.519155   4.804993
    37  C    7.040750   7.156308   6.487770   5.558869   6.914772
    38  H    6.906247   7.349667   6.792960   5.620185   7.450106
    39  C    5.399110   5.308170   4.793236   4.295070   5.156030
    40  H    3.370963   3.598936   3.466062   3.057796   4.189306
    41  C    6.666944   6.593545   5.943794   5.267907   6.244283
    42  H    8.103526   8.205227   7.477520   6.506333   7.854373
    43  H    5.408963   5.123162   4.670145   4.483589   4.879991
    44  H    7.520368   7.317571   6.622816   6.059411   6.779397
    45  Br   6.821637   7.777493   7.816409   6.899603   8.735877
                   16         17         18         19         20
    16  H    0.000000
    17  H    4.992197   0.000000
    18  H    4.302276   2.479827   0.000000
    19  H    4.881140   7.013440   7.855594   0.000000
    20  H    6.983317   4.928945   7.026948   4.992584   0.000000
    21  H    6.979524   7.866782   9.126923   2.483508   4.303820
    22  H    7.814326   7.038218   8.785787   4.302065   2.481186
    23  C    5.188080   4.465594   6.104473   5.043775   4.346793
    24  H    6.008954   5.084569   6.939356   4.965925   3.841693
    25  C    4.235049   5.123346   6.239486   4.208985   5.142104
    26  H    4.931143   6.082811   7.268929   3.851785   5.283177
    27  C    5.759581   4.230895   5.856181   6.503955   5.263294
    28  H    5.995993   5.101093   6.435863   6.933336   6.247197
    29  C    7.142114   4.660054   6.641301   7.461681   5.204762
    30  H    7.234164   4.145188   6.372177   7.369989   4.434527
    31  H    7.682391   4.938369   6.772234   8.462107   6.153358
    32  H    7.794304   5.652687   7.664677   7.551148   5.383956
    33  H    5.213811   3.370451   4.828133   6.707045   5.457473
    34  C    4.058722   5.631066   6.278243   5.228886   6.575760
    35  C    4.831221   7.025954   7.551714   5.572009   7.607574
    36  C    3.740175   5.083414   5.367521   6.163114   7.112212
    37  C    5.276706   7.811882   8.003032   6.733848   8.919370
    38  H    5.433744   7.626698   8.337918   5.201483   7.512513
    39  C    4.298321   6.126187   5.987065   7.229434   8.502381
    40  H    3.570401   4.049215   4.385164   6.283466   6.615866
    41  C    5.045368   7.425528   7.313619   7.484778   9.317602
    42  H    6.121089   8.883583   9.055411   7.237315   9.745104
    43  H    4.552881   6.085889   5.631400   8.041501   9.055923
    44  H    5.762098   8.273791   7.949495   8.450326  10.389915
    45  Br   7.219915   7.100122   8.675447   6.228595   6.155191
                   21         22         23         24         25
    21  H    0.000000
    22  H    2.474334   0.000000
    23  C    6.209286   5.937522   0.000000
    24  H    5.761625   5.313173   1.079413   0.000000
    25  C    5.904258   6.255379   1.543494   2.206623   0.000000
    26  H    5.481409   6.038731   2.134920   2.310625   1.091258
    27  C    7.673623   7.182096   1.523241   2.242382   2.668546
    28  H    8.301650   8.022241   2.125205   2.837940   2.797964
    29  C    8.229515   7.313328   2.541022   2.686167   3.973403
    30  H    7.882002   6.700173   2.845679   2.837965   4.367053
    31  H    9.298215   8.345913   3.476558   3.749123   4.791643
    32  H    8.196881   7.294760   2.790392   2.587725   4.170040
    33  H    7.975145   7.484144   2.157595   3.043012   3.033470
    34  C    7.208378   7.731517   2.631411   3.475847   1.509874
    35  C    7.662942   8.481800   3.718986   4.348168   2.487539
    36  C    8.157949   8.528531   3.253854   4.278674   2.558130
    37  C    8.938796   9.837323   4.923257   5.633965   3.778870
    38  H    7.189115   8.134302   3.897607   4.275360   2.662020
    39  C    9.366182   9.878325   4.584113   5.582478   3.826383
    40  H    8.113030   8.239823   3.101745   4.180440   2.800442
    41  C    9.720478  10.472324   5.277211   6.155677   4.304706
    42  H    9.446678  10.500170   5.806061   6.411969   4.632747
    43  H   10.155547  10.567152   5.288990   6.332177   4.701427
    44  H   10.735294  11.544260   6.338214   7.218615   5.390084
    45  Br   7.291733   7.254495   2.713144   2.443861   3.017384
                   26         27         28         29         30
    26  H    0.000000
    27  C    3.408288   0.000000
    28  H    3.443318   1.090354   0.000000
    29  C    4.515458   1.524202   2.158421   0.000000
    30  H    4.922765   2.190353   3.085267   1.095736   0.000000
    31  H    5.405617   2.151635   2.474238   1.093263   1.765795
    32  H    4.459015   2.161525   2.506353   1.092970   1.777258
    33  H    3.980224   1.096572   1.746153   2.160487   2.538443
    34  C    2.135743   3.064534   2.717275   4.535500   5.152475
    35  C    2.527119   4.199579   3.629740   5.563705   6.284168
    36  C    3.433736   3.142433   2.785858   4.637926   5.242315
    37  C    3.917228   5.117950   4.381838   6.482082   7.285358
    38  H    2.231833   4.631325   4.129749   5.865671   6.554488
    39  C    4.555322   4.296466   3.716399   5.710856   6.411835
    40  H    3.840702   2.800570   2.758531   4.230669   4.680651
    41  C    4.749084   5.158475   4.417628   6.545729   7.341274
    42  H    4.570394   6.058717   5.274338   7.358313   8.196428
    43  H    5.524507   4.790372   4.271101   6.117369   6.774194
    44  H    5.809573   6.122410   5.330159   7.461181   8.287887
    45  Br   2.642633   3.151447   2.839163   3.563572   4.296806
                   31         32         33         34         35
    31  H    0.000000
    32  H    1.773534   0.000000
    33  H    2.476898   3.067888   0.000000
    34  C    5.091765   4.808433   3.228393   0.000000
    35  C    6.093109   5.633697   4.517876   1.399161   0.000000
    36  C    4.954444   5.164894   2.867845   1.398757   2.414256
    37  C    6.832457   6.604180   5.297692   2.420525   1.390698
    38  H    6.508893   5.757638   5.129712   2.152606   1.085574
    39  C    5.843783   6.212473   3.988192   2.420432   2.784915
    40  H    4.503230   4.949081   2.186446   2.165124   3.404686
    41  C    6.721891   6.858649   5.081251   2.797019   2.413068
    42  H    7.710237   7.371521   6.321856   3.400701   2.145606
    43  H    6.095710   6.740487   4.279242   3.400487   3.870199
    44  H    7.538376   7.777829   5.999414   3.882565   3.396604
    45  Br   4.293186   2.950515   4.184858   3.513548   3.661998
                   36         37         38         39         40
    36  C    0.000000
    37  C    2.786460   0.000000
    38  H    3.397278   2.150818   0.000000
    39  C    1.392452   2.412164   3.870426   0.000000
    40  H    1.084061   3.870329   4.303676   2.138147   0.000000
    41  C    2.414092   1.394487   3.397372   1.392977   3.388208
    42  H    3.871623   1.085183   2.471284   3.397924   4.955510
    43  H    2.146588   3.398256   4.955710   1.085301   2.451252
    44  H    3.397948   2.153895   4.293758   2.153015   4.281662
    45  Br   4.536376   4.744045   3.344620   5.449233   4.922510
                   41         42         43         44         45
    41  C    0.000000
    42  H    2.156099   0.000000
    43  H    2.154822   4.298743   0.000000
    44  H    1.085558   2.485494   2.484758   0.000000
    45  Br   5.536450   5.233484   6.342578   6.476068   0.000000
 Stoichiometry    C22H20BrS2(1+)
 Framework group  C1[X(C22H20BrS2)]
 Deg. of freedom   129
 Full point group                 C1      NOp   1
 Largest Abelian subgroup         C1      NOp   1
 Largest concise Abelian subgroup C1      NOp   1
                         Standard orientation:                         
 ---------------------------------------------------------------------
 Center     Atomic      Atomic             Coordinates (Angstroms)
 Number     Number       Type             X           Y           Z
 ---------------------------------------------------------------------
      1          6           0        2.731169   -1.119873   -2.361934
      2          6           0        3.761977   -2.035720   -2.148401
      3          6           0        4.146659   -2.384480   -0.856902
      4          6           0        3.518262   -1.822542    0.256177
      5          6           0        2.497562   -0.906964    0.045325
      6          6           0        2.107565   -0.568202   -1.251952
      7         16           0        0.760823    0.569574   -1.454876
      8          6           0        1.203300    1.864222   -0.327458
      9          6           0        1.566772    1.506771    0.972658
     10         16           0        1.600410   -0.210382    1.406921
     11          6           0        1.832668    2.484617    1.920867
     12          6           0        1.732688    3.824264    1.539832
     13          6           0        1.385573    4.174888    0.238088
     14          6           0        1.113426    3.192896   -0.715235
     15          1           0        1.318136    5.220084   -0.042369
     16          1           0        0.826284    3.460746   -1.726408
     17          1           0        2.112045    2.214898    2.933711
     18          1           0        1.936599    4.598212    2.271460
     19          1           0        2.424228   -0.849782   -3.366973
     20          1           0        3.819178   -2.096166    1.261907
     21          1           0        4.263172   -2.478516   -3.001841
     22          1           0        4.948230   -3.099240   -0.706688
     23          6           0       -0.336176   -0.887270    0.854216
     24          1           0        0.005412   -1.911083    0.838188
     25          6           0       -0.656999   -0.326893   -0.547721
     26          1           0       -0.755228   -1.182186   -1.218295
     27          6           0       -1.097634   -0.407062    2.082973
     28          1           0       -2.153358   -0.350070    1.816380
     29          6           0       -0.909009   -1.315052    3.292587
     30          1           0        0.135604   -1.363587    3.619796
     31          1           0       -1.499298   -0.933805    4.130103
     32          1           0       -1.249434   -2.327868    3.062591
     33          1           0       -0.793759    0.616711    2.332010
     34          6           0       -1.850871    0.581581   -0.718203
     35          6           0       -2.780944    0.246982   -1.708485
     36          6           0       -2.020623    1.764927    0.008018
     37          6           0       -3.873173    1.071890   -1.954663
     38          1           0       -2.657162   -0.673986   -2.269704
     39          6           0       -3.112950    2.591378   -0.242427
     40          1           0       -1.306641    2.057528    0.769465
     41          6           0       -4.043799    2.244050   -1.218782
     42          1           0       -4.593803    0.794506   -2.717141
     43          1           0       -3.235383    3.505158    0.330195
     44          1           0       -4.898289    2.885953   -1.409159
     45         35           0       -2.226255   -2.756601    0.311674
 ---------------------------------------------------------------------
 Rotational constants (GHZ):           0.1964528           0.1654657           0.1247116
 Standard basis: 6-31+G(d,p) (6D, 7F)
 There are   598 symmetry adapted cartesian basis functions of A   symmetry.
 There are   598 symmetry adapted basis functions of A   symmetry.
   598 basis functions,  1043 primitive gaussians,   598 cartesian basis functions
   109 alpha electrons      109 beta electrons
       nuclear repulsion energy      3110.2771187873 Hartrees.
 NAtoms=   45 NActive=   45 NUniq=   45 SFac= 1.00D+00 NAtFMM=   60 NAOKFM=F Big=F
 Integral buffers will be    131072 words long.
 Raffenetti 2 integral format.
 Two-electron integral symmetry is turned on.
 Nuclear repulsion after empirical dispersion term =     3110.2340565571 Hartrees.
 ------------------------------------------------------------------------------
 Polarizable Continuum Model (PCM)
 =================================
 Model                : PCM.
 Atomic radii         : SMD-Coulomb.
 Polarization charges : Total charges.
 Charge compensation  : None.
 Solution method      : Matrix inversion.
 Cavity type          : VdW (van der Waals Surface) (Alpha=1.000).
 Cavity algorithm     : GePol (No added spheres)
                        Default sphere list used, NSphG=   45.
                        Lebedev-Laikov grids with approx.  5.0 points / Ang**2.
                        Smoothing algorithm: York/Karplus (Gamma=1.0000).
                        Polarization charges: spherical gaussians, with
                                              point-specific exponents (IZeta= 3).
                        Self-potential: point-specific (ISelfS= 7).
                        Self-field    : sphere-specific E.n sum rule (ISelfD= 2).
 1st derivatives      : Analytical E(r).r(x)/FMM algorithm (CHGder, D1EAlg=3).
                        Cavity 1st derivative terms included.
 Solvent              : Dichloromethane, Eps=   8.930000 Eps(inf)=   2.028346
 ------------------------------------------------------------------------------
 ------------------------------------------------------------------------------
 Atomic radii for non-electrostatic terms: SMD-CDS.
 ------------------------------------------------------------------------------
 Nuclear repulsion after PCM non-electrostatic terms =     3110.2185092973 Hartrees.
 One-electron integrals computed using PRISM.
 NBasis=   598 RedAO= T EigKep=  1.26D-06  NBF=   598
 NBsUse=   594 1.00D-06 EigRej=  9.19D-07 NBFU=   594
 Initial guess from the checkpoint file:  "/home/osl/gaussian/scratch/Gau-1138775.chk"
 B after Tr=     0.000000    0.000000    0.000000
         Rot=    0.999871    0.001058   -0.000240    0.016043 Ang=   1.84 deg.
 ExpMin= 3.50D-02 ExpMax= 5.74D+05 ExpMxC= 5.74D+03 IAcc=3 IRadAn=         5 AccDes= 0.00D+00
 Harris functional with IExCor= 4639 and IRadAn=       5 diagonalized for initial guess.
 HarFok:  IExCor= 4639 AccDes= 0.00D+00 IRadAn=         5 IDoV= 1 UseB2=F ITyADJ=14
 ICtDFT=  3500011 ScaDFX=  1.000000  1.000000  1.000000  1.000000
 FoFCou: FMM=F IPFlag=           0 FMFlag=      100000 FMFlg1=           0
         NFxFlg=           0 DoJE=T BraDBF=F KetDBF=T FulRan=T
         wScrn=  0.000000 ICntrl=       500 IOpCl=  0 I1Cent=   200000004 NGrid=           0
         NMat0=    1 NMatS0=      1 NMatT0=    0 NMatD0=    1 NMtDS0=    0 NMtDT0=    0
 Petite list used in FoFCou.
 Requested convergence on RMS density matrix=1.00D-08 within 128 cycles.
 Requested convergence on MAX density matrix=1.00D-06.
 Requested convergence on             energy=1.00D-06.
 No special actions if energy rises.
 Inv3:  Mode=1 IEnd=    32511792.
 Iteration    1 A*A^-1 deviation from unit magnitude is 3.22D-15 for    731.
 Iteration    1 A*A^-1 deviation from orthogonality  is 2.22D-15 for   2157    281.
 Iteration    1 A^-1*A deviation from unit magnitude is 3.22D-15 for    731.
 Iteration    1 A^-1*A deviation from orthogonality  is 2.04D-15 for   2020   1664.
 Error on total polarization charges =  0.05099
 SCF Done:  E(RwB97XD) =  -4218.04539044     A.U. after   17 cycles
            NFock= 17  Conv=0.94D-08     -V/T= 2.0064
 SMD-CDS (non-electrostatic) energy       (kcal/mol) =      -9.76
 (included in total energy above)
 D1PCM: PCM CHGder 1st derivatives, ID1Alg=3 FixD1E=F DoIter=F DoCFld=F I1PDM=0.
 Calling FoFJK, ICntrl=      2127 FMM=F ISym2X=0 I1Cent= 0 IOpClX= 0 NMat=1 NMatS=1 NMatT=0.
 ***** Axes restored to original set *****
 -------------------------------------------------------------------
 Center     Atomic                   Forces (Hartrees/Bohr)
 Number     Number              X              Y              Z
 -------------------------------------------------------------------
      1        6           0.000091025    0.000032448   -0.000053174
      2        6          -0.000001764   -0.000116459   -0.000059823
      3        6           0.000046901    0.000075585   -0.000004381
      4        6           0.000034205   -0.000056318    0.000014734
      5        6           0.000053783   -0.000116645    0.000020186
      6        6           0.000079434    0.000186144   -0.000003594
      7       16          -0.000360063   -0.000320356   -0.000128908
      8        6           0.000227404   -0.000150274   -0.000067880
      9        6          -0.000445732    0.000269267   -0.000036384
     10       16           0.000771843   -0.000501954    0.000300067
     11        6          -0.000024506    0.000019669    0.000058576
     12        6          -0.000002233    0.000072246    0.000000251
     13        6          -0.000055812   -0.000009648   -0.000015157
     14        6           0.000049176    0.000007890    0.000019740
     15        1          -0.000001482   -0.000012828   -0.000024824
     16        1           0.000019331    0.000022823    0.000051888
     17        1          -0.000022433    0.000061105   -0.000010002
     18        1           0.000012406   -0.000000110   -0.000036601
     19        1           0.000042885   -0.000091733   -0.000012133
     20        1          -0.000037627    0.000021474    0.000021554
     21        1          -0.000009213   -0.000026425    0.000039413
     22        1           0.000016800   -0.000001924    0.000016089
     23        6           0.013516282    0.015997291    0.003900043
     24        1          -0.000537809   -0.002640143    0.000101430
     25        6          -0.001065546   -0.000636566   -0.000660283
     26        1          -0.000577026   -0.000291074    0.000379868
     27        6          -0.001041185   -0.000960003    0.000167396
     28        1           0.000025575   -0.000685066    0.000025333
     29        6           0.000092298    0.000099967    0.000013034
     30        1          -0.000016201   -0.000026883    0.000017782
     31        1           0.000018820   -0.000015161    0.000005060
     32        1          -0.000038005   -0.000017033    0.000026505
     33        1          -0.000393592    0.000009193   -0.000072424
     34        6           0.000200652    0.000234979   -0.000286067
     35        6          -0.000034764    0.000100240    0.000080284
     36        6          -0.000131948    0.000081585   -0.000006346
     37        6           0.000017279   -0.000039014   -0.000014561
     38        1          -0.000157177   -0.000071823    0.000172648
     39        6          -0.000003398    0.000036449   -0.000059447
     40        1          -0.000253270   -0.000020877   -0.000015055
     41        6          -0.000039541   -0.000046707   -0.000019258
     42        1          -0.000007191    0.000001763   -0.000003634
     43        1           0.000032105    0.000007773   -0.000017563
     44        1           0.000016414    0.000012005   -0.000001595
     45       35          -0.010107100   -0.010494872   -0.003822787
 -------------------------------------------------------------------
 Cartesian Forces:  Max     0.015997291 RMS     0.002269369

 GradGradGradGradGradGradGradGradGradGradGradGradGradGradGradGradGradGrad
 Berny optimization.
 FormGI is forming the generalized inverse of G from B-inverse, IUseBI=4.
 Internal  Forces:  Max     0.026960860 RMS     0.001936199
 Search for a saddle point.
 Step number   2 out of a maximum of  270
 All quantities printed in internal units (Hartrees-Bohrs-Radians)
 Swapping is turned off.
 Update second derivatives using D2CorX and points    1    2
 ITU=  0  0
     Eigenvalues ---   -0.00760   0.00208   0.00453   0.00733   0.01036
     Eigenvalues ---    0.01269   0.01315   0.01380   0.01516   0.01603
     Eigenvalues ---    0.01715   0.01800   0.01805   0.01812   0.01865
     Eigenvalues ---    0.01914   0.02074   0.02175   0.02320   0.02340
     Eigenvalues ---    0.02370   0.02411   0.02563   0.02643   0.02664
     Eigenvalues ---    0.02717   0.02764   0.02807   0.02854   0.02929
     Eigenvalues ---    0.02958   0.02993   0.03035   0.03140   0.03282
     Eigenvalues ---    0.03815   0.04141   0.04405   0.04536   0.04671
     Eigenvalues ---    0.04776   0.06102   0.06837   0.07102   0.07824
     Eigenvalues ---    0.08090   0.09465   0.09854   0.10796   0.10969
     Eigenvalues ---    0.11008   0.11168   0.11224   0.11542   0.11678
     Eigenvalues ---    0.11854   0.12088   0.12286   0.12316   0.12370
     Eigenvalues ---    0.12441   0.12476   0.12601   0.12714   0.13543
     Eigenvalues ---    0.14396   0.14493   0.15308   0.15718   0.16322
     Eigenvalues ---    0.16484   0.17725   0.18244   0.18412   0.19126
     Eigenvalues ---    0.19265   0.19363   0.19570   0.19710   0.20474
     Eigenvalues ---    0.21126   0.22114   0.22484   0.22839   0.23525
     Eigenvalues ---    0.25610   0.27064   0.28006   0.28850   0.29225
     Eigenvalues ---    0.30897   0.32550   0.33032   0.33821   0.34282
     Eigenvalues ---    0.34777   0.34987   0.35100   0.35621   0.35848
     Eigenvalues ---    0.36464   0.36648   0.36706   0.36759   0.36802
     Eigenvalues ---    0.36895   0.36967   0.37058   0.37071   0.37198
     Eigenvalues ---    0.37217   0.37289   0.37394   0.40600   0.41109
     Eigenvalues ---    0.42700   0.43028   0.43179   0.46895   0.47550
     Eigenvalues ---    0.48204   0.48294   0.48448   0.48636   0.50113
     Eigenvalues ---    0.52067   0.52222   0.52412   0.54403
 Eigenvectors required to have negative eigenvalues:
                          R19       D92       D94       D93       A49
   1                    0.54477  -0.26860  -0.25747  -0.25245  -0.25149
                          D83       D85       D84       D87       D78
   1                    0.22358   0.21516   0.19519  -0.17289  -0.17207
 RFO step:  Lambda0=6.178133550D-03 Lambda=-5.11131725D-03.
 Linear search not attempted -- option 19 set.
 Maximum step size (   0.300) exceeded in Quadratic search.
    -- Step size scaled by   0.611
 Iteration  1 RMS(Cart)=  0.04789317 RMS(Int)=  0.00176482
 Iteration  2 RMS(Cart)=  0.00385808 RMS(Int)=  0.00039743
 Iteration  3 RMS(Cart)=  0.00000538 RMS(Int)=  0.00039742
 Iteration  4 RMS(Cart)=  0.00000000 RMS(Int)=  0.00039742
 Variable       Old X    -DE/DX   Delta X   Delta X   Delta X     New X
                                 (Linear)    (Quad)   (Total)
    R1        2.63679   0.00007   0.00000  -0.00134  -0.00135   2.63544
    R2        2.62208   0.00023   0.00000   0.00242   0.00239   2.62448
    R3        2.05039  -0.00002   0.00000  -0.00019  -0.00019   2.05020
    R4        2.63044  -0.00002   0.00000   0.00073   0.00074   2.63119
    R5        2.04896  -0.00002   0.00000  -0.00022  -0.00022   2.04874
    R6        2.63859  -0.00001   0.00000  -0.00129  -0.00126   2.63733
    R7        2.04925   0.00002   0.00000   0.00021   0.00021   2.04946
    R8        2.62160   0.00003   0.00000   0.00178   0.00178   2.62338
    R9        2.05008   0.00000   0.00000  -0.00004  -0.00004   2.05004
   R10        2.63871   0.00015   0.00000   0.00131   0.00170   2.64042
   R11        3.35076   0.00007   0.00000  -0.00214  -0.00179   3.34898
   R12        3.35363   0.00026   0.00000  -0.00026  -0.00023   3.35339
   R13        3.35019   0.00016   0.00000  -0.00412  -0.00408   3.34611
   R14        3.60378  -0.00015   0.00000  -0.00124  -0.00120   3.60259
   R15        2.63898   0.00023   0.00000   0.00008  -0.00005   2.63893
   R16        2.62109   0.00000   0.00000   0.00209   0.00211   2.62320
   R17        3.34771   0.00036   0.00000  -0.00383  -0.00403   3.34368
   R18        2.62256   0.00011   0.00000   0.00223   0.00224   2.62480
   R19        4.01496   0.00018   0.00000   0.22607   0.22581   4.24077
   R20        2.63875   0.00003   0.00000  -0.00103  -0.00105   2.63770
   R21        2.04985  -0.00002   0.00000   0.00013   0.00013   2.04999
   R22        2.63070  -0.00003   0.00000   0.00059   0.00057   2.63127
   R23        2.04916  -0.00002   0.00000   0.00008   0.00008   2.04924
   R24        2.63696  -0.00005   0.00000  -0.00195  -0.00196   2.63501
   R25        2.04897  -0.00001   0.00000  -0.00009  -0.00009   2.04888
   R26        2.04987  -0.00005   0.00000  -0.00038  -0.00038   2.04949
   R27        2.03979   0.00871   0.00000  -0.00419  -0.00419   2.03561
   R28        2.91678   0.00035   0.00000  -0.01438  -0.01456   2.90222
   R29        2.87851   0.00036   0.00000  -0.01458  -0.01458   2.86393
   R30        4.61823   0.01387   0.00000   0.13794   0.13794   4.75617
   R31        2.06218   0.00003   0.00000  -0.00056  -0.00056   2.06162
   R32        2.85325   0.00054   0.00000   0.00123   0.00123   2.85448
   R33        2.06047  -0.00005   0.00000   0.00214   0.00214   2.06261
   R34        2.88032   0.00003   0.00000  -0.00154  -0.00154   2.87878
   R35        2.07222  -0.00011   0.00000  -0.00091  -0.00091   2.07131
   R36        2.07064  -0.00001   0.00000   0.00001   0.00001   2.07065
   R37        2.06597  -0.00001   0.00000  -0.00028  -0.00028   2.06569
   R38        2.06541   0.00002   0.00000   0.00032   0.00032   2.06573
   R39        2.64403   0.00003   0.00000  -0.00008  -0.00008   2.64395
   R40        2.64327   0.00019   0.00000   0.00095   0.00095   2.64421
   R41        2.62804   0.00003   0.00000   0.00056   0.00056   2.62860
   R42        2.05144  -0.00006   0.00000  -0.00026  -0.00026   2.05118
   R43        2.63135  -0.00001   0.00000  -0.00053  -0.00053   2.63082
   R44        2.04858  -0.00017   0.00000  -0.00010  -0.00010   2.04848
   R45        2.63520  -0.00007   0.00000  -0.00057  -0.00056   2.63464
   R46        2.05070   0.00000   0.00000  -0.00005  -0.00005   2.05064
   R47        2.63235  -0.00009   0.00000   0.00023   0.00023   2.63258
   R48        2.05092   0.00001   0.00000  -0.00004  -0.00004   2.05088
   R49        2.05141   0.00000   0.00000  -0.00004  -0.00004   2.05136
    A1        2.06072   0.00005   0.00000   0.00123   0.00120   2.06192
    A2        2.11079  -0.00011   0.00000  -0.00146  -0.00145   2.10934
    A3        2.11167   0.00006   0.00000   0.00021   0.00022   2.11189
    A4        2.10668   0.00001   0.00000  -0.00141  -0.00139   2.10529
    A5        2.08183   0.00002   0.00000   0.00125   0.00124   2.08307
    A6        2.09467  -0.00003   0.00000   0.00016   0.00015   2.09481
    A7        2.11113   0.00001   0.00000   0.00005   0.00010   2.11123
    A8        2.09202   0.00000   0.00000  -0.00009  -0.00012   2.09190
    A9        2.08002  -0.00001   0.00000   0.00005   0.00002   2.08005
   A10        2.06641   0.00005   0.00000   0.00329   0.00333   2.06975
   A11        2.10911   0.00002   0.00000  -0.00019  -0.00021   2.10890
   A12        2.10766  -0.00007   0.00000  -0.00310  -0.00312   2.10454
   A13        2.10228   0.00005   0.00000  -0.00420  -0.00436   2.09792
   A14        2.11160  -0.00015   0.00000  -0.00238  -0.00251   2.10909
   A15        2.06780   0.00010   0.00000   0.00528   0.00529   2.07309
   A16        2.11908  -0.00015   0.00000   0.00100   0.00107   2.12015
   A17        2.09959   0.00010   0.00000  -0.00449  -0.00437   2.09521
   A18        2.06431   0.00005   0.00000   0.00332   0.00311   2.06742
   A19        1.77835  -0.00011   0.00000   0.00788   0.00768   1.78603
   A20        1.78076   0.00015   0.00000   0.00581   0.00519   1.78595
   A21        1.79911  -0.00008   0.00000   0.01199   0.01240   1.81151
   A22        2.06019   0.00018   0.00000   0.00488   0.00504   2.06522
   A23        2.10085  -0.00008   0.00000  -0.00603  -0.00614   2.09471
   A24        2.12039  -0.00010   0.00000   0.00103   0.00098   2.12138
   A25        2.07289  -0.00009   0.00000   0.00514   0.00509   2.07798
   A26        2.10088  -0.00002   0.00000  -0.00397  -0.00391   2.09697
   A27        2.10813   0.00011   0.00000  -0.00129  -0.00129   2.10684
   A28        1.77436   0.00003   0.00000   0.00534   0.00516   1.77952
   A29        1.70749  -0.00010   0.00000  -0.03813  -0.03844   1.66904
   A30        1.80055  -0.00031   0.00000  -0.00682  -0.00700   1.79355
   A31        2.06669   0.00000   0.00000   0.00281   0.00281   2.06950
   A32        2.10844   0.00005   0.00000  -0.00141  -0.00142   2.10702
   A33        2.10805  -0.00005   0.00000  -0.00140  -0.00141   2.10665
   A34        2.11140   0.00000   0.00000   0.00012   0.00009   2.11149
   A35        2.07964   0.00001   0.00000   0.00016   0.00017   2.07981
   A36        2.09212  -0.00001   0.00000  -0.00031  -0.00030   2.09183
   A37        2.10624   0.00003   0.00000  -0.00160  -0.00161   2.10462
   A38        2.09459   0.00000   0.00000   0.00105   0.00105   2.09564
   A39        2.08234  -0.00003   0.00000   0.00055   0.00056   2.08290
   A40        2.06064   0.00008   0.00000   0.00152   0.00155   2.06219
   A41        2.11099   0.00000   0.00000  -0.00011  -0.00012   2.11087
   A42        2.11146  -0.00008   0.00000  -0.00144  -0.00145   2.11001
   A43        1.58839   0.00009   0.00000  -0.07646  -0.07560   1.51279
   A44        1.88607   0.00034   0.00000  -0.02806  -0.02805   1.85802
   A45        1.71668   0.00065   0.00000  -0.02644  -0.02527   1.69141
   A46        1.97866  -0.00038   0.00000   0.02824   0.02455   2.00320
   A47        2.05917  -0.00028   0.00000   0.02661   0.02304   2.08221
   A48        2.11102   0.00003   0.00000   0.01543   0.01314   2.12416
   A49        1.61318   0.02696   0.00000  -0.08059  -0.08059   1.53260
   A50        2.03554  -0.00026   0.00000   0.01133   0.01062   2.04616
   A51        1.71434   0.00024   0.00000  -0.01018  -0.00985   1.70449
   A52        1.82483  -0.00001   0.00000   0.00821   0.00825   1.83309
   A53        1.86742  -0.00030   0.00000  -0.00589  -0.00618   1.86125
   A54        2.07757   0.00042   0.00000  -0.00465  -0.00410   2.07347
   A55        1.90819  -0.00012   0.00000  -0.00051  -0.00061   1.90758
   A56        1.87891  -0.00015   0.00000   0.00022   0.00022   1.87913
   A57        1.97199   0.00003   0.00000   0.00241   0.00240   1.97439
   A58        1.91665   0.00019   0.00000   0.00070   0.00069   1.91734
   A59        1.92303  -0.00009   0.00000  -0.00034  -0.00034   1.92269
   A60        1.84943   0.00008   0.00000  -0.00583  -0.00583   1.84360
   A61        1.91946  -0.00006   0.00000   0.00226   0.00225   1.92171
   A62        1.96206   0.00005   0.00000  -0.00259  -0.00259   1.95947
   A63        1.91070   0.00001   0.00000   0.00072   0.00072   1.91142
   A64        1.92462   0.00001   0.00000   0.00161   0.00161   1.92623
   A65        1.87698  -0.00003   0.00000   0.00137   0.00137   1.87836
   A66        1.89518  -0.00002   0.00000  -0.00084  -0.00084   1.89434
   A67        1.89250  -0.00003   0.00000  -0.00023  -0.00023   1.89227
   A68        2.05064  -0.00001   0.00000   0.00122   0.00123   2.05187
   A69        2.14881   0.00031   0.00000   0.00028   0.00028   2.14910
   A70        2.08186  -0.00030   0.00000  -0.00131  -0.00132   2.08054
   A71        2.10077   0.00016   0.00000   0.00071   0.00070   2.10147
   A72        2.08632  -0.00004   0.00000   0.00090   0.00090   2.08722
   A73        2.09585  -0.00012   0.00000  -0.00162  -0.00162   2.09423
   A74        2.09895   0.00014   0.00000   0.00083   0.00082   2.09977
   A75        2.10958   0.00005   0.00000   0.00048   0.00049   2.11007
   A76        2.07464  -0.00020   0.00000  -0.00132  -0.00131   2.07333
   A77        2.09587   0.00003   0.00000   0.00015   0.00014   2.09601
   A78        2.08783   0.00001   0.00000  -0.00004  -0.00004   2.08779
   A79        2.09947  -0.00004   0.00000  -0.00009  -0.00009   2.09937
   A80        2.09704   0.00003   0.00000   0.00010   0.00010   2.09714
   A81        2.08670  -0.00004   0.00000  -0.00054  -0.00054   2.08616
   A82        2.09944   0.00001   0.00000   0.00044   0.00044   2.09988
   A83        2.09174  -0.00006   0.00000  -0.00033  -0.00033   2.09141
   A84        2.09533   0.00006   0.00000   0.00053   0.00054   2.09586
   A85        2.09611   0.00000   0.00000  -0.00020  -0.00020   2.09591
    D1        0.00290  -0.00004   0.00000  -0.00228  -0.00230   0.00060
    D2       -3.14107  -0.00005   0.00000  -0.00446  -0.00448   3.13763
    D3       -3.13513   0.00004   0.00000   0.00200   0.00202  -3.13311
    D4        0.00408   0.00003   0.00000  -0.00018  -0.00017   0.00392
    D5        0.00633   0.00003   0.00000   0.00451   0.00457   0.01089
    D6       -3.11298   0.00011   0.00000   0.01334   0.01339  -3.09960
    D7       -3.13883  -0.00005   0.00000   0.00022   0.00024  -3.13859
    D8        0.02505   0.00003   0.00000   0.00906   0.00906   0.03411
    D9       -0.00674   0.00004   0.00000  -0.00030  -0.00032  -0.00706
   D10        3.13946   0.00000   0.00000  -0.00061  -0.00060   3.13886
   D11        3.13725   0.00004   0.00000   0.00190   0.00188   3.13913
   D12        0.00027   0.00001   0.00000   0.00158   0.00159   0.00186
   D13        0.00125  -0.00001   0.00000   0.00073   0.00076   0.00200
   D14        3.14094  -0.00004   0.00000  -0.00030  -0.00024   3.14070
   D15        3.13826   0.00002   0.00000   0.00104   0.00104   3.13930
   D16       -0.00523   0.00000   0.00000   0.00001   0.00004  -0.00519
   D17        0.00790   0.00000   0.00000   0.00143   0.00143   0.00933
   D18        3.08965  -0.00005   0.00000  -0.02411  -0.02395   3.06570
   D19       -3.13179   0.00002   0.00000   0.00246   0.00243  -3.12937
   D20       -0.05004  -0.00002   0.00000  -0.02308  -0.02295  -0.07300
   D21       -0.01192   0.00000   0.00000  -0.00413  -0.00418  -0.01610
   D22        3.10783  -0.00009   0.00000  -0.01289  -0.01295   3.09487
   D23       -3.09515   0.00005   0.00000   0.02102   0.02094  -3.07421
   D24        0.02459  -0.00004   0.00000   0.01226   0.01217   0.03676
   D25        2.34478   0.00016   0.00000   0.03372   0.03380   2.37858
   D26       -2.10136  -0.00018   0.00000   0.01810   0.01794  -2.08342
   D27       -0.85550   0.00011   0.00000   0.00836   0.00845  -0.84705
   D28        0.98155  -0.00023   0.00000  -0.00725  -0.00741   0.97415
   D29       -2.33223  -0.00015   0.00000  -0.03273  -0.03274  -2.36497
   D30        2.09493  -0.00008   0.00000  -0.04932  -0.04966   2.04527
   D31        0.83096  -0.00006   0.00000  -0.02414  -0.02417   0.80679
   D32       -1.02506   0.00001   0.00000  -0.04074  -0.04109  -1.06615
   D33       -0.85778  -0.00001   0.00000   0.01390   0.01389  -0.84389
   D34        2.34640   0.00001   0.00000   0.01590   0.01596   2.36237
   D35        0.98392   0.00010   0.00000   0.02584   0.02542   1.00934
   D36       -2.09508   0.00012   0.00000   0.02785   0.02749  -2.06759
   D37        0.83352  -0.00017   0.00000  -0.02799  -0.02888   0.80464
   D38       -1.15190   0.00014   0.00000  -0.01909  -0.01949  -1.17138
   D39       -3.11582   0.00019   0.00000  -0.01725  -0.01760  -3.13343
   D40       -1.00634  -0.00008   0.00000  -0.04155  -0.04231  -1.04865
   D41       -2.99176   0.00023   0.00000  -0.03266  -0.03292  -3.02467
   D42        1.32750   0.00028   0.00000  -0.03081  -0.03103   1.29647
   D43        0.02396   0.00019   0.00000   0.00508   0.00502   0.02898
   D44       -3.06382   0.00004   0.00000   0.00749   0.00755  -3.05627
   D45        3.10223   0.00017   0.00000   0.00278   0.00265   3.10488
   D46        0.01444   0.00002   0.00000   0.00519   0.00518   0.01962
   D47        3.06646  -0.00002   0.00000  -0.00520  -0.00522   3.06123
   D48       -0.06034  -0.00002   0.00000  -0.00371  -0.00374  -0.06409
   D49       -0.01035  -0.00002   0.00000  -0.00325  -0.00322  -0.01357
   D50       -3.13715  -0.00001   0.00000  -0.00176  -0.00174  -3.13889
   D51        0.82907  -0.00022   0.00000  -0.01791  -0.01791   0.81116
   D52       -0.93408  -0.00004   0.00000   0.02270   0.02309  -0.91099
   D53       -2.36656  -0.00007   0.00000  -0.02042  -0.02053  -2.38709
   D54        2.15347   0.00011   0.00000   0.02020   0.02046   2.17394
   D55       -0.00450  -0.00001   0.00000  -0.00282  -0.00284  -0.00734
   D56        3.13768   0.00004   0.00000   0.00241   0.00238   3.14006
   D57       -3.09119  -0.00016   0.00000  -0.00056  -0.00047  -3.09166
   D58        0.05099  -0.00011   0.00000   0.00467   0.00475   0.05574
   D59        0.98632  -0.00025   0.00000  -0.03986  -0.03984   0.94648
   D60       -1.02125   0.00006   0.00000  -0.03699  -0.03711  -1.05836
   D61        3.05422  -0.00045   0.00000  -0.02899  -0.02855   3.02568
   D62        2.80128  -0.00031   0.00000  -0.04614  -0.04594   2.75533
   D63        0.79371   0.00000   0.00000  -0.04326  -0.04322   0.75050
   D64       -1.41401  -0.00052   0.00000  -0.03526  -0.03465  -1.44865
   D65       -0.00905   0.00000   0.00000  -0.00132  -0.00129  -0.01034
   D66        3.14024   0.00003   0.00000   0.00278   0.00278  -3.14017
   D67        3.13196  -0.00005   0.00000  -0.00655  -0.00651   3.12545
   D68       -0.00194  -0.00001   0.00000  -0.00246  -0.00244  -0.00438
   D69        0.01313   0.00000   0.00000   0.00324   0.00323   0.01637
   D70       -3.13534   0.00002   0.00000   0.00295   0.00293  -3.13241
   D71       -3.13621  -0.00003   0.00000  -0.00088  -0.00086  -3.13707
   D72       -0.00150  -0.00001   0.00000  -0.00117  -0.00116  -0.00266
   D73       -0.00331   0.00001   0.00000  -0.00095  -0.00098  -0.00429
   D74        3.12349   0.00000   0.00000  -0.00243  -0.00245   3.12104
   D75       -3.13807  -0.00001   0.00000  -0.00067  -0.00068  -3.13875
   D76       -0.01127  -0.00001   0.00000  -0.00215  -0.00215  -0.01342
   D77        3.09535   0.00136   0.00000   0.00865   0.00893   3.10427
   D78       -1.26434   0.00171   0.00000  -0.05300  -0.05401  -1.31834
   D79        1.34968   0.00061   0.00000   0.07726   0.07799   1.42766
   D80        0.13040   0.00009   0.00000   0.04631   0.04589   0.17629
   D81        2.02753   0.00006   0.00000   0.03572   0.03509   2.06263
   D82       -2.08373  -0.00006   0.00000   0.02634   0.02584  -2.05789
   D83       -1.60219  -0.00003   0.00000   0.13753   0.13787  -1.46432
   D84        0.29494  -0.00006   0.00000   0.12694   0.12707   0.42201
   D85        2.46687  -0.00018   0.00000   0.11755   0.11782   2.58468
   D86        2.08440   0.00122   0.00000  -0.00096  -0.00107   2.08333
   D87       -2.30165   0.00119   0.00000  -0.01155  -0.01187  -2.31352
   D88       -0.12973   0.00107   0.00000  -0.02094  -0.02112  -0.15085
   D89        2.79094   0.00050   0.00000  -0.01647  -0.01647   2.77447
   D90       -1.36488   0.00031   0.00000  -0.01522  -0.01521  -1.38009
   D91        0.78507   0.00038   0.00000  -0.01006  -0.01006   0.77501
   D92       -1.82309   0.00090   0.00000  -0.11358  -0.11377  -1.93687
   D93        0.30427   0.00071   0.00000  -0.11232  -0.11252   0.19176
   D94        2.45422   0.00079   0.00000  -0.10717  -0.10736   2.34686
   D95        0.74938  -0.00043   0.00000   0.03132   0.03151   0.78089
   D96        2.87675  -0.00062   0.00000   0.03258   0.03277   2.90952
   D97       -1.25649  -0.00054   0.00000   0.03773   0.03792  -1.21856
   D98        1.75106   0.00020   0.00000   0.01207   0.01230   1.76336
   D99       -1.32431   0.00018   0.00000   0.00874   0.00897  -1.31535
   D100      -2.22205   0.00018   0.00000   0.03239   0.03226  -2.18979
   D101       0.98576   0.00016   0.00000   0.02905   0.02893   1.01469
   D102      -0.07005  -0.00002   0.00000   0.02012   0.02001  -0.05004
   D103       3.13776  -0.00003   0.00000   0.01678   0.01668  -3.12874
   D104       1.08339   0.00014   0.00000   0.00003   0.00003   1.08342
   D105      -3.11492   0.00015   0.00000   0.00058   0.00058  -3.11434
   D106      -1.03417   0.00012   0.00000   0.00173   0.00173  -1.03244
   D107      -3.09743  -0.00009   0.00000   0.00169   0.00169  -3.09574
   D108      -1.01255  -0.00009   0.00000   0.00225   0.00225  -1.01031
   D109       1.06819  -0.00011   0.00000   0.00339   0.00339   1.07159
   D110      -1.06501  -0.00008   0.00000  -0.00427  -0.00427  -1.06928
   D111       1.01987  -0.00007   0.00000  -0.00372  -0.00372   1.01615
   D112       3.10062  -0.00009   0.00000  -0.00257  -0.00257   3.09805
   D113      -3.09449   0.00005   0.00000   0.00603   0.00603  -3.08846
   D114       0.07124   0.00012   0.00000   0.00665   0.00665   0.07789
   D115      -0.01648   0.00009   0.00000   0.00928   0.00928  -0.00720
   D116      -3.13394   0.00016   0.00000   0.00991   0.00991  -3.12403
   D117       3.08769  -0.00010   0.00000  -0.00827  -0.00827   3.07942
   D118      -0.04928  -0.00007   0.00000  -0.00611  -0.00611  -0.05539
   D119       0.01344  -0.00012   0.00000  -0.01175  -0.01175   0.00170
   D120      -3.12352  -0.00009   0.00000  -0.00959  -0.00959  -3.13310
   D121       0.00616  -0.00001   0.00000  -0.00067  -0.00067   0.00549
   D122      -3.12840  -0.00001   0.00000  -0.00323  -0.00323  -3.13162
   D123       3.12349  -0.00007   0.00000  -0.00126  -0.00126   3.12222
   D124      -0.01107  -0.00007   0.00000  -0.00382  -0.00382  -0.01489
   D125      -0.00011   0.00006   0.00000   0.00562   0.00562   0.00551
   D126       3.13789   0.00006   0.00000   0.00602   0.00603  -3.13927
   D127       3.13694   0.00004   0.00000   0.00351   0.00351   3.14046
   D128      -0.00824   0.00003   0.00000   0.00392   0.00392  -0.00432
   D129       0.00732  -0.00005   0.00000  -0.00555  -0.00555   0.00177
   D130      -3.13814  -0.00002   0.00000  -0.00465  -0.00465   3.14040
   D131      -3.14135  -0.00005   0.00000  -0.00298  -0.00298   3.13885
   D132      -0.00363  -0.00002   0.00000  -0.00208  -0.00208  -0.00570
   D133      -0.01034   0.00002   0.00000   0.00308   0.00308  -0.00726
   D134       3.13512   0.00000   0.00000   0.00218   0.00218   3.13730
   D135       3.13487   0.00002   0.00000   0.00267   0.00268   3.13755
   D136      -0.00285   0.00000   0.00000   0.00177   0.00177  -0.00108
         Item               Value     Threshold  Converged?
 Maximum Force            0.026961     0.000450     NO 
 RMS     Force            0.001936     0.000300     NO 
 Maximum Displacement     0.185970     0.001800     NO 
 RMS     Displacement     0.049309     0.001200     NO 
 Predicted change in Energy= 8.270735D-04
 GradGradGradGradGradGradGradGradGradGradGradGradGradGradGradGradGradGrad

                          Input orientation:                          
 ---------------------------------------------------------------------
 Center     Atomic      Atomic             Coordinates (Angstroms)
 Number     Number       Type             X           Y           Z
 ---------------------------------------------------------------------
      1          6           0        2.742141   -1.075847   -2.324822
      2          6           0        3.787943   -1.972543   -2.107607
      3          6           0        4.200317   -2.281377   -0.814066
      4          6           0        3.585486   -1.697248    0.294316
      5          6           0        2.547981   -0.799606    0.082152
      6          6           0        2.129306   -0.503684   -1.217634
      7         16           0        0.752125    0.594506   -1.432893
      8          6           0        1.144554    1.915626   -0.321154
      9          6           0        1.529527    1.592949    0.981835
     10         16           0        1.649795   -0.110362    1.445568
     11          6           0        1.747476    2.599121    1.914244
     12          6           0        1.581815    3.926382    1.515216
     13          6           0        1.218183    4.241935    0.208695
     14          6           0        0.991898    3.234024   -0.727906
     15          1           0        1.101844    5.278376   -0.087599
     16          1           0        0.690059    3.473469   -1.741706
     17          1           0        2.045374    2.359002    2.929333
     18          1           0        1.750799    4.719626    2.235043
     19          1           0        2.412597   -0.838466   -3.330851
     20          1           0        3.907981   -1.940071    1.301243
     21          1           0        4.277868   -2.433582   -2.957775
     22          1           0        5.013284   -2.982357   -0.659429
     23          6           0       -0.346104   -0.933122    0.832769
     24          1           0        0.128652   -1.899857    0.813135
     25          6           0       -0.655432   -0.339830   -0.549609
     26          1           0       -0.728369   -1.180440   -1.241170
     27          6           0       -1.107599   -0.505786    2.071448
     28          1           0       -2.168299   -0.479122    1.815434
     29          6           0       -0.877940   -1.427331    3.262547
     30          1           0        0.171145   -1.444024    3.578440
     31          1           0       -1.473730   -1.082157    4.111541
     32          1           0       -1.183638   -2.448040    3.018305
     33          1           0       -0.841467    0.524276    2.335184
     34          6           0       -1.870879    0.543086   -0.707191
     35          6           0       -2.798919    0.196777   -1.695293
     36          6           0       -2.066044    1.714892    0.032201
     37          6           0       -3.906971    1.003058   -1.934023
     38          1           0       -2.662425   -0.719269   -2.261331
     39          6           0       -3.172161    2.524043   -0.212586
     40          1           0       -1.360175    2.013434    0.798815
     41          6           0       -4.096524    2.168194   -1.192206
     42          1           0       -4.623670    0.717489   -2.697144
     43          1           0       -3.309982    3.431242    0.366922
     44          1           0       -4.960714    2.797895   -1.379389
     45         35           0       -2.110837   -2.880406    0.214988
 ---------------------------------------------------------------------
                    Distance matrix (angstroms):
                    1          2          3          4          5
     1  C    0.000000
     2  C    1.394614   0.000000
     3  C    2.421150   1.392365   0.000000
     4  C    2.820860   2.426110   1.395613   0.000000
     5  C    2.430541   2.776389   2.393547   1.388233   0.000000
     6  C    1.388813   2.387609   2.759012   2.414756   1.397248
     7  S    2.746958   4.032514   4.532514   4.032780   2.732034
     8  C    3.939020   5.029591   5.214929   4.403386   3.082977
     9  C    4.418923   5.230471   5.036743   3.940183   2.751544
    10  S    4.042428   4.545817   4.040349   2.755084   1.772202
    11  C    5.697756   6.421753   6.105683   4.945830   3.943186
    12  C    6.412062   7.265615   7.128701   6.093480   5.032107
    13  C    6.084403   7.112570   7.245189   6.394165   5.215506
    14  C    4.918179   6.068755   6.381303   5.664722   4.398609
    15  H    6.933390   7.991958   8.202326   7.414422   6.249959
    16  H    5.024673   6.276131   6.804461   6.266194   5.003749
    17  H    6.315838   6.868012   6.339553   5.076261   4.282039
    18  H    7.440607   8.233692   8.019429   6.950450   5.977654
    19  H    1.084917   2.161951   3.407660   3.905766   3.415909
    20  H    3.905690   3.411118   2.162518   1.084836   2.153240
    21  H    2.145352   1.084145   2.150505   3.405536   3.860511
    22  H    3.400942   2.149048   1.084528   2.144701   3.375213
    23  C    4.419050   5.178471   5.019941   4.041190   2.992822
    24  H    4.166064   4.682567   4.401341   3.501418   2.756455
    25  C    3.903409   4.983643   5.236205   4.532127   3.297328
    26  H    3.637262   4.666392   5.068178   4.608053   3.553968
    27  C    5.871342   6.601683   6.297054   5.157793   4.172157
    28  H    6.450598   7.286795   7.121915   6.074839   5.034906
    29  C    6.666874   7.134864   6.567866   5.367068   4.716555
    30  H    6.449347   6.759564   6.019095   4.744188   4.276524
    31  H    7.694177   8.194864   7.608846   6.367512   5.699997
    32  H    6.770794   7.156654   6.610735   5.543315   5.026262
    33  H    6.092478   6.885052   6.573360   5.357072   4.279857
    34  C    5.149526   6.349159   6.696897   5.982810   4.685318
    35  C    5.720071   6.947136   7.477106   6.950287   5.722013
    36  C    6.038412   7.241901   7.480215   6.606905   5.254943
    37  C    6.977482   8.252033   8.818727   8.270070   6.998641
    38  H    5.416688   6.572791   7.185541   6.820862   5.713729
    39  C    7.238764   8.500202   8.820843   7.983861   6.622200
    40  H    6.010803   7.130107   7.208735   6.203486   4.868314
    41  C    7.653362   8.952569   9.422274   8.727237   7.387914
    42  H    7.590115   8.850936   9.507993   9.064768   7.839556
    43  H    8.011712   9.257685   9.509645   8.593844   7.231660
    44  H    8.673736   9.991315  10.490143   9.800261   8.453320
    45  Br   5.767015   6.404239   6.422496   5.818441   5.104113
                    6          7          8          9         10
     6  C    0.000000
     7  S    1.774538   0.000000
     8  C    2.761608   1.770685   0.000000
     9  C    3.097300   2.726197   1.396462   0.000000
    10  S    2.734462   3.096480   2.735179   1.769401   0.000000
    11  C    4.425139   4.026479   2.414060   1.388982   2.751454
    12  C    5.233899   4.525608   2.758004   2.394189   4.037917
    13  C    5.038398   4.026880   2.387022   2.777014   4.545177
    14  C    3.937511   2.742546   1.388137   2.430100   4.042492
    15  H    5.980374   4.885771   3.371121   3.861214   5.629329
    16  H    4.261905   2.896144   2.156712   3.414489   4.891182
    17  H    5.039777   4.880057   3.402017   2.155385   2.907886
    18  H    6.272736   5.609610   3.842407   3.375737   4.895126
    19  H    2.158245   2.900487   4.272147   5.029001   4.891440
    20  H    3.401711   4.884568   5.013492   4.270982   2.909994
    21  H    3.371783   4.891365   5.973696   6.267923   5.629703
    22  H    3.843533   5.616910   6.250740   5.980279   4.898207
    23  C    3.242873   2.944992   3.415987   3.149801   2.244119
    24  H    3.174262   3.413972   4.108112   3.767042   2.432312
    25  C    2.868427   1.906408   2.894690   3.294693   3.057362
    26  H    2.936811   2.319278   3.733617   4.210882   3.744235
    27  C    4.614718   4.116992   4.081663   3.542087   2.855049
    28  H    5.260182   4.498131   4.612464   4.319986   3.853651
    29  C    5.474366   5.365826   5.301769   4.485492   3.380127
    30  H    5.265070   5.441195   5.238474   4.220280   2.917911
    31  H    6.458839   6.205350   5.957423   5.096155   4.219976
    32  H    5.718330   5.728649   5.967750   5.276179   3.995820
    33  H    4.743913   4.091805   3.596702   2.931762   2.720399
    34  C    4.166264   2.722028   3.335525   3.939261   4.178099
    35  C    5.000620   3.582869   4.515936   5.277476   5.454392
    36  C    4.907660   3.368062   3.236216   3.720861   4.374542
    37  C    6.262598   4.703746   5.380709   6.197234   6.598409
    38  H    4.908815   3.751195   5.019965   5.782468   5.719013
    39  C    6.187310   4.540075   4.360732   4.939580   5.739410
    40  H    4.751676   3.384625   2.745462   2.925864   3.740150
    41  C    6.774994   5.103315   5.318968   6.058863   6.720852
    42  H    7.020178   5.523823   6.352422   7.222406   7.563317
    43  H    6.897849   5.271349   4.755358   5.213280   6.189170
    44  H    7.822722   6.123260   6.258799   7.010742   7.754816
    45  Br   5.067547   4.794484   5.821249   5.818179   4.830096
                   11         12         13         14         15
    11  C    0.000000
    12  C    1.395811   0.000000
    13  C    2.426497   1.392408   0.000000
    14  C    2.820453   2.420528   1.394385   0.000000
    15  H    3.406262   2.151110   1.084221   2.145100   0.000000
    16  H    3.904944   3.407037   2.161832   1.084542   2.482604
    17  H    1.084807   2.161318   3.410506   3.905236   4.302891
    18  H    2.144636   1.084409   2.148943   3.400295   2.475482
    19  H    6.306379   6.846776   6.305988   5.037746   7.046454
    20  H    5.064367   6.314436   6.829778   6.276324   7.868244
    21  H    7.447655   8.229550   7.996921   6.920382   8.820394
    22  H    6.960043   8.014657   8.206512   7.404028   9.157842
    23  C    4.246105   5.272323   5.442213   4.646619   6.444093
    24  H    4.906510   6.045631   6.266900   5.429248   7.299688
    25  C    4.525702   5.241120   5.007797   3.939280   5.904720
    26  H    5.511037   6.246138   5.940818   4.765528   6.811512
    27  C    4.220973   5.214063   5.605351   5.121568   6.557412
    28  H    4.981831   5.793268   6.028121   5.499353   6.889422
    29  C    4.992299   6.145388   6.772025   6.414690   7.753033
    30  H    4.647730   5.923524   6.691905   6.411114   7.713410
    31  H    5.362470   6.415817   7.129134   6.937506   8.045043
    32  H    5.940051   7.109167   7.643194   7.145132   8.635251
    33  H    3.344368   4.256638   4.752378   4.481794   5.678714
    34  C    4.918505   5.320421   4.905367   3.929004   5.625295
    35  C    6.282493   6.588486   6.010455   4.952878   6.604791
    36  C    4.343602   4.516292   4.147679   3.498076   4.769516
    37  C    7.023486   7.111248   6.430300   5.516416   6.839287
    38  H    6.920576   7.338798   6.765625   5.597678   7.407197
    39  C    5.360212   5.249013   4.733260   4.255469   5.086166
    40  H    3.353313   3.581607   3.458668   3.058262   4.184150
    41  C    6.632350   6.531837   5.874439   5.219542   6.157631
    42  H    8.086837   8.157758   7.415717   6.461072   7.771288
    43  H    5.353925   5.049101   4.602883   4.443390   4.804446
    44  H    7.475784   7.242714   6.541103   6.004018   6.676535
    45  Br   6.913702   7.852301   7.861943   6.921147   8.773745
                   16         17         18         19         20
    16  H    0.000000
    17  H    4.989741   0.000000
    18  H    4.300303   2.478176   0.000000
    19  H    4.907678   7.039074   7.893639   0.000000
    20  H    6.994353   4.960041   7.062363   4.990592   0.000000
    21  H    7.017439   7.912707   9.193466   2.482503   4.303442
    22  H    7.844699   7.086453   8.851119   4.300738   2.480381
    23  C    5.207649   4.577426   6.190067   4.995511   4.396664
    24  H    5.976205   5.127377   6.962093   4.849286   3.810932
    25  C    4.215768   5.165374   6.256383   4.170941   5.177950
    26  H    4.890945   6.133057   7.282932   3.788058   5.341971
    27  C    5.797085   4.345597   5.958366   6.456570   5.273181
    28  H    6.037088   5.201034   6.523985   6.899130   6.270562
    29  C    7.177675   4.795113   6.763956   7.392381   5.197562
    30  H    7.263261   4.289182   6.503122   7.288972   4.404048
    31  H    7.726332   5.061944   6.897790   8.399531   6.131607
    32  H    7.825133   5.791552   7.784590   7.472310   5.397307
    33  H    5.259690   3.471755   4.932629   6.674575   5.449706
    34  C    4.026881   5.644368   6.262330   5.209649   6.602658
    35  C    4.786630   7.037723   7.523538   5.559377   7.650350
    36  C    3.719603   5.070701   5.333782   6.155322   7.117457
    37  C    5.222318   7.805205   7.950117   6.728988   8.955582
    38  H    5.393349   7.653895   8.323191   5.187864   7.573146
    39  C    4.261028   6.092747   5.920051   7.226310   8.505786
    40  H    3.576228   4.031909   4.366278   6.278637   6.605763
    41  C    4.991701   7.399081   7.242033   7.482143   9.336339
    42  H    6.061683   8.878510   8.998746   7.234061   9.789729
    43  H    4.521993   6.032867   5.546289   8.040637   9.045604
    44  H    5.702535   8.236685   7.861398   8.449677  10.406146
    45  Br   7.214250   7.217559   8.760898   6.099504   6.187920
                   21         22         23         24         25
    21  H    0.000000
    22  H    2.474750   0.000000
    23  C    6.164473   5.928665   0.000000
    24  H    5.632107   5.215351   1.077197   0.000000
    25  C    5.875416   6.255346   1.535789   2.214845   0.000000
    26  H    5.438705   6.045818   2.123327   2.339277   1.090963
    27  C    7.616610   7.145370   1.515525   2.248356   2.664946
    28  H    8.255696   7.997892   2.119467   2.880812   2.810978
    29  C    8.141702   7.246139   2.535925   2.690005   3.970479
    30  H    7.782449   6.616065   2.840295   2.802945   4.352386
    31  H    9.213168   8.273709   3.470460   3.757092   4.790300
    32  H    8.095789   7.225861   2.788011   2.624002   4.177746
    33  H    7.935486   7.452671   2.150964   3.022281   3.017170
    34  C    7.192550   7.734516   2.622137   3.503924   1.510524
    35  C    7.654644   8.497672   3.699198   4.388479   2.488990
    36  C    8.148314   8.524048   3.257465   4.300344   2.559338
    37  C    8.935892   9.852872   4.907516   5.679793   3.780537
    38  H    7.182728   8.161138   3.870986   4.316971   2.664955
    39  C    9.360398   9.875304   4.585996   5.614121   3.827437
    40  H    8.104039   8.228328   3.116358   4.186962   2.802278
    41  C    9.717203  10.478580   5.271085   6.198592   4.306301
    42  H    9.446405  10.521979   5.786396   6.461975   4.634301
    43  H   10.150135  10.557671   5.296155   6.359554   4.701877
    44  H   10.733641  11.550338   6.333148   7.264825   5.391596
    45  Br   7.147142   7.178308   2.699602   2.516856   3.026109
                   26         27         28         29         30
    26  H    0.000000
    27  C    3.401825   0.000000
    28  H    3.450808   1.091485   0.000000
    29  C    4.512959   1.523386   2.158302   0.000000
    30  H    4.909913   2.187807   3.084190   1.095739   0.000000
    31  H    5.405251   2.151333   2.473497   1.093115   1.766566
    32  H    4.467349   2.162098   2.508605   1.093139   1.776861
    33  H    3.963478   1.096089   1.742823   2.161042   2.538755
    34  C    2.135650   3.066523   2.738066   4.541728   5.146367
    35  C    2.527871   4.188376   3.630388   5.559502   6.271025
    36  C    3.434209   3.163630   2.829146   4.660503   5.249721
    37  C    3.918063   5.114382   4.390702   6.487386   7.280556
    38  H    2.234721   4.608258   4.113617   5.847989   6.531257
    39  C    4.555578   4.319617   3.760266   5.740502   6.426128
    40  H    3.842076   2.833700   2.810589   4.259271   4.693109
    41  C    4.749759   5.170617   4.446597   6.567489   7.349842
    42  H    4.571145   6.049680   5.274854   7.358578   8.188122
    43  H    5.524336   4.822457   4.323490   6.156720   6.797081
    44  H    5.810249   6.137514   5.361279   7.487934   8.301200
    45  Br   2.630875   3.176752   2.886329   3.594312   4.310852
                   31         32         33         34         35
    31  H    0.000000
    32  H    1.773402   0.000000
    33  H    2.477060   3.068941   0.000000
    34  C    5.100913   4.826847   3.211866   0.000000
    35  C    6.091889   5.641116   4.492617   1.399119   0.000000
    36  C    4.981499   5.198601   2.867208   1.399257   2.413713
    37  C    6.842341   6.622098   5.277563   2.421232   1.390993
    38  H    6.492933   5.748915   5.098062   2.153007   1.085436
    39  C    5.881107   6.254158   3.990279   2.421190   2.784581
    40  H    4.535386   4.986186   2.201608   2.165824   3.404526
    41  C    6.750819   6.893687   5.073494   2.798162   2.413164
    42  H    7.714858   7.383817   6.298151   3.401204   2.145825
    43  H    6.145304   6.790959   4.291628   3.400909   3.869842
    44  H    7.573914   7.818302   5.994630   3.883696   3.396905
    45  Br   4.338517   2.984163   4.206946   3.553631   3.686690
                   36         37         38         39         40
    36  C    0.000000
    37  C    2.785993   0.000000
    38  H    3.397220   2.149985   0.000000
    39  C    1.392171   2.411781   3.869917   0.000000
    40  H    1.084009   3.869811   4.304418   2.137042   0.000000
    41  C    2.414023   1.394189   3.396632   1.393101   3.387584
    42  H    3.871122   1.085154   2.469957   3.397579   4.954957
    43  H    2.145991   3.398061   4.955177   1.085281   2.449175
    44  H    3.397734   2.153934   4.293063   2.152986   4.280635
    45  Br   4.599150   4.788073   3.332705   5.524246   4.985380
                   41         42         43         44         45
    41  C    0.000000
    42  H    2.155751   0.000000
    43  H    2.155184   4.298689   0.000000
    44  H    1.085534   2.485591   2.485085   0.000000
    45  Br   5.604597   5.266848   6.426347   6.550339   0.000000
 Stoichiometry    C22H20BrS2(1+)
 Framework group  C1[X(C22H20BrS2)]
 Deg. of freedom   129
 Full point group                 C1      NOp   1
 Largest Abelian subgroup         C1      NOp   1
 Largest concise Abelian subgroup C1      NOp   1
                         Standard orientation:                         
 ---------------------------------------------------------------------
 Center     Atomic      Atomic             Coordinates (Angstroms)
 Number     Number       Type             X           Y           Z
 ---------------------------------------------------------------------
      1          6           0        2.671794   -1.172239   -2.351388
      2          6           0        3.696955   -2.093948   -2.140564
      3          6           0        4.122139   -2.399106   -0.850302
      4          6           0        3.541177   -1.786421    0.260929
      5          6           0        2.524418   -0.863930    0.055011
      6          6           0        2.092492   -0.571582   -1.241244
      7         16           0        0.741469    0.560376   -1.447138
      8          6           0        1.186808    1.882983   -0.357318
      9          6           0        1.584394    1.564822    0.942992
     10         16           0        1.667189   -0.135774    1.424553
     11          6           0        1.844081    2.575241    1.859991
     12          6           0        1.707037    3.901877    1.448234
     13          6           0        1.330536    4.212309    0.144133
     14          6           0        1.062403    3.200327   -0.776902
     15          1           0        1.236788    5.248088   -0.162312
     16          1           0        0.750445    3.436324   -1.788445
     17          1           0        2.152103    2.338689    2.872893
     18          1           0        1.908679    4.698374    2.155960
     19          1           0        2.332217   -0.937480   -3.354693
     20          1           0        3.873580   -2.026422    1.265309
     21          1           0        4.160548   -2.577373   -2.993061
     22          1           0        4.918723   -3.119689   -0.700584
     23          6           0       -0.359513   -0.911965    0.853521
     24          1           0        0.089150   -1.891148    0.837531
     25          6           0       -0.675639   -0.326206   -0.530531
     26          1           0       -0.782068   -1.172286   -1.210988
     27          6           0       -1.089077   -0.450642    2.099207
     28          1           0       -2.152751   -0.398641    1.859969
     29          6           0       -0.864384   -1.364545    3.297123
     30          1           0        0.188922   -1.405598    3.596297
     31          1           0       -1.436872   -0.994133    4.151496
     32          1           0       -1.200900   -2.379436    3.069734
     33          1           0       -0.791543    0.574869    2.346611
     34          6           0       -1.869750    0.586913   -0.678849
     35          6           0       -2.822662    0.254350   -1.647814
     36          6           0       -2.021760    1.771722    0.049876
     37          6           0       -3.912783    1.087097   -1.878096
     38          1           0       -2.719701   -0.671299   -2.205258
     39          6           0       -3.109970    2.607217   -0.186526
     40          1           0       -1.295798    2.059963    0.801522
     41          6           0       -4.059321    2.265115   -1.146959
     42          1           0       -4.649170    0.812150   -2.626227
     43          1           0       -3.214271    3.524210    0.384509
     44          1           0       -4.909519    2.915446   -1.327563
     45         35           0       -2.184953   -2.818417    0.286901
 ---------------------------------------------------------------------
 Rotational constants (GHZ):           0.1936891           0.1669652           0.1234003
 Standard basis: 6-31+G(d,p) (6D, 7F)
 There are   598 symmetry adapted cartesian basis functions of A   symmetry.
 There are   598 symmetry adapted basis functions of A   symmetry.
   598 basis functions,  1043 primitive gaussians,   598 cartesian basis functions
   109 alpha electrons      109 beta electrons
       nuclear repulsion energy      3101.5465517182 Hartrees.
 NAtoms=   45 NActive=   45 NUniq=   45 SFac= 1.00D+00 NAtFMM=   60 NAOKFM=F Big=F
 Integral buffers will be    131072 words long.
 Raffenetti 2 integral format.
 Two-electron integral symmetry is turned on.
 Nuclear repulsion after empirical dispersion term =     3101.5035608307 Hartrees.
 ------------------------------------------------------------------------------
 Polarizable Continuum Model (PCM)
 =================================
 Model                : PCM.
 Atomic radii         : SMD-Coulomb.
 Polarization charges : Total charges.
 Charge compensation  : None.
 Solution method      : Matrix inversion.
 Cavity type          : VdW (van der Waals Surface) (Alpha=1.000).
 Cavity algorithm     : GePol (No added spheres)
                        Default sphere list used, NSphG=   45.
                        Lebedev-Laikov grids with approx.  5.0 points / Ang**2.
                        Smoothing algorithm: York/Karplus (Gamma=1.0000).
                        Polarization charges: spherical gaussians, with
                                              point-specific exponents (IZeta= 3).
                        Self-potential: point-specific (ISelfS= 7).
                        Self-field    : sphere-specific E.n sum rule (ISelfD= 2).
 1st derivatives      : Analytical E(r).r(x)/FMM algorithm (CHGder, D1EAlg=3).
                        Cavity 1st derivative terms included.
 Solvent              : Dichloromethane, Eps=   8.930000 Eps(inf)=   2.028346
 ------------------------------------------------------------------------------
 ------------------------------------------------------------------------------
 Atomic radii for non-electrostatic terms: SMD-CDS.
 ------------------------------------------------------------------------------
 Nuclear repulsion after PCM non-electrostatic terms =     3101.4879401909 Hartrees.
 One-electron integrals computed using PRISM.
 NBasis=   598 RedAO= T EigKep=  1.31D-06  NBF=   598
 NBsUse=   594 1.00D-06 EigRej=  9.37D-07 NBFU=   594
 Initial guess from the checkpoint file:  "/home/osl/gaussian/scratch/Gau-1138775.chk"
 B after Tr=     0.000000    0.000000    0.000000
         Rot=    0.999977    0.002408   -0.005252   -0.003526 Ang=   0.78 deg.
 ExpMin= 3.50D-02 ExpMax= 5.74D+05 ExpMxC= 5.74D+03 IAcc=3 IRadAn=         5 AccDes= 0.00D+00
 Harris functional with IExCor= 4639 and IRadAn=       5 diagonalized for initial guess.
 HarFok:  IExCor= 4639 AccDes= 0.00D+00 IRadAn=         5 IDoV= 1 UseB2=F ITyADJ=14
 ICtDFT=  3500011 ScaDFX=  1.000000  1.000000  1.000000  1.000000
 FoFCou: FMM=F IPFlag=           0 FMFlag=      100000 FMFlg1=           0
         NFxFlg=           0 DoJE=T BraDBF=F KetDBF=T FulRan=T
         wScrn=  0.000000 ICntrl=       500 IOpCl=  0 I1Cent=   200000004 NGrid=           0
         NMat0=    1 NMatS0=      1 NMatT0=    0 NMatD0=    1 NMtDS0=    0 NMtDT0=    0
 Petite list used in FoFCou.
 Requested convergence on RMS density matrix=1.00D-08 within 128 cycles.
 Requested convergence on MAX density matrix=1.00D-06.
 Requested convergence on             energy=1.00D-06.
 No special actions if energy rises.
 Inv3:  Mode=1 IEnd=    32908032.
 Iteration    1 A*A^-1 deviation from unit magnitude is 3.55D-15 for    937.
 Iteration    1 A*A^-1 deviation from orthogonality  is 2.17D-15 for    934    388.
 Iteration    1 A^-1*A deviation from unit magnitude is 3.55D-15 for    937.
 Iteration    1 A^-1*A deviation from orthogonality  is 2.22D-15 for   1793    925.
 Error on total polarization charges =  0.05130
 SCF Done:  E(RwB97XD) =  -4218.04488521     A.U. after   18 cycles
            NFock= 18  Conv=0.49D-08     -V/T= 2.0064
 SMD-CDS (non-electrostatic) energy       (kcal/mol) =      -9.80
 (included in total energy above)
 D1PCM: PCM CHGder 1st derivatives, ID1Alg=3 FixD1E=F DoIter=F DoCFld=F I1PDM=0.
 Calling FoFJK, ICntrl=      2127 FMM=F ISym2X=0 I1Cent= 0 IOpClX= 0 NMat=1 NMatS=1 NMatT=0.
 ***** Axes restored to original set *****
 -------------------------------------------------------------------
 Center     Atomic                   Forces (Hartrees/Bohr)
 Number     Number              X              Y              Z
 -------------------------------------------------------------------
      1        6           0.000001215    0.000043882    0.000053445
      2        6          -0.000026902   -0.000028028    0.000028662
      3        6           0.000229103    0.000097601   -0.000046241
      4        6          -0.000114896    0.000131825    0.000030053
      5        6          -0.000541386   -0.000160373   -0.000268204
      6        6           0.000209997    0.000045163    0.000320556
      7       16           0.000077532   -0.000155487    0.000064781
      8        6           0.000327126    0.000121958    0.000056387
      9        6          -0.000373927    0.000037093    0.000115792
     10       16           0.002946477    0.000774295    0.001315447
     11        6           0.000191340    0.000062139   -0.000206221
     12        6           0.000028966   -0.000019268    0.000028724
     13        6          -0.000092854    0.000064702   -0.000116514
     14        6           0.000009342    0.000087544   -0.000002830
     15        1          -0.000020081    0.000022857    0.000001610
     16        1          -0.000008862    0.000016787   -0.000151579
     17        1          -0.000033333   -0.000006854   -0.000002992
     18        1          -0.000027963    0.000018690    0.000039462
     19        1           0.000021409    0.000035157   -0.000089892
     20        1           0.000090142   -0.000011511   -0.000048057
     21        1           0.000045748    0.000055691   -0.000047955
     22        1           0.000010157    0.000024811   -0.000007645
     23        6           0.004179293    0.009466946    0.001197330
     24        1          -0.000014144   -0.003761959   -0.000285278
     25        6          -0.001114796   -0.000640297   -0.000897267
     26        1          -0.000537288   -0.000303551   -0.000165896
     27        6          -0.001793417   -0.001013894    0.000308782
     28        1           0.000102940   -0.000399985   -0.000276489
     29        6           0.000278725   -0.000085830    0.000137097
     30        1          -0.000122521   -0.000058792   -0.000123241
     31        1          -0.000010005   -0.000034713    0.000015830
     32        1          -0.000024487   -0.000039745    0.000008886
     33        1          -0.000178517    0.000187398   -0.000341819
     34        6           0.000247520    0.000225042   -0.000233162
     35        6           0.000088949   -0.000000489    0.000028205
     36        6           0.000233038   -0.000597099    0.000118404
     37        6           0.000046927   -0.000005160   -0.000015561
     38        1           0.000275124    0.000113704   -0.000300529
     39        6          -0.000000075    0.000057238   -0.000060297
     40        1           0.000219403   -0.000030183    0.000177940
     41        6          -0.000031150   -0.000045508    0.000081083
     42        1          -0.000022281   -0.000054761    0.000024022
     43        1          -0.000017928   -0.000016649    0.000015014
     44        1          -0.000022839   -0.000021817    0.000008100
     45       35          -0.004730822   -0.004198571   -0.000487941
 -------------------------------------------------------------------
 Cartesian Forces:  Max     0.009466946 RMS     0.001166858

 GradGradGradGradGradGradGradGradGradGradGradGradGradGradGradGradGradGrad
 Berny optimization.
 FormGI is forming the generalized inverse of G from B-inverse, IUseBI=4.
 Internal  Forces:  Max     0.009139374 RMS     0.000810657
 Search for a saddle point.
 Step number   3 out of a maximum of  270
 All quantities printed in internal units (Hartrees-Bohrs-Radians)
 Swapping is turned off.
 Update second derivatives using D2CorX and points    2    3
 ITU=  0  0  0
     Eigenvalues ---   -0.01802   0.00208   0.00613   0.00734   0.01082
     Eigenvalues ---    0.01269   0.01332   0.01388   0.01541   0.01606
     Eigenvalues ---    0.01714   0.01800   0.01806   0.01812   0.01865
     Eigenvalues ---    0.01920   0.02074   0.02176   0.02320   0.02340
     Eigenvalues ---    0.02371   0.02499   0.02571   0.02645   0.02664
     Eigenvalues ---    0.02717   0.02764   0.02811   0.02859   0.02932
     Eigenvalues ---    0.02958   0.03002   0.03046   0.03182   0.03284
     Eigenvalues ---    0.03815   0.04175   0.04394   0.04533   0.04670
     Eigenvalues ---    0.04781   0.06062   0.06836   0.07101   0.07755
     Eigenvalues ---    0.08054   0.09450   0.09809   0.10771   0.10968
     Eigenvalues ---    0.11007   0.11167   0.11219   0.11540   0.11675
     Eigenvalues ---    0.11854   0.12078   0.12285   0.12316   0.12370
     Eigenvalues ---    0.12441   0.12474   0.12601   0.12708   0.13537
     Eigenvalues ---    0.14394   0.14481   0.15303   0.15685   0.16321
     Eigenvalues ---    0.16482   0.17723   0.18192   0.18403   0.19124
     Eigenvalues ---    0.19263   0.19360   0.19566   0.19705   0.20464
     Eigenvalues ---    0.21108   0.22111   0.22424   0.22815   0.23524
     Eigenvalues ---    0.25584   0.27061   0.28001   0.28844   0.29207
     Eigenvalues ---    0.30890   0.32547   0.33027   0.33820   0.34282
     Eigenvalues ---    0.34776   0.34983   0.35100   0.35619   0.35847
     Eigenvalues ---    0.36459   0.36648   0.36706   0.36759   0.36802
     Eigenvalues ---    0.36895   0.36967   0.37058   0.37071   0.37198
     Eigenvalues ---    0.37217   0.37289   0.37393   0.40591   0.41101
     Eigenvalues ---    0.42699   0.43028   0.43179   0.46890   0.47542
     Eigenvalues ---    0.48200   0.48294   0.48448   0.48636   0.50082
     Eigenvalues ---    0.52067   0.52221   0.52411   0.54384
 Eigenvectors required to have negative eigenvalues:
                          R19       A49       D92       D94       D93
   1                    0.58985  -0.26067  -0.25585  -0.24379  -0.23654
                          D78       D85       D83       D87       D84
   1                   -0.20676   0.20021   0.19352  -0.18232   0.17498
 RFO step:  Lambda0=3.026886184D-04 Lambda=-1.18611444D-03.
 Linear search not attempted -- option 19 set.
 Iteration  1 RMS(Cart)=  0.03265819 RMS(Int)=  0.00021572
 Iteration  2 RMS(Cart)=  0.00049567 RMS(Int)=  0.00003231
 Iteration  3 RMS(Cart)=  0.00000014 RMS(Int)=  0.00003231
 Variable       Old X    -DE/DX   Delta X   Delta X   Delta X     New X
                                 (Linear)    (Quad)   (Total)
    R1        2.63544  -0.00009   0.00000  -0.00101  -0.00102   2.63442
    R2        2.62448   0.00000   0.00000   0.00112   0.00113   2.62560
    R3        2.05020   0.00009   0.00000   0.00039   0.00039   2.05059
    R4        2.63119  -0.00003   0.00000   0.00036   0.00033   2.63152
    R5        2.04874   0.00004   0.00000   0.00013   0.00013   2.04887
    R6        2.63733   0.00015   0.00000  -0.00008  -0.00009   2.63723
    R7        2.04946  -0.00001   0.00000  -0.00004  -0.00004   2.04942
    R8        2.62338   0.00005   0.00000   0.00096   0.00097   2.62435
    R9        2.05004  -0.00002   0.00000  -0.00010  -0.00010   2.04994
   R10        2.64042  -0.00004   0.00000  -0.00046  -0.00041   2.64001
   R11        3.34898   0.00021   0.00000   0.00028   0.00030   3.34928
   R12        3.35339  -0.00008   0.00000  -0.00363  -0.00362   3.34977
   R13        3.34611   0.00006   0.00000   0.00003   0.00000   3.34611
   R14        3.60259   0.00035   0.00000   0.00291   0.00288   3.60547
   R15        2.63893  -0.00004   0.00000   0.00070   0.00071   2.63964
   R16        2.62320   0.00018   0.00000   0.00126   0.00126   2.62446
   R17        3.34368   0.00024   0.00000   0.00114   0.00119   3.34487
   R18        2.62480  -0.00002   0.00000   0.00066   0.00066   2.62546
   R19        4.24077   0.00291   0.00000   0.11111   0.11111   4.35188
   R20        2.63770   0.00006   0.00000  -0.00040  -0.00039   2.63731
   R21        2.04999   0.00000   0.00000   0.00016   0.00016   2.05015
   R22        2.63127   0.00009   0.00000   0.00042   0.00041   2.63168
   R23        2.04924   0.00004   0.00000   0.00020   0.00020   2.04944
   R24        2.63501  -0.00002   0.00000  -0.00070  -0.00070   2.63430
   R25        2.04888   0.00002   0.00000   0.00003   0.00003   2.04891
   R26        2.04949   0.00014   0.00000   0.00034   0.00034   2.04983
   R27        2.03561   0.00507   0.00000   0.00704   0.00704   2.04265
   R28        2.90222   0.00060   0.00000  -0.00502  -0.00507   2.89715
   R29        2.86393   0.00021   0.00000  -0.00490  -0.00490   2.85903
   R30        4.75617   0.00596   0.00000   0.11154   0.11154   4.86771
   R31        2.06162   0.00037   0.00000   0.00147   0.00147   2.06309
   R32        2.85448  -0.00100   0.00000  -0.00374  -0.00374   2.85073
   R33        2.06261  -0.00005   0.00000   0.00003   0.00003   2.06264
   R34        2.87878   0.00019   0.00000  -0.00013  -0.00013   2.87865
   R35        2.07131   0.00005   0.00000  -0.00017  -0.00017   2.07114
   R36        2.07065  -0.00015   0.00000  -0.00044  -0.00044   2.07021
   R37        2.06569   0.00000   0.00000  -0.00009  -0.00009   2.06560
   R38        2.06573   0.00005   0.00000   0.00000   0.00000   2.06574
   R39        2.64395  -0.00020   0.00000  -0.00029  -0.00029   2.64366
   R40        2.64421  -0.00050   0.00000  -0.00110  -0.00110   2.64311
   R41        2.62860  -0.00004   0.00000  -0.00042  -0.00042   2.62818
   R42        2.05118   0.00009   0.00000   0.00059   0.00059   2.05176
   R43        2.63082   0.00003   0.00000   0.00032   0.00032   2.63114
   R44        2.04848   0.00026   0.00000   0.00030   0.00030   2.04878
   R45        2.63464   0.00011   0.00000   0.00026   0.00026   2.63490
   R46        2.05064   0.00001   0.00000  -0.00001  -0.00001   2.05063
   R47        2.63258   0.00008   0.00000   0.00014   0.00014   2.63272
   R48        2.05088   0.00000   0.00000  -0.00001  -0.00001   2.05088
   R49        2.05136   0.00001   0.00000   0.00000   0.00000   2.05137
    A1        2.06192   0.00003   0.00000   0.00063   0.00065   2.06258
    A2        2.10934  -0.00003   0.00000  -0.00026  -0.00028   2.10907
    A3        2.11189   0.00001   0.00000  -0.00033  -0.00035   2.11154
    A4        2.10529  -0.00006   0.00000  -0.00131  -0.00132   2.10397
    A5        2.08307  -0.00002   0.00000   0.00023   0.00022   2.08330
    A6        2.09481   0.00007   0.00000   0.00111   0.00110   2.09592
    A7        2.11123   0.00000   0.00000   0.00023   0.00023   2.11146
    A8        2.09190  -0.00002   0.00000  -0.00003  -0.00003   2.09187
    A9        2.08005   0.00002   0.00000  -0.00020  -0.00020   2.07985
   A10        2.06975   0.00008   0.00000   0.00192   0.00194   2.07169
   A11        2.10890  -0.00013   0.00000  -0.00231  -0.00233   2.10656
   A12        2.10454   0.00006   0.00000   0.00041   0.00039   2.10493
   A13        2.09792  -0.00020   0.00000  -0.00304  -0.00307   2.09486
   A14        2.10909   0.00016   0.00000   0.00045   0.00033   2.10942
   A15        2.07309   0.00006   0.00000   0.00390   0.00391   2.07701
   A16        2.12015   0.00015   0.00000   0.00161   0.00159   2.12174
   A17        2.09521  -0.00030   0.00000  -0.00521  -0.00532   2.08989
   A18        2.06742   0.00015   0.00000   0.00407   0.00407   2.07149
   A19        1.78603  -0.00029   0.00000  -0.00126  -0.00128   1.78475
   A20        1.78595   0.00043   0.00000   0.01733   0.01738   1.80333
   A21        1.81151   0.00030   0.00000  -0.00224  -0.00232   1.80920
   A22        2.06522   0.00011   0.00000   0.00250   0.00248   2.06770
   A23        2.09471  -0.00024   0.00000  -0.00354  -0.00353   2.09118
   A24        2.12138   0.00013   0.00000   0.00091   0.00092   2.12230
   A25        2.07798   0.00007   0.00000   0.00439   0.00444   2.08242
   A26        2.09697  -0.00017   0.00000  -0.00265  -0.00267   2.09430
   A27        2.10684   0.00010   0.00000  -0.00173  -0.00176   2.10508
   A28        1.77952  -0.00027   0.00000  -0.00316  -0.00323   1.77629
   A29        1.66904   0.00007   0.00000  -0.00427  -0.00436   1.66468
   A30        1.79355  -0.00024   0.00000  -0.01917  -0.01912   1.77443
   A31        2.06950   0.00011   0.00000   0.00194   0.00194   2.07145
   A32        2.10702  -0.00007   0.00000  -0.00108  -0.00109   2.10593
   A33        2.10665  -0.00004   0.00000  -0.00085  -0.00085   2.10579
   A34        2.11149   0.00003   0.00000   0.00023   0.00024   2.11173
   A35        2.07981  -0.00004   0.00000  -0.00043  -0.00043   2.07937
   A36        2.09183   0.00001   0.00000   0.00020   0.00020   2.09202
   A37        2.10462  -0.00009   0.00000  -0.00118  -0.00118   2.10344
   A38        2.09564   0.00003   0.00000   0.00041   0.00041   2.09606
   A39        2.08290   0.00006   0.00000   0.00077   0.00077   2.08367
   A40        2.06219  -0.00001   0.00000   0.00077   0.00077   2.06295
   A41        2.11087   0.00000   0.00000  -0.00053  -0.00053   2.11034
   A42        2.11001   0.00002   0.00000  -0.00025  -0.00025   2.10976
   A43        1.51279   0.00066   0.00000  -0.01394  -0.01396   1.49883
   A44        1.85802  -0.00032   0.00000  -0.00644  -0.00648   1.85155
   A45        1.69141   0.00055   0.00000  -0.00807  -0.00793   1.68348
   A46        2.00320   0.00021   0.00000  -0.00740  -0.00759   1.99562
   A47        2.08221  -0.00091   0.00000   0.00645   0.00629   2.08849
   A48        2.12416   0.00029   0.00000   0.01210   0.01200   2.13616
   A49        1.53260   0.00914   0.00000  -0.02871  -0.02871   1.50389
   A50        2.04616   0.00001   0.00000  -0.00029  -0.00037   2.04579
   A51        1.70449   0.00014   0.00000   0.00628   0.00630   1.71079
   A52        1.83309  -0.00002   0.00000  -0.00066  -0.00063   1.83245
   A53        1.86125   0.00026   0.00000   0.00070   0.00071   1.86196
   A54        2.07347  -0.00032   0.00000  -0.00287  -0.00286   2.07061
   A55        1.90758   0.00002   0.00000  -0.00150  -0.00152   1.90606
   A56        1.87913  -0.00017   0.00000  -0.00429  -0.00428   1.87484
   A57        1.97439  -0.00029   0.00000  -0.00250  -0.00250   1.97189
   A58        1.91734   0.00000   0.00000  -0.00034  -0.00034   1.91700
   A59        1.92269   0.00018   0.00000   0.00441   0.00440   1.92709
   A60        1.84360   0.00000   0.00000  -0.00034  -0.00035   1.84325
   A61        1.92171   0.00029   0.00000   0.00307   0.00306   1.92477
   A62        1.95947  -0.00004   0.00000  -0.00209  -0.00209   1.95738
   A63        1.91142   0.00008   0.00000   0.00172   0.00172   1.91314
   A64        1.92623  -0.00001   0.00000  -0.00083  -0.00083   1.92539
   A65        1.87836   0.00003   0.00000   0.00154   0.00154   1.87990
   A66        1.89434  -0.00002   0.00000  -0.00045  -0.00045   1.89390
   A67        1.89227  -0.00004   0.00000   0.00022   0.00022   1.89249
   A68        2.05187   0.00037   0.00000  -0.00227  -0.00230   2.04957
   A69        2.14910  -0.00083   0.00000   0.00051   0.00048   2.14958
   A70        2.08054   0.00046   0.00000   0.00242   0.00240   2.08294
   A71        2.10147  -0.00022   0.00000  -0.00076  -0.00076   2.10071
   A72        2.08722   0.00006   0.00000   0.00001   0.00001   2.08722
   A73        2.09423   0.00016   0.00000   0.00078   0.00077   2.09501
   A74        2.09977  -0.00016   0.00000  -0.00195  -0.00195   2.09782
   A75        2.11007  -0.00003   0.00000   0.00085   0.00085   2.11092
   A76        2.07333   0.00020   0.00000   0.00112   0.00112   2.07445
   A77        2.09601  -0.00005   0.00000  -0.00078  -0.00079   2.09522
   A78        2.08779   0.00001   0.00000   0.00059   0.00059   2.08838
   A79        2.09937   0.00004   0.00000   0.00018   0.00018   2.09956
   A80        2.09714  -0.00007   0.00000   0.00030   0.00030   2.09743
   A81        2.08616   0.00003   0.00000   0.00001   0.00001   2.08617
   A82        2.09988   0.00004   0.00000  -0.00031  -0.00031   2.09957
   A83        2.09141   0.00004   0.00000   0.00074   0.00074   2.09215
   A84        2.09586  -0.00002   0.00000  -0.00031  -0.00031   2.09555
   A85        2.09591  -0.00002   0.00000  -0.00043  -0.00043   2.09548
    D1        0.00060   0.00003   0.00000   0.00011   0.00012   0.00072
    D2        3.13763   0.00010   0.00000   0.00487   0.00487  -3.14068
    D3       -3.13311  -0.00007   0.00000  -0.00562  -0.00561  -3.13872
    D4        0.00392  -0.00001   0.00000  -0.00086  -0.00085   0.00306
    D5        0.01089  -0.00005   0.00000  -0.00231  -0.00231   0.00859
    D6       -3.09960  -0.00016   0.00000  -0.02071  -0.02068  -3.12028
    D7       -3.13859   0.00006   0.00000   0.00343   0.00343  -3.13516
    D8        0.03411  -0.00005   0.00000  -0.01497  -0.01495   0.01916
    D9       -0.00706   0.00003   0.00000   0.00254   0.00253  -0.00452
   D10        3.13886   0.00004   0.00000   0.00373   0.00372  -3.14061
   D11        3.13913  -0.00003   0.00000  -0.00226  -0.00225   3.13688
   D12        0.00186  -0.00002   0.00000  -0.00107  -0.00107   0.00079
   D13        0.00200  -0.00007   0.00000  -0.00293  -0.00294  -0.00093
   D14        3.14070   0.00008   0.00000   0.00370   0.00368  -3.13880
   D15        3.13930  -0.00009   0.00000  -0.00411  -0.00411   3.13519
   D16       -0.00519   0.00007   0.00000   0.00252   0.00251  -0.00268
   D17        0.00933   0.00006   0.00000   0.00071   0.00073   0.01006
   D18        3.06570   0.00032   0.00000   0.01908   0.01907   3.08477
   D19       -3.12937  -0.00010   0.00000  -0.00589  -0.00588  -3.13525
   D20       -0.07300   0.00016   0.00000   0.01248   0.01246  -0.06054
   D21       -0.01610   0.00001   0.00000   0.00194   0.00192  -0.01418
   D22        3.09487   0.00010   0.00000   0.01990   0.01994   3.11482
   D23       -3.07421  -0.00026   0.00000  -0.01590  -0.01591  -3.09013
   D24        0.03676  -0.00016   0.00000   0.00206   0.00211   0.03887
   D25        2.37858  -0.00015   0.00000  -0.01261  -0.01267   2.36591
   D26       -2.08342  -0.00043   0.00000  -0.03397  -0.03395  -2.11737
   D27       -0.84705   0.00009   0.00000   0.00517   0.00515  -0.84189
   D28        0.97415  -0.00018   0.00000  -0.01618  -0.01613   0.95801
   D29       -2.36497   0.00030   0.00000   0.01115   0.01113  -2.35385
   D30        2.04527  -0.00006   0.00000   0.00876   0.00879   2.05406
   D31        0.80679   0.00020   0.00000  -0.00667  -0.00668   0.80011
   D32       -1.06615  -0.00016   0.00000  -0.00906  -0.00902  -1.07517
   D33       -0.84389  -0.00016   0.00000   0.00554   0.00553  -0.83835
   D34        2.36237  -0.00014   0.00000   0.00771   0.00770   2.37007
   D35        1.00934   0.00031   0.00000   0.02305   0.02307   1.03241
   D36       -2.06759   0.00032   0.00000   0.02522   0.02524  -2.04235
   D37        0.80464   0.00005   0.00000  -0.01361  -0.01359   0.79105
   D38       -1.17138  -0.00035   0.00000  -0.01821  -0.01821  -1.18959
   D39       -3.13343  -0.00041   0.00000  -0.01861  -0.01861   3.13115
   D40       -1.04865   0.00013   0.00000  -0.01712  -0.01709  -1.06574
   D41       -3.02467  -0.00027   0.00000  -0.02172  -0.02170  -3.04637
   D42        1.29647  -0.00033   0.00000  -0.02212  -0.02210   1.27437
   D43        0.02898   0.00010   0.00000   0.00080   0.00081   0.02980
   D44       -3.05627   0.00000   0.00000   0.00065   0.00065  -3.05562
   D45        3.10488   0.00007   0.00000  -0.00158  -0.00157   3.10331
   D46        0.01962  -0.00003   0.00000  -0.00173  -0.00173   0.01789
   D47        3.06123  -0.00005   0.00000  -0.00292  -0.00292   3.05832
   D48       -0.06409  -0.00002   0.00000  -0.00188  -0.00188  -0.06597
   D49       -0.01357  -0.00003   0.00000  -0.00073  -0.00073  -0.01429
   D50       -3.13889   0.00000   0.00000   0.00031   0.00031  -3.13858
   D51        0.81116  -0.00006   0.00000  -0.00699  -0.00698   0.80418
   D52       -0.91099  -0.00001   0.00000   0.00311   0.00309  -0.90791
   D53       -2.38709   0.00003   0.00000  -0.00686  -0.00685  -2.39394
   D54        2.17394   0.00008   0.00000   0.00324   0.00322   2.17715
   D55       -0.00734   0.00007   0.00000   0.00300   0.00300  -0.00434
   D56        3.14006   0.00002   0.00000   0.00195   0.00195  -3.14118
   D57       -3.09166  -0.00003   0.00000   0.00265   0.00264  -3.08902
   D58        0.05574  -0.00008   0.00000   0.00159   0.00158   0.05733
   D59        0.94648   0.00082   0.00000  -0.00939  -0.00945   0.93703
   D60       -1.05836   0.00042   0.00000   0.00298   0.00293  -1.05543
   D61        3.02568  -0.00003   0.00000  -0.00438  -0.00442   3.02126
   D62        2.75533   0.00052   0.00000  -0.01676  -0.01674   2.73859
   D63        0.75050   0.00013   0.00000  -0.00439  -0.00436   0.74614
   D64       -1.44865  -0.00032   0.00000  -0.01175  -0.01171  -1.46036
   D65       -0.01034  -0.00005   0.00000  -0.00191  -0.00192  -0.01225
   D66       -3.14017  -0.00006   0.00000  -0.00197  -0.00197   3.14105
   D67        3.12545   0.00000   0.00000  -0.00086  -0.00086   3.12459
   D68       -0.00438  -0.00001   0.00000  -0.00091  -0.00091  -0.00529
   D69        0.01637  -0.00001   0.00000  -0.00052  -0.00052   0.01585
   D70       -3.13241   0.00000   0.00000  -0.00027  -0.00027  -3.13267
   D71       -3.13707  -0.00001   0.00000  -0.00047  -0.00047  -3.13754
   D72       -0.00266   0.00001   0.00000  -0.00022  -0.00022  -0.00288
   D73       -0.00429   0.00005   0.00000   0.00181   0.00182  -0.00248
   D74        3.12104   0.00002   0.00000   0.00077   0.00078   3.12181
   D75       -3.13875   0.00004   0.00000   0.00156   0.00156  -3.13719
   D76       -0.01342   0.00001   0.00000   0.00052   0.00052  -0.01290
   D77        3.10427  -0.00125   0.00000  -0.02458  -0.02463   3.07965
   D78       -1.31834  -0.00128   0.00000  -0.03873  -0.03864  -1.35698
   D79        1.42766  -0.00225   0.00000  -0.00756  -0.00761   1.42005
   D80        0.17629  -0.00028   0.00000   0.00881   0.00882   0.18511
   D81        2.06263   0.00006   0.00000   0.01680   0.01682   2.07944
   D82       -2.05789   0.00008   0.00000   0.01327   0.01330  -2.04459
   D83       -1.46432  -0.00096   0.00000   0.03037   0.03031  -1.43401
   D84        0.42201  -0.00062   0.00000   0.03836   0.03831   0.46032
   D85        2.58468  -0.00060   0.00000   0.03483   0.03479   2.61947
   D86        2.08333   0.00033   0.00000  -0.00007  -0.00006   2.08327
   D87       -2.31352   0.00067   0.00000   0.00792   0.00793  -2.30558
   D88       -0.15085   0.00069   0.00000   0.00440   0.00442  -0.14643
   D89        2.77447  -0.00015   0.00000  -0.00562  -0.00563   2.76884
   D90       -1.38009  -0.00023   0.00000  -0.00467  -0.00468  -1.38477
   D91        0.77501  -0.00006   0.00000  -0.00272  -0.00273   0.77228
   D92       -1.93687   0.00081   0.00000  -0.02544  -0.02552  -1.96239
   D93        0.19176   0.00073   0.00000  -0.02449  -0.02457   0.16719
   D94        2.34686   0.00090   0.00000  -0.02254  -0.02262   2.32424
   D95        0.78089  -0.00027   0.00000   0.00333   0.00342   0.78431
   D96        2.90952  -0.00035   0.00000   0.00428   0.00437   2.91389
   D97       -1.21856  -0.00018   0.00000   0.00623   0.00632  -1.21225
   D98        1.76336  -0.00017   0.00000  -0.00819  -0.00817   1.75518
   D99       -1.31535  -0.00029   0.00000  -0.02042  -0.02039  -1.33574
   D100      -2.18979  -0.00046   0.00000  -0.01185  -0.01188  -2.20167
   D101       1.01469  -0.00058   0.00000  -0.02408  -0.02410   0.99059
   D102      -0.05004  -0.00033   0.00000  -0.01440  -0.01441  -0.06445
   D103      -3.12874  -0.00045   0.00000  -0.02663  -0.02662   3.12782
   D104       1.08342   0.00004   0.00000  -0.00837  -0.00837   1.07505
   D105      -3.11434   0.00010   0.00000  -0.00662  -0.00662  -3.12096
   D106      -1.03244   0.00010   0.00000  -0.00579  -0.00579  -1.03823
   D107      -3.09574  -0.00025   0.00000  -0.01242  -0.01243  -3.10817
   D108      -1.01031  -0.00019   0.00000  -0.01067  -0.01068  -1.02099
   D109       1.07159  -0.00019   0.00000  -0.00984  -0.00985   1.06174
   D110      -1.06928   0.00003   0.00000  -0.00844  -0.00843  -1.07771
   D111       1.01615   0.00009   0.00000  -0.00669  -0.00668   1.00947
   D112       3.09805   0.00009   0.00000  -0.00585  -0.00585   3.09220
   D113      -3.08846  -0.00018   0.00000  -0.01845  -0.01845  -3.10691
   D114       0.07789  -0.00027   0.00000  -0.01950  -0.01950   0.05839
   D115      -0.00720  -0.00011   0.00000  -0.00678  -0.00678  -0.01398
   D116      -3.12403  -0.00021   0.00000  -0.00783  -0.00783  -3.13186
   D117       3.07942   0.00022   0.00000   0.02048   0.02050   3.09991
   D118      -0.05539   0.00010   0.00000   0.01699   0.01701  -0.03838
   D119       0.00170   0.00010   0.00000   0.00822   0.00822   0.00992
   D120      -3.13310  -0.00001   0.00000   0.00473   0.00473  -3.12838
   D121       0.00549   0.00002   0.00000   0.00075   0.00074   0.00623
   D122      -3.13162   0.00004   0.00000   0.00294   0.00293  -3.12869
   D123       3.12222   0.00012   0.00000   0.00179   0.00179   3.12401
   D124      -0.01489   0.00013   0.00000   0.00398   0.00398  -0.01091
   D125       0.00551  -0.00001   0.00000  -0.00365  -0.00364   0.00187
   D126      -3.13927  -0.00008   0.00000  -0.00456  -0.00455   3.13936
   D127       3.14046   0.00010   0.00000  -0.00023  -0.00023   3.14023
   D128      -0.00432   0.00004   0.00000  -0.00114  -0.00114  -0.00546
   D129       0.00177   0.00007   0.00000   0.00390   0.00390   0.00567
   D130       3.14040   0.00004   0.00000   0.00371   0.00371  -3.13908
   D131       3.13885   0.00005   0.00000   0.00170   0.00170   3.14055
   D132      -0.00570   0.00002   0.00000   0.00151   0.00151  -0.00419
   D133      -0.00726  -0.00008   0.00000  -0.00246  -0.00246  -0.00971
   D134       3.13730  -0.00004   0.00000  -0.00227  -0.00227   3.13503
   D135       3.13755  -0.00001   0.00000  -0.00155  -0.00154   3.13601
   D136      -0.00108   0.00003   0.00000  -0.00136  -0.00135  -0.00243
         Item               Value     Threshold  Converged?
 Maximum Force            0.009139     0.000450     NO 
 RMS     Force            0.000811     0.000300     NO 
 Maximum Displacement     0.192211     0.001800     NO 
 RMS     Displacement     0.032641     0.001200     NO 
 Predicted change in Energy=-4.578649D-04
 GradGradGradGradGradGradGradGradGradGradGradGradGradGradGradGradGradGrad

                          Input orientation:                          
 ---------------------------------------------------------------------
 Center     Atomic      Atomic             Coordinates (Angstroms)
 Number     Number       Type             X           Y           Z
 ---------------------------------------------------------------------
      1          6           0        2.755368   -1.093070   -2.314049
      2          6           0        3.821760   -1.964602   -2.097989
      3          6           0        4.246844   -2.255912   -0.804307
      4          6           0        3.622348   -1.681157    0.303511
      5          6           0        2.563700   -0.807232    0.093432
      6          6           0        2.135261   -0.527841   -1.206600
      7         16           0        0.754462    0.560626   -1.432031
      8          6           0        1.141796    1.892276   -0.331118
      9          6           0        1.534943    1.584772    0.973502
     10         16           0        1.674321   -0.111503    1.459532
     11          6           0        1.747127    2.604043    1.893452
     12          6           0        1.564587    3.925431    1.483183
     13          6           0        1.191601    4.225234    0.175357
     14          6           0        0.973702    3.205686   -0.750015
     15          1           0        1.061837    5.257479   -0.129937
     16          1           0        0.665330    3.431722   -1.765121
     17          1           0        2.053000    2.377543    2.909391
     18          1           0        1.727721    4.726855    2.195421
     19          1           0        2.418510   -0.864801   -3.319990
     20          1           0        3.958891   -1.909304    1.309216
     21          1           0        4.320222   -2.415952   -2.948482
     22          1           0        5.078235   -2.934804   -0.649229
     23          6           0       -0.377226   -0.946607    0.829302
     24          1           0        0.110414   -1.910948    0.803771
     25          6           0       -0.672156   -0.350896   -0.552204
     26          1           0       -0.764665   -1.191461   -1.242707
     27          6           0       -1.124636   -0.518243    2.073024
     28          1           0       -2.185617   -0.479632    1.819645
     29          6           0       -0.894405   -1.450154    3.255827
     30          1           0        0.158629   -1.484178    3.555986
     31          1           0       -1.473995   -1.102690    4.114979
     32          1           0       -1.217704   -2.464628    3.008289
     33          1           0       -0.847276    0.508297    2.338551
     34          6           0       -1.868874    0.554113   -0.708808
     35          6           0       -2.794912    0.231240   -1.706459
     36          6           0       -2.055008    1.714520    0.049550
     37          6           0       -3.898932    1.046604   -1.931330
     38          1           0       -2.659243   -0.673345   -2.291407
     39          6           0       -3.158413    2.531946   -0.180487
     40          1           0       -1.347038    1.995987    0.820892
     41          6           0       -4.084519    2.197248   -1.166004
     42          1           0       -4.616462    0.778852   -2.700100
     43          1           0       -3.293333    3.428698    0.415719
     44          1           0       -4.947371    2.832632   -1.339686
     45         35           0       -2.212551   -2.877969    0.252520
 ---------------------------------------------------------------------
                    Distance matrix (angstroms):
                    1          2          3          4          5
     1  C    0.000000
     2  C    1.394074   0.000000
     3  C    2.419922   1.392542   0.000000
     4  C    2.819418   2.426378   1.395564   0.000000
     5  C    2.431955   2.779307   2.395325   1.388746   0.000000
     6  C    1.389410   2.388124   2.758052   2.412882   1.397033
     7  S    2.741586   4.028474   4.530305   4.032675   2.733389
     8  C    3.930384   5.017923   5.203142   4.396056   3.080485
     9  C    4.412286   5.221269   5.026516   3.933502   2.748553
    10  S    4.046239   4.549882   4.042441   2.755904   1.772361
    11  C    5.691069   6.411570   6.094724   4.940376   3.942545
    12  C    6.404864   7.253421   7.115905   6.087679   5.032666
    13  C    6.076748   7.099290   7.231840   6.388303   5.216807
    14  C    4.909159   6.054779   6.367532   5.657427   4.398068
    15  H    6.925884   7.978024   8.188412   7.408695   6.251895
    16  H    5.014311   6.260524   6.789667   6.258172   5.002674
    17  H    6.310531   6.859781   6.330356   5.072131   4.281732
    18  H    7.433903   8.221556   8.006459   6.944894   5.978573
    19  H    1.085126   2.161472   3.406855   3.904539   3.416994
    20  H    3.904197   3.410412   2.161026   1.084783   2.153892
    21  H    2.145062   1.084213   2.151392   3.406231   3.863495
    22  H    3.399900   2.149169   1.084506   2.144516   3.376536
    23  C    4.440186   5.218892   5.075922   4.100318   3.034794
    24  H    4.169593   4.711389   4.451401   3.554820   2.782334
    25  C    3.924645   5.018843   5.281023   4.576528   3.331044
    26  H    3.680774   4.729118   5.142031   4.677230   3.607065
    27  C    5.884834   6.629943   6.336507   5.197827   4.195965
    28  H    6.471249   7.324041   7.170554   6.121665   5.063906
    29  C    6.668724   7.153336   6.600483   5.400981   4.729967
    30  H    6.430656   6.754020   6.026710   4.755497   4.269884
    31  H    7.695454   8.209074   7.632647   6.390198   5.706410
    32  H    6.781870   7.191683   6.666388   5.599621   5.053946
    33  H    6.098370   6.899132   6.593062   5.377048   4.290214
    34  C    5.164652   6.376290   6.731075   6.014544   4.705801
    35  C    5.738343   6.982505   7.522376   6.991314   5.747413
    36  C    6.050527   7.258393   7.497115   6.620233   5.262473
    37  C    7.000314   8.288802   8.861742   8.306916   7.021537
    38  H    5.430902   6.611215   7.239477   6.870784   5.743215
    39  C    7.257110   8.521654   8.840282   7.997701   6.630816
    40  H    6.016633   7.136008   7.211896   6.203537   4.866324
    41  C    7.676475   8.983254   9.453734   8.751989   7.403506
    42  H    7.615577   8.893407   9.558348   9.107761   7.866016
    43  H    8.030243   9.275288   9.521425   8.599410   7.235455
    44  H    8.700156  10.024278  10.522048   9.824178   8.468685
    45  Br   5.869699   6.540034   6.574771   5.956593   5.208247
                    6          7          8          9         10
     6  C    0.000000
     7  S    1.772621   0.000000
     8  C    2.758696   1.770685   0.000000
     9  C    3.094569   2.728482   1.396837   0.000000
    10  S    2.737529   3.107898   2.739551   1.770029   0.000000
    11  C    4.423762   4.027378   2.412830   1.389332   2.750960
    12  C    5.233759   4.525117   2.757564   2.395691   4.038494
    13  C    5.039050   4.025436   2.387822   2.779741   4.548562
    14  C    3.936612   2.740356   1.388804   2.431638   4.046814
    15  H    5.981753   4.883682   3.372159   3.863959   5.632718
    16  H    4.260373   2.891726   2.157146   3.415773   4.896008
    17  H    5.038790   4.882144   3.400981   2.155118   2.905312
    18  H    6.273091   5.609198   3.842076   3.376823   4.894292
    19  H    2.158748   2.892281   4.262022   5.021471   4.895417
    20  H    3.400499   4.887060   5.007866   4.265770   2.911004
    21  H    3.372413   4.886132   5.959347   6.256639   5.633992
    22  H    3.842555   5.614786   6.236781   5.967808   4.899442
    23  C    3.260806   2.943823   3.422464   3.175699   2.302918
    24  H    3.170896   3.394449   4.100759   3.778644   2.472616
    25  C    2.888102   1.907932   2.893288   3.308455   3.100056
    26  H    2.975108   2.326672   3.738318   4.231696   3.796980
    27  C    4.624171   4.120725   4.089891   3.564405   2.894127
    28  H    5.275459   4.505507   4.617727   4.338236   3.894139
    29  C    5.472001   5.360785   5.308872   4.507940   3.408374
    30  H    5.244415   5.423703   5.241816   4.240510   2.928597
    31  H    6.455725   6.204995   5.964894   5.113222   4.236242
    32  H    5.723531   5.723464   5.975072   5.302364   4.037283
    33  H    4.747337   4.097022   3.605404   2.949089   2.741401
    34  C    4.177502   2.721210   3.316243   3.934259   4.207015
    35  C    5.013250   3.575173   4.488684   5.268955   5.487716
    36  C    4.915735   3.379300   3.224292   3.709214   4.385237
    37  C    6.278184   4.705268   5.355818   6.185036   6.625731
    38  H    4.917850   3.730227   4.987288   5.774939   5.758905
    39  C    6.199854   4.556650   4.350135   4.925081   5.747417
    40  H    4.754665   3.398856   2.744482   2.915168   3.738715
    41  C    6.790687   5.115178   5.301360   6.044086   6.737063
    42  H    7.037312   5.522902   6.325293   7.210038   7.594026
    43  H    6.910554   5.293832   4.752761   5.198407   6.188712
    44  H    7.840546   6.138521   6.243352   6.994883   7.768549
    45  Br   5.153213   4.844049   5.860675   5.871932   4.921177
                   11         12         13         14         15
    11  C    0.000000
    12  C    1.395602   0.000000
    13  C    2.426669   1.392627   0.000000
    14  C    2.819234   2.419577   1.394013   0.000000
    15  H    3.406529   2.151573   1.084238   2.145255   0.000000
    16  H    3.903907   3.406448   2.161499   1.084724   2.482828
    17  H    1.084893   2.160687   3.410412   3.904095   4.302783
    18  H    2.144269   1.084517   2.149351   3.399720   2.476339
    19  H    6.297906   6.837103   6.295333   5.026043   7.035575
    20  H    5.059993   6.309285   6.824667   6.270160   7.863005
    21  H    7.434077   8.212570   7.978220   6.901830   8.800159
    22  H    6.945526   7.997232   8.188529   7.386674   9.138633
    23  C    4.272284   5.285352   5.443969   4.643359   6.440630
    24  H    4.924569   6.053060   6.262315   5.416590   7.291320
    25  C    4.534956   5.237632   4.994386   3.923932   5.885482
    26  H    5.527245   6.248077   5.931143   4.753900   6.794350
    27  C    4.245932   5.227434   5.609516   5.122520   6.556879
    28  H    4.998097   5.794982   6.020386   5.492360   6.874683
    29  C    5.026955   6.171371   6.786070   6.419770   7.764188
    30  H    4.690512   5.961300   6.715138   6.418786   7.736391
    31  H    5.389868   6.437494   7.142324   6.944169   8.056146
    32  H    5.976999   7.134420   7.654052   7.146997   8.641510
    33  H    3.364698   4.269138   4.759416   4.486770   5.682681
    34  C    4.904022   5.287652   4.860595   3.887515   5.571876
    35  C    6.262562   6.544165   5.948572   4.895362   6.528630
    36  C    4.318270   4.477153   4.106090   3.469288   4.722234
    37  C    6.995181   7.056670   6.360451   5.458910   6.751719
    38  H    6.904377   7.296370   6.701492   5.533629   7.327555
    39  C    5.326419   5.197723   4.681503   4.225241   5.024101
    40  H    3.330762   3.555129   3.439614   3.052369   4.164623
    41  C    6.598019   6.474351   5.809425   5.174514   6.076465
    42  H    8.057749   8.099765   7.340259   6.398616   7.675085
    43  H    5.316953   4.998562   4.561456   4.429025   4.754964
    44  H    7.437858   7.181114   6.474695   5.962045   6.591961
    45  Br   6.958747   7.878296   7.877163   6.940327   8.778006
                   16         17         18         19         20
    16  H    0.000000
    17  H    4.988785   0.000000
    18  H    4.300226   2.476858   0.000000
    19  H    4.894013   7.032182   7.884388   0.000000
    20  H    6.987535   4.956817   7.057059   4.989320   0.000000
    21  H    6.996704   7.901428   9.176083   2.482055   4.302935
    22  H    7.826339   7.073673   8.832836   4.300234   2.477920
    23  C    5.194971   4.613322   6.203648   5.003944   4.467551
    24  H    5.954096   5.157366   6.972288   4.840159   3.881527
    25  C    4.191447   5.182035   6.252392   4.180545   5.228778
    26  H    4.867404   6.157673   7.284173   3.815026   5.416603
    27  C    5.791162   4.379778   5.971765   6.462089   5.325476
    28  H    6.023051   5.226554   6.524027   6.911019   6.329255
    29  C    7.174637   4.843396   6.793780   7.386435   5.249247
    30  H    7.262025   4.349669   6.549055   7.264279   4.435166
    31  H    7.727430   5.099525   6.922375   8.395651   6.167591
    32  H    7.816534   5.844134   7.813687   7.471855   5.476529
    33  H    5.260657   3.497362   4.944423   6.676065   5.477551
    34  C    3.977263   5.638914   6.227505   5.216633   6.641061
    35  C    4.713789   7.029576   7.475924   5.566378   7.700005
    36  C    3.693515   5.049160   5.290365   6.165960   7.133431
    37  C    5.152563   7.786493   7.888824   6.744770   8.999106
    38  H    5.308610   7.652545   8.278843   5.184420   7.634905
    39  C    4.235762   6.060529   5.859767   7.245444   8.520560
    40  H    3.577489   4.008450   4.336025   6.285728   6.606258
    41  C    4.944081   7.369565   7.174973   7.503679   9.364130
    42  H    5.984082   8.860244   8.933170   7.250979   9.840604
    43  H    4.519634   5.992212   5.483023   8.063176   9.049163
    44  H    5.660594   8.201643   7.787292   8.476368  10.431881
    45  Br   7.222553   7.271471   8.782594   6.185661   6.335741
                   21         22         23         24         25
    21  H    0.000000
    22  H    2.475956   0.000000
    23  C    6.204567   5.991747   0.000000
    24  H    5.661883   5.276242   1.080924   0.000000
    25  C    5.910198   6.304997   1.533107   2.210169   0.000000
    26  H    5.501376   6.126251   2.122094   2.339123   1.091742
    27  C    7.646130   7.192081   1.512931   2.252993   2.669189
    28  H    8.295198   8.055231   2.114030   2.890056   2.816524
    29  C    8.162019   7.288763   2.531612   2.689716   3.969744
    30  H    7.777864   6.632546   2.830358   2.785524   4.341862
    31  H    9.229848   8.305783   3.467411   3.758688   4.794866
    32  H    8.133518   7.296392   2.785457   2.632557   4.176434
    33  H    7.950283   7.476193   2.148378   3.020839   3.020819
    34  C    7.220966   7.774215   2.615905   3.504569   1.508543
    35  C    7.692554   8.551492   3.696298   4.396720   2.485414
    36  C    8.166551   8.543281   3.241075   4.289746   2.557407
    37  C    8.976547   9.903783   4.898612   5.683551   3.777179
    38  H    7.223667   8.226756   3.875707   4.333912   2.660323
    39  C    9.384748   9.896840   4.566729   5.602973   3.824974
    40  H    8.111179   8.231530   3.098301   4.169964   2.801557
    41  C    9.751847  10.514803   5.254436   6.193122   4.302791
    42  H    9.493829  10.582271   5.779707   6.469582   4.631127
    43  H   10.170743  10.569362   5.274280   6.344123   4.700295
    44  H   10.771450  11.586752   6.314538   7.257902   5.388176
    45  Br   7.289513   7.346560   2.726033   2.575883   3.067001
                   26         27         28         29         30
    26  H    0.000000
    27  C    3.402480   0.000000
    28  H    3.450188   1.091500   0.000000
    29  C    4.507834   1.523315   2.161426   0.000000
    30  H    4.895468   2.186087   3.085366   1.095506   0.000000
    31  H    5.405167   2.152489   2.482572   1.093068   1.767333
    32  H    4.460623   2.161434   2.507975   1.093140   1.776386
    33  H    3.965023   1.096001   1.742534   2.163134   2.542431
    34  C    2.133390   3.072853   2.749914   4.548078   5.143332
    35  C    2.522111   4.199529   3.648286   5.573446   6.273707
    36  C    3.432147   3.153613   2.822162   4.652137   5.237075
    37  C    3.912386   5.116671   4.397120   6.493658   7.278688
    38  H    2.226576   4.628967   4.142777   5.872810   6.541396
    39  C    4.552153   4.303280   3.743857   5.726353   6.410402
    40  H    3.841539   2.817561   2.798109   4.243781   4.675395
    41  C    4.744540   5.160049   4.436848   6.559952   7.338556
    42  H    4.565355   6.054587   5.284022   7.368531   8.189104
    43  H    5.521811   4.798776   4.298033   6.133863   6.775963
    44  H    5.804976   6.122766   5.346004   7.475797   8.286959
    45  Br   2.678877   3.172712   2.865070   3.577153   4.298609
                   31         32         33         34         35
    31  H    0.000000
    32  H    1.773507   0.000000
    33  H    2.478660   3.069862   0.000000
    34  C    5.115647   4.832559   3.214367   0.000000
    35  C    6.116644   5.655452   4.498017   1.398965   0.000000
    36  C    4.980157   5.188496   2.855366   1.398676   2.414776
    37  C    6.859857   6.627034   5.275819   2.420381   1.390772
    38  H    6.529237   5.776981   5.110383   2.153128   1.085746
    39  C    5.873574   6.237019   3.972664   2.419475   2.784596
    40  H    4.524259   4.969760   2.183179   2.165940   3.405610
    41  C    6.752275   6.883055   5.061048   2.796070   2.412544
    42  H    7.736963   7.393066   6.298251   3.400734   2.145983
    43  H    6.126010   6.764684   4.267226   3.399541   3.869858
    44  H    7.569972   7.802325   5.978523   3.881597   3.396298
    45  Br   4.314588   2.958857   4.205033   3.580705   3.720742
                   36         37         38         39         40
    36  C    0.000000
    37  C    2.787482   0.000000
    38  H    3.398099   2.150514   0.000000
    39  C    1.392338   2.412481   3.870278   0.000000
    40  H    1.084165   3.871462   4.305070   2.138011   0.000000
    41  C    2.414439   1.394327   3.396800   1.393177   3.388520
    42  H    3.872609   1.085149   2.471156   3.398191   4.956606
    43  H    2.146145   3.398494   4.955538   1.085277   2.450488
    44  H    3.397928   2.153871   4.293387   2.152795   4.281410
    45  Br   4.599671   4.797432   3.395801   5.509023   4.982731
                   41         42         43         44         45
    41  C    0.000000
    42  H    2.155983   0.000000
    43  H    2.155062   4.298916   0.000000
    44  H    1.085537   2.485606   2.484468   0.000000
    45  Br   5.592343   5.279118   6.400685   6.528807   0.000000
 Stoichiometry    C22H20BrS2(1+)
 Framework group  C1[X(C22H20BrS2)]
 Deg. of freedom   129
 Full point group                 C1      NOp   1
 Largest Abelian subgroup         C1      NOp   1
 Largest concise Abelian subgroup C1      NOp   1
                         Standard orientation:                         
 ---------------------------------------------------------------------
 Center     Atomic      Atomic             Coordinates (Angstroms)
 Number     Number       Type             X           Y           Z
 ---------------------------------------------------------------------
      1          6           0        2.699115   -1.201561   -2.338320
      2          6           0        3.728707   -2.118433   -2.131613
      3          6           0        4.150297   -2.430344   -0.841595
      4          6           0        3.559076   -1.831628    0.271776
      5          6           0        2.537366   -0.912709    0.070996
      6          6           0        2.111867   -0.612550   -1.225366
      7         16           0        0.777396    0.534550   -1.438759
      8          6           0        1.229445    1.846117   -0.338408
      9          6           0        1.618513    1.519373    0.962753
     10         16           0        1.688574   -0.182310    1.444798
     11          6           0        1.880871    2.526726    1.882890
     12          6           0        1.752170    3.855561    1.476269
     13          6           0        1.382889    4.173754    0.171740
     14          6           0        1.114770    3.166380   -0.753777
     15          1           0        1.295280    5.211235   -0.130798
     16          1           0        0.809007    3.407504   -1.766196
     17          1           0        2.184124    2.285244    2.896159
     18          1           0        1.954677    4.647796    2.188681
     19          1           0        2.365054   -0.957004   -3.341362
     20          1           0        3.892824   -2.076049    1.274585
     21          1           0        4.201172   -2.588984   -2.986527
     22          1           0        4.952925   -3.144557   -0.693807
     23          6           0       -0.401409   -0.927436    0.828202
     24          1           0        0.044245   -1.911733    0.797415
     25          6           0       -0.680557   -0.316801   -0.550064
     26          1           0       -0.814027   -1.151212   -1.241328
     27          6           0       -1.120716   -0.469988    2.078122
     28          1           0       -2.180879   -0.385426    1.832609
     29          6           0       -0.922061   -1.413333    3.257581
     30          1           0        0.130698   -1.493067    3.549939
     31          1           0       -1.479969   -1.043112    4.121569
     32          1           0       -1.290340   -2.412510    3.010661
     33          1           0       -0.797685    0.543177    2.343388
     34          6           0       -1.838486    0.638980   -0.696301
     35          6           0       -2.784735    0.358134   -1.687685
     36          6           0       -1.969191    1.804739    0.065417
     37          6           0       -3.854391    1.220520   -1.903025
     38          1           0       -2.692219   -0.550232   -2.275184
     39          6           0       -3.038183    2.669170   -0.155088
     40          1           0       -1.244223    2.054026    0.832028
     41          6           0       -3.984919    2.376488   -1.134358
     42          1           0       -4.588304    0.985339   -2.666968
     43          1           0       -3.130204    3.569655    0.443649
     44          1           0       -4.820979    3.048619   -1.300594
     45         35           0       -2.321981   -2.777186    0.261559
 ---------------------------------------------------------------------
 Rotational constants (GHZ):           0.1943711           0.1644086           0.1221484
 Standard basis: 6-31+G(d,p) (6D, 7F)
 There are   598 symmetry adapted cartesian basis functions of A   symmetry.
 There are   598 symmetry adapted basis functions of A   symmetry.
   598 basis functions,  1043 primitive gaussians,   598 cartesian basis functions
   109 alpha electrons      109 beta electrons
       nuclear repulsion energy      3093.3074214405 Hartrees.
 NAtoms=   45 NActive=   45 NUniq=   45 SFac= 1.00D+00 NAtFMM=   60 NAOKFM=F Big=F
 Integral buffers will be    131072 words long.
 Raffenetti 2 integral format.
 Two-electron integral symmetry is turned on.
 Nuclear repulsion after empirical dispersion term =     3093.2644571598 Hartrees.
 ------------------------------------------------------------------------------
 Polarizable Continuum Model (PCM)
 =================================
 Model                : PCM.
 Atomic radii         : SMD-Coulomb.
 Polarization charges : Total charges.
 Charge compensation  : None.
 Solution method      : Matrix inversion.
 Cavity type          : VdW (van der Waals Surface) (Alpha=1.000).
 Cavity algorithm     : GePol (No added spheres)
                        Default sphere list used, NSphG=   45.
                        Lebedev-Laikov grids with approx.  5.0 points / Ang**2.
                        Smoothing algorithm: York/Karplus (Gamma=1.0000).
                        Polarization charges: spherical gaussians, with
                                              point-specific exponents (IZeta= 3).
                        Self-potential: point-specific (ISelfS= 7).
                        Self-field    : sphere-specific E.n sum rule (ISelfD= 2).
 1st derivatives      : Analytical E(r).r(x)/FMM algorithm (CHGder, D1EAlg=3).
                        Cavity 1st derivative terms included.
 Solvent              : Dichloromethane, Eps=   8.930000 Eps(inf)=   2.028346
 ------------------------------------------------------------------------------
 ------------------------------------------------------------------------------
 Atomic radii for non-electrostatic terms: SMD-CDS.
 ------------------------------------------------------------------------------
 Nuclear repulsion after PCM non-electrostatic terms =     3093.2487975626 Hartrees.
 One-electron integrals computed using PRISM.
 NBasis=   598 RedAO= T EigKep=  1.33D-06  NBF=   598
 NBsUse=   594 1.00D-06 EigRej=  9.42D-07 NBFU=   594
 Initial guess from the checkpoint file:  "/home/osl/gaussian/scratch/Gau-1138775.chk"
 B after Tr=     0.000000    0.000000    0.000000
         Rot=    0.999923   -0.004762    0.004065    0.010703 Ang=  -1.42 deg.
 ExpMin= 3.50D-02 ExpMax= 5.74D+05 ExpMxC= 5.74D+03 IAcc=3 IRadAn=         5 AccDes= 0.00D+00
 Harris functional with IExCor= 4639 and IRadAn=       5 diagonalized for initial guess.
 HarFok:  IExCor= 4639 AccDes= 0.00D+00 IRadAn=         5 IDoV= 1 UseB2=F ITyADJ=14
 ICtDFT=  3500011 ScaDFX=  1.000000  1.000000  1.000000  1.000000
 FoFCou: FMM=F IPFlag=           0 FMFlag=      100000 FMFlg1=           0
         NFxFlg=           0 DoJE=T BraDBF=F KetDBF=T FulRan=T
         wScrn=  0.000000 ICntrl=       500 IOpCl=  0 I1Cent=   200000004 NGrid=           0
         NMat0=    1 NMatS0=      1 NMatT0=    0 NMatD0=    1 NMtDS0=    0 NMtDT0=    0
 Petite list used in FoFCou.
 Requested convergence on RMS density matrix=1.00D-08 within 128 cycles.
 Requested convergence on MAX density matrix=1.00D-06.
 Requested convergence on             energy=1.00D-06.
 No special actions if energy rises.
 Inv3:  Mode=1 IEnd=    32908032.
 Iteration    1 A*A^-1 deviation from unit magnitude is 3.44D-15 for    600.
 Iteration    1 A*A^-1 deviation from orthogonality  is 2.19D-15 for   1243    725.
 Iteration    1 A^-1*A deviation from unit magnitude is 3.22D-15 for    382.
 Iteration    1 A^-1*A deviation from orthogonality  is 4.11D-15 for   1666   1657.
 Error on total polarization charges =  0.05090
 SCF Done:  E(RwB97XD) =  -4218.04532799     A.U. after   18 cycles
            NFock= 18  Conv=0.43D-08     -V/T= 2.0064
 SMD-CDS (non-electrostatic) energy       (kcal/mol) =      -9.83
 (included in total energy above)
 D1PCM: PCM CHGder 1st derivatives, ID1Alg=3 FixD1E=F DoIter=F DoCFld=F I1PDM=0.
 Calling FoFJK, ICntrl=      2127 FMM=F ISym2X=0 I1Cent= 0 IOpClX= 0 NMat=1 NMatS=1 NMatT=0.
 ***** Axes restored to original set *****
 -------------------------------------------------------------------
 Center     Atomic                   Forces (Hartrees/Bohr)
 Number     Number              X              Y              Z
 -------------------------------------------------------------------
      1        6           0.000084563    0.000058344   -0.000005504
      2        6           0.000037277    0.000036789    0.000004170
      3        6          -0.000149477   -0.000081994    0.000024222
      4        6           0.000127422    0.000064108    0.000005522
      5        6           0.000079145   -0.000115482    0.000026274
      6        6          -0.000019190   -0.000149398   -0.000025905
      7       16          -0.000587721   -0.000011291    0.000502566
      8        6          -0.000022847    0.000008242    0.000043492
      9        6          -0.000206289    0.000184792   -0.000003525
     10       16           0.002213624    0.000227725    0.000575835
     11        6           0.000000558    0.000004225    0.000001326
     12        6           0.000046149    0.000052647    0.000013208
     13        6           0.000000677   -0.000028483    0.000005507
     14        6           0.000050977   -0.000004060   -0.000084410
     15        1          -0.000003143   -0.000008875   -0.000016099
     16        1           0.000008502   -0.000048662   -0.000021147
     17        1          -0.000046891    0.000019918   -0.000053818
     18        1          -0.000009250   -0.000000460   -0.000037642
     19        1          -0.000004842   -0.000044687    0.000051425
     20        1          -0.000082923    0.000009747    0.000038001
     21        1          -0.000015753   -0.000039266    0.000039318
     22        1           0.000010502   -0.000022629    0.000013601
     23        6           0.001027989    0.003378135   -0.000617788
     24        1          -0.000776122   -0.001434576    0.000352477
     25        6          -0.000920328   -0.000422383    0.000116335
     26        1           0.000263970   -0.000034051    0.000106151
     27        6          -0.000217155   -0.000426112   -0.000161969
     28        1          -0.000018330   -0.000144050    0.000107517
     29        6           0.000140568    0.000116507    0.000086196
     30        1          -0.000045010    0.000001504    0.000012161
     31        1           0.000009683    0.000045759   -0.000001991
     32        1          -0.000022911    0.000057043    0.000020400
     33        1           0.000017563   -0.000127763    0.000151588
     34        6          -0.000053404   -0.000094963   -0.000138963
     35        6          -0.000100969    0.000112650   -0.000052765
     36        6          -0.000059849   -0.000284791    0.000121389
     37        6           0.000062989    0.000005800    0.000009346
     38        1          -0.000153273    0.000087568    0.000301496
     39        6          -0.000026809   -0.000003027   -0.000057848
     40        1          -0.000022692    0.000134650   -0.000179547
     41        6          -0.000013427   -0.000050985   -0.000062440
     42        1          -0.000001326    0.000010555   -0.000021451
     43        1           0.000031265    0.000007874   -0.000007654
     44        1           0.000004636    0.000020281    0.000008521
     45       35          -0.000638123   -0.001066872   -0.001187577
 -------------------------------------------------------------------
 Cartesian Forces:  Max     0.003378135 RMS     0.000443433

 GradGradGradGradGradGradGradGradGradGradGradGradGradGradGradGradGradGrad
 Berny optimization.
 FormGI is forming the generalized inverse of G from B-inverse, IUseBI=4.
 Internal  Forces:  Max     0.003772083 RMS     0.000347888
 Search for a saddle point.
 Step number   4 out of a maximum of  270
 All quantities printed in internal units (Hartrees-Bohrs-Radians)
 Swapping is turned off.
 Update second derivatives using D2CorX and points    3    4
 ITU=  0  0  0  0
     Eigenvalues ---   -0.01558   0.00201   0.00545   0.00746   0.01107
     Eigenvalues ---    0.01270   0.01334   0.01412   0.01544   0.01606
     Eigenvalues ---    0.01715   0.01802   0.01806   0.01813   0.01865
     Eigenvalues ---    0.01924   0.02073   0.02175   0.02320   0.02336
     Eigenvalues ---    0.02371   0.02396   0.02568   0.02646   0.02665
     Eigenvalues ---    0.02737   0.02764   0.02811   0.02859   0.02939
     Eigenvalues ---    0.02961   0.03015   0.03050   0.03167   0.03316
     Eigenvalues ---    0.03810   0.04238   0.04476   0.04659   0.04748
     Eigenvalues ---    0.04865   0.05799   0.06835   0.07101   0.07468
     Eigenvalues ---    0.08009   0.09451   0.09784   0.10724   0.10967
     Eigenvalues ---    0.11006   0.11168   0.11215   0.11542   0.11675
     Eigenvalues ---    0.11854   0.12074   0.12286   0.12316   0.12370
     Eigenvalues ---    0.12441   0.12474   0.12600   0.12704   0.13530
     Eigenvalues ---    0.14393   0.14478   0.15305   0.15689   0.16321
     Eigenvalues ---    0.16481   0.17723   0.18203   0.18406   0.19126
     Eigenvalues ---    0.19262   0.19359   0.19567   0.19705   0.20476
     Eigenvalues ---    0.21126   0.22117   0.22427   0.22810   0.23524
     Eigenvalues ---    0.25563   0.27059   0.27993   0.28843   0.29203
     Eigenvalues ---    0.30890   0.32547   0.33023   0.33820   0.34282
     Eigenvalues ---    0.34777   0.34981   0.35099   0.35619   0.35845
     Eigenvalues ---    0.36458   0.36648   0.36706   0.36759   0.36802
     Eigenvalues ---    0.36895   0.36967   0.37058   0.37071   0.37198
     Eigenvalues ---    0.37217   0.37289   0.37392   0.40587   0.41096
     Eigenvalues ---    0.42699   0.43028   0.43179   0.46882   0.47533
     Eigenvalues ---    0.48198   0.48294   0.48448   0.48634   0.49860
     Eigenvalues ---    0.52064   0.52217   0.52410   0.54361
 Eigenvectors required to have negative eigenvalues:
                          R19       D92       D94       D93       A49
   1                    0.63636  -0.24561  -0.23531  -0.22814  -0.22257
                          D83       D85       D87       D79       D84
   1                    0.18652   0.18633  -0.17562   0.17095   0.15826
 RFO step:  Lambda0=2.229433038D-06 Lambda=-3.78246145D-04.
 Linear search not attempted -- option 19 set.
 Iteration  1 RMS(Cart)=  0.03071978 RMS(Int)=  0.00024331
 Iteration  2 RMS(Cart)=  0.00039378 RMS(Int)=  0.00002104
 Iteration  3 RMS(Cart)=  0.00000011 RMS(Int)=  0.00002104
 Variable       Old X    -DE/DX   Delta X   Delta X   Delta X     New X
                                 (Linear)    (Quad)   (Total)
    R1        2.63442   0.00006   0.00000   0.00001   0.00001   2.63443
    R2        2.62560   0.00003   0.00000   0.00034   0.00034   2.62594
    R3        2.05059  -0.00005   0.00000  -0.00029  -0.00029   2.05030
    R4        2.63152  -0.00002   0.00000  -0.00006  -0.00006   2.63146
    R5        2.04887  -0.00002   0.00000  -0.00011  -0.00011   2.04875
    R6        2.63723  -0.00010   0.00000  -0.00040  -0.00040   2.63683
    R7        2.04942   0.00002   0.00000   0.00007   0.00007   2.04949
    R8        2.62435  -0.00008   0.00000  -0.00016  -0.00016   2.62419
    R9        2.04994   0.00001   0.00000   0.00010   0.00010   2.05004
   R10        2.64001   0.00005   0.00000   0.00086   0.00086   2.64087
   R11        3.34928  -0.00021   0.00000  -0.00063  -0.00060   3.34868
   R12        3.34977   0.00036   0.00000   0.00248   0.00245   3.35222
   R13        3.34611  -0.00001   0.00000  -0.00115  -0.00114   3.34497
   R14        3.60547  -0.00038   0.00000  -0.01019  -0.01023   3.59523
   R15        2.63964   0.00014   0.00000   0.00046   0.00049   2.64013
   R16        2.62446  -0.00008   0.00000   0.00016   0.00016   2.62462
   R17        3.34487   0.00035   0.00000   0.00197   0.00200   3.34687
   R18        2.62546   0.00002   0.00000   0.00017   0.00017   2.62562
   R19        4.35188   0.00164   0.00000   0.03842   0.03843   4.39032
   R20        2.63731   0.00007   0.00000   0.00008   0.00008   2.63739
   R21        2.05015  -0.00007   0.00000  -0.00010  -0.00010   2.05005
   R22        2.63168   0.00001   0.00000  -0.00014  -0.00013   2.63155
   R23        2.04944  -0.00003   0.00000  -0.00007  -0.00007   2.04937
   R24        2.63430  -0.00005   0.00000  -0.00032  -0.00032   2.63398
   R25        2.04891   0.00000   0.00000  -0.00003  -0.00003   2.04888
   R26        2.04983   0.00001   0.00000  -0.00013  -0.00013   2.04971
   R27        2.04265   0.00161   0.00000   0.00467   0.00467   2.04732
   R28        2.89715  -0.00072   0.00000  -0.00762  -0.00765   2.88950
   R29        2.85903   0.00010   0.00000  -0.00427  -0.00427   2.85476
   R30        4.86771   0.00123   0.00000   0.03667   0.03667   4.90438
   R31        2.06309  -0.00006   0.00000  -0.00003  -0.00003   2.06307
   R32        2.85073   0.00025   0.00000   0.00012   0.00012   2.85085
   R33        2.06264  -0.00001   0.00000   0.00102   0.00102   2.06366
   R34        2.87865  -0.00003   0.00000  -0.00066  -0.00066   2.87798
   R35        2.07114  -0.00008   0.00000  -0.00055  -0.00055   2.07059
   R36        2.07021  -0.00004   0.00000   0.00004   0.00004   2.07025
   R37        2.06560   0.00001   0.00000  -0.00005  -0.00005   2.06555
   R38        2.06574  -0.00005   0.00000   0.00014   0.00014   2.06588
   R39        2.64366   0.00001   0.00000   0.00000   0.00000   2.64366
   R40        2.64311  -0.00010   0.00000  -0.00008  -0.00008   2.64304
   R41        2.62818  -0.00005   0.00000  -0.00003  -0.00003   2.62815
   R42        2.05176  -0.00026   0.00000  -0.00095  -0.00095   2.05081
   R43        2.63114   0.00003   0.00000  -0.00013  -0.00013   2.63101
   R44        2.04878  -0.00011   0.00000  -0.00009  -0.00009   2.04869
   R45        2.63490  -0.00012   0.00000  -0.00047  -0.00047   2.63442
   R46        2.05063   0.00001   0.00000   0.00001   0.00001   2.05065
   R47        2.63272  -0.00005   0.00000   0.00003   0.00003   2.63275
   R48        2.05088   0.00000   0.00000  -0.00001  -0.00001   2.05087
   R49        2.05137   0.00001   0.00000   0.00001   0.00001   2.05138
    A1        2.06258   0.00003   0.00000   0.00063   0.00063   2.06321
    A2        2.10907  -0.00002   0.00000  -0.00069  -0.00069   2.10837
    A3        2.11154  -0.00001   0.00000   0.00006   0.00006   2.11160
    A4        2.10397   0.00004   0.00000   0.00029   0.00029   2.10426
    A5        2.08330   0.00001   0.00000   0.00007   0.00008   2.08337
    A6        2.09592  -0.00005   0.00000  -0.00037  -0.00036   2.09555
    A7        2.11146  -0.00003   0.00000  -0.00040  -0.00040   2.11106
    A8        2.09187   0.00002   0.00000   0.00028   0.00028   2.09215
    A9        2.07985   0.00001   0.00000   0.00012   0.00012   2.07997
   A10        2.07169  -0.00002   0.00000   0.00014   0.00015   2.07184
   A11        2.10656   0.00009   0.00000   0.00076   0.00075   2.10732
   A12        2.10493  -0.00007   0.00000  -0.00089  -0.00090   2.10403
   A13        2.09486   0.00017   0.00000   0.00082   0.00081   2.09567
   A14        2.10942  -0.00017   0.00000  -0.00222  -0.00224   2.10718
   A15        2.07701   0.00000   0.00000   0.00142   0.00146   2.07846
   A16        2.12174  -0.00018   0.00000  -0.00147  -0.00147   2.12027
   A17        2.08989   0.00008   0.00000  -0.00116  -0.00116   2.08873
   A18        2.07149   0.00010   0.00000   0.00273   0.00269   2.07418
   A19        1.78475  -0.00010   0.00000   0.00100   0.00098   1.78573
   A20        1.80333   0.00009   0.00000   0.00261   0.00260   1.80593
   A21        1.80920   0.00025   0.00000   0.00062   0.00059   1.80979
   A22        2.06770   0.00016   0.00000   0.00262   0.00261   2.07031
   A23        2.09118  -0.00026   0.00000  -0.00292  -0.00292   2.08827
   A24        2.12230   0.00010   0.00000   0.00009   0.00009   2.12239
   A25        2.08242  -0.00012   0.00000   0.00190   0.00191   2.08433
   A26        2.09430  -0.00011   0.00000  -0.00072  -0.00073   2.09357
   A27        2.10508   0.00024   0.00000  -0.00099  -0.00099   2.10409
   A28        1.77629   0.00014   0.00000   0.00104   0.00097   1.77726
   A29        1.66468  -0.00036   0.00000  -0.01428  -0.01426   1.65042
   A30        1.77443  -0.00036   0.00000  -0.00746  -0.00750   1.76692
   A31        2.07145   0.00001   0.00000   0.00050   0.00050   2.07195
   A32        2.10593   0.00000   0.00000  -0.00010  -0.00010   2.10584
   A33        2.10579  -0.00001   0.00000  -0.00040  -0.00040   2.10539
   A34        2.11173   0.00002   0.00000   0.00003   0.00003   2.11176
   A35        2.07937   0.00002   0.00000   0.00012   0.00012   2.07950
   A36        2.09202  -0.00004   0.00000  -0.00016  -0.00016   2.09187
   A37        2.10344   0.00001   0.00000  -0.00027  -0.00027   2.10317
   A38        2.09606   0.00001   0.00000   0.00032   0.00032   2.09637
   A39        2.08367  -0.00002   0.00000  -0.00005  -0.00005   2.08362
   A40        2.06295  -0.00002   0.00000   0.00037   0.00037   2.06333
   A41        2.11034  -0.00004   0.00000  -0.00045  -0.00045   2.10989
   A42        2.10976   0.00006   0.00000   0.00007   0.00008   2.10983
   A43        1.49883  -0.00001   0.00000  -0.00396  -0.00393   1.49490
   A44        1.85155   0.00030   0.00000   0.00559   0.00548   1.85703
   A45        1.68348   0.00010   0.00000   0.00694   0.00697   1.69046
   A46        1.99562  -0.00014   0.00000   0.00806   0.00806   2.00368
   A47        2.08849  -0.00002   0.00000  -0.01595  -0.01594   2.07255
   A48        2.13616   0.00000   0.00000   0.00359   0.00351   2.13967
   A49        1.50389   0.00377   0.00000   0.01350   0.01350   1.51738
   A50        2.04579  -0.00020   0.00000  -0.00685  -0.00697   2.03883
   A51        1.71079   0.00001   0.00000   0.00344   0.00345   1.71423
   A52        1.83245   0.00017   0.00000   0.00836   0.00841   1.84086
   A53        1.86196  -0.00014   0.00000  -0.00520  -0.00517   1.85679
   A54        2.07061   0.00009   0.00000   0.00105   0.00109   2.07170
   A55        1.90606   0.00006   0.00000  -0.00044  -0.00048   1.90559
   A56        1.87484   0.00000   0.00000  -0.00259  -0.00259   1.87225
   A57        1.97189   0.00024   0.00000   0.00022   0.00022   1.97211
   A58        1.91700   0.00002   0.00000   0.00280   0.00280   1.91980
   A59        1.92709  -0.00009   0.00000  -0.00070  -0.00070   1.92639
   A60        1.84325   0.00009   0.00000   0.00123   0.00123   1.84448
   A61        1.92477  -0.00026   0.00000  -0.00091  -0.00091   1.92386
   A62        1.95738   0.00004   0.00000  -0.00042  -0.00042   1.95696
   A63        1.91314  -0.00006   0.00000   0.00021   0.00021   1.91334
   A64        1.92539   0.00000   0.00000   0.00019   0.00019   1.92558
   A65        1.87990  -0.00001   0.00000   0.00000   0.00000   1.87989
   A66        1.89390   0.00001   0.00000  -0.00057  -0.00057   1.89332
   A67        1.89249   0.00002   0.00000   0.00063   0.00063   1.89312
   A68        2.04957   0.00025   0.00000   0.00073   0.00072   2.05029
   A69        2.14958  -0.00005   0.00000   0.00092   0.00091   2.15049
   A70        2.08294  -0.00020   0.00000  -0.00132  -0.00132   2.08162
   A71        2.10071   0.00017   0.00000   0.00099   0.00099   2.10170
   A72        2.08722  -0.00009   0.00000  -0.00029  -0.00029   2.08693
   A73        2.09501  -0.00008   0.00000  -0.00072  -0.00072   2.09429
   A74        2.09782   0.00007   0.00000   0.00065   0.00064   2.09846
   A75        2.11092   0.00005   0.00000   0.00131   0.00129   2.11221
   A76        2.07445  -0.00012   0.00000  -0.00198  -0.00199   2.07245
   A77        2.09522  -0.00001   0.00000   0.00000   0.00000   2.09522
   A78        2.08838   0.00002   0.00000  -0.00018  -0.00018   2.08820
   A79        2.09956   0.00000   0.00000   0.00017   0.00017   2.09973
   A80        2.09743   0.00005   0.00000   0.00028   0.00028   2.09772
   A81        2.08617  -0.00005   0.00000  -0.00052  -0.00052   2.08565
   A82        2.09957   0.00000   0.00000   0.00024   0.00024   2.09981
   A83        2.09215  -0.00007   0.00000  -0.00057  -0.00057   2.09158
   A84        2.09555   0.00006   0.00000   0.00061   0.00061   2.09616
   A85        2.09548   0.00001   0.00000  -0.00004  -0.00004   2.09544
    D1        0.00072  -0.00003   0.00000  -0.00219  -0.00219  -0.00147
    D2       -3.14068  -0.00008   0.00000  -0.00225  -0.00224   3.14026
    D3       -3.13872   0.00007   0.00000  -0.00042  -0.00042  -3.13914
    D4        0.00306   0.00002   0.00000  -0.00048  -0.00048   0.00258
    D5        0.00859   0.00010   0.00000   0.00166   0.00165   0.01024
    D6       -3.12028   0.00013   0.00000  -0.00734  -0.00734  -3.12761
    D7       -3.13516   0.00000   0.00000  -0.00011  -0.00012  -3.13528
    D8        0.01916   0.00003   0.00000  -0.00911  -0.00911   0.01005
    D9       -0.00452  -0.00006   0.00000   0.00028   0.00028  -0.00425
   D10       -3.14061  -0.00003   0.00000   0.00085   0.00085  -3.13976
   D11        3.13688  -0.00001   0.00000   0.00033   0.00033   3.13721
   D12        0.00079   0.00003   0.00000   0.00090   0.00090   0.00170
   D13       -0.00093   0.00007   0.00000   0.00220   0.00219   0.00126
   D14       -3.13880   0.00001   0.00000  -0.00090  -0.00091  -3.13971
   D15        3.13519   0.00004   0.00000   0.00163   0.00163   3.13682
   D16       -0.00268  -0.00002   0.00000  -0.00147  -0.00147  -0.00416
   D17        0.01006   0.00000   0.00000  -0.00271  -0.00271   0.00735
   D18        3.08477  -0.00003   0.00000  -0.00221  -0.00222   3.08255
   D19       -3.13525   0.00006   0.00000   0.00039   0.00039  -3.13485
   D20       -0.06054   0.00002   0.00000   0.00089   0.00088  -0.05966
   D21       -0.01418  -0.00009   0.00000   0.00081   0.00081  -0.01336
   D22        3.11482  -0.00012   0.00000   0.00969   0.00970   3.12452
   D23       -3.09013  -0.00005   0.00000   0.00046   0.00047  -3.08965
   D24        0.03887  -0.00008   0.00000   0.00934   0.00936   0.04823
   D25        2.36591   0.00018   0.00000   0.00007   0.00009   2.36600
   D26       -2.11737  -0.00026   0.00000  -0.01084  -0.01085  -2.12822
   D27       -0.84189   0.00015   0.00000   0.00054   0.00055  -0.84134
   D28        0.95801  -0.00029   0.00000  -0.01037  -0.01039   0.94763
   D29       -2.35385  -0.00006   0.00000  -0.00277  -0.00277  -2.35661
   D30        2.05406  -0.00033   0.00000  -0.00454  -0.00450   2.04956
   D31        0.80011  -0.00003   0.00000  -0.01148  -0.01149   0.78862
   D32       -1.07517  -0.00029   0.00000  -0.01326  -0.01322  -1.08839
   D33       -0.83835   0.00004   0.00000   0.00263   0.00264  -0.83571
   D34        2.37007   0.00003   0.00000   0.00603   0.00603   2.37611
   D35        1.03241   0.00018   0.00000   0.00595   0.00593   1.03834
   D36       -2.04235   0.00017   0.00000   0.00935   0.00932  -2.03303
   D37        0.79105  -0.00007   0.00000  -0.01755  -0.01755   0.77349
   D38       -1.18959   0.00017   0.00000  -0.01094  -0.01094  -1.20053
   D39        3.13115   0.00005   0.00000  -0.01387  -0.01390   3.11725
   D40       -1.06574  -0.00008   0.00000  -0.01968  -0.01964  -1.08537
   D41       -3.04637   0.00016   0.00000  -0.01307  -0.01303  -3.05940
   D42        1.27437   0.00005   0.00000  -0.01599  -0.01598   1.25838
   D43        0.02980   0.00019   0.00000   0.00732   0.00730   0.03710
   D44       -3.05562   0.00009   0.00000   0.00336   0.00334  -3.05228
   D45        3.10331   0.00019   0.00000   0.00373   0.00372   3.10703
   D46        0.01789   0.00008   0.00000  -0.00023  -0.00023   0.01766
   D47        3.05832  -0.00004   0.00000  -0.00295  -0.00293   3.05538
   D48       -0.06597  -0.00002   0.00000  -0.00288  -0.00286  -0.06883
   D49       -0.01429  -0.00006   0.00000   0.00046   0.00047  -0.01383
   D50       -3.13858  -0.00003   0.00000   0.00054   0.00054  -3.13804
   D51        0.80418  -0.00017   0.00000  -0.00927  -0.00928   0.79490
   D52       -0.90791   0.00026   0.00000   0.00725   0.00722  -0.90068
   D53       -2.39394  -0.00008   0.00000  -0.00528  -0.00529  -2.39923
   D54        2.17715   0.00035   0.00000   0.01125   0.01122   2.18837
   D55       -0.00434  -0.00006   0.00000   0.00014   0.00015  -0.00419
   D56       -3.14118  -0.00001   0.00000   0.00095   0.00095  -3.14023
   D57       -3.08902  -0.00015   0.00000  -0.00396  -0.00395  -3.09296
   D58        0.05733  -0.00010   0.00000  -0.00316  -0.00315   0.05418
   D59        0.93703  -0.00025   0.00000  -0.00907  -0.00913   0.92790
   D60       -1.05543  -0.00012   0.00000  -0.01662  -0.01669  -1.07212
   D61        3.02126  -0.00027   0.00000  -0.02561  -0.02569   2.99557
   D62        2.73859  -0.00024   0.00000  -0.01243  -0.01242   2.72617
   D63        0.74614  -0.00011   0.00000  -0.01998  -0.01998   0.72616
   D64       -1.46036  -0.00026   0.00000  -0.02897  -0.02898  -1.48934
   D65       -0.01225   0.00001   0.00000  -0.00033  -0.00033  -0.01258
   D66        3.14105   0.00002   0.00000   0.00007   0.00006   3.14112
   D67        3.12459  -0.00004   0.00000  -0.00113  -0.00112   3.12346
   D68       -0.00529  -0.00002   0.00000  -0.00074  -0.00074  -0.00603
   D69        0.01585   0.00002   0.00000   0.00058   0.00058   0.01643
   D70       -3.13267   0.00001   0.00000   0.00023   0.00023  -3.13244
   D71       -3.13754   0.00000   0.00000   0.00019   0.00019  -3.13735
   D72       -0.00288  -0.00001   0.00000  -0.00016  -0.00016  -0.00304
   D73       -0.00248   0.00000   0.00000  -0.00064  -0.00064  -0.00312
   D74        3.12181  -0.00002   0.00000  -0.00072  -0.00072   3.12110
   D75       -3.13719   0.00001   0.00000  -0.00029  -0.00029  -3.13748
   D76       -0.01290  -0.00001   0.00000  -0.00037  -0.00037  -0.01327
   D77        3.07965   0.00141   0.00000   0.02355   0.02361   3.10326
   D78       -1.35698   0.00174   0.00000   0.02834   0.02829  -1.32869
   D79        1.42005   0.00130   0.00000   0.01745   0.01744   1.43749
   D80        0.18511   0.00005   0.00000   0.02314   0.02311   0.20823
   D81        2.07944  -0.00013   0.00000   0.02067   0.02066   2.10011
   D82       -2.04459  -0.00011   0.00000   0.01639   0.01639  -2.02820
   D83       -1.43401  -0.00004   0.00000   0.02255   0.02249  -1.41152
   D84        0.46032  -0.00022   0.00000   0.02008   0.02004   0.48036
   D85        2.61947  -0.00020   0.00000   0.01579   0.01576   2.63524
   D86        2.08327   0.00040   0.00000   0.03828   0.03828   2.12156
   D87       -2.30558   0.00023   0.00000   0.03581   0.03583  -2.26975
   D88       -0.14643   0.00025   0.00000   0.03153   0.03156  -0.11487
   D89        2.76884   0.00022   0.00000   0.00688   0.00688   2.77572
   D90       -1.38477   0.00026   0.00000   0.00433   0.00434  -1.38044
   D91        0.77228   0.00011   0.00000   0.00540   0.00541   0.77769
   D92       -1.96239   0.00027   0.00000   0.00461   0.00456  -1.95783
   D93        0.16719   0.00030   0.00000   0.00206   0.00201   0.16920
   D94        2.32424   0.00015   0.00000   0.00313   0.00309   2.32733
   D95        0.78431  -0.00023   0.00000  -0.00671  -0.00668   0.77763
   D96        2.91389  -0.00019   0.00000  -0.00926  -0.00922   2.90466
   D97       -1.21225  -0.00034   0.00000  -0.00819  -0.00815  -1.22040
   D98        1.75518   0.00021   0.00000  -0.00099  -0.00095   1.75423
   D99       -1.33574   0.00021   0.00000  -0.00861  -0.00857  -1.34431
   D100      -2.20167   0.00018   0.00000  -0.00155  -0.00159  -2.20326
   D101       0.99059   0.00018   0.00000  -0.00917  -0.00921   0.98138
   D102      -0.06445   0.00010   0.00000  -0.00825  -0.00825  -0.07270
   D103       3.12782   0.00010   0.00000  -0.01587  -0.01588   3.11194
   D104       1.07505  -0.00002   0.00000  -0.02553  -0.02554   1.04951
   D105      -3.12096  -0.00005   0.00000  -0.02567  -0.02567   3.13656
   D106      -1.03823  -0.00006   0.00000  -0.02465  -0.02465  -1.06288
   D107      -3.10817   0.00007   0.00000  -0.02920  -0.02920  -3.13737
   D108      -1.02099   0.00005   0.00000  -0.02934  -0.02934  -1.05033
   D109       1.06174   0.00003   0.00000  -0.02832  -0.02832   1.03342
   D110      -1.07771  -0.00002   0.00000  -0.02866  -0.02866  -1.10637
   D111       1.00947  -0.00005   0.00000  -0.02880  -0.02880   0.98067
   D112       3.09220  -0.00006   0.00000  -0.02778  -0.02778   3.06442
   D113      -3.10691   0.00006   0.00000  -0.00326  -0.00325  -3.11016
   D114       0.05839   0.00013   0.00000  -0.00205  -0.00204   0.05635
   D115      -0.01398   0.00006   0.00000   0.00412   0.00412  -0.00985
   D116      -3.13186   0.00013   0.00000   0.00533   0.00533  -3.12653
   D117       3.09991  -0.00006   0.00000   0.00317   0.00316   3.10308
   D118      -0.03838   0.00008   0.00000   0.01233   0.01234  -0.02604
   D119       0.00992  -0.00008   0.00000  -0.00465  -0.00465   0.00527
   D120      -3.12838   0.00007   0.00000   0.00452   0.00453  -3.12385
   D121       0.00623  -0.00001   0.00000  -0.00252  -0.00252   0.00371
   D122      -3.12869   0.00000   0.00000  -0.00131  -0.00131  -3.13000
   D123       3.12401  -0.00008   0.00000  -0.00373  -0.00373   3.12029
   D124      -0.01091  -0.00008   0.00000  -0.00251  -0.00251  -0.01343
   D125       0.00187   0.00004   0.00000   0.00358   0.00358   0.00545
   D126       3.13936   0.00007   0.00000   0.00309   0.00309  -3.14073
   D127       3.14023  -0.00010   0.00000  -0.00539  -0.00538   3.13485
   D128      -0.00546  -0.00007   0.00000  -0.00588  -0.00587  -0.01133
   D129       0.00567  -0.00002   0.00000   0.00141   0.00141   0.00707
   D130      -3.13908  -0.00002   0.00000   0.00089   0.00089  -3.13819
   D131       3.14055  -0.00003   0.00000   0.00019   0.00018   3.14073
   D132      -0.00419  -0.00002   0.00000  -0.00033  -0.00033  -0.00453
   D133      -0.00971   0.00001   0.00000  -0.00194  -0.00193  -0.01165
   D134       3.13503   0.00000   0.00000  -0.00142  -0.00142   3.13361
   D135       3.13601  -0.00002   0.00000  -0.00145  -0.00144   3.13457
   D136      -0.00243  -0.00003   0.00000  -0.00093  -0.00093  -0.00336
         Item               Value     Threshold  Converged?
 Maximum Force            0.003772     0.000450     NO 
 RMS     Force            0.000348     0.000300     NO 
 Maximum Displacement     0.175753     0.001800     NO 
 RMS     Displacement     0.030907     0.001200     NO 
 Predicted change in Energy=-1.928002D-04
 GradGradGradGradGradGradGradGradGradGradGradGradGradGradGradGradGradGrad

                          Input orientation:                          
 ---------------------------------------------------------------------
 Center     Atomic      Atomic             Coordinates (Angstroms)
 Number     Number       Type             X           Y           Z
 ---------------------------------------------------------------------
      1          6           0        2.752978   -1.117858   -2.293754
      2          6           0        3.821797   -1.984323   -2.069423
      3          6           0        4.253588   -2.255509   -0.773623
      4          6           0        3.633034   -1.665248    0.327970
      5          6           0        2.570126   -0.798646    0.109766
      6          6           0        2.134709   -0.538421   -1.192413
      7         16           0        0.757292    0.553411   -1.432010
      8          6           0        1.144465    1.894181   -0.343149
      9          6           0        1.535994    1.601690    0.965680
     10         16           0        1.686085   -0.088916    1.471709
     11          6           0        1.743262    2.632066    1.874446
     12          6           0        1.557528    3.948399    1.449482
     13          6           0        1.186478    4.232888    0.137765
     14          6           0        0.973168    3.202586   -0.776440
     15          1           0        1.054326    5.261252   -0.179308
     16          1           0        0.665675    3.416290   -1.794409
     17          1           0        2.048623    2.418020    2.893178
     18          1           0        1.716955    4.758071    2.153125
     19          1           0        2.411941   -0.905614   -3.301630
     20          1           0        3.973395   -1.877642    1.335894
     21          1           0        4.317073   -2.447806   -2.915163
     22          1           0        5.087340   -2.930060   -0.612148
     23          6           0       -0.374196   -0.941460    0.819080
     24          1           0        0.123995   -1.903218    0.795151
     25          6           0       -0.674665   -0.340381   -0.554398
     26          1           0       -0.778788   -1.181472   -1.242580
     27          6           0       -1.134651   -0.547868    2.063638
     28          1           0       -2.194800   -0.526138    1.802556
     29          6           0       -0.895545   -1.495586    3.231575
     30          1           0        0.160408   -1.536129    3.520539
     31          1           0       -1.465464   -1.157905    4.101006
     32          1           0       -1.223317   -2.506165    2.973857
     33          1           0       -0.879089    0.478406    2.350047
     34          6           0       -1.868046    0.570779   -0.701100
     35          6           0       -2.800760    0.257611   -1.695619
     36          6           0       -2.050838    1.723846    0.069096
     37          6           0       -3.904281    1.076672   -1.909115
     38          1           0       -2.671354   -0.643300   -2.286689
     39          6           0       -3.153275    2.545543   -0.149690
     40          1           0       -1.337111    2.002324    0.836139
     41          6           0       -4.085012    2.220681   -1.133210
     42          1           0       -4.625687    0.816027   -2.676710
     43          1           0       -3.282993    3.437808    0.454339
     44          1           0       -4.947716    2.858902   -1.296983
     45         35           0       -2.176373   -2.922914    0.159515
 ---------------------------------------------------------------------
                    Distance matrix (angstroms):
                    1          2          3          4          5
     1  C    0.000000
     2  C    1.394080   0.000000
     3  C    2.420099   1.392510   0.000000
     4  C    2.819143   2.425889   1.395351   0.000000
     5  C    2.431510   2.778736   2.395176   1.388662   0.000000
     6  C    1.389589   2.388733   2.759244   2.413769   1.397489
     7  S    2.741990   4.029588   4.532945   4.036071   2.737061
     8  C    3.932499   5.019056   5.203065   4.394645   3.080416
     9  C    4.415983   5.224580   5.028765   3.934099   2.750206
    10  S    4.046689   4.549006   4.040757   2.753828   1.772043
    11  C    5.696960   6.417590   6.099377   4.942644   3.945578
    12  C    6.411542   7.259944   7.120352   6.089215   5.035338
    13  C    6.082491   7.104245   7.234438   6.388256   5.218391
    14  C    4.912861   6.057270   6.368043   5.656007   4.398352
    15  H    6.931764   7.983094   8.190860   7.408337   6.253286
    16  H    5.016441   6.261258   6.788551   6.255536   5.001850
    17  H    6.316867   6.866745   6.336338   5.075798   4.285591
    18  H    7.441412   8.229225   8.011908   6.947055   5.981666
    19  H    1.084974   2.160935   3.406567   3.904115   3.416737
    20  H    3.903976   3.410359   2.161331   1.084835   2.153320
    21  H    2.145065   1.084154   2.151093   3.405615   3.862867
    22  H    3.400165   2.149341   1.084544   2.144430   3.376455
    23  C    4.415888   5.199747   5.067525   4.101579   3.031923
    24  H    4.131546   4.678259   4.431557   3.547991   2.770089
    25  C    3.921551   5.021555   5.291828   4.592397   3.343619
    26  H    3.685429   4.742744   5.167039   4.707955   3.631890
    27  C    5.867317   6.611503   6.324493   5.195373   4.195936
    28  H    6.450612   7.301915   7.156055   6.118466   5.064022
    29  C    6.632017   7.112859   6.567546   5.382168   4.716174
    30  H    6.379841   6.697338   5.975907   4.718930   4.240755
    31  H    7.660927   8.167759   7.594359   6.363008   5.687271
    32  H    6.744334   7.152634   6.641003   5.593926   5.050629
    33  H    6.107770   6.906162   6.601210   5.389183   4.306600
    34  C    5.171258   6.385544   6.742964   6.026664   4.714892
    35  C    5.752710   7.001732   7.545175   7.013273   5.763810
    36  C    6.060939   7.267160   7.502748   6.622641   5.264782
    37  C    7.020185   8.311899   8.885021   8.326691   7.036380
    38  H    5.445056   6.633744   7.269347   6.901169   5.765436
    39  C    7.273330   8.535613   8.848786   8.000806   6.633870
    40  H    6.021677   7.137925   7.209465   6.197714   4.862053
    41  C    7.697455   9.004232   9.470894   8.763774   7.412975
    42  H    7.637491   8.920244   9.586324   9.131884   7.883613
    43  H    8.046058   9.286922   9.524800   8.595847   7.233622
    44  H    8.724039  10.047778  10.540166   9.835531   8.477886
    45  Br   5.794416   6.467392   6.531506   5.946370   5.200409
                    6          7          8          9         10
     6  C    0.000000
     7  S    1.773917   0.000000
     8  C    2.760323   1.770080   0.000000
     9  C    3.097725   2.730236   1.397097   0.000000
    10  S    2.738770   3.115579   2.742214   1.771085   0.000000
    11  C    4.428413   4.028101   2.412626   1.389421   2.751220
    12  C    5.238730   4.524303   2.757527   2.396157   4.039422
    13  C    5.043204   4.023301   2.388011   2.780433   4.550495
    14  C    3.939206   2.737609   1.388887   2.432000   4.049249
    15  H    5.985802   4.880703   3.372260   3.864634   5.634650
    16  H    4.261479   2.887179   2.156898   3.415893   4.898493
    17  H    5.043809   4.883806   3.400842   2.155094   2.904606
    18  H    6.278533   5.608325   3.842004   3.377205   4.894749
    19  H    2.158816   2.891729   4.265907   5.026311   4.896798
    20  H    3.400973   4.890259   5.004866   4.264239   2.906850
    21  H    3.372882   4.886623   5.961002   6.260492   5.633037
    22  H    3.843784   5.617478   6.236339   5.969787   4.897254
    23  C    3.240856   2.929558   3.420229   3.184011   2.323255
    24  H    3.139435   3.375847   4.093571   3.782486   2.487880
    25  C    2.887709   1.902516   2.889139   3.311992   3.121135
    26  H    2.984040   2.324918   3.737314   4.240356   3.825787
    27  C    4.614181   4.124539   4.117110   3.599786   2.918488
    28  H    5.264469   4.510287   4.648945   4.375710   3.919425
    29  C    5.447042   5.355304   5.332055   4.543103   3.426465
    30  H    5.206266   5.408345   5.259609   4.273810   2.935953
    31  H    6.431584   6.203508   5.989780   5.143382   4.241249
    32  H    5.701417   5.717996   5.997663   5.340510   4.069909
    33  H    4.760875   4.121568   3.654107   3.001810   2.770099
    34  C    4.182554   2.725240   3.309795   3.927903   4.217600
    35  C    5.024513   3.580044   4.480215   5.262746   5.503074
    36  C    4.922200   3.392466   3.226285   3.699209   4.383837
    37  C    6.292184   4.715049   5.348869   6.175491   6.636321
    38  H    4.930181   3.730711   4.977613   5.772319   5.781019
    39  C    6.209740   4.572249   4.351122   4.911634   5.743580
    40  H    4.756463   3.410333   2.749660   2.903794   3.730543
    41  C    6.804490   5.130008   5.298889   6.031932   6.739838
    42  H    7.052703   5.531248   6.316848   7.200735   7.607022
    43  H    6.919081   5.310552   4.756170   5.182223   6.177748
    44  H    7.855793   6.154724   6.241406   6.981312   7.769338
    45  Br   5.108712   4.819147   5.872396   5.907928   4.967090
                   11         12         13         14         15
    11  C    0.000000
    12  C    1.395645   0.000000
    13  C    2.426665   1.392556   0.000000
    14  C    2.818819   2.419182   1.393842   0.000000
    15  H    3.406635   2.151686   1.084219   2.145055   0.000000
    16  H    3.903422   3.406078   2.161334   1.084657   2.482638
    17  H    1.084839   2.160438   3.410182   3.903620   4.302646
    18  H    2.144354   1.084482   2.149162   3.399280   2.476390
    19  H    6.305084   6.845767   6.303603   5.032292   7.044307
    20  H    5.059743   6.308096   6.822097   6.266741   7.860065
    21  H    7.441099   8.220501   7.984527   6.905271   8.806816
    22  H    6.950054   8.001443   8.190661   7.386661   9.140577
    23  C    4.285734   5.295251   5.447364   4.640495   6.442910
    24  H    4.935150   6.060081   6.262015   5.409273   7.290043
    25  C    4.536639   5.233722   4.985753   3.913728   5.874385
    26  H    5.533504   6.246690   5.923084   4.744112   6.782297
    27  C    4.293036   5.276498   5.652633   5.155080   6.600629
    28  H    5.048540   5.850308   6.070660   5.530880   6.926651
    29  C    5.083563   6.231404   6.835342   6.452061   7.816072
    30  H    4.752778   6.026713   6.765910   6.448258   7.790530
    31  H    5.442184   6.499492   7.197272   6.982141   8.116403
    32  H    6.034129   7.191537   7.698400   7.174895   8.686937
    33  H    3.426540   4.334625   4.822541   4.541689   5.745551
    34  C    4.891205   5.269523   4.841989   3.873575   5.550952
    35  C    6.247523   6.519835   5.921334   4.874454   6.495946
    36  C    4.298762   4.458072   4.096367   3.470765   4.713490
    37  C    6.973474   7.025549   6.329870   5.439850   6.714963
    38  H    6.894339   7.275034   6.673685   5.509468   7.292838
    39  C    5.299121   5.168850   4.665106   4.225168   5.007979
    40  H    3.311096   3.541515   3.439716   3.062422   4.167819
    41  C    6.571455   6.441550   5.783854   5.164940   6.047132
    42  H    8.035829   8.066558   7.305989   6.376038   7.632797
    43  H    5.284805   4.968063   4.550664   4.436784   4.747504
    44  H    7.408010   7.144807   6.447843   5.953650   6.560868
    45  Br   7.011586   7.925968   7.906627   6.951070   8.805271
                   16         17         18         19         20
    16  H    0.000000
    17  H    4.988242   0.000000
    18  H    4.299836   2.476595   0.000000
    19  H    4.898981   7.039474   7.893965   0.000000
    20  H    6.983232   4.958084   7.056351   4.988949   0.000000
    21  H    6.998315   7.909422   9.185468   2.481379   4.302869
    22  H    7.824642   7.079765   8.838189   4.299937   2.478573
    23  C    5.186679   4.632282   6.215886   4.974344   4.477174
    24  H    5.941078   5.174844   6.982434   4.797242   3.887279
    25  C    4.176926   5.187567   6.248579   4.170601   5.247936
    26  H    4.850814   6.168881   7.282700   3.807432   5.451278
    27  C    5.817237   4.429206   6.024339   6.441460   5.328231
    28  H    6.055016   5.278652   6.583890   6.886130   6.331743
    29  C    7.198920   4.909069   6.862685   7.346448   5.238907
    30  H    7.282199   4.426538   6.626434   7.211723   4.407741
    31  H    7.760214   5.157024   6.994342   8.360439   6.143700
    32  H    7.834547   5.912673   7.879590   7.426884   5.484869
    33  H    5.309800   3.553673   5.009368   6.684897   5.488722
    34  C    3.963837   5.627738   6.207435   5.221186   6.653311
    35  C    4.690755   7.017189   7.448270   5.577151   7.722600
    36  C    3.703574   5.026221   5.267444   6.179988   7.132102
    37  C    5.135316   7.765198   7.851929   6.764851   9.017529
    38  H    5.278103   7.647280   8.254939   5.190260   7.668077
    39  C    4.248256   6.027856   5.823863   7.267519   8.518272
    40  H    3.595863   3.983391   4.319249   6.295445   6.595860
    41  C    4.943247   7.339770   7.134506   7.529022   9.371802
    42  H    5.961404   8.839483   8.893601   7.272055   9.864130
    43  H    4.544151   5.950969   5.443202   8.087330   9.038049
    44  H    5.662885   8.167043   7.741313   8.506159  10.438061
    45  Br   7.216686   7.338194   8.839119   6.091113   6.347922
                   21         22         23         24         25
    21  H    0.000000
    22  H    2.475834   0.000000
    23  C    6.182366   5.985927   0.000000
    24  H    5.625380   5.260199   1.083396   0.000000
    25  C    5.910321   6.317474   1.529058   2.213956   0.000000
    26  H    5.510802   6.153574   2.114650   2.342709   1.091728
    27  C    7.623616   7.179683   1.510672   2.242816   2.666224
    28  H    8.267658   8.039851   2.110525   2.878893   2.810791
    29  C    8.115447   7.254436   2.529622   2.672412   3.964451
    30  H    7.715392   6.580032   2.817324   2.750240   4.328079
    31  H    9.183038   8.263994   3.465364   3.743066   4.792336
    32  H    8.085782   7.270730   2.795062   2.631644   4.176149
    33  H    7.955202   7.482681   2.148207   3.015959   3.024566
    34  C    7.229774   7.787245   2.613312   3.511076   1.508607
    35  C    7.711686   8.576553   3.694549   4.407642   2.486013
    36  C    8.176721   8.548481   3.236891   4.290997   2.558052
    37  C    9.001374   9.929011   4.896673   5.693839   3.778057
    38  H    7.244952   8.260187   3.874486   4.347311   2.660707
    39  C    9.401461   9.904738   4.563002   5.605774   3.825683
    40  H    8.114537   8.227972   3.097315   4.170105   2.803693
    41  C    9.775743  10.532506   5.251736   6.200070   4.304014
    42  H    9.522732  10.613128   5.777931   6.481327   4.631638
    43  H   10.186020  10.571169   5.269927   6.344311   4.700600
    44  H   10.798887  11.605319   6.311700   7.264783   5.389417
    45  Br   7.200293   7.304591   2.758447   2.595286   3.071527
                   26         27         28         29         30
    26  H    0.000000
    27  C    3.385140   0.000000
    28  H    3.421608   1.092040   0.000000
    29  C    4.486687   1.522964   2.161015   0.000000
    30  H    4.867769   2.185497   3.085215   1.095527   0.000000
    31  H    5.387577   2.152312   2.492776   1.093044   1.767329
    32  H    4.441932   2.161316   2.497244   1.093217   1.776099
    33  H    3.958816   1.095709   1.743546   2.161945   2.551265
    34  C    2.133088   3.071321   2.752869   4.547697   5.135749
    35  C    2.522810   4.190075   3.635750   5.566038   6.260537
    36  C    3.432124   3.158842   2.843948   4.658403   5.237319
    37  C    3.913078   5.108106   4.389514   6.488120   7.268395
    38  H    2.227465   4.614750   4.118587   5.859277   6.522264
    39  C    4.552278   4.306141   3.763664   5.732454   6.411796
    40  H    3.843092   2.837468   2.839492   4.262449   4.687133
    41  C    4.745284   5.156485   4.442595   6.560084   7.334480
    42  H    4.565672   6.043050   5.270147   7.359711   8.175894
    43  H    5.521623   4.805292   4.326052   6.144211   6.782230
    44  H    5.805819   6.118768   5.352027   7.475928   8.283583
    45  Br   2.636614   3.217408   2.905935   3.621510   4.322060
                   31         32         33         34         35
    31  H    0.000000
    32  H    1.773952   0.000000
    33  H    2.467226   3.068435   0.000000
    34  C    5.119632   4.836172   3.208749   0.000000
    35  C    6.114537   5.650733   4.484305   1.398963   0.000000
    36  C    4.990336   5.197636   2.850765   1.398634   2.413804
    37  C    6.860227   6.623269   5.258344   2.421049   1.390755
    38  H    6.520862   5.765450   5.096054   2.152530   1.085242
    39  C    5.884951   6.245081   3.961523   2.419826   2.783666
    40  H    4.545644   4.990918   2.196368   2.166637   3.405304
    41  C    6.758247   6.884793   5.044458   2.797112   2.412313
    42  H    7.734394   7.385255   6.278478   3.401142   2.145863
    43  H    6.141838   6.776507   4.257996   3.399554   3.868918
    44  H    7.576220   7.803535   5.959977   3.882647   3.396329
    45  Br   4.376756   3.000419   4.248571   3.611317   3.734584
                   36         37         38         39         40
    36  C    0.000000
    37  C    2.787006   0.000000
    38  H    3.396785   2.149645   0.000000
    39  C    1.392271   2.411881   3.868816   0.000000
    40  H    1.084118   3.870868   4.304834   2.136679   0.000000
    41  C    2.414591   1.394077   3.395782   1.393192   3.387769
    42  H    3.872136   1.085156   2.470055   3.397801   4.956021
    43  H    2.145760   3.398071   4.954068   1.085272   2.448028
    44  H    3.398003   2.154022   4.292640   2.152788   4.280234
    45  Br   4.649335   4.823026   3.380172   5.563629   5.041840
                   41         42         43         44         45
    41  C    0.000000
    42  H    2.155870   0.000000
    43  H    2.155214   4.298841   0.000000
    44  H    1.085544   2.486099   2.484666   0.000000
    45  Br   5.636543   5.293675   6.462996   6.575038   0.000000
 Stoichiometry    C22H20BrS2(1+)
 Framework group  C1[X(C22H20BrS2)]
 Deg. of freedom   129
 Full point group                 C1      NOp   1
 Largest Abelian subgroup         C1      NOp   1
 Largest concise Abelian subgroup C1      NOp   1
                         Standard orientation:                         
 ---------------------------------------------------------------------
 Center     Atomic      Atomic             Coordinates (Angstroms)
 Number     Number       Type             X           Y           Z
 ---------------------------------------------------------------------
      1          6           0        2.673214   -1.232140   -2.319910
      2          6           0        3.712301   -2.136539   -2.105852
      3          6           0        4.155590   -2.413250   -0.815112
      4          6           0        3.576577   -1.790952    0.291456
      5          6           0        2.543506   -0.886590    0.083423
      6          6           0        2.096071   -0.620748   -1.213537
      7         16           0        0.756880    0.520394   -1.439688
      8          6           0        1.212787    1.854427   -0.369318
      9          6           0        1.615269    1.558056    0.935310
     10         16           0        1.710168   -0.132820    1.453646
     11          6           0        1.876663    2.587257    1.831362
     12          6           0        1.733433    3.906151    1.397971
     13          6           0        1.351063    4.193729    0.090185
     14          6           0        1.083542    3.164785   -0.811205
     15          1           0        1.252360    5.223726   -0.233690
     16          1           0        0.767014    3.381629   -1.825735
     17          1           0        2.191061    2.370158    2.846693
     18          1           0        1.935218    4.714945    2.091683
     19          1           0        2.323287   -1.015404   -3.323776
     20          1           0        3.925823   -2.007813    1.295381
     21          1           0        4.175280   -2.625322   -2.955635
     22          1           0        4.965970   -3.117503   -0.661659
     23          6           0       -0.391591   -0.912155    0.843103
     24          1           0        0.069536   -1.892228    0.819328
     25          6           0       -0.692566   -0.311400   -0.530406
     26          1           0       -0.840014   -1.153553   -1.209307
     27          6           0       -1.115358   -0.479919    2.096683
     28          1           0       -2.178231   -0.420253    1.853183
     29          6           0       -0.892254   -1.426416    3.268770
     30          1           0        0.166193   -1.504495    3.540384
     31          1           0       -1.434147   -1.060324    4.144598
     32          1           0       -1.262208   -2.425951    3.025490
     33          1           0       -0.816472    0.538264    2.369718
     34          6           0       -1.853103    0.643006   -0.665161
     35          6           0       -2.813765    0.357207   -1.641145
     36          6           0       -1.979174    1.808423    0.097785
     37          6           0       -3.889125    1.215638   -1.843374
     38          1           0       -2.728482   -0.552758   -2.226329
     39          6           0       -3.053442    2.669403   -0.109773
     40          1           0       -1.242495    2.065977    0.850301
     41          6           0       -4.013383    2.371972   -1.074673
     42          1           0       -4.632815    0.976189   -2.596470
     43          1           0       -3.139143    3.570847    0.488449
     44          1           0       -4.854097    3.040999   -1.229619
     45         35           0       -2.278112   -2.829371    0.231263
 ---------------------------------------------------------------------
 Rotational constants (GHZ):           0.1930464           0.1655513           0.1214379
 Standard basis: 6-31+G(d,p) (6D, 7F)
 There are   598 symmetry adapted cartesian basis functions of A   symmetry.
 There are   598 symmetry adapted basis functions of A   symmetry.
   598 basis functions,  1043 primitive gaussians,   598 cartesian basis functions
   109 alpha electrons      109 beta electrons
       nuclear repulsion energy      3089.6034876080 Hartrees.
 NAtoms=   45 NActive=   45 NUniq=   45 SFac= 1.00D+00 NAtFMM=   60 NAOKFM=F Big=F
 Integral buffers will be    131072 words long.
 Raffenetti 2 integral format.
 Two-electron integral symmetry is turned on.
 Nuclear repulsion after empirical dispersion term =     3089.5605325293 Hartrees.
 ------------------------------------------------------------------------------
 Polarizable Continuum Model (PCM)
 =================================
 Model                : PCM.
 Atomic radii         : SMD-Coulomb.
 Polarization charges : Total charges.
 Charge compensation  : None.
 Solution method      : Matrix inversion.
 Cavity type          : VdW (van der Waals Surface) (Alpha=1.000).
 Cavity algorithm     : GePol (No added spheres)
                        Default sphere list used, NSphG=   45.
                        Lebedev-Laikov grids with approx.  5.0 points / Ang**2.
                        Smoothing algorithm: York/Karplus (Gamma=1.0000).
                        Polarization charges: spherical gaussians, with
                                              point-specific exponents (IZeta= 3).
                        Self-potential: point-specific (ISelfS= 7).
                        Self-field    : sphere-specific E.n sum rule (ISelfD= 2).
 1st derivatives      : Analytical E(r).r(x)/FMM algorithm (CHGder, D1EAlg=3).
                        Cavity 1st derivative terms included.
 Solvent              : Dichloromethane, Eps=   8.930000 Eps(inf)=   2.028346
 ------------------------------------------------------------------------------
 ------------------------------------------------------------------------------
 Atomic radii for non-electrostatic terms: SMD-CDS.
 ------------------------------------------------------------------------------
 Nuclear repulsion after PCM non-electrostatic terms =     3089.5448282206 Hartrees.
 One-electron integrals computed using PRISM.
 NBasis=   598 RedAO= T EigKep=  1.34D-06  NBF=   598
 NBsUse=   594 1.00D-06 EigRej=  9.38D-07 NBFU=   594
 Initial guess from the checkpoint file:  "/home/osl/gaussian/scratch/Gau-1138775.chk"
 B after Tr=     0.000000    0.000000    0.000000
         Rot=    0.999985    0.002489   -0.002843   -0.004040 Ang=   0.63 deg.
 ExpMin= 3.50D-02 ExpMax= 5.74D+05 ExpMxC= 5.74D+03 IAcc=3 IRadAn=         5 AccDes= 0.00D+00
 Harris functional with IExCor= 4639 and IRadAn=       5 diagonalized for initial guess.
 HarFok:  IExCor= 4639 AccDes= 0.00D+00 IRadAn=         5 IDoV= 1 UseB2=F ITyADJ=14
 ICtDFT=  3500011 ScaDFX=  1.000000  1.000000  1.000000  1.000000
 FoFCou: FMM=F IPFlag=           0 FMFlag=      100000 FMFlg1=           0
         NFxFlg=           0 DoJE=T BraDBF=F KetDBF=T FulRan=T
         wScrn=  0.000000 ICntrl=       500 IOpCl=  0 I1Cent=   200000004 NGrid=           0
         NMat0=    1 NMatS0=      1 NMatT0=    0 NMatD0=    1 NMtDS0=    0 NMtDT0=    0
 Petite list used in FoFCou.
 Requested convergence on RMS density matrix=1.00D-08 within 128 cycles.
 Requested convergence on MAX density matrix=1.00D-06.
 Requested convergence on             energy=1.00D-06.
 No special actions if energy rises.
 Inv3:  Mode=1 IEnd=    33346668.
 Iteration    1 A*A^-1 deviation from unit magnitude is 3.00D-15 for    237.
 Iteration    1 A*A^-1 deviation from orthogonality  is 3.80D-15 for   1546     54.
 Iteration    1 A^-1*A deviation from unit magnitude is 3.11D-15 for   1891.
 Iteration    1 A^-1*A deviation from orthogonality  is 4.14D-15 for   1699   1667.
 Error on total polarization charges =  0.05129
 SCF Done:  E(RwB97XD) =  -4218.04542810     A.U. after   18 cycles
            NFock= 18  Conv=0.26D-08     -V/T= 2.0064
 SMD-CDS (non-electrostatic) energy       (kcal/mol) =      -9.85
 (included in total energy above)
 D1PCM: PCM CHGder 1st derivatives, ID1Alg=3 FixD1E=F DoIter=F DoCFld=F I1PDM=0.
 Calling FoFJK, ICntrl=      2127 FMM=F ISym2X=0 I1Cent= 0 IOpClX= 0 NMat=1 NMatS=1 NMatT=0.
 ***** Axes restored to original set *****
 -------------------------------------------------------------------
 Center     Atomic                   Forces (Hartrees/Bohr)
 Number     Number              X              Y              Z
 -------------------------------------------------------------------
      1        6          -0.000174110   -0.000033822    0.000042901
      2        6           0.000037917   -0.000059493    0.000063753
      3        6          -0.000016420   -0.000007957   -0.000077142
      4        6          -0.000182987   -0.000178928    0.000064967
      5        6          -0.000008284    0.000234301   -0.000178365
      6        6           0.000354916    0.000184784    0.000030296
      7       16           0.000336985    0.000191174   -0.000056337
      8        6           0.000020881   -0.000100690    0.000128806
      9        6           0.000047912    0.000060528    0.000081638
     10       16          -0.000285160    0.000509876   -0.000250018
     11        6           0.000048822   -0.000025605   -0.000046528
     12        6          -0.000039541    0.000017570    0.000007616
     13        6          -0.000038008    0.000007175   -0.000001300
     14        6           0.000030344   -0.000074222    0.000014004
     15        1           0.000009983    0.000006055   -0.000010417
     16        1           0.000030160    0.000037643   -0.000144161
     17        1          -0.000017579   -0.000042680    0.000001397
     18        1           0.000025271   -0.000005042    0.000030402
     19        1          -0.000034397    0.000136221   -0.000056322
     20        1           0.000029343    0.000026152   -0.000031361
     21        1          -0.000002128    0.000000281   -0.000020981
     22        1          -0.000019617   -0.000009778   -0.000010115
     23        6           0.002235879    0.000509505    0.001720237
     24        1          -0.001153451    0.000016251   -0.000714467
     25        6          -0.000362949    0.000057359   -0.000270972
     26        1           0.000305703   -0.000021824   -0.000111912
     27        6          -0.000637772   -0.000390412   -0.000542904
     28        1          -0.000073966    0.000072484    0.000028650
     29        6           0.000054265   -0.000029804    0.000097793
     30        1          -0.000080081    0.000037160    0.000065381
     31        1          -0.000065155   -0.000051185   -0.000041852
     32        1           0.000043104   -0.000037803   -0.000041508
     33        1          -0.000205382    0.000160601   -0.000416564
     34        6          -0.000291410   -0.000318977    0.000183099
     35        6           0.000111152   -0.000131176   -0.000066379
     36        6           0.000319237    0.000059914   -0.000024722
     37        6           0.000004229    0.000003885   -0.000005443
     38        1           0.000124185   -0.000229857   -0.000275278
     39        6           0.000040240    0.000051750   -0.000012006
     40        1           0.000192800   -0.000240174    0.000309912
     41        6           0.000005962    0.000018620    0.000039642
     42        1           0.000006759   -0.000003691    0.000004871
     43        1           0.000002537    0.000003318   -0.000006190
     44        1           0.000019106    0.000014181   -0.000024833
     45       35          -0.000749296   -0.000423667    0.000522713
 -------------------------------------------------------------------
 Cartesian Forces:  Max     0.002235879 RMS     0.000325111

 GradGradGradGradGradGradGradGradGradGradGradGradGradGradGradGradGradGrad
 Berny optimization.
 FormGI is forming the generalized inverse of G from B-inverse, IUseBI=4.
 Internal  Forces:  Max     0.001645750 RMS     0.000233660
 Search for a saddle point.
 Step number   5 out of a maximum of  270
 All quantities printed in internal units (Hartrees-Bohrs-Radians)
 Swapping is turned off.
 Update second derivatives using D2CorX and points    3    4    5
 ITU=  0  0  0  0  0
     Eigenvalues ---   -0.01441   0.00083   0.00557   0.00769   0.01160
     Eigenvalues ---    0.01270   0.01332   0.01412   0.01559   0.01608
     Eigenvalues ---    0.01715   0.01801   0.01806   0.01813   0.01865
     Eigenvalues ---    0.01921   0.02074   0.02176   0.02306   0.02323
     Eigenvalues ---    0.02351   0.02372   0.02568   0.02646   0.02665
     Eigenvalues ---    0.02737   0.02764   0.02810   0.02864   0.02941
     Eigenvalues ---    0.02962   0.03012   0.03048   0.03166   0.03366
     Eigenvalues ---    0.03806   0.04237   0.04484   0.04664   0.04765
     Eigenvalues ---    0.05164   0.05662   0.06834   0.07099   0.07420
     Eigenvalues ---    0.08010   0.09455   0.09775   0.10718   0.10967
     Eigenvalues ---    0.11006   0.11168   0.11215   0.11547   0.11676
     Eigenvalues ---    0.11855   0.12071   0.12286   0.12315   0.12370
     Eigenvalues ---    0.12441   0.12475   0.12600   0.12701   0.13527
     Eigenvalues ---    0.14391   0.14477   0.15306   0.15693   0.16321
     Eigenvalues ---    0.16482   0.17722   0.18261   0.18416   0.19130
     Eigenvalues ---    0.19262   0.19360   0.19570   0.19707   0.20505
     Eigenvalues ---    0.21184   0.22129   0.22499   0.22813   0.23526
     Eigenvalues ---    0.25586   0.27059   0.27995   0.28845   0.29209
     Eigenvalues ---    0.30892   0.32547   0.33043   0.33820   0.34282
     Eigenvalues ---    0.34777   0.34981   0.35100   0.35619   0.35846
     Eigenvalues ---    0.36458   0.36649   0.36706   0.36759   0.36805
     Eigenvalues ---    0.36895   0.36968   0.37058   0.37071   0.37198
     Eigenvalues ---    0.37217   0.37289   0.37392   0.40586   0.41101
     Eigenvalues ---    0.42702   0.43029   0.43179   0.46884   0.47536
     Eigenvalues ---    0.48198   0.48293   0.48448   0.48634   0.49840
     Eigenvalues ---    0.52067   0.52221   0.52410   0.54470
 Eigenvectors required to have negative eigenvalues:
                          R19       D92       D94       A49       D93
   1                    0.61671  -0.24093  -0.22837  -0.22215  -0.22095
                          D87       D86       D88       D78       D85
   1                   -0.21129  -0.18173  -0.17635  -0.16886   0.16446
 RFO step:  Lambda0=2.061228846D-05 Lambda=-1.16394460D-04.
 Linear search not attempted -- option 19 set.
 Iteration  1 RMS(Cart)=  0.01093950 RMS(Int)=  0.00007005
 Iteration  2 RMS(Cart)=  0.00009596 RMS(Int)=  0.00000735
 Iteration  3 RMS(Cart)=  0.00000001 RMS(Int)=  0.00000735
 Variable       Old X    -DE/DX   Delta X   Delta X   Delta X     New X
                                 (Linear)    (Quad)   (Total)
    R1        2.63443  -0.00005   0.00000  -0.00037  -0.00037   2.63406
    R2        2.62594  -0.00019   0.00000  -0.00008  -0.00008   2.62586
    R3        2.05030   0.00010   0.00000   0.00037   0.00037   2.05067
    R4        2.63146  -0.00001   0.00000   0.00010   0.00010   2.63156
    R5        2.04875   0.00002   0.00000   0.00005   0.00005   2.04880
    R6        2.63683   0.00018   0.00000   0.00024   0.00024   2.63707
    R7        2.04949  -0.00002   0.00000   0.00000   0.00000   2.04949
    R8        2.62419   0.00004   0.00000   0.00043   0.00043   2.62462
    R9        2.05004  -0.00004   0.00000  -0.00020  -0.00020   2.04985
   R10        2.64087  -0.00015   0.00000  -0.00070  -0.00070   2.64017
   R11        3.34868   0.00031   0.00000   0.00116   0.00115   3.34983
   R12        3.35222  -0.00039   0.00000  -0.00284  -0.00284   3.34937
   R13        3.34497  -0.00011   0.00000  -0.00144  -0.00144   3.34352
   R14        3.59523   0.00036   0.00000   0.00628   0.00628   3.60151
   R15        2.64013  -0.00022   0.00000  -0.00043  -0.00043   2.63970
   R16        2.62462   0.00002   0.00000   0.00038   0.00038   2.62499
   R17        3.34687  -0.00017   0.00000  -0.00146  -0.00146   3.34540
   R18        2.62562  -0.00009   0.00000   0.00015   0.00015   2.62577
   R19        4.39032   0.00016   0.00000   0.03352   0.03353   4.42385
   R20        2.63739  -0.00001   0.00000  -0.00019  -0.00019   2.63719
   R21        2.05005   0.00001   0.00000   0.00001   0.00001   2.05006
   R22        2.63155   0.00005   0.00000   0.00034   0.00034   2.63189
   R23        2.04937   0.00002   0.00000   0.00007   0.00007   2.04945
   R24        2.63398   0.00006   0.00000  -0.00012  -0.00012   2.63386
   R25        2.04888   0.00001   0.00000   0.00003   0.00003   2.04890
   R26        2.04971   0.00013   0.00000   0.00044   0.00044   2.05015
   R27        2.04732  -0.00050   0.00000  -0.00221  -0.00221   2.04511
   R28        2.88950   0.00013   0.00000   0.00118   0.00119   2.89069
   R29        2.85476  -0.00032   0.00000  -0.00332  -0.00332   2.85143
   R30        4.90438   0.00070   0.00000   0.01748   0.01748   4.92186
   R31        2.06307   0.00006   0.00000   0.00016   0.00016   2.06322
   R32        2.85085  -0.00088   0.00000  -0.00277  -0.00277   2.84808
   R33        2.06366   0.00006   0.00000  -0.00006  -0.00006   2.06360
   R34        2.87798   0.00013   0.00000   0.00008   0.00008   2.87807
   R35        2.07059  -0.00001   0.00000  -0.00010  -0.00010   2.07049
   R36        2.07025  -0.00005   0.00000  -0.00017  -0.00017   2.07008
   R37        2.06555  -0.00002   0.00000  -0.00008  -0.00008   2.06548
   R38        2.06588   0.00004   0.00000   0.00000   0.00000   2.06588
   R39        2.64366  -0.00003   0.00000  -0.00006  -0.00006   2.64360
   R40        2.64304  -0.00020   0.00000  -0.00036  -0.00036   2.64268
   R41        2.62815   0.00007   0.00000   0.00007   0.00007   2.62821
   R42        2.05081   0.00035   0.00000   0.00099   0.00099   2.05180
   R43        2.63101  -0.00007   0.00000   0.00002   0.00002   2.63103
   R44        2.04869   0.00029   0.00000   0.00031   0.00031   2.04900
   R45        2.63442   0.00024   0.00000   0.00045   0.00045   2.63488
   R46        2.05065  -0.00001   0.00000  -0.00001  -0.00001   2.05064
   R47        2.63275   0.00012   0.00000   0.00012   0.00012   2.63288
   R48        2.05087   0.00001   0.00000   0.00001   0.00001   2.05088
   R49        2.05138   0.00000   0.00000   0.00001   0.00001   2.05139
    A1        2.06321  -0.00007   0.00000  -0.00042  -0.00041   2.06280
    A2        2.10837   0.00013   0.00000   0.00139   0.00139   2.10976
    A3        2.11160  -0.00006   0.00000  -0.00097  -0.00098   2.11062
    A4        2.10426  -0.00008   0.00000  -0.00089  -0.00089   2.10337
    A5        2.08337   0.00000   0.00000   0.00041   0.00041   2.08378
    A6        2.09555   0.00008   0.00000   0.00048   0.00048   2.09604
    A7        2.11106   0.00007   0.00000   0.00075   0.00074   2.11180
    A8        2.09215  -0.00007   0.00000  -0.00060  -0.00060   2.09155
    A9        2.07997   0.00000   0.00000  -0.00015  -0.00015   2.07982
   A10        2.07184  -0.00002   0.00000   0.00042   0.00042   2.07226
   A11        2.10732  -0.00001   0.00000  -0.00037  -0.00037   2.10695
   A12        2.10403   0.00004   0.00000  -0.00005  -0.00005   2.10397
   A13        2.09567  -0.00022   0.00000  -0.00198  -0.00197   2.09370
   A14        2.10718   0.00028   0.00000   0.00068   0.00067   2.10785
   A15        2.07846  -0.00006   0.00000   0.00095   0.00093   2.07940
   A16        2.12027   0.00033   0.00000   0.00208   0.00207   2.12234
   A17        2.08873  -0.00030   0.00000  -0.00254  -0.00256   2.08616
   A18        2.07418  -0.00003   0.00000   0.00043   0.00042   2.07460
   A19        1.78573   0.00008   0.00000   0.00142   0.00143   1.78716
   A20        1.80593  -0.00019   0.00000  -0.00012  -0.00013   1.80580
   A21        1.80979   0.00014   0.00000   0.00309   0.00309   1.81287
   A22        2.07031  -0.00003   0.00000   0.00033   0.00032   2.07064
   A23        2.08827   0.00000   0.00000  -0.00064  -0.00064   2.08763
   A24        2.12239   0.00002   0.00000   0.00051   0.00051   2.12290
   A25        2.08433  -0.00001   0.00000   0.00105   0.00104   2.08537
   A26        2.09357   0.00007   0.00000  -0.00054  -0.00054   2.09303
   A27        2.10409  -0.00007   0.00000  -0.00055  -0.00054   2.10355
   A28        1.77726  -0.00006   0.00000   0.00136   0.00136   1.77862
   A29        1.65042   0.00002   0.00000  -0.00361  -0.00361   1.64681
   A30        1.76692   0.00037   0.00000  -0.00101  -0.00101   1.76592
   A31        2.07195   0.00000   0.00000   0.00036   0.00036   2.07230
   A32        2.10584  -0.00005   0.00000  -0.00059  -0.00059   2.10525
   A33        2.10539   0.00005   0.00000   0.00023   0.00023   2.10562
   A34        2.11176  -0.00004   0.00000   0.00000   0.00000   2.11176
   A35        2.07950  -0.00002   0.00000  -0.00028  -0.00028   2.07922
   A36        2.09187   0.00006   0.00000   0.00027   0.00027   2.09213
   A37        2.10317  -0.00001   0.00000  -0.00019  -0.00019   2.10299
   A38        2.09637   0.00000   0.00000   0.00001   0.00001   2.09638
   A39        2.08362   0.00001   0.00000   0.00018   0.00018   2.08380
   A40        2.06333  -0.00004   0.00000  -0.00017  -0.00017   2.06316
   A41        2.10989   0.00004   0.00000   0.00003   0.00003   2.10992
   A42        2.10983   0.00001   0.00000   0.00016   0.00016   2.10999
   A43        1.49490   0.00037   0.00000  -0.00210  -0.00212   1.49278
   A44        1.85703  -0.00046   0.00000  -0.00588  -0.00589   1.85114
   A45        1.69046   0.00060   0.00000  -0.00010  -0.00010   1.69036
   A46        2.00368   0.00013   0.00000  -0.00751  -0.00754   1.99614
   A47        2.07255   0.00011   0.00000   0.01170   0.01170   2.08425
   A48        2.13967  -0.00041   0.00000  -0.00055  -0.00057   2.13909
   A49        1.51738   0.00030   0.00000  -0.01116  -0.01116   1.50622
   A50        2.03883   0.00033   0.00000   0.00279   0.00280   2.04163
   A51        1.71423  -0.00020   0.00000  -0.00383  -0.00383   1.71040
   A52        1.84086   0.00009   0.00000  -0.00304  -0.00304   1.83782
   A53        1.85679   0.00025   0.00000   0.00177   0.00178   1.85856
   A54        2.07170  -0.00064   0.00000  -0.00090  -0.00091   2.07079
   A55        1.90559   0.00028   0.00000   0.00299   0.00299   1.90857
   A56        1.87225  -0.00004   0.00000   0.00019   0.00019   1.87244
   A57        1.97211   0.00008   0.00000   0.00112   0.00112   1.97323
   A58        1.91980  -0.00019   0.00000  -0.00185  -0.00185   1.91795
   A59        1.92639  -0.00003   0.00000   0.00040   0.00040   1.92678
   A60        1.84448  -0.00009   0.00000  -0.00231  -0.00231   1.84218
   A61        1.92386   0.00024   0.00000   0.00215   0.00216   1.92602
   A62        1.95696   0.00006   0.00000   0.00046   0.00046   1.95742
   A63        1.91334   0.00000   0.00000   0.00029   0.00029   1.91364
   A64        1.92558  -0.00003   0.00000  -0.00120  -0.00120   1.92438
   A65        1.87989  -0.00002   0.00000   0.00042   0.00042   1.88032
   A66        1.89332  -0.00002   0.00000  -0.00071  -0.00071   1.89261
   A67        1.89312   0.00000   0.00000   0.00078   0.00079   1.89390
   A68        2.05029   0.00043   0.00000   0.00075   0.00075   2.05104
   A69        2.15049  -0.00101   0.00000  -0.00332  -0.00332   2.14716
   A70        2.08162   0.00058   0.00000   0.00244   0.00244   2.08406
   A71        2.10170  -0.00044   0.00000  -0.00183  -0.00183   2.09987
   A72        2.08693   0.00021   0.00000   0.00040   0.00040   2.08733
   A73        2.09429   0.00023   0.00000   0.00145   0.00145   2.09573
   A74        2.09846  -0.00018   0.00000  -0.00110  -0.00110   2.09735
   A75        2.11221  -0.00015   0.00000  -0.00087  -0.00087   2.11134
   A76        2.07245   0.00033   0.00000   0.00199   0.00199   2.07444
   A77        2.09522   0.00002   0.00000   0.00009   0.00009   2.09532
   A78        2.08820   0.00000   0.00000   0.00034   0.00034   2.08854
   A79        2.09973  -0.00001   0.00000  -0.00043  -0.00043   2.09930
   A80        2.09772  -0.00012   0.00000  -0.00048  -0.00048   2.09724
   A81        2.08565   0.00005   0.00000   0.00043   0.00043   2.08609
   A82        2.09981   0.00007   0.00000   0.00004   0.00004   2.09985
   A83        2.09158   0.00013   0.00000   0.00087   0.00086   2.09244
   A84        2.09616  -0.00006   0.00000  -0.00043  -0.00043   2.09573
   A85        2.09544  -0.00008   0.00000  -0.00044  -0.00044   2.09500
    D1       -0.00147   0.00000   0.00000   0.00113   0.00113  -0.00034
    D2        3.14026   0.00001   0.00000  -0.00016  -0.00015   3.14011
    D3       -3.13914  -0.00002   0.00000   0.00077   0.00077  -3.13838
    D4        0.00258  -0.00001   0.00000  -0.00051  -0.00052   0.00207
    D5        0.01024   0.00001   0.00000   0.00156   0.00155   0.01179
    D6       -3.12761   0.00008   0.00000   0.01158   0.01157  -3.11604
    D7       -3.13528   0.00003   0.00000   0.00192   0.00192  -3.13336
    D8        0.01005   0.00010   0.00000   0.01194   0.01194   0.02199
    D9       -0.00425  -0.00001   0.00000  -0.00245  -0.00245  -0.00669
   D10       -3.13976   0.00000   0.00000  -0.00159  -0.00159  -3.14135
   D11        3.13721  -0.00001   0.00000  -0.00116  -0.00116   3.13606
   D12        0.00170  -0.00001   0.00000  -0.00030  -0.00030   0.00140
   D13        0.00126   0.00001   0.00000   0.00106   0.00106   0.00232
   D14       -3.13971   0.00002   0.00000   0.00221   0.00221  -3.13750
   D15        3.13682   0.00000   0.00000   0.00021   0.00021   3.13703
   D16       -0.00416   0.00001   0.00000   0.00136   0.00136  -0.00280
   D17        0.00735   0.00000   0.00000   0.00157   0.00157   0.00892
   D18        3.08255  -0.00002   0.00000  -0.00454  -0.00455   3.07801
   D19       -3.13485  -0.00001   0.00000   0.00042   0.00042  -3.13443
   D20       -0.05966  -0.00003   0.00000  -0.00569  -0.00569  -0.06535
   D21       -0.01336  -0.00001   0.00000  -0.00294  -0.00293  -0.01629
   D22        3.12452  -0.00008   0.00000  -0.01288  -0.01288   3.11163
   D23       -3.08965   0.00000   0.00000   0.00308   0.00309  -3.08656
   D24        0.04823  -0.00007   0.00000  -0.00686  -0.00686   0.04137
   D25        2.36600   0.00002   0.00000   0.01357   0.01358   2.37958
   D26       -2.12822   0.00040   0.00000   0.01187   0.01188  -2.11634
   D27       -0.84134  -0.00001   0.00000   0.00741   0.00741  -0.83394
   D28        0.94763   0.00037   0.00000   0.00571   0.00570   0.95333
   D29       -2.35661   0.00003   0.00000  -0.00779  -0.00778  -2.36439
   D30        2.04956  -0.00009   0.00000  -0.01153  -0.01151   2.03805
   D31        0.78862   0.00010   0.00000   0.00196   0.00196   0.79058
   D32       -1.08839  -0.00002   0.00000  -0.00178  -0.00177  -1.09016
   D33       -0.83571  -0.00008   0.00000   0.00324   0.00324  -0.83247
   D34        2.37611  -0.00010   0.00000   0.00007   0.00007   2.37618
   D35        1.03834  -0.00022   0.00000   0.00451   0.00451   1.04285
   D36       -2.03303  -0.00023   0.00000   0.00135   0.00135  -2.03168
   D37        0.77349   0.00030   0.00000   0.00558   0.00559   0.77909
   D38       -1.20053   0.00001   0.00000   0.00479   0.00480  -1.19573
   D39        3.11725  -0.00024   0.00000   0.00378   0.00379   3.12104
   D40       -1.08537   0.00023   0.00000   0.00309   0.00309  -1.08228
   D41       -3.05940  -0.00006   0.00000   0.00229   0.00230  -3.05710
   D42        1.25838  -0.00030   0.00000   0.00129   0.00129   1.25967
   D43        0.03710  -0.00010   0.00000  -0.00290  -0.00290   0.03419
   D44       -3.05228  -0.00004   0.00000  -0.00206  -0.00206  -3.05433
   D45        3.10703  -0.00009   0.00000   0.00028   0.00028   3.10731
   D46        0.01766  -0.00002   0.00000   0.00113   0.00113   0.01878
   D47        3.05538   0.00002   0.00000   0.00129   0.00129   3.05667
   D48       -0.06883  -0.00001   0.00000   0.00031   0.00031  -0.06852
   D49       -0.01383   0.00001   0.00000  -0.00197  -0.00197  -0.01579
   D50       -3.13804  -0.00003   0.00000  -0.00295  -0.00295  -3.14099
   D51        0.79490   0.00006   0.00000  -0.00210  -0.00210   0.79280
   D52       -0.90068  -0.00003   0.00000   0.00160   0.00161  -0.89908
   D53       -2.39923   0.00001   0.00000  -0.00295  -0.00295  -2.40218
   D54        2.18837  -0.00009   0.00000   0.00076   0.00076   2.18913
   D55       -0.00419   0.00002   0.00000   0.00039   0.00039  -0.00380
   D56       -3.14023  -0.00001   0.00000  -0.00013  -0.00013  -3.14036
   D57       -3.09296   0.00009   0.00000   0.00119   0.00119  -3.09177
   D58        0.05418   0.00005   0.00000   0.00068   0.00068   0.05486
   D59        0.92790   0.00029   0.00000  -0.00614  -0.00614   0.92175
   D60       -1.07212   0.00007   0.00000   0.00261   0.00260  -1.06952
   D61        2.99557   0.00042   0.00000   0.00545   0.00545   3.00102
   D62        2.72617   0.00028   0.00000  -0.00567  -0.00567   2.72051
   D63        0.72616   0.00006   0.00000   0.00307   0.00307   0.72923
   D64       -1.48934   0.00041   0.00000   0.00592   0.00592  -1.48342
   D65       -0.01258  -0.00001   0.00000  -0.00102  -0.00102  -0.01360
   D66        3.14112  -0.00001   0.00000  -0.00010  -0.00010   3.14101
   D67        3.12346   0.00003   0.00000  -0.00050  -0.00050   3.12296
   D68       -0.00603   0.00003   0.00000   0.00042   0.00042  -0.00561
   D69        0.01643  -0.00001   0.00000   0.00015   0.00015   0.01658
   D70       -3.13244   0.00001   0.00000   0.00106   0.00106  -3.13139
   D71       -3.13735  -0.00001   0.00000  -0.00077  -0.00077  -3.13812
   D72       -0.00304   0.00001   0.00000   0.00013   0.00013  -0.00290
   D73       -0.00312   0.00001   0.00000   0.00131   0.00131  -0.00180
   D74        3.12110   0.00005   0.00000   0.00229   0.00229   3.12339
   D75       -3.13748  -0.00001   0.00000   0.00042   0.00042  -3.13707
   D76       -0.01327   0.00002   0.00000   0.00140   0.00140  -0.01187
   D77        3.10326  -0.00077   0.00000  -0.01316  -0.01318   3.09008
   D78       -1.32869  -0.00110   0.00000  -0.02101  -0.02100  -1.34969
   D79        1.43749  -0.00165   0.00000  -0.01162  -0.01161   1.42587
   D80        0.20823  -0.00019   0.00000  -0.00571  -0.00569   0.20254
   D81        2.10011  -0.00012   0.00000  -0.00792  -0.00790   2.09221
   D82       -2.02820   0.00000   0.00000  -0.00303  -0.00301  -2.03121
   D83       -1.41152  -0.00044   0.00000   0.00189   0.00186  -1.40966
   D84        0.48036  -0.00037   0.00000  -0.00033  -0.00035   0.48001
   D85        2.63524  -0.00025   0.00000   0.00456   0.00453   2.63977
   D86        2.12156   0.00000   0.00000  -0.01074  -0.01072   2.11083
   D87       -2.26975   0.00007   0.00000  -0.01296  -0.01293  -2.28268
   D88       -0.11487   0.00019   0.00000  -0.00807  -0.00804  -0.12292
   D89        2.77572  -0.00035   0.00000  -0.00103  -0.00103   2.77469
   D90       -1.38044  -0.00036   0.00000   0.00030   0.00031  -1.38013
   D91        0.77769  -0.00013   0.00000   0.00252   0.00253   0.78021
   D92       -1.95783   0.00042   0.00000  -0.00222  -0.00225  -1.96007
   D93        0.16920   0.00041   0.00000  -0.00089  -0.00091   0.16829
   D94        2.32733   0.00064   0.00000   0.00133   0.00131   2.32863
   D95        0.77763  -0.00004   0.00000   0.00668   0.00670   0.78434
   D96        2.90466  -0.00005   0.00000   0.00802   0.00804   2.91270
   D97       -1.22040   0.00018   0.00000   0.01024   0.01025  -1.21014
   D98        1.75423  -0.00021   0.00000  -0.00172  -0.00172   1.75251
   D99       -1.34431  -0.00017   0.00000   0.00172   0.00171  -1.34260
   D100      -2.20326  -0.00022   0.00000  -0.00156  -0.00155  -2.20481
   D101       0.98138  -0.00018   0.00000   0.00188   0.00188   0.98327
   D102      -0.07270  -0.00013   0.00000   0.00277   0.00278  -0.06992
   D103       3.11194  -0.00009   0.00000   0.00621   0.00622   3.11816
   D104       1.04951   0.00005   0.00000  -0.02345  -0.02345   1.02606
   D105       3.13656   0.00007   0.00000  -0.02243  -0.02243   3.11413
   D106      -1.06288   0.00005   0.00000  -0.02202  -0.02202  -1.08490
   D107      -3.13737   0.00003   0.00000  -0.02217  -0.02217   3.12364
   D108      -1.05033   0.00005   0.00000  -0.02115  -0.02115  -1.07148
   D109       1.03342   0.00003   0.00000  -0.02074  -0.02074   1.01268
   D110      -1.10637   0.00005   0.00000  -0.02347  -0.02347  -1.12984
   D111       0.98067   0.00007   0.00000  -0.02245  -0.02245   0.95822
   D112       3.06442   0.00005   0.00000  -0.02204  -0.02204   3.04238
   D113      -3.11016   0.00006   0.00000   0.00130   0.00131  -3.10885
   D114       0.05635   0.00000   0.00000   0.00059   0.00059   0.05694
   D115      -0.00985  -0.00001   0.00000  -0.00214  -0.00215  -0.01200
   D116      -3.12653  -0.00008   0.00000  -0.00286  -0.00286  -3.12939
   D117       3.10308  -0.00003   0.00000  -0.00133  -0.00132   3.10175
   D118      -0.02604  -0.00015   0.00000  -0.00335  -0.00335  -0.02939
   D119       0.00527   0.00001   0.00000   0.00222   0.00222   0.00749
   D120      -3.12385  -0.00010   0.00000   0.00019   0.00019  -3.12365
   D121       0.00371   0.00001   0.00000   0.00117   0.00117   0.00488
   D122      -3.13000  -0.00001   0.00000   0.00053   0.00053  -3.12947
   D123       3.12029   0.00008   0.00000   0.00187   0.00187   3.12216
   D124      -0.01343   0.00006   0.00000   0.00123   0.00123  -0.01219
   D125       0.00545   0.00000   0.00000  -0.00132  -0.00132   0.00413
   D126      -3.14073  -0.00003   0.00000  -0.00097  -0.00097   3.14148
   D127       3.13485   0.00010   0.00000   0.00064   0.00064   3.13549
   D128      -0.01133   0.00008   0.00000   0.00099   0.00099  -0.01034
   D129       0.00707   0.00000   0.00000  -0.00026  -0.00026   0.00682
   D130      -3.13819  -0.00001   0.00000  -0.00056  -0.00056  -3.13874
   D131       3.14073   0.00001   0.00000   0.00039   0.00038   3.14112
   D132      -0.00453   0.00001   0.00000   0.00009   0.00009  -0.00444
   D133      -0.01165   0.00000   0.00000   0.00033   0.00033  -0.01132
   D134       3.13361   0.00000   0.00000   0.00063   0.00063   3.13424
   D135       3.13457   0.00003   0.00000  -0.00002  -0.00002   3.13455
   D136      -0.00336   0.00003   0.00000   0.00028   0.00028  -0.00308
         Item               Value     Threshold  Converged?
 Maximum Force            0.001646     0.000450     NO 
 RMS     Force            0.000234     0.000300     YES
 Maximum Displacement     0.060341     0.001800     NO 
 RMS     Displacement     0.010951     0.001200     NO 
 Predicted change in Energy=-4.834844D-05
 GradGradGradGradGradGradGradGradGradGradGradGradGradGradGradGradGradGrad

                          Input orientation:                          
 ---------------------------------------------------------------------
 Center     Atomic      Atomic             Coordinates (Angstroms)
 Number     Number       Type             X           Y           Z
 ---------------------------------------------------------------------
      1          6           0        2.750166   -1.110325   -2.295949
      2          6           0        3.812549   -1.985686   -2.076855
      3          6           0        4.244228   -2.263702   -0.782411
      4          6           0        3.632431   -1.669842    0.322303
      5          6           0        2.576679   -0.792834    0.109553
      6          6           0        2.140132   -0.528929   -1.191107
      7         16           0        0.760962    0.559146   -1.426544
      8          6           0        1.144043    1.899273   -0.336688
      9          6           0        1.541198    1.606823    0.970209
     10         16           0        1.698385   -0.082493    1.475684
     11          6           0        1.747789    2.637511    1.878894
     12          6           0        1.555287    3.953420    1.455969
     13          6           0        1.179233    4.237834    0.145469
     14          6           0        0.967553    3.207521   -0.769008
     15          1           0        1.042779    5.266038   -0.170345
     16          1           0        0.658220    3.420851   -1.786746
     17          1           0        2.057415    2.423407    2.896329
     18          1           0        1.714213    4.762852    2.160062
     19          1           0        2.406990   -0.891733   -3.301949
     20          1           0        3.974814   -1.886737    1.328471
     21          1           0        4.301835   -2.451397   -2.924888
     22          1           0        5.072072   -2.946352   -0.624608
     23          6           0       -0.376599   -0.946868    0.821791
     24          1           0        0.126996   -1.904300    0.791330
     25          6           0       -0.671606   -0.344819   -0.553148
     26          1           0       -0.766029   -1.184057   -1.245113
     27          6           0       -1.136738   -0.548407    2.062854
     28          1           0       -2.196799   -0.527912    1.801444
     29          6           0       -0.897573   -1.489016    3.236569
     30          1           0        0.161261   -1.545278    3.511692
     31          1           0       -1.450182   -1.134204    4.110290
     32          1           0       -1.245137   -2.496122    2.991494
     33          1           0       -0.882932    0.480460    2.341196
     34          6           0       -1.865161    0.563106   -0.703383
     35          6           0       -2.792581    0.251325   -1.703229
     36          6           0       -2.048562    1.714826    0.068340
     37          6           0       -3.895000    1.071446   -1.918569
     38          1           0       -2.659348   -0.648153   -2.296585
     39          6           0       -3.150108    2.537132   -0.152709
     40          1           0       -1.336721    1.989470    0.838747
     41          6           0       -4.077888    2.214024   -1.140632
     42          1           0       -4.613852    0.813517   -2.689464
     43          1           0       -3.282224    3.428324    0.452393
     44          1           0       -4.939623    2.852989   -1.306609
     45         35           0       -2.196295   -2.917255    0.191446
 ---------------------------------------------------------------------
                    Distance matrix (angstroms):
                    1          2          3          4          5
     1  C    0.000000
     2  C    1.393886   0.000000
     3  C    2.419358   1.392560   0.000000
     4  C    2.818988   2.426553   1.395478   0.000000
     5  C    2.432558   2.780405   2.395782   1.388891   0.000000
     6  C    1.389545   2.388235   2.757478   2.412270   1.397117
     7  S    2.738600   4.026320   4.529516   4.033879   2.735739
     8  C    3.933957   5.024143   5.209623   4.400560   3.082048
     9  C    4.417271   5.229700   5.035773   3.940758   2.751600
    10  S    4.048196   4.551084   4.042027   2.755086   1.772653
    11  C    5.699153   6.425351   6.110371   4.952589   3.947770
    12  C    6.414525   7.269736   7.133958   6.100886   5.038155
    13  C    6.085323   7.113738   7.247421   6.399225   5.221280
    14  C    4.914575   6.064146   6.377386   5.664027   4.400454
    15  H    6.934794   7.993366   8.204930   7.419935   6.256286
    16  H    5.016681   6.266147   6.795755   6.261724   5.003157
    17  H    6.318775   6.874093   6.346989   5.085369   4.287186
    18  H    7.444692   8.239978   8.026929   6.959632   5.984487
    19  H    1.085168   2.161755   3.406730   3.904147   3.417152
    20  H    3.903715   3.410625   2.161136   1.084732   2.153408
    21  H    2.145161   1.084180   2.151454   3.406344   3.864560
    22  H    3.399356   2.149023   1.084546   2.144454   3.376924
    23  C    4.418560   5.199063   5.065526   4.104205   3.041852
    24  H    4.128282   4.670805   4.422378   3.544437   2.775090
    25  C    3.915594   5.012163   5.282054   4.587683   3.345332
    26  H    3.670602   4.722053   5.146105   4.694596   3.627930
    27  C    5.867106   6.610477   6.323967   5.199241   4.202927
    28  H    6.449829   7.299217   7.153747   6.121420   5.071368
    29  C    6.637632   7.117894   6.571945   5.389488   4.725815
    30  H    6.373405   6.690121   5.968758   4.715585   4.239689
    31  H    7.660508   8.167137   7.592140   6.361502   5.686654
    32  H    6.770519   7.178363   6.665546   5.621209   5.080655
    33  H    6.101893   6.902796   6.601144   5.393350   4.309340
    34  C    5.161190   6.373317   6.732141   6.021761   4.714805
    35  C    5.738244   6.983663   7.529272   7.005315   5.762412
    36  C    6.049721   7.255913   7.493441   6.617715   5.261455
    37  C    7.004339   8.293216   8.869109   8.318557   7.033594
    38  H    5.429222   6.612317   7.249971   6.891220   5.764236
    39  C    7.260209   8.522723   8.838593   7.995442   6.629746
    40  H    6.011464   7.128646   7.201709   6.192718   4.856711
    41  C    7.681691   8.987384   9.457059   8.756347   7.408604
    42  H    7.621337   8.900284   9.569310   9.123540   7.881535
    43  H    8.033831   9.276012   9.516899   8.591895   7.229277
    44  H    8.707440  10.030283  10.526083   9.827994   8.473036
    45  Br   5.824054   6.489932   6.546439   5.962148   5.225050
                    6          7          8          9         10
     6  C    0.000000
     7  S    1.772413   0.000000
     8  C    2.760144   1.769316   0.000000
     9  C    3.097007   2.729619   1.396868   0.000000
    10  S    2.739748   3.116630   2.742149   1.770311   0.000000
    11  C    4.427774   4.027325   2.412117   1.389498   2.750171
    12  C    5.238370   4.523376   2.757219   2.396389   4.038497
    13  C    5.042995   4.022303   2.388007   2.780905   4.550188
    14  C    3.938803   2.736590   1.389086   2.432320   4.049314
    15  H    5.985632   4.879784   3.372392   3.865118   5.634360
    16  H    4.260472   2.886115   2.157288   3.416307   4.898858
    17  H    5.042843   4.882979   3.400201   2.154815   2.902872
    18  H    6.278112   5.607457   3.841736   3.377307   4.893464
    19  H    2.158354   2.886452   4.263511   5.024313   4.897221
    20  H    3.399702   4.888894   5.011975   4.272680   2.908452
    21  H    3.372660   4.883255   5.966470   6.265943   5.635130
    22  H    3.842021   5.614025   6.244389   5.978454   4.898436
    23  C    3.249672   2.935495   3.428549   3.197079   2.341000
    24  H    3.142359   3.374825   4.095605   3.789453   2.501317
    25  C    2.889076   1.905840   2.894717   3.320546   3.130788
    26  H    2.979577   2.324516   3.739055   4.244992   3.832690
    27  C    4.618065   4.123570   4.117147   3.606969   2.932536
    28  H    5.269187   4.511092   4.650168   4.384138   3.934079
    29  C    5.454699   5.356335   5.330747   4.546230   3.437735
    30  H    5.202424   5.401334   5.257454   4.277745   2.940718
    31  H    6.431293   6.197831   5.975583   5.130467   4.238009
    32  H    5.729228   5.733947   6.008700   5.355690   4.097269
    33  H    4.757620   4.111501   3.645918   3.004114   2.780148
    34  C    4.180047   2.723876   3.312872   3.936183   4.226582
    35  C    5.020231   3.577566   4.481091   5.269372   5.512322
    36  C    4.915873   3.385808   3.223475   3.702892   4.387548
    37  C    6.285955   4.709833   5.345989   6.179314   6.643680
    38  H    4.926592   3.730022   4.979595   5.779399   5.791358
    39  C    6.202067   4.564159   4.345163   4.912715   5.746475
    40  H    4.748806   3.402594   2.746630   2.906221   3.729690
    41  C    6.796331   5.121996   5.292821   6.033114   6.744214
    42  H    7.047236   5.527051   6.314093   7.204663   7.615485
    43  H    6.911070   5.301881   4.748945   5.181833   6.178950
    44  H    7.846888   6.145956   6.233884   6.981252   7.773118
    45  Br   5.140054   4.842377   5.885212   5.919679   4.985346
                   11         12         13         14         15
    11  C    0.000000
    12  C    1.395543   0.000000
    13  C    2.426736   1.392737   0.000000
    14  C    2.818699   2.419156   1.393780   0.000000
    15  H    3.406696   2.151866   1.084234   2.145122   0.000000
    16  H    3.903550   3.406400   2.161567   1.084891   2.483012
    17  H    1.084843   2.160489   3.410363   3.903502   4.302852
    18  H    2.144122   1.084520   2.149519   3.399412   2.476856
    19  H    6.303273   6.843880   6.301154   5.029081   7.041744
    20  H    5.072615   6.322800   6.835578   6.276503   7.874355
    21  H    7.449594   8.231471   7.995220   6.912930   8.818603
    22  H    6.964043   8.018942   8.207298   7.398518   9.158870
    23  C    4.298636   5.305393   5.455196   4.647186   6.449742
    24  H    4.943462   6.065859   6.264994   5.410352   7.292272
    25  C    4.545613   5.241227   4.991431   3.918234   5.879402
    26  H    5.539231   6.251242   5.925763   4.745307   6.784588
    27  C    4.301675   5.280317   5.652272   5.153103   6.598881
    28  H    5.058229   5.854899   6.070600   5.529359   6.924787
    29  C    5.086202   6.229540   6.831166   6.448318   7.810428
    30  H    4.762229   6.033654   6.768464   6.446983   7.792849
    31  H    5.425125   6.477822   7.175821   6.964450   8.093317
    32  H    6.045633   7.197000   7.702181   7.181150   8.688090
    33  H    3.433262   4.334742   4.815766   4.531503   5.737417
    34  C    4.901502   5.277925   4.846908   3.875759   5.554981
    35  C    6.256233   6.526101   5.923280   4.873445   6.496696
    36  C    4.306011   4.463691   4.097582   3.467887   4.714282
    37  C    6.979567   7.028436   6.327252   5.434035   6.710629
    38  H    6.903121   7.281434   6.676167   5.509458   7.294127
    39  C    5.303478   5.170537   4.660954   4.217153   5.002753
    40  H    3.319046   3.549898   3.444677   3.062385   4.173270
    41  C    6.575363   6.442088   5.778165   5.155737   6.039658
    42  H    8.041599   8.068573   7.302234   6.369575   7.626819
    43  H    5.287847   4.968339   4.544679   4.427322   4.740321
    44  H    7.410489   7.143293   6.439467   5.942175   6.550040
    45  Br   7.018454   7.929663   7.911485   6.960264   8.808448
                   16         17         18         19         20
    16  H    0.000000
    17  H    4.988370   0.000000
    18  H    4.300393   2.476466   0.000000
    19  H    4.894121   7.037827   7.892265   0.000000
    20  H    6.991056   4.971110   7.072404   4.988877   0.000000
    21  H    7.003899   7.917557   9.197711   2.482974   4.303120
    22  H    7.834152   7.093621   8.857846   4.300265   2.478160
    23  C    5.191559   4.646169   6.226024   4.975605   4.480499
    24  H    5.940195   5.185228   6.988820   4.793600   3.885168
    25  C    4.179770   5.197069   6.256352   4.163266   5.244732
    26  H    4.850467   6.175530   7.287835   3.792635   5.439916
    27  C    5.813459   4.441730   6.028834   6.438711   5.334642
    28  H    6.051361   5.292201   6.589143   6.882722   6.337106
    29  C    7.194511   4.914750   6.860477   7.350450   5.247778
    30  H    7.278932   4.441230   6.635591   7.203897   4.407520
    31  H    7.743960   5.141355   6.970800   8.359298   6.142915
    32  H    7.839957   5.926016   7.883003   7.451143   5.512248
    33  H    5.297259   3.567752   5.011672   6.674697   5.497902
    34  C    3.963311   5.639614   6.216840   5.207724   6.650975
    35  C    4.686245   7.028252   7.455875   5.558599   7.717521
    36  C    3.698450   5.035738   5.274868   6.164815   7.130234
    37  C    5.125319   7.774464   7.856524   6.744101   9.012662
    38  H    5.274750   7.658244   8.262489   5.170868   7.660759
    39  C    4.237262   6.035549   5.827894   7.249563   8.516396
    40  H    3.594698   3.992757   4.329633   6.281885   6.593726
    41  C    4.929971   7.347301   7.137194   7.508040   9.367962
    42  H    5.950447   8.848651   8.897165   7.250879   9.859023
    43  H    4.532206   5.957719   5.446235   8.070015   9.037808
    44  H    5.647021   8.173602   7.742023   8.483930  10.434358
    45  Br   7.227246   7.343916   8.840337   6.123462   6.359039
                   21         22         23         24         25
    21  H    0.000000
    22  H    2.475790   0.000000
    23  C    6.179721   5.981473   0.000000
    24  H    5.615948   5.248289   1.082225   0.000000
    25  C    5.898977   6.305784   1.529689   2.208476   0.000000
    26  H    5.487352   6.129775   2.116602   2.337380   1.091811
    27  C    7.620828   7.177877   1.508914   2.247719   2.664819
    28  H    8.262581   8.035612   2.109116   2.883539   2.811376
    29  C    8.119333   7.257354   2.529129   2.683542   3.965123
    30  H    7.706812   6.571762   2.807660   2.744164   4.319454
    31  H    9.182288   8.260928   3.464376   3.754468   4.793428
    32  H    8.110146   7.292875   2.803954   2.659647   4.185872
    33  H    7.950423   7.483388   2.145281   3.018131   3.017112
    34  C    7.214857   7.774813   2.611895   3.505845   1.507141
    35  C    7.689466   8.558114   3.694368   4.403802   2.485278
    36  C    8.163600   8.538746   3.232300   4.284138   2.554289
    37  C    8.978374   9.910874   4.895131   5.689909   3.776301
    38  H    7.218346   8.237238   3.876138   4.344749   2.661335
    39  C    9.386258   9.894216   4.558536   5.599726   3.822167
    40  H    8.104293   8.220486   3.089370   4.160068   2.797974
    41  C    9.755484  10.517487   5.248036   6.194684   4.300648
    42  H    9.497608  10.593270   5.777731   6.479050   4.631079
    43  H   10.173253  10.563649   5.265113   6.338338   4.697132
    44  H   10.777749  11.590148   6.307946   7.259736   5.386061
    45  Br   7.221790   7.314093   2.755186   2.604537   3.081642
                   26         27         28         29         30
    26  H    0.000000
    27  C    3.388823   0.000000
    28  H    3.429160   1.092010   0.000000
    29  C    4.493972   1.523008   2.161318   0.000000
    30  H    4.859788   2.185791   3.085519   1.095439   0.000000
    31  H    5.399156   2.152533   2.501159   1.093003   1.767498
    32  H    4.460930   2.160491   2.489123   1.093218   1.775575
    33  H    3.955489   1.095654   1.741951   2.163502   2.562033
    34  C    2.134044   3.068897   2.752174   4.546499   5.130158
    35  C    2.525293   4.191034   3.639354   5.569690   6.256865
    36  C    3.431264   3.151465   2.838221   4.650490   5.231469
    37  C    3.915520   5.107216   4.390937   6.489683   7.265551
    38  H    2.231019   4.618766   4.125803   5.867428   6.518953
    39  C    4.552408   4.299177   3.757926   5.724595   6.407735
    40  H    3.839198   2.824757   2.829087   4.247619   4.677930
    41  C    4.746186   5.152058   4.439878   6.556432   7.331224
    42  H    4.569703   6.043979   5.273502   7.364119   8.174346
    43  H    5.521487   4.796986   4.318551   6.133386   6.778909
    44  H    5.806928   6.114303   5.349165   7.472057   8.281291
    45  Br   2.667084   3.199417   2.881154   3.605457   4.297024
                   31         32         33         34         35
    31  H    0.000000
    32  H    1.774421   0.000000
    33  H    2.461423   3.068244   0.000000
    34  C    5.120987   4.836882   3.200166   0.000000
    35  C    6.125253   5.655393   4.478463   1.398930   0.000000
    36  C    4.981204   5.188681   2.836940   1.398446   2.415338
    37  C    6.869437   6.622540   5.250468   2.419779   1.390791
    38  H    6.538071   5.777436   5.092979   2.153178   1.085764
    39  C    5.877211   6.232863   3.948360   2.418906   2.785112
    40  H    4.524733   4.976269   2.177244   2.166086   3.406217
    41  C    6.759263   6.876367   5.033499   2.795152   2.412616
    42  H    7.748488   7.387505   6.272019   3.400371   2.146100
    43  H    6.128070   6.759868   4.244299   3.399023   3.870372
    44  H    7.577380   7.793325   5.949127   3.880691   3.396433
    45  Br   4.369587   2.987026   4.229753   3.608778   3.739685
                   36         37         38         39         40
    36  C    0.000000
    37  C    2.787666   0.000000
    38  H    3.398471   2.150988   0.000000
    39  C    1.392283   2.412749   3.870799   0.000000
    40  H    1.084285   3.871737   4.305428   2.138057   0.000000
    41  C    2.414327   1.394316   3.397137   1.393257   3.388563
    42  H    3.872796   1.085151   2.472026   3.398311   4.956886
    43  H    2.146041   3.398798   4.956059   1.085278   2.450418
    44  H    3.397666   2.153980   4.293914   2.152584   4.281252
    45  Br   4.636071   4.821566   3.399050   5.547840   5.023327
                   41         42         43         44         45
    41  C    0.000000
    42  H    2.155819   0.000000
    43  H    2.155304   4.299036   0.000000
    44  H    1.085547   2.485530   2.484365   0.000000
    45  Br   5.625375   5.297441   6.443113   6.562448   0.000000
 Stoichiometry    C22H20BrS2(1+)
 Framework group  C1[X(C22H20BrS2)]
 Deg. of freedom   129
 Full point group                 C1      NOp   1
 Largest Abelian subgroup         C1      NOp   1
 Largest concise Abelian subgroup C1      NOp   1
                         Standard orientation:                         
 ---------------------------------------------------------------------
 Center     Atomic      Atomic             Coordinates (Angstroms)
 Number     Number       Type             X           Y           Z
 ---------------------------------------------------------------------
      1          6           0        2.661138   -1.254948   -2.324869
      2          6           0        3.680037   -2.183011   -2.116398
      3          6           0        4.115501   -2.477216   -0.826810
      4          6           0        3.551193   -1.847685    0.283417
      5          6           0        2.539093   -0.918290    0.081187
      6          6           0        2.097950   -0.637954   -1.214475
      7         16           0        0.773449    0.518821   -1.435878
      8          6           0        1.240852    1.842190   -0.358516
      9          6           0        1.641279    1.535408    0.944090
     10         16           0        1.718460   -0.157519    1.455991
     11          6           0        1.913869    2.558063    1.844409
     12          6           0        1.783366    3.880273    1.417478
     13          6           0        1.403544    4.177924    0.111012
     14          6           0        1.125808    3.155880   -0.795030
     15          1           0        1.315725    5.210395   -0.208134
     16          1           0        0.813184    3.380394   -1.809351
     17          1           0        2.226740    2.332760    2.858428
     18          1           0        1.993989    4.683526    2.115050
     19          1           0        2.315161   -1.023380   -3.327000
     20          1           0        3.896468   -2.077515    1.285718
     21          1           0        4.132332   -2.677107   -2.968892
     22          1           0        4.909246   -3.200990   -0.677280
     23          6           0       -0.407578   -0.916499    0.836161
     24          1           0        0.045489   -1.898779    0.803481
     25          6           0       -0.691026   -0.306109   -0.537530
     26          1           0       -0.838600   -1.142404   -1.223740
     27          6           0       -1.128116   -0.473842    2.085841
     28          1           0       -2.189384   -0.399803    1.839439
     29          6           0       -0.920799   -1.420345    3.260875
     30          1           0        0.137598   -1.529980    3.521190
     31          1           0       -1.441673   -1.033617    4.140527
     32          1           0       -1.323336   -2.409239    3.025973
     33          1           0       -0.817598    0.541770    2.355228
     34          6           0       -1.838233    0.661552   -0.675452
     35          6           0       -2.794871    0.393649   -1.660378
     36          6           0       -1.950817    1.824606    0.092846
     37          6           0       -3.856542    1.268631   -1.864240
     38          1           0       -2.716795   -0.514122   -2.250918
     39          6           0       -3.011586    2.701699   -0.116749
     40          1           0       -1.214686    2.065538    0.851618
     41          6           0       -3.968996    2.422555   -1.089689
     42          1           0       -4.598820    1.044752   -2.623486
     43          1           0       -3.088805    3.601190    0.485563
     44          1           0       -4.798954    3.104417   -1.246684
     45         35           0       -2.335378   -2.793081    0.241954
 ---------------------------------------------------------------------
 Rotational constants (GHZ):           0.1931081           0.1649957           0.1213726
 Standard basis: 6-31+G(d,p) (6D, 7F)
 There are   598 symmetry adapted cartesian basis functions of A   symmetry.
 There are   598 symmetry adapted basis functions of A   symmetry.
   598 basis functions,  1043 primitive gaussians,   598 cartesian basis functions
   109 alpha electrons      109 beta electrons
       nuclear repulsion energy      3088.4586199424 Hartrees.
 NAtoms=   45 NActive=   45 NUniq=   45 SFac= 1.00D+00 NAtFMM=   60 NAOKFM=F Big=F
 Integral buffers will be    131072 words long.
 Raffenetti 2 integral format.
 Two-electron integral symmetry is turned on.
 Nuclear repulsion after empirical dispersion term =     3088.4156776107 Hartrees.
 ------------------------------------------------------------------------------
 Polarizable Continuum Model (PCM)
 =================================
 Model                : PCM.
 Atomic radii         : SMD-Coulomb.
 Polarization charges : Total charges.
 Charge compensation  : None.
 Solution method      : Matrix inversion.
 Cavity type          : VdW (van der Waals Surface) (Alpha=1.000).
 Cavity algorithm     : GePol (No added spheres)
                        Default sphere list used, NSphG=   45.
                        Lebedev-Laikov grids with approx.  5.0 points / Ang**2.
                        Smoothing algorithm: York/Karplus (Gamma=1.0000).
                        Polarization charges: spherical gaussians, with
                                              point-specific exponents (IZeta= 3).
                        Self-potential: point-specific (ISelfS= 7).
                        Self-field    : sphere-specific E.n sum rule (ISelfD= 2).
 1st derivatives      : Analytical E(r).r(x)/FMM algorithm (CHGder, D1EAlg=3).
                        Cavity 1st derivative terms included.
 Solvent              : Dichloromethane, Eps=   8.930000 Eps(inf)=   2.028346
 ------------------------------------------------------------------------------
 ------------------------------------------------------------------------------
 Atomic radii for non-electrostatic terms: SMD-CDS.
 ------------------------------------------------------------------------------
 Nuclear repulsion after PCM non-electrostatic terms =     3088.3999712505 Hartrees.
 One-electron integrals computed using PRISM.
 NBasis=   598 RedAO= T EigKep=  1.34D-06  NBF=   598
 NBsUse=   594 1.00D-06 EigRej=  9.41D-07 NBFU=   594
 Initial guess from the checkpoint file:  "/home/osl/gaussian/scratch/Gau-1138775.chk"
 B after Tr=     0.000000    0.000000    0.000000
         Rot=    0.999973   -0.000768    0.000699    0.007299 Ang=  -0.84 deg.
 ExpMin= 3.50D-02 ExpMax= 5.74D+05 ExpMxC= 5.74D+03 IAcc=3 IRadAn=         5 AccDes= 0.00D+00
 Harris functional with IExCor= 4639 and IRadAn=       5 diagonalized for initial guess.
 HarFok:  IExCor= 4639 AccDes= 0.00D+00 IRadAn=         5 IDoV= 1 UseB2=F ITyADJ=14
 ICtDFT=  3500011 ScaDFX=  1.000000  1.000000  1.000000  1.000000
 FoFCou: FMM=F IPFlag=           0 FMFlag=      100000 FMFlg1=           0
         NFxFlg=           0 DoJE=T BraDBF=F KetDBF=T FulRan=T
         wScrn=  0.000000 ICntrl=       500 IOpCl=  0 I1Cent=   200000004 NGrid=           0
         NMat0=    1 NMatS0=      1 NMatT0=    0 NMatD0=    1 NMtDS0=    0 NMtDT0=    0
 Petite list used in FoFCou.
 Requested convergence on RMS density matrix=1.00D-08 within 128 cycles.
 Requested convergence on MAX density matrix=1.00D-06.
 Requested convergence on             energy=1.00D-06.
 No special actions if energy rises.
 Inv3:  Mode=1 IEnd=    32987568.
 Iteration    1 A*A^-1 deviation from unit magnitude is 3.55D-15 for     97.
 Iteration    1 A*A^-1 deviation from orthogonality  is 2.90D-15 for    936    391.
 Iteration    1 A^-1*A deviation from unit magnitude is 3.55D-15 for     97.
 Iteration    1 A^-1*A deviation from orthogonality  is 2.91D-15 for    929    386.
 Error on total polarization charges =  0.05114
 SCF Done:  E(RwB97XD) =  -4218.04547027     A.U. after   16 cycles
            NFock= 16  Conv=0.63D-08     -V/T= 2.0064
 SMD-CDS (non-electrostatic) energy       (kcal/mol) =      -9.86
 (included in total energy above)
 D1PCM: PCM CHGder 1st derivatives, ID1Alg=3 FixD1E=F DoIter=F DoCFld=F I1PDM=0.
 Calling FoFJK, ICntrl=      2127 FMM=F ISym2X=0 I1Cent= 0 IOpClX= 0 NMat=1 NMatS=1 NMatT=0.
 ***** Axes restored to original set *****
 -------------------------------------------------------------------
 Center     Atomic                   Forces (Hartrees/Bohr)
 Number     Number              X              Y              Z
 -------------------------------------------------------------------
      1        6           0.000018284   -0.000046115   -0.000028962
      2        6          -0.000063590   -0.000018671   -0.000014265
      3        6           0.000055374    0.000011280    0.000032990
      4        6          -0.000043881    0.000019373   -0.000011693
      5        6          -0.000088524   -0.000063488    0.000061495
      6        6          -0.000053428    0.000057199   -0.000089676
      7       16          -0.000242537    0.000076336    0.000111303
      8        6          -0.000001257   -0.000017765   -0.000052206
      9        6           0.000022579    0.000062151    0.000065429
     10       16           0.000796724   -0.000183748    0.000201113
     11        6          -0.000008689    0.000016150    0.000003647
     12        6          -0.000017127   -0.000005021    0.000020091
     13        6          -0.000003455   -0.000001896   -0.000020440
     14        6           0.000015784    0.000037252   -0.000018158
     15        1           0.000004726   -0.000009249   -0.000005807
     16        1          -0.000008034   -0.000015084    0.000050281
     17        1          -0.000004036    0.000009640   -0.000000170
     18        1          -0.000007132    0.000009578   -0.000024667
     19        1           0.000091408   -0.000047496    0.000058086
     20        1           0.000034717   -0.000019543    0.000024292
     21        1           0.000015005   -0.000000174    0.000010559
     22        1           0.000004885    0.000006666    0.000031914
     23        6          -0.000519703    0.000433151   -0.001018375
     24        1          -0.000412274   -0.000541642    0.000308176
     25        6          -0.000031302   -0.000190940    0.000072774
     26        1           0.000133677   -0.000055432   -0.000017745
     27        6           0.000152404   -0.000044032    0.000213329
     28        1          -0.000014666    0.000131576    0.000105593
     29        6          -0.000000275   -0.000003712    0.000024658
     30        1          -0.000072713    0.000100373    0.000090277
     31        1          -0.000114397   -0.000079425   -0.000038709
     32        1           0.000099797   -0.000010114   -0.000013288
     33        1           0.000110179   -0.000112279    0.000106470
     34        6          -0.000135954   -0.000174810   -0.000012802
     35        6          -0.000008790    0.000011729    0.000010951
     36        6          -0.000095990    0.000150030   -0.000040770
     37        6          -0.000020800    0.000004939   -0.000005480
     38        1          -0.000049601    0.000103520    0.000110553
     39        6          -0.000017635   -0.000023431   -0.000009633
     40        1          -0.000030418    0.000107235   -0.000102672
     41        6           0.000013437    0.000002954   -0.000031688
     42        1           0.000001467   -0.000001264   -0.000010554
     43        1           0.000005611    0.000004531   -0.000014858
     44        1           0.000001154    0.000006686   -0.000018971
     45       35           0.000488997    0.000302983   -0.000112393
 -------------------------------------------------------------------
 Cartesian Forces:  Max     0.001018375 RMS     0.000164499

 GradGradGradGradGradGradGradGradGradGradGradGradGradGradGradGradGradGrad
 Berny optimization.
 FormGI is forming the generalized inverse of G from B-inverse, IUseBI=4.
 Internal  Forces:  Max     0.000530950 RMS     0.000107629
 Search for a saddle point.
 Step number   6 out of a maximum of  270
 All quantities printed in internal units (Hartrees-Bohrs-Radians)
 Swapping is turned off.
 Update second derivatives using D2CorX and points    3    4    5    6
 ITU=  0  0  0  0  0  0
     Eigenvalues ---   -0.01953   0.00228   0.00692   0.00780   0.01174
     Eigenvalues ---    0.01277   0.01329   0.01412   0.01565   0.01610
     Eigenvalues ---    0.01715   0.01802   0.01806   0.01813   0.01866
     Eigenvalues ---    0.01923   0.02074   0.02176   0.02320   0.02332
     Eigenvalues ---    0.02372   0.02398   0.02569   0.02649   0.02665
     Eigenvalues ---    0.02737   0.02764   0.02813   0.02865   0.02944
     Eigenvalues ---    0.02962   0.03013   0.03058   0.03170   0.03396
     Eigenvalues ---    0.03800   0.04237   0.04489   0.04664   0.04779
     Eigenvalues ---    0.05460   0.05635   0.06836   0.07098   0.07387
     Eigenvalues ---    0.08042   0.09453   0.09761   0.10710   0.10967
     Eigenvalues ---    0.11007   0.11168   0.11214   0.11552   0.11677
     Eigenvalues ---    0.11855   0.12069   0.12286   0.12315   0.12370
     Eigenvalues ---    0.12442   0.12478   0.12601   0.12701   0.13526
     Eigenvalues ---    0.14390   0.14478   0.15306   0.15691   0.16321
     Eigenvalues ---    0.16483   0.17722   0.18278   0.18419   0.19136
     Eigenvalues ---    0.19262   0.19359   0.19573   0.19708   0.20534
     Eigenvalues ---    0.21226   0.22138   0.22573   0.22810   0.23533
     Eigenvalues ---    0.25585   0.27058   0.28011   0.28857   0.29212
     Eigenvalues ---    0.30895   0.32560   0.33112   0.33820   0.34282
     Eigenvalues ---    0.34778   0.34981   0.35101   0.35619   0.35852
     Eigenvalues ---    0.36457   0.36650   0.36706   0.36760   0.36809
     Eigenvalues ---    0.36897   0.36970   0.37058   0.37071   0.37198
     Eigenvalues ---    0.37217   0.37289   0.37392   0.40586   0.41116
     Eigenvalues ---    0.42704   0.43031   0.43180   0.46904   0.47563
     Eigenvalues ---    0.48198   0.48294   0.48448   0.48634   0.49889
     Eigenvalues ---    0.52069   0.52222   0.52410   0.54588
 Eigenvectors required to have negative eigenvalues:
                          R19       D92       A49       D94       D93
   1                    0.65077  -0.23169  -0.21893  -0.21716  -0.21532
                          D87       D86       D88       D85       D79
   1                   -0.19753  -0.16873  -0.16208   0.15964   0.15955
 RFO step:  Lambda0=6.543503590D-06 Lambda=-3.93047275D-05.
 Linear search not attempted -- option 19 set.
 Iteration  1 RMS(Cart)=  0.00642460 RMS(Int)=  0.00003467
 Iteration  2 RMS(Cart)=  0.00003770 RMS(Int)=  0.00000112
 Iteration  3 RMS(Cart)=  0.00000000 RMS(Int)=  0.00000112
 Variable       Old X    -DE/DX   Delta X   Delta X   Delta X     New X
                                 (Linear)    (Quad)   (Total)
    R1        2.63406   0.00001   0.00000   0.00011   0.00011   2.63417
    R2        2.62586   0.00010   0.00000   0.00002   0.00002   2.62588
    R3        2.05067  -0.00009   0.00000  -0.00014  -0.00014   2.05053
    R4        2.63156   0.00000   0.00000  -0.00003  -0.00003   2.63153
    R5        2.04880   0.00000   0.00000   0.00000   0.00000   2.04880
    R6        2.63707  -0.00007   0.00000  -0.00008  -0.00008   2.63699
    R7        2.04949   0.00000   0.00000  -0.00001  -0.00001   2.04949
    R8        2.62462  -0.00001   0.00000  -0.00011  -0.00011   2.62452
    R9        2.04985   0.00003   0.00000   0.00005   0.00005   2.04990
   R10        2.64017   0.00011   0.00000   0.00015   0.00015   2.64032
   R11        3.34983  -0.00015   0.00000  -0.00048  -0.00048   3.34935
   R12        3.34937   0.00018   0.00000   0.00076   0.00076   3.35013
   R13        3.34352   0.00004   0.00000   0.00039   0.00039   3.34391
   R14        3.60151  -0.00010   0.00000  -0.00110  -0.00110   3.60042
   R15        2.63970   0.00016   0.00000   0.00019   0.00019   2.63989
   R16        2.62499   0.00000   0.00000  -0.00012  -0.00012   2.62487
   R17        3.34540   0.00017   0.00000   0.00053   0.00053   3.34593
   R18        2.62577   0.00004   0.00000  -0.00004  -0.00004   2.62573
   R19        4.42385   0.00049   0.00000  -0.01289  -0.01289   4.41096
   R20        2.63719   0.00003   0.00000   0.00008   0.00008   2.63727
   R21        2.05006   0.00000   0.00000  -0.00001  -0.00001   2.05005
   R22        2.63189   0.00000   0.00000  -0.00008  -0.00008   2.63181
   R23        2.04945  -0.00001   0.00000  -0.00003  -0.00003   2.04942
   R24        2.63386  -0.00004   0.00000   0.00001   0.00001   2.63387
   R25        2.04890  -0.00001   0.00000  -0.00001  -0.00001   2.04890
   R26        2.05015  -0.00005   0.00000  -0.00013  -0.00013   2.05002
   R27        2.04511   0.00025   0.00000   0.00052   0.00052   2.04563
   R28        2.89069  -0.00013   0.00000  -0.00010  -0.00010   2.89059
   R29        2.85143   0.00030   0.00000   0.00151   0.00151   2.85294
   R30        4.92186  -0.00053   0.00000  -0.01333  -0.01333   4.90853
   R31        2.06322   0.00004   0.00000  -0.00002  -0.00002   2.06321
   R32        2.84808   0.00039   0.00000   0.00095   0.00095   2.84904
   R33        2.06360  -0.00001   0.00000  -0.00006  -0.00006   2.06354
   R34        2.87807   0.00004   0.00000   0.00012   0.00012   2.87819
   R35        2.07049  -0.00005   0.00000   0.00006   0.00006   2.07055
   R36        2.07008  -0.00005   0.00000  -0.00002  -0.00002   2.07006
   R37        2.06548   0.00000   0.00000   0.00002   0.00002   2.06550
   R38        2.06588  -0.00002   0.00000   0.00003   0.00003   2.06591
   R39        2.64360   0.00000   0.00000  -0.00009  -0.00009   2.64351
   R40        2.64268   0.00019   0.00000   0.00013   0.00013   2.64281
   R41        2.62821  -0.00001   0.00000  -0.00001  -0.00001   2.62820
   R42        2.05180  -0.00015   0.00000  -0.00035  -0.00035   2.05145
   R43        2.63103   0.00003   0.00000   0.00002   0.00002   2.63105
   R44        2.04900  -0.00007   0.00000  -0.00007  -0.00007   2.04893
   R45        2.63488  -0.00009   0.00000  -0.00009  -0.00009   2.63478
   R46        2.05064   0.00001   0.00000   0.00001   0.00001   2.05065
   R47        2.63288  -0.00003   0.00000  -0.00004  -0.00004   2.63284
   R48        2.05088  -0.00001   0.00000   0.00000   0.00000   2.05087
   R49        2.05139   0.00001   0.00000   0.00000   0.00000   2.05139
    A1        2.06280   0.00005   0.00000   0.00015   0.00015   2.06295
    A2        2.10976  -0.00009   0.00000  -0.00051  -0.00051   2.10925
    A3        2.11062   0.00005   0.00000   0.00036   0.00036   2.11098
    A4        2.10337   0.00004   0.00000   0.00028   0.00028   2.10365
    A5        2.08378  -0.00001   0.00000  -0.00014  -0.00014   2.08364
    A6        2.09604  -0.00003   0.00000  -0.00014  -0.00014   2.09590
    A7        2.11180  -0.00003   0.00000  -0.00028  -0.00028   2.11153
    A8        2.09155   0.00004   0.00000   0.00025   0.00025   2.09179
    A9        2.07982  -0.00001   0.00000   0.00003   0.00003   2.07985
   A10        2.07226   0.00003   0.00000  -0.00009  -0.00009   2.07217
   A11        2.10695  -0.00004   0.00000   0.00001   0.00001   2.10696
   A12        2.10397   0.00002   0.00000   0.00008   0.00008   2.10406
   A13        2.09370   0.00008   0.00000   0.00060   0.00060   2.09430
   A14        2.10785  -0.00014   0.00000  -0.00029  -0.00029   2.10756
   A15        2.07940   0.00006   0.00000  -0.00019  -0.00019   2.07920
   A16        2.12234  -0.00016   0.00000  -0.00065  -0.00065   2.12169
   A17        2.08616   0.00014   0.00000   0.00108   0.00108   2.08724
   A18        2.07460   0.00002   0.00000  -0.00041  -0.00042   2.07418
   A19        1.78716  -0.00006   0.00000  -0.00054  -0.00054   1.78662
   A20        1.80580   0.00011   0.00000  -0.00076  -0.00076   1.80504
   A21        1.81287  -0.00003   0.00000  -0.00014  -0.00014   1.81273
   A22        2.07064   0.00006   0.00000  -0.00016  -0.00016   2.07047
   A23        2.08763  -0.00006   0.00000   0.00021   0.00021   2.08784
   A24        2.12290   0.00000   0.00000  -0.00007  -0.00007   2.12284
   A25        2.08537  -0.00003   0.00000  -0.00056  -0.00057   2.08481
   A26        2.09303  -0.00005   0.00000   0.00009   0.00009   2.09313
   A27        2.10355   0.00008   0.00000   0.00044   0.00044   2.10399
   A28        1.77862   0.00002   0.00000  -0.00034  -0.00034   1.77829
   A29        1.64681  -0.00002   0.00000   0.00264   0.00264   1.64945
   A30        1.76592  -0.00023   0.00000   0.00022   0.00022   1.76614
   A31        2.07230   0.00000   0.00000  -0.00012  -0.00012   2.07218
   A32        2.10525   0.00001   0.00000   0.00021   0.00021   2.10546
   A33        2.10562  -0.00001   0.00000  -0.00009  -0.00009   2.10553
   A34        2.11176   0.00002   0.00000   0.00005   0.00005   2.11182
   A35        2.07922   0.00002   0.00000   0.00010   0.00010   2.07931
   A36        2.09213  -0.00004   0.00000  -0.00015  -0.00015   2.09199
   A37        2.10299   0.00001   0.00000   0.00003   0.00003   2.10302
   A38        2.09638   0.00000   0.00000   0.00000   0.00000   2.09638
   A39        2.08380  -0.00001   0.00000  -0.00003  -0.00003   2.08377
   A40        2.06316   0.00002   0.00000   0.00001   0.00001   2.06317
   A41        2.10992  -0.00001   0.00000  -0.00005  -0.00005   2.10987
   A42        2.10999  -0.00001   0.00000   0.00003   0.00003   2.11002
   A43        1.49278   0.00001   0.00000   0.00149   0.00149   1.49427
   A44        1.85114   0.00014   0.00000   0.00177   0.00177   1.85290
   A45        1.69036  -0.00012   0.00000  -0.00062  -0.00062   1.68974
   A46        1.99614  -0.00003   0.00000   0.00258   0.00258   1.99872
   A47        2.08425  -0.00022   0.00000  -0.00409  -0.00409   2.08017
   A48        2.13909   0.00021   0.00000   0.00037   0.00037   2.13947
   A49        1.50622  -0.00033   0.00000   0.00420   0.00420   1.51042
   A50        2.04163  -0.00008   0.00000  -0.00002  -0.00002   2.04160
   A51        1.71040   0.00008   0.00000   0.00024   0.00024   1.71064
   A52        1.83782  -0.00007   0.00000  -0.00006  -0.00006   1.83776
   A53        1.85856  -0.00013   0.00000   0.00040   0.00040   1.85896
   A54        2.07079   0.00025   0.00000  -0.00036  -0.00036   2.07043
   A55        1.90857  -0.00009   0.00000  -0.00008  -0.00008   1.90849
   A56        1.87244  -0.00003   0.00000   0.00017   0.00017   1.87261
   A57        1.97323   0.00010   0.00000  -0.00039  -0.00039   1.97284
   A58        1.91795   0.00007   0.00000   0.00071   0.00071   1.91866
   A59        1.92678  -0.00005   0.00000   0.00000   0.00000   1.92678
   A60        1.84218   0.00002   0.00000   0.00029   0.00029   1.84246
   A61        1.92602  -0.00012   0.00000  -0.00070  -0.00070   1.92531
   A62        1.95742   0.00002   0.00000  -0.00019  -0.00019   1.95722
   A63        1.91364  -0.00001   0.00000  -0.00024  -0.00024   1.91340
   A64        1.92438   0.00003   0.00000   0.00076   0.00076   1.92514
   A65        1.88032  -0.00001   0.00000  -0.00010  -0.00010   1.88022
   A66        1.89261  -0.00001   0.00000   0.00056   0.00056   1.89317
   A67        1.89390  -0.00002   0.00000  -0.00083  -0.00083   1.89307
   A68        2.05104  -0.00022   0.00000   0.00030   0.00030   2.05134
   A69        2.14716   0.00044   0.00000   0.00024   0.00024   2.14741
   A70        2.08406  -0.00022   0.00000  -0.00058  -0.00058   2.08348
   A71        2.09987   0.00017   0.00000   0.00043   0.00043   2.10030
   A72        2.08733  -0.00008   0.00000  -0.00013  -0.00013   2.08720
   A73        2.09573  -0.00009   0.00000  -0.00030  -0.00030   2.09543
   A74        2.09735   0.00004   0.00000   0.00028   0.00028   2.09763
   A75        2.11134   0.00006   0.00000  -0.00007  -0.00007   2.11127
   A76        2.07444  -0.00010   0.00000  -0.00020  -0.00020   2.07424
   A77        2.09532   0.00000   0.00000   0.00000   0.00000   2.09532
   A78        2.08854   0.00000   0.00000  -0.00013  -0.00013   2.08841
   A79        2.09930   0.00001   0.00000   0.00013   0.00013   2.09943
   A80        2.09724   0.00005   0.00000   0.00008   0.00008   2.09732
   A81        2.08609  -0.00002   0.00000  -0.00005  -0.00005   2.08604
   A82        2.09985  -0.00003   0.00000  -0.00003  -0.00003   2.09982
   A83        2.09244  -0.00004   0.00000  -0.00021  -0.00021   2.09223
   A84        2.09573   0.00001   0.00000   0.00005   0.00005   2.09579
   A85        2.09500   0.00003   0.00000   0.00016   0.00016   2.09516
    D1       -0.00034   0.00000   0.00000  -0.00011  -0.00011  -0.00045
    D2        3.14011   0.00002   0.00000   0.00036   0.00036   3.14047
    D3       -3.13838  -0.00001   0.00000  -0.00029  -0.00029  -3.13867
    D4        0.00207   0.00000   0.00000   0.00018   0.00018   0.00225
    D5        0.01179   0.00000   0.00000  -0.00059  -0.00059   0.01120
    D6       -3.11604   0.00001   0.00000  -0.00163  -0.00163  -3.11768
    D7       -3.13336   0.00001   0.00000  -0.00041  -0.00041  -3.13377
    D8        0.02199   0.00002   0.00000  -0.00145  -0.00146   0.02054
    D9       -0.00669   0.00001   0.00000   0.00065   0.00065  -0.00605
   D10       -3.14135   0.00001   0.00000   0.00042   0.00042  -3.14093
   D11        3.13606   0.00000   0.00000   0.00017   0.00017   3.13623
   D12        0.00140   0.00000   0.00000  -0.00006  -0.00006   0.00134
   D13        0.00232  -0.00002   0.00000  -0.00048  -0.00048   0.00184
   D14       -3.13750   0.00001   0.00000  -0.00035  -0.00035  -3.13785
   D15        3.13703  -0.00002   0.00000  -0.00025  -0.00025   3.13678
   D16       -0.00280   0.00001   0.00000  -0.00012  -0.00012  -0.00292
   D17        0.00892   0.00002   0.00000  -0.00021  -0.00021   0.00871
   D18        3.07801   0.00005   0.00000   0.00175   0.00175   3.07975
   D19       -3.13443  -0.00002   0.00000  -0.00034  -0.00034  -3.13477
   D20       -0.06535   0.00001   0.00000   0.00162   0.00162  -0.06373
   D21       -0.01629   0.00000   0.00000   0.00076   0.00076  -0.01554
   D22        3.11163  -0.00002   0.00000   0.00180   0.00180   3.11344
   D23       -3.08656  -0.00002   0.00000  -0.00116  -0.00116  -3.08772
   D24        0.04137  -0.00004   0.00000  -0.00012  -0.00012   0.04125
   D25        2.37958   0.00003   0.00000  -0.00322  -0.00322   2.37636
   D26       -2.11634  -0.00021   0.00000  -0.00242  -0.00242  -2.11876
   D27       -0.83394   0.00006   0.00000  -0.00124  -0.00124  -0.83518
   D28        0.95333  -0.00018   0.00000  -0.00044  -0.00045   0.95288
   D29       -2.36439  -0.00002   0.00000   0.00216   0.00216  -2.36223
   D30        2.03805  -0.00001   0.00000   0.00272   0.00272   2.04077
   D31        0.79058  -0.00001   0.00000   0.00115   0.00115   0.79173
   D32       -1.09016   0.00001   0.00000   0.00170   0.00170  -1.08846
   D33       -0.83247   0.00005   0.00000  -0.00079  -0.00080  -0.83327
   D34        2.37618   0.00005   0.00000  -0.00051  -0.00051   2.37567
   D35        1.04285   0.00014   0.00000  -0.00183  -0.00184   1.04101
   D36       -2.03168   0.00014   0.00000  -0.00155  -0.00155  -2.03324
   D37        0.77909  -0.00007   0.00000   0.00352   0.00352   0.78260
   D38       -1.19573   0.00007   0.00000   0.00291   0.00291  -1.19282
   D39        3.12104   0.00015   0.00000   0.00293   0.00293   3.12397
   D40       -1.08228  -0.00004   0.00000   0.00440   0.00439  -1.07789
   D41       -3.05710   0.00010   0.00000   0.00379   0.00379  -3.05331
   D42        1.25967   0.00019   0.00000   0.00381   0.00381   1.26348
   D43        0.03419   0.00004   0.00000  -0.00040  -0.00040   0.03380
   D44       -3.05433   0.00003   0.00000   0.00026   0.00026  -3.05408
   D45        3.10731   0.00003   0.00000  -0.00068  -0.00068   3.10664
   D46        0.01878   0.00002   0.00000  -0.00002  -0.00002   0.01876
   D47        3.05667  -0.00003   0.00000  -0.00002  -0.00002   3.05666
   D48       -0.06852   0.00001   0.00000   0.00040   0.00040  -0.06813
   D49       -0.01579  -0.00003   0.00000   0.00028   0.00028  -0.01551
   D50       -3.14099   0.00001   0.00000   0.00069   0.00069  -3.14030
   D51        0.79280  -0.00005   0.00000   0.00153   0.00153   0.79433
   D52       -0.89908   0.00003   0.00000  -0.00121  -0.00121  -0.90029
   D53       -2.40218  -0.00004   0.00000   0.00086   0.00086  -2.40132
   D54        2.18913   0.00003   0.00000  -0.00188  -0.00188   2.18725
   D55       -0.00380   0.00000   0.00000  -0.00028  -0.00028  -0.00408
   D56       -3.14036  -0.00001   0.00000  -0.00022  -0.00022  -3.14058
   D57       -3.09177  -0.00001   0.00000   0.00041   0.00041  -3.09136
   D58        0.05486  -0.00001   0.00000   0.00047   0.00047   0.05533
   D59        0.92175   0.00006   0.00000   0.00683   0.00683   0.92859
   D60       -1.06952   0.00007   0.00000   0.00365   0.00365  -1.06587
   D61        3.00102  -0.00016   0.00000   0.00287   0.00287   3.00389
   D62        2.72051   0.00004   0.00000   0.00710   0.00710   2.72760
   D63        0.72923   0.00006   0.00000   0.00391   0.00391   0.73314
   D64       -1.48342  -0.00017   0.00000   0.00313   0.00313  -1.48028
   D65       -0.01360  -0.00001   0.00000   0.00033   0.00033  -0.01327
   D66        3.14101   0.00000   0.00000   0.00004   0.00004   3.14105
   D67        3.12296  -0.00001   0.00000   0.00027   0.00027   3.12323
   D68       -0.00561   0.00000   0.00000  -0.00002  -0.00002  -0.00563
   D69        0.01658   0.00001   0.00000  -0.00007  -0.00007   0.01651
   D70       -3.13139   0.00000   0.00000  -0.00028  -0.00028  -3.13166
   D71       -3.13812   0.00000   0.00000   0.00022   0.00022  -3.13790
   D72       -0.00290   0.00000   0.00000   0.00001   0.00001  -0.00289
   D73       -0.00180   0.00001   0.00000  -0.00023  -0.00023  -0.00204
   D74        3.12339  -0.00002   0.00000  -0.00065  -0.00065   3.12274
   D75       -3.13707   0.00002   0.00000  -0.00002  -0.00002  -3.13709
   D76       -0.01187  -0.00002   0.00000  -0.00044  -0.00044  -0.01231
   D77        3.09008   0.00030   0.00000   0.00406   0.00406   3.09414
   D78       -1.34969   0.00046   0.00000   0.00680   0.00680  -1.34289
   D79        1.42587   0.00043   0.00000   0.00384   0.00384   1.42972
   D80        0.20254  -0.00003   0.00000  -0.00460  -0.00461   0.19793
   D81        2.09221  -0.00006   0.00000  -0.00407  -0.00407   2.08813
   D82       -2.03121  -0.00011   0.00000  -0.00410  -0.00411  -2.03532
   D83       -1.40966  -0.00009   0.00000  -0.00792  -0.00792  -1.41759
   D84        0.48001  -0.00012   0.00000  -0.00739  -0.00739   0.47261
   D85        2.63977  -0.00017   0.00000  -0.00742  -0.00742   2.63235
   D86        2.11083   0.00004   0.00000  -0.00384  -0.00383   2.10700
   D87       -2.28268   0.00001   0.00000  -0.00330  -0.00330  -2.28599
   D88       -0.12292  -0.00004   0.00000  -0.00334  -0.00333  -0.12625
   D89        2.77469   0.00007   0.00000   0.00043   0.00043   2.77512
   D90       -1.38013   0.00006   0.00000   0.00030   0.00030  -1.37983
   D91        0.78021   0.00002   0.00000  -0.00036  -0.00036   0.77985
   D92       -1.96007  -0.00002   0.00000   0.00136   0.00135  -1.95872
   D93        0.16829  -0.00003   0.00000   0.00123   0.00123   0.16952
   D94        2.32863  -0.00006   0.00000   0.00057   0.00057   2.32920
   D95        0.78434  -0.00011   0.00000  -0.00149  -0.00149   0.78285
   D96        2.91270  -0.00012   0.00000  -0.00162  -0.00161   2.91109
   D97       -1.21014  -0.00015   0.00000  -0.00227  -0.00227  -1.21241
   D98        1.75251   0.00010   0.00000   0.00265   0.00266   1.75516
   D99       -1.34260   0.00015   0.00000   0.00342   0.00342  -1.33918
   D100      -2.20481   0.00015   0.00000   0.00225   0.00225  -2.20257
   D101       0.98327   0.00019   0.00000   0.00301   0.00301   0.98628
   D102      -0.06992   0.00008   0.00000   0.00245   0.00244  -0.06748
   D103       3.11816   0.00012   0.00000   0.00321   0.00321   3.12137
   D104       1.02606   0.00011   0.00000   0.02215   0.02215   1.04821
   D105       3.11413   0.00011   0.00000   0.02174   0.02174   3.13587
   D106      -1.08490   0.00009   0.00000   0.02104   0.02104  -1.06386
   D107       3.12364   0.00012   0.00000   0.02210   0.02210  -3.13744
   D108      -1.07148   0.00011   0.00000   0.02170   0.02170  -1.04978
   D109       1.01268   0.00010   0.00000   0.02099   0.02099   1.03367
   D110      -1.12984   0.00004   0.00000   0.02203   0.02203  -1.10781
   D111       0.95822   0.00004   0.00000   0.02162   0.02162   0.97985
   D112       3.04238   0.00002   0.00000   0.02092   0.02092   3.06330
   D113      -3.10885   0.00001   0.00000   0.00084   0.00084  -3.10801
   D114       0.05694   0.00004   0.00000   0.00101   0.00101   0.05795
   D115      -0.01200  -0.00001   0.00000   0.00013   0.00013  -0.01187
   D116      -3.12939   0.00002   0.00000   0.00029   0.00029  -3.12910
   D117       3.10175  -0.00004   0.00000  -0.00102  -0.00102   3.10074
   D118      -0.02939   0.00002   0.00000  -0.00119  -0.00119  -0.03058
   D119       0.00749   0.00001   0.00000  -0.00027  -0.00027   0.00723
   D120      -3.12365   0.00007   0.00000  -0.00044  -0.00044  -3.12409
   D121       0.00488   0.00001   0.00000   0.00017   0.00017   0.00505
   D122      -3.12947   0.00001   0.00000   0.00005   0.00005  -3.12942
   D123       3.12216  -0.00001   0.00000   0.00000   0.00000   3.12216
   D124      -0.01219  -0.00002   0.00000  -0.00011  -0.00011  -0.01231
   D125       0.00413   0.00000   0.00000   0.00011   0.00011   0.00424
   D126       3.14148   0.00002   0.00000   0.00024   0.00024  -3.14146
   D127       3.13549  -0.00006   0.00000   0.00028   0.00028   3.13577
   D128      -0.01034  -0.00004   0.00000   0.00041   0.00041  -0.00993
   D129       0.00682  -0.00001   0.00000  -0.00032  -0.00032   0.00650
   D130      -3.13874  -0.00001   0.00000  -0.00023  -0.00023  -3.13897
   D131       3.14112   0.00000   0.00000  -0.00020  -0.00020   3.14092
   D132      -0.00444  -0.00001   0.00000  -0.00011  -0.00011  -0.00455
   D133      -0.01132   0.00000   0.00000   0.00018   0.00018  -0.01114
   D134       3.13424   0.00001   0.00000   0.00009   0.00009   3.13433
   D135       3.13455  -0.00002   0.00000   0.00005   0.00005   3.13460
   D136      -0.00308  -0.00001   0.00000  -0.00004  -0.00004  -0.00312
         Item               Value     Threshold  Converged?
 Maximum Force            0.000531     0.000450     NO 
 RMS     Force            0.000108     0.000300     YES
 Maximum Displacement     0.040180     0.001800     NO 
 RMS     Displacement     0.006422     0.001200     NO 
 Predicted change in Energy=-1.647762D-05
 GradGradGradGradGradGradGradGradGradGradGradGradGradGradGradGradGradGrad

                          Input orientation:                          
 ---------------------------------------------------------------------
 Center     Atomic      Atomic             Coordinates (Angstroms)
 Number     Number       Type             X           Y           Z
 ---------------------------------------------------------------------
      1          6           0        2.750145   -1.108108   -2.298793
      2          6           0        3.813326   -1.982760   -2.080370
      3          6           0        4.244536   -2.262817   -0.786228
      4          6           0        3.630755   -1.672149    0.319041
      5          6           0        2.574172   -0.796092    0.106875
      6          6           0        2.138392   -0.529292   -1.193537
      7         16           0        0.759410    0.560151   -1.426757
      8          6           0        1.144646    1.898195   -0.334769
      9          6           0        1.541576    1.602913    0.971667
     10         16           0        1.695454   -0.088057    1.473600
     11          6           0        1.749577    2.631627    1.882229
     12          6           0        1.559015    3.948567    1.461504
     13          6           0        1.183167    4.235791    0.151602
     14          6           0        0.969780    3.207398   -0.764648
     15          1           0        1.048001    5.264727   -0.162358
     16          1           0        0.660030    3.422903   -1.781728
     17          1           0        2.058821    2.415446    2.899336
     18          1           0        1.719030    4.756633    2.166897
     19          1           0        2.408123   -0.888264   -3.304834
     20          1           0        3.972362   -1.890682    1.325147
     21          1           0        4.303973   -2.446052   -2.928940
     22          1           0        5.073233   -2.944563   -0.629012
     23          6           0       -0.376299   -0.944128    0.822920
     24          1           0        0.122088   -1.904721    0.796772
     25          6           0       -0.671661   -0.344592   -0.552981
     26          1           0       -0.765025   -1.184737   -1.243976
     27          6           0       -1.134488   -0.541704    2.064866
     28          1           0       -2.194740   -0.518324    1.804602
     29          6           0       -0.896787   -1.482071    3.239155
     30          1           0        0.159241   -1.524016    3.527270
     31          1           0       -1.465035   -1.137019    4.106743
     32          1           0       -1.227802   -2.493345    2.988324
     33          1           0       -0.877233    0.486448    2.342807
     34          6           0       -1.866767    0.561923   -0.704456
     35          6           0       -2.795445    0.246400   -1.701893
     36          6           0       -2.050160    1.716460    0.063172
     37          6           0       -3.898538    1.065123   -1.919062
     38          1           0       -2.662790   -0.655095   -2.291969
     39          6           0       -3.152255    2.537556   -0.159695
     40          1           0       -1.337869    1.994218    0.831993
     41          6           0       -4.081035    2.210588   -1.145381
     42          1           0       -4.618078    0.803777   -2.688167
     43          1           0       -3.283936    3.430962    0.442225
     44          1           0       -4.943167    2.848623   -1.312877
     45         35           0       -2.193466   -2.912967    0.189675
 ---------------------------------------------------------------------
                    Distance matrix (angstroms):
                    1          2          3          4          5
     1  C    0.000000
     2  C    1.393944   0.000000
     3  C    2.419589   1.392544   0.000000
     4  C    2.818984   2.426311   1.395434   0.000000
     5  C    2.432192   2.779879   2.395628   1.388834   0.000000
     6  C    1.389554   2.388398   2.758052   2.412709   1.397197
     7  S    2.739810   4.027408   4.530511   4.034302   2.735833
     8  C    3.933557   5.023026   5.208373   4.399496   3.081846
     9  C    4.416580   5.228081   5.033891   3.939114   2.751244
    10  S    4.047693   4.550383   4.041562   2.754586   1.772398
    11  C    5.698043   6.422913   6.107459   4.950240   3.947289
    12  C    6.413157   7.266872   7.130611   6.098342   5.037593
    13  C    6.084168   7.111245   7.244543   6.397067   5.220798
    14  C    4.913949   6.062559   6.375558   5.662610   4.400177
    15  H    6.933590   7.990736   8.201888   7.417723   6.255814
    16  H    5.016572   6.265274   6.794638   6.260830   5.003066
    17  H    6.317745   6.871680   6.344043   5.083044   4.286887
    18  H    7.443169   8.236794   8.023204   6.956903   5.983954
    19  H    1.085095   2.161441   3.406638   3.904072   3.416991
    20  H    3.903738   3.410472   2.161126   1.084759   2.153428
    21  H    2.145125   1.084179   2.151354   3.406102   3.864033
    22  H    3.399628   2.149156   1.084543   2.144431   3.376798
    23  C    4.421157   5.202000   5.067584   4.103704   3.039722
    24  H    4.138091   4.680734   4.430428   3.548670   2.778080
    25  C    3.916577   5.013145   5.282327   4.586242   3.342857
    26  H    3.670822   4.722044   5.144657   4.690786   3.622993
[truncated: 1,128,023 more chars]
