# Supplementary material for: Enriching Alkene syn-Dihalogenation: Aryl Alkene, Bromine, Regio-Reversion, and Stereoconvergency
Source: Org Lett. 2026 Feb 25;28(9):3002–7. doi: 10.1021/acs.orglett.6c00241 (PMC12973299; doi:10.1021/acs.orglett.6c00241)
Supplement: Supplementary file 1 [file ol6c00241_si_001.zip › Fig 4c/2nd chlorination major PDT.log]

 Entering Gaussian System, Link 0=g16
 Input=250421012_2ndCl_major_pdtoptfreq_fromIRCrvs_6-31_gdp+_SMD_DCM_wB97XD.gjf
 Output=250421012_2ndCl_major_pdtoptfreq_fromIRCrvs_6-31_gdp+_SMD_DCM_wB97XD.log
 Initial command:
 /home/ansgus3642/gaussian/g16/l1.exe "/home/ansgus3642/gaussian/scratch/Gau-19018.inp" -scrdir="/home/ansgus3642/gaussian/scratch/"
 Entering Link 1 = /home/ansgus3642/gaussian/g16/l1.exe PID=     19020.
  
 Copyright (c) 1988-2019, Gaussian, Inc.  All Rights Reserved.
  
 This is part of the Gaussian(R) 16 program.  It is based on
 the Gaussian(R) 09 system (copyright 2009, Gaussian, Inc.),
 the Gaussian(R) 03 system (copyright 2003, Gaussian, Inc.),
 the Gaussian(R) 98 system (copyright 1998, Gaussian, Inc.),
 the Gaussian(R) 94 system (copyright 1995, Gaussian, Inc.),
 the Gaussian 92(TM) system (copyright 1992, Gaussian, Inc.),
 the Gaussian 90(TM) system (copyright 1990, Gaussian, Inc.),
 the Gaussian 88(TM) system (copyright 1988, Gaussian, Inc.),
 the Gaussian 86(TM) system (copyright 1986, Carnegie Mellon
 University), and the Gaussian 82(TM) system (copyright 1983,
 Carnegie Mellon University). Gaussian is a federally registered
 trademark of Gaussian, Inc.
  
 This software contains proprietary and confidential information,
 including trade secrets, belonging to Gaussian, Inc.
  
 This software is provided under written license and may be
 used, copied, transmitted, or stored only in accord with that
 written license.
  
 The following legend is applicable only to US Government
 contracts under FAR:
  
                    RESTRICTED RIGHTS LEGEND
  
 Use, reproduction and disclosure by the US Government is
 subject to restrictions as set forth in subparagraphs (a)
 and (c) of the Commercial Computer Software - Restricted
 Rights clause in FAR 52.227-19.
  
 Gaussian, Inc.
 340 Quinnipiac St., Bldg. 40, Wallingford CT 06492
  
  
 ---------------------------------------------------------------
 Warning -- This program may not be used in any manner that
 competes with the business of Gaussian, Inc. or will provide
 assistance to any competitor of Gaussian, Inc.  The licensee
 of this program is prohibited from giving any competitor of
 Gaussian, Inc. access to this program.  By using this program,
 the user acknowledges that Gaussian, Inc. is engaged in the
 business of creating and licensing software in the field of
 computational chemistry and represents and warrants to the
 licensee that it is not a competitor of Gaussian, Inc. and that
 it will not use this program in any manner prohibited above.
 ---------------------------------------------------------------
  

 Cite this work as:
 Gaussian 16, Revision C.01,
 M. J. Frisch, G. W. Trucks, H. B. Schlegel, G. E. Scuseria, 
 M. A. Robb, J. R. Cheeseman, G. Scalmani, V. Barone, 
 G. A. Petersson, H. Nakatsuji, X. Li, M. Caricato, A. V. Marenich, 
 J. Bloino, B. G. Janesko, R. Gomperts, B. Mennucci, H. P. Hratchian, 
 J. V. Ortiz, A. F. Izmaylov, J. L. Sonnenberg, D. Williams-Young, 
 F. Ding, F. Lipparini, F. Egidi, J. Goings, B. Peng, A. Petrone, 
 T. Henderson, D. Ranasinghe, V. G. Zakrzewski, J. Gao, N. Rega, 
 G. Zheng, W. Liang, M. Hada, M. Ehara, K. Toyota, R. Fukuda, 
 J. Hasegawa, M. Ishida, T. Nakajima, Y. Honda, O. Kitao, H. Nakai, 
 T. Vreven, K. Throssell, J. A. Montgomery, Jr., J. E. Peralta, 
 F. Ogliaro, M. J. Bearpark, J. J. Heyd, E. N. Brothers, K. N. Kudin, 
 V. N. Staroverov, T. A. Keith, R. Kobayashi, J. Normand, 
 K. Raghavachari, A. P. Rendell, J. C. Burant, S. S. Iyengar, 
 J. Tomasi, M. Cossi, J. M. Millam, M. Klene, C. Adamo, R. Cammi, 
 J. W. Ochterski, R. L. Martin, K. Morokuma, O. Farkas, 
 J. B. Foresman, and D. J. Fox, Gaussian, Inc., Wallingford CT, 2019.
 
 ******************************************
 Gaussian 16:  ES64L-G16RevC.01  3-Jul-2019
                21-Apr-2025 
 ******************************************
 %mem=6GB
 %nprocshared=2
 Will use up to    2 processors via shared memory.
 ----------------------------------------------------------------------
 # opt=calcfc freq wb97xd/6-31+g(d,p) scrf=(smd,solvent=dichloromethane
 )
 ----------------------------------------------------------------------
 1/10=4,18=20,19=15,26=3,38=1/1,3;
 2/9=110,12=2,17=6,18=5,40=1/2;
 3/5=1,6=6,7=111,11=2,25=1,30=1,70=32201,71=2,72=9,74=-58,140=1/1,2,3;
 4//1;
 5/5=2,38=5,53=9/2;
 8/6=4,10=90,11=11/1;
 11/6=1,8=1,9=11,15=111,16=1/1,2,10;
 10/6=1,13=1/2;
 6/7=2,8=2,9=2,10=2,28=1/1;
 7/10=1,25=1/1,2,3,16;
 1/10=4,18=20,19=15,26=3/3(2);
 2/9=110/2;
 99//99;
 2/9=110/2;
 3/5=1,6=6,7=111,11=2,25=1,30=1,70=32205,71=1,72=9,74=-58/1,2,3;
 4/5=5,16=3,69=1/1;
 5/5=2,38=5,53=9/2;
 7//1,2,3,16;
 1/18=20,19=15,26=3/3(-5);
 2/9=110/2;
 6/7=2,8=2,9=2,10=2,19=2,28=1/1;
 99/9=1/99;
 -------------------
 Title Card Required
 -------------------
 Symbolic Z-matrix:
 Charge =  0 Multiplicity = 1
 C                    -4.43338  -1.34883   0.82781 
 C                    -5.06019  -2.31907   0.05108 
 C                    -4.57142  -2.62869  -1.21716 
 C                    -3.45486  -1.96412  -1.71036 
 C                    -2.80724  -1.0123   -0.92184 
 C                    -3.29181  -0.69999   0.35218 
 S                    -2.46315   0.47772   1.39829 
 C                    -2.01306   1.73701   0.22403 
 C                    -1.50236   1.41355  -1.03702 
 S                    -1.33765  -0.26913  -1.56606 
 C                    -1.06096   2.41936  -1.89746 
 C                    -1.11331   3.74943  -1.49334 
 C                    -1.64284   4.07654  -0.24685 
 C                    -2.10537   3.07616   0.60416 
 H                    -1.70336   5.11416   0.06526 
 H                    -2.52564   3.33397   1.57152 
 H                    -0.67851   2.15916  -2.88015 
 H                    -0.75649   4.52824  -2.15947 
 H                    -4.82877  -1.09476   1.80651 
 H                    -3.07988  -2.18441  -2.70522 
 H                    -5.94021  -2.82463   0.43529 
 H                    -5.06635  -3.3764   -1.82826 
 C                     0.86303  -1.177     0.2651 
 H                    -0.12346  -0.98173   0.66761 
 C                     1.62794   0.06722  -0.1531 
 H                     1.09242   0.43758  -1.02963 
 C                     1.04553  -2.3562   -0.64895 
 H                     2.0301   -2.7851   -0.43711 
 C                    -0.04232  -3.41736  -0.55017 
 H                    -0.96565  -3.10535  -1.04389 
 H                     0.29315  -4.34354  -1.02445 
 H                    -0.27617  -3.63798   0.49539 
 H                     1.12452  -1.97355  -1.67537 
 C                     3.06464  -0.16276  -0.52171 
 C                     3.5063    0.01229  -1.83536 
 C                     3.93955  -0.66077   0.44365 
 C                     4.81642  -0.32606  -2.17966 
 H                     2.82521   0.39624  -2.59102 
 C                     5.23536  -1.01337   0.09671 
 H                     3.59238  -0.79778   1.46125 
 C                     5.6812   -0.83681  -1.21387 
 H                     5.15848  -0.19013  -3.20114 
 H                     5.90401  -1.41608   0.8513 
 H                     6.6984   -1.10554  -1.48234 
 Br                    1.37298   1.48722   1.15722 
 Cl                    1.43546  -1.99183   2.3459 
 
 Add virtual bond connecting atoms Cl46       and C23        Dist= 4.36D+00.
 Add virtual bond connecting atoms H24        and S10        Dist= 4.99D+00.
 Add virtual bond connecting atoms H26        and S10        Dist= 4.89D+00.

 GradGradGradGradGradGradGradGradGradGradGradGradGradGradGradGradGradGrad
 Berny optimization.
 Initialization pass.
                           ----------------------------
                           !    Initial Parameters    !
                           ! (Angstroms and Degrees)  !
 --------------------------                            --------------------------
 ! Name  Definition              Value          Derivative Info.                !
 --------------------------------------------------------------------------------
 ! R1    R(1,2)                  1.392          calculate D2E/DX2 analytically  !
 ! R2    R(1,6)                  1.3966         calculate D2E/DX2 analytically  !
 ! R3    R(1,19)                 1.0857         calculate D2E/DX2 analytically  !
 ! R4    R(2,3)                  1.394          calculate D2E/DX2 analytically  !
 ! R5    R(2,21)                 1.0852         calculate D2E/DX2 analytically  !
 ! R6    R(3,4)                  1.3898         calculate D2E/DX2 analytically  !
 ! R7    R(3,22)                 1.0851         calculate D2E/DX2 analytically  !
 ! R8    R(4,5)                  1.3954         calculate D2E/DX2 analytically  !
 ! R9    R(4,20)                 1.0858         calculate D2E/DX2 analytically  !
 ! R10   R(5,6)                  1.3984         calculate D2E/DX2 analytically  !
 ! R11   R(5,10)                 1.7683         calculate D2E/DX2 analytically  !
 ! R12   R(6,7)                  1.7799         calculate D2E/DX2 analytically  !
 ! R13   R(7,8)                  1.7797         calculate D2E/DX2 analytically  !
 ! R14   R(8,9)                  1.3985         calculate D2E/DX2 analytically  !
 ! R15   R(8,14)                 1.3951         calculate D2E/DX2 analytically  !
 ! R16   R(9,10)                 1.7716         calculate D2E/DX2 analytically  !
 ! R17   R(9,11)                 1.3953         calculate D2E/DX2 analytically  !
 ! R18   R(10,24)                2.6403         calculate D2E/DX2 analytically  !
 ! R19   R(10,26)                2.587          calculate D2E/DX2 analytically  !
 ! R20   R(11,12)                1.3911         calculate D2E/DX2 analytically  !
 ! R21   R(11,17)                1.0861         calculate D2E/DX2 analytically  !
 ! R22   R(12,13)                1.3932         calculate D2E/DX2 analytically  !
 ! R23   R(12,18)                1.0852         calculate D2E/DX2 analytically  !
 ! R24   R(13,14)                1.3924         calculate D2E/DX2 analytically  !
 ! R25   R(13,15)                1.0852         calculate D2E/DX2 analytically  !
 ! R26   R(14,16)                1.0858         calculate D2E/DX2 analytically  !
 ! R27   R(23,24)                1.0832         calculate D2E/DX2 analytically  !
 ! R28   R(23,25)                1.5192         calculate D2E/DX2 analytically  !
 ! R29   R(23,27)                1.5031         calculate D2E/DX2 analytically  !
 ! R30   R(23,46)                2.3068         calculate D2E/DX2 analytically  !
 ! R31   R(25,26)                1.0919         calculate D2E/DX2 analytically  !
 ! R32   R(25,34)                1.501          calculate D2E/DX2 analytically  !
 ! R33   R(25,45)                1.9489         calculate D2E/DX2 analytically  !
 ! R34   R(27,28)                1.0946         calculate D2E/DX2 analytically  !
 ! R35   R(27,29)                1.5229         calculate D2E/DX2 analytically  !
 ! R36   R(27,33)                1.0983         calculate D2E/DX2 analytically  !
 ! R37   R(29,30)                1.0925         calculate D2E/DX2 analytically  !
 ! R38   R(29,31)                1.0933         calculate D2E/DX2 analytically  !
 ! R39   R(29,32)                1.0939         calculate D2E/DX2 analytically  !
 ! R40   R(34,35)                1.3969         calculate D2E/DX2 analytically  !
 ! R41   R(34,36)                1.3948         calculate D2E/DX2 analytically  !
 ! R42   R(35,37)                1.3962         calculate D2E/DX2 analytically  !
 ! R43   R(35,38)                1.0873         calculate D2E/DX2 analytically  !
 ! R44   R(36,39)                1.387          calculate D2E/DX2 analytically  !
 ! R45   R(36,40)                1.0839         calculate D2E/DX2 analytically  !
 ! R46   R(37,41)                1.3934         calculate D2E/DX2 analytically  !
 ! R47   R(37,42)                1.0858         calculate D2E/DX2 analytically  !
 ! R48   R(39,41)                1.3956         calculate D2E/DX2 analytically  !
 ! R49   R(39,43)                1.0857         calculate D2E/DX2 analytically  !
 ! R50   R(41,44)                1.0858         calculate D2E/DX2 analytically  !
 ! A1    A(2,1,6)              120.1247         calculate D2E/DX2 analytically  !
 ! A2    A(2,1,19)             120.1412         calculate D2E/DX2 analytically  !
 ! A3    A(6,1,19)             119.734          calculate D2E/DX2 analytically  !
 ! A4    A(1,2,3)              120.3046         calculate D2E/DX2 analytically  !
 ! A5    A(1,2,21)             119.494          calculate D2E/DX2 analytically  !
 ! A6    A(3,2,21)             120.1971         calculate D2E/DX2 analytically  !
 ! A7    A(2,3,4)              119.8901         calculate D2E/DX2 analytically  !
 ! A8    A(2,3,22)             120.3638         calculate D2E/DX2 analytically  !
 ! A9    A(4,3,22)             119.7404         calculate D2E/DX2 analytically  !
 ! A10   A(3,4,5)              119.9007         calculate D2E/DX2 analytically  !
 ! A11   A(3,4,20)             120.3708         calculate D2E/DX2 analytically  !
 ! A12   A(5,4,20)             119.728          calculate D2E/DX2 analytically  !
 ! A13   A(4,5,6)              120.4206         calculate D2E/DX2 analytically  !
 ! A14   A(4,5,10)             117.8077         calculate D2E/DX2 analytically  !
 ! A15   A(6,5,10)             121.7377         calculate D2E/DX2 analytically  !
 ! A16   A(1,6,5)              119.3258         calculate D2E/DX2 analytically  !
 ! A17   A(1,6,7)              119.1962         calculate D2E/DX2 analytically  !
 ! A18   A(5,6,7)              121.4608         calculate D2E/DX2 analytically  !
 ! A19   A(6,7,8)              101.4285         calculate D2E/DX2 analytically  !
 ! A20   A(7,8,9)              121.579          calculate D2E/DX2 analytically  !
 ! A21   A(7,8,14)             118.8616         calculate D2E/DX2 analytically  !
 ! A22   A(9,8,14)             119.4642         calculate D2E/DX2 analytically  !
 ! A23   A(8,9,10)             121.5294         calculate D2E/DX2 analytically  !
 ! A24   A(8,9,11)             120.3229         calculate D2E/DX2 analytically  !
 ! A25   A(10,9,11)            118.1072         calculate D2E/DX2 analytically  !
 ! A26   A(5,10,9)             102.3052         calculate D2E/DX2 analytically  !
 ! A27   A(5,10,24)             87.7389         calculate D2E/DX2 analytically  !
 ! A28   A(5,10,26)            145.0764         calculate D2E/DX2 analytically  !
 ! A29   A(9,10,24)             92.6632         calculate D2E/DX2 analytically  !
 ! A30   A(9,10,26)             76.4636         calculate D2E/DX2 analytically  !
 ! A31   A(24,10,26)            57.7466         calculate D2E/DX2 analytically  !
 ! A32   A(9,11,12)            119.88           calculate D2E/DX2 analytically  !
 ! A33   A(9,11,17)            119.7784         calculate D2E/DX2 analytically  !
 ! A34   A(12,11,17)           120.3415         calculate D2E/DX2 analytically  !
 ! A35   A(11,12,13)           119.9136         calculate D2E/DX2 analytically  !
 ! A36   A(11,12,18)           119.7028         calculate D2E/DX2 analytically  !
 ! A37   A(13,12,18)           120.3751         calculate D2E/DX2 analytically  !
 ! A38   A(12,13,14)           120.2882         calculate D2E/DX2 analytically  !
 ! A39   A(12,13,15)           120.1973         calculate D2E/DX2 analytically  !
 ! A40   A(14,13,15)           119.5135         calculate D2E/DX2 analytically  !
 ! A41   A(8,14,13)            120.074          calculate D2E/DX2 analytically  !
 ! A42   A(8,14,16)            119.7547         calculate D2E/DX2 analytically  !
 ! A43   A(13,14,16)           120.1652         calculate D2E/DX2 analytically  !
 ! A44   A(24,23,25)           114.4053         calculate D2E/DX2 analytically  !
 ! A45   A(24,23,27)           118.5533         calculate D2E/DX2 analytically  !
 ! A46   A(24,23,46)            87.3908         calculate D2E/DX2 analytically  !
 ! A47   A(25,23,27)           114.455          calculate D2E/DX2 analytically  !
 ! A48   A(25,23,46)           114.3712         calculate D2E/DX2 analytically  !
 ! A49   A(27,23,46)           103.9623         calculate D2E/DX2 analytically  !
 ! A50   A(10,24,23)            98.8061         calculate D2E/DX2 analytically  !
 ! A51   A(23,25,26)           104.5855         calculate D2E/DX2 analytically  !
 ! A52   A(23,25,34)           115.0905         calculate D2E/DX2 analytically  !
 ! A53   A(23,25,45)           110.2292         calculate D2E/DX2 analytically  !
 ! A54   A(26,25,34)           108.9219         calculate D2E/DX2 analytically  !
 ! A55   A(26,25,45)           103.2042         calculate D2E/DX2 analytically  !
 ! A56   A(34,25,45)           113.7013         calculate D2E/DX2 analytically  !
 ! A57   A(10,26,25)           122.3101         calculate D2E/DX2 analytically  !
 ! A58   A(23,27,28)           107.3924         calculate D2E/DX2 analytically  !
 ! A59   A(23,27,29)           114.8648         calculate D2E/DX2 analytically  !
 ! A60   A(23,27,33)           107.6812         calculate D2E/DX2 analytically  !
 ! A61   A(28,27,29)           110.912          calculate D2E/DX2 analytically  !
 ! A62   A(28,27,33)           104.6368         calculate D2E/DX2 analytically  !
 ! A63   A(29,27,33)           110.7791         calculate D2E/DX2 analytically  !
 ! A64   A(27,29,30)           112.0485         calculate D2E/DX2 analytically  !
 ! A65   A(27,29,31)           110.0579         calculate D2E/DX2 analytically  !
 ! A66   A(27,29,32)           110.8087         calculate D2E/DX2 analytically  !
 ! A67   A(30,29,31)           107.7705         calculate D2E/DX2 analytically  !
 ! A68   A(30,29,32)           107.9904         calculate D2E/DX2 analytically  !
 ! A69   A(31,29,32)           108.0227         calculate D2E/DX2 analytically  !
 ! A70   A(25,34,35)           120.9555         calculate D2E/DX2 analytically  !
 ! A71   A(25,34,36)           119.023          calculate D2E/DX2 analytically  !
 ! A72   A(35,34,36)           119.8206         calculate D2E/DX2 analytically  !
 ! A73   A(34,35,37)           119.8805         calculate D2E/DX2 analytically  !
 ! A74   A(34,35,38)           119.9827         calculate D2E/DX2 analytically  !
 ! A75   A(37,35,38)           120.1294         calculate D2E/DX2 analytically  !
 ! A76   A(34,36,39)           120.2433         calculate D2E/DX2 analytically  !
 ! A77   A(34,36,40)           119.6044         calculate D2E/DX2 analytically  !
 ! A78   A(39,36,40)           120.1288         calculate D2E/DX2 analytically  !
 ! A79   A(35,37,41)           120.0181         calculate D2E/DX2 analytically  !
 ! A80   A(35,37,42)           119.8185         calculate D2E/DX2 analytically  !
 ! A81   A(41,37,42)           120.1634         calculate D2E/DX2 analytically  !
 ! A82   A(36,39,41)           120.0798         calculate D2E/DX2 analytically  !
 ! A83   A(36,39,43)           119.7247         calculate D2E/DX2 analytically  !
 ! A84   A(41,39,43)           120.1917         calculate D2E/DX2 analytically  !
 ! A85   A(37,41,39)           119.9362         calculate D2E/DX2 analytically  !
 ! A86   A(37,41,44)           120.0503         calculate D2E/DX2 analytically  !
 ! A87   A(39,41,44)           120.0113         calculate D2E/DX2 analytically  !
 ! D1    D(6,1,2,3)             -1.4213         calculate D2E/DX2 analytically  !
 ! D2    D(6,1,2,21)           179.3259         calculate D2E/DX2 analytically  !
 ! D3    D(19,1,2,3)           178.6957         calculate D2E/DX2 analytically  !
 ! D4    D(19,1,2,21)           -0.5572         calculate D2E/DX2 analytically  !
 ! D5    D(2,1,6,5)              1.5408         calculate D2E/DX2 analytically  !
 ! D6    D(2,1,6,7)           -176.9752         calculate D2E/DX2 analytically  !
 ! D7    D(19,1,6,5)          -178.5757         calculate D2E/DX2 analytically  !
 ! D8    D(19,1,6,7)             2.9083         calculate D2E/DX2 analytically  !
 ! D9    D(1,2,3,4)             -0.1358         calculate D2E/DX2 analytically  !
 ! D10   D(1,2,3,22)          -179.2649         calculate D2E/DX2 analytically  !
 ! D11   D(21,2,3,4)           179.1118         calculate D2E/DX2 analytically  !
 ! D12   D(21,2,3,22)           -0.0173         calculate D2E/DX2 analytically  !
 ! D13   D(2,3,4,5)              1.5523         calculate D2E/DX2 analytically  !
 ! D14   D(2,3,4,20)          -178.7271         calculate D2E/DX2 analytically  !
 ! D15   D(22,3,4,5)          -179.3132         calculate D2E/DX2 analytically  !
 ! D16   D(22,3,4,20)            0.4074         calculate D2E/DX2 analytically  !
 ! D17   D(3,4,5,6)             -1.4254         calculate D2E/DX2 analytically  !
 ! D18   D(3,4,5,10)           176.4921         calculate D2E/DX2 analytically  !
 ! D19   D(20,4,5,6)           178.8522         calculate D2E/DX2 analytically  !
 ! D20   D(20,4,5,10)           -3.2303         calculate D2E/DX2 analytically  !
 ! D21   D(4,5,6,1)             -0.1226         calculate D2E/DX2 analytically  !
 ! D22   D(4,5,6,7)            178.3587         calculate D2E/DX2 analytically  !
 ! D23   D(10,5,6,1)          -177.9567         calculate D2E/DX2 analytically  !
 ! D24   D(10,5,6,7)             0.5245         calculate D2E/DX2 analytically  !
 ! D25   D(4,5,10,9)           141.2609         calculate D2E/DX2 analytically  !
 ! D26   D(4,5,10,24)         -126.505          calculate D2E/DX2 analytically  !
 ! D27   D(4,5,10,26)         -134.8274         calculate D2E/DX2 analytically  !
 ! D28   D(6,5,10,9)           -40.8507         calculate D2E/DX2 analytically  !
 ! D29   D(6,5,10,24)           51.3834         calculate D2E/DX2 analytically  !
 ! D30   D(6,5,10,26)           43.0611         calculate D2E/DX2 analytically  !
 ! D31   D(1,6,7,8)           -140.8478         calculate D2E/DX2 analytically  !
 ! D32   D(5,6,7,8)             40.6691         calculate D2E/DX2 analytically  !
 ! D33   D(6,7,8,9)            -42.385          calculate D2E/DX2 analytically  !
 ! D34   D(6,7,8,14)           141.1814         calculate D2E/DX2 analytically  !
 ! D35   D(7,8,9,10)             2.6346         calculate D2E/DX2 analytically  !
 ! D36   D(7,8,9,11)          -175.0067         calculate D2E/DX2 analytically  !
 ! D37   D(14,8,9,10)          179.047          calculate D2E/DX2 analytically  !
 ! D38   D(14,8,9,11)            1.4058         calculate D2E/DX2 analytically  !
 ! D39   D(7,8,14,13)          173.9943         calculate D2E/DX2 analytically  !
 ! D40   D(7,8,14,16)           -5.1138         calculate D2E/DX2 analytically  !
 ! D41   D(9,8,14,13)           -2.5161         calculate D2E/DX2 analytically  !
 ! D42   D(9,8,14,16)          178.3758         calculate D2E/DX2 analytically  !
 ! D43   D(8,9,10,5)            39.1039         calculate D2E/DX2 analytically  !
 ! D44   D(8,9,10,24)          -49.161          calculate D2E/DX2 analytically  !
 ! D45   D(8,9,10,26)         -105.0564         calculate D2E/DX2 analytically  !
 ! D46   D(11,9,10,5)         -143.2043         calculate D2E/DX2 analytically  !
 ! D47   D(11,9,10,24)         128.5308         calculate D2E/DX2 analytically  !
 ! D48   D(11,9,10,26)          72.6354         calculate D2E/DX2 analytically  !
 ! D49   D(8,9,11,12)            0.8014         calculate D2E/DX2 analytically  !
 ! D50   D(8,9,11,17)         -179.1676         calculate D2E/DX2 analytically  !
 ! D51   D(10,9,11,12)        -176.9193         calculate D2E/DX2 analytically  !
 ! D52   D(10,9,11,17)           3.1117         calculate D2E/DX2 analytically  !
 ! D53   D(5,10,24,23)         146.4059         calculate D2E/DX2 analytically  !
 ! D54   D(9,10,24,23)        -111.3734         calculate D2E/DX2 analytically  !
 ! D55   D(26,10,24,23)        -39.2171         calculate D2E/DX2 analytically  !
 ! D56   D(5,10,26,25)          15.7596         calculate D2E/DX2 analytically  !
 ! D57   D(9,10,26,25)         107.9433         calculate D2E/DX2 analytically  !
 ! D58   D(24,10,26,25)          5.9126         calculate D2E/DX2 analytically  !
 ! D59   D(9,11,12,13)          -1.9009         calculate D2E/DX2 analytically  !
 ! D60   D(9,11,12,18)         179.1552         calculate D2E/DX2 analytically  !
 ! D61   D(17,11,12,13)        178.0679         calculate D2E/DX2 analytically  !
 ! D62   D(17,11,12,18)         -0.876          calculate D2E/DX2 analytically  !
 ! D63   D(11,12,13,14)          0.7914         calculate D2E/DX2 analytically  !
 ! D64   D(11,12,13,15)       -178.8295         calculate D2E/DX2 analytically  !
 ! D65   D(18,12,13,14)        179.7281         calculate D2E/DX2 analytically  !
 ! D66   D(18,12,13,15)          0.1072         calculate D2E/DX2 analytically  !
 ! D67   D(12,13,14,8)           1.4314         calculate D2E/DX2 analytically  !
 ! D68   D(12,13,14,16)       -179.4641         calculate D2E/DX2 analytically  !
 ! D69   D(15,13,14,8)        -178.945          calculate D2E/DX2 analytically  !
 ! D70   D(15,13,14,16)          0.1594         calculate D2E/DX2 analytically  !
 ! D71   D(25,23,24,10)         71.4946         calculate D2E/DX2 analytically  !
 ! D72   D(27,23,24,10)        -68.3635         calculate D2E/DX2 analytically  !
 ! D73   D(46,23,24,10)       -172.8517         calculate D2E/DX2 analytically  !
 ! D74   D(24,23,25,26)        -69.1586         calculate D2E/DX2 analytically  !
 ! D75   D(24,23,25,34)        171.3806         calculate D2E/DX2 analytically  !
 ! D76   D(24,23,25,45)         41.1718         calculate D2E/DX2 analytically  !
 ! D77   D(27,23,25,26)         72.3732         calculate D2E/DX2 analytically  !
 ! D78   D(27,23,25,34)        -47.0876         calculate D2E/DX2 analytically  !
 ! D79   D(27,23,25,45)       -177.2964         calculate D2E/DX2 analytically  !
 ! D80   D(46,23,25,26)       -167.8242         calculate D2E/DX2 analytically  !
 ! D81   D(46,23,25,34)         72.715          calculate D2E/DX2 analytically  !
 ! D82   D(46,23,25,45)        -57.4937         calculate D2E/DX2 analytically  !
 ! D83   D(24,23,27,28)       -143.638          calculate D2E/DX2 analytically  !
 ! D84   D(24,23,27,29)        -19.7608         calculate D2E/DX2 analytically  !
 ! D85   D(24,23,27,33)        104.1659         calculate D2E/DX2 analytically  !
 ! D86   D(25,23,27,28)         76.523          calculate D2E/DX2 analytically  !
 ! D87   D(25,23,27,29)       -159.5999         calculate D2E/DX2 analytically  !
 ! D88   D(25,23,27,33)        -35.6731         calculate D2E/DX2 analytically  !
 ! D89   D(46,23,27,28)        -48.9408         calculate D2E/DX2 analytically  !
 ! D90   D(46,23,27,29)         74.9364         calculate D2E/DX2 analytically  !
 ! D91   D(46,23,27,33)       -161.1369         calculate D2E/DX2 analytically  !
 ! D92   D(23,25,26,10)         18.8206         calculate D2E/DX2 analytically  !
 ! D93   D(34,25,26,10)        142.3524         calculate D2E/DX2 analytically  !
 ! D94   D(45,25,26,10)        -96.523          calculate D2E/DX2 analytically  !
 ! D95   D(23,25,34,35)        112.9272         calculate D2E/DX2 analytically  !
 ! D96   D(23,25,34,36)        -61.9126         calculate D2E/DX2 analytically  !
 ! D97   D(26,25,34,35)         -4.1029         calculate D2E/DX2 analytically  !
 ! D98   D(26,25,34,36)       -178.9426         calculate D2E/DX2 analytically  !
 ! D99   D(45,25,34,35)       -118.572          calculate D2E/DX2 analytically  !
 ! D100  D(45,25,34,36)         66.5882         calculate D2E/DX2 analytically  !
 ! D101  D(23,27,29,30)         75.5607         calculate D2E/DX2 analytically  !
 ! D102  D(23,27,29,31)       -164.5435         calculate D2E/DX2 analytically  !
 ! D103  D(23,27,29,32)        -45.1298         calculate D2E/DX2 analytically  !
 ! D104  D(28,27,29,30)       -162.4497         calculate D2E/DX2 analytically  !
 ! D105  D(28,27,29,31)        -42.5539         calculate D2E/DX2 analytically  !
 ! D106  D(28,27,29,32)         76.8598         calculate D2E/DX2 analytically  !
 ! D107  D(33,27,29,30)        -46.7079         calculate D2E/DX2 analytically  !
 ! D108  D(33,27,29,31)         73.1878         calculate D2E/DX2 analytically  !
 ! D109  D(33,27,29,32)       -167.3984         calculate D2E/DX2 analytically  !
 ! D110  D(25,34,35,37)       -174.0747         calculate D2E/DX2 analytically  !
 ! D111  D(25,34,35,38)          4.9334         calculate D2E/DX2 analytically  !
 ! D112  D(36,34,35,37)          0.7242         calculate D2E/DX2 analytically  !
 ! D113  D(36,34,35,38)        179.7323         calculate D2E/DX2 analytically  !
 ! D114  D(25,34,36,39)        173.308          calculate D2E/DX2 analytically  !
 ! D115  D(25,34,36,40)         -4.9326         calculate D2E/DX2 analytically  !
 ! D116  D(35,34,36,39)         -1.5915         calculate D2E/DX2 analytically  !
 ! D117  D(35,34,36,40)       -179.8321         calculate D2E/DX2 analytically  !
 ! D118  D(34,35,37,41)         -0.0265         calculate D2E/DX2 analytically  !
 ! D119  D(34,35,37,42)        179.9649         calculate D2E/DX2 analytically  !
 ! D120  D(38,35,37,41)       -179.0331         calculate D2E/DX2 analytically  !
 ! D121  D(38,35,37,42)          0.9583         calculate D2E/DX2 analytically  !
 ! D122  D(34,36,39,41)          1.7547         calculate D2E/DX2 analytically  !
 ! D123  D(34,36,39,43)       -178.9571         calculate D2E/DX2 analytically  !
 ! D124  D(40,36,39,41)        179.986          calculate D2E/DX2 analytically  !
 ! D125  D(40,36,39,43)         -0.7257         calculate D2E/DX2 analytically  !
 ! D126  D(35,37,41,39)          0.1851         calculate D2E/DX2 analytically  !
 ! D127  D(35,37,41,44)        179.6431         calculate D2E/DX2 analytically  !
 ! D128  D(42,37,41,39)       -179.8063         calculate D2E/DX2 analytically  !
 ! D129  D(42,37,41,44)         -0.3483         calculate D2E/DX2 analytically  !
 ! D130  D(36,39,41,37)         -1.0487         calculate D2E/DX2 analytically  !
 ! D131  D(36,39,41,44)        179.4932         calculate D2E/DX2 analytically  !
 ! D132  D(43,39,41,37)        179.6665         calculate D2E/DX2 analytically  !
 ! D133  D(43,39,41,44)          0.2083         calculate D2E/DX2 analytically  !
 --------------------------------------------------------------------------------
 Trust Radius=3.00D-01 FncErr=1.00D-07 GrdErr=1.00D-06 EigMax=2.50D+02 EigMin=1.00D-04
 Number of steps in this run=    276 maximum allowed number of steps=    276.
 GradGradGradGradGradGradGradGradGradGradGradGradGradGradGradGradGradGrad

                          Input orientation:                          
 ---------------------------------------------------------------------
 Center     Atomic      Atomic             Coordinates (Angstroms)
 Number     Number       Type             X           Y           Z
 ---------------------------------------------------------------------
      1          6           0       -4.433376   -1.348826    0.827805
      2          6           0       -5.060190   -2.319070    0.051079
      3          6           0       -4.571418   -2.628689   -1.217161
      4          6           0       -3.454855   -1.964124   -1.710357
      5          6           0       -2.807238   -1.012297   -0.921842
      6          6           0       -3.291807   -0.699993    0.352178
      7         16           0       -2.463154    0.477724    1.398289
      8          6           0       -2.013059    1.737012    0.224031
      9          6           0       -1.502357    1.413549   -1.037019
     10         16           0       -1.337651   -0.269128   -1.566064
     11          6           0       -1.060955    2.419358   -1.897456
     12          6           0       -1.113311    3.749430   -1.493337
     13          6           0       -1.642841    4.076543   -0.246848
     14          6           0       -2.105366    3.076160    0.604155
     15          1           0       -1.703360    5.114163    0.065258
     16          1           0       -2.525637    3.333972    1.571524
     17          1           0       -0.678512    2.159157   -2.880153
     18          1           0       -0.756494    4.528242   -2.159470
     19          1           0       -4.828773   -1.094757    1.806514
     20          1           0       -3.079882   -2.184409   -2.705223
     21          1           0       -5.940205   -2.824627    0.435291
     22          1           0       -5.066346   -3.376404   -1.828260
     23          6           0        0.863028   -1.176997    0.265096
     24          1           0       -0.123461   -0.981727    0.667613
     25          6           0        1.627942    0.067222   -0.153100
     26          1           0        1.092423    0.437577   -1.029630
     27          6           0        1.045530   -2.356202   -0.648946
     28          1           0        2.030099   -2.785096   -0.437108
     29          6           0       -0.042315   -3.417360   -0.550168
     30          1           0       -0.965654   -3.105352   -1.043890
     31          1           0        0.293152   -4.343536   -1.024452
     32          1           0       -0.276174   -3.637979    0.495386
     33          1           0        1.124518   -1.973550   -1.675372
     34          6           0        3.064640   -0.162757   -0.521706
     35          6           0        3.506297    0.012289   -1.835363
     36          6           0        3.939553   -0.660774    0.443652
     37          6           0        4.816424   -0.326062   -2.179659
     38          1           0        2.825207    0.396242   -2.591017
     39          6           0        5.235359   -1.013373    0.096711
     40          1           0        3.592380   -0.797778    1.461253
     41          6           0        5.681198   -0.836807   -1.213867
     42          1           0        5.158476   -0.190128   -3.201141
     43          1           0        5.904013   -1.416076    0.851297
     44          1           0        6.698399   -1.105539   -1.482339
     45         35           0        1.372982    1.487224    1.157217
     46         17           0        1.435458   -1.991829    2.345895
 ---------------------------------------------------------------------
                    Distance matrix (angstroms):
                    1          2          3          4          5
     1  C    0.000000
     2  C    1.391967   0.000000
     3  C    2.416400   1.393985   0.000000
     4  C    2.788971   2.409511   1.389821   0.000000
     5  C    2.412227   2.780292   2.410864   1.395399   0.000000
     6  C    1.396562   2.416454   2.796444   2.424595   1.398380
     7  S    2.746545   4.047422   4.575495   4.075509   2.778770
     8  C    3.967981   5.076093   5.261329   4.418036   3.082604
     9  C    4.438373   5.270159   5.078511   3.959079   2.756938
    10  S    4.059541   4.546945   4.018272   2.715950   1.768335
    11  C    5.744518   6.499490   6.186189   4.998067   3.972101
    12  C    6.511739   7.402011   7.260522   6.178562   5.086260
    13  C    6.194884   7.257472   7.380935   6.474173   5.263813
    14  C    5.005013   6.176195   6.476412   5.708113   4.420042
    15  H    7.057244   8.156069   8.355963   7.504844   6.302890
    16  H    5.110889   6.379075   6.893135   6.301112   5.018588
    17  H    6.336711   6.917062   6.390910   5.106657   4.292386
    18  H    7.548722   8.384152   8.164757   7.045117   6.036128
    19  H    1.085708   2.152684   3.400263   3.874510   3.396665
    20  H    3.874588   3.396609   2.153228   1.085766   2.151425
    21  H    2.145365   1.085188   2.154662   3.394295   3.865467
    22  H    3.400942   2.156365   1.085114   2.146005   3.393253
    23  C    5.328983   6.036112   5.817018   4.813117   3.860933
    24  H    4.328486   5.151688   5.103840   4.209279   3.119288
    25  C    6.301344   7.104026   6.843408   5.690891   4.628947
    26  H    6.097192   6.828007   6.443310   5.187417   4.161864
    27  C    5.763160   6.145830   5.652187   4.640451   4.089544
    28  H    6.740874   7.122338   6.649284   5.690332   5.174709
    29  C    5.045697   5.171732   4.645391   3.886304   3.683377
    30  H    4.314362   4.310733   3.641259   2.818280   2.790557
    31  H    5.893998   5.823530   5.161577   4.492174   4.551934
    32  H    4.757421   4.982343   4.732928   4.215579   3.912675
    33  H    6.127509   6.430446   5.751769   4.579516   4.117101
    34  C    7.710265   8.425594   8.054431   6.867433   5.946493
    35  C    8.484309   9.076266   8.520940   7.237366   6.461039
    36  C    8.409930   9.159663   8.891997   7.811258   6.892556
    37  C    9.780066  10.319679   9.713911   8.444972   7.757142
    38  H    8.211007   8.748318   8.108499   6.766540   6.041073
    39  C    9.702137  10.378114  10.025387   8.926883   8.106838
    40  H    8.069552   8.897746   8.784858   7.815561   6.832296
    41  C   10.331273  10.916712  10.408025   9.218721   8.495271
    42  H   10.467980  10.932999  10.225145   8.919583   8.326089
    43  H   10.337634  11.030390  10.746330   9.718582   8.899042
    44  H   11.371560  11.920086  11.375372  10.192042   9.522604
    45  Br   6.470354   7.556263   7.610145   6.591115   5.295690
    46  Cl   6.096004   6.896862   7.013096   6.353669   5.444085
                    6          7          8          9         10
     6  C    0.000000
     7  S    1.779896   0.000000
     8  C    2.755106   1.779684   0.000000
     9  C    3.098235   2.780220   1.398461   0.000000
    10  S    2.772007   3.257596   2.772222   1.771558   0.000000
    11  C    4.446111   4.074069   2.423387   1.395292   2.722928
    12  C    5.286694   4.570299   2.794410   2.411622   4.025472
    13  C    5.088538   4.041149   2.414994   2.781302   4.551739
    14  C    3.966165   2.740535   1.395110   2.412747   4.060811
    15  H    6.034061   4.883731   3.395036   3.866518   5.636912
    16  H    4.283304   2.862179   2.151454   3.397002   4.923220
    17  H    5.044999   4.931250   3.405170   2.152160   2.838637
    18  H    6.330137   5.654824   3.879562   3.393747   4.868740
    19  H    2.152486   2.869756   4.295511   5.044038   4.923807
    20  H    3.405305   4.930123   5.009609   4.268113   2.828666
    21  H    3.396320   4.891091   6.022928   6.310652   5.632007
    22  H    3.881556   5.660524   6.299324   6.022602   4.860769
    23  C    4.183034   3.884033   4.094510   3.741855   3.003392
    24  H    3.196450   2.852726   3.340492   3.247225   2.640335
    25  C    5.004783   4.394586   4.023346   3.520324   3.302172
    26  H    4.735497   4.305639   3.592244   2.772266   2.586978
    27  C    4.749502   4.953097   5.183769   4.566547   3.297959
    28  H    5.770036   5.848419   6.101942   5.519670   4.352744
    29  C    4.330994   4.982833   5.572321   5.070151   3.552648
    30  H    3.625706   4.587502   5.114017   4.550666   2.907785
    31  H    5.293623   6.058997   6.621962   6.030592   4.421952
    32  H    4.212637   4.747328   5.655169   5.419384   4.089678
    33  H    5.023627   5.322361   5.217317   4.333637   2.996544
    34  C    6.438689   5.886689   5.472502   4.858781   4.525723
    35  C    7.176831   6.804960   6.138327   5.261891   4.859583
    36  C    7.232045   6.572835   6.421153   6.009125   5.660497
    37  C    8.502554   8.151076   7.528336   6.652734   6.184851
    38  H    6.876190   6.624799   5.755951   4.709313   4.338506
    39  C    8.536746   7.948873   7.753734   7.250663   6.820790
    40  H    6.973639   6.188729   6.275096   6.089965   5.809417
    41  C    9.109667   8.653428   8.239762   7.529863   7.050570
    42  H    9.181139   8.926927   8.177811   7.184838   6.699208
    43  H    9.237153   8.596230   8.544908   8.150266   7.720157
    44  H   10.165340   9.733385   9.321014   8.590490   8.079894
    45  Br   5.214620   3.974059   3.521151   3.617689   4.224756
    46  Cl   5.290632   4.711244   5.504437   5.627741   5.095219
                   11         12         13         14         15
    11  C    0.000000
    12  C    1.391095   0.000000
    13  C    2.410261   1.393248   0.000000
    14  C    2.789308   2.415976   1.392444   0.000000
    15  H    3.395130   2.154036   1.085232   2.146037   0.000000
    16  H    3.875001   3.400095   2.153420   1.085770   2.472662
    17  H    1.086122   2.154362   3.397145   3.875204   4.296256
    18  H    2.146798   1.085173   2.155868   3.400827   2.487825
    19  H    6.345459   6.939728   6.411615   5.124369   7.165952
    20  H    5.091485   6.367615   6.878097   6.290886   7.927139
    21  H    7.533138   8.380736   8.158358   7.039445   9.006229
    22  H    7.045481   8.155745   8.352704   7.504640   9.326565
    23  C    4.616504   5.591752   5.843043   5.197660   6.797424
    24  H    4.361863   5.294653   5.360117   4.516461   6.326040
    25  C    3.975612   4.782192   5.175081   4.854352   6.051187
    26  H    3.052477   4.006078   4.619144   4.456145   5.557485
    27  C    5.366752   6.530875   6.983497   6.403824   7.992048
    28  H    6.226843   7.327802   7.785164   7.248491   8.751536
    29  C    6.076190   7.307495   7.668916   6.910459   8.713478
    30  H    5.591071   6.871087   7.257649   6.498160   8.326755
    31  H    6.952156   8.227642   8.674703   7.965999   9.727363
    32  H    6.559947   7.696079   7.869723   6.959701   8.878168
    33  H    4.911543   6.147643   6.804600   6.413109   7.827028
    34  C    5.057721   5.805562   6.340945   6.203798   7.136122
    35  C    5.163103   5.951805   6.749456   6.843195   7.535384
    36  C    6.322427   6.980921   7.354052   7.108550   8.083041
    37  C    6.493116   7.227893   8.052378   8.199751   8.783125
    38  H    4.435795   5.287787   6.245254   6.457680   7.058505
    39  C    7.443381   8.094329   8.563581   8.418315   9.257079
    40  H    6.579089   7.179849   7.354193   6.943077   8.058828
    41  C    7.518413   8.202257   8.872299   8.902084   9.569843
    42  H    6.869522   7.600791   8.555130   8.826795   9.267667
    43  H    8.412905   9.023447   9.398393   9.186480  10.056540
    44  H    8.532573   9.197481   9.897308   9.967264  10.567370
    45  Br   4.015464   4.280732   4.215585   3.863871   4.879646
    46  Cl   6.610346   7.361928   7.281715   6.423053   8.096209
                   16         17         18         19         20
    16  H    0.000000
    17  H    4.960795   0.000000
    18  H    4.298426   2.477505   0.000000
    19  H    4.997329   7.055315   7.995662   0.000000
    20  H    7.003591   4.966261   7.124301   4.960013   0.000000
    21  H    7.132927   7.969673   9.363137   2.471434   4.295830
    22  H    7.939955   7.141569   9.009326   4.298132   2.477086
    23  C    5.791256   4.837237   6.407115   5.897400   5.038275
    24  H    5.021231   4.770731   6.225182   4.842503   4.643586
    25  C    5.558615   4.139171   5.441668   6.846857   5.809198
    26  H    5.314646   3.086176   4.629101   6.741834   5.204858
    27  C    7.075436   5.323446   7.274926   6.490606   4.612679
    28  H    7.888747   6.144158   8.013523   7.411829   5.622906
    29  C    7.499930   6.077098   8.138335   5.818816   3.923168
    30  H    7.123119   5.582953   7.717514   5.204900   2.842204
    31  H    8.580722   6.831747   9.005469   6.693508   4.343291
    32  H    7.404476   6.720337   8.600357   5.377099   4.496392
    33  H    7.213581   4.667085   6.785710   6.952516   4.333824
    34  C    6.918087   4.996473   6.268078   8.282222   6.827150
    35  C    7.682752   4.818014   6.218542   9.163090   6.997135
    36  C    7.683018   6.350293   7.466926   8.884215   7.842789
    37  C    9.020703   6.071353   7.390676  10.464717   8.129042
    38  H    7.388406   3.932876   5.485275   8.952361   6.445377
    39  C    9.017069   7.341698   8.467712  10.208663   8.852423
    40  H    7.383336   6.769918   7.771025   8.433458   7.987575
    41  C    9.618001   7.224834   8.433374  10.938406   8.988698
    42  H    9.707894   6.300207   7.637733  11.208930   8.490797
    43  H    9.702612   8.368730   9.421358  10.779999   9.692757
    44  H   10.682611   8.187243   9.368747  11.987175   9.913334
    45  Br   4.333746   4.578261   4.978240   6.749072   6.944590
    46  Cl   6.682371   7.000795   8.222791   6.351083   6.777844
                   21         22         23         24         25
    21  H    0.000000
    22  H    2.488323   0.000000
    23  C    7.001973   6.661607   0.000000
    24  H    6.106125   6.032907   1.083195   0.000000
    25  C    8.123167   7.712212   1.519231   2.200290   0.000000
    26  H    7.889602   7.287983   2.082255   2.524566   1.091901
    27  C    7.084877   6.307664   1.503098   2.233618   2.541270
    28  H    8.018004   7.255652   2.107398   3.018339   2.894496
    29  C    6.008957   5.184215   2.550202   2.724313   3.884551
    30  H    5.197397   4.183824   2.962444   2.854525   4.193504
    31  H    6.579717   5.505059   3.466217   3.786609   4.689958
    32  H    5.722447   5.330432   2.721626   2.666207   4.216006
    33  H    7.422233   6.349659   2.113833   2.833857   2.595284
    34  C    9.438677   8.840110   2.548497   3.499883   1.500954
    35  C   10.121283   9.218107   3.579553   4.519746   2.522151
    36  C   10.113948   9.676903   3.124640   4.081820   2.495924
    37  C   11.348386  10.348778   4.725490   5.739279   3.798425
    38  H    9.816567   8.780163   3.805602   4.605661   2.735898
    39  C   11.326452  10.743117   4.378630   5.389238   3.774063
    40  H    9.799535   9.614767   3.003991   3.804100   2.685773
    41  C   11.904964  11.060594   5.051517   6.103690   4.286185
    42  H   11.972675  10.797414   5.607101   6.594903   4.671344
    43  H   11.934931  11.461749   5.080583   6.045895   4.636137
    44  H   12.898329  11.986898   6.091813   7.153698   5.371385
    45  Br   8.520325   8.604237   2.855522   2.928271   1.948933
    46  Cl   7.664487   7.849463   2.306806   2.503431   3.243720
                   26         27         28         29         30
    26  H    0.000000
    27  C    2.819986   0.000000
    28  H    3.408217   1.094624   0.000000
    29  C    4.046981   1.522899   2.169664   0.000000
    30  H    4.097344   2.182216   3.073318   1.092550   0.000000
    31  H    4.847464   2.157910   2.406386   1.093291   1.765806
    32  H    4.561676   2.167798   2.629800   1.093867   1.768741
    33  H    2.496307   1.098277   1.735506   2.170753   2.459383
    34  C    2.123212   2.983990   2.820300   4.499602   5.017451
    35  C    2.580090   3.615620   3.458271   5.099693   5.508581
    36  C    3.388670   3.527551   2.989063   4.943857   5.678891
    37  C    3.971636   4.547988   4.104502   5.984873   6.515125
    38  H    2.332848   3.809834   3.923319   5.189538   5.387522
    39  C    4.531867   4.462495   3.701035   5.835362   6.643035
    40  H    3.739035   3.656237   3.161318   4.911113   5.690019
    41  C    4.766010   4.910918   4.210666   6.313347   7.025370
    42  H    4.652124   5.303009   4.915331   6.670151   7.117389
    43  H    5.488653   5.171018   4.305974   6.428690   7.323777
    44  H    5.832077   5.849242   5.070152   7.186841   7.932793
    45  Br   2.441879   4.259269   4.607211   5.382673   5.604092
    46  Cl   4.172991   3.042020   2.954315   3.550089   4.300688
                   31         32         33         34         35
    31  H    0.000000
    32  H    1.769703   0.000000
    33  H    2.594552   3.073183   0.000000
    34  C    5.041112   4.926731   2.893785   0.000000
    35  C    5.473124   5.750125   3.105161   1.396924   0.000000
    36  C    5.386493   5.161277   3.760062   1.394779   2.415499
    37  C    6.159106   6.637712   4.074149   2.417483   1.396228
    38  H    5.597403   5.951419   3.057231   2.156816   1.087344
    39  C    6.064025   6.117556   4.578344   2.412055   2.788288
    40  H    5.443899   4.895442   4.160673   2.147996   3.395776
    41  C    6.431490   6.801352   4.718952   2.789230   2.416074
    42  H    6.757230   7.422089   4.667053   3.400628   2.153141
    43  H    6.600774   6.577099   5.434925   3.393816   3.873940
    44  H    7.191764   7.679148   5.644365   3.875030   3.400541
    45  Br   6.318503   5.424522   4.479090   2.898780   3.960051
    46  Cl   4.265516   3.010627   4.033312   3.771323   5.078167
                   36         37         38         39         40
    36  C    0.000000
    37  C    2.786161   0.000000
    38  H    3.401215   2.157750   0.000000
    39  C    1.387014   2.414490   3.875530   0.000000
    40  H    1.083887   3.870018   4.293615   2.146587   0.000000
    41  C    2.410743   1.393359   3.402005   1.395551   3.394253
    42  H    3.871924   1.085773   2.481980   3.399922   4.955786
    43  H    2.143772   3.399658   4.961156   1.085665   2.469410
    44  H    3.393890   2.153060   4.299550   2.154618   4.290315
    45  Br   3.422040   5.126406   4.165148   4.721823   3.199906
    46  Cl   3.414781   5.889512   5.657507   4.522770   2.619287
                   41         42         43         44         45
    41  C    0.000000
    42  H    2.154226   0.000000
    43  H    2.156409   4.298957   0.000000
    44  H    1.085814   2.482664   2.484621   0.000000
    45  Br   5.439107   6.011552   5.390082   6.484577   0.000000
    46  Cl   5.659708   6.919292   4.746925   6.568062   3.677046
                   46
    46  Cl   0.000000
 Stoichiometry    C22H20BrClS2
 Framework group  C1[X(C22H20BrClS2)]
 Deg. of freedom   132
 Full point group                 C1      NOp   1
 Largest Abelian subgroup         C1      NOp   1
 Largest concise Abelian subgroup C1      NOp   1
                         Standard orientation:                         
 ---------------------------------------------------------------------
 Center     Atomic      Atomic             Coordinates (Angstroms)
 Number     Number       Type             X           Y           Z
 ---------------------------------------------------------------------
      1          6           0        4.407172   -1.287467   -0.911413
      2          6           0        5.035801   -2.266184   -0.146880
      3          6           0        4.550437   -2.589236    1.119317
      4          6           0        3.435473   -1.929649    1.622707
      5          6           0        2.786002   -0.969215    0.846246
      6          6           0        3.267148   -0.643415   -0.425690
      7         16           0        2.436006    0.545717   -1.456806
      8          6           0        1.989598    1.792477   -0.267865
      9          6           0        1.482279    1.455666    0.991054
     10         16           0        1.318461   -0.232537    1.502475
     11          6           0        1.043608    2.452326    1.863451
     12          6           0        1.095302    3.786640    1.473478
     13          6           0        1.621491    4.126939    0.229105
     14          6           0        2.081313    3.135597   -0.633858
     15          1           0        1.681502    5.167828   -0.072020
     16          1           0        2.498991    3.403639   -1.599568
     17          1           0        0.663799    2.181719    2.844357
     18          1           0        0.740600    4.558374    2.148913
     19          1           0        4.799944   -1.023038   -1.888433
     20          1           0        3.063181   -2.160475    2.616189
     21          1           0        5.914574   -2.767867   -0.538931
     22          1           0        5.046798   -3.343619    1.720986
     23          6           0       -0.887594   -1.120019   -0.332207
     24          1           0        0.097843   -0.920753   -0.735341
     25          6           0       -1.650919    0.119882    0.101430
     26          1           0       -1.112847    0.480645    0.980393
     27          6           0       -1.067969   -2.308904    0.569637
     28          1           0       -2.053269   -2.735192    0.355942
     29          6           0        0.019233   -3.369283    0.456466
     30          1           0        0.944043   -3.062880    0.950943
     31          1           0       -0.315238   -4.300388    0.921717
     32          1           0        0.250119   -3.578747   -0.592039
     33          1           0       -1.143982   -1.937260    1.600323
     34          6           0       -3.086669   -0.113586    0.471531
     35          6           0       -3.524626    0.047497    1.788209
     36          6           0       -3.964424   -0.600944   -0.496683
     37          6           0       -4.833911   -0.294116    2.132488
     38          1           0       -2.841314    0.423108    2.546047
     39          6           0       -5.259385   -0.956837   -0.149952
     40          1           0       -3.620118   -0.727133   -1.516654
     41          6           0       -5.701532   -0.794199    1.163676
     42          1           0       -5.173085   -0.169039    3.156314
     43          1           0       -5.930265   -1.351212   -0.906957
     44          1           0       -6.718078   -1.065476    1.432070
     45         35           0       -1.399100    1.553778   -1.194283
     46         17           0       -1.466065   -1.912304   -2.420031
 ---------------------------------------------------------------------
 Rotational constants (GHZ):           0.2144697           0.1162037           0.0985608
 Standard basis: 6-31+G(d,p) (6D, 7F)
 There are   621 symmetry adapted cartesian basis functions of A   symmetry.
 There are   621 symmetry adapted basis functions of A   symmetry.
   621 basis functions,  1099 primitive gaussians,   621 cartesian basis functions
   118 alpha electrons      118 beta electrons
       nuclear repulsion energy      3456.4934460064 Hartrees.
 NAtoms=   46 NActive=   46 NUniq=   46 SFac= 1.00D+00 NAtFMM=   60 NAOKFM=F Big=F
 Integral buffers will be    131072 words long.
 Raffenetti 2 integral format.
 Two-electron integral symmetry is turned on.
 Nuclear repulsion after empirical dispersion term =     3456.4508483152 Hartrees.
 Force inversion solution in PCM.
 ------------------------------------------------------------------------------
 Polarizable Continuum Model (PCM)
 =================================
 Model                : PCM.
 Atomic radii         : SMD-Coulomb.
 Polarization charges : Total charges.
 Charge compensation  : None.
 Solution method      : Matrix inversion.
 Cavity type          : VdW (van der Waals Surface) (Alpha=1.000).
 Cavity algorithm     : GePol (No added spheres)
                        Default sphere list used, NSphG=   46.
                        Lebedev-Laikov grids with approx.  5.0 points / Ang**2.
                        Smoothing algorithm: York/Karplus (Gamma=1.0000).
                        Polarization charges: spherical gaussians, with
                                              point-specific exponents (IZeta= 3).
                        Self-potential: point-specific (ISelfS= 7).
                        Self-field    : sphere-specific E.n sum rule (ISelfD= 2).
 1st derivatives      : Analytical E(r).r(x)/FMM algorithm (CHGder, D1EAlg=3).
                        Cavity 1st derivative terms included.
 2nd derivatives      : Analytical E(r).r(xy)/FMM algorithm (CHGder, D2EAlg=3).
                        Cavity 2nd derivative terms included.
 Solvent              : Dichloromethane, Eps=   8.930000 Eps(inf)=   2.028346
 ------------------------------------------------------------------------------
 ------------------------------------------------------------------------------
 Atomic radii for non-electrostatic terms: SMD-CDS.
 ------------------------------------------------------------------------------
 Nuclear repulsion after PCM non-electrostatic terms =     3456.4339348007 Hartrees.
 One-electron integrals computed using PRISM.
 NBasis=   621 RedAO= T EigKep=  1.33D-06  NBF=   621
 NBsUse=   619 1.00D-06 EigRej=  9.44D-07 NBFU=   619
 ExpMin= 3.50D-02 ExpMax= 5.74D+05 ExpMxC= 5.74D+03 IAcc=3 IRadAn=         5 AccDes= 0.00D+00
 Harris functional with IExCor= 4639 and IRadAn=       5 diagonalized for initial guess.
 HarFok:  IExCor= 4639 AccDes= 0.00D+00 IRadAn=         5 IDoV= 1 UseB2=F ITyADJ=14
 ICtDFT=  3500011 ScaDFX=  1.000000  1.000000  1.000000  1.000000
 FoFCou: FMM=F IPFlag=           0 FMFlag=      100000 FMFlg1=           0
         NFxFlg=           0 DoJE=T BraDBF=F KetDBF=T FulRan=T
         wScrn=  0.000000 ICntrl=       500 IOpCl=  0 I1Cent=   200000004 NGrid=           0
         NMat0=    1 NMatS0=      1 NMatT0=    0 NMatD0=    1 NMtDS0=    0 NMtDT0=    0
 Petite list used in FoFCou.
 Requested convergence on RMS density matrix=1.00D-08 within 128 cycles.
 Requested convergence on MAX density matrix=1.00D-06.
 Requested convergence on             energy=1.00D-06.
 No special actions if energy rises.
 Inv3:  Mode=1 IEnd=    35521443.
 Iteration    1 A*A^-1 deviation from unit magnitude is 3.33D-15 for    549.
 Iteration    1 A*A^-1 deviation from orthogonality  is 2.74D-15 for   1210    731.
 Iteration    1 A^-1*A deviation from unit magnitude is 3.33D-15 for    183.
 Iteration    1 A^-1*A deviation from orthogonality  is 3.33D-15 for   2488     75.
 Error on total polarization charges =  0.05204
 SCF Done:  E(RwB97XD) =  -4678.46322448     A.U. after   18 cycles
            NFock= 18  Conv=0.29D-08     -V/T= 2.0062
 SMD-CDS (non-electrostatic) energy       (kcal/mol) =     -10.61
 (included in total energy above)
 DoSCS=F DFT=T ScalE2(SS,OS)=  1.000000  1.000000
 Range of M.O.s used for correlation:     1   619
 NBasis=   621 NAE=   118 NBE=   118 NFC=     0 NFV=     0
 NROrb=    619 NOA=   118 NOB=   118 NVA=   501 NVB=   501

 **** Warning!!: The largest alpha MO coefficient is  0.13912011D+03

 Symmetrizing basis deriv contribution to polar:
 IMax=3 JMax=2 DiffMx= 0.00D+00
 G2DrvN: will do    47 centers at a time, making    1 passes.
 Calling FoFCou, ICntrl=  3107 FMM=F I1Cent=   0 AccDes= 0.00D+00.
 NEqPCM:  Using equilibrium solvation (IEInf=0, Eps=   8.9300, EpsInf=   2.0283)
 G2PCM: DoFxE=T DoFxN=T DoGrad=T DoDP/DQ/DG/TGxP=FFFF NFrqRd=   0 IEInf=0 SqF1=F DoCFld=F IF1Alg=4.
 End of G2Drv F.D. properties file   721 does not exist.
 End of G2Drv F.D. properties file   722 does not exist.
 End of G2Drv F.D. properties file   788 does not exist.
          IDoAtm=1111111111111111111111111111111111111111111111
 NEqPCM:  Using equilibrium solvation (IEInf=0, Eps=   8.9300, EpsInf=   2.0283)
          Differentiating once with respect to nuclear coordinates.
 CalDSu exits because no D1Ps are significant.
          There are   141 degrees of freedom in the 1st order CPHF.  IDoFFX=6 NUNeed=     0.
    135 vectors produced by pass  0 Test12= 5.91D-14 1.00D-09 XBig12= 3.34D-01 1.00D-01.
 AX will form   135 AO Fock derivatives at one time.
    135 vectors produced by pass  1 Test12= 5.91D-14 1.00D-09 XBig12= 1.50D-02 2.73D-02.
    135 vectors produced by pass  2 Test12= 5.91D-14 1.00D-09 XBig12= 5.92D-04 2.81D-03.
    135 vectors produced by pass  3 Test12= 5.91D-14 1.00D-09 XBig12= 8.77D-06 3.02D-04.
    135 vectors produced by pass  4 Test12= 5.91D-14 1.00D-09 XBig12= 8.19D-08 2.58D-05.
    135 vectors produced by pass  5 Test12= 5.91D-14 1.00D-09 XBig12= 6.39D-10 2.10D-06.
    135 vectors produced by pass  6 Test12= 5.91D-14 1.00D-09 XBig12= 4.60D-12 1.74D-07.
     82 vectors produced by pass  7 Test12= 5.91D-14 1.00D-09 XBig12= 3.19D-14 1.38D-08.
      2 vectors produced by pass  8 Test12= 5.91D-14 1.00D-09 XBig12= 2.07D-16 1.16D-09.
 InvSVY:  IOpt=1 It=  1 EMax= 6.11D-16
 Solved reduced A of dimension  1029 with   141 vectors.
 End of Minotr F.D. properties file   721 does not exist.
 End of Minotr F.D. properties file   722 does not exist.
 End of Minotr F.D. properties file   788 does not exist.

 **********************************************************************

            Population analysis using the SCF Density.

 **********************************************************************

 Orbital symmetries:
       Occupied  (A) (A) (A) (A) (A) (A) (A) (A) (A) (A) (A) (A)
                 (A) (A) (A) (A) (A) (A) (A) (A) (A) (A) (A) (A)
                 (A) (A) (A) (A) (A) (A) (A) (A) (A) (A) (A) (A)
                 (A) (A) (A) (A) (A) (A) (A) (A) (A) (A) (A) (A)
                 (A) (A) (A) (A) (A) (A) (A) (A) (A) (A) (A) (A)
                 (A) (A) (A) (A) (A) (A) (A) (A) (A) (A) (A) (A)
                 (A) (A) (A) (A) (A) (A) (A) (A) (A) (A) (A) (A)
                 (A) (A) (A) (A) (A) (A) (A) (A) (A) (A) (A) (A)
                 (A) (A) (A) (A) (A) (A) (A) (A) (A) (A) (A) (A)
                 (A) (A) (A) (A) (A) (A) (A) (A) (A) (A)
       Virtual   (A) (A) (A) (A) (A) (A) (A) (A) (A) (A) (A) (A)
                 (A) (A) (A) (A) (A) (A) (A) (A) (A) (A) (A) (A)
                 (A) (A) (A) (A) (A) (A) (A) (A) (A) (A) (A) (A)
                 (A) (A) (A) (A) (A) (A) (A) (A) (A) (A) (A) (A)
                 (A) (A) (A) (A) (A) (A) (A) (A) (A) (A) (A) (A)
                 (A) (A) (A) (A) (A) (A) (A) (A) (A) (A) (A) (A)
                 (A) (A) (A) (A) (A) (A) (A) (A) (A) (A) (A) (A)
                 (A) (A) (A) (A) (A) (A) (A) (A) (A) (A) (A) (A)
                 (A) (A) (A) (A) (A) (A) (A) (A) (A) (A) (A) (A)
                 (A) (A) (A) (A) (A) (A) (A) (A) (A) (A) (A) (A)
                 (A) (A) (A) (A) (A) (A) (A) (A) (A) (A) (A) (A)
                 (A) (A) (A) (A) (A) (A) (A) (A) (A) (A) (A) (A)
                 (A) (A) (A) (A) (A) (A) (A) (A) (A) (A) (A) (A)
                 (A) (A) (A) (A) (A) (A) (A) (A) (A) (A) (A) (A)
                 (A) (A) (A) (A) (A) (A) (A) (A) (A) (A) (A) (A)
                 (A) (A) (A) (A) (A) (A) (A) (A) (A) (A) (A) (A)
                 (A) (A) (A) (A) (A) (A) (A) (A) (A) (A) (A) (A)
                 (A) (A) (A) (A) (A) (A) (A) (A) (A) (A) (A) (A)
                 (A) (A) (A) (A) (A) (A) (A) (A) (A) (A) (A) (A)
                 (A) (A) (A) (A) (A) (A) (A) (A) (A) (A) (A) (A)
                 (A) (A) (A) (A) (A) (A) (A) (A) (A) (A) (A) (A)
                 (A) (A) (A) (A) (A) (A) (A) (A) (A) (A) (A) (A)
                 (A) (A) (A) (A) (A) (A) (A) (A) (A) (A) (A) (A)
                 (A) (A) (A) (A) (A) (A) (A) (A) (A) (A) (A) (A)
                 (A) (A) (A) (A) (A) (A) (A) (A) (A) (A) (A) (A)
                 (A) (A) (A) (A) (A) (A) (A) (A) (A) (A) (A) (A)
                 (A) (A) (A) (A) (A) (A) (A) (A) (A) (A) (A) (A)
                 (A) (A) (A) (A) (A) (A) (A) (A) (A) (A) (A) (A)
                 (A) (A) (A) (A) (A) (A) (A) (A) (A) (A) (A) (A)
                 (A) (A) (A) (A) (A) (A) (A) (A) (A) (A) (A) (A)
                 (A) (A) (A) (A) (A) (A) (A) (A) (A) (A) (A) (A)
                 (A) (A) (A) (A) (A) (A) (A) (A) (A) (A) (A) (A)
                 (A) (A) (A) (A) (A) (A) (A) (A) (A) (A) (A) (A)
                 (A) (A) (A) (A) (A) (A) (A) (A) (A) (A) (A) (A)
                 (A) (A) (A) (A) (A) (A) (A) (A) (A) (A) (A) (A)
                 (A) (A) (A) (A) (A) (A) (A) (A) (A) (A) (A) (A)
                 (A) (A) (A) (A) (A) (A) (A) (A) (A) (A) (A) (A)
                 (A) (A) (A) (A) (A) (A) (A) (A) (A) (A) (A) (A)
                 (A) (A) (A) (A) (A) (A) (A) (A) (A) (A) (A) (A)
                 (A) (A) (A) (A) (A) (A) (A) (A) (A) (A) (A) (A)
                 (A) (A) (A) (A) (A) (A) (A) (A) (A) (A) (A) (A)
                 (A) (A) (A) (A) (A) (A) (A) (A) (A)
 The electronic state is 1-A.
 Alpha  occ. eigenvalues -- -483.20466-101.67326 -89.07507 -89.07236 -62.06388
 Alpha  occ. eigenvalues --  -56.55437 -56.55097 -56.55059 -10.40232 -10.38185
 Alpha  occ. eigenvalues --  -10.35506 -10.35445 -10.35405 -10.35330 -10.32502
 Alpha  occ. eigenvalues --  -10.32081 -10.32067 -10.32034 -10.31893 -10.31544
 Alpha  occ. eigenvalues --  -10.31484 -10.31474 -10.31406 -10.31359 -10.31329
 Alpha  occ. eigenvalues --  -10.30962 -10.30882 -10.30693 -10.30488 -10.28644
 Alpha  occ. eigenvalues --   -9.53991  -8.70910  -8.09168  -8.08814  -7.28683
 Alpha  occ. eigenvalues --   -7.28042  -7.28032  -6.65277  -6.63970  -6.63951
 Alpha  occ. eigenvalues --   -6.04219  -6.03875  -6.03818  -6.03480  -6.03216
 Alpha  occ. eigenvalues --   -6.02847  -2.75814  -2.75438  -2.75422  -2.74366
 Alpha  occ. eigenvalues --   -2.74365  -1.00637  -0.98495  -0.97764  -0.94665
 Alpha  occ. eigenvalues --   -0.91866  -0.91119  -0.89461  -0.86723  -0.86237
 Alpha  occ. eigenvalues --   -0.85564  -0.85156  -0.84762  -0.82374  -0.80929
 Alpha  occ. eigenvalues --   -0.78309  -0.74093  -0.71869  -0.71278  -0.70779
 Alpha  occ. eigenvalues --   -0.70752  -0.70387  -0.66540  -0.66193  -0.62647
 Alpha  occ. eigenvalues --   -0.60866  -0.59189  -0.57909  -0.56532  -0.55855
 Alpha  occ. eigenvalues --   -0.55677  -0.55530  -0.54487  -0.54224  -0.53561
 Alpha  occ. eigenvalues --   -0.52869  -0.52055  -0.51769  -0.51180  -0.50969
 Alpha  occ. eigenvalues --   -0.50419  -0.48309  -0.48075  -0.47138  -0.46913
 Alpha  occ. eigenvalues --   -0.46428  -0.45085  -0.44517  -0.44211  -0.43698
 Alpha  occ. eigenvalues --   -0.43325  -0.42957  -0.42791  -0.42526  -0.42052
 Alpha  occ. eigenvalues --   -0.39505  -0.38692  -0.38013  -0.36996  -0.36683
 Alpha  occ. eigenvalues --   -0.35909  -0.35274  -0.34638  -0.34309  -0.33599
 Alpha  occ. eigenvalues --   -0.32776  -0.31286  -0.28941
 Alpha virt. eigenvalues --   -0.01561   0.02789   0.03020   0.03591   0.04429
 Alpha virt. eigenvalues --    0.04504   0.05153   0.06059   0.06301   0.06542
 Alpha virt. eigenvalues --    0.07356   0.07581   0.08254   0.08510   0.08768
 Alpha virt. eigenvalues --    0.08966   0.09155   0.09441   0.09961   0.10186
 Alpha virt. eigenvalues --    0.10650   0.10733   0.10932   0.11304   0.11545
 Alpha virt. eigenvalues --    0.11968   0.12194   0.12626   0.12789   0.13159
 Alpha virt. eigenvalues --    0.13792   0.13895   0.14000   0.14071   0.14844
 Alpha virt. eigenvalues --    0.14951   0.15161   0.15439   0.15666   0.16330
 Alpha virt. eigenvalues --    0.16827   0.17211   0.17529   0.17617   0.17781
 Alpha virt. eigenvalues --    0.18312   0.18445   0.18618   0.18711   0.19136
 Alpha virt. eigenvalues --    0.19319   0.19422   0.20058   0.20258   0.20575
 Alpha virt. eigenvalues --    0.20674   0.21047   0.21256   0.21836   0.22011
 Alpha virt. eigenvalues --    0.22526   0.22670   0.22761   0.22984   0.23080
 Alpha virt. eigenvalues --    0.23411   0.23511   0.23758   0.23801   0.24085
 Alpha virt. eigenvalues --    0.24548   0.24806   0.24972   0.25275   0.25512
 Alpha virt. eigenvalues --    0.25732   0.25864   0.26375   0.26741   0.27017
 Alpha virt. eigenvalues --    0.27187   0.27406   0.27532   0.27635   0.27791
 Alpha virt. eigenvalues --    0.27839   0.28051   0.28399   0.28821   0.28987
 Alpha virt. eigenvalues --    0.29228   0.29341   0.29509   0.29810   0.30050
 Alpha virt. eigenvalues --    0.30283   0.30532   0.30827   0.31012   0.31197
 Alpha virt. eigenvalues --    0.31474   0.31955   0.32094   0.32405   0.32677
 Alpha virt. eigenvalues --    0.32992   0.33114   0.33555   0.33767   0.33835
 Alpha virt. eigenvalues --    0.34199   0.34666   0.34884   0.35184   0.35561
 Alpha virt. eigenvalues --    0.35678   0.35724   0.35867   0.36662   0.36909
 Alpha virt. eigenvalues --    0.37056   0.37267   0.37756   0.38163   0.38511
 Alpha virt. eigenvalues --    0.38708   0.39552   0.39718   0.39778   0.40160
 Alpha virt. eigenvalues --    0.40680   0.40855   0.41138   0.41647   0.41860
 Alpha virt. eigenvalues --    0.42036   0.42896   0.43550   0.43991   0.44290
 Alpha virt. eigenvalues --    0.44418   0.44808   0.44958   0.45924   0.46300
 Alpha virt. eigenvalues --    0.46987   0.47031   0.48458   0.49035   0.50587
 Alpha virt. eigenvalues --    0.51479   0.52090   0.54915   0.56977   0.58829
 Alpha virt. eigenvalues --    0.59948   0.61769   0.62726   0.64110   0.65289
 Alpha virt. eigenvalues --    0.65818   0.66970   0.68499   0.69004   0.69450
 Alpha virt. eigenvalues --    0.70760   0.70914   0.71886   0.72764   0.73454
 Alpha virt. eigenvalues --    0.74054   0.75024   0.75311   0.75930   0.76576
 Alpha virt. eigenvalues --    0.76727   0.77032   0.77418   0.78260   0.78531
 Alpha virt. eigenvalues --    0.78644   0.78923   0.79167   0.79572   0.79878
 Alpha virt. eigenvalues --    0.80467   0.80583   0.80844   0.81400   0.81800
 Alpha virt. eigenvalues --    0.81894   0.82327   0.82602   0.83055   0.83550
 Alpha virt. eigenvalues --    0.84132   0.84280   0.84723   0.84953   0.85027
 Alpha virt. eigenvalues --    0.85416   0.86198   0.86391   0.86786   0.87986
 Alpha virt. eigenvalues --    0.88582   0.89190   0.89454   0.90312   0.90795
 Alpha virt. eigenvalues --    0.91576   0.92265   0.92626   0.93288   0.94225
 Alpha virt. eigenvalues --    0.94361   0.95649   0.96359   0.96869   0.97736
 Alpha virt. eigenvalues --    0.98014   0.99062   0.99166   0.99611   0.99999
 Alpha virt. eigenvalues --    1.00794   1.01208   1.01369   1.02720   1.03081
 Alpha virt. eigenvalues --    1.03927   1.04047   1.04607   1.04912   1.05286
 Alpha virt. eigenvalues --    1.05712   1.06071   1.06507   1.06985   1.07842
 Alpha virt. eigenvalues --    1.07931   1.08321   1.08926   1.09313   1.09895
 Alpha virt. eigenvalues --    1.10856   1.11141   1.11984   1.12452   1.12735
 Alpha virt. eigenvalues --    1.14034   1.14399   1.14493   1.15183   1.17059
 Alpha virt. eigenvalues --    1.17129   1.17912   1.18573   1.19762   1.19839
 Alpha virt. eigenvalues --    1.20640   1.21856   1.22229   1.22678   1.23752
 Alpha virt. eigenvalues --    1.24300   1.24943   1.26114   1.27040   1.27251
 Alpha virt. eigenvalues --    1.28273   1.28971   1.29365   1.29929   1.31119
 Alpha virt. eigenvalues --    1.31415   1.33088   1.33604   1.34646   1.35187
 Alpha virt. eigenvalues --    1.35643   1.36572   1.37835   1.39574   1.41666
 Alpha virt. eigenvalues --    1.42008   1.42823   1.43511   1.44762   1.45393
 Alpha virt. eigenvalues --    1.46587   1.47077   1.47508   1.47771   1.48479
 Alpha virt. eigenvalues --    1.48827   1.48891   1.49293   1.50130   1.50397
 Alpha virt. eigenvalues --    1.50989   1.52225   1.52895   1.53776   1.54189
 Alpha virt. eigenvalues --    1.55374   1.55776   1.57658   1.58289   1.59155
 Alpha virt. eigenvalues --    1.59893   1.62321   1.63167   1.64660   1.66508
 Alpha virt. eigenvalues --    1.68577   1.70666   1.73199   1.75368   1.75921
 Alpha virt. eigenvalues --    1.77541   1.82595   1.85575   1.86403   1.90430
 Alpha virt. eigenvalues --    1.92468   1.92673   1.92986   1.93648   1.94554
 Alpha virt. eigenvalues --    1.94890   1.95649   1.97387   1.98567   1.99066
 Alpha virt. eigenvalues --    2.00201   2.01201   2.01728   2.03540   2.04615
 Alpha virt. eigenvalues --    2.04890   2.05237   2.06027   2.07139   2.07302
 Alpha virt. eigenvalues --    2.07832   2.08299   2.08820   2.09194   2.09535
 Alpha virt. eigenvalues --    2.09855   2.10304   2.10651   2.12446   2.13187
 Alpha virt. eigenvalues --    2.13342   2.13813   2.13903   2.15468   2.16737
 Alpha virt. eigenvalues --    2.18342   2.20274   2.21354   2.22927   2.23097
 Alpha virt. eigenvalues --    2.23632   2.23682   2.24825   2.25994   2.26276
 Alpha virt. eigenvalues --    2.27017   2.28642   2.29265   2.34147   2.36327
 Alpha virt. eigenvalues --    2.36970   2.37577   2.37619   2.38225   2.38710
 Alpha virt. eigenvalues --    2.39737   2.40181   2.45186   2.47659   2.47739
 Alpha virt. eigenvalues --    2.48086   2.48367   2.48606   2.48987   2.49726
 Alpha virt. eigenvalues --    2.49935   2.51008   2.52383   2.53952   2.55026
 Alpha virt. eigenvalues --    2.55259   2.55844   2.56408   2.57687   2.58444
 Alpha virt. eigenvalues --    2.58651   2.60612   2.61502   2.62087   2.63411
 Alpha virt. eigenvalues --    2.63896   2.64317   2.64768   2.65109   2.65151
 Alpha virt. eigenvalues --    2.66213   2.66577   2.67148   2.67344   2.68963
 Alpha virt. eigenvalues --    2.69954   2.71627   2.71950   2.72287   2.72633
 Alpha virt. eigenvalues --    2.74227   2.77020   2.78685   2.79111   2.80174
 Alpha virt. eigenvalues --    2.80443   2.80808   2.81082   2.81899   2.84384
 Alpha virt. eigenvalues --    2.84911   2.85875   2.89116   2.90286   2.91276
 Alpha virt. eigenvalues --    2.91780   2.92561   2.93905   2.95957   3.00755
 Alpha virt. eigenvalues --    3.01444   3.03306   3.04945   3.07208   3.10747
 Alpha virt. eigenvalues --    3.11236   3.14012   3.17145   3.27506   3.28443
 Alpha virt. eigenvalues --    3.29072   3.37149   3.37603   3.37910   3.38304
 Alpha virt. eigenvalues --    3.39002   3.39139   3.39491   3.44057   3.44967
 Alpha virt. eigenvalues --    3.45363   3.47197   3.51354   3.53202   3.57520
 Alpha virt. eigenvalues --    3.57964   3.58109   3.60840   3.61349   3.64339
 Alpha virt. eigenvalues --    3.67895   3.90507   3.93314   4.01188   4.07939
 Alpha virt. eigenvalues --    4.18997   4.42026   4.42427   4.43417   4.44816
 Alpha virt. eigenvalues --    4.46403   4.47085   4.49398   4.50595   4.53383
 Alpha virt. eigenvalues --    4.56054   4.56813   4.57067   4.58571   4.60426
 Alpha virt. eigenvalues --    4.61295   4.62180   4.62750   4.64232   4.72899
 Alpha virt. eigenvalues --    4.82734   4.89452   4.90267   4.97754   9.30993
 Alpha virt. eigenvalues --   84.96639
          Condensed to atoms (all electrons):
               1          2          3          4          5          6
     1  C   13.487376  -0.468231  -0.066473   2.378995  -1.830295  -7.976134
     2  C   -0.468231   6.187485   0.339143  -0.459649  -0.414990   0.796853
     3  C   -0.066473   0.339143   7.099166  -0.625686  -0.017790  -1.211447
     4  C    2.378995  -0.459649  -0.625686  12.442256  -6.359798  -3.452289
     5  C   -1.830295  -0.414990  -0.017790  -6.359798  18.503170   0.094774
     6  C   -7.976134   0.796853  -1.211447  -3.452289   0.094774  23.241488
     7  S    1.726700   0.142455  -0.156394   0.050338  -2.339628   0.404230
     8  C    1.556616  -0.110513   0.097419  -1.193571   1.415326   3.330003
     9  C   -1.140577   0.238529  -0.318396   0.067431   2.400746   1.105009
    10  S   -0.398493  -0.411808   0.603370   3.757592  -4.832016  -9.653063
    11  C   -0.665118  -0.032877   0.062136  -0.166483  -0.716439  -1.410948
    12  C   -0.043870   0.013144  -0.006736   0.071610  -0.127279  -0.148060
    13  C    0.078471  -0.001558   0.009800  -0.054349   0.051722   0.148778
    14  C   -0.939918  -0.002840  -0.010668  -0.310190  -0.387978   0.214535
    15  H   -0.000131  -0.000015   0.000007   0.000112   0.000580  -0.000095
    16  H    0.001131  -0.000014  -0.000028   0.001136   0.001655  -0.002840
    17  H    0.000689  -0.000046  -0.000608   0.000927  -0.014135  -0.001361
    18  H    0.000046  -0.000002   0.000018   0.000185   0.000471   0.000088
    19  H    0.284230   0.031164   0.023479  -0.009243  -0.015273  -0.034207
    20  H   -0.008434   0.013281   0.026312   0.323557  -0.078651  -0.028003
    21  H    0.020147   0.273308   0.018414  -0.016090   0.023406   0.013672
    22  H   -0.011827   0.033969   0.253525   0.009523   0.030631   0.015445
    23  C   -0.277947   0.074632  -0.143219  -0.641365   0.434500   1.828601
    24  H   -0.009047  -0.002741   0.001479   0.004210   0.036903  -0.059200
    25  C    0.308214  -0.041706   0.052637   0.073826  -0.035939  -0.241764
    26  H   -0.002722   0.000259  -0.000111  -0.005883   0.019577   0.000370
    27  C   -0.033099  -0.015258   0.046438   0.156590   0.180990  -0.585014
    28  H   -0.000326  -0.000124  -0.000073  -0.001084  -0.001746  -0.003215
    29  C   -0.055848   0.004490  -0.018495  -0.105662   0.021283   0.078306
    30  H    0.003613  -0.011322   0.011317  -0.006530   0.031969  -0.045443
    31  H    0.000623   0.000818  -0.003105   0.007561  -0.008710   0.003047
    32  H    0.001939   0.001600  -0.000929  -0.003112   0.006847   0.002263
    33  H    0.000021   0.000398   0.000249  -0.001923   0.013617   0.008990
    34  C    0.024378  -0.005243   0.033489   0.175585   0.022564  -0.287084
    35  C    0.035578  -0.000715  -0.004861  -0.066833   0.093350   0.246899
    36  C   -0.041210   0.001489   0.004885   0.028743   0.033592  -0.153519
    37  C    0.004144  -0.000122   0.000073   0.001811   0.028617   0.016762
    38  H    0.000003  -0.000004   0.000022   0.000217  -0.000608  -0.000243
    39  C   -0.004477   0.000720  -0.001750  -0.008037   0.019125  -0.004803
    40  H    0.000046   0.000002  -0.000010  -0.000091  -0.000349   0.000116
    41  C   -0.000159  -0.000044   0.000337   0.000988  -0.000142  -0.000563
    42  H    0.000000   0.000000   0.000000  -0.000002  -0.000005   0.000000
    43  H    0.000000   0.000000   0.000000   0.000000   0.000000   0.000000
    44  H    0.000000   0.000000   0.000000   0.000000   0.000000   0.000000
    45  Br  -0.004569   0.000370  -0.007088  -0.005491  -0.024998  -0.034879
    46  Cl   0.018986   0.003025  -0.002015  -0.021902  -0.029119   0.145919
               7          8          9         10         11         12
     1  C    1.726700   1.556616  -1.140577  -0.398493  -0.665118  -0.043870
     2  C    0.142455  -0.110513   0.238529  -0.411808  -0.032877   0.013144
     3  C   -0.156394   0.097419  -0.318396   0.603370   0.062136  -0.006736
     4  C    0.050338  -1.193571   0.067431   3.757592  -0.166483   0.071610
     5  C   -2.339628   1.415326   2.400746  -4.832016  -0.716439  -0.127279
     6  C    0.404230   3.330003   1.105009  -9.653063  -1.410948  -0.148060
     7  S   21.801186   2.554850  -2.921731  -4.961985  -0.536540  -0.192607
     8  C    2.554850  35.105476  -5.861316 -14.058736  -7.797457  -1.277994
     9  C   -2.921731  -5.861316  25.727274  -4.575875  -7.977496   0.084026
    10  S   -4.961985 -14.058736  -4.575875  43.842851   7.168693   0.826299
    11  C   -0.536540  -7.797457  -7.977496   7.168693  15.406057  -0.008719
    12  C   -0.192607  -1.277994   0.084026   0.826299  -0.008719   6.680588
    13  C    0.366435   2.028519  -1.132407  -0.732409  -1.004602   0.527985
    14  C   -0.341981 -11.202884   0.140501   2.652455   4.163602  -0.402991
    15  H   -0.007852   0.003361   0.022637   0.003516   0.001486   0.008732
    16  H    0.026624  -0.085713   0.032745   0.003273  -0.012834   0.020880
    17  H   -0.000736  -0.047604  -0.087516   0.073731   0.311415   0.082467
    18  H    0.001232   0.018763   0.038332  -0.005622  -0.004253   0.268589
    19  H    0.034590  -0.001562   0.006015   0.003288   0.001288   0.000017
    20  H   -0.003156  -0.002162  -0.011725   0.089515   0.004207  -0.000174
    21  H   -0.005191   0.000414   0.000183   0.001269   0.000060  -0.000001
    22  H    0.000845   0.000022   0.000553  -0.004336   0.000098   0.000010
    23  C    0.489129   0.065490   2.618621  -3.748397  -1.157815   0.053722
    24  H   -0.091993   0.000235  -0.034370   0.150995   0.001755   0.000839
    25  C    0.557427   1.904558  -2.569792  -0.572320   0.801157  -0.154883
    26  H   -0.007297  -0.090549   0.004074   0.004887   0.077020   0.002056
    27  C   -0.635454  -0.292287  -0.030955   0.866476   0.204236   0.017288
    28  H   -0.001431  -0.000747  -0.004734   0.024303   0.000653   0.000020
    29  C    0.036943  -0.068241   0.035207   0.055524   0.031566   0.002698
    30  H   -0.000662  -0.002672  -0.002401   0.036446   0.000271   0.000254
    31  H   -0.000114  -0.000073  -0.000215   0.002306  -0.000015   0.000012
    32  H    0.002471   0.001787   0.001524  -0.015853  -0.000475  -0.000060
    33  H    0.004237   0.006466   0.026281  -0.084781  -0.005052  -0.000653
    34  C   -0.279865   0.222327  -0.077151   0.807211  -0.712148   0.071999
    35  C    0.227776   0.573961   0.082749  -1.088895  -0.123105  -0.087859
    36  C   -0.204472  -0.234021  -0.050617   0.532432   0.090695   0.015562
    37  C    0.025518   0.115498   0.128888  -0.216253  -0.125325  -0.014562
    38  H   -0.000095   0.001531  -0.008156   0.009419   0.005234  -0.003778
    39  C   -0.034111  -0.074951   0.105060  -0.043102  -0.021976   0.017002
    40  H    0.000577  -0.000823   0.000253  -0.000013   0.000543   0.000173
    41  C   -0.000956   0.007580  -0.011538   0.010556   0.005311  -0.004546
    42  H    0.000001  -0.000017  -0.000189  -0.000008   0.000143   0.000042
    43  H    0.000000  -0.000006  -0.000005   0.000010   0.000007   0.000000
    44  H    0.000000   0.000001   0.000005  -0.000007  -0.000003   0.000000
    45  Br  -0.068294  -0.105540   0.032338   0.190985   0.006229   0.009236
    46  Cl   0.132151   0.130590  -0.015968  -0.427271  -0.051834  -0.005621
              13         14         15         16         17         18
     1  C    0.078471  -0.939918  -0.000131   0.001131   0.000689   0.000046
     2  C   -0.001558  -0.002840  -0.000015  -0.000014  -0.000046  -0.000002
     3  C    0.009800  -0.010668   0.000007  -0.000028  -0.000608   0.000018
     4  C   -0.054349  -0.310190   0.000112   0.001136   0.000927   0.000185
     5  C    0.051722  -0.387978   0.000580   0.001655  -0.014135   0.000471
     6  C    0.148778   0.214535  -0.000095  -0.002840  -0.001361   0.000088
     7  S    0.366435  -0.341981  -0.007852   0.026624  -0.000736   0.001232
     8  C    2.028519 -11.202884   0.003361  -0.085713  -0.047604   0.018763
     9  C   -1.132407   0.140501   0.022637   0.032745  -0.087516   0.038332
    10  S   -0.732409   2.652455   0.003516   0.003273   0.073731  -0.005622
    11  C   -1.004602   4.163602   0.001486  -0.012834   0.311415  -0.004253
    12  C    0.527985  -0.402991   0.008732   0.020880   0.082467   0.268589
    13  C    6.051614  -0.682576   0.287083   0.015754   0.016963   0.017667
    14  C   -0.682576  13.365472   0.008952   0.321713  -0.015736  -0.007470
    15  H    0.287083   0.008952   0.483729  -0.003697  -0.000127  -0.003510
    16  H    0.015754   0.321713  -0.003697   0.479724   0.000009  -0.000119
    17  H    0.016963  -0.015736  -0.000127   0.000009   0.493111  -0.003752
    18  H    0.017667  -0.007470  -0.003510  -0.000119  -0.003752   0.483870
    19  H   -0.000287   0.000934   0.000000   0.000000   0.000000   0.000000
    20  H   -0.000048   0.000729   0.000000   0.000000   0.000001   0.000000
    21  H    0.000001   0.000017   0.000000   0.000000   0.000000   0.000000
    22  H   -0.000002   0.000091   0.000000   0.000000   0.000000   0.000000
    23  C   -0.097234   0.022645   0.000110  -0.000094  -0.007448   0.000875
    24  H    0.000782   0.008580   0.000000  -0.000001  -0.000003   0.000000
    25  C    0.202149  -0.436103  -0.000691  -0.000940   0.020368  -0.000946
    26  H   -0.003084   0.012264   0.000000   0.000000  -0.000012  -0.000005
    27  C   -0.006034  -0.017597   0.000018  -0.000072   0.002310  -0.000106
    28  H    0.000010   0.000089   0.000000   0.000000   0.000000   0.000000
    29  C   -0.002344  -0.001264  -0.000001   0.000011  -0.000096  -0.000002
    30  H    0.000036  -0.001266   0.000000   0.000000   0.000000   0.000000
    31  H   -0.000003   0.000022   0.000000   0.000000   0.000000   0.000000
    32  H    0.000010   0.000370   0.000000   0.000000   0.000000   0.000000
    33  H   -0.000167   0.000417   0.000000   0.000000   0.000000   0.000000
    34  C    0.035225  -0.011971   0.000277  -0.000415  -0.026198   0.000152
    35  C    0.046317  -0.240999  -0.000152   0.000123   0.012827  -0.000160
    36  C   -0.027496   0.179190   0.000046  -0.000085  -0.002793   0.000059
    37  C    0.010380  -0.033134  -0.000013   0.000007   0.003252   0.000016
    38  H    0.000016   0.000290   0.000000   0.000000  -0.000028   0.000000
    39  C   -0.003278   0.018126   0.000000  -0.000003   0.000074   0.000004
    40  H   -0.000013  -0.000109   0.000000   0.000000   0.000000   0.000000
    41  C    0.000226  -0.000576   0.000000   0.000000  -0.000008  -0.000003
    42  H    0.000004   0.000000   0.000000   0.000000   0.000000   0.000000
    43  H    0.000000  -0.000001   0.000000   0.000000   0.000000   0.000000
    44  H    0.000000   0.000000   0.000000   0.000000   0.000000   0.000000
    45  Br  -0.020504   0.084338   0.001161   0.001399  -0.000310   0.000690
    46  Cl   0.005398  -0.025881   0.000000   0.000029  -0.000052   0.000001
              19         20         21         22         23         24
     1  C    0.284230  -0.008434   0.020147  -0.011827  -0.277947  -0.009047
     2  C    0.031164   0.013281   0.273308   0.033969   0.074632  -0.002741
     3  C    0.023479   0.026312   0.018414   0.253525  -0.143219   0.001479
     4  C   -0.009243   0.323557  -0.016090   0.009523  -0.641365   0.004210
     5  C   -0.015273  -0.078651   0.023406   0.030631   0.434500   0.036903
     6  C   -0.034207  -0.028003   0.013672   0.015445   1.828601  -0.059200
     7  S    0.034590  -0.003156  -0.005191   0.000845   0.489129  -0.091993
     8  C   -0.001562  -0.002162   0.000414   0.000022   0.065490   0.000235
     9  C    0.006015  -0.011725   0.000183   0.000553   2.618621  -0.034370
    10  S    0.003288   0.089515   0.001269  -0.004336  -3.748397   0.150995
    11  C    0.001288   0.004207   0.000060   0.000098  -1.157815   0.001755
    12  C    0.000017  -0.000174  -0.000001   0.000010   0.053722   0.000839
    13  C   -0.000287  -0.000048   0.000001  -0.000002  -0.097234   0.000782
    14  C    0.000934   0.000729   0.000017   0.000091   0.022645   0.008580
    15  H    0.000000   0.000000   0.000000   0.000000   0.000110   0.000000
    16  H    0.000000   0.000000   0.000000   0.000000  -0.000094  -0.000001
    17  H    0.000000   0.000001   0.000000   0.000000  -0.007448  -0.000003
    18  H    0.000000   0.000000   0.000000   0.000000   0.000875   0.000000
    19  H    0.477625   0.000009  -0.003801  -0.000119  -0.000290  -0.000002
    20  H    0.000009   0.485711  -0.000123  -0.003782  -0.006992  -0.000005
    21  H   -0.003801  -0.000123   0.481172  -0.003598   0.000010   0.000000
    22  H   -0.000119  -0.003782  -0.003598   0.482635   0.000260   0.000000
    23  C   -0.000290  -0.006992   0.000010   0.000260  25.337037   0.134510
    24  H   -0.000002  -0.000005   0.000000   0.000000   0.134510   0.503220
    25  C    0.000057   0.000353  -0.000027  -0.000006 -12.450064  -0.130472
    26  H    0.000000   0.000001   0.000000   0.000000   0.293859  -0.003762
    27  C   -0.000347  -0.001726   0.000118   0.000181  -5.144246   0.040571
    28  H    0.000000   0.000000   0.000000   0.000000  -0.043728   0.003749
    29  C    0.000185   0.007044  -0.000131  -0.000288   0.558871   0.007654
    30  H    0.000000   0.000015   0.000000  -0.000014  -0.006140   0.000953
    31  H    0.000000  -0.000011   0.000000   0.000000   0.019735   0.000121
    32  H    0.000000   0.000002   0.000000   0.000000   0.003312   0.000024
    33  H    0.000000   0.000008   0.000000   0.000000   0.032144   0.001147
    34  C   -0.000025  -0.000478   0.000002   0.000000  -3.724493   0.220757
    35  C    0.000002   0.000045   0.000000   0.000001   0.610058  -0.052160
    36  C   -0.000005  -0.000071   0.000000   0.000000  -1.537800   0.061072
    37  C    0.000000  -0.000010   0.000000   0.000000  -0.307396  -0.001473
    38  H    0.000000   0.000000   0.000000   0.000000   0.004548  -0.000007
    39  C    0.000000   0.000001   0.000000   0.000000   2.086201   0.006334
    40  H    0.000000   0.000000   0.000000   0.000000   0.000701  -0.000022
    41  C    0.000000  -0.000001   0.000000   0.000000  -0.126919   0.000456
    42  H    0.000000   0.000000   0.000000   0.000000  -0.002294   0.000000
    43  H    0.000000   0.000000   0.000000   0.000000   0.002253   0.000000
    44  H    0.000000   0.000000   0.000000   0.000000  -0.000080   0.000000
    45  Br   0.000038   0.000099  -0.000001  -0.000001  -0.193785   0.008320
    46  Cl  -0.000014  -0.000046   0.000002   0.000002   0.884151  -0.062151
              25         26         27         28         29         30
     1  C    0.308214  -0.002722  -0.033099  -0.000326  -0.055848   0.003613
     2  C   -0.041706   0.000259  -0.015258  -0.000124   0.004490  -0.011322
     3  C    0.052637  -0.000111   0.046438  -0.000073  -0.018495   0.011317
     4  C    0.073826  -0.005883   0.156590  -0.001084  -0.105662  -0.006530
     5  C   -0.035939   0.019577   0.180990  -0.001746   0.021283   0.031969
     6  C   -0.241764   0.000370  -0.585014  -0.003215   0.078306  -0.045443
     7  S    0.557427  -0.007297  -0.635454  -0.001431   0.036943  -0.000662
     8  C    1.904558  -0.090549  -0.292287  -0.000747  -0.068241  -0.002672
     9  C   -2.569792   0.004074  -0.030955  -0.004734   0.035207  -0.002401
    10  S   -0.572320   0.004887   0.866476   0.024303   0.055524   0.036446
    11  C    0.801157   0.077020   0.204236   0.000653   0.031566   0.000271
    12  C   -0.154883   0.002056   0.017288   0.000020   0.002698   0.000254
    13  C    0.202149  -0.003084  -0.006034   0.000010  -0.002344   0.000036
    14  C   -0.436103   0.012264  -0.017597   0.000089  -0.001264  -0.001266
    15  H   -0.000691   0.000000   0.000018   0.000000  -0.000001   0.000000
    16  H   -0.000940   0.000000  -0.000072   0.000000   0.000011   0.000000
    17  H    0.020368  -0.000012   0.002310   0.000000  -0.000096   0.000000
    18  H   -0.000946  -0.000005  -0.000106   0.000000  -0.000002   0.000000
    19  H    0.000057   0.000000  -0.000347   0.000000   0.000185   0.000000
    20  H    0.000353   0.000001  -0.001726   0.000000   0.007044   0.000015
    21  H   -0.000027   0.000000   0.000118   0.000000  -0.000131   0.000000
    22  H   -0.000006   0.000000   0.000181   0.000000  -0.000288  -0.000014
    23  C  -12.450064   0.293859  -5.144246  -0.043728   0.558871  -0.006140
    24  H   -0.130472  -0.003762   0.040571   0.003749   0.007654   0.000953
    25  C   31.591335   0.372588   2.124466  -0.151283  -0.195208  -0.029455
    26  H    0.372588   0.545522  -0.035702   0.000451   0.010668   0.000051
    27  C    2.124466  -0.035702   9.733133   0.397027  -0.855222  -0.067773
    28  H   -0.151283   0.000451   0.397027   0.478533   0.001028   0.003490
    29  C   -0.195208   0.010668  -0.855222   0.001028   6.213135   0.433866
    30  H   -0.029455   0.000051  -0.067773   0.003490   0.433866   0.542180
    31  H    0.004389  -0.000006  -0.108200  -0.004516   0.446632  -0.026373
    32  H    0.017430  -0.000014  -0.069762  -0.001511   0.412908  -0.026975
    33  H    0.075524  -0.002112   0.331954  -0.021908  -0.040504  -0.005064
    34  C  -13.993401  -0.579571   0.076749   0.134869  -0.240454   0.012543
    35  C    8.344788   0.323821  -0.759084  -0.015957   0.303657  -0.000318
    36  C   -3.962421  -0.131178   0.757797  -0.017411  -0.351067  -0.000177
    37  C   -0.539617   0.022834  -0.066979   0.006502  -0.024003   0.000288
    38  H    0.052095   0.003780   0.009199   0.000002   0.003343   0.000000
    39  C   -4.128705   0.002257   0.155204   0.012872   0.002157   0.000387
    40  H    0.128757  -0.000064  -0.002719  -0.000168   0.000454   0.000000
    41  C   -0.196133   0.004236   0.031092   0.001866  -0.006744   0.000010
    42  H    0.007300  -0.000004   0.000497  -0.000001   0.000023   0.000000
    43  H    0.012701   0.000002   0.000548  -0.000009   0.000319   0.000000
    44  H    0.002468   0.000000  -0.000303   0.000000  -0.000057   0.000000
    45  Br   0.143781  -0.048527   0.032272   0.002002  -0.007157   0.000469
    46  Cl  -0.022538   0.003772  -0.404361  -0.020636  -0.064697  -0.000447
              31         32         33         34         35         36
     1  C    0.000623   0.001939   0.000021   0.024378   0.035578  -0.041210
     2  C    0.000818   0.001600   0.000398  -0.005243  -0.000715   0.001489
     3  C   -0.003105  -0.000929   0.000249   0.033489  -0.004861   0.004885
     4  C    0.007561  -0.003112  -0.001923   0.175585  -0.066833   0.028743
     5  C   -0.008710   0.006847   0.013617   0.022564   0.093350   0.033592
     6  C    0.003047   0.002263   0.008990  -0.287084   0.246899  -0.153519
     7  S   -0.000114   0.002471   0.004237  -0.279865   0.227776  -0.204472
     8  C   -0.000073   0.001787   0.006466   0.222327   0.573961  -0.234021
     9  C   -0.000215   0.001524   0.026281  -0.077151   0.082749  -0.050617
    10  S    0.002306  -0.015853  -0.084781   0.807211  -1.088895   0.532432
    11  C   -0.000015  -0.000475  -0.005052  -0.712148  -0.123105   0.090695
    12  C    0.000012  -0.000060  -0.000653   0.071999  -0.087859   0.015562
    13  C   -0.000003   0.000010  -0.000167   0.035225   0.046317  -0.027496
    14  C    0.000022   0.000370   0.000417  -0.011971  -0.240999   0.179190
    15  H    0.000000   0.000000   0.000000   0.000277  -0.000152   0.000046
    16  H    0.000000   0.000000   0.000000  -0.000415   0.000123  -0.000085
    17  H    0.000000   0.000000   0.000000  -0.026198   0.012827  -0.002793
    18  H    0.000000   0.000000   0.000000   0.000152  -0.000160   0.000059
    19  H    0.000000   0.000000   0.000000  -0.000025   0.000002  -0.000005
    20  H   -0.000011   0.000002   0.000008  -0.000478   0.000045  -0.000071
    21  H    0.000000   0.000000   0.000000   0.000002   0.000000   0.000000
    22  H    0.000000   0.000000   0.000000   0.000000   0.000001   0.000000
    23  C    0.019735   0.003312   0.032144  -3.724493   0.610058  -1.537800
    24  H    0.000121   0.000024   0.001147   0.220757  -0.052160   0.061072
    25  C    0.004389   0.017430   0.075524 -13.993401   8.344788  -3.962421
    26  H   -0.000006  -0.000014  -0.002112  -0.579571   0.323821  -0.131178
    27  C   -0.108200  -0.069762   0.331954   0.076749  -0.759084   0.757797
    28  H   -0.004516  -0.001511  -0.021908   0.134869  -0.015957  -0.017411
    29  C    0.446632   0.412908  -0.040504  -0.240454   0.303657  -0.351067
    30  H   -0.026373  -0.026975  -0.005064   0.012543  -0.000318  -0.000177
    31  H    0.512907  -0.023486  -0.001140   0.000825  -0.001579   0.003887
    32  H   -0.023486   0.505386   0.003604  -0.002206  -0.002682  -0.000842
    33  H   -0.001140   0.003604   0.492226  -0.044270  -0.004650   0.003733
    34  C    0.000825  -0.002206  -0.044270  36.896703 -11.332953   0.404165
    35  C   -0.001579  -0.002682  -0.004650 -11.332953  30.666077 -16.954659
    36  C    0.003887  -0.000842   0.003733   0.404165 -16.954659  29.454562
    37  C   -0.000602  -0.000166  -0.017750  -0.351889  -2.452403   0.437852
    38  H    0.000000   0.000000  -0.000253   0.024742   0.169029   0.033468
    39  C   -0.000325   0.001118   0.002837  -0.209166  -2.341016  -2.879523
    40  H    0.000000   0.000001  -0.000009   0.165162   0.137663  -0.030515
    41  C    0.000251  -0.000165  -0.002833  -1.453698   0.071839   0.101900
    42  H    0.000000   0.000000  -0.000005   0.004634   0.028520   0.007177
    43  H    0.000000   0.000000   0.000000   0.030820   0.026309   0.017711
    44  H    0.000000   0.000000   0.000000   0.013911  -0.027030  -0.004611
    45  Br   0.000405  -0.000170   0.002550  -0.133083  -0.354736   0.273580
    46  Cl   0.000386   0.004476   0.010706  -0.088121   0.271100  -0.398831
              37         38         39         40         41         42
     1  C    0.004144   0.000003  -0.004477   0.000046  -0.000159   0.000000
     2  C   -0.000122  -0.000004   0.000720   0.000002  -0.000044   0.000000
     3  C    0.000073   0.000022  -0.001750  -0.000010   0.000337   0.000000
     4  C    0.001811   0.000217  -0.008037  -0.000091   0.000988  -0.000002
     5  C    0.028617  -0.000608   0.019125  -0.000349  -0.000142  -0.000005
     6  C    0.016762  -0.000243  -0.004803   0.000116  -0.000563   0.000000
     7  S    0.025518  -0.000095  -0.034111   0.000577  -0.000956   0.000001
     8  C    0.115498   0.001531  -0.074951  -0.000823   0.007580  -0.000017
     9  C    0.128888  -0.008156   0.105060   0.000253  -0.011538  -0.000189
    10  S   -0.216253   0.009419  -0.043102  -0.000013   0.010556  -0.000008
    11  C   -0.125325   0.005234  -0.021976   0.000543   0.005311   0.000143
    12  C   -0.014562  -0.003778   0.017002   0.000173  -0.004546   0.000042
    13  C    0.010380   0.000016  -0.003278  -0.000013   0.000226   0.000004
    14  C   -0.033134   0.000290   0.018126  -0.000109  -0.000576   0.000000
    15  H   -0.000013   0.000000   0.000000   0.000000   0.000000   0.000000
    16  H    0.000007   0.000000  -0.000003   0.000000   0.000000   0.000000
    17  H    0.003252  -0.000028   0.000074   0.000000  -0.000008   0.000000
    18  H    0.000016   0.000000   0.000004   0.000000  -0.000003   0.000000
    19  H    0.000000   0.000000   0.000000   0.000000   0.000000   0.000000
    20  H   -0.000010   0.000000   0.000001   0.000000  -0.000001   0.000000
    21  H    0.000000   0.000000   0.000000   0.000000   0.000000   0.000000
    22  H    0.000000   0.000000   0.000000   0.000000   0.000000   0.000000
    23  C   -0.307396   0.004548   2.086201   0.000701  -0.126919  -0.002294
    24  H   -0.001473  -0.000007   0.006334  -0.000022   0.000456   0.000000
    25  C   -0.539617   0.052095  -4.128705   0.128757  -0.196133   0.007300
    26  H    0.022834   0.003780   0.002257  -0.000064   0.004236  -0.000004
    27  C   -0.066979   0.009199   0.155204  -0.002719   0.031092   0.000497
    28  H    0.006502   0.000002   0.012872  -0.000168   0.001866  -0.000001
    29  C   -0.024003   0.003343   0.002157   0.000454  -0.006744   0.000023
    30  H    0.000288   0.000000   0.000387   0.000000   0.000010   0.000000
    31  H   -0.000602   0.000000  -0.000325   0.000000   0.000251   0.000000
    32  H   -0.000166   0.000000   0.001118   0.000001  -0.000165   0.000000
    33  H   -0.017750  -0.000253   0.002837  -0.000009  -0.002833  -0.000005
    34  C   -0.351889   0.024742  -0.209166   0.165162  -1.453698   0.004634
    35  C   -2.452403   0.169029  -2.341016   0.137663   0.071839   0.028520
    36  C    0.437852   0.033468  -2.879523  -0.030515   0.101900   0.007177
    37  C    8.690435   0.027519   0.109892  -0.011433   0.692146   0.266655
    38  H    0.027519   0.506084  -0.001760  -0.000120  -0.009738  -0.003610
    39  C    0.109892  -0.001760  12.574378  -0.043730   0.785017  -0.010297
    40  H   -0.011433  -0.000120  -0.043730   0.505164  -0.022853   0.000011
    41  C    0.692146  -0.009738   0.785017  -0.022853   5.909836   0.025646
    42  H    0.266655  -0.003610  -0.010297   0.000011   0.025646   0.489757
    43  H   -0.015933   0.000012   0.245981  -0.004407   0.006536  -0.000116
    44  H    0.038641  -0.000116   0.032013  -0.000119   0.272818  -0.003741
    45  Br  -0.058156  -0.001496   0.094433   0.002323   0.008625   0.000362
    46  Cl   0.015605  -0.000036  -0.159349  -0.005533  -0.018853  -0.000018
              43         44         45         46
     1  C    0.000000   0.000000  -0.004569   0.018986
     2  C    0.000000   0.000000   0.000370   0.003025
     3  C    0.000000   0.000000  -0.007088  -0.002015
     4  C    0.000000   0.000000  -0.005491  -0.021902
     5  C    0.000000   0.000000  -0.024998  -0.029119
     6  C    0.000000   0.000000  -0.034879   0.145919
     7  S    0.000000   0.000000  -0.068294   0.132151
     8  C   -0.000006   0.000001  -0.105540   0.130590
     9  C   -0.000005   0.000005   0.032338  -0.015968
    10  S    0.000010  -0.000007   0.190985  -0.427271
    11  C    0.000007  -0.000003   0.006229  -0.051834
    12  C    0.000000   0.000000   0.009236  -0.005621
    13  C    0.000000   0.000000  -0.020504   0.005398
    14  C   -0.000001   0.000000   0.084338  -0.025881
    15  H    0.000000   0.000000   0.001161   0.000000
    16  H    0.000000   0.000000   0.001399   0.000029
    17  H    0.000000   0.000000  -0.000310  -0.000052
    18  H    0.000000   0.000000   0.000690   0.000001
    19  H    0.000000   0.000000   0.000038  -0.000014
    20  H    0.000000   0.000000   0.000099  -0.000046
    21  H    0.000000   0.000000  -0.000001   0.000002
    22  H    0.000000   0.000000  -0.000001   0.000002
    23  C    0.002253  -0.000080  -0.193785   0.884151
    24  H    0.000000   0.000000   0.008320  -0.062151
    25  C    0.012701   0.002468   0.143781  -0.022538
    26  H    0.000002   0.000000  -0.048527   0.003772
    27  C    0.000548  -0.000303   0.032272  -0.404361
    28  H   -0.000009   0.000000   0.002002  -0.020636
    29  C    0.000319  -0.000057  -0.007157  -0.064697
    30  H    0.000000   0.000000   0.000469  -0.000447
    31  H    0.000000   0.000000   0.000405   0.000386
    32  H    0.000000   0.000000  -0.000170   0.004476
    33  H    0.000000   0.000000   0.002550   0.010706
    34  C    0.030820   0.013911  -0.133083  -0.088121
    35  C    0.026309  -0.027030  -0.354736   0.271100
    36  C    0.017711  -0.004611   0.273580  -0.398831
    37  C   -0.015933   0.038641  -0.058156   0.015605
    38  H    0.000012  -0.000116  -0.001496  -0.000036
    39  C    0.245981   0.032013   0.094433  -0.159349
    40  H   -0.004407  -0.000119   0.002323  -0.005533
    41  C    0.006536   0.272818   0.008625  -0.018853
    42  H   -0.000116  -0.003741   0.000362  -0.000018
    43  H    0.490942  -0.003612  -0.000028  -0.000045
    44  H   -0.003612   0.491988  -0.000008   0.000024
    45  Br  -0.000028  -0.000008  35.186880  -0.028607
    46  Cl  -0.000045   0.000024  -0.028607  17.585462
 Mulliken charges:
               1
     1  C    0.046957
     2  C   -0.177313
     3  C   -0.087834
     4  C   -0.037927
     5  C   -0.229525
     6  C   -0.361972
     7  S    0.206833
     8  C   -0.631350
     9  C   -0.065845
    10  S    0.113840
    11  C    0.187652
    12  C   -0.294857
    13  C   -0.132952
    14  C   -0.121198
    15  H    0.194474
    16  H    0.200643
    17  H    0.190425
    18  H    0.194894
    19  H    0.202256
    20  H    0.194709
    21  H    0.196768
    22  H    0.196182
    23  C    0.061769
    24  H    0.252745
    25  C   -0.943957
    26  H    0.206256
    27  C   -0.032855
    28  H    0.223142
    29  C   -0.630489
    30  H    0.154877
    31  H    0.174545
    32  H    0.181334
    33  H    0.215963
    34  C    0.174793
    35  C   -0.359681
    36  C    0.539728
    37  C   -0.406113
    38  H    0.179497
    39  C   -0.300836
    40  H    0.181154
    41  C   -0.080798
    42  H    0.189534
    43  H    0.190010
    44  H    0.187820
    45  Br   0.014542
    46  Cl  -0.357840
 Sum of Mulliken charges =   0.00000
 Mulliken charges with hydrogens summed into heavy atoms:
               1
     1  C    0.249213
     2  C    0.019456
     3  C    0.108348
     4  C    0.156782
     5  C   -0.229525
     6  C   -0.361972
     7  S    0.206833
     8  C   -0.631350
     9  C   -0.065845
    10  S    0.113840
    11  C    0.378077
    12  C   -0.099963
    13  C    0.061521
    14  C    0.079445
    23  C    0.314514
    25  C   -0.737701
    27  C    0.406250
    29  C   -0.119733
    34  C    0.174793
    35  C   -0.180184
    36  C    0.720882
    37  C   -0.216579
    39  C   -0.110826
    41  C    0.107022
    45  Br   0.014542
    46  Cl  -0.357840
 APT charges:
               1
     1  C   -0.974579
     2  C   -0.493187
     3  C   -0.478351
     4  C   -0.561273
     5  C   -0.666851
     6  C   -0.434615
     7  S   -0.519319
     8  C   -0.689228
     9  C   -0.333683
    10  S    0.807658
    11  C   -0.460838
    12  C   -0.537224
    13  C   -0.458836
    14  C   -0.711541
    15  H    1.031649
    16  H    0.732744
    17  H    0.484465
    18  H    0.909981
    19  H    0.737358
    20  H    0.492441
    21  H    1.238388
    22  H    1.122113
    23  C   -0.125220
    24  H    0.336356
    25  C   -1.420555
    26  H    0.302668
    27  C   -0.581645
    28  H    0.649396
    29  C   -1.694576
    30  H    0.243306
    31  H    0.786165
    32  H    0.367014
    33  H    0.366642
    34  C   -0.561584
    35  C   -0.929624
    36  C    0.136345
    37  C   -0.689553
    38  H    0.197543
    39  C   -0.600092
    40  H    0.237112
    41  C   -0.264712
    42  H    0.944302
    43  H    0.971942
    44  H    1.320854
    45  Br   0.058736
    46  Cl  -0.288091
 Sum of APT charges =   0.00000
 APT charges with hydrogens summed into heavy atoms:
               1
     1  C   -0.237221
     2  C    0.745201
     3  C    0.643762
     4  C   -0.068832
     5  C   -0.666851
     6  C   -0.434615
     7  S   -0.519319
     8  C   -0.689228
     9  C   -0.333683
    10  S    0.807658
    11  C    0.023627
    12  C    0.372756
    13  C    0.572813
    14  C    0.021204
    23  C    0.211137
    25  C   -1.117888
    27  C    0.434393
    29  C   -0.298091
    34  C   -0.561584
    35  C   -0.732082
    36  C    0.373457
    37  C    0.254749
    39  C    0.371850
    41  C    1.056142
    45  Br   0.058736
    46  Cl  -0.288091
 Electronic spatial extent (au):  <R**2>=          11631.8391
 Charge=              0.0000 electrons
 Dipole moment (field-independent basis, Debye):
    X=              2.9915    Y=              0.9219    Z=              7.7360  Tot=              8.3454
 Quadrupole moment (field-independent basis, Debye-Ang):
   XX=           -166.7008   YY=           -174.0108   ZZ=           -187.7747
   XY=             -5.7405   XZ=            -14.3125   YZ=             -9.3368
 Traceless Quadrupole moment (field-independent basis, Debye-Ang):
   XX=              9.4613   YY=              2.1513   ZZ=            -11.6126
   XY=             -5.7405   XZ=            -14.3125   YZ=             -9.3368
 Octapole moment (field-independent basis, Debye-Ang**2):
  XXX=            -58.6755  YYY=            109.6285  ZZZ=             15.0609  XYY=             50.1831
  XXY=            -83.1732  XXZ=             -3.3553  XZZ=             -9.7201  YZZ=             41.2633
  YYZ=             20.4423  XYZ=             -9.1292
 Hexadecapole moment (field-independent basis, Debye-Ang**3):
 XXXX=          -8473.4782 YYYY=          -3831.2469 ZZZZ=          -2121.7773 XXXY=           -238.4962
 XXXZ=           -186.6754 YYYX=            -67.5523 YYYZ=           -125.0336 ZZZX=            -51.1780
 ZZZY=            -99.0873 XXYY=          -2180.1581 XXZZ=          -1808.6957 YYZZ=          -1021.3887
 XXYZ=            -79.5659 YYXZ=             20.0039 ZZXY=            -93.3100
 N-N= 3.456433934801D+03 E-N=-1.799920558965D+04  KE= 4.649826432974D+03
  Exact polarizability:       0.000       0.000       0.000       0.000       0.000       0.000
 Approx polarizability:     342.182     -16.131     362.946     -28.223      -1.410     402.043
 D2PCM: PCM CHGder 2nd derivatives, FixD1E=F FixD2E=F DoIter=F DoCFld=F I1PDM=0
 Calling FoFJK, ICntrl=    100127 FMM=F ISym2X=0 I1Cent= 0 IOpClX= 0 NMat=1 NMatS=1 NMatT=0.
 ***** Axes restored to original set *****
 -------------------------------------------------------------------
 Center     Atomic                   Forces (Hartrees/Bohr)
 Number     Number              X              Y              Z
 -------------------------------------------------------------------
      1        6          -0.000373588   -0.000096087    0.000100548
      2        6          -0.000440043   -0.000461753    0.000589416
      3        6          -0.000735973   -0.000642787    0.000524323
      4        6          -0.001395241   -0.000060020   -0.000136857
      5        6          -0.001402641    0.000545460   -0.000799387
      6        6          -0.000756660    0.000236362   -0.000469741
      7       16           0.000177900   -0.000549703   -0.001399548
      8        6          -0.000342500    0.000199303   -0.000346746
      9        6          -0.001294480    0.000483881   -0.000792555
     10       16          -0.006719053    0.002712453   -0.006804169
     11        6          -0.000698245    0.000745954   -0.000164048
     12        6           0.000146310    0.000566776    0.000382516
     13        6           0.000161618    0.000370138    0.000462576
     14        6           0.000031738    0.000139498    0.000111277
     15        1           0.000035029    0.000028645    0.000068301
     16        1           0.000023937   -0.000000657    0.000021691
     17        1          -0.000082372    0.000100417   -0.000005542
     18        1           0.000055478    0.000047947    0.000055382
     19        1           0.000006942    0.000001344    0.000025421
     20        1          -0.000153002   -0.000003366   -0.000011937
     21        1          -0.000011645   -0.000055230    0.000089844
     22        1          -0.000051240   -0.000087567    0.000077087
     23        6           0.006352313   -0.008349021    0.018861496
     24        1           0.001047344   -0.000336292   -0.000758011
     25        6           0.001681057   -0.005741569    0.006857686
     26        1          -0.000436352   -0.001109546    0.000659070
     27        6           0.002489987   -0.002650204    0.005512063
     28        1           0.000324643   -0.000635041   -0.000384788
     29        6           0.000666197   -0.001318654    0.001783565
     30        1          -0.000017766    0.000319835    0.000488418
     31        1          -0.000227672    0.000012395   -0.000366390
     32        1           0.000183186   -0.000610238    0.000111151
     33        1          -0.000468035    0.000495072    0.000764939
     34        6           0.000990946   -0.000631153    0.002499666
     35        6          -0.000647630   -0.000420732    0.001828508
     36        6           0.002977066    0.000282108    0.001060870
     37        6          -0.000709955    0.000264417    0.000311642
     38        1          -0.000153974   -0.000101132    0.000209566
     39        6           0.002382180    0.000102741   -0.000315818
     40        1           0.000436143    0.000097046    0.000153753
     41        6           0.000585346    0.000057814   -0.000893882
     42        1          -0.000158684    0.000032280   -0.000004036
     43        1           0.000279082    0.000006146   -0.000090701
     44        1           0.000022486    0.000000055   -0.000191242
     45       35           0.001882241    0.002347149    0.002555112
     46       17          -0.005662419    0.013665519   -0.032230486
 -------------------------------------------------------------------
 Cartesian Forces:  Max     0.032230486 RMS     0.003826496
 FormGI is forming the generalized inverse of G from B-inverse, IUseBI=4.

 GradGradGradGradGradGradGradGradGradGradGradGradGradGradGradGradGradGrad
 Berny optimization.
 Internal  Forces:  Max     0.035305131 RMS     0.002927007
 Search for a local minimum.
 Step number   1 out of a maximum of  276
 All quantities printed in internal units (Hartrees-Bohrs-Radians)
 Mixed Optimization -- RFO/linear search
 Second derivative matrix not updated -- analytic derivatives used.
 ITU=  0
     Eigenvalues ---   -0.01421   0.00053   0.00157   0.00231   0.00379
     Eigenvalues ---    0.00565   0.00739   0.00921   0.01048   0.01176
     Eigenvalues ---    0.01255   0.01493   0.01635   0.01695   0.01767
     Eigenvalues ---    0.01783   0.01790   0.01811   0.01852   0.01882
     Eigenvalues ---    0.02117   0.02160   0.02230   0.02303   0.02362
     Eigenvalues ---    0.02439   0.02458   0.02521   0.02561   0.02600
     Eigenvalues ---    0.02785   0.02793   0.02842   0.02851   0.02909
     Eigenvalues ---    0.02946   0.03131   0.03233   0.03568   0.03717
     Eigenvalues ---    0.03789   0.04043   0.04459   0.04493   0.04580
     Eigenvalues ---    0.04928   0.06441   0.06937   0.07632   0.08698
     Eigenvalues ---    0.10683   0.10951   0.10966   0.10986   0.11596
     Eigenvalues ---    0.11716   0.11739   0.12058   0.12202   0.12256
     Eigenvalues ---    0.12280   0.12371   0.12438   0.12503   0.12549
     Eigenvalues ---    0.12806   0.12944   0.14729   0.15764   0.16033
     Eigenvalues ---    0.16228   0.16651   0.16958   0.17182   0.18020
     Eigenvalues ---    0.18762   0.19089   0.19316   0.19365   0.19427
     Eigenvalues ---    0.19574   0.19774   0.20213   0.20413   0.22001
     Eigenvalues ---    0.22751   0.23426   0.24527   0.25445   0.25629
     Eigenvalues ---    0.26880   0.29065   0.29352   0.29656   0.30366
     Eigenvalues ---    0.32439   0.32999   0.33468   0.34499   0.34547
     Eigenvalues ---    0.34625   0.35001   0.35689   0.36291   0.36549
     Eigenvalues ---    0.36578   0.36581   0.36599   0.36609   0.36704
     Eigenvalues ---    0.36709   0.36758   0.36774   0.36912   0.36947
     Eigenvalues ---    0.36994   0.37883   0.39197   0.42141   0.42750
     Eigenvalues ---    0.42860   0.42917   0.44114   0.47071   0.48339
     Eigenvalues ---    0.48428   0.48486   0.48671   0.49081   0.51746
     Eigenvalues ---    0.52171   0.52565
 RFO step:  Lambda=-4.30606512D-02 EMin=-1.42089633D-02
 Linear search not attempted -- first point.
 Maximum step size (   0.300) exceeded in Quadratic search.
    -- Step size scaled by   0.303
 Iteration  1 RMS(Cart)=  0.03474362 RMS(Int)=  0.00520900
 Iteration  2 RMS(Cart)=  0.00514002 RMS(Int)=  0.00004225
 Iteration  3 RMS(Cart)=  0.00000484 RMS(Int)=  0.00004216
 Iteration  4 RMS(Cart)=  0.00000000 RMS(Int)=  0.00004216
 Variable       Old X    -DE/DX   Delta X   Delta X   Delta X     New X
                                 (Linear)    (Quad)   (Total)
    R1        2.63044  -0.00041   0.00000  -0.00009  -0.00009   2.63035
    R2        2.63912   0.00072   0.00000   0.00027   0.00027   2.63938
    R3        2.05169   0.00002   0.00000   0.00008   0.00008   2.05177
    R4        2.63425  -0.00009   0.00000  -0.00001  -0.00001   2.63424
    R5        2.05071   0.00007   0.00000   0.00005   0.00005   2.05076
    R6        2.62638   0.00171   0.00000   0.00110   0.00110   2.62748
    R7        2.05057   0.00004   0.00000   0.00009   0.00009   2.05065
    R8        2.63692   0.00195   0.00000   0.00099   0.00099   2.63792
    R9        2.05180  -0.00004   0.00000   0.00001   0.00001   2.05181
   R10        2.64256   0.00004   0.00000   0.00031   0.00031   2.64287
   R11        3.34167   0.00469   0.00000   0.00411   0.00410   3.34577
   R12        3.36352  -0.00088   0.00000  -0.00100  -0.00099   3.36252
   R13        3.36311  -0.00071   0.00000  -0.00082  -0.00081   3.36230
   R14        2.64271  -0.00007   0.00000  -0.00012  -0.00012   2.64258
   R15        2.63638   0.00033   0.00000   0.00038   0.00038   2.63675
   R16        3.34776   0.00271   0.00000   0.00298   0.00298   3.35074
   R17        2.63672   0.00111   0.00000   0.00056   0.00056   2.63728
   R18        4.98951   0.00874   0.00000   0.05011   0.05011   5.03962
   R19        4.88868   0.00666   0.00000   0.02684   0.02685   4.91553
   R20        2.62879   0.00106   0.00000   0.00050   0.00050   2.62929
   R21        2.05247  -0.00005   0.00000   0.00000   0.00000   2.05247
   R22        2.63286  -0.00007   0.00000   0.00019   0.00019   2.63304
   R23        2.05068   0.00002   0.00000   0.00008   0.00008   2.05076
   R24        2.63134  -0.00039   0.00000  -0.00041  -0.00041   2.63093
   R25        2.05079   0.00004   0.00000   0.00005   0.00005   2.05084
   R26        2.05181   0.00001   0.00000   0.00006   0.00006   2.05187
   R27        2.04694   0.00350   0.00000   0.00260   0.00263   2.04958
   R28        2.87093  -0.00499   0.00000   0.00098   0.00096   2.87189
   R29        2.84044  -0.00101   0.00000   0.01062   0.01062   2.85106
   R30        4.35923  -0.03531   0.00000  -0.28455  -0.28455   4.07468
   R31        2.06339   0.00534   0.00000   0.00290   0.00290   2.06630
   R32        2.83639   0.00468   0.00000   0.00247   0.00247   2.83886
   R33        3.68295   0.00318   0.00000   0.00588   0.00588   3.68883
   R34        2.06854   0.00047   0.00000  -0.00095  -0.00095   2.06759
   R35        2.87786   0.00081   0.00000   0.00169   0.00169   2.87955
   R36        2.07544  -0.00058   0.00000  -0.00068  -0.00068   2.07476
   R37        2.06462  -0.00012   0.00000   0.00086   0.00086   2.06548
   R38        2.06602   0.00008   0.00000   0.00036   0.00036   2.06639
   R39        2.06711   0.00019   0.00000   0.00028   0.00028   2.06739
   R40        2.63980  -0.00192   0.00000   0.00006   0.00006   2.63986
   R41        2.63575   0.00446   0.00000   0.00211   0.00211   2.63786
   R42        2.63849  -0.00080   0.00000  -0.00073  -0.00073   2.63776
   R43        2.05478  -0.00008   0.00000  -0.00005  -0.00005   2.05473
   R44        2.62108   0.00323   0.00000   0.00206   0.00206   2.62313
   R45        2.04825  -0.00001   0.00000  -0.00090  -0.00090   2.04735
   R46        2.63307  -0.00067   0.00000  -0.00050  -0.00050   2.63256
   R47        2.05181  -0.00004   0.00000   0.00004   0.00004   2.05186
   R48        2.63721   0.00040   0.00000   0.00009   0.00009   2.63730
   R49        2.05161   0.00010   0.00000   0.00011   0.00011   2.05172
   R50        2.05189   0.00007   0.00000   0.00005   0.00005   2.05194
    A1        2.09657   0.00045   0.00000   0.00023   0.00023   2.09680
    A2        2.09686  -0.00021   0.00000   0.00012   0.00012   2.09698
    A3        2.08975  -0.00024   0.00000  -0.00035  -0.00035   2.08940
    A4        2.09971  -0.00070   0.00000  -0.00118  -0.00118   2.09853
    A5        2.08556   0.00030   0.00000   0.00059   0.00059   2.08616
    A6        2.09783   0.00040   0.00000   0.00059   0.00059   2.09843
    A7        2.09248   0.00031   0.00000   0.00064   0.00064   2.09311
    A8        2.10075  -0.00027   0.00000  -0.00026  -0.00026   2.10049
    A9        2.08986  -0.00005   0.00000  -0.00037  -0.00037   2.08949
   A10        2.09266   0.00067   0.00000   0.00104   0.00104   2.09370
   A11        2.10087  -0.00046   0.00000  -0.00078  -0.00078   2.10009
   A12        2.08965  -0.00022   0.00000  -0.00027  -0.00027   2.08938
   A13        2.10174  -0.00220   0.00000  -0.00272  -0.00272   2.09902
   A14        2.05613   0.00286   0.00000   0.00343   0.00343   2.05957
   A15        2.12472  -0.00067   0.00000  -0.00077  -0.00078   2.12394
   A16        2.08263   0.00146   0.00000   0.00197   0.00197   2.08460
   A17        2.08037  -0.00112   0.00000  -0.00095  -0.00095   2.07941
   A18        2.11989  -0.00034   0.00000  -0.00107  -0.00108   2.11881
   A19        1.77026   0.00101   0.00000   0.00091   0.00091   1.77117
   A20        2.12195   0.00003   0.00000  -0.00053  -0.00053   2.12142
   A21        2.07453  -0.00099   0.00000  -0.00120  -0.00120   2.07333
   A22        2.08504   0.00097   0.00000   0.00170   0.00170   2.08675
   A23        2.12109  -0.00064   0.00000  -0.00094  -0.00095   2.12014
   A24        2.10003  -0.00138   0.00000  -0.00216  -0.00216   2.09787
   A25        2.06136   0.00201   0.00000   0.00303   0.00304   2.06440
   A26        1.78556  -0.00078   0.00000  -0.00143  -0.00141   1.78415
   A27        1.53133   0.00367   0.00000   0.01010   0.01008   1.54141
   A28        2.53206  -0.00087   0.00000  -0.00865  -0.00865   2.52341
   A29        1.61728  -0.00006   0.00000  -0.00529  -0.00524   1.61204
   A30        1.33454   0.00107   0.00000   0.00263   0.00261   1.33715
   A31        1.00787  -0.00451   0.00000  -0.01908  -0.01906   0.98881
   A32        2.09230   0.00037   0.00000   0.00083   0.00083   2.09313
   A33        2.09053  -0.00010   0.00000  -0.00034  -0.00034   2.09019
   A34        2.10036  -0.00027   0.00000  -0.00049  -0.00049   2.09987
   A35        2.09289   0.00024   0.00000   0.00057   0.00057   2.09346
   A36        2.08921  -0.00006   0.00000  -0.00030  -0.00030   2.08890
   A37        2.10094  -0.00018   0.00000  -0.00026  -0.00026   2.10068
   A38        2.09942  -0.00048   0.00000  -0.00098  -0.00098   2.09844
   A39        2.09784   0.00028   0.00000   0.00050   0.00050   2.09834
   A40        2.08590   0.00020   0.00000   0.00048   0.00048   2.08639
   A41        2.09569   0.00029   0.00000   0.00003   0.00003   2.09572
   A42        2.09011  -0.00015   0.00000  -0.00025  -0.00025   2.08987
   A43        2.09728  -0.00014   0.00000   0.00021   0.00021   2.09749
   A44        1.99675  -0.00303   0.00000  -0.01295  -0.01325   1.98350
   A45        2.06915  -0.00318   0.00000  -0.01511  -0.01534   2.05381
   A46        1.52526   0.00482   0.00000   0.04103   0.04119   1.56645
   A47        1.99762   0.00848   0.00000   0.00094   0.00060   1.99822
   A48        1.99615  -0.00586   0.00000  -0.01272  -0.01264   1.98351
   A49        1.81448  -0.00364   0.00000   0.01051   0.01067   1.82516
   A50        1.72449   0.00477   0.00000   0.03149   0.03159   1.75608
   A51        1.82536  -0.00379   0.00000  -0.00319  -0.00318   1.82218
   A52        2.00871   0.00394   0.00000   0.00941   0.00944   2.01815
   A53        1.92386   0.00201   0.00000   0.00366   0.00363   1.92749
   A54        1.90105   0.00136   0.00000  -0.00110  -0.00113   1.89991
   A55        1.80125   0.00016   0.00000  -0.00301  -0.00300   1.79825
   A56        1.98446  -0.00411   0.00000  -0.00703  -0.00706   1.97740
   A57        2.13471   0.00550   0.00000   0.02760   0.02767   2.16238
   A58        1.87435   0.00129   0.00000   0.00619   0.00619   1.88054
   A59        2.00477  -0.00049   0.00000  -0.00610  -0.00610   1.99866
   A60        1.87939  -0.00099   0.00000   0.00084   0.00082   1.88021
   A61        1.93578  -0.00127   0.00000  -0.00112  -0.00110   1.93468
   A62        1.82626   0.00002   0.00000   0.00401   0.00400   1.83026
   A63        1.93346   0.00148   0.00000  -0.00265  -0.00266   1.93080
   A64        1.95561  -0.00030   0.00000  -0.00186  -0.00186   1.95375
   A65        1.92087   0.00014   0.00000   0.00156   0.00156   1.92244
   A66        1.93398   0.00037   0.00000   0.00168   0.00168   1.93566
   A67        1.88095   0.00006   0.00000   0.00069   0.00069   1.88164
   A68        1.88479  -0.00005   0.00000  -0.00081  -0.00081   1.88397
   A69        1.88535  -0.00024   0.00000  -0.00132  -0.00132   1.88403
   A70        2.11107  -0.00893   0.00000  -0.01191  -0.01192   2.09915
   A71        2.07734   0.01111   0.00000   0.01625   0.01625   2.09359
   A72        2.09126  -0.00211   0.00000  -0.00399  -0.00399   2.08728
   A73        2.09231   0.00238   0.00000   0.00394   0.00394   2.09625
   A74        2.09409  -0.00145   0.00000  -0.00175  -0.00175   2.09234
   A75        2.09665  -0.00093   0.00000  -0.00218  -0.00218   2.09447
   A76        2.09864  -0.00042   0.00000   0.00051   0.00051   2.09915
   A77        2.08749   0.00062   0.00000   0.00152   0.00152   2.08901
   A78        2.09664  -0.00019   0.00000  -0.00194  -0.00194   2.09471
   A79        2.09471   0.00066   0.00000  -0.00038  -0.00038   2.09433
   A80        2.09123  -0.00049   0.00000  -0.00021  -0.00021   2.09102
   A81        2.09725  -0.00017   0.00000   0.00059   0.00059   2.09783
   A82        2.09579   0.00007   0.00000   0.00126   0.00126   2.09704
   A83        2.08959   0.00024   0.00000  -0.00045  -0.00045   2.08914
   A84        2.09774  -0.00031   0.00000  -0.00082  -0.00082   2.09692
   A85        2.09328  -0.00057   0.00000  -0.00134  -0.00135   2.09194
   A86        2.09527   0.00010   0.00000   0.00063   0.00063   2.09590
   A87        2.09459   0.00047   0.00000   0.00072   0.00072   2.09531
    D1       -0.02481  -0.00015   0.00000  -0.00049  -0.00049  -0.02529
    D2        3.12983  -0.00009   0.00000  -0.00068  -0.00068   3.12915
    D3        3.11883  -0.00004   0.00000   0.00043   0.00043   3.11926
    D4       -0.00972   0.00002   0.00000   0.00024   0.00024  -0.00949
    D5        0.02689  -0.00007   0.00000   0.00031   0.00031   0.02720
    D6       -3.08880   0.00024   0.00000   0.00273   0.00272  -3.08608
    D7       -3.11673  -0.00018   0.00000  -0.00060  -0.00060  -3.11734
    D8        0.05076   0.00014   0.00000   0.00181   0.00181   0.05257
    D9       -0.00237   0.00013   0.00000   0.00010   0.00010  -0.00227
   D10       -3.12876   0.00005   0.00000  -0.00009  -0.00009  -3.12886
   D11        3.12609   0.00007   0.00000   0.00029   0.00029   3.12638
   D12       -0.00030  -0.00001   0.00000   0.00010   0.00010  -0.00020
   D13        0.02709   0.00014   0.00000   0.00053   0.00053   0.02762
   D14       -3.11938  -0.00016   0.00000  -0.00038  -0.00038  -3.11975
   D15       -3.12961   0.00023   0.00000   0.00072   0.00072  -3.12888
   D16        0.00711  -0.00008   0.00000  -0.00018  -0.00018   0.00693
   D17       -0.02488  -0.00036   0.00000  -0.00070  -0.00071  -0.02558
   D18        3.08037  -0.00065   0.00000  -0.00264  -0.00264   3.07773
   D19        3.12156  -0.00006   0.00000   0.00020   0.00020   3.12175
   D20       -0.05638  -0.00035   0.00000  -0.00174  -0.00174  -0.05812
   D21       -0.00214   0.00034   0.00000   0.00030   0.00030  -0.00184
   D22        3.11295   0.00001   0.00000  -0.00217  -0.00217   3.11078
   D23       -3.10593   0.00057   0.00000   0.00222   0.00222  -3.10371
   D24        0.00916   0.00024   0.00000  -0.00025  -0.00025   0.00891
   D25        2.46547  -0.00052   0.00000  -0.00026  -0.00026   2.46521
   D26       -2.20793   0.00023   0.00000  -0.00345  -0.00341  -2.21134
   D27       -2.35318   0.00018   0.00000   0.00174   0.00171  -2.35148
   D28       -0.71298  -0.00085   0.00000  -0.00226  -0.00226  -0.71524
   D29        0.89681  -0.00009   0.00000  -0.00545  -0.00541   0.89140
   D30        0.75156  -0.00014   0.00000  -0.00026  -0.00030   0.75126
   D31       -2.45826   0.00062   0.00000   0.00024   0.00024  -2.45801
   D32        0.70981   0.00092   0.00000   0.00266   0.00266   0.71247
   D33       -0.73976  -0.00096   0.00000  -0.00149  -0.00149  -0.74125
   D34        2.46408  -0.00095   0.00000  -0.00107  -0.00107   2.46301
   D35        0.04598  -0.00076   0.00000  -0.00246  -0.00246   0.04353
   D36       -3.05444  -0.00043   0.00000  -0.00049  -0.00050  -3.05494
   D37        3.12496  -0.00084   0.00000  -0.00298  -0.00298   3.12198
   D38        0.02454  -0.00051   0.00000  -0.00102  -0.00102   0.02352
   D39        3.03677   0.00011   0.00000  -0.00052  -0.00052   3.03626
   D40       -0.08925   0.00011   0.00000   0.00005   0.00005  -0.08920
   D41       -0.04391   0.00015   0.00000  -0.00003  -0.00003  -0.04394
   D42        3.11325   0.00015   0.00000   0.00054   0.00054   3.11378
   D43        0.68249   0.00104   0.00000   0.00363   0.00362   0.68612
   D44       -0.85802  -0.00268   0.00000  -0.00551  -0.00551  -0.86353
   D45       -1.83358   0.00181   0.00000   0.01227   0.01227  -1.82131
   D46       -2.49939   0.00064   0.00000   0.00159   0.00159  -2.49780
   D47        2.24328  -0.00308   0.00000  -0.00755  -0.00755   2.23574
   D48        1.26773   0.00141   0.00000   0.01024   0.01023   1.27796
   D49        0.01399   0.00050   0.00000   0.00129   0.00129   0.01528
   D50       -3.12706   0.00009   0.00000  -0.00010  -0.00010  -3.12717
   D51       -3.08782   0.00088   0.00000   0.00327   0.00328  -3.08455
   D52        0.05431   0.00047   0.00000   0.00188   0.00188   0.05619
   D53        2.55526  -0.00016   0.00000  -0.00060  -0.00061   2.55465
   D54       -1.94383  -0.00080   0.00000  -0.00148  -0.00151  -1.94534
   D55       -0.68447  -0.00060   0.00000   0.00048   0.00047  -0.68400
   D56        0.27506  -0.00008   0.00000  -0.00747  -0.00748   0.26757
   D57        1.88397   0.00024   0.00000  -0.00462  -0.00467   1.87929
   D58        0.10319  -0.00066   0.00000  -0.00348  -0.00354   0.09965
   D59       -0.03318  -0.00015   0.00000  -0.00053  -0.00053  -0.03371
   D60        3.12685  -0.00027   0.00000  -0.00094  -0.00094   3.12590
   D61        3.10787   0.00026   0.00000   0.00087   0.00087   3.10874
   D62       -0.01529   0.00014   0.00000   0.00046   0.00046  -0.01483
   D63        0.01381  -0.00020   0.00000  -0.00051  -0.00051   0.01330
   D64       -3.12116  -0.00007   0.00000  -0.00037  -0.00037  -3.12153
   D65        3.13685  -0.00007   0.00000  -0.00010  -0.00010   3.13675
   D66        0.00187   0.00006   0.00000   0.00004   0.00004   0.00191
   D67        0.02498   0.00017   0.00000   0.00075   0.00075   0.02573
   D68       -3.13224   0.00017   0.00000   0.00017   0.00018  -3.13206
   D69       -3.12318   0.00004   0.00000   0.00061   0.00061  -3.12257
   D70        0.00278   0.00004   0.00000   0.00003   0.00003   0.00282
   D71        1.24782   0.00155   0.00000  -0.01962  -0.01948   1.22833
   D72       -1.19317  -0.00495   0.00000   0.01700   0.01674  -1.17643
   D73       -3.01683  -0.00314   0.00000  -0.01616  -0.01612  -3.03295
   D74       -1.20704   0.00238   0.00000   0.03405   0.03400  -1.17304
   D75        2.99116   0.00107   0.00000   0.03230   0.03227   3.02343
   D76        0.71858   0.00154   0.00000   0.03057   0.03051   0.74909
   D77        1.26315   0.00406   0.00000  -0.00732  -0.00733   1.25582
   D78       -0.82183   0.00275   0.00000  -0.00908  -0.00906  -0.83090
   D79       -3.09441   0.00322   0.00000  -0.01081  -0.01082  -3.10523
   D80       -2.92908   0.00119   0.00000  -0.00238  -0.00239  -2.93147
   D81        1.26912  -0.00012   0.00000  -0.00414  -0.00412   1.26500
   D82       -1.00346   0.00035   0.00000  -0.00587  -0.00588  -1.00934
   D83       -2.50696  -0.00069   0.00000  -0.03459  -0.03453  -2.54148
   D84       -0.34489  -0.00168   0.00000  -0.03548  -0.03543  -0.38033
   D85        1.81804  -0.00086   0.00000  -0.04252  -0.04247   1.77556
   D86        1.33558  -0.00278   0.00000   0.00738   0.00736   1.34294
   D87       -2.78554  -0.00377   0.00000   0.00649   0.00646  -2.77909
   D88       -0.62261  -0.00295   0.00000  -0.00055  -0.00058  -0.62320
   D89       -0.85418   0.00198   0.00000   0.01516   0.01515  -0.83903
   D90        1.30789   0.00099   0.00000   0.01427   0.01424   1.32213
   D91       -2.81237   0.00181   0.00000   0.00723   0.00720  -2.80517
   D92        0.32848   0.00214   0.00000   0.00176   0.00169   0.33017
   D93        2.48452   0.00534   0.00000   0.01048   0.01043   2.49495
   D94       -1.68464   0.00131   0.00000   0.00015   0.00009  -1.68455
   D95        1.97095  -0.00179   0.00000  -0.00905  -0.00903   1.96192
   D96       -1.08058  -0.00264   0.00000  -0.01331  -0.01330  -1.09387
   D97       -0.07161  -0.00039   0.00000  -0.01011  -0.01010  -0.08171
   D98       -3.12314  -0.00124   0.00000  -0.01437  -0.01437  -3.13751
   D99       -2.06947   0.00091   0.00000  -0.00164  -0.00166  -2.07113
   D100       1.16218   0.00006   0.00000  -0.00590  -0.00593   1.15626
   D101       1.31878  -0.00062   0.00000  -0.00704  -0.00703   1.31175
   D102      -2.87183  -0.00064   0.00000  -0.00633  -0.00633  -2.87815
   D103      -0.78766  -0.00061   0.00000  -0.00590  -0.00590  -0.79356
   D104      -2.83528  -0.00025   0.00000  -0.00420  -0.00420  -2.83948
   D105      -0.74271  -0.00027   0.00000  -0.00350  -0.00349  -0.74620
   D106       1.34146  -0.00024   0.00000  -0.00307  -0.00306   1.33839
   D107      -0.81521  -0.00010   0.00000  -0.00155  -0.00156  -0.81677
   D108       1.27737  -0.00012   0.00000  -0.00085  -0.00085   1.27652
   D109      -2.92165  -0.00009   0.00000  -0.00042  -0.00042  -2.92208
   D110      -3.03818  -0.00127   0.00000  -0.00396  -0.00393  -3.04210
   D111       0.08610  -0.00115   0.00000  -0.00368  -0.00366   0.08245
   D112       0.01264   0.00026   0.00000   0.00137   0.00136   0.01400
   D113       3.13692   0.00038   0.00000   0.00164   0.00163   3.13855
   D114       3.02480   0.00052   0.00000   0.00304   0.00307   3.02787
   D115      -0.08609   0.00016   0.00000  -0.00059  -0.00057  -0.08666
   D116      -0.02778   0.00005   0.00000  -0.00074  -0.00074  -0.02851
   D117      -3.13866  -0.00031   0.00000  -0.00437  -0.00438   3.14015
   D118      -0.00046  -0.00031   0.00000  -0.00096  -0.00095  -0.00141
   D119       3.14098  -0.00008   0.00000  -0.00029  -0.00029   3.14069
   D120      -3.12472  -0.00042   0.00000  -0.00123  -0.00122  -3.12594
   D121       0.01673  -0.00020   0.00000  -0.00057  -0.00056   0.01616
   D122       0.03063  -0.00028   0.00000  -0.00024  -0.00023   0.03040
   D123      -3.12339  -0.00018   0.00000  -0.00101  -0.00101  -3.12440
   D124       3.14135   0.00010   0.00000   0.00347   0.00348  -3.13835
   D125      -0.01267   0.00020   0.00000   0.00270   0.00271  -0.00996
   D126       0.00323   0.00005   0.00000  -0.00010  -0.00011   0.00312
   D127       3.13536   0.00016   0.00000   0.00061   0.00061   3.13597
   D128      -3.13821  -0.00017   0.00000  -0.00077  -0.00077  -3.13898
   D129      -0.00608  -0.00007   0.00000  -0.00006  -0.00006  -0.00614
   D130      -0.01830   0.00023   0.00000   0.00071   0.00070  -0.01760
   D131       3.13275   0.00013   0.00000  -0.00001  -0.00001   3.13274
   D132       3.13577   0.00013   0.00000   0.00148   0.00148   3.13725
   D133       0.00364   0.00002   0.00000   0.00076   0.00077   0.00440
         Item               Value     Threshold  Converged?
 Maximum Force            0.035305     0.000450     NO 
 RMS     Force            0.002927     0.000300     NO 
 Maximum Displacement     0.183422     0.001800     NO 
 RMS     Displacement     0.036023     0.001200     NO 
 Predicted change in Energy=-1.275848D-02
 GradGradGradGradGradGradGradGradGradGradGradGradGradGradGradGradGradGrad

                          Input orientation:                          
 ---------------------------------------------------------------------
 Center     Atomic      Atomic             Coordinates (Angstroms)
 Number     Number       Type             X           Y           Z
 ---------------------------------------------------------------------
      1          6           0       -4.461506   -1.342136    0.801599
      2          6           0       -5.094094   -2.305399    0.020960
      3          6           0       -4.604639   -2.613268   -1.247439
      4          6           0       -3.482179   -1.954423   -1.736552
      5          6           0       -2.827774   -1.009803   -0.944054
      6          6           0       -3.314299   -0.700024    0.330019
      7         16           0       -2.478074    0.464655    1.383780
      8          6           0       -2.016468    1.728049    0.219091
      9          6           0       -1.504794    1.408502   -1.042491
     10         16           0       -1.347593   -0.274286   -1.578698
     11          6           0       -1.055272    2.418596   -1.894138
     12          6           0       -1.099212    3.746226   -1.480202
     13          6           0       -1.629025    4.068601   -0.232489
     14          6           0       -2.100710    3.065026    0.609326
     15          1           0       -1.682612    5.104301    0.087256
     16          1           0       -2.521522    3.317980    1.577775
     17          1           0       -0.671699    2.163445   -2.877717
     18          1           0       -0.735081    4.527194   -2.139888
     19          1           0       -4.856086   -1.088626    1.780828
     20          1           0       -3.107429   -2.174563   -2.731540
     21          1           0       -5.978115   -2.806454    0.401938
     22          1           0       -5.103317   -3.355448   -1.862306
     23          6           0        0.879483   -1.200573    0.301796
     24          1           0       -0.117409   -0.993505    0.675511
     25          6           0        1.640154    0.043171   -0.127253
     26          1           0        1.096555    0.405507   -1.004076
     27          6           0        1.051891   -2.386416   -0.614873
     28          1           0        2.033901   -2.824377   -0.412512
     29          6           0       -0.044841   -3.438174   -0.501180
     30          1           0       -0.971521   -3.115640   -0.982729
     31          1           0        0.274339   -4.368357   -0.979292
     32          1           0       -0.268329   -3.657383    0.547092
     33          1           0        1.119039   -2.007215   -1.643035
     34          6           0        3.078750   -0.172097   -0.502599
     35          6           0        3.494138   -0.003632   -1.825686
     36          6           0        3.984960   -0.640943    0.450026
     37          6           0        4.803074   -0.318785   -2.194117
     38          1           0        2.791407    0.358581   -2.572160
     39          6           0        5.281549   -0.970505    0.079787
     40          1           0        3.664893   -0.770912    1.476888
     41          6           0        5.697968   -0.800568   -1.241354
     42          1           0        5.120516   -0.186763   -3.224045
     43          1           0        5.973972   -1.349484    0.825256
     44          1           0        6.715033   -1.051131   -1.527438
     45         35           0        1.387578    1.478507    1.171395
     46         17           0        1.447085   -1.932835    2.248832
 ---------------------------------------------------------------------
                    Distance matrix (angstroms):
                    1          2          3          4          5
     1  C    0.000000
     2  C    1.391920   0.000000
     3  C    2.415537   1.393982   0.000000
     4  C    2.788581   2.410457   1.390405   0.000000
     5  C    2.413883   2.783169   2.412549   1.395925   0.000000
     6  C    1.396702   2.416695   2.795327   2.423307   1.398547
     7  S    2.745437   4.046484   4.573751   4.073897   2.777612
     8  C    3.967816   5.077375   5.262734   4.419666   3.083335
     9  C    4.439461   5.273240   5.081897   3.962453   2.758290
    10  S    4.062335   4.551988   4.023545   2.721072   1.770506
    11  C    5.745653   6.503523   6.191597   5.003799   3.974713
    12  C    6.511763   7.405047   7.265354   6.183983   5.088732
    13  C    6.194220   7.259395   7.384564   6.478673   5.266262
    14  C    5.003339   6.176405   6.477674   5.710207   4.421067
    15  H    7.056138   8.157588   8.359457   7.509347   6.305336
    16  H    5.107119   6.376848   6.892091   6.301258   5.018278
    17  H    6.339487   6.923183   6.398657   5.114479   4.296186
    18  H    7.549014   8.387763   8.170443   7.051282   6.038850
    19  H    1.085749   2.152747   3.399729   3.874169   3.397830
    20  H    3.874213   3.397088   2.153289   1.085771   2.151738
    21  H    2.145708   1.085217   2.155041   3.395408   3.868372
    22  H    3.400255   2.156241   1.085160   2.146339   3.394603
    23  C    5.366191   6.081376   5.871237   4.873115   3.915646
    24  H    4.359888   5.188150   5.143599   4.250070   3.157425
    25  C    6.325511   7.133571   6.878148   5.728745   4.662434
    26  H    6.099734   6.835484   6.455683   5.202942   4.172177
    27  C    5.787440   6.179319   5.696309   4.690691   4.129797
    28  H    6.772106   7.159997   6.694168   5.739081   5.216426
    29  C    5.059401   5.201035   4.693520   3.942456   3.719925
    30  H    4.302225   4.319663   3.677227   2.867068   2.807440
    31  H    5.895575   5.837497   5.191980   4.529012   4.572114
    32  H    4.796652   5.039115   4.807712   4.294640   3.972902
    33  H    6.128706   6.439007   5.769253   4.602471   4.130464
    34  C    7.741148   8.462888   8.096207   6.909784   5.981944
    35  C    8.484485   9.081077   8.528468   7.244483   6.461906
    36  C    8.482810   9.240332   8.975114   7.890788   6.963682
    37  C    9.790505  10.334753   9.729641   8.457547   7.763375
    38  H    8.177984   8.717923   8.080116   6.738406   6.008194
    39  C    9.776821  10.461327  10.109249   9.003895   8.173794
    40  H    8.174391   9.010784   8.899517   7.925121   6.933452
    41  C   10.376987  10.969346  10.460862   9.265619   8.533489
    42  H   10.457334  10.925060  10.216337   8.907504   8.309697
    43  H   10.435507  11.138346  10.853581   9.815682   8.984240
    44  H   11.420338  11.976068  11.430382  10.239278   9.560711
    45  Br   6.504195   7.592992   7.648532   6.629910   5.332542
    46  Cl   6.111862   6.920206   7.022127   6.338881   5.414880
                    6          7          8          9         10
     6  C    0.000000
     7  S    1.779371   0.000000
     8  C    2.755397   1.779255   0.000000
     9  C    3.099028   2.779373   1.398395   0.000000
    10  S    2.773515   3.255810   2.772865   1.773134   0.000000
    11  C    4.447007   4.072715   2.422084   1.395587   2.727007
    12  C    5.287027   4.568629   2.793204   2.412684   4.029381
    13  C    5.088846   4.040005   2.414999   2.783463   4.555453
    14  C    3.965654   2.739364   1.395309   2.414060   4.062712
    15  H    6.034196   4.882627   3.395278   3.868705   5.640641
    16  H    4.281325   2.860243   2.151508   3.397887   4.924003
    17  H    5.047015   4.930440   3.404143   2.152218   2.843733
    18  H    6.330609   5.653184   3.878394   3.394551   4.872813
    19  H    2.152432   2.867973   4.293730   5.043603   4.925352
    20  H    3.404439   4.929241   5.012664   4.273135   2.834981
    21  H    3.396783   4.890241   6.024102   6.313702   5.637068
    22  H    3.880483   5.658812   6.301015   6.026332   4.866154
    23  C    4.223643   3.900880   4.119490   3.781423   3.058453
    24  H    3.228871   2.863672   3.349866   3.262821   2.666850
    25  C    5.030710   4.406890   4.040996   3.548589   3.336781
    26  H    4.738950   4.299225   3.596688   2.788278   2.601187
    27  C    4.774972   4.958213   5.199918   4.595748   3.338799
    28  H    5.802369   5.865349   6.126091   5.553062   4.392888
    29  C    4.344850   4.970490   5.576375   5.090653   3.587255
    30  H    3.612080   4.548470   5.098785   4.555854   2.927439
    31  H    5.296158   6.043004   6.621939   6.044949   4.444251
    32  H    4.251003   4.751233   5.671547   5.451496   4.138736
    33  H    5.025552   5.311400   5.220259   4.348824   3.015204
    34  C    6.468619   5.902726   5.485675   4.878386   4.556418
    35  C    7.175434   6.796123   6.127529   5.253270   4.855576
    36  C    7.300485   6.623071   6.456206   6.046920   5.717193
    37  C    8.509310   8.150475   7.517928   6.640705   6.181539
    38  H    6.842729   6.590003   5.725572   4.679697   4.303349
    39  C    8.603742   7.998239   7.782200   7.278299   6.868830
    40  H    7.073151   6.266685   6.332829   6.150023   5.891372
    41  C    9.148786   8.679850   8.248595   7.536532   7.073239
    42  H    9.167384   8.910386   8.152191   7.155332   6.674673
    43  H    9.324111   8.662571   8.584042   8.186996   7.780769
    44  H   10.205926   9.761456   9.328092   8.593633   8.100127
    45  Br   5.249911   4.002034   3.543541   3.643076   4.256343
    46  Cl   5.279437   4.680080   5.433058   5.541744   5.021056
                   11         12         13         14         15
    11  C    0.000000
    12  C    1.391358   0.000000
    13  C    2.410973   1.393347   0.000000
    14  C    2.788932   2.415193   1.392229   0.000000
    15  H    3.395952   2.154448   1.085256   2.146161   0.000000
    16  H    3.874657   3.399645   2.153378   1.085801   2.473127
    17  H    1.086120   2.154300   3.397547   3.874840   4.296701
    18  H    2.146881   1.085213   2.155833   3.400155   2.488179
    19  H    6.344460   6.937162   6.408148   5.120287   7.161806
    20  H    5.099970   6.376090   6.885349   6.295090   7.934580
    21  H    7.537075   8.383542   8.159870   7.039287   9.007243
    22  H    7.051756   8.161656   8.357243   7.506470   9.331096
    23  C    4.654438   5.617969   5.860228   5.212625   6.808949
    24  H    4.373227   5.298687   5.360444   4.517691   6.322905
    25  C    4.003729   4.800752   5.186781   4.864999   6.058203
    26  H    3.078165   4.025977   4.630593   4.460785   5.567175
    27  C    5.400444   6.556321   7.000055   6.415276   8.005081
    28  H    6.263144   7.357254   7.807854   7.268028   8.770756
    29  C    6.104348   7.327059   7.676816   6.910240   8.717937
    30  H    5.609407   6.881060   7.253171   6.481538   8.319732
    31  H    6.976212   8.245242   8.681173   7.963651   9.731311
    32  H    6.595180   7.720992   7.883531   6.967945   8.886998
    33  H    4.937457   6.168406   6.815940   6.416193   7.836887
    34  C    5.073284   5.810708   6.341894   6.208232   7.131540
    35  C    5.154514   5.939669   6.735590   6.829954   7.519911
    36  C    6.345064   6.987263   7.359516   7.127059   8.078416
    37  C    6.473288   7.202150   8.029261   8.183623   8.756634
    38  H    4.415916   5.273085   6.227241   6.432690   7.043521
    39  C    7.452361   8.086732   8.558396   8.429926   9.241366
    40  H    6.619422   7.200390   7.373495   6.979202   8.065049
    41  C    7.509687   8.181201   8.855024   8.898719   9.544927
    42  H    6.833514   7.562699   8.521375   8.798577   9.232693
    43  H    8.426376   9.017280   9.395746   9.205162  10.040879
    44  H    8.517695   9.169476   9.874809   9.961216  10.536461
    45  Br   4.030977   4.284582   4.216559   3.873127   4.873171
    46  Cl   6.508529   7.255416   7.185864   6.344560   7.999293
                   16         17         18         19         20
    16  H    0.000000
    17  H    4.960464   0.000000
    18  H    4.298207   2.477037   0.000000
    19  H    4.990951   7.055998   7.993255   0.000000
    20  H    7.005820   4.977195   7.133837   4.959690   0.000000
    21  H    7.130170   7.975844   9.366572   2.472089   4.296371
    22  H    7.939424   7.150418   9.016350   4.297910   2.476615
    23  C    5.797610   4.881812   6.432414   5.924257   5.103455
    24  H    5.018241   4.785290   6.227849   4.866810   4.684348
    25  C    5.563367   4.171963   5.458837   6.864610   5.851512
    26  H    5.314032   3.118910   4.651157   6.739589   5.226316
    27  C    7.079345   5.365861   7.301845   6.505984   4.671735
    28  H    7.902005   6.186750   8.043425   7.436094   5.677449
    29  C    7.490102   6.117109   8.161426   5.820310   3.993829
    30  H    7.095784   5.616904   7.733552   5.180336   2.916516
    31  H    8.569435   6.867565   9.027554   6.685518   4.395391
    32  H    7.402356   6.765653   8.626993   5.400752   4.583522
    33  H    7.210062   4.703784   6.810515   6.947572   4.367594
    34  C    6.918934   5.016155   6.269717   8.307568   6.873635
    35  C    7.668431   4.812192   6.205917   9.160262   7.008153
    36  C    7.699300   6.373613   7.462981   8.951846   7.923152
    37  C    9.005717   6.049951   7.359185  10.473405   8.143021
    38  H    7.362555   3.917142   5.477254   8.917794   6.421720
    39  C    9.029008   7.349125   8.446981  10.280036   8.929069
    40  H    7.416263   6.810218   7.778867   8.532315   8.096015
    41  C    9.616130   7.213578   8.400984  10.982013   9.035681
    42  H    9.682017   6.260445   7.595051  11.197978   8.478974
    43  H    9.722393   8.379596   9.398873  10.875262   9.787921
    44  H   10.679206   8.168266   9.327219  12.034817   9.959555
    45  Br   4.339340   4.594025   4.976421   6.778269   6.984476
    46  Cl   6.615982   6.895670   8.108926   6.376651   6.753232
                   21         22         23         24         25
    21  H    0.000000
    22  H    2.488667   0.000000
    23  C    7.043830   6.717195   0.000000
    24  H    6.140807   6.072773   1.084589   0.000000
    25  C    8.150978   7.748252   1.519738   2.192750   0.000000
    26  H    7.895856   7.302038   2.081326   2.500391   1.093437
    27  C    7.115569   6.354659   1.508717   2.229923   2.546904
    28  H    8.053326   7.302316   2.116520   3.027214   2.908478
    29  C    6.034769   5.239054   2.550686   2.714088   3.885716
    30  H    5.203738   4.231182   2.956975   2.825372   4.186976
    31  H    6.590942   5.543002   3.470193   3.779083   4.696062
    32  H    5.774669   5.410496   2.722785   2.671239   4.217955
    33  H    7.429017   6.370520   2.119062   2.816392   2.602544
    34  C    9.475486   8.884185   2.557653   3.504009   1.502259
    35  C   10.126288   9.227797   3.577047   4.503232   2.514780
    36  C   10.195814   9.762796   3.158979   4.123660   2.509857
    37  C   11.364948  10.366677   4.733043   5.735953   3.795655
    38  H    9.786073   8.753546   3.787616   4.564724   2.720741
    39  C   11.412911  10.830748   4.413661   5.431773   3.785520
    40  H    9.913958   9.731986   3.053516   3.872668   2.708426
    41  C   11.960556  11.116687   5.075344   6.126190   4.291733
    42  H   11.966209  10.789887   5.607649   6.579759   4.664323
    43  H   12.048002  11.573815   5.123476   6.103611   4.650671
    44  H   12.958382  12.045555   6.117358   7.179036   5.377026
    45  Br   8.556074   8.643042   2.862138   2.936278   1.952043
    46  Cl   7.701158   7.863399   2.156230   2.409424   3.096394
                   26         27         28         29         30
    26  H    0.000000
    27  C    2.819275   0.000000
    28  H    3.414780   1.094122   0.000000
    29  C    4.040987   1.523792   2.169280   0.000000
    30  H    4.083610   2.182036   3.072872   1.093002   0.000000
    31  H    4.844217   2.159972   2.408563   1.093484   1.766771
    32  H    4.558082   2.169908   2.629640   1.094017   1.768705
    33  H    2.495997   1.097916   1.737502   2.169353   2.456634
    34  C    2.124665   3.003992   2.852090   4.519301   5.029877
    35  C    2.567263   3.620538   3.476486   5.106345   5.507929
    36  C    3.398876   3.575413   3.052538   4.996858   5.722204
    37  C    3.959681   4.565137   4.137683   6.008236   6.529609
    38  H    2.309461   3.793665   3.920346   5.171906   5.362474
    39  C    4.536776   4.514129   3.771792   5.898927   6.695628
    40  H    3.759722   3.716597   3.232134   4.978872   5.748374
    41  C    4.762763   4.949083   4.267103   6.362757   7.064597
    42  H    4.633714   5.310364   4.938514   6.683306   7.121428
    43  H    5.496876   5.232215   4.385378   6.507547   7.391075
    44  H    5.827778   5.889562   5.128397   7.242035   7.977595
    45  Br   2.443092   4.270956   4.630476   5.387308   5.595694
    46  Cl   4.021458   2.926213   2.867395   3.471953   4.206147
                   31         32         33         34         35
    31  H    0.000000
    32  H    1.769130   0.000000
    33  H    2.594044   3.073191   0.000000
    34  C    5.069572   4.944897   2.916971   0.000000
    35  C    5.489473   5.756399   3.112684   1.396956   0.000000
    36  C    5.450255   5.215247   3.802776   1.395897   2.413698
    37  C    6.195504   6.661801   4.089817   2.419926   1.395842
    38  H    5.587200   5.934617   3.042545   2.155752   1.087315
    39  C    6.143224   6.183756   4.622702   2.414322   2.785768
    40  H    5.519990   4.966535   4.212332   2.149538   3.394830
    41  C    6.497196   6.852491   4.752256   2.793034   2.415246
    42  H    6.783073   7.436823   4.671773   3.402248   2.152684
    43  H    6.697448   6.661088   5.485932   3.395843   3.871483
    44  H    7.265466   7.737155   5.678258   3.878860   3.400054
    45  Br   6.328553   5.432232   4.488138   2.895999   3.951813
    46  Cl   4.210450   2.968608   3.906376   3.651424   4.951156
                   36         37         38         39         40
    36  C    0.000000
    37  C    2.786501   0.000000
    38  H    3.399592   2.156048   0.000000
    39  C    1.388103   2.413362   3.872996   0.000000
    40  H    1.083412   3.869904   4.293428   2.145997   0.000000
    41  C    2.412601   1.393092   3.400407   1.395600   3.394572
    42  H    3.872282   1.085795   2.479336   3.399337   4.955688
    43  H    2.144526   3.398523   4.958693   1.085725   2.468039
    44  H    3.395867   2.153226   4.298090   2.155122   4.290437
    45  Br   3.429116   5.120794   4.152008   4.727819   3.215490
    46  Cl   3.368307   5.797207   5.504521   4.509318   2.620044
                   41         42         43         44         45
    41  C    0.000000
    42  H    2.154360   0.000000
    43  H    2.156007   4.298505   0.000000
    44  H    1.085839   2.483565   2.484623   0.000000
    45  Br   5.440129   6.002319   5.399292   6.485718   0.000000
    46  Cl   5.615464   6.818742   4.781168   6.541322   3.577942
                   46
    46  Cl   0.000000
 Stoichiometry    C22H20BrClS2
 Framework group  C1[X(C22H20BrClS2)]
 Deg. of freedom   132
 Full point group                 C1      NOp   1
 Largest Abelian subgroup         C1      NOp   1
 Largest concise Abelian subgroup C1      NOp   1
                         Standard orientation:                         
 ---------------------------------------------------------------------
 Center     Atomic      Atomic             Coordinates (Angstroms)
 Number     Number       Type             X           Y           Z
 ---------------------------------------------------------------------
      1          6           0        4.441376   -1.243501   -0.922493
      2          6           0        5.083453   -2.222910   -0.170204
      3          6           0        4.602741   -2.565764    1.092552
      4          6           0        3.479527   -1.925795    1.604463
      5          6           0        2.815667   -0.964840    0.839962
      6          6           0        3.293407   -0.619948   -0.428402
      7         16           0        2.445098    0.566668   -1.447458
      8          6           0        1.983260    1.797344   -0.248337
      9          6           0        1.480355    1.442869    1.007426
     10         16           0        1.335145   -0.253905    1.501264
     11          6           0        1.030206    2.428395    1.887067
     12          6           0        1.064739    3.766388    1.506990
     13          6           0        1.585845    4.123435    0.265064
     14          6           0        2.058176    3.144296   -0.604701
     15          1           0        1.632110    5.167244   -0.028372
     16          1           0        2.472216    3.424214   -1.568641
     17          1           0        0.653501    2.146099    2.865872
     18          1           0        0.700131    4.528238    2.188410
     19          1           0        4.829121   -0.962897   -1.897052
     20          1           0        3.111521   -2.173335    2.595521
     21          1           0        5.967997   -2.709213   -0.568683
     22          1           0        5.108804   -3.320663    1.685509
     23          6           0       -0.897418   -1.144048   -0.390149
     24          1           0        0.096250   -0.922035   -0.763870
     25          6           0       -1.662315    0.084139    0.074709
     26          1           0       -1.115772    0.426932    0.957539
     27          6           0       -1.058365   -2.353850    0.496814
     28          1           0       -2.039136   -2.791877    0.288669
     29          6           0        0.043319   -3.396329    0.350285
     30          1           0        0.970938   -3.081126    0.834872
     31          1           0       -0.268210   -4.340160    0.806180
     32          1           0        0.262117   -3.587456   -0.704453
     33          1           0       -1.121794   -2.001414    1.534689
     34          6           0       -3.097622   -0.148534    0.452256
     35          6           0       -3.506508   -0.016208    1.781462
     36          6           0       -4.006621   -0.597853   -0.507100
     37          6           0       -4.811663   -0.347844    2.148835
     38          1           0       -2.801564    0.330665    2.533117
     39          6           0       -5.299342   -0.943871   -0.138355
     40          1           0       -3.691604   -0.699788   -1.538678
     41          6           0       -5.709277   -0.810029    1.188950
     42          1           0       -5.124049   -0.243920    3.183517
     43          1           0       -5.993883   -1.307473   -0.889490
     44          1           0       -6.723376   -1.073393    1.474066
     45         35           0       -1.424670    1.553548   -1.188158
     46         17           0       -1.471965   -1.829429   -2.352157
 ---------------------------------------------------------------------
 Rotational constants (GHZ):           0.2168507           0.1155544           0.0980951
 Standard basis: 6-31+G(d,p) (6D, 7F)
 There are   621 symmetry adapted cartesian basis functions of A   symmetry.
 There are   621 symmetry adapted basis functions of A   symmetry.
   621 basis functions,  1099 primitive gaussians,   621 cartesian basis functions
   118 alpha electrons      118 beta electrons
       nuclear repulsion energy      3458.3560303473 Hartrees.
 NAtoms=   46 NActive=   46 NUniq=   46 SFac= 1.00D+00 NAtFMM=   60 NAOKFM=F Big=F
 Integral buffers will be    131072 words long.
 Raffenetti 2 integral format.
 Two-electron integral symmetry is turned on.
 Nuclear repulsion after empirical dispersion term =     3458.3137149841 Hartrees.
 ------------------------------------------------------------------------------
 Polarizable Continuum Model (PCM)
 =================================
 Model                : PCM.
 Atomic radii         : SMD-Coulomb.
 Polarization charges : Total charges.
 Charge compensation  : None.
 Solution method      : Matrix inversion.
 Cavity type          : VdW (van der Waals Surface) (Alpha=1.000).
 Cavity algorithm     : GePol (No added spheres)
                        Default sphere list used, NSphG=   46.
                        Lebedev-Laikov grids with approx.  5.0 points / Ang**2.
                        Smoothing algorithm: York/Karplus (Gamma=1.0000).
                        Polarization charges: spherical gaussians, with
                                              point-specific exponents (IZeta= 3).
                        Self-potential: point-specific (ISelfS= 7).
                        Self-field    : sphere-specific E.n sum rule (ISelfD= 2).
 1st derivatives      : Analytical E(r).r(x)/FMM algorithm (CHGder, D1EAlg=3).
                        Cavity 1st derivative terms included.
 Solvent              : Dichloromethane, Eps=   8.930000 Eps(inf)=   2.028346
 ------------------------------------------------------------------------------
 ------------------------------------------------------------------------------
 Atomic radii for non-electrostatic terms: SMD-CDS.
 ------------------------------------------------------------------------------
 Nuclear repulsion after PCM non-electrostatic terms =     3458.2968206693 Hartrees.
 One-electron integrals computed using PRISM.
 NBasis=   621 RedAO= T EigKep=  1.35D-06  NBF=   621
 NBsUse=   619 1.00D-06 EigRej=  9.49D-07 NBFU=   619
 Initial guess from the checkpoint file:  "/home/ansgus3642/gaussian/scratch/Gau-19020.chk"
 B after Tr=     0.000000    0.000000    0.000000
         Rot=    0.999975   -0.006350   -0.001286   -0.002721 Ang=  -0.81 deg.
 ExpMin= 3.50D-02 ExpMax= 5.74D+05 ExpMxC= 5.74D+03 IAcc=3 IRadAn=         5 AccDes= 0.00D+00
 Harris functional with IExCor= 4639 and IRadAn=       5 diagonalized for initial guess.
 HarFok:  IExCor= 4639 AccDes= 0.00D+00 IRadAn=         5 IDoV= 1 UseB2=F ITyADJ=14
 ICtDFT=  3500011 ScaDFX=  1.000000  1.000000  1.000000  1.000000
 FoFCou: FMM=F IPFlag=           0 FMFlag=      100000 FMFlg1=           0
         NFxFlg=           0 DoJE=T BraDBF=F KetDBF=T FulRan=T
         wScrn=  0.000000 ICntrl=       500 IOpCl=  0 I1Cent=   200000004 NGrid=           0
         NMat0=    1 NMatS0=      1 NMatT0=    0 NMatD0=    1 NMtDS0=    0 NMtDT0=    0
 Petite list used in FoFCou.
 Requested convergence on RMS density matrix=1.00D-08 within 128 cycles.
 Requested convergence on MAX density matrix=1.00D-06.
 Requested convergence on             energy=1.00D-06.
 No special actions if energy rises.
 Inv3:  Mode=1 IEnd=    35459532.
 Iteration    1 A*A^-1 deviation from unit magnitude is 3.11D-15 for   1317.
 Iteration    1 A*A^-1 deviation from orthogonality  is 2.11D-15 for   2235    636.
 Iteration    1 A^-1*A deviation from unit magnitude is 3.33D-15 for   1317.
 Iteration    1 A^-1*A deviation from orthogonality  is 2.28D-15 for   2070   1728.
 Error on total polarization charges =  0.05199
 SCF Done:  E(RwB97XD) =  -4678.47568828     A.U. after   19 cycles
            NFock= 19  Conv=0.17D-08     -V/T= 2.0062
 SMD-CDS (non-electrostatic) energy       (kcal/mol) =     -10.60
 (included in total energy above)
 D1PCM: PCM CHGder 1st derivatives, ID1Alg=3 FixD1E=F DoIter=F DoCFld=F I1PDM=0.
 Calling FoFJK, ICntrl=      2127 FMM=F ISym2X=0 I1Cent= 0 IOpClX= 0 NMat=1 NMatS=1 NMatT=0.
 ***** Axes restored to original set *****
 -------------------------------------------------------------------
 Center     Atomic                   Forces (Hartrees/Bohr)
 Number     Number              X              Y              Z
 -------------------------------------------------------------------
      1        6          -0.000248361   -0.000059380    0.000077861
      2        6          -0.000331280   -0.000367746    0.000456453
      3        6          -0.000496612   -0.000485855    0.000393397
      4        6          -0.001137356   -0.000009208   -0.000074286
      5        6          -0.001087757    0.000369971   -0.000818084
      6        6          -0.000600544    0.000211732   -0.000436470
      7       16           0.000205258   -0.000524590   -0.000982161
      8        6          -0.000102787    0.000166776   -0.000182714
      9        6          -0.001167836    0.000347628   -0.000641140
     10       16          -0.006706610    0.002777383   -0.006749373
     11        6          -0.000678676    0.000587857   -0.000165671
     12        6           0.000131526    0.000380226    0.000281119
     13        6           0.000162434    0.000281578    0.000362067
     14        6          -0.000003226    0.000085331    0.000081419
     15        1           0.000043679    0.000021711    0.000048541
     16        1           0.000037170    0.000007080   -0.000015189
     17        1          -0.000084299    0.000124911    0.000015655
     18        1           0.000059024    0.000021798    0.000031921
     19        1           0.000010744    0.000033618    0.000019689
     20        1          -0.000133084    0.000012653   -0.000013524
     21        1           0.000006783   -0.000049575    0.000066372
     22        1          -0.000023991   -0.000068963    0.000056160
     23        6           0.009403050   -0.012239772    0.032046709
     24        1          -0.000029980    0.001251997   -0.005697699
     25        6           0.000549057   -0.003811237    0.002929915
     26        1           0.000466096   -0.001034425    0.001456447
     27        6           0.001958801   -0.000920815    0.001554558
     28        1           0.000232600   -0.000389607   -0.000197020
     29        6           0.000640566   -0.001040716    0.001388878
     30        1          -0.000052499    0.000411357    0.000576262
     31        1          -0.000275542    0.000038987   -0.000406995
     32        1           0.000205624   -0.000639244    0.000076611
     33        1          -0.001115539    0.000108167    0.000558505
     34        6           0.000385962   -0.000848313    0.001800558
     35        6          -0.000481364   -0.000579033    0.001233435
     36        6           0.002296543    0.000560590    0.000670122
     37        6          -0.000533296    0.000222956    0.000180721
     38        1          -0.000086554   -0.000075574    0.000164546
     39        6           0.001696803    0.000135347   -0.000245185
     40        1           0.000497552    0.000326209    0.000207672
     41        6           0.000465419    0.000055808   -0.000612249
     42        1          -0.000126526    0.000021243    0.000007685
     43        1           0.000191424    0.000011109   -0.000059360
     44        1           0.000016107   -0.000005013   -0.000123467
     45       35           0.001488284    0.001882581    0.002026299
     46       17          -0.005646786    0.012692464   -0.031348990
 -------------------------------------------------------------------
 Cartesian Forces:  Max     0.032046709 RMS     0.004381966

 GradGradGradGradGradGradGradGradGradGradGradGradGradGradGradGradGradGrad
 Berny optimization.
 Using GEDIIS/GDIIS optimizer.
 FormGI is forming the generalized inverse of G from B-inverse, IUseBI=4.
 Internal  Forces:  Max     0.034105596 RMS     0.002614147
 Search for a local minimum.
 Step number   2 out of a maximum of  276
 All quantities printed in internal units (Hartrees-Bohrs-Radians)
 Mixed Optimization -- RFO/linear search
 Update second derivatives using D2CorX and points    1    2
 DE= -1.25D-02 DEPred=-1.28D-02 R= 9.77D-01
 TightC=F SS=  1.41D+00  RLast= 3.17D-01 DXNew= 5.0454D-01 9.5188D-01
 Trust test= 9.77D-01 RLast= 3.17D-01 DXMaxT set to 5.05D-01
 ITU=  1  0
 Use linear search instead of GDIIS.
     Eigenvalues ---    0.00024   0.00053   0.00169   0.00239   0.00379
     Eigenvalues ---    0.00570   0.00742   0.00928   0.01088   0.01177
     Eigenvalues ---    0.01255   0.01502   0.01635   0.01698   0.01768
     Eigenvalues ---    0.01783   0.01790   0.01811   0.01853   0.01882
     Eigenvalues ---    0.02117   0.02161   0.02230   0.02308   0.02374
     Eigenvalues ---    0.02439   0.02463   0.02522   0.02561   0.02600
     Eigenvalues ---    0.02788   0.02794   0.02845   0.02854   0.02910
     Eigenvalues ---    0.02955   0.03143   0.03319   0.03580   0.03726
     Eigenvalues ---    0.04034   0.04084   0.04493   0.04581   0.04905
     Eigenvalues ---    0.05675   0.06665   0.06973   0.07799   0.10311
     Eigenvalues ---    0.10698   0.10956   0.10967   0.10986   0.11597
     Eigenvalues ---    0.11717   0.11739   0.12099   0.12256   0.12278
     Eigenvalues ---    0.12341   0.12418   0.12478   0.12504   0.12693
     Eigenvalues ---    0.12943   0.13795   0.15086   0.15764   0.16094
     Eigenvalues ---    0.16624   0.16947   0.17120   0.18011   0.18395
     Eigenvalues ---    0.18817   0.19312   0.19363   0.19427   0.19479
     Eigenvalues ---    0.19752   0.20211   0.20411   0.22001   0.22417
     Eigenvalues ---    0.23427   0.23837   0.25357   0.25448   0.26875
     Eigenvalues ---    0.28501   0.29069   0.29543   0.30086   0.31634
     Eigenvalues ---    0.32873   0.33349   0.34021   0.34500   0.34583
     Eigenvalues ---    0.34914   0.35474   0.36290   0.36540   0.36552
     Eigenvalues ---    0.36579   0.36590   0.36600   0.36704   0.36708
     Eigenvalues ---    0.36757   0.36769   0.36905   0.36912   0.36947
     Eigenvalues ---    0.37849   0.39002   0.41289   0.42178   0.42773
     Eigenvalues ---    0.42862   0.43628   0.47057   0.47789   0.48340
     Eigenvalues ---    0.48428   0.48511   0.49056   0.51693   0.51941
     Eigenvalues ---    0.52396   0.92376
 RFO step:  Lambda=-3.80972865D-02 EMin= 2.38910188D-04
 Skip linear search -- no minimum in search direction.
 Maximum step size (   0.505) exceeded in Quadratic search.
    -- Step size scaled by   0.547
 Iteration  1 RMS(Cart)=  0.06728453 RMS(Int)=  0.01671823
 Iteration  2 RMS(Cart)=  0.01210092 RMS(Int)=  0.00452659
 Iteration  3 RMS(Cart)=  0.00447150 RMS(Int)=  0.00015882
 Iteration  4 RMS(Cart)=  0.00000064 RMS(Int)=  0.00015882
 Variable       Old X    -DE/DX   Delta X   Delta X   Delta X     New X
                                 (Linear)    (Quad)   (Total)
    R1        2.63035  -0.00030   0.00000  -0.00019  -0.00018   2.63016
    R2        2.63938   0.00050   0.00000   0.00046   0.00046   2.63985
    R3        2.05177   0.00002   0.00000   0.00014   0.00014   2.05191
    R4        2.63424  -0.00007   0.00000   0.00002   0.00002   2.63426
    R5        2.05076   0.00004   0.00000   0.00006   0.00006   2.05082
    R6        2.62748   0.00122   0.00000   0.00203   0.00203   2.62951
    R7        2.05065   0.00003   0.00000   0.00014   0.00014   2.05079
    R8        2.63792   0.00145   0.00000   0.00195   0.00194   2.63986
    R9        2.05181  -0.00004   0.00000   0.00000   0.00000   2.05181
   R10        2.64287  -0.00002   0.00000   0.00028   0.00028   2.64315
   R11        3.34577   0.00347   0.00000   0.00800   0.00798   3.35375
   R12        3.36252  -0.00066   0.00000  -0.00185  -0.00183   3.36070
   R13        3.36230  -0.00053   0.00000  -0.00158  -0.00156   3.36074
   R14        2.64258  -0.00003   0.00000  -0.00012  -0.00012   2.64246
   R15        2.63675   0.00024   0.00000   0.00061   0.00061   2.63736
   R16        3.35074   0.00207   0.00000   0.00602   0.00600   3.35673
   R17        2.63728   0.00084   0.00000   0.00106   0.00106   2.63833
   R18        5.03962   0.00830   0.00000   0.09762   0.09757   5.13718
   R19        4.91553   0.00574   0.00000   0.05061   0.05064   4.96617
   R20        2.62929   0.00075   0.00000   0.00096   0.00096   2.63025
   R21        2.05247  -0.00008   0.00000  -0.00018  -0.00018   2.05229
   R22        2.63304  -0.00006   0.00000   0.00025   0.00026   2.63330
   R23        2.05076   0.00001   0.00000   0.00012   0.00012   2.05087
   R24        2.63093  -0.00030   0.00000  -0.00079  -0.00079   2.63014
   R25        2.05084   0.00003   0.00000   0.00009   0.00009   2.05093
   R26        2.05187  -0.00002   0.00000  -0.00001  -0.00001   2.05186
   R27        2.04958   0.00269   0.00000   0.00593   0.00606   2.05564
   R28        2.87189  -0.00304   0.00000   0.00223   0.00214   2.87403
   R29        2.85106  -0.00004   0.00000   0.01826   0.01826   2.86932
   R30        4.07468  -0.03411   0.00000  -0.47074  -0.47074   3.60395
   R31        2.06630   0.00363   0.00000   0.00458   0.00461   2.07091
   R32        2.83886   0.00336   0.00000   0.00457   0.00457   2.84343
   R33        3.68883   0.00254   0.00000   0.01185   0.01185   3.70068
   R34        2.06759   0.00033   0.00000  -0.00128  -0.00128   2.06631
   R35        2.87955   0.00059   0.00000   0.00290   0.00290   2.88245
   R36        2.07476  -0.00055   0.00000  -0.00191  -0.00191   2.07285
   R37        2.06548  -0.00009   0.00000   0.00154   0.00154   2.06702
   R38        2.06639   0.00007   0.00000   0.00061   0.00061   2.06699
   R39        2.06739   0.00015   0.00000   0.00053   0.00053   2.06792
   R40        2.63986  -0.00132   0.00000   0.00002   0.00002   2.63989
   R41        2.63786   0.00331   0.00000   0.00429   0.00429   2.64215
   R42        2.63776  -0.00058   0.00000  -0.00133  -0.00133   2.63643
   R43        2.05473  -0.00008   0.00000  -0.00020  -0.00020   2.05453
   R44        2.62313   0.00230   0.00000   0.00376   0.00376   2.62689
   R45        2.04735   0.00001   0.00000  -0.00128  -0.00128   2.04608
   R46        2.63256  -0.00045   0.00000  -0.00087  -0.00087   2.63169
   R47        2.05186  -0.00004   0.00000   0.00001   0.00001   2.05187
   R48        2.63730   0.00026   0.00000   0.00020   0.00019   2.63749
   R49        2.05172   0.00008   0.00000   0.00018   0.00018   2.05191
   R50        2.05194   0.00005   0.00000   0.00008   0.00008   2.05202
    A1        2.09680   0.00033   0.00000   0.00039   0.00039   2.09719
    A2        2.09698  -0.00013   0.00000   0.00036   0.00036   2.09734
    A3        2.08940  -0.00020   0.00000  -0.00076  -0.00076   2.08864
    A4        2.09853  -0.00054   0.00000  -0.00218  -0.00218   2.09635
    A5        2.08616   0.00024   0.00000   0.00117   0.00117   2.08733
    A6        2.09843   0.00030   0.00000   0.00101   0.00101   2.09944
    A7        2.09311   0.00023   0.00000   0.00118   0.00118   2.09429
    A8        2.10049  -0.00018   0.00000  -0.00039  -0.00039   2.10010
    A9        2.08949  -0.00005   0.00000  -0.00078  -0.00078   2.08871
   A10        2.09370   0.00052   0.00000   0.00183   0.00182   2.09552
   A11        2.10009  -0.00035   0.00000  -0.00136  -0.00136   2.09873
   A12        2.08938  -0.00017   0.00000  -0.00047  -0.00047   2.08891
   A13        2.09902  -0.00166   0.00000  -0.00495  -0.00493   2.09409
   A14        2.05957   0.00218   0.00000   0.00703   0.00707   2.06663
   A15        2.12394  -0.00054   0.00000  -0.00221  -0.00227   2.12168
   A16        2.08460   0.00111   0.00000   0.00370   0.00369   2.08829
   A17        2.07941  -0.00088   0.00000  -0.00192  -0.00191   2.07750
   A18        2.11881  -0.00024   0.00000  -0.00190  -0.00191   2.11690
   A19        1.77117   0.00071   0.00000   0.00129   0.00132   1.77250
   A20        2.12142   0.00003   0.00000  -0.00103  -0.00104   2.12039
   A21        2.07333  -0.00077   0.00000  -0.00220  -0.00219   2.07114
   A22        2.08675   0.00074   0.00000   0.00321   0.00320   2.08995
   A23        2.12014  -0.00055   0.00000  -0.00251  -0.00258   2.11756
   A24        2.09787  -0.00107   0.00000  -0.00405  -0.00403   2.09384
   A25        2.06440   0.00160   0.00000   0.00640   0.00644   2.07084
   A26        1.78415  -0.00060   0.00000  -0.00290  -0.00282   1.78134
   A27        1.54141   0.00301   0.00000   0.02249   0.02246   1.56387
   A28        2.52341  -0.00084   0.00000  -0.01219  -0.01222   2.51119
   A29        1.61204  -0.00035   0.00000  -0.01447  -0.01427   1.59777
   A30        1.33715   0.00082   0.00000   0.00501   0.00489   1.34204
   A31        0.98881  -0.00385   0.00000  -0.03572  -0.03567   0.95314
   A32        2.09313   0.00029   0.00000   0.00146   0.00145   2.09458
   A33        2.09019  -0.00004   0.00000  -0.00013  -0.00013   2.09006
   A34        2.09987  -0.00026   0.00000  -0.00133  -0.00133   2.09854
   A35        2.09346   0.00019   0.00000   0.00114   0.00114   2.09460
   A36        2.08890  -0.00006   0.00000  -0.00070  -0.00070   2.08821
   A37        2.10068  -0.00013   0.00000  -0.00043  -0.00043   2.10025
   A38        2.09844  -0.00038   0.00000  -0.00183  -0.00182   2.09662
   A39        2.09834   0.00022   0.00000   0.00097   0.00097   2.09930
   A40        2.08639   0.00016   0.00000   0.00086   0.00086   2.08724
   A41        2.09572   0.00022   0.00000   0.00003   0.00003   2.09574
   A42        2.08987  -0.00010   0.00000  -0.00029  -0.00029   2.08958
   A43        2.09749  -0.00012   0.00000   0.00024   0.00024   2.09773
   A44        1.98350  -0.00271   0.00000  -0.02520  -0.02637   1.95713
   A45        2.05381  -0.00271   0.00000  -0.03072  -0.03154   2.02227
   A46        1.56645   0.00527   0.00000   0.07844   0.07901   1.64545
   A47        1.99822   0.00562   0.00000   0.00034  -0.00094   1.99728
   A48        1.98351  -0.00432   0.00000  -0.02097  -0.02066   1.96285
   A49        1.82516  -0.00200   0.00000   0.01877   0.01934   1.84449
   A50        1.75608   0.00474   0.00000   0.06040   0.06074   1.81681
   A51        1.82218  -0.00259   0.00000  -0.00419  -0.00417   1.81802
   A52        2.01815   0.00295   0.00000   0.01575   0.01590   2.03405
   A53        1.92749   0.00164   0.00000   0.00652   0.00640   1.93389
   A54        1.89991   0.00095   0.00000  -0.00053  -0.00069   1.89922
   A55        1.79825  -0.00016   0.00000  -0.00677  -0.00672   1.79153
   A56        1.97740  -0.00313   0.00000  -0.01299  -0.01306   1.96434
   A57        2.16238   0.00504   0.00000   0.05253   0.05278   2.21516
   A58        1.88054   0.00113   0.00000   0.01153   0.01152   1.89206
   A59        1.99866  -0.00056   0.00000  -0.01151  -0.01153   1.98713
   A60        1.88021  -0.00061   0.00000   0.00116   0.00107   1.88128
   A61        1.93468  -0.00095   0.00000  -0.00206  -0.00201   1.93267
   A62        1.83026   0.00018   0.00000   0.00688   0.00684   1.83710
   A63        1.93080   0.00088   0.00000  -0.00401  -0.00405   1.92676
   A64        1.95375  -0.00037   0.00000  -0.00444  -0.00444   1.94932
   A65        1.92244   0.00018   0.00000   0.00310   0.00310   1.92554
   A66        1.93566   0.00039   0.00000   0.00336   0.00336   1.93902
   A67        1.88164   0.00009   0.00000   0.00154   0.00155   1.88318
   A68        1.88397  -0.00006   0.00000  -0.00124  -0.00124   1.88273
   A69        1.88403  -0.00024   0.00000  -0.00240  -0.00241   1.88162
   A70        2.09915  -0.00670   0.00000  -0.02194  -0.02196   2.07719
   A71        2.09359   0.00840   0.00000   0.02962   0.02962   2.12321
   A72        2.08728  -0.00164   0.00000  -0.00710  -0.00710   2.08018
   A73        2.09625   0.00179   0.00000   0.00698   0.00699   2.10323
   A74        2.09234  -0.00108   0.00000  -0.00323  -0.00323   2.08911
   A75        2.09447  -0.00071   0.00000  -0.00374  -0.00375   2.09072
   A76        2.09915  -0.00026   0.00000   0.00083   0.00083   2.09998
   A77        2.08901   0.00054   0.00000   0.00324   0.00323   2.09224
   A78        2.09471  -0.00027   0.00000  -0.00390  -0.00391   2.09079
   A79        2.09433   0.00047   0.00000  -0.00054  -0.00054   2.09379
   A80        2.09102  -0.00036   0.00000  -0.00044  -0.00044   2.09057
   A81        2.09783  -0.00011   0.00000   0.00099   0.00099   2.09882
   A82        2.09704   0.00008   0.00000   0.00222   0.00221   2.09926
   A83        2.08914   0.00015   0.00000  -0.00092  -0.00092   2.08823
   A84        2.09692  -0.00023   0.00000  -0.00132  -0.00131   2.09561
   A85        2.09194  -0.00044   0.00000  -0.00239  -0.00240   2.08954
   A86        2.09590   0.00010   0.00000   0.00118   0.00118   2.09709
   A87        2.09531   0.00034   0.00000   0.00122   0.00123   2.09654
    D1       -0.02529  -0.00011   0.00000  -0.00063  -0.00063  -0.02592
    D2        3.12915  -0.00008   0.00000  -0.00106  -0.00106   3.12809
    D3        3.11926  -0.00001   0.00000   0.00088   0.00087   3.12013
    D4       -0.00949   0.00003   0.00000   0.00045   0.00044  -0.00904
    D5        0.02720  -0.00005   0.00000   0.00021   0.00020   0.02740
    D6       -3.08608   0.00029   0.00000   0.00527   0.00526  -3.08081
    D7       -3.11734  -0.00016   0.00000  -0.00129  -0.00129  -3.11863
    D8        0.05257   0.00019   0.00000   0.00377   0.00377   0.05634
    D9       -0.00227   0.00010   0.00000   0.00021   0.00022  -0.00205
   D10       -3.12886   0.00003   0.00000  -0.00020  -0.00020  -3.12906
   D11        3.12638   0.00007   0.00000   0.00065   0.00065   3.12703
   D12       -0.00020   0.00000   0.00000   0.00023   0.00023   0.00003
   D13        0.02762   0.00011   0.00000   0.00075   0.00076   0.02838
   D14       -3.11975  -0.00012   0.00000  -0.00067  -0.00068  -3.12043
   D15       -3.12888   0.00018   0.00000   0.00117   0.00117  -3.12771
   D16        0.00693  -0.00006   0.00000  -0.00026  -0.00026   0.00667
   D17       -0.02558  -0.00027   0.00000  -0.00118  -0.00118  -0.02677
   D18        3.07773  -0.00055   0.00000  -0.00482  -0.00483   3.07290
   D19        3.12175  -0.00004   0.00000   0.00024   0.00024   3.12200
   D20       -0.05812  -0.00031   0.00000  -0.00340  -0.00340  -0.06152
   D21       -0.00184   0.00026   0.00000   0.00073   0.00074  -0.00110
   D22        3.11078  -0.00010   0.00000  -0.00445  -0.00444   3.10634
   D23       -3.10371   0.00048   0.00000   0.00431   0.00430  -3.09941
   D24        0.00891   0.00012   0.00000  -0.00087  -0.00088   0.00803
   D25        2.46521  -0.00040   0.00000  -0.00179  -0.00177   2.46344
   D26       -2.21134  -0.00010   0.00000  -0.01168  -0.01151  -2.22285
   D27       -2.35148   0.00013   0.00000   0.00197   0.00183  -2.34965
   D28       -0.71524  -0.00070   0.00000  -0.00554  -0.00554  -0.72078
   D29        0.89140  -0.00040   0.00000  -0.01544  -0.01527   0.87612
   D30        0.75126  -0.00017   0.00000  -0.00178  -0.00194   0.74932
   D31       -2.45801   0.00046   0.00000   0.00128   0.00130  -2.45672
   D32        0.71247   0.00079   0.00000   0.00636   0.00635   0.71882
   D33       -0.74125  -0.00073   0.00000  -0.00321  -0.00320  -0.74445
   D34        2.46301  -0.00071   0.00000  -0.00294  -0.00294   2.46007
   D35        0.04353  -0.00066   0.00000  -0.00583  -0.00582   0.03771
   D36       -3.05494  -0.00034   0.00000  -0.00152  -0.00153  -3.05647
   D37        3.12198  -0.00073   0.00000  -0.00629  -0.00627   3.11571
   D38        0.02352  -0.00041   0.00000  -0.00197  -0.00198   0.02154
   D39        3.03626   0.00006   0.00000  -0.00078  -0.00077   3.03549
   D40       -0.08920   0.00009   0.00000   0.00048   0.00049  -0.08871
   D41       -0.04394   0.00010   0.00000  -0.00037  -0.00036  -0.04430
   D42        3.11378   0.00013   0.00000   0.00089   0.00089   3.11468
   D43        0.68612   0.00092   0.00000   0.00898   0.00897   0.69509
   D44       -0.86353  -0.00207   0.00000  -0.01082  -0.01086  -0.87439
   D45       -1.82131   0.00168   0.00000   0.02099   0.02102  -1.80029
   D46       -2.49780   0.00054   0.00000   0.00450   0.00449  -2.49331
   D47        2.23574  -0.00244   0.00000  -0.01530  -0.01534   2.22040
   D48        1.27796   0.00131   0.00000   0.01652   0.01654   1.29450
   D49        0.01528   0.00041   0.00000   0.00273   0.00273   0.01801
   D50       -3.12717   0.00006   0.00000  -0.00020  -0.00020  -3.12737
   D51       -3.08455   0.00077   0.00000   0.00711   0.00712  -3.07743
   D52        0.05619   0.00042   0.00000   0.00418   0.00418   0.06038
   D53        2.55465  -0.00014   0.00000  -0.00353  -0.00355   2.55110
   D54       -1.94534  -0.00062   0.00000  -0.00532  -0.00552  -1.95086
   D55       -0.68400  -0.00034   0.00000   0.00194   0.00194  -0.68206
   D56        0.26757  -0.00051   0.00000  -0.01918  -0.01927   0.24830
   D57        1.87929  -0.00025   0.00000  -0.01501  -0.01523   1.86406
   D58        0.09965  -0.00068   0.00000  -0.00687  -0.00710   0.09256
   D59       -0.03371  -0.00013   0.00000  -0.00119  -0.00119  -0.03490
   D60        3.12590  -0.00024   0.00000  -0.00216  -0.00217   3.12374
   D61        3.10874   0.00022   0.00000   0.00176   0.00176   3.11050
   D62       -0.01483   0.00011   0.00000   0.00078   0.00078  -0.01405
   D63        0.01330  -0.00016   0.00000  -0.00115  -0.00115   0.01215
   D64       -3.12153  -0.00006   0.00000  -0.00071  -0.00071  -3.12225
   D65        3.13675  -0.00005   0.00000  -0.00017  -0.00017   3.13658
   D66        0.00191   0.00005   0.00000   0.00027   0.00027   0.00218
   D67        0.02573   0.00016   0.00000   0.00184   0.00184   0.02757
   D68       -3.13206   0.00013   0.00000   0.00057   0.00057  -3.13149
   D69       -3.12257   0.00006   0.00000   0.00141   0.00141  -3.12117
   D70        0.00282   0.00003   0.00000   0.00014   0.00014   0.00295
   D71        1.22833  -0.00006   0.00000  -0.03948  -0.03895   1.18938
   D72       -1.17643  -0.00268   0.00000   0.02956   0.02861  -1.14782
   D73       -3.03295  -0.00287   0.00000  -0.03000  -0.02992  -3.06287
   D74       -1.17304   0.00333   0.00000   0.06625   0.06602  -1.10702
   D75        3.02343   0.00228   0.00000   0.06089   0.06074   3.08416
   D76        0.74909   0.00255   0.00000   0.05913   0.05889   0.80799
   D77        1.25582   0.00239   0.00000  -0.01358  -0.01360   1.24222
   D78       -0.83090   0.00134   0.00000  -0.01894  -0.01888  -0.84978
   D79       -3.10523   0.00161   0.00000  -0.02071  -0.02073  -3.12596
   D80       -2.93147   0.00066   0.00000  -0.00449  -0.00453  -2.93600
   D81        1.26500  -0.00039   0.00000  -0.00985  -0.00981   1.25519
   D82       -1.00934  -0.00012   0.00000  -0.01161  -0.01165  -1.02099
   D83       -2.54148  -0.00215   0.00000  -0.06513  -0.06490  -2.60639
   D84       -0.38033  -0.00291   0.00000  -0.06694  -0.06676  -0.44709
   D85        1.77556  -0.00261   0.00000  -0.07916  -0.07897   1.69659
   D86        1.34294  -0.00136   0.00000   0.01503   0.01494   1.35788
   D87       -2.77909  -0.00212   0.00000   0.01322   0.01308  -2.76601
   D88       -0.62320  -0.00182   0.00000   0.00100   0.00087  -0.62233
   D89       -0.83903   0.00203   0.00000   0.02758   0.02754  -0.81149
   D90        1.32213   0.00127   0.00000   0.02577   0.02568   1.34781
   D91       -2.80517   0.00157   0.00000   0.01355   0.01347  -2.79170
   D92        0.33017   0.00157   0.00000   0.00263   0.00231   0.33248
   D93        2.49495   0.00406   0.00000   0.01859   0.01837   2.51331
   D94       -1.68455   0.00080   0.00000  -0.00029  -0.00053  -1.68509
   D95        1.96192  -0.00162   0.00000  -0.01788  -0.01780   1.94412
   D96       -1.09387  -0.00238   0.00000  -0.02536  -0.02529  -1.11916
   D97       -0.08171  -0.00085   0.00000  -0.02208  -0.02206  -0.10377
   D98       -3.13751  -0.00161   0.00000  -0.02955  -0.02954   3.11613
   D99       -2.07113   0.00052   0.00000  -0.00609  -0.00618  -2.07731
   D100       1.15626  -0.00023   0.00000  -0.01357  -0.01366   1.14259
   D101       1.31175  -0.00068   0.00000  -0.01332  -0.01331   1.29844
   D102      -2.87815  -0.00069   0.00000  -0.01219  -0.01218  -2.89033
   D103      -0.79356  -0.00063   0.00000  -0.01103  -0.01102  -0.80458
   D104      -2.83948  -0.00034   0.00000  -0.00814  -0.00813  -2.84761
   D105      -0.74620  -0.00034   0.00000  -0.00700  -0.00700  -0.75320
   D106       1.33839  -0.00029   0.00000  -0.00585  -0.00584   1.33256
   D107      -0.81677  -0.00016   0.00000  -0.00336  -0.00338  -0.82015
   D108       1.27652  -0.00016   0.00000  -0.00223  -0.00225   1.27426
   D109      -2.92208  -0.00010   0.00000  -0.00108  -0.00109  -2.92317
   D110      -3.04210  -0.00101   0.00000  -0.00673  -0.00663  -3.04873
   D111       0.08245  -0.00092   0.00000  -0.00612  -0.00603   0.07641
   D112       0.01400   0.00024   0.00000   0.00252   0.00251   0.01651
   D113       3.13855   0.00033   0.00000   0.00314   0.00310  -3.14153
   D114       3.02787   0.00049   0.00000   0.00532   0.00542   3.03329
   D115      -0.08666   0.00007   0.00000  -0.00172  -0.00166  -0.08832
   D116      -0.02851  -0.00001   0.00000  -0.00135  -0.00135  -0.02987
   D117       3.14015  -0.00042   0.00000  -0.00840  -0.00843   3.13172
   D118      -0.00141  -0.00025   0.00000  -0.00172  -0.00171  -0.00312
   D119       3.14069  -0.00007   0.00000  -0.00043  -0.00043   3.14026
   D120      -3.12594  -0.00034   0.00000  -0.00234  -0.00231  -3.12825
   D121       0.01616  -0.00016   0.00000  -0.00105  -0.00103   0.01513
   D122       0.03040  -0.00019   0.00000  -0.00049  -0.00047   0.02992
   D123      -3.12440  -0.00016   0.00000  -0.00180  -0.00180  -3.12619
   D124      -3.13835   0.00024   0.00000   0.00669   0.00671  -3.13164
   D125      -0.00996   0.00027   0.00000   0.00538   0.00539  -0.00457
   D126       0.00312   0.00002   0.00000  -0.00029  -0.00030   0.00283
   D127       3.13597   0.00013   0.00000   0.00117   0.00116   3.13713
   D128      -3.13898  -0.00016   0.00000  -0.00159  -0.00158  -3.14056
   D129      -0.00614  -0.00005   0.00000  -0.00012  -0.00012  -0.00625
   D130      -0.01760   0.00019   0.00000   0.00140   0.00139  -0.01621
   D131       3.13274   0.00008   0.00000  -0.00006  -0.00007   3.13266
   D132       3.13725   0.00016   0.00000   0.00271   0.00272   3.13997
   D133       0.00440   0.00005   0.00000   0.00125   0.00126   0.00566
         Item               Value     Threshold  Converged?
 Maximum Force            0.034106     0.000450     NO 
 RMS     Force            0.002614     0.000300     NO 
 Maximum Displacement     0.283920     0.001800     NO 
 RMS     Displacement     0.069577     0.001200     NO 
 Predicted change in Energy=-2.073814D-02
 GradGradGradGradGradGradGradGradGradGradGradGradGradGradGradGradGradGrad

                          Input orientation:                          
 ---------------------------------------------------------------------
 Center     Atomic      Atomic             Coordinates (Angstroms)
 Number     Number       Type             X           Y           Z
 ---------------------------------------------------------------------
      1          6           0       -4.513987   -1.333998    0.744280
      2          6           0       -5.157479   -2.281064   -0.047018
      3          6           0       -4.666271   -2.581995   -1.316416
      4          6           0       -3.532190   -1.933310   -1.795241
      5          6           0       -2.865224   -1.005215   -0.991951
      6          6           0       -3.355905   -0.703731    0.282681
      7         16           0       -2.505577    0.432040    1.354916
      8          6           0       -2.022793    1.706803    0.212677
      9          6           0       -1.509178    1.398997   -1.050961
     10         16           0       -1.364444   -0.282646   -1.604494
     11          6           0       -1.045352    2.419823   -1.882829
     12          6           0       -1.074333    3.741053   -1.446013
     13          6           0       -1.604662    4.050067   -0.194989
     14          6           0       -2.092976    3.037928    0.626149
     15          1           0       -1.645863    5.080727    0.142540
     16          1           0       -2.515007    3.278501    1.597213
     17          1           0       -0.659437    2.178113   -2.868776
     18          1           0       -0.696896    4.528074   -2.090964
     19          1           0       -4.907241   -1.084383    1.725126
     20          1           0       -3.157455   -2.150165   -2.790953
     21          1           0       -6.049396   -2.774244    0.325839
     22          1           0       -5.171961   -3.311365   -1.940940
     23          6           0        0.913937   -1.236027    0.373860
     24          1           0       -0.101068   -1.006952    0.691024
     25          6           0        1.664700    0.004495   -0.084949
     26          1           0        1.104565    0.347872   -0.962039
     27          6           0        1.066542   -2.437257   -0.542240
     28          1           0        2.044110   -2.890766   -0.356998
     29          6           0       -0.045147   -3.471110   -0.394199
     30          1           0       -0.977802   -3.130298   -0.852936
     31          1           0        0.242740   -4.410146   -0.875596
     32          1           0       -0.247487   -3.683733    0.659999
     33          1           0        1.110412   -2.068228   -1.574276
     34          6           0        3.105614   -0.186999   -0.473725
     35          6           0        3.470403   -0.043817   -1.814600
     36          6           0        4.068275   -0.593875    0.455042
     37          6           0        4.773653   -0.321994   -2.227601
     38          1           0        2.728526    0.272174   -2.543843
     39          6           0        5.362783   -0.886480    0.041539
     40          1           0        3.800041   -0.699589    1.498687
     41          6           0        5.722762   -0.742369   -1.299219
     42          1           0        5.044050   -0.207898   -3.272987
     43          1           0        6.097868   -1.215338    0.769902
     44          1           0        6.736926   -0.963702   -1.618004
     45         35           0        1.418407    1.475594    1.183991
     46         17           0        1.471507   -1.828949    2.098588
 ---------------------------------------------------------------------
                    Distance matrix (angstroms):
                    1          2          3          4          5
     1  C    0.000000
     2  C    1.391823   0.000000
     3  C    2.413951   1.393993   0.000000
     4  C    2.787879   2.412215   1.391477   0.000000
     5  C    2.416819   2.788391   2.415634   1.396953   0.000000
     6  C    1.396948   2.417096   2.793215   2.420888   1.398695
     7  S    2.743260   4.044619   4.570451   4.070909   2.775397
     8  C    3.966752   5.079053   5.264968   4.422717   3.084778
     9  C    4.440836   5.278338   5.087829   3.968727   2.760901
    10  S    4.067149   4.561417   4.033865   2.731337   1.774727
    11  C    5.746677   6.509849   6.200812   5.014160   3.979508
    12  C    6.510356   7.409127   7.273222   6.193659   5.093183
    13  C    6.191490   7.261379   7.390216   6.486676   5.270677
    14  C    4.998898   6.175436   6.479116   5.713814   4.422852
    15  H    7.052440   8.158636   8.364731   7.517308   6.309722
    16  H    5.098878   6.371414   6.889310   6.301299   5.017633
    17  H    6.344025   6.933899   6.412735   5.129228   4.303666
    18  H    7.548024   8.392787   8.179789   7.062282   6.043737
    19  H    1.085824   2.152943   3.398807   3.873555   3.399795
    20  H    3.873523   3.398000   2.153430   1.085769   2.152375
    21  H    2.146365   1.085249   2.155689   3.397422   3.873627
    22  H    3.399017   2.156077   1.085234   2.146885   3.397050
    23  C    5.441431   6.175058   5.983928   4.995923   4.025018
    24  H    4.425342   5.266438   5.229882   4.337309   3.236196
    25  C    6.376156   7.194953   6.948931   5.804124   4.728888
    26  H    6.108056   6.852866   6.481687   5.234263   4.194158
    27  C    5.832206   6.245645   5.786661   4.792943   4.208535
    28  H    6.829713   7.233997   6.785650   5.837841   5.297172
    29  C    5.082708   5.260484   4.795394   4.060446   3.793519
    30  H    4.275793   4.340554   3.757693   2.974158   2.845640
    31  H    5.891786   5.863608   5.256885   4.607663   4.611565
    32  H    4.871487   5.155131   4.964443   4.458863   4.093403
    33  H    6.127697   6.454787   5.805215   4.649815   4.156294
    34  C    7.801120   8.534981   8.176084   6.989739   6.048880
    35  C    8.483096   9.086802   8.537916   7.253059   6.460743
    36  C    8.618971   9.392189   9.131428   8.038963   7.094815
    37  C    9.803902  10.354723   9.749361   8.471735   7.768273
    38  H    8.114526   8.656919   8.020966   6.679905   5.943915
    39  C    9.911847  10.612664  10.261615   9.142765   8.293509
    40  H    8.372256   9.226454   9.118482   8.132259   7.121969
    41  C   10.455475  11.059622  10.550665   9.344438   8.597500
    42  H   10.428932  10.898445  10.186013   8.872017   8.270155
    43  H   10.612550  11.335165  11.049306   9.991669   9.137029
    44  H   11.502198  12.069810  11.521403  10.316312   9.622627
    45  Br   6.578788   7.672688   7.729125   6.708566   5.407276
    46  Cl   6.156725   6.982227   7.064110   6.341118   5.388618
                    6          7          8          9         10
     6  C    0.000000
     7  S    1.778404   0.000000
     8  C    2.755497   1.778430   0.000000
     9  C    3.100075   2.777780   1.398330   0.000000
    10  S    2.775727   3.251318   2.773704   1.776307   0.000000
    11  C    4.447997   4.070201   2.419697   1.396146   2.735439
    12  C    5.286781   4.565438   2.790878   2.414618   4.037255
    13  C    5.088576   4.037817   2.414935   2.787468   4.562543
    14  C    3.963959   2.737151   1.395629   2.416530   4.066046
    15  H    6.033559   4.880497   3.395638   3.872759   5.647750
    16  H    4.277063   2.856770   2.151616   3.399567   4.925087
    17  H    5.050509   4.929156   3.402384   2.152564   2.854956
    18  H    6.330584   5.650036   3.876123   3.395958   4.881116
    19  H    2.152251   2.864364   4.289319   5.041891   4.927531
    20  H    3.402761   4.927571   5.018511   4.282632   2.847842
    21  H    3.397614   4.888548   6.025456   6.318631   5.646505
    22  H    3.878441   5.655559   6.303755   6.032872   4.876836
    23  C    4.303859   3.929122   4.160602   3.852914   3.164465
    24  H    3.294337   2.879778   3.359510   3.287229   2.718481
    25  C    5.083622   4.432518   4.072350   3.598794   3.401056
    26  H    4.748789   4.290512   3.606525   2.818586   2.627985
    27  C    4.821167   4.959043   5.223707   4.648653   3.417664
    28  H    5.861099   5.888238   6.164566   5.613333   4.469539
    29  C    4.367800   4.934339   5.575855   5.127637   3.656729
    30  H    3.582350   4.460826   5.062122   4.564656   2.970430
    31  H    5.294277   5.997933   6.613171   6.070099   4.488941
    32  H    4.322620   4.745679   5.692950   5.509391   4.235908
    33  H    5.025747   5.282697   5.221210   4.376957   3.051906
    34  C    6.526132   5.934022   5.509827   4.913745   4.611855
    35  C    7.171649   6.781196   6.111442   5.240332   4.845299
    36  C    7.426993   6.714001   6.515594   6.111265   5.818332
    37  C    8.516863   8.148018   7.500843   6.619687   6.169768
    38  H    6.779523   6.528531   5.677287   4.632123   4.235871
    39  C    8.723937   8.085453   7.829504   7.323988   6.951951
    40  H    7.258530   6.407970   6.430392   6.252406   6.039493
    41  C    9.215536   8.725207   8.263044   7.546392   7.108659
    42  H    9.134981   8.878282   8.109020   7.103824   6.622557
    43  H    9.480135   8.779258   8.648383   8.247268   7.886303
    44  H   10.273530   9.808681   9.338932   8.596634   8.129958
    45  Br   5.325023   4.063973   3.583123   3.683970   4.314083
    46  Cl   5.278971   4.634902   5.316797   5.405902   4.913907
                   11         12         13         14         15
    11  C    0.000000
    12  C    1.391868   0.000000
    13  C    2.412328   1.393484   0.000000
    14  C    2.788286   2.413684   1.391812   0.000000
    15  H    3.397519   2.155196   1.085303   2.146349   0.000000
    16  H    3.874004   3.398635   2.153144   1.085795   2.473763
    17  H    1.086023   2.153875   3.398058   3.874121   4.297234
    18  H    2.146966   1.085275   2.155748   3.398863   2.488875
    19  H    6.341213   6.930522   6.399722   5.110899   7.151905
    20  H    5.115707   6.391769   6.898773   6.302857   7.948338
    21  H    7.543010   8.386882   8.160768   7.037385   9.006956
    22  H    7.062492   8.171420   8.364487   7.508903   9.338172
    23  C    4.721938   5.660077   5.883002   5.231813   6.819637
    24  H    4.388528   5.296954   5.349696   4.509209   6.304527
    25  C    4.050996   4.828733   5.202642   4.881342   6.064627
    26  H    3.124577   4.061466   4.651293   4.470236   5.584341
    27  C    5.463378   6.600883   7.024335   6.428479   8.021604
    28  H    6.330506   7.408891   7.843146   7.295990   8.798303
    29  C    6.157883   7.360763   7.683741   6.899442   8.716897
    30  H    5.645271   6.897574   7.237644   6.440366   8.298084
    31  H    7.022975   8.276599   8.686271   7.948875   9.730369
    32  H    6.660027   7.761856   7.898391   6.970488   8.890386
    33  H    4.988500   6.207842   6.834295   6.416884   7.851882
    34  C    5.100159   5.817809   6.341697   6.215723   7.120762
    35  C    5.144533   5.925852   6.718579   6.812165   7.501168
    36  C    6.379436   6.989422   7.360091   7.154039   8.059164
    37  C    6.441836   7.163670   7.995582   8.159875   8.718781
    38  H    4.392208   5.263087   6.210161   6.398838   7.033783
    39  C    7.463178   8.066184   8.542290   8.445773   9.205372
    40  H    6.681558   7.221501   7.391791   7.032639   8.056615
    41  C    7.493159   8.143901   8.824846   8.892887   9.501776
    42  H    6.776303   7.507774   8.474061   8.756472   9.186420
    43  H    8.442569   8.995363   9.380003   9.230431   9.999968
    44  H    8.490125   9.120311   9.835900   9.950700  10.483595
    45  Br   4.045623   4.273521   4.203385   3.883541   4.844725
    46  Cl   6.343369   7.076045   7.020408   6.209678   7.828648
                   16         17         18         19         20
    16  H    0.000000
    17  H    4.959743   0.000000
    18  H    4.297628   2.475624   0.000000
    19  H    4.977339   7.056320   7.986815   0.000000
    20  H    7.009932   4.998014   7.151448   4.959094   0.000000
    21  H    7.123483   7.986430   9.370914   2.473490   4.297347
    22  H    7.937522   7.166458   9.028040   4.297623   2.475710
    23  C    5.799587   4.964528   6.472634   5.977878   5.237167
    24  H    5.001338   4.809219   6.223422   4.916773   4.772065
    25  C    5.569446   4.227992   5.483065   6.903074   5.934492
    26  H    5.314100   3.177598   4.689758   6.738993   5.267821
    27  C    7.076344   5.449166   7.350108   6.531255   4.793880
    28  H    7.916081   6.269907   8.096848   7.477937   5.790415
    29  C    7.458095   6.197951   8.203093   5.816181   4.144368
    30  H    7.031282   5.687195   7.762879   5.125687   3.076923
    31  H    8.534356   6.942034   9.069278   6.659336   4.509704
    32  H    7.381918   6.854428   8.671997   5.440994   4.767475
    33  H    7.196493   4.779069   6.858901   6.932976   4.438661
    34  C    6.920250   5.050310   6.269487   8.357397   6.960575
    35  C    7.648751   4.806645   6.192330   9.154089   7.022711
    36  C    7.722658   6.409597   7.444687   9.078193   8.072775
    37  C    8.984282   6.014990   7.312232  10.484512   8.158557
    38  H    7.326731   3.900830   5.481907   8.852642   6.369738
    39  C    9.045814   7.357227   8.401468  10.408987   9.067214
    40  H    7.464230   6.873343   7.774091   8.718721   8.301322
    41  C    9.613405   7.192022   8.343647  11.057151   9.114024
    42  H    9.644334   6.195660   7.535588  11.170388   8.442124
    43  H    9.749904   8.391463   9.345595  11.047263   9.960653
    44  H   10.673901   8.132749   9.254459  12.115184  10.034056
    45  Br   4.346605   4.608241   4.951512   6.845446   7.062919
    46  Cl   6.498439   6.728459   7.916189   6.432905   6.740777
                   21         22         23         24         25
    21  H    0.000000
    22  H    2.489313   0.000000
    23  C    7.131369   6.833995   0.000000
    24  H    6.216051   6.160480   1.087797   0.000000
    25  C    8.209593   7.821737   1.520870   2.177865   0.000000
    26  H    7.911093   7.330965   2.080793   2.453918   1.095877
    27  C    7.176607   6.452856   1.518381   2.220366   2.555203
    28  H    8.123096   7.399828   2.132981   3.041199   2.932661
    29  C    6.087289   5.357439   2.550560   2.693123   3.885749
    30  H    5.218942   4.336762   2.944821   2.767865   4.171277
    31  H    6.611399   5.626834   3.476590   3.762211   4.704907
    32  H    5.882260   5.581576   2.724343   2.680962   4.220715
    33  H    7.441220   6.414674   2.127533   2.779492   2.611803
    34  C    9.547112   8.968425   2.573385   3.508814   1.504677
    35  C   10.132289   9.240308   3.570188   4.467794   2.500918
    36  C   10.350747   9.925092   3.220062   4.196396   2.535115
    37  C   11.387360  10.389117   4.743465   5.722800   3.789874
    38  H    9.724590   8.696145   3.752385   4.484097   2.692497
    39  C   11.570752  10.990502   4.474914   5.503636   3.806002
    40  H   10.133666   9.957371   3.143660   3.995678   2.750149
    41  C   12.056245  11.211893   5.115437   6.160200   4.301177
    42  H   11.941618  10.759775   5.604853   6.544014   4.650668
    43  H   12.254934  11.779263   5.199079   6.202939   4.676723
    44  H   13.059350  12.142380   6.160266   7.217454   5.386570
    45  Br   8.635139   8.724283   2.874663   2.952093   1.958315
    46  Cl   7.784613   7.915239   1.907126   2.264930   2.857739
                   26         27         28         29         30
    26  H    0.000000
    27  C    2.816845   0.000000
    28  H    3.426017   1.093447   0.000000
    29  C    4.028511   1.525327   2.168681   0.000000
    30  H    4.055345   2.180867   3.071691   1.093818   0.000000
    31  H    4.836212   2.163808   2.412964   1.093805   1.768685
    32  H    4.551142   2.173880   2.629543   1.094296   1.768792
    33  H    2.492470   1.096907   1.740726   2.167021   2.451318
    34  C    2.128082   3.037461   2.907021   4.551814   5.047881
    35  C    2.545087   3.622982   3.502004   5.111063   5.498881
    36  C    3.417394   3.661015   3.167390   5.091162   5.797167
    37  C    3.938600   4.588840   4.189051   6.041451   6.546412
    38  H    2.268277   3.756277   3.905753   5.130927   5.307810
    39  C    4.545680   4.604715   3.897382   6.009650   6.785118
    40  H    3.797096   3.828432   3.365727   5.103903   5.853740
    41  C    4.757106   5.012589   4.363012   6.444678   7.127337
    42  H    4.600968   5.314847   4.969951   6.695962   7.117568
    43  H    5.511471   5.341259   4.528788   6.646824   7.507715
    44  H    5.820137   5.956667   5.227450   7.333574   8.049627
    45  Br   2.444524   4.291163   4.672392   5.394678   5.577197
    46  Cl   3.773676   2.740075   2.735916   3.348271   4.050200
                   31         32         33         34         35
    31  H    0.000000
    32  H    1.768065   0.000000
    33  H    2.593374   3.073391   0.000000
    34  C    5.117863   4.975517   2.954838   0.000000
    35  C    5.510387   5.761539   3.118582   1.396968   0.000000
    36  C    5.565001   5.311782   3.878247   1.398167   2.410662
    37  C    6.250606   6.697117   4.110414   2.424182   1.395139
    38  H    5.557544   5.896648   3.005966   2.153700   1.087210
    39  C    6.282691   6.299385   4.700005   2.418591   2.781445
    40  H    5.662142   5.098137   4.307016   2.152995   3.393607
    41  C    6.607775   6.937870   4.807009   2.799882   2.413859
    42  H    6.816080   7.453199   4.671184   3.404973   2.151786
    43  H    6.870007   6.809448   5.576496   3.399657   3.867258
    44  H    7.389425   7.833894   5.734069   3.885751   3.399266
    45  Br   6.345551   5.446873   4.501285   2.891177   3.938380
    46  Cl   4.125315   2.909416   3.698321   3.461662   4.742924
                   36         37         38         39         40
    36  C    0.000000
    37  C    2.787123   0.000000
    38  H    3.396804   2.153041   0.000000
    39  C    1.390091   2.411372   3.868590   0.000000
    40  H    1.082737   3.869848   4.293543   2.144847   0.000000
    41  C    2.415949   1.392630   3.397622   1.395702   3.395138
    42  H    3.872896   1.085801   2.474626   3.398257   4.955622
    43  H    2.145833   3.396563   4.954398   1.085823   2.465184
    44  H    3.399411   2.153564   4.295560   2.155995   4.290549
    45  Br   3.440329   5.111551   4.130541   4.737371   3.240776
    46  Cl   3.312077   5.647211   5.248522   4.501303   2.656578
                   41         42         43         44         45
    41  C    0.000000
    42  H    2.154547   0.000000
    43  H    2.155381   4.297723   0.000000
    44  H    1.085882   2.485163   2.484716   0.000000
    45  Br   5.441797   5.986993   5.413864   6.487525   0.000000
    46  Cl   5.549678   6.651669   4.852334   6.502795   3.429185
                   46
    46  Cl   0.000000
 Stoichiometry    C22H20BrClS2
 Framework group  C1[X(C22H20BrClS2)]
 Deg. of freedom   132
 Full point group                 C1      NOp   1
 Largest Abelian subgroup         C1      NOp   1
 Largest concise Abelian subgroup C1      NOp   1
                         Standard orientation:                         
 ---------------------------------------------------------------------
 Center     Atomic      Atomic             Coordinates (Angstroms)
 Number     Number       Type             X           Y           Z
 ---------------------------------------------------------------------
      1          6           0        4.505132   -1.168981   -0.932388
      2          6           0        5.172275   -2.144440   -0.197152
      3          6           0        4.700104   -2.517486    1.060269
      4          6           0        3.561377   -1.912553    1.583303
      5          6           0        2.870929   -0.955811    0.835367
      6          6           0        3.342506   -0.581956   -0.427247
      7         16           0        2.462450    0.592850   -1.431265
      8          6           0        1.972463    1.799853   -0.220535
      9          6           0        1.477934    1.419870    1.031016
     10         16           0        1.365905   -0.289875    1.499512
     11          6           0        1.007428    2.389388    1.918644
     12          6           0        1.010707    3.731413    1.549521
     13          6           0        1.522069    4.112233    0.310456
     14          6           0        2.017042    3.151245   -0.566268
     15          1           0        1.543253    5.159255    0.025536
     16          1           0        2.424338    3.447723   -1.528122
     17          1           0        0.636425    2.091605    2.894927
     18          1           0        0.628164    4.478370    2.237663
     19          1           0        4.883403   -0.863446   -1.903250
     20          1           0        3.201271   -2.185829    2.570490
     21          1           0        6.067619   -2.603423   -0.603917
     22          1           0        5.224175   -3.269325    1.641491
     23          6           0       -0.919177   -1.178448   -0.501157
     24          1           0        0.088481   -0.917033   -0.816736
     25          6           0       -1.684202    0.024741    0.028102
     26          1           0       -1.119763    0.332165    0.915709
     27          6           0       -1.042583   -2.427028    0.354004
     28          1           0       -2.014900   -2.886406    0.156020
     29          6           0        0.083523   -3.433762    0.141889
     30          1           0        1.015771   -3.101558    0.607714
     31          1           0       -0.184133   -4.400625    0.577716
     32          1           0        0.277376   -3.589187   -0.923826
     33          1           0       -1.080706   -2.111711    1.403922
     34          6           0       -3.117480   -0.209730    0.421532
     35          6           0       -3.469449   -0.140869    1.771678
     36          6           0       -4.083947   -0.584495   -0.516745
     37          6           0       -4.763453   -0.460888    2.183450
     38          1           0       -2.724526    0.149687    2.508355
     39          6           0       -5.368978   -0.918804   -0.105299
     40          1           0       -3.825779   -0.632626   -1.567150
     41          6           0       -5.716155   -0.848931    1.244728
     42          1           0       -5.023897   -0.404510    3.236044
     43          1           0       -6.106898   -1.222142   -0.841824
     44          1           0       -6.723075   -1.102686    1.562312
     45         35           0       -1.475324    1.562271   -1.166625
     46         17           0       -1.486607   -1.691925   -2.248009
 ---------------------------------------------------------------------
 Rotational constants (GHZ):           0.2206916           0.1142450           0.0971761
 Standard basis: 6-31+G(d,p) (6D, 7F)
 There are   621 symmetry adapted cartesian basis functions of A   symmetry.
 There are   621 symmetry adapted basis functions of A   symmetry.
   621 basis functions,  1099 primitive gaussians,   621 cartesian basis functions
   118 alpha electrons      118 beta electrons
       nuclear repulsion energy      3461.0025239966 Hartrees.
 NAtoms=   46 NActive=   46 NUniq=   46 SFac= 1.00D+00 NAtFMM=   60 NAOKFM=F Big=F
 Integral buffers will be    131072 words long.
 Raffenetti 2 integral format.
 Two-electron integral symmetry is turned on.
 Nuclear repulsion after empirical dispersion term =     3460.9607022911 Hartrees.
 ------------------------------------------------------------------------------
 Polarizable Continuum Model (PCM)
 =================================
 Model                : PCM.
 Atomic radii         : SMD-Coulomb.
 Polarization charges : Total charges.
 Charge compensation  : None.
 Solution method      : Matrix inversion.
 Cavity type          : VdW (van der Waals Surface) (Alpha=1.000).
 Cavity algorithm     : GePol (No added spheres)
                        Default sphere list used, NSphG=   46.
                        Lebedev-Laikov grids with approx.  5.0 points / Ang**2.
                        Smoothing algorithm: York/Karplus (Gamma=1.0000).
                        Polarization charges: spherical gaussians, with
                                              point-specific exponents (IZeta= 3).
                        Self-potential: point-specific (ISelfS= 7).
                        Self-field    : sphere-specific E.n sum rule (ISelfD= 2).
 1st derivatives      : Analytical E(r).r(x)/FMM algorithm (CHGder, D1EAlg=3).
                        Cavity 1st derivative terms included.
 Solvent              : Dichloromethane, Eps=   8.930000 Eps(inf)=   2.028346
 ------------------------------------------------------------------------------
 ------------------------------------------------------------------------------
 Atomic radii for non-electrostatic terms: SMD-CDS.
 ------------------------------------------------------------------------------
 Nuclear repulsion after PCM non-electrostatic terms =     3460.9438154637 Hartrees.
 One-electron integrals computed using PRISM.
 NBasis=   621 RedAO= T EigKep=  1.36D-06  NBF=   621
 NBsUse=   619 1.00D-06 EigRej=  9.67D-07 NBFU=   619
 Initial guess from the checkpoint file:  "/home/ansgus3642/gaussian/scratch/Gau-19020.chk"
 B after Tr=     0.000000    0.000000    0.000000
         Rot=    0.999923   -0.011147   -0.002509   -0.004918 Ang=  -1.43 deg.
 ExpMin= 3.50D-02 ExpMax= 5.74D+05 ExpMxC= 5.74D+03 IAcc=3 IRadAn=         5 AccDes= 0.00D+00
 Harris functional with IExCor= 4639 and IRadAn=       5 diagonalized for initial guess.
 HarFok:  IExCor= 4639 AccDes= 0.00D+00 IRadAn=         5 IDoV= 1 UseB2=F ITyADJ=14
 ICtDFT=  3500011 ScaDFX=  1.000000  1.000000  1.000000  1.000000
 FoFCou: FMM=F IPFlag=           0 FMFlag=      100000 FMFlg1=           0
         NFxFlg=           0 DoJE=T BraDBF=F KetDBF=T FulRan=T
         wScrn=  0.000000 ICntrl=       500 IOpCl=  0 I1Cent=   200000004 NGrid=           0
         NMat0=    1 NMatS0=      1 NMatT0=    0 NMatD0=    1 NMtDS0=    0 NMtDT0=    0
 Petite list used in FoFCou.
 Requested convergence on RMS density matrix=1.00D-08 within 128 cycles.
 Requested convergence on MAX density matrix=1.00D-06.
 Requested convergence on             energy=1.00D-06.
 No special actions if energy rises.
 Inv3:  Mode=1 IEnd=    35728203.
 Iteration    1 A*A^-1 deviation from unit magnitude is 2.89D-15 for    184.
 Iteration    1 A*A^-1 deviation from orthogonality  is 2.24D-15 for   2299   2113.
 Iteration    1 A^-1*A deviation from unit magnitude is 2.89D-15 for    184.
 Iteration    1 A^-1*A deviation from orthogonality  is 2.79D-15 for   1118    824.
 Error on total polarization charges =  0.05207
 SCF Done:  E(RwB97XD) =  -4678.49228503     A.U. after   19 cycles
            NFock= 19  Conv=0.25D-08     -V/T= 2.0061
 SMD-CDS (non-electrostatic) energy       (kcal/mol) =     -10.60
 (included in total energy above)
 D1PCM: PCM CHGder 1st derivatives, ID1Alg=3 FixD1E=F DoIter=F DoCFld=F I1PDM=0.
 Calling FoFJK, ICntrl=      2127 FMM=F ISym2X=0 I1Cent= 0 IOpClX= 0 NMat=1 NMatS=1 NMatT=0.
 ***** Axes restored to original set *****
 -------------------------------------------------------------------
 Center     Atomic                   Forces (Hartrees/Bohr)
 Number     Number              X              Y              Z
 -------------------------------------------------------------------
      1        6          -0.000027578   -0.000024126    0.000057348
      2        6          -0.000083409   -0.000164246    0.000196044
      3        6          -0.000000906   -0.000162764    0.000119835
      4        6          -0.000521716    0.000148985    0.000004005
      5        6          -0.000714469   -0.000016714   -0.001005479
      6        6          -0.000332585    0.000247601   -0.000026931
      7       16           0.000238025   -0.000409135   -0.000197221
      8        6           0.000313520    0.000042494    0.000232266
      9        6          -0.000944314    0.000078933   -0.000487423
     10       16          -0.006584388    0.002850480   -0.005813910
     11        6          -0.000528494    0.000236191   -0.000164453
     12        6           0.000065565    0.000060205    0.000068726
     13        6           0.000186087    0.000101900    0.000115224
     14        6          -0.000101999   -0.000017840    0.000025351
     15        1           0.000066870   -0.000000852   -0.000001153
     16        1           0.000041719   -0.000007677   -0.000053290
     17        1          -0.000042527    0.000100904   -0.000047400
     18        1           0.000052176   -0.000023072   -0.000004349
     19        1           0.000004713    0.000047625   -0.000021248
     20        1          -0.000114909    0.000015178   -0.000032093
     21        1           0.000033087   -0.000036150    0.000032494
     22        1           0.000027355   -0.000033087    0.000022305
     23        6           0.008348652   -0.011125699    0.034085097
     24        1          -0.001483330    0.003309458   -0.013463556
     25        6          -0.002490679    0.000694894   -0.006157831
     26        1           0.002939024   -0.000355091    0.002422547
     27        6          -0.000336255    0.002508396   -0.006533323
     28        1           0.000432719    0.000156594    0.000477861
     29        6           0.000614080   -0.000542644    0.000782287
     30        1          -0.000085703    0.000391482    0.000708243
     31        1          -0.000330050    0.000143746   -0.000464641
     32        1           0.000213886   -0.000699079    0.000100007
     33        1          -0.001764578   -0.000905414   -0.000454458
     34        6          -0.000504581   -0.001402911    0.000646062
     35        6           0.000001314   -0.000721762   -0.000077070
     36        6           0.000976109    0.001011579   -0.000125055
     37        6          -0.000284428    0.000211042    0.000018979
     38        1          -0.000087128   -0.000089853    0.000100956
     39        6           0.000535518    0.000178400   -0.000036905
     40        1           0.000408661    0.000573388    0.000557186
     41        6           0.000244290   -0.000017675   -0.000078589
     42        1          -0.000063014    0.000008512   -0.000010268
     43        1           0.000023945    0.000034813    0.000000517
     44        1           0.000009880   -0.000007204   -0.000007600
     45       35           0.000734931    0.000757433    0.001700071
     46       17           0.000914913    0.002852761   -0.007209165
 -------------------------------------------------------------------
 Cartesian Forces:  Max     0.034085097 RMS     0.003637897

 GradGradGradGradGradGradGradGradGradGradGradGradGradGradGradGradGradGrad
 Berny optimization.
 Using GEDIIS/GDIIS optimizer.
 FormGI is forming the generalized inverse of G from B-inverse, IUseBI=4.
 Internal  Forces:  Max     0.007139841 RMS     0.001258934
 Search for a local minimum.
 Step number   3 out of a maximum of  276
 All quantities printed in internal units (Hartrees-Bohrs-Radians)
 Mixed Optimization -- RFO/linear search
 Update second derivatives using D2CorX and points    2    3
 DE= -1.66D-02 DEPred=-2.07D-02 R= 8.00D-01
 TightC=F SS=  1.41D+00  RLast= 5.42D-01 DXNew= 8.4853D-01 1.6259D+00
 Trust test= 8.00D-01 RLast= 5.42D-01 DXMaxT set to 8.49D-01
 ITU=  1  1  0
 Use linear search instead of GDIIS.
     Eigenvalues ---    0.00053   0.00161   0.00235   0.00379   0.00564
     Eigenvalues ---    0.00739   0.00924   0.01052   0.01175   0.01255
     Eigenvalues ---    0.01491   0.01634   0.01695   0.01767   0.01783
     Eigenvalues ---    0.01790   0.01810   0.01852   0.01882   0.02102
     Eigenvalues ---    0.02159   0.02206   0.02243   0.02333   0.02439
     Eigenvalues ---    0.02450   0.02516   0.02559   0.02600   0.02704
     Eigenvalues ---    0.02790   0.02810   0.02848   0.02904   0.02922
     Eigenvalues ---    0.03134   0.03194   0.03287   0.03580   0.03725
     Eigenvalues ---    0.04040   0.04451   0.04492   0.04576   0.04822
     Eigenvalues ---    0.05972   0.06909   0.07023   0.07847   0.10313
     Eigenvalues ---    0.10663   0.10956   0.10965   0.10986   0.11594
     Eigenvalues ---    0.11714   0.11739   0.12089   0.12255   0.12277
     Eigenvalues ---    0.12340   0.12419   0.12479   0.12500   0.12687
     Eigenvalues ---    0.12942   0.13810   0.15088   0.15763   0.16037
     Eigenvalues ---    0.16620   0.16944   0.17087   0.18009   0.18338
     Eigenvalues ---    0.18797   0.19303   0.19362   0.19422   0.19466
     Eigenvalues ---    0.19730   0.19989   0.20319   0.21996   0.22427
     Eigenvalues ---    0.23297   0.23821   0.25360   0.25450   0.26873
     Eigenvalues ---    0.27776   0.29065   0.29492   0.29603   0.31392
     Eigenvalues ---    0.32829   0.33338   0.34039   0.34498   0.34583
     Eigenvalues ---    0.34904   0.35460   0.36278   0.36535   0.36551
     Eigenvalues ---    0.36577   0.36584   0.36600   0.36686   0.36706
     Eigenvalues ---    0.36757   0.36768   0.36887   0.36912   0.36946
     Eigenvalues ---    0.37780   0.38608   0.40371   0.42145   0.42754
     Eigenvalues ---    0.42852   0.43572   0.46354   0.47090   0.48337
     Eigenvalues ---    0.48414   0.48507   0.49027   0.50247   0.51779
     Eigenvalues ---    0.52343   0.53234
 RFO step:  Lambda=-5.76557624D-03 EMin= 5.28578676D-04
 Quartic linear search produced a step of  0.27095.
 Iteration  1 RMS(Cart)=  0.09570243 RMS(Int)=  0.00362737
 Iteration  2 RMS(Cart)=  0.00938193 RMS(Int)=  0.00037465
 Iteration  3 RMS(Cart)=  0.00002627 RMS(Int)=  0.00037450
 Iteration  4 RMS(Cart)=  0.00000001 RMS(Int)=  0.00037450
 Variable       Old X    -DE/DX   Delta X   Delta X   Delta X     New X
                                 (Linear)    (Quad)   (Total)
    R1        2.63016  -0.00010  -0.00005   0.00006   0.00002   2.63019
    R2        2.63985   0.00008   0.00013  -0.00007   0.00005   2.63990
    R3        2.05191  -0.00001   0.00004   0.00004   0.00008   2.05199
    R4        2.63426   0.00002   0.00001  -0.00008  -0.00007   2.63420
    R5        2.05082   0.00000   0.00002  -0.00002   0.00000   2.05082
    R6        2.62951   0.00027   0.00055   0.00268   0.00323   2.63274
    R7        2.05079   0.00000   0.00004   0.00007   0.00011   2.05091
    R8        2.63986   0.00038   0.00053   0.00119   0.00170   2.64156
    R9        2.05181  -0.00001   0.00000  -0.00008  -0.00008   2.05172
   R10        2.64315   0.00018   0.00008   0.00088   0.00096   2.64411
   R11        3.35375   0.00122   0.00216   0.01030   0.01239   3.36614
   R12        3.36070  -0.00018  -0.00050  -0.00211  -0.00252   3.35818
   R13        3.36074  -0.00013  -0.00042  -0.00149  -0.00182   3.35892
   R14        2.64246   0.00000  -0.00003   0.00021   0.00013   2.64259
   R15        2.63736   0.00006   0.00016   0.00069   0.00085   2.63821
   R16        3.35673   0.00046   0.00162   0.00631   0.00783   3.36457
   R17        2.63833   0.00028   0.00029   0.00128   0.00155   2.63988
   R18        5.13718   0.00705   0.02644   0.22072   0.24746   5.38465
   R19        4.96617   0.00420   0.01372   0.19940   0.21384   5.18001
   R20        2.63025   0.00010   0.00026   0.00118   0.00145   2.63170
   R21        2.05229   0.00000  -0.00005  -0.00006  -0.00011   2.05218
   R22        2.63330  -0.00004   0.00007   0.00037   0.00047   2.63377
   R23        2.05087   0.00000   0.00003   0.00007   0.00010   2.05098
   R24        2.63014   0.00001  -0.00021  -0.00049  -0.00068   2.62946
   R25        2.05093   0.00000   0.00002  -0.00001   0.00001   2.05094
   R26        2.05186  -0.00006   0.00000  -0.00024  -0.00024   2.05162
   R27        2.05564   0.00163   0.00164   0.00941   0.01064   2.06628
   R28        2.87403   0.00143   0.00058  -0.01358  -0.01437   2.85966
   R29        2.86932   0.00231   0.00495  -0.00362   0.00132   2.87065
   R30        3.60395  -0.00714  -0.12755   0.04367  -0.08388   3.52007
   R31        2.07091   0.00039   0.00125   0.00310   0.00405   2.07496
   R32        2.84343   0.00098   0.00124   0.00451   0.00575   2.84918
   R33        3.70068   0.00158   0.00321   0.01484   0.01805   3.71873
   R34        2.06631   0.00040  -0.00035   0.00242   0.00208   2.06839
   R35        2.88245   0.00029   0.00079   0.00148   0.00227   2.88472
   R36        2.07285   0.00006  -0.00052   0.00146   0.00095   2.07380
   R37        2.06702  -0.00010   0.00042   0.00309   0.00351   2.07052
   R38        2.06699   0.00000   0.00016  -0.00014   0.00002   2.06701
   R39        2.06792   0.00019   0.00014   0.00033   0.00048   2.06840
   R40        2.63989  -0.00010   0.00001  -0.00089  -0.00088   2.63901
   R41        2.64215   0.00118   0.00116   0.00481   0.00599   2.64814
   R42        2.63643  -0.00024  -0.00036  -0.00190  -0.00226   2.63417
   R43        2.05453  -0.00003  -0.00005  -0.00029  -0.00035   2.05418
   R44        2.62689   0.00062   0.00102   0.00428   0.00530   2.63219
   R45        2.04608   0.00038  -0.00035   0.00184   0.00150   2.04757
   R46        2.63169   0.00002  -0.00024  -0.00064  -0.00089   2.63080
   R47        2.05187   0.00000   0.00000  -0.00010  -0.00010   2.05177
   R48        2.63749   0.00004   0.00005   0.00070   0.00074   2.63824
   R49        2.05191   0.00001   0.00005   0.00003   0.00008   2.05199
   R50        2.05202   0.00001   0.00002   0.00000   0.00002   2.05204
    A1        2.09719   0.00008   0.00011  -0.00024  -0.00014   2.09705
    A2        2.09734  -0.00001   0.00010   0.00086   0.00095   2.09829
    A3        2.08864  -0.00007  -0.00021  -0.00063  -0.00084   2.08781
    A4        2.09635  -0.00016  -0.00059  -0.00186  -0.00244   2.09392
    A5        2.08733   0.00007   0.00032   0.00096   0.00127   2.08860
    A6        2.09944   0.00009   0.00027   0.00091   0.00118   2.10062
    A7        2.09429   0.00012   0.00032   0.00189   0.00221   2.09650
    A8        2.10010  -0.00006  -0.00011  -0.00061  -0.00072   2.09938
    A9        2.08871  -0.00006  -0.00021  -0.00127  -0.00148   2.08723
   A10        2.09552   0.00014   0.00049   0.00015   0.00061   2.09613
   A11        2.09873  -0.00015  -0.00037  -0.00125  -0.00160   2.09713
   A12        2.08891   0.00001  -0.00013   0.00108   0.00096   2.08988
   A13        2.09409  -0.00051  -0.00134  -0.00355  -0.00483   2.08926
   A14        2.06663   0.00092   0.00191   0.01049   0.01252   2.07915
   A15        2.12168  -0.00041  -0.00061  -0.00723  -0.00806   2.11362
   A16        2.08829   0.00033   0.00100   0.00352   0.00448   2.09277
   A17        2.07750  -0.00032  -0.00052  -0.00182  -0.00232   2.07518
   A18        2.11690  -0.00002  -0.00052  -0.00210  -0.00270   2.11420
   A19        1.77250   0.00013   0.00036   0.00165   0.00214   1.77464
   A20        2.12039  -0.00003  -0.00028  -0.00274  -0.00307   2.11731
   A21        2.07114  -0.00011  -0.00059   0.00041  -0.00011   2.07103
   A22        2.08995   0.00014   0.00087   0.00228   0.00312   2.09307
   A23        2.11756  -0.00020  -0.00070  -0.00559  -0.00654   2.11102
   A24        2.09384  -0.00025  -0.00109  -0.00219  -0.00322   2.09062
   A25        2.07084   0.00044   0.00175   0.00767   0.00960   2.08044
   A26        1.78134  -0.00020  -0.00076  -0.00056  -0.00101   1.78033
   A27        1.56387   0.00153   0.00609   0.01665   0.02156   1.58543
   A28        2.51119  -0.00068  -0.00331  -0.04968  -0.05203   2.45916
   A29        1.59777  -0.00029  -0.00387  -0.01355  -0.01672   1.58105
   A30        1.34204   0.00034   0.00132   0.00114   0.00205   1.34409
   A31        0.95314  -0.00221  -0.00967  -0.06636  -0.07385   0.87929
   A32        2.09458   0.00009   0.00039  -0.00004   0.00030   2.09487
   A33        2.09006   0.00006  -0.00003   0.00093   0.00091   2.09098
   A34        2.09854  -0.00015  -0.00036  -0.00090  -0.00124   2.09730
   A35        2.09460   0.00005   0.00031   0.00132   0.00163   2.09622
   A36        2.08821  -0.00005  -0.00019  -0.00092  -0.00111   2.08710
   A37        2.10025   0.00000  -0.00012  -0.00038  -0.00050   2.09975
   A38        2.09662  -0.00009  -0.00049  -0.00108  -0.00156   2.09505
   A39        2.09930   0.00002   0.00026   0.00023   0.00048   2.09979
   A40        2.08724   0.00007   0.00023   0.00084   0.00107   2.08831
   A41        2.09574   0.00006   0.00001  -0.00029  -0.00030   2.09544
   A42        2.08958  -0.00003  -0.00008  -0.00009  -0.00016   2.08942
   A43        2.09773  -0.00004   0.00006   0.00037   0.00045   2.09817
   A44        1.95713  -0.00244  -0.00714  -0.02338  -0.03230   1.92483
   A45        2.02227  -0.00178  -0.00855  -0.04139  -0.05045   1.97183
   A46        1.64545   0.00543   0.02141   0.07825   0.10084   1.74630
   A47        1.99728  -0.00028  -0.00025   0.01743   0.01520   2.01247
   A48        1.96285  -0.00070  -0.00560  -0.02883  -0.03372   1.92913
   A49        1.84449   0.00103   0.00524   0.00849   0.01470   1.85919
   A50        1.81681   0.00446   0.01646   0.07400   0.09024   1.90706
   A51        1.81802   0.00009  -0.00113  -0.01149  -0.01381   1.80421
   A52        2.03405   0.00090   0.00431   0.01158   0.01631   2.05037
   A53        1.93389   0.00041   0.00173   0.00282   0.00464   1.93853
   A54        1.89922   0.00005  -0.00019   0.00940   0.00977   1.90899
   A55        1.79153  -0.00037  -0.00182  -0.00321  -0.00479   1.78674
   A56        1.96434  -0.00115  -0.00354  -0.01068  -0.01447   1.94987
   A57        2.21516   0.00344   0.01430   0.06753   0.08221   2.29737
   A58        1.89206   0.00036   0.00312   0.01699   0.02018   1.91223
   A59        1.98713  -0.00071  -0.00312  -0.02021  -0.02343   1.96370
   A60        1.88128   0.00061   0.00029  -0.00820  -0.00813   1.87315
   A61        1.93267  -0.00023  -0.00054   0.00556   0.00517   1.93783
   A62        1.83710   0.00033   0.00185   0.00650   0.00836   1.84547
   A63        1.92676  -0.00025  -0.00110   0.00130  -0.00010   1.92666
   A64        1.94932  -0.00025  -0.00120  -0.00947  -0.01067   1.93864
   A65        1.92554   0.00013   0.00084   0.00435   0.00520   1.93073
   A66        1.93902   0.00039   0.00091  -0.00074   0.00015   1.93916
   A67        1.88318   0.00006   0.00042   0.00629   0.00672   1.88991
   A68        1.88273  -0.00013  -0.00034  -0.00035  -0.00072   1.88202
   A69        1.88162  -0.00023  -0.00065   0.00034  -0.00032   1.88130
   A70        2.07719  -0.00229  -0.00595  -0.02241  -0.02845   2.04874
   A71        2.12321   0.00299   0.00802   0.02707   0.03505   2.15825
   A72        2.08018  -0.00066  -0.00192  -0.00352  -0.00547   2.07471
   A73        2.10323   0.00059   0.00189   0.00536   0.00727   2.11051
   A74        2.08911  -0.00043  -0.00088  -0.00356  -0.00444   2.08467
   A75        2.09072  -0.00016  -0.00102  -0.00181  -0.00284   2.08788
   A76        2.09998  -0.00001   0.00022  -0.00209  -0.00186   2.09813
   A77        2.09224   0.00035   0.00088   0.00401   0.00485   2.09709
   A78        2.09079  -0.00033  -0.00106  -0.00175  -0.00285   2.08794
   A79        2.09379   0.00014  -0.00015  -0.00069  -0.00084   2.09295
   A80        2.09057  -0.00014  -0.00012  -0.00055  -0.00068   2.08990
   A81        2.09882  -0.00001   0.00027   0.00124   0.00150   2.10032
   A82        2.09926   0.00007   0.00060   0.00253   0.00313   2.10238
   A83        2.08823  -0.00002  -0.00025  -0.00143  -0.00168   2.08654
   A84        2.09561  -0.00005  -0.00036  -0.00112  -0.00147   2.09414
   A85        2.08954  -0.00014  -0.00065  -0.00155  -0.00221   2.08732
   A86        2.09709   0.00007   0.00032   0.00101   0.00133   2.09842
   A87        2.09654   0.00008   0.00033   0.00055   0.00088   2.09742
    D1       -0.02592  -0.00007  -0.00017  -0.00142  -0.00159  -0.02751
    D2        3.12809  -0.00007  -0.00029  -0.00302  -0.00329   3.12480
    D3        3.12013   0.00002   0.00024   0.00226   0.00249   3.12262
    D4       -0.00904   0.00001   0.00012   0.00066   0.00078  -0.00826
    D5        0.02740  -0.00001   0.00005   0.00216   0.00219   0.02959
    D6       -3.08081   0.00028   0.00143   0.01552   0.01693  -3.06389
    D7       -3.11863  -0.00009  -0.00035  -0.00149  -0.00185  -3.12048
    D8        0.05634   0.00019   0.00102   0.01187   0.01288   0.06922
    D9       -0.00205   0.00004   0.00006  -0.00085  -0.00078  -0.00283
   D10       -3.12906   0.00000  -0.00005  -0.00162  -0.00167  -3.13072
   D11        3.12703   0.00004   0.00018   0.00075   0.00094   3.12797
   D12        0.00003   0.00000   0.00006  -0.00001   0.00005   0.00008
   D13        0.02838   0.00008   0.00020   0.00247   0.00267   0.03104
   D14       -3.12043  -0.00006  -0.00018  -0.00047  -0.00067  -3.12111
   D15       -3.12771   0.00011   0.00032   0.00324   0.00356  -3.12415
   D16        0.00667  -0.00002  -0.00007   0.00029   0.00022   0.00689
   D17       -0.02677  -0.00015  -0.00032  -0.00171  -0.00205  -0.02882
   D18        3.07290  -0.00038  -0.00131  -0.00979  -0.01115   3.06175
   D19        3.12200  -0.00001   0.00007   0.00122   0.00129   3.12329
   D20       -0.06152  -0.00024  -0.00092  -0.00686  -0.00781  -0.06933
   D21       -0.00110   0.00012   0.00020  -0.00056  -0.00032  -0.00142
   D22        3.10634  -0.00018  -0.00120  -0.01422  -0.01538   3.09096
   D23       -3.09941   0.00032   0.00116   0.00735   0.00845  -3.09096
   D24        0.00803   0.00002  -0.00024  -0.00631  -0.00660   0.00142
   D25        2.46344  -0.00025  -0.00048   0.00078   0.00038   2.46381
   D26       -2.22285  -0.00022  -0.00312  -0.00952  -0.01213  -2.23498
   D27       -2.34965   0.00000   0.00049  -0.00183  -0.00181  -2.35146
   D28       -0.72078  -0.00048  -0.00150  -0.00733  -0.00876  -0.72954
   D29        0.87612  -0.00045  -0.00414  -0.01763  -0.02127   0.85486
   D30        0.74932  -0.00023  -0.00052  -0.00994  -0.01095   0.73838
   D31       -2.45672   0.00014   0.00035   0.00064   0.00105  -2.45567
   D32        0.71882   0.00042   0.00172   0.01412   0.01582   0.73465
   D33       -0.74445  -0.00032  -0.00087  -0.00609  -0.00689  -0.75134
   D34        2.46007  -0.00027  -0.00080  -0.00514  -0.00587   2.45420
   D35        0.03771  -0.00039  -0.00158  -0.00922  -0.01076   0.02695
   D36       -3.05647  -0.00011  -0.00041  -0.00682  -0.00724  -3.06371
   D37        3.11571  -0.00044  -0.00170  -0.01026  -0.01191   3.10380
   D38        0.02154  -0.00017  -0.00054  -0.00786  -0.00840   0.01314
   D39        3.03549  -0.00005  -0.00021   0.00137   0.00117   3.03666
   D40       -0.08871   0.00002   0.00013   0.00208   0.00222  -0.08650
   D41       -0.04430   0.00000  -0.00010   0.00249   0.00240  -0.04190
   D42        3.11468   0.00007   0.00024   0.00320   0.00345   3.11813
   D43        0.69509   0.00069   0.00243   0.01589   0.01827   0.71336
   D44       -0.87439  -0.00080  -0.00294   0.00177  -0.00019  -0.87458
   D45       -1.80029   0.00135   0.00570   0.06684   0.07154  -1.72875
   D46       -2.49331   0.00040   0.00122   0.01327   0.01445  -2.47887
   D47        2.22040  -0.00109  -0.00416  -0.00085  -0.00402   2.21638
   D48        1.29450   0.00106   0.00448   0.06422   0.06771   1.36221
   D49        0.01801   0.00020   0.00074   0.00757   0.00831   0.02632
   D50       -3.12737   0.00000  -0.00006   0.00363   0.00357  -3.12380
   D51       -3.07743   0.00048   0.00193   0.01026   0.01218  -3.06524
   D52        0.06038   0.00029   0.00113   0.00632   0.00745   0.06782
   D53        2.55110   0.00021  -0.00096   0.01043   0.00876   2.55985
   D54       -1.95086   0.00005  -0.00149   0.01032   0.00805  -1.94282
   D55       -0.68206   0.00014   0.00052   0.00539   0.00503  -0.67703
   D56        0.24830  -0.00089  -0.00522  -0.01576  -0.02061   0.22769
   D57        1.86406  -0.00065  -0.00413  -0.00664  -0.01093   1.85314
   D58        0.09256  -0.00086  -0.00192  -0.01371  -0.01630   0.07626
   D59       -0.03490  -0.00007  -0.00032  -0.00194  -0.00227  -0.03717
   D60        3.12374  -0.00014  -0.00059  -0.00324  -0.00383   3.11991
   D61        3.11050   0.00012   0.00048   0.00201   0.00248   3.11297
   D62       -0.01405   0.00005   0.00021   0.00072   0.00092  -0.01313
   D63        0.01215  -0.00009  -0.00031  -0.00343  -0.00375   0.00840
   D64       -3.12225  -0.00005  -0.00019  -0.00214  -0.00234  -3.12458
   D65        3.13658  -0.00002  -0.00005  -0.00213  -0.00219   3.13439
   D66        0.00218   0.00002   0.00007  -0.00085  -0.00078   0.00141
   D67        0.02757   0.00012   0.00050   0.00310   0.00360   0.03118
   D68       -3.13149   0.00005   0.00016   0.00238   0.00255  -3.12894
   D69       -3.12117   0.00008   0.00038   0.00182   0.00220  -3.11897
   D70        0.00295   0.00001   0.00004   0.00110   0.00114   0.00410
   D71        1.18938  -0.00308  -0.01055  -0.02324  -0.03322   1.15616
   D72       -1.14782   0.00177   0.00775   0.01793   0.02335  -1.12447
   D73       -3.06287  -0.00189  -0.00811  -0.02367  -0.03187  -3.09474
   D74       -1.10702   0.00459   0.01789   0.05903   0.07714  -1.02988
   D75        3.08416   0.00394   0.01646   0.04879   0.06544  -3.13358
   D76        0.80799   0.00437   0.01596   0.05082   0.06670   0.87469
   D77        1.24222  -0.00089  -0.00369  -0.00953  -0.01315   1.22907
   D78       -0.84978  -0.00154  -0.00512  -0.01977  -0.02485  -0.87463
   D79       -3.12596  -0.00111  -0.00562  -0.01775  -0.02358   3.13365
   D80       -2.93600  -0.00027  -0.00123  -0.00746  -0.00862  -2.94461
   D81        1.25519  -0.00092  -0.00266  -0.01770  -0.02031   1.23487
   D82       -1.02099  -0.00049  -0.00316  -0.01567  -0.01905  -1.04004
   D83       -2.60639  -0.00452  -0.01758  -0.10717  -0.12466  -2.73104
   D84       -0.44709  -0.00504  -0.01809  -0.10121  -0.11935  -0.56643
   D85        1.69659  -0.00539  -0.02140  -0.11903  -0.14029   1.55630
   D86        1.35788   0.00145   0.00405  -0.04570  -0.04148   1.31640
   D87       -2.76601   0.00093   0.00354  -0.03973  -0.03617  -2.80218
   D88       -0.62233   0.00058   0.00024  -0.05755  -0.05712  -0.67944
   D89       -0.81149   0.00176   0.00746  -0.02652  -0.01921  -0.83071
   D90        1.34781   0.00124   0.00696  -0.02056  -0.01390   1.33391
   D91       -2.79170   0.00089   0.00365  -0.03838  -0.03485  -2.82655
   D92        0.33248   0.00071   0.00062   0.01025   0.01077   0.34325
   D93        2.51331   0.00186   0.00498   0.02235   0.02728   2.54059
   D94       -1.68509   0.00037  -0.00014   0.01265   0.01253  -1.67255
   D95        1.94412  -0.00086  -0.00482  -0.05276  -0.05783   1.88629
   D96       -1.11916  -0.00145  -0.00685  -0.06971  -0.07685  -1.19601
   D97       -0.10377  -0.00159  -0.00598  -0.05232  -0.05791  -0.16168
   D98        3.11613  -0.00218  -0.00801  -0.06927  -0.07693   3.03920
   D99       -2.07731  -0.00054  -0.00167  -0.04818  -0.04993  -2.12724
   D100       1.14259  -0.00113  -0.00370  -0.06513  -0.06895   1.07364
   D101       1.29844  -0.00035  -0.00361  -0.08143  -0.08501   1.21343
   D102      -2.89033  -0.00035  -0.00330  -0.07680  -0.08009  -2.97042
   D103      -0.80458  -0.00029  -0.00299  -0.07402  -0.07699  -0.88157
   D104      -2.84761  -0.00057  -0.00220  -0.06959  -0.07177  -2.91938
   D105      -0.75320  -0.00057  -0.00190  -0.06496  -0.06686  -0.82005
   D106       1.33256  -0.00051  -0.00158  -0.06218  -0.06376   1.26880
   D107      -0.82015  -0.00045  -0.00092  -0.05749  -0.05842  -0.87856
   D108       1.27426  -0.00045  -0.00061  -0.05286  -0.05350   1.22077
   D109      -2.92317  -0.00039  -0.00030  -0.05007  -0.05040  -2.97357
   D110      -3.04873  -0.00056  -0.00180  -0.01410  -0.01553  -3.06426
   D111       0.07641  -0.00055  -0.00163  -0.01476  -0.01609   0.06032
   D112       0.01651   0.00019   0.00068   0.00385   0.00447   0.02098
   D113      -3.14153   0.00020   0.00084   0.00319   0.00391  -3.13762
   D114       3.03329   0.00044   0.00147   0.01723   0.01903   3.05232
   D115      -0.08832  -0.00002  -0.00045   0.00716   0.00694  -0.08137
   D116      -0.02987  -0.00008  -0.00037   0.00108   0.00071  -0.02916
   D117       3.13172  -0.00055  -0.00228  -0.00900  -0.01138   3.12034
   D118      -0.00312  -0.00014  -0.00046  -0.00645  -0.00685  -0.00997
   D119       3.14026  -0.00006  -0.00012  -0.00172  -0.00184   3.13842
   D120      -3.12825  -0.00014  -0.00063  -0.00577  -0.00627  -3.13452
   D121       0.01513  -0.00006  -0.00028  -0.00104  -0.00126   0.01386
   D122       0.02992  -0.00007  -0.00013  -0.00325  -0.00332   0.02661
   D123      -3.12619  -0.00013  -0.00049  -0.00505  -0.00554  -3.13173
   D124      -3.13164   0.00040   0.00182   0.00688   0.00880  -3.12284
   D125      -0.00457   0.00034   0.00146   0.00508   0.00658   0.00200
   D126       0.00283  -0.00003  -0.00008   0.00413   0.00401   0.00684
   D127       3.13713   0.00009   0.00031   0.00434   0.00461  -3.14144
   D128      -3.14056  -0.00011  -0.00043  -0.00063  -0.00103  -3.14159
   D129      -0.00625   0.00000  -0.00003  -0.00042  -0.00043  -0.00668
   D130      -0.01621   0.00013   0.00038   0.00066   0.00099  -0.01522
   D131       3.13266   0.00002  -0.00002   0.00045   0.00039   3.13305
   D132       3.13997   0.00019   0.00074   0.00247   0.00322  -3.13999
   D133       0.00566   0.00008   0.00034   0.00226   0.00262   0.00828
         Item               Value     Threshold  Converged?
 Maximum Force            0.007140     0.000450     NO 
 RMS     Force            0.001259     0.000300     NO 
 Maximum Displacement     0.507042     0.001800     NO 
 RMS     Displacement     0.100600     0.001200     NO 
 Predicted change in Energy=-6.911525D-03
 GradGradGradGradGradGradGradGradGradGradGradGradGradGradGradGradGradGrad

                          Input orientation:                          
 ---------------------------------------------------------------------
 Center     Atomic      Atomic             Coordinates (Angstroms)
 Number     Number       Type             X           Y           Z
 ---------------------------------------------------------------------
      1          6           0       -4.570991   -1.319279    0.680440
      2          6           0       -5.248493   -2.239450   -0.114218
      3          6           0       -4.789396   -2.520377   -1.400075
      4          6           0       -3.655053   -1.879140   -1.893070
      5          6           0       -2.952021   -0.979604   -1.086486
      6          6           0       -3.412385   -0.700331    0.204962
      7         16           0       -2.507477    0.377599    1.289943
      8          6           0       -2.027487    1.682477    0.182565
      9          6           0       -1.548500    1.406235   -1.101875
     10         16           0       -1.437657   -0.267984   -1.697451
     11          6           0       -1.092577    2.449265   -1.911649
     12          6           0       -1.086425    3.755279   -1.428203
     13          6           0       -1.576010    4.030883   -0.152727
     14          6           0       -2.062916    2.999500    0.644334
     15          1           0       -1.587370    5.049653    0.221273
     16          1           0       -2.455800    3.212480    1.633756
     17          1           0       -0.736027    2.237177   -2.915248
     18          1           0       -0.711780    4.557300   -2.056172
     19          1           0       -4.935100   -1.084252    1.676075
     20          1           0       -3.307963   -2.083295   -2.901359
     21          1           0       -6.138942   -2.727303    0.269012
     22          1           0       -5.319534   -3.229469   -2.027773
     23          6           0        0.971969   -1.297471    0.424996
     24          1           0       -0.064136   -1.051370    0.672995
     25          6           0        1.709992   -0.058688   -0.034034
     26          1           0        1.129402    0.275011   -0.904212
     27          6           0        1.092006   -2.502191   -0.492529
     28          1           0        2.082228   -2.953923   -0.376641
     29          6           0       -0.010585   -3.530645   -0.254069
     30          1           0       -0.983164   -3.149429   -0.584621
     31          1           0        0.199609   -4.454542   -0.800572
     32          1           0       -0.092400   -3.781658    0.808163
     33          1           0        1.052725   -2.131928   -1.524841
     34          6           0        3.156529   -0.216908   -0.428641
     35          6           0        3.465343   -0.125379   -1.787492
     36          6           0        4.181098   -0.515806    0.479467
     37          6           0        4.762978   -0.350908   -2.243959
     38          1           0        2.678432    0.109672   -2.499635
     39          6           0        5.475848   -0.751017    0.022902
     40          1           0        3.968645   -0.572407    1.540453
     41          6           0        5.773672   -0.660687   -1.338063
     42          1           0        4.981084   -0.277571   -3.305044
     43          1           0        6.259592   -0.990786    0.735195
     44          1           0        6.786347   -0.837207   -1.688051
     45         35           0        1.459213    1.424892    1.234273
     46         17           0        1.586164   -1.841799    2.097202
 ---------------------------------------------------------------------
                    Distance matrix (angstroms):
                    1          2          3          4          5
     1  C    0.000000
     2  C    1.391835   0.000000
     3  C    2.412236   1.393958   0.000000
     4  C    2.788430   2.415199   1.393184   0.000000
     5  C    2.420428   2.793976   2.418320   1.397855   0.000000
     6  C    1.396976   2.417034   2.790138   2.418722   1.399202
     7  S    2.740251   4.041507   4.565262   4.067109   2.772550
     8  C    3.965833   5.083746   5.272275   4.431969   3.090620
     9  C    4.443031   5.287384   5.100060   3.982116   2.768092
    10  S    4.071531   4.573377   4.049181   2.747897   1.781286
    11  C    5.746321   6.518162   6.214944   5.030082   3.986924
    12  C    6.506897   7.415264   7.286745   6.209721   5.100621
    13  C    6.187755   7.266752   7.402752   6.502275   5.279232
    14  C    4.994356   6.178179   6.487091   5.724897   4.429392
    15  H    7.048129   8.163786   8.377775   7.533521   6.318580
    16  H    5.091138   6.370093   6.893146   6.308828   5.021904
    17  H    6.346992   6.946101   6.431165   5.148751   4.313083
    18  H    7.544317   8.399330   8.194567   7.079351   6.051138
    19  H    1.085865   2.153566   3.397997   3.874166   3.402249
    20  H    3.874047   3.399735   2.153959   1.085724   2.153739
    21  H    2.147155   1.085249   2.156373   3.400541   3.879213
    22  H    3.397581   2.155662   1.085293   2.147564   3.398975
    23  C    5.548886   6.314446   6.166013   5.207793   4.217027
    24  H    4.514817   5.376691   5.365044   4.490499   3.382426
    25  C    6.445952   7.292644   7.082939   5.962698   4.867248
    26  H    6.127590   6.901025   6.564468   5.339402   4.273791
    27  C    5.902938   6.357207   5.951039   4.988415   4.361790
    28  H    6.932157   7.370129   6.960933   6.030846   5.453941
    29  C    5.153712   5.396520   5.017072   4.323881   3.981554
    30  H    4.221651   4.386614   3.943105   3.234914   2.972610
    31  H    5.897618   5.921109   5.384289   4.762842   4.699969
    32  H    5.112475   5.460264   5.341247   4.858881   4.429292
    33  H    6.095067   6.458077   5.856350   4.728918   4.190226
    34  C    7.884151   8.650661   8.329909   7.162766   6.191029
    35  C    8.491099   9.121409   8.603885   7.333954   6.511810
    36  C    8.791190   9.604197   9.381937   8.300173   7.317698
    37  C    9.829183  10.408264   9.831917   8.562819   7.826635
    38  H    8.044185   8.604925   7.993414   6.666059   5.906396
    39  C   10.084356  10.828006  10.513360   9.397710   8.503644
    40  H    8.615267   9.511709   9.441641   8.462707   7.413652
    41  C   10.560310  11.201715  10.725703   9.523314   8.735142
    42  H   10.402470  10.893787  10.203988   8.896154   8.267346
    43  H   10.835702  11.606752  11.356900  10.295492   9.390020
    44  H   11.611687  12.218045  11.701018  10.495261   9.757969
    45  Br   6.648350   7.761388   7.845384   6.844897   5.534122
    46  Cl   6.339621   7.194515   7.303368   6.587414   5.610203
                    6          7          8          9         10
     6  C    0.000000
     7  S    1.777070   0.000000
     8  C    2.756124   1.777466   0.000000
     9  C    3.101534   2.774621   1.398400   0.000000
    10  S    2.775905   3.238181   2.772482   1.780452   0.000000
    11  C    4.447641   4.067424   2.418212   1.396965   2.747436
    12  C    5.284863   4.562503   2.788670   2.416197   4.047530
    13  C    5.087691   4.036758   2.414800   2.791131   4.570073
    14  C    3.962684   2.736569   1.396079   2.419165   4.068336
    15  H    6.032683   4.880240   3.396039   3.876432   5.655191
    16  H    4.273944   2.856121   2.151817   3.401380   4.924143
    17  H    5.052481   4.927444   3.401766   2.153811   2.872481
    18  H    6.328402   5.647204   3.873969   3.397056   4.892744
    19  H    2.151797   2.859975   4.282473   5.038709   4.927380
    20  H    3.401870   4.925829   5.033015   4.302403   2.871026
    21  H    3.398062   4.885719   6.029734   6.327529   5.658384
    22  H    3.875417   5.650296   6.312716   6.047126   4.893718
    23  C    4.430300   3.957340   4.235045   3.999266   3.372080
    24  H    3.398979   2.896980   3.401351   3.375400   2.849433
    25  C    5.167937   4.441881   4.128840   3.728814   3.566294
    26  H    4.775918   4.248733   3.623257   2.913743   2.741142
    27  C    4.901300   4.942336   5.262931   4.755983   3.583673
    28  H    5.967220   5.911170   6.220825   5.720063   4.620432
    29  C    4.449004   4.888028   5.606709   5.239918   3.842505
    30  H    3.538735   4.275214   5.002650   4.619658   3.122128
    31  H    5.305818   5.920148   6.602236   6.123347   4.583917
    32  H    4.569544   4.833645   5.830326   5.716879   4.520367
    33  H    4.997889   5.186114   5.191592   4.411788   3.115459
    34  C    6.617083   5.948776   5.554751   5.022463   4.766448
    35  C    7.183564   6.737817   6.109063   5.287206   4.905900
    36  C    7.600684   6.796476   6.592960   6.246854   6.030820
    37  C    8.541422   8.116570   7.492202   6.650314   6.225225
    38  H    6.713346   6.428557   5.640354   4.637000   4.210501
    39  C    8.890242   8.161657   7.889703   7.433729   7.140692
    40  H    7.501967   6.550223   6.548432   6.429293   6.309104
    41  C    9.314835   8.749965   8.286182   7.611975   7.230950
    42  H    9.107645   8.810318   8.070023   7.093986   6.617000
    43  H    9.690855   8.890542   8.725103   8.371789   8.104805
    44  H   10.373831   9.834601   9.355837   8.651377   8.243685
    45  Br   5.413734   4.102993   3.650961   3.808447   4.455635
    46  Cl   5.465256   4.726023   5.398596   5.532625   5.100959
                   11         12         13         14         15
    11  C    0.000000
    12  C    1.392634   0.000000
    13  C    2.414337   1.393732   0.000000
    14  C    2.788792   2.412498   1.391450   0.000000
    15  H    3.399440   2.155719   1.085311   2.146684   0.000000
    16  H    3.874373   3.397854   2.152983   1.085668   2.474770
    17  H    1.085966   2.153767   3.399187   3.874583   4.297973
    18  H    2.147022   1.085330   2.155715   3.397799   2.489142
    19  H    6.334231   6.918808   6.386909   5.098133   7.137825
    20  H    5.141163   6.418283   6.923713   6.321146   7.974348
    21  H    7.551022   8.392397   8.165249   7.039256   9.011112
    22  H    7.080160   8.189347   8.381079   7.519692   9.355807
    23  C    4.874453   5.762084   5.934418   5.265226   6.846730
    24  H    4.471300   5.344528   5.366272   4.517244   6.304505
    25  C    4.203530   4.930517   5.247522   4.903828   6.085469
    26  H    3.267951   4.158933   4.689409   4.473447   5.607565
    27  C    5.594928   6.691560   7.065043   6.443182   8.044807
    28  H    6.452137   7.493966   7.887987   7.325834   8.825003
    29  C    6.299016   7.457929   7.722533   6.903766   8.736917
    30  H    5.754855   6.956816   7.217678   6.362824   8.260720
    31  H    7.111033   8.333604   8.693385   7.922721   9.724566
    32  H    6.871836   7.924319   8.010006   7.063560   8.976159
    33  H    5.073389   6.264544   6.839092   6.383110   7.848193
    34  C    5.230936   5.897461   6.365279   6.224079   7.117839
    35  C    5.236301   5.992260   6.735147   6.800022   7.506398
    36  C    6.505439   7.044726   7.363175   7.167445   8.019740
    37  C    6.499148   7.193173   7.984742   8.133898   8.693121
    38  H    4.476599   5.349071   6.243729   6.380912   7.071338
    39  C    7.558340   8.091714   8.522095   8.443075   9.142001
    40  H    6.831067   7.286667   7.402725   7.066914   8.013557
    41  C    7.559509   8.159032   8.799640   8.873499   9.445870
    42  H    6.801952   7.523368   8.455492   8.715200   9.162905
    43  H    8.537806   9.009406   9.348916   9.230102   9.915939
    44  H    8.539809   9.118058   9.797169   9.923195  10.412482
    45  Br   4.178253   4.358870   4.234092   3.902923   4.842182
    46  Cl   6.454439   7.134318   7.039171   6.234163   7.815533
                   16         17         18         19         20
    16  H    0.000000
    17  H    4.960068   0.000000
    18  H    4.297175   2.474180   0.000000
    19  H    4.960910   7.052968   7.974535   0.000000
    20  H    7.024150   5.028074   7.179972   4.959694   0.000000
    21  H    7.121031   7.998567   9.376886   2.475616   4.298888
    22  H    7.943959   7.188907   9.047982   4.297468   2.474528
    23  C    5.792267   5.154437   6.577960   6.041865   5.477223
    24  H    4.982322   4.913397   6.270963   4.973283   4.935918
    25  C    5.553006   4.422149   5.591187   6.937831   6.123761
    26  H    5.284286   3.372564   4.801559   6.729313   5.407440
    27  C    7.054465   5.627867   7.452183   6.560443   5.033653
    28  H    7.915801   6.429199   8.188148   7.546668   6.015509
    29  C    7.417054   6.393428   8.315894   5.827619   4.469415
    30  H    6.896647   5.874388   7.850655   4.999351   3.450885
    31  H    8.471149   7.079998   9.144421   6.622528   4.726434
    32  H    7.428676   7.106646   8.838906   5.610794   5.194693
    33  H    7.130861   4.921580   6.938412   6.870046   4.573047
    34  C    6.892925   5.230462   6.356550   8.405746   7.168500
    35  C    7.609611   4.950254   6.280767   9.136913   7.138054
    36  C    7.699410   6.578839   7.490402   9.211952   8.364989
    37  C    8.935612   6.114562   7.355185  10.486047   8.280908
    38  H    7.285100   4.044446   5.609955   8.765152   6.388068
    39  C    9.011947   7.493292   8.413532  10.546652   9.353160
    40  H    7.457048   7.062646   7.820229   8.919476   8.658031
    41  C    9.568559   7.298034   8.354888  11.132934   9.324366
    42  H    9.585376   6.257895   7.572606  11.126230   8.493050
    43  H    9.717660   8.525501   9.336650  11.234551  10.293504
    44  H   10.623165   8.218513   9.244357  12.197159  10.243044
    45  Br   4.322312   4.764180   5.035098   6.883184   7.220581
    46  Cl   6.488296   6.866970   7.967405   6.578610   6.999744
                   21         22         23         24         25
    21  H    0.000000
    22  H    2.489743   0.000000
    23  C    7.254916   7.023653   0.000000
    24  H    6.314683   6.297418   1.093427   0.000000
    25  C    8.295728   7.965116   1.513264   2.152402   0.000000
    26  H    7.951048   7.425129   2.065013   2.381470   1.098020
    27  C    7.274423   6.632779   1.519082   2.190889   2.561802
    28  H    8.249597   7.588691   2.149215   3.054229   2.939102
    29  C    6.202881   5.605504   2.532509   2.647474   3.881144
    30  H    5.242989   4.570908   2.876042   2.613056   4.136292
    31  H    6.656170   5.785133   3.473564   3.717868   4.710877
    32  H    6.161413   5.972468   2.729630   2.733778   4.221186
    33  H    7.435889   6.485616   2.122429   2.691740   2.636822
    34  C    9.653734   9.136541   2.582366   3.504655   1.507719
    35  C   10.160783   9.320257   3.533528   4.400986   2.482000
    36  C   10.556431  10.193734   3.303404   4.283257   2.564957
    37  C   11.437401  10.487607   4.731919   5.683335   3.780197
    38  H    9.667467   8.679861   3.666816   4.351469   2.654320
    39  C   11.784295  11.264469   4.554691   5.586076   3.829391
    40  H   10.412658  10.298664   3.278724   4.152735   2.800791
    41  C   12.196883  11.407610   5.154631   6.186839   4.310034
    42  H   11.934406  10.791101   5.570135   6.471306   4.631141
    43  H   12.528227  12.112880   5.305586   6.324324   4.707376
    44  H   13.208545  12.344662   6.203531   7.249105   5.395484
    45  Br   8.712313   8.846210   2.881596   2.960996   1.967867
    46  Cl   7.987719   8.162702   1.862740   2.318757   2.781544
                   26         27         28         29         30
    26  H    0.000000
    27  C    2.807798   0.000000
    28  H    3.407670   1.094545   0.000000
    29  C    4.025577   1.526528   2.174280   0.000000
    30  H    4.036317   2.175713   3.078652   1.095673   0.000000
    31  H    4.821195   2.168625   2.444550   1.093816   1.774515
    32  H    4.569637   2.175236   2.611113   1.094549   1.770034
    33  H    2.486848   1.097408   1.747545   2.168385   2.462552
    34  C    2.139485   3.080399   2.940761   4.587149   5.075536
    35  C    2.529253   3.599847   3.450242   5.101892   5.511896
    36  C    3.442790   3.799077   3.329052   5.215125   5.893882
    37  C    3.922955   4.601257   4.177198   6.071021   6.603277
    38  H    2.229845   3.656098   3.774676   5.052256   5.262728
    39  C    4.561125   4.748720   4.065598   6.156621   6.916668
    40  H    3.841328   4.016483   3.592414   5.273116   5.973056
    41  C    4.757415   5.101378   4.450845   6.547467   7.239913
    42  H    4.572177   5.290000   4.913428   6.693855   7.156851
    43  H    5.532518   5.522282   4.747680   6.837006   7.671973
    44  H    5.818287   6.052021   5.322501   7.450449   8.181028
    45  Br   2.450330   4.305655   4.707144   5.378922   5.495270
    46  Cl   3.701081   2.717907   2.757317   3.306097   3.937451
                   31         32         33         34         35
    31  H    0.000000
    32  H    1.768070   0.000000
    33  H    2.578159   3.078282   0.000000
    34  C    5.180661   4.979224   3.048762   0.000000
    35  C    5.511867   5.723927   3.148961   1.396503   0.000000
    36  C    5.744944   5.388563   4.051644   1.401336   2.409116
    37  C    6.304563   6.682828   4.177936   2.427759   1.393945
    38  H    5.464744   5.810464   2.935630   2.150407   1.087026
    39  C    6.498684   6.388020   4.885329   2.422479   2.776883
    40  H    5.895507   5.227584   4.508961   2.159455   3.395345
    41  C    6.764052   6.982660   4.948412   2.805963   2.411829
    42  H    6.825098   7.411973   4.694654   3.406813   2.150255
    43  H    7.146998   6.938451   5.789770   3.403293   3.862733
    44  H    7.566891   7.887841   5.880252   3.891846   3.397889
    45  Br   6.347829   5.449517   4.519835   2.888195   3.944485
    46  Cl   4.140779   2.870932   3.672591   3.389130   4.644165
                   36         37         38         39         40
    36  C    0.000000
    37  C    2.789771   0.000000
    38  H    3.394742   2.150078   0.000000
    39  C    1.392894   2.409757   3.863873   0.000000
    40  H    1.083528   3.873216   4.295602   2.146281   0.000000
    41  C    2.420887   1.392161   3.394586   1.396096   3.398789
    42  H    3.875468   1.085749   2.469989   3.397671   4.958912
    43  H    2.147357   3.394798   4.949732   1.085867   2.464127
    44  H    3.404226   2.153959   4.293042   2.156896   4.293344
    45  Br   3.427054   5.115313   4.142266   4.726030   3.221832
    46  Cl   3.333018   5.582167   5.111967   4.541163   2.756364
                   41         42         43         44         45
    41  C    0.000000
    42  H    2.154992   0.000000
    43  H    2.154874   4.297301   0.000000
    44  H    1.085892   2.487334   2.484589   0.000000
    45  Br   5.438852   5.992275   5.397057   6.483474   0.000000
    46  Cl   5.543581   6.569365   4.941682   6.509935   3.381129
                   46
    46  Cl   0.000000
 Stoichiometry    C22H20BrClS2
 Framework group  C1[X(C22H20BrClS2)]
 Deg. of freedom   132
 Full point group                 C1      NOp   1
 Largest Abelian subgroup         C1      NOp   1
 Largest concise Abelian subgroup C1      NOp   1
                         Standard orientation:                         
 ---------------------------------------------------------------------
 Center     Atomic      Atomic             Coordinates (Angstroms)
 Number     Number       Type             X           Y           Z
 ---------------------------------------------------------------------
      1          6           0        4.552948   -1.138302   -0.965637
      2          6           0        5.270879   -2.083247   -0.238410
      3          6           0        4.857571   -2.434844    1.045598
      4          6           0        3.728609   -1.839550    1.604198
      5          6           0        2.985140   -0.915108    0.864836
      6          6           0        3.399566   -0.564868   -0.424873
      7         16           0        2.442494    0.547503   -1.427181
      8          6           0        1.975569    1.787849   -0.242737
      9          6           0        1.542259    1.440630    1.040697
     10         16           0        1.478935   -0.262334    1.556363
     11          6           0        1.094440    2.434398    1.914423
     12          6           0        1.050682    3.762027    1.496195
     13          6           0        1.494878    4.108371    0.221351
     14          6           0        1.973864    3.126193   -0.640063
     15          1           0        1.476992    5.144152   -0.102278
     16          1           0        2.331543    3.394292   -1.629438
     17          1           0        0.773504    2.167177    2.916877
     18          1           0        0.682453    4.525463    2.174070
     19          1           0        4.881298   -0.848419   -1.959245
     20          1           0        3.417140   -2.098901    2.611433
     21          1           0        6.156957   -2.535239   -0.672384
     22          1           0        5.419343   -3.163622    1.621059
     23          6           0       -0.978715   -1.232094   -0.538976
     24          1           0        0.044667   -0.954989   -0.806341
     25          6           0       -1.722895   -0.031038    0.002902
     26          1           0       -1.120843    0.270713    0.870155
     27          6           0       -1.049059   -2.482016    0.321465
     28          1           0       -2.034590   -2.945929    0.214033
     29          6           0        0.062841   -3.476965   -0.001092
     30          1           0        1.038739   -3.094235    0.317718
     31          1           0       -0.114140   -4.430087    0.505533
     32          1           0        0.115275   -3.674479   -1.076395
     33          1           0       -0.983458   -2.161705    1.369034
     34          6           0       -3.153305   -0.235144    0.433580
     35          6           0       -3.420481   -0.215541    1.804147
     36          6           0       -4.200844   -0.508560   -0.456166
     37          6           0       -4.698978   -0.487102    2.288688
     38          1           0       -2.615557   -0.000782    2.502432
     39          6           0       -5.476290   -0.789741    0.027909
     40          1           0       -4.021139   -0.509555   -1.524687
     41          6           0       -5.732395   -0.771234    1.400189
     42          1           0       -4.884616   -0.469503    3.358305
     43          1           0       -6.277974   -1.009145   -0.670855
     44          1           0       -6.730323   -0.983373    1.772072
     45         35           0       -1.537758    1.516852   -1.198042
     46         17           0       -1.636134   -1.705826   -2.216229
 ---------------------------------------------------------------------
 Rotational constants (GHZ):           0.2205566           0.1104660           0.0950949
 Standard basis: 6-31+G(d,p) (6D, 7F)
 There are   621 symmetry adapted cartesian basis functions of A   symmetry.
 There are   621 symmetry adapted basis functions of A   symmetry.
   621 basis functions,  1099 primitive gaussians,   621 cartesian basis functions
   118 alpha electrons      118 beta electrons
       nuclear repulsion energy      3436.6298674476 Hartrees.
 NAtoms=   46 NActive=   46 NUniq=   46 SFac= 1.00D+00 NAtFMM=   60 NAOKFM=F Big=F
 Integral buffers will be    131072 words long.
 Raffenetti 2 integral format.
 Two-electron integral symmetry is turned on.
 Nuclear repulsion after empirical dispersion term =     3436.5890079135 Hartrees.
 ------------------------------------------------------------------------------
 Polarizable Continuum Model (PCM)
 =================================
 Model                : PCM.
 Atomic radii         : SMD-Coulomb.
 Polarization charges : Total charges.
 Charge compensation  : None.
 Solution method      : Matrix inversion.
 Cavity type          : VdW (van der Waals Surface) (Alpha=1.000).
 Cavity algorithm     : GePol (No added spheres)
                        Default sphere list used, NSphG=   46.
                        Lebedev-Laikov grids with approx.  5.0 points / Ang**2.
                        Smoothing algorithm: York/Karplus (Gamma=1.0000).
                        Polarization charges: spherical gaussians, with
                                              point-specific exponents (IZeta= 3).
                        Self-potential: point-specific (ISelfS= 7).
                        Self-field    : sphere-specific E.n sum rule (ISelfD= 2).
 1st derivatives      : Analytical E(r).r(x)/FMM algorithm (CHGder, D1EAlg=3).
                        Cavity 1st derivative terms included.
 Solvent              : Dichloromethane, Eps=   8.930000 Eps(inf)=   2.028346
 ------------------------------------------------------------------------------
 ------------------------------------------------------------------------------
 Atomic radii for non-electrostatic terms: SMD-CDS.
 ------------------------------------------------------------------------------
 Nuclear repulsion after PCM non-electrostatic terms =     3436.5719221613 Hartrees.
 One-electron integrals computed using PRISM.
 NBasis=   621 RedAO= T EigKep=  1.34D-06  NBF=   621
 NBsUse=   619 1.00D-06 EigRej=  9.96D-07 NBFU=   619
 Initial guess from the checkpoint file:  "/home/ansgus3642/gaussian/scratch/Gau-19020.chk"
 B after Tr=     0.000000    0.000000    0.000000
         Rot=    0.999951    0.004416   -0.008693   -0.001576 Ang=   1.13 deg.
 ExpMin= 3.50D-02 ExpMax= 5.74D+05 ExpMxC= 5.74D+03 IAcc=3 IRadAn=         5 AccDes= 0.00D+00
 Harris functional with IExCor= 4639 and IRadAn=       5 diagonalized for initial guess.
 HarFok:  IExCor= 4639 AccDes= 0.00D+00 IRadAn=         5 IDoV= 1 UseB2=F ITyADJ=14
 ICtDFT=  3500011 ScaDFX=  1.000000  1.000000  1.000000  1.000000
 FoFCou: FMM=F IPFlag=           0 FMFlag=      100000 FMFlg1=           0
         NFxFlg=           0 DoJE=T BraDBF=F KetDBF=T FulRan=T
         wScrn=  0.000000 ICntrl=       500 IOpCl=  0 I1Cent=   200000004 NGrid=           0
         NMat0=    1 NMatS0=      1 NMatT0=    0 NMatD0=    1 NMtDS0=    0 NMtDT0=    0
 Petite list used in FoFCou.
 Requested convergence on RMS density matrix=1.00D-08 within 128 cycles.
 Requested convergence on MAX density matrix=1.00D-06.
 Requested convergence on             energy=1.00D-06.
 No special actions if energy rises.
 Inv3:  Mode=1 IEnd=    36477507.
 Iteration    1 A*A^-1 deviation from unit magnitude is 2.89D-15 for   2817.
 Iteration    1 A*A^-1 deviation from orthogonality  is 2.33D-15 for   1758    382.
 Iteration    1 A^-1*A deviation from unit magnitude is 2.89D-15 for   2817.
 Iteration    1 A^-1*A deviation from orthogonality  is 2.22D-15 for   1871   1838.
 Error on total polarization charges =  0.05256
 SCF Done:  E(RwB97XD) =  -4678.49853367     A.U. after   18 cycles
            NFock= 18  Conv=0.77D-08     -V/T= 2.0061
 SMD-CDS (non-electrostatic) energy       (kcal/mol) =     -10.72
 (included in total energy above)
 D1PCM: PCM CHGder 1st derivatives, ID1Alg=3 FixD1E=F DoIter=F DoCFld=F I1PDM=0.
 Calling FoFJK, ICntrl=      2127 FMM=F ISym2X=0 I1Cent= 0 IOpClX= 0 NMat=1 NMatS=1 NMatT=0.
 ***** Axes restored to original set *****
 -------------------------------------------------------------------
 Center     Atomic                   Forces (Hartrees/Bohr)
 Number     Number              X              Y              Z
 -------------------------------------------------------------------
      1        6           0.000176678   -0.000081389   -0.000005439
      2        6           0.000266844    0.000223939   -0.000220158
      3        6           0.000721636    0.000341250   -0.000365847
      4        6           0.000098821    0.000434450    0.000139012
      5        6          -0.000053313   -0.000250823   -0.000408921
      6        6           0.000241588    0.000081780    0.000330773
      7       16           0.000170525    0.000080261    0.000715465
      8        6           0.000665779    0.000000089    0.000608831
      9        6          -0.000431319   -0.000247250    0.000120200
     10       16          -0.005154911    0.001721683   -0.003322980
     11        6          -0.000193774   -0.000360814   -0.000058568
     12        6          -0.000057623   -0.000327140   -0.000180287
     13        6           0.000103126   -0.000183614   -0.000299108
     14        6          -0.000167237   -0.000147310   -0.000083425
     15        1           0.000064634   -0.000033768   -0.000017525
     16        1          -0.000049483   -0.000039698    0.000020049
     17        1          -0.000015764   -0.000068534   -0.000041404
     18        1           0.000012848   -0.000057511   -0.000029379
     19        1          -0.000024924   -0.000009023   -0.000073239
     20        1          -0.000011361    0.000036233   -0.000080445
     21        1           0.000039536   -0.000009408   -0.000031373
     22        1           0.000064025    0.000031285   -0.000042700
     23        6           0.004823307   -0.008426274    0.028156869
     24        1           0.001911121    0.001277079   -0.007057470
     25        6          -0.001583732    0.005546506   -0.009312880
     26        1           0.005080420    0.000410967    0.002337987
     27        6          -0.000627497    0.002789490   -0.007455021
     28        1          -0.000063054    0.000899138    0.000890046
     29        6           0.000363919    0.000216972   -0.000147374
     30        1           0.000261232   -0.000203358    0.000509722
     31        1          -0.000454376    0.000340010   -0.000634374
     32        1           0.000393023   -0.000565375   -0.000166927
     33        1          -0.001630374   -0.001491891   -0.000466513
     34        6          -0.000812684   -0.000978601   -0.001310387
     35        6           0.000279057   -0.000943690   -0.001314654
     36        6          -0.001080852    0.001005077   -0.000952555
     37        6           0.000305058    0.000086571   -0.000294397
     38        1           0.000044480    0.000049758   -0.000145731
     39        6          -0.001340791    0.000310125    0.000290341
     40        1          -0.000214558    0.000389790    0.000278104
     41        6          -0.000086685   -0.000129773    0.000600372
     42        1           0.000085770   -0.000013251   -0.000034396
     43        1          -0.000110763    0.000035264    0.000110728
     44        1          -0.000001521    0.000022041    0.000086050
     45       35          -0.000483518   -0.001080601    0.000056300
     46       17          -0.001523315   -0.000680662   -0.000697370
 -------------------------------------------------------------------
 Cartesian Forces:  Max     0.028156869 RMS     0.002981721

 GradGradGradGradGradGradGradGradGradGradGradGradGradGradGradGradGradGrad
 Berny optimization.
 Using GEDIIS/GDIIS optimizer.
 FormGI is forming the generalized inverse of G from B-inverse, IUseBI=4.
 Internal  Forces:  Max     0.006259246 RMS     0.001171819
 Search for a local minimum.
 Step number   4 out of a maximum of  276
 All quantities printed in internal units (Hartrees-Bohrs-Radians)
 Mixed Optimization -- RFO/linear search
 Update second derivatives using D2CorX and points    3    4
 DE= -6.25D-03 DEPred=-6.91D-03 R= 9.04D-01
 TightC=F SS=  1.41D+00  RLast= 5.66D-01 DXNew= 1.4270D+00 1.6984D+00
 Trust test= 9.04D-01 RLast= 5.66D-01 DXMaxT set to 1.43D+00
 ITU=  1  1  1  0
 Use linear search instead of GDIIS.
     Eigenvalues ---    0.00054   0.00159   0.00235   0.00379   0.00566
     Eigenvalues ---    0.00735   0.00908   0.01009   0.01172   0.01255
     Eigenvalues ---    0.01487   0.01635   0.01696   0.01768   0.01783
     Eigenvalues ---    0.01790   0.01810   0.01852   0.01882   0.02073
     Eigenvalues ---    0.02149   0.02216   0.02240   0.02330   0.02439
     Eigenvalues ---    0.02449   0.02518   0.02559   0.02600   0.02741
     Eigenvalues ---    0.02791   0.02820   0.02849   0.02907   0.02925
     Eigenvalues ---    0.03142   0.03261   0.03446   0.03600   0.03726
     Eigenvalues ---    0.04096   0.04489   0.04574   0.04746   0.04923
     Eigenvalues ---    0.05984   0.06774   0.07078   0.07817   0.10273
     Eigenvalues ---    0.10662   0.10955   0.10966   0.10986   0.11598
     Eigenvalues ---    0.11715   0.11739   0.12109   0.12255   0.12278
     Eigenvalues ---    0.12346   0.12417   0.12475   0.12501   0.12673
     Eigenvalues ---    0.12944   0.13833   0.15147   0.15763   0.16041
     Eigenvalues ---    0.16617   0.16943   0.17084   0.18008   0.18312
     Eigenvalues ---    0.18799   0.19302   0.19361   0.19421   0.19461
     Eigenvalues ---    0.19733   0.20032   0.20333   0.21995   0.22371
     Eigenvalues ---    0.23320   0.23730   0.25346   0.25446   0.26872
     Eigenvalues ---    0.27894   0.29056   0.29493   0.29666   0.31357
     Eigenvalues ---    0.32814   0.33327   0.33903   0.34498   0.34584
     Eigenvalues ---    0.34881   0.35419   0.36281   0.36529   0.36551
     Eigenvalues ---    0.36577   0.36585   0.36600   0.36694   0.36706
     Eigenvalues ---    0.36757   0.36766   0.36867   0.36912   0.36946
     Eigenvalues ---    0.37812   0.38689   0.40530   0.42148   0.42760
     Eigenvalues ---    0.42855   0.43580   0.46909   0.47142   0.48338
     Eigenvalues ---    0.48419   0.48508   0.49047   0.51131   0.51796
     Eigenvalues ---    0.52364   0.55374
 RFO step:  Lambda=-3.39188671D-03 EMin= 5.44847001D-04
 Quartic linear search produced a step of  0.49095.
 Iteration  1 RMS(Cart)=  0.10058664 RMS(Int)=  0.00645999
 Iteration  2 RMS(Cart)=  0.01167317 RMS(Int)=  0.00040607
 Iteration  3 RMS(Cart)=  0.00004212 RMS(Int)=  0.00040504
 Iteration  4 RMS(Cart)=  0.00000003 RMS(Int)=  0.00040504
 Variable       Old X    -DE/DX   Delta X   Delta X   Delta X     New X
                                 (Linear)    (Quad)   (Total)
    R1        2.63019   0.00014   0.00001   0.00045   0.00049   2.63067
    R2        2.63990  -0.00032   0.00003  -0.00037  -0.00035   2.63955
    R3        2.05199  -0.00006   0.00004  -0.00018  -0.00014   2.05184
    R4        2.63420   0.00006  -0.00003  -0.00003  -0.00003   2.63417
    R5        2.05082  -0.00004   0.00000   0.00010   0.00010   2.05093
    R6        2.63274  -0.00119   0.00158  -0.00183  -0.00024   2.63249
    R7        2.05091  -0.00003   0.00006   0.00001   0.00007   2.05098
    R8        2.64156  -0.00108   0.00084  -0.00205  -0.00124   2.64032
    R9        2.05172   0.00006  -0.00004   0.00013   0.00009   2.05181
   R10        2.64411   0.00020   0.00047   0.00103   0.00149   2.64560
   R11        3.36614  -0.00194   0.00608  -0.00716  -0.00121   3.36493
   R12        3.35818   0.00052  -0.00124   0.00248   0.00139   3.35956
   R13        3.35892   0.00024  -0.00089   0.00164   0.00087   3.35979
   R14        2.64259   0.00010   0.00007  -0.00021  -0.00019   2.64240
   R15        2.63821  -0.00028   0.00042  -0.00030   0.00011   2.63832
   R16        3.36457  -0.00141   0.00385  -0.00564  -0.00193   3.36263
   R17        2.63988  -0.00073   0.00076  -0.00135  -0.00062   2.63926
   R18        5.38465   0.00378   0.12149   0.12985   0.25189   5.63654
   R19        5.18001   0.00169   0.10498   0.15343   0.25891   5.43892
   R20        2.63170  -0.00066   0.00071  -0.00100  -0.00028   2.63141
   R21        2.05218   0.00005  -0.00005   0.00075   0.00070   2.05288
   R22        2.63377  -0.00001   0.00023   0.00030   0.00057   2.63434
   R23        2.05098  -0.00002   0.00005   0.00001   0.00006   2.05104
   R24        2.62946   0.00030  -0.00034   0.00073   0.00042   2.62988
   R25        2.05094  -0.00004   0.00001  -0.00005  -0.00004   2.05090
   R26        2.05162   0.00003  -0.00012   0.00055   0.00043   2.05205
   R27        2.06628  -0.00186   0.00522  -0.00848  -0.00355   2.06273
   R28        2.85966   0.00598  -0.00706   0.01784   0.00936   2.86902
   R29        2.87065   0.00280   0.00065   0.00323   0.00388   2.87453
   R30        3.52007  -0.00093  -0.04118  -0.04388  -0.08506   3.43501
   R31        2.07496  -0.00333   0.00199  -0.00760  -0.00617   2.06879
   R32        2.84918  -0.00209   0.00282  -0.00303  -0.00020   2.84897
   R33        3.71873  -0.00072   0.00886  -0.00480   0.00406   3.72279
   R34        2.06839  -0.00033   0.00102  -0.00058   0.00044   2.06883
   R35        2.88472  -0.00033   0.00111  -0.00304  -0.00193   2.88279
   R36        2.07380  -0.00001   0.00046   0.00087   0.00134   2.07514
   R37        2.07052  -0.00046   0.00172  -0.00027   0.00146   2.07198
   R38        2.06701  -0.00006   0.00001   0.00030   0.00031   2.06732
   R39        2.06840  -0.00006   0.00023  -0.00072  -0.00048   2.06792
   R40        2.63901   0.00140  -0.00043   0.00060   0.00017   2.63918
   R41        2.64814  -0.00256   0.00294  -0.00446  -0.00152   2.64662
   R42        2.63417   0.00042  -0.00111   0.00104  -0.00007   2.63410
   R43        2.05418   0.00007  -0.00017   0.00042   0.00025   2.05443
   R44        2.63219  -0.00179   0.00260  -0.00298  -0.00038   2.63181
   R45        2.04757   0.00029   0.00073   0.00070   0.00143   2.04900
   R46        2.63080   0.00041  -0.00044   0.00049   0.00005   2.63085
   R47        2.05177   0.00005  -0.00005   0.00019   0.00014   2.05191
   R48        2.63824  -0.00025   0.00037  -0.00009   0.00027   2.63851
   R49        2.05199  -0.00001   0.00004   0.00006   0.00010   2.05209
   R50        2.05204  -0.00003   0.00001  -0.00007  -0.00006   2.05198
    A1        2.09705  -0.00024  -0.00007  -0.00023  -0.00032   2.09673
    A2        2.09829   0.00009   0.00047  -0.00132  -0.00084   2.09745
    A3        2.08781   0.00015  -0.00041   0.00157   0.00117   2.08898
    A4        2.09392   0.00036  -0.00120   0.00192   0.00074   2.09466
    A5        2.08860  -0.00015   0.00063  -0.00129  -0.00068   2.08793
    A6        2.10062  -0.00020   0.00058  -0.00063  -0.00006   2.10055
    A7        2.09650  -0.00011   0.00108  -0.00102   0.00006   2.09655
    A8        2.09938   0.00013  -0.00035   0.00006  -0.00029   2.09909
    A9        2.08723  -0.00002  -0.00073   0.00096   0.00023   2.08746
   A10        2.09613  -0.00026   0.00030  -0.00129  -0.00105   2.09507
   A11        2.09713   0.00013  -0.00079   0.00115   0.00039   2.09753
   A12        2.08988   0.00013   0.00047   0.00014   0.00064   2.09052
   A13        2.08926   0.00106  -0.00237   0.00411   0.00183   2.09109
   A14        2.07915  -0.00126   0.00615  -0.00585   0.00054   2.07969
   A15        2.11362   0.00019  -0.00396   0.00181  -0.00250   2.11112
   A16        2.09277  -0.00081   0.00220  -0.00347  -0.00130   2.09147
   A17        2.07518   0.00057  -0.00114   0.00454   0.00348   2.07866
   A18        2.11420   0.00024  -0.00132  -0.00076  -0.00218   2.11202
   A19        1.77464  -0.00080   0.00105  -0.00189  -0.00052   1.77412
   A20        2.11731  -0.00007  -0.00151  -0.00139  -0.00298   2.11433
   A21        2.07103   0.00058  -0.00005   0.00340   0.00344   2.07447
   A22        2.09307  -0.00050   0.00153  -0.00158  -0.00008   2.09299
   A23        2.11102   0.00050  -0.00321   0.00271  -0.00085   2.11017
   A24        2.09062   0.00074  -0.00158   0.00288   0.00139   2.09200
   A25        2.08044  -0.00124   0.00471  -0.00536  -0.00039   2.08005
   A26        1.78033  -0.00011  -0.00050  -0.00225  -0.00215   1.77818
   A27        1.58543  -0.00034   0.01059  -0.01008  -0.00072   1.58471
   A28        2.45916  -0.00001  -0.02554  -0.01585  -0.04059   2.41857
   A29        1.58105  -0.00016  -0.00821  -0.01693  -0.02395   1.55710
   A30        1.34409  -0.00014   0.00101   0.01335   0.01378   1.35787
   A31        0.87929   0.00034  -0.03625  -0.00912  -0.04279   0.83650
   A32        2.09487  -0.00017   0.00015  -0.00116  -0.00108   2.09379
   A33        2.09098   0.00002   0.00045  -0.00198  -0.00150   2.08948
   A34        2.09730   0.00015  -0.00061   0.00315   0.00258   2.09988
   A35        2.09622  -0.00012   0.00080  -0.00074   0.00006   2.09628
   A36        2.08710   0.00000  -0.00054   0.00106   0.00052   2.08762
   A37        2.09975   0.00013  -0.00024  -0.00034  -0.00058   2.09917
   A38        2.09505   0.00027  -0.00077   0.00154   0.00079   2.09585
   A39        2.09979  -0.00017   0.00024  -0.00100  -0.00077   2.09901
   A40        2.08831  -0.00010   0.00053  -0.00054  -0.00002   2.08829
   A41        2.09544  -0.00021  -0.00015  -0.00104  -0.00122   2.09422
   A42        2.08942   0.00006  -0.00008  -0.00046  -0.00053   2.08890
   A43        2.09817   0.00015   0.00022   0.00151   0.00174   2.09991
   A44        1.92483  -0.00073  -0.01586   0.00685  -0.01006   1.91477
   A45        1.97183   0.00137  -0.02477   0.00574  -0.02013   1.95170
   A46        1.74630   0.00062   0.04951  -0.03269   0.01760   1.76390
   A47        2.01247  -0.00626   0.00746  -0.02702  -0.02124   1.99124
   A48        1.92913   0.00430  -0.01656   0.03637   0.02046   1.94960
   A49        1.85919   0.00206   0.00722   0.01249   0.02038   1.87957
   A50        1.90706   0.00162   0.04430  -0.00243   0.04126   1.94832
   A51        1.80421   0.00237  -0.00678   0.01653   0.00843   1.81264
   A52        2.05037  -0.00133   0.00801  -0.01597  -0.00783   2.04253
   A53        1.93853  -0.00085   0.00228  -0.00922  -0.00663   1.93190
   A54        1.90899  -0.00057   0.00479  -0.00082   0.00490   1.91389
   A55        1.78674  -0.00091  -0.00235   0.00764   0.00539   1.79213
   A56        1.94987   0.00139  -0.00710   0.00626  -0.00118   1.94869
   A57        2.29737  -0.00001   0.04036  -0.02235   0.01752   2.31489
   A58        1.91223  -0.00103   0.00991  -0.00639   0.00355   1.91578
   A59        1.96370   0.00138  -0.01150   0.01230   0.00072   1.96442
   A60        1.87315   0.00058  -0.00399  -0.00086  -0.00500   1.86815
   A61        1.93783  -0.00010   0.00254  -0.00121   0.00139   1.93922
   A62        1.84547   0.00065   0.00411   0.00601   0.01014   1.85561
   A63        1.92666  -0.00151  -0.00005  -0.01030  -0.01052   1.91615
   A64        1.93864   0.00026  -0.00524   0.00324  -0.00200   1.93664
   A65        1.93073  -0.00009   0.00255  -0.00517  -0.00262   1.92811
   A66        1.93916   0.00016   0.00007   0.00052   0.00058   1.93974
   A67        1.88991  -0.00025   0.00330  -0.00266   0.00065   1.89056
   A68        1.88202  -0.00007  -0.00035   0.00138   0.00102   1.88303
   A69        1.88130  -0.00002  -0.00016   0.00276   0.00260   1.88390
   A70        2.04874   0.00424  -0.01397   0.01496   0.00095   2.04969
   A71        2.15825  -0.00503   0.01721  -0.01879  -0.00161   2.15665
   A72        2.07471   0.00079  -0.00268   0.00347   0.00077   2.07548
   A73        2.11051  -0.00108   0.00357  -0.00375  -0.00018   2.11032
   A74        2.08467   0.00068  -0.00218   0.00136  -0.00082   2.08386
   A75        2.08788   0.00040  -0.00139   0.00235   0.00095   2.08884
   A76        2.09813   0.00041  -0.00091   0.00056  -0.00035   2.09777
   A77        2.09709  -0.00045   0.00238  -0.00406  -0.00169   2.09540
   A78        2.08794   0.00004  -0.00140   0.00349   0.00207   2.09001
   A79        2.09295  -0.00041  -0.00041  -0.00016  -0.00059   2.09236
   A80        2.08990   0.00029  -0.00033   0.00107   0.00073   2.09062
   A81        2.10032   0.00013   0.00074  -0.00094  -0.00021   2.10011
   A82        2.10238   0.00010   0.00153  -0.00135   0.00018   2.10256
   A83        2.08654  -0.00021  -0.00083   0.00103   0.00020   2.08675
   A84        2.09414   0.00011  -0.00072   0.00034  -0.00038   2.09376
   A85        2.08732   0.00019  -0.00109   0.00126   0.00016   2.08749
   A86        2.09842  -0.00002   0.00065  -0.00100  -0.00034   2.09808
   A87        2.09742  -0.00017   0.00043  -0.00027   0.00017   2.09760
    D1       -0.02751   0.00003  -0.00078   0.00067  -0.00010  -0.02761
    D2        3.12480   0.00000  -0.00162   0.00101  -0.00060   3.12419
    D3        3.12262   0.00001   0.00122  -0.00184  -0.00061   3.12201
    D4       -0.00826  -0.00002   0.00038  -0.00150  -0.00111  -0.00937
    D5        0.02959  -0.00001   0.00108  -0.00245  -0.00137   0.02822
    D6       -3.06389   0.00003   0.00831  -0.00961  -0.00128  -3.06516
    D7       -3.12048   0.00001  -0.00091   0.00003  -0.00088  -3.12136
    D8        0.06922   0.00005   0.00632  -0.00713  -0.00078   0.06844
    D9       -0.00283  -0.00003  -0.00038   0.00047   0.00009  -0.00274
   D10       -3.13072  -0.00001  -0.00082   0.00093   0.00011  -3.13061
   D11        3.12797   0.00000   0.00046   0.00012   0.00059   3.12856
   D12        0.00008   0.00002   0.00002   0.00059   0.00061   0.00069
   D13        0.03104  -0.00001   0.00131   0.00005   0.00136   0.03240
   D14       -3.12111   0.00005  -0.00033   0.00016  -0.00017  -3.12127
   D15       -3.12415  -0.00003   0.00175  -0.00042   0.00133  -3.12282
   D16        0.00689   0.00003   0.00011  -0.00031  -0.00020   0.00669
   D17       -0.02882   0.00002  -0.00101  -0.00182  -0.00283  -0.03164
   D18        3.06175   0.00005  -0.00547  -0.00028  -0.00575   3.05600
   D19        3.12329  -0.00003   0.00063  -0.00194  -0.00130   3.12198
   D20       -0.06933   0.00000  -0.00383  -0.00040  -0.00423  -0.07356
   D21       -0.00142  -0.00002  -0.00016   0.00298   0.00282   0.00140
   D22        3.09096  -0.00006  -0.00755   0.01045   0.00288   3.09384
   D23       -3.09096  -0.00001   0.00415   0.00164   0.00571  -3.08525
   D24        0.00142  -0.00005  -0.00324   0.00911   0.00577   0.00719
   D25        2.46381  -0.00013   0.00018  -0.00864  -0.00838   2.45543
   D26       -2.23498  -0.00037  -0.00595  -0.02814  -0.03305  -2.26803
   D27       -2.35146  -0.00049  -0.00089   0.00846   0.00644  -2.34501
   D28       -0.72954  -0.00007  -0.00430  -0.00701  -0.01121  -0.74075
   D29        0.85486  -0.00031  -0.01044  -0.02651  -0.03588   0.81898
   D30        0.73838  -0.00044  -0.00537   0.01009   0.00362   0.74200
   D31       -2.45567  -0.00019   0.00051   0.00177   0.00223  -2.45345
   D32        0.73465  -0.00011   0.00777  -0.00540   0.00230   0.73694
   D33       -0.75134   0.00030  -0.00338  -0.00040  -0.00369  -0.75502
   D34        2.45420   0.00025  -0.00288  -0.00811  -0.01089   2.44331
   D35        0.02695  -0.00002  -0.00528   0.00204  -0.00317   0.02378
   D36       -3.06371   0.00007  -0.00356  -0.00303  -0.00659  -3.07030
   D37        3.10380   0.00007  -0.00585   0.01002   0.00424   3.10804
   D38        0.01314   0.00016  -0.00412   0.00494   0.00082   0.01396
   D39        3.03666  -0.00006   0.00057   0.00343   0.00402   3.04068
   D40       -0.08650   0.00000   0.00109   0.00328   0.00438  -0.08212
   D41       -0.04190  -0.00012   0.00118  -0.00416  -0.00299  -0.04489
   D42        3.11813  -0.00006   0.00169  -0.00432  -0.00262   3.11550
   D43        0.71336   0.00024   0.00897   0.00131   0.01021   0.72357
   D44       -0.87458   0.00062  -0.00009   0.01526   0.01602  -0.85856
   D45       -1.72875   0.00024   0.03512   0.01662   0.05077  -1.67798
   D46       -2.47887   0.00021   0.00709   0.00659   0.01366  -2.46521
   D47        2.21638   0.00059  -0.00197   0.02053   0.01946   2.23584
   D48        1.36221   0.00021   0.03324   0.02189   0.05421   1.41642
   D49        0.02632  -0.00009   0.00408  -0.00260   0.00148   0.02780
   D50       -3.12380  -0.00004   0.00175  -0.00069   0.00107  -3.12274
   D51       -3.06524  -0.00005   0.00598  -0.00782  -0.00186  -3.06711
   D52        0.06782   0.00000   0.00366  -0.00591  -0.00228   0.06555
   D53        2.55985   0.00070   0.00430  -0.01546  -0.01308   2.54677
   D54       -1.94282   0.00059   0.00395  -0.01814  -0.01558  -1.95840
   D55       -0.67703   0.00063   0.00247   0.01185   0.01360  -0.66343
   D56        0.22769  -0.00105  -0.01012  -0.08004  -0.08943   0.13826
   D57        1.85314  -0.00140  -0.00536  -0.06475  -0.07065   1.78249
   D58        0.07626  -0.00117  -0.00800  -0.03348  -0.04178   0.03448
   D59       -0.03717   0.00001  -0.00112  -0.00045  -0.00158  -0.03875
   D60        3.11991   0.00002  -0.00188   0.00097  -0.00091   3.11900
   D61        3.11297  -0.00004   0.00122  -0.00234  -0.00114   3.11183
   D62       -0.01313  -0.00003   0.00045  -0.00092  -0.00047  -0.01360
   D63        0.00840   0.00002  -0.00184   0.00124  -0.00060   0.00780
   D64       -3.12458  -0.00001  -0.00115   0.00103  -0.00011  -3.12469
   D65        3.13439   0.00001  -0.00107  -0.00018  -0.00127   3.13313
   D66        0.00141  -0.00001  -0.00038  -0.00039  -0.00077   0.00063
   D67        0.03118   0.00005   0.00177   0.00112   0.00289   0.03407
   D68       -3.12894  -0.00002   0.00125   0.00125   0.00251  -3.12644
   D69       -3.11897   0.00007   0.00108   0.00132   0.00240  -3.11656
   D70        0.00410   0.00001   0.00056   0.00145   0.00202   0.00611
   D71        1.15616  -0.00414  -0.01631   0.00364  -0.01293   1.14323
   D72       -1.12447   0.00397   0.01146   0.03005   0.04023  -1.08424
   D73       -3.09474   0.00077  -0.01565   0.03107   0.01521  -3.07953
   D74       -1.02988   0.00252   0.03787  -0.03788   0.00064  -1.02924
   D75       -3.13358   0.00225   0.03213  -0.03984  -0.00723  -3.14082
   D76        0.87469   0.00232   0.03275  -0.02463   0.00833   0.88302
   D77        1.22907  -0.00165  -0.00646  -0.04697  -0.05308   1.17599
   D78       -0.87463  -0.00192  -0.01220  -0.04893  -0.06096  -0.93559
   D79        3.13365  -0.00185  -0.01158  -0.03372  -0.04540   3.08824
   D80       -2.94461  -0.00010  -0.00423  -0.02175  -0.02581  -2.97042
   D81        1.23487  -0.00037  -0.00997  -0.02370  -0.03369   1.20118
   D82       -1.04004  -0.00030  -0.00935  -0.00850  -0.01813  -1.05817
   D83       -2.73104  -0.00305  -0.06120  -0.03941  -0.10039  -2.83144
   D84       -0.56643  -0.00297  -0.05859  -0.03700  -0.09544  -0.66187
   D85        1.55630  -0.00360  -0.06888  -0.04280  -0.11143   1.44487
   D86        1.31640   0.00241  -0.02037  -0.03001  -0.05046   1.26594
   D87       -2.80218   0.00249  -0.01776  -0.02759  -0.04550  -2.84768
   D88       -0.67944   0.00185  -0.02804  -0.03340  -0.06150  -0.74094
   D89       -0.83071  -0.00055  -0.00943  -0.06846  -0.07799  -0.90870
   D90        1.33391  -0.00047  -0.00682  -0.06605  -0.07304   1.26087
   D91       -2.82655  -0.00111  -0.01711  -0.07185  -0.08903  -2.91558
   D92        0.34325  -0.00013   0.00529   0.03796   0.04377   0.38702
   D93        2.54059  -0.00058   0.01339   0.02848   0.04228   2.58287
   D94       -1.67255   0.00029   0.00615   0.03929   0.04594  -1.62661
   D95        1.88629   0.00007  -0.02839  -0.06319  -0.09200   1.79429
   D96       -1.19601  -0.00003  -0.03773  -0.05624  -0.09441  -1.29042
   D97       -0.16168  -0.00172  -0.02843  -0.07357  -0.10155  -0.26322
   D98        3.03920  -0.00182  -0.03777  -0.06662  -0.10395   2.93525
   D99       -2.12724  -0.00105  -0.02451  -0.08575  -0.11027  -2.23751
   D100       1.07364  -0.00115  -0.03385  -0.07880  -0.11268   0.96097
   D101       1.21343   0.00007  -0.04173  -0.08959  -0.13130   1.08213
   D102      -2.97042  -0.00015  -0.03932  -0.09424  -0.13354  -3.10397
   D103      -0.88157  -0.00012  -0.03780  -0.09385  -0.13163  -1.01320
   D104      -2.91938  -0.00034  -0.03524  -0.08986  -0.12508  -3.04447
   D105      -0.82005  -0.00056  -0.03282  -0.09451  -0.12733  -0.94738
   D106       1.26880  -0.00054  -0.03130  -0.09411  -0.12541   1.14339
   D107      -0.87856  -0.00054  -0.02868  -0.08957  -0.11826  -0.99683
   D108       1.22077  -0.00075  -0.02626  -0.09422  -0.12051   1.10026
   D109      -2.97357  -0.00073  -0.02474  -0.09382  -0.11859  -3.09216
   D110      -3.06426   0.00011  -0.00763   0.01044   0.00298  -3.06129
   D111       0.06032   0.00011  -0.00790   0.00783   0.00007   0.06039
   D112       0.02098   0.00000   0.00219   0.00302   0.00519   0.02617
   D113      -3.13762   0.00000   0.00192   0.00041   0.00227  -3.13535
   D114       3.05232   0.00018   0.00934  -0.00388   0.00561   3.05793
   D115      -0.08137  -0.00003   0.00341  -0.00334   0.00017  -0.08120
   D116      -0.02916  -0.00003   0.00035   0.00282   0.00317  -0.02599
   D117       3.12034  -0.00024  -0.00559   0.00335  -0.00227   3.11807
   D118      -0.00997   0.00004  -0.00336  -0.00734  -0.01067  -0.02064
   D119       3.13842   0.00002  -0.00090  -0.00182  -0.00273   3.13569
   D120      -3.13452   0.00004  -0.00308  -0.00471  -0.00773   3.14093
   D121       0.01386   0.00001  -0.00062   0.00080   0.00021   0.01408
   D122       0.02661   0.00001  -0.00163  -0.00445  -0.00605   0.02056
   D123      -3.13173  -0.00006  -0.00272  -0.00327  -0.00600  -3.13773
   D124      -3.12284   0.00022   0.00432  -0.00502  -0.00065  -3.12349
   D125       0.00200   0.00015   0.00323  -0.00384  -0.00059   0.00141
   D126       0.00684  -0.00005   0.00197   0.00577   0.00772   0.01456
   D127      -3.14144   0.00001   0.00226   0.00480   0.00705  -3.13439
   D128      -3.14159  -0.00002  -0.00051   0.00023  -0.00026   3.14133
   D129      -0.00668   0.00004  -0.00021  -0.00074  -0.00094  -0.00762
   D130      -0.01522   0.00003   0.00049   0.00009   0.00056  -0.01466
   D131       3.13305  -0.00003   0.00019   0.00107   0.00124   3.13429
   D132      -3.13999   0.00010   0.00158  -0.00109   0.00050  -3.13949
   D133       0.00828   0.00004   0.00129  -0.00012   0.00118   0.00946
         Item               Value     Threshold  Converged?
 Maximum Force            0.006259     0.000450     NO 
 RMS     Force            0.001172     0.000300     NO 
 Maximum Displacement     0.585866     0.001800     NO 
 RMS     Displacement     0.104895     0.001200     NO 
 Predicted change in Energy=-2.831796D-03
 GradGradGradGradGradGradGradGradGradGradGradGradGradGradGradGradGradGrad

                          Input orientation:                          
 ---------------------------------------------------------------------
 Center     Atomic      Atomic             Coordinates (Angstroms)
 Number     Number       Type             X           Y           Z
 ---------------------------------------------------------------------
      1          6           0       -4.557675   -1.346796    0.684054
      2          6           0       -5.268870   -2.238003   -0.114616
      3          6           0       -4.865755   -2.471512   -1.428409
      4          6           0       -3.753304   -1.811918   -1.946089
      5          6           0       -3.015771   -0.943725   -1.137112
      6          6           0       -3.420197   -0.709826    0.182623
      7         16           0       -2.465958    0.331736    1.262048
      8          6           0       -2.038162    1.675133    0.178863
      9          6           0       -1.615491    1.439767   -1.133080
     10         16           0       -1.523983   -0.215064   -1.780788
     11          6           0       -1.204504    2.507946   -1.933503
     12          6           0       -1.184936    3.799512   -1.413419
     13          6           0       -1.618746    4.035042   -0.109709
     14          6           0       -2.063942    2.978374    0.678965
     15          1           0       -1.619343    5.042896    0.292887
     16          1           0       -2.415907    3.159483    1.690148
     17          1           0       -0.893316    2.324625   -2.958042
     18          1           0       -0.844499    4.622402   -2.033874
     19          1           0       -4.880039   -1.149189    1.701881
     20          1           0       -3.449700   -1.978807   -2.975102
     21          1           0       -6.142108   -2.740690    0.288677
     22          1           0       -5.423189   -3.157746   -2.057927
     23          6           0        1.016260   -1.299868    0.423481
     24          1           0       -0.018312   -1.042254    0.657528
     25          6           0        1.755571   -0.063855   -0.056806
     26          1           0        1.186097    0.257664   -0.934768
     27          6           0        1.102923   -2.483880   -0.527545
     28          1           0        2.109878   -2.912253   -0.494651
     29          6           0        0.044986   -3.544488   -0.239351
     30          1           0       -0.964574   -3.136958   -0.369335
     31          1           0        0.162067   -4.395641   -0.916568
     32          1           0        0.127965   -3.916116    0.786557
     33          1           0        0.967928   -2.090719   -1.543940
     34          6           0        3.206705   -0.234627   -0.428206
     35          6           0        3.520674   -0.290957   -1.787886
     36          6           0        4.231698   -0.403823    0.511078
     37          6           0        4.824505   -0.542330   -2.211933
     38          1           0        2.732070   -0.154821   -2.523740
     39          6           0        5.534676   -0.655040    0.088317
     40          1           0        4.012542   -0.341815    1.571172
     41          6           0        5.837765   -0.716543   -1.273242
     42          1           0        5.047070   -0.587598   -3.273737
     43          1           0        6.320838   -0.788152    0.825507
     44          1           0        6.856543   -0.905972   -1.597745
     45         35           0        1.497673    1.432879    1.197878
     46         17           0        1.614535   -1.851858    2.048756
 ---------------------------------------------------------------------
                    Distance matrix (angstroms):
                    1          2          3          4          5
     1  C    0.000000
     2  C    1.392093   0.000000
     3  C    2.412964   1.393943   0.000000
     4  C    2.789445   2.415115   1.393056   0.000000
     5  C    2.420037   2.792330   2.416904   1.397196   0.000000
     6  C    1.396789   2.416872   2.790806   2.420120   1.399989
     7  S    2.743507   4.044142   4.566814   4.067513   2.772195
     8  C    3.966764   5.082936   5.270035   4.429070   3.089649
     9  C    4.441099   5.283033   5.094069   3.975511   2.764387
    10  S    4.069343   4.570841   4.047613   2.747206   1.780646
    11  C    5.740592   6.507799   6.201200   5.015752   3.978563
    12  C    6.500711   7.403850   7.271478   6.194223   5.091817
    13  C    6.183166   7.257722   7.390351   6.489651   5.272131
    14  C    4.992577   6.173486   6.480157   5.717670   4.425718
    15  H    7.043789   8.154544   8.364710   7.520324   6.311461
    16  H    5.089789   6.366274   6.887327   6.302832   5.018920
    17  H    6.338116   6.931675   6.412720   5.129773   4.301478
    18  H    7.536984   8.385927   8.176840   7.061822   6.041554
    19  H    1.085789   2.153223   3.398155   3.875103   3.402586
    20  H    3.875109   3.399845   2.154120   1.085769   2.153577
    21  H    2.147019   1.085303   2.156366   3.400467   3.877619
    22  H    3.398104   2.155504   1.085330   2.147621   3.397859
    23  C    5.580220   6.377500   6.276970   5.350309   4.338153
    24  H    4.549645   5.440072   5.467323   4.617507   3.495026
    25  C    6.484743   7.353437   7.177748   6.080528   4.970608
    26  H    6.179466   6.969046   6.657102   5.450103   4.374926
    27  C    5.899433   6.389892   6.036293   5.103601   4.439290
    28  H    6.949552   7.419229   7.051639   6.139569   5.528123
    29  C    5.183340   5.473529   5.165318   4.510184   4.115601
    30  H    4.150263   4.404539   4.096787   3.466828   3.099542
    31  H    5.842381   5.898610   5.407703   4.802673   4.697129
    32  H    5.344823   5.723111   5.650681   5.192230   4.734837
    33  H    6.004137   6.400180   5.847239   4.746523   4.165448
    34  C    7.922099   8.714771   8.436153   7.296132   6.302744
    35  C    8.513813   9.156796   8.672730   7.432974   6.601116
    36  C    8.841505   9.696211   9.528935   8.472347   7.452103
    37  C    9.851863  10.447500   9.911447   8.675329   7.923780
    38  H    8.053020   8.611537   8.018338   6.718610   5.965131
    39  C   10.133557  10.920786  10.666255   9.578296   8.642637
    40  H    8.674421   9.621955   9.610268   8.651052   7.556076
    41  C   10.596858  11.270075  10.847550   9.676837   8.857497
    42  H   10.415931  10.914326  10.257606   8.983774   8.348737
    43  H   10.893766  11.717816  11.534890  10.498484   9.541925
    44  H   11.648404  12.288191  11.827590  10.654151   9.883127
    45  Br   6.682653   7.809233   7.914219   6.927192   5.609956
    46  Cl   6.341426   7.225688   7.380299   6.691344   5.693347
                    6          7          8          9         10
     6  C    0.000000
     7  S    1.777803   0.000000
     8  C    2.756459   1.777924   0.000000
     9  C    3.099804   2.772664   1.398300   0.000000
    10  S    2.774058   3.231897   2.770822   1.779428   0.000000
    11  C    4.443122   4.066779   2.418812   1.396636   2.745937
    12  C    5.279950   4.563399   2.788609   2.415029   4.045582
    13  C    5.083744   4.039054   2.414198   2.789758   4.567810
    14  C    3.960884   2.739761   1.396139   2.419076   4.066938
    15  H    6.029016   4.883753   3.395620   3.875040   5.652907
    16  H    4.272328   2.860407   2.151736   3.401280   4.922448
    17  H    5.045473   4.924831   3.401865   2.152904   2.869441
    18  H    6.322953   5.648189   3.873943   3.396325   4.891506
    19  H    2.152283   2.866074   4.286332   5.039541   4.925919
    20  H    3.403294   4.925424   5.029037   4.294649   2.871508
    21  H    3.397713   4.888899   6.029421   6.323596   5.655842
    22  H    3.876126   5.651896   6.310178   6.040780   4.892851
    23  C    4.481999   3.935882   4.270828   4.105436   3.533898
    24  H    3.450923   2.871282   3.419519   3.452201   2.982729
    25  C    5.221416   4.440402   4.179956   3.844906   3.708160
    26  H    4.837618   4.262510   3.693947   3.047227   2.878151
    27  C    4.910217   4.885412   5.259546   4.811596   3.690363
    28  H    5.990920   5.877732   6.221252   5.764204   4.704670
    29  C    4.496762   4.856351   5.635500   5.329046   3.990332
    30  H    3.496528   4.116722   4.960779   4.685447   3.292810
    31  H    5.256051   5.831036   6.549449   6.103981   4.589865
    32  H    4.820217   4.999878   6.026896   5.950641   4.797705
    33  H    4.913606   5.053061   5.117252   4.393995   3.127906
    34  C    6.671938   5.946161   5.614655   5.153059   4.920291
    35  C    7.227313   6.747563   6.215647   5.459338   5.045232
    36  C    7.665052   6.779645   6.613893   6.347575   6.198075
    37  C    8.587028   8.123015   7.597976   6.823941   6.371521
    38  H    6.744095   6.448908   5.779958   4.835073   4.320832
    39  C    8.955537   8.146258   7.923749   7.550160   7.315176
    40  H    7.570278   6.520750   6.528218   6.493210   6.473392
    41  C    9.371737   8.745193   8.358167   7.760177   7.396243
    42  H    9.146364   8.824064   8.200056   7.285763   6.748808
    43  H    9.762540   8.868624   8.738352   8.472603   8.286278
    44  H   10.431662   9.829515   9.430495   8.803055   8.410950
    45  Br   5.459613   4.114243   3.687710   3.889113   4.551765
    46  Cl   5.489556   4.694403   5.410949   5.602852   5.214863
                   11         12         13         14         15
    11  C    0.000000
    12  C    1.392485   0.000000
    13  C    2.414506   1.394032   0.000000
    14  C    2.790148   2.413502   1.391673   0.000000
    15  H    3.399246   2.155503   1.085289   2.146852   0.000000
    16  H    3.875931   3.399567   2.154427   1.085896   2.476710
    17  H    1.086335   2.155503   3.400702   3.876283   4.299378
    18  H    2.147231   1.085362   2.155658   3.398436   2.488176
    19  H    6.332472   6.917262   6.387029   5.100346   7.138579
    20  H    5.124137   6.399764   6.908635   6.312382   7.958282
    21  H    7.540967   8.381224   8.156596   7.035016   9.002200
    22  H    7.064902   8.172002   8.366931   7.511796   9.340561
    23  C    4.998661   5.850055   5.974011   5.277904   6.869797
    24  H    4.552407   5.393749   5.378566   4.511154   6.302802
    25  C    4.347205   5.041090   5.309404   4.938137   6.131169
    26  H    3.431648   4.289008   4.776656   4.535323   5.681203
    27  C    5.676202   6.745376   7.076611   6.428136   8.045881
    28  H    6.514137   7.533109   7.894031   7.314208   8.821094
    29  C    6.408068   7.538268   7.761062   6.916546   8.763357
    30  H    5.862518   7.018068   7.206450   6.301176   8.232694
    31  H    7.110639   8.319965   8.654405   7.866190   9.681021
    32  H    7.102307   8.129854   8.189945   7.235332   9.141154
    33  H    5.100876   6.272693   6.802414   6.311041   7.807455
    34  C    5.407993   6.044124   6.451084   6.271278   7.187695
    35  C    5.493848   6.246193   6.924173   6.925447   7.694113
    36  C    6.633752   7.121211   7.369979   7.148603   7.996814
    37  C    6.762444   7.456714   8.178456   8.258532   8.887747
    38  H    4.789083   5.675605   6.504774   6.563228   7.340602
    39  C    7.714194   8.200697   8.556140   8.443315   9.148132
    40  H    6.900829   7.285064   7.327594   6.981643   7.896027
    41  C    7.773469   8.350613   8.918011   8.938708   9.551563
    42  H    7.103576   7.845089   8.707064   8.882934   9.426788
    43  H    8.666438   9.077229   9.336745   9.193080   9.865661
    44  H    8.760597   9.318849   9.922620   9.992328  10.526356
    45  Br   4.273531   4.429019   4.265337   3.917005   4.854587
    46  Cl   6.543184   7.194559   7.054691   6.224039   7.815285
                   16         17         18         19         20
    16  H    0.000000
    17  H    4.961949   0.000000
    18  H    4.298581   2.477145   0.000000
    19  H    4.963541   7.048136   7.971995   0.000000
    20  H    7.016788   5.005488   7.158836   4.960676   0.000000
    21  H    7.117636   7.984260   9.363441   2.474437   4.299044
    22  H    7.937203   7.168427   9.027496   4.297146   2.475029
    23  C    5.768018   5.312074   6.676399   6.035176   5.652975
    24  H    4.946651   5.017355   6.325706   4.973781   5.084049
    25  C    5.553646   4.597675   5.712282   6.949982   6.267243
    26  H    5.318381   3.562292   4.937843   6.762334   5.536730
    27  C    7.010555   5.745782   7.520687   6.522850   5.193458
    28  H    7.881755   6.520151   8.238239   7.536052   6.158966
    29  C    7.397445   6.535915   8.408899   5.810482   4.706222
    30  H    6.781814   6.044450   7.936799   4.855102   3.782484
    31  H    8.397668   7.102354   9.142573   6.543589   4.808691
    32  H    7.573102   7.349278   9.044712   5.794291   5.541023
    33  H    7.033796   4.995916   6.970718   6.754298   4.645017
    34  C    6.900810   5.455274   6.525424   8.412439   7.337341
    35  C    7.697094   5.262494   6.576955   9.137123   7.269417
    36  C    7.634003   6.763505   7.583370   9.219400   8.581253
    37  C    9.019601   6.439688   7.670969  10.481621   8.432577
    38  H    7.432572   4.413581   5.987793   8.762924   6.461031
    39  C    8.962601   7.712185   8.546869  10.550548   9.584148
    40  H    7.321079   7.189654   7.825002   8.930114   8.890073
    41  C    9.587928   7.575930   8.586940  11.131481   9.526103
    42  H    9.714772   6.623360   7.961906  11.118437   8.615088
    43  H    9.626117   8.720587   9.422961  11.240908  10.551099
    44  H   10.645023   8.505733   9.489952  12.194017  10.453073
    45  Br   4.305763   4.876854   5.109114   6.899007   7.316410
    46  Cl   6.441010   6.985726   8.039326   6.541679   7.134546
                   21         22         23         24         25
    21  H    0.000000
    22  H    2.489443   0.000000
    23  C    7.303176   7.146719   0.000000
    24  H    6.365659   6.407940   1.091551   0.000000
    25  C    8.346145   8.069153   1.518217   2.148069   0.000000
    26  H    8.011837   7.523906   2.073546   2.382393   1.094757
    27  C    7.295385   6.736935   1.521134   2.177121   2.550307
    28  H    8.290857   7.697479   2.153776   3.058367   2.903552
    29  C    6.261392   5.775614   2.533977   2.658867   3.882554
    30  H    5.234201   4.767705   2.815522   2.517468   4.115923
    31  H    6.628280   5.833538   3.479826   3.708844   4.694977
    32  H    6.398697   6.283432   2.786691   2.880474   4.266179
    33  H    7.371129   6.499930   2.120973   2.630287   2.634411
    34  C    9.705389   9.256116   2.580341   3.497401   1.507611
    35  C   10.182468   9.395961   3.490005   4.366798   2.482700
    36  C   10.636083  10.363432   3.339103   4.300189   2.563060
    37  C   11.460908  10.577303   4.692760   5.651248   3.780458
    38  H    9.661647   8.703033   3.597395   4.297977   2.654729
    39  C   11.863278  11.443107   4.576485   5.595499   3.827819
    40  H   10.512673  10.494419   3.348546   4.192033   2.796693
    41  C   12.249658  11.549211   5.144516   6.174755   4.309295
    42  H   11.938354  10.849432   5.515812   6.428037   4.632161
    43  H   12.626385  12.322796   5.344344   6.346464   4.705820
    44  H   13.262342  12.492961   6.192691   7.236606   5.394773
    45  Br   8.752803   8.920338   2.880860   2.952367   1.970015
    46  Cl   8.003338   8.252257   1.817731   2.292851   2.765907
                   26         27         28         29         30
    26  H    0.000000
    27  C    2.772872   0.000000
    28  H    3.330984   1.094780   0.000000
    29  C    4.030149   1.525509   2.174553   0.000000
    30  H    4.058148   2.173957   3.085199   1.096444   0.000000
    31  H    4.764685   2.165959   2.484436   1.093980   1.775688
    32  H    4.637138   2.174560   2.564609   1.094294   1.771106
    33  H    2.435896   1.098116   1.754986   2.160375   2.491762
    34  C    2.140517   3.081381   2.894327   4.581192   5.081984
    35  C    2.545397   3.498984   3.245612   5.006380   5.498133
    36  C    3.435655   3.898026   3.435962   5.287294   5.936868
    37  C    3.938166   4.522936   3.991840   5.978949   6.606111
    38  H    2.254996   3.473245   3.479620   4.891697   5.215341
    39  C    4.559591   4.833671   4.142958   6.212324   6.972060
    40  H    3.824644   4.178390   3.807218   5.410787   6.029103
    41  C    4.764626   5.108647   4.395963   6.528591   7.276488
    42  H    4.592642   5.166600   4.664165   6.555269   7.146654
    43  H    5.527916   5.650918   4.897633   6.936687   7.747371
    44  H    5.826453   6.061292   5.269992   7.429961   8.225337
    45  Br   2.454870   4.298130   4.703151   5.380531   5.422382
    46  Cl   3.679003   2.701579   2.799772   3.250218   3.761709
                   31         32         33         34         35
    31  H    0.000000
    32  H    1.769673   0.000000
    33  H    2.521046   3.077146   0.000000
    34  C    5.179030   4.950521   3.114813   0.000000
    35  C    5.374743   5.592854   3.132917   1.396595   0.000000
    36  C    5.876622   5.408579   4.209622   1.400533   2.409052
    37  C    6.185814   6.513898   4.209146   2.427681   1.393907
    38  H    5.212722   5.646838   2.796410   2.150096   1.087158
    39  C    6.623203   6.352534   5.057729   2.421362   2.776490
    40  H    6.119519   5.336778   4.693854   2.158327   3.395260
    41  C    6.773221   6.861623   5.067243   2.805139   2.411409
    42  H    6.627269   7.194625   4.678779   3.407137   2.150729
    43  H    7.347058   6.938109   5.997049   3.402353   3.862375
    44  H    7.580093   7.747234   6.006856   3.890995   3.397414
    45  Br   6.342426   5.536880   4.495991   2.888861   3.997365
    46  Cl   4.168171   2.839754   3.658227   3.359432   4.559562
                   36         37         38         39         40
    36  C    0.000000
    37  C    2.790232   0.000000
    38  H    3.394262   2.150737   0.000000
    39  C    1.392691   2.410020   3.863634   0.000000
    40  H    1.084285   3.874451   4.294518   2.147991   0.000000
    41  C    2.420960   1.392188   3.394793   1.396241   3.400376
    42  H    3.876008   1.085824   2.471643   3.397899   4.960223
    43  H    2.147342   3.394919   4.949527   1.085918   2.466468
    44  H    3.404277   2.153751   4.293365   2.157106   4.295190
    45  Br   3.364530   5.157137   4.230244   4.678454   3.100557
    46  Cl   3.363153   5.492926   5.003653   4.543479   2.873804
                   41         42         43         44         45
    41  C    0.000000
    42  H    2.154949   0.000000
    43  H    2.154816   4.297267   0.000000
    44  H    1.085862   2.486867   2.484555   0.000000
    45  Br   5.437173   6.056062   5.323021   6.480990   0.000000
    46  Cl   5.491838   6.458296   4.977659   6.455255   3.395166
                   46
    46  Cl   0.000000
 Stoichiometry    C22H20BrClS2
 Framework group  C1[X(C22H20BrClS2)]
 Deg. of freedom   132
 Full point group                 C1      NOp   1
 Largest Abelian subgroup         C1      NOp   1
 Largest concise Abelian subgroup C1      NOp   1
                         Standard orientation:                         
 ---------------------------------------------------------------------
 Center     Atomic      Atomic             Coordinates (Angstroms)
 Number     Number       Type             X           Y           Z
 ---------------------------------------------------------------------
      1          6           0        4.517972   -1.206037   -1.046922
      2          6           0        5.267376   -2.136217   -0.332022
      3          6           0        4.921571   -2.448706    0.981693
      4          6           0        3.828317   -1.829257    1.583093
      5          6           0        3.052293   -0.921668    0.857677
      6          6           0        3.399154   -0.608434   -0.461998
      7         16           0        2.394190    0.486137   -1.437982
      8          6           0        2.005036    1.761012   -0.261434
      9          6           0        1.639624    1.446617    1.051149
     10         16           0        1.584990   -0.243646    1.604676
     11          6           0        1.256850    2.463262    1.928934
     12          6           0        1.207969    3.782588    1.486210
     13          6           0        1.584856    4.096759    0.181382
     14          6           0        2.002241    3.091202   -0.685451
     15          1           0        1.562703    5.126215   -0.161523
     16          1           0        2.310050    3.333436   -1.698242
     17          1           0        0.990359    2.218378    2.953209
     18          1           0        0.889451    4.565363    2.167253
     19          1           0        4.795833   -0.947189   -2.064139
     20          1           0        3.569498   -2.057935    2.612468
     21          1           0        6.125590   -2.607595   -0.800162
     22          1           0        5.509032   -3.165712    1.546258
     23          6           0       -1.040111   -1.219502   -0.550546
     24          1           0       -0.017850   -0.940378   -0.812376
     25          6           0       -1.765412   -0.019428    0.031470
     26          1           0       -1.161110    0.255299    0.902007
     27          6           0       -1.079729   -2.457285    0.332727
     28          1           0       -2.084732   -2.891187    0.317204
     29          6           0       -0.028952   -3.490798   -0.060840
     30          1           0        0.982882   -3.083306    0.050200
     31          1           0       -0.112437   -4.380676    0.569986
     32          1           0       -0.153183   -3.803031   -1.102261
     33          1           0       -0.904053   -2.122583    1.363732
     34          6           0       -3.198532   -0.223195    0.452823
     35          6           0       -3.454333   -0.360744    1.818885
     36          6           0       -4.261396   -0.346002   -0.450909
     37          6           0       -4.737598   -0.646829    2.281879
     38          1           0       -2.636066   -0.261073    2.527698
     39          6           0       -5.543865   -0.631851    0.010777
     40          1           0       -4.087671   -0.220909   -1.513850
     41          6           0       -5.788687   -0.774584    1.377956
     42          1           0       -4.914752   -0.755338    3.347644
     43          1           0       -6.359764   -0.728405   -0.699295
     44          1           0       -6.791725   -0.990753    1.733316
     45         35           0       -1.569341    1.549522   -1.143652
     46         17           0       -1.703521   -1.681246   -2.178682
 ---------------------------------------------------------------------
 Rotational constants (GHZ):           0.2207406           0.1083550           0.0933093
 Standard basis: 6-31+G(d,p) (6D, 7F)
 There are   621 symmetry adapted cartesian basis functions of A   symmetry.
 There are   621 symmetry adapted basis functions of A   symmetry.
   621 basis functions,  1099 primitive gaussians,   621 cartesian basis functions
   118 alpha electrons      118 beta electrons
       nuclear repulsion energy      3421.8696013784 Hartrees.
 NAtoms=   46 NActive=   46 NUniq=   46 SFac= 1.00D+00 NAtFMM=   60 NAOKFM=F Big=F
 Integral buffers will be    131072 words long.
 Raffenetti 2 integral format.
 Two-electron integral symmetry is turned on.
 Nuclear repulsion after empirical dispersion term =     3421.8292966097 Hartrees.
 ------------------------------------------------------------------------------
 Polarizable Continuum Model (PCM)
 =================================
 Model                : PCM.
 Atomic radii         : SMD-Coulomb.
 Polarization charges : Total charges.
 Charge compensation  : None.
 Solution method      : Matrix inversion.
 Cavity type          : VdW (van der Waals Surface) (Alpha=1.000).
 Cavity algorithm     : GePol (No added spheres)
                        Default sphere list used, NSphG=   46.
                        Lebedev-Laikov grids with approx.  5.0 points / Ang**2.
                        Smoothing algorithm: York/Karplus (Gamma=1.0000).
                        Polarization charges: spherical gaussians, with
                                              point-specific exponents (IZeta= 3).
                        Self-potential: point-specific (ISelfS= 7).
                        Self-field    : sphere-specific E.n sum rule (ISelfD= 2).
 1st derivatives      : Analytical E(r).r(x)/FMM algorithm (CHGder, D1EAlg=3).
                        Cavity 1st derivative terms included.
 Solvent              : Dichloromethane, Eps=   8.930000 Eps(inf)=   2.028346
 ------------------------------------------------------------------------------
 ------------------------------------------------------------------------------
 Atomic radii for non-electrostatic terms: SMD-CDS.
 ------------------------------------------------------------------------------
 Nuclear repulsion after PCM non-electrostatic terms =     3421.8120749832 Hartrees.
 One-electron integrals computed using PRISM.
 NBasis=   621 RedAO= T EigKep=  1.02D-06  NBF=   621
 NBsUse=   620 1.00D-06 EigRej=  5.04D-07 NBFU=   620
 Initial guess from the checkpoint file:  "/home/ansgus3642/gaussian/scratch/Gau-19020.chk"
 B after Tr=     0.000000    0.000000    0.000000
         Rot=    0.999964   -0.003741   -0.005855    0.004781 Ang=  -0.97 deg.
 ExpMin= 3.50D-02 ExpMax= 5.74D+05 ExpMxC= 5.74D+03 IAcc=3 IRadAn=         5 AccDes= 0.00D+00
 Harris functional with IExCor= 4639 and IRadAn=       5 diagonalized for initial guess.
 HarFok:  IExCor= 4639 AccDes= 0.00D+00 IRadAn=         5 IDoV= 1 UseB2=F ITyADJ=14
 ICtDFT=  3500011 ScaDFX=  1.000000  1.000000  1.000000  1.000000
 FoFCou: FMM=F IPFlag=           0 FMFlag=      100000 FMFlg1=           0
         NFxFlg=           0 DoJE=T BraDBF=F KetDBF=T FulRan=T
         wScrn=  0.000000 ICntrl=       500 IOpCl=  0 I1Cent=   200000004 NGrid=           0
         NMat0=    1 NMatS0=      1 NMatT0=    0 NMatD0=    1 NMtDS0=    0 NMtDT0=    0
 Petite list used in FoFCou.
 Requested convergence on RMS density matrix=1.00D-08 within 128 cycles.
 Requested convergence on MAX density matrix=1.00D-06.
 Requested convergence on             energy=1.00D-06.
 No special actions if energy rises.
 Inv3:  Mode=1 IEnd=    36372972.
 Iteration    1 A*A^-1 deviation from unit magnitude is 3.66D-15 for    829.
 Iteration    1 A*A^-1 deviation from orthogonality  is 2.22D-15 for   1921    785.
 Iteration    1 A^-1*A deviation from unit magnitude is 3.66D-15 for    829.
 Iteration    1 A^-1*A deviation from orthogonality  is 2.72D-15 for   3160   1457.
 Error on total polarization charges =  0.05261
 SCF Done:  E(RwB97XD) =  -4678.50163054     A.U. after   18 cycles
            NFock= 18  Conv=0.69D-08     -V/T= 2.0061
 SMD-CDS (non-electrostatic) energy       (kcal/mol) =     -10.81
 (included in total energy above)
 D1PCM: PCM CHGder 1st derivatives, ID1Alg=3 FixD1E=F DoIter=F DoCFld=F I1PDM=0.
 Calling FoFJK, ICntrl=      2127 FMM=F ISym2X=0 I1Cent= 0 IOpClX= 0 NMat=1 NMatS=1 NMatT=0.
 ***** Axes restored to original set *****
 -------------------------------------------------------------------
 Center     Atomic                   Forces (Hartrees/Bohr)
 Number     Number              X              Y              Z
 -------------------------------------------------------------------
      1        6           0.000098746    0.000064416    0.000055181
      2        6           0.000260789    0.000160057   -0.000169144
      3        6           0.000385799    0.000298154   -0.000309282
      4        6           0.000000661    0.000133051    0.000132626
      5        6           0.000516376   -0.000076383    0.000422299
      6        6           0.000461295   -0.000063328   -0.000216101
      7       16          -0.000202890    0.000117305    0.000977654
      8        6           0.000200336   -0.000147848    0.000357463
      9        6           0.000043532   -0.000358522    0.000313298
     10       16          -0.002823970    0.000739874   -0.002095056
     11        6          -0.000088606   -0.000299540   -0.000222312
     12        6          -0.000061201   -0.000165157   -0.000103778
     13        6           0.000029210   -0.000166073   -0.000221406
     14        6           0.000050350   -0.000282667   -0.000009811
     15        1          -0.000001341   -0.000001282   -0.000011898
     16        1           0.000059637    0.000061669   -0.000161774
     17        1          -0.000049191    0.000202585    0.000212991
     18        1          -0.000020414   -0.000051903   -0.000008485
     19        1           0.000023764    0.000046983   -0.000014358
     20        1           0.000036820    0.000046466   -0.000024789
     21        1           0.000049590    0.000008125   -0.000068941
     22        1           0.000047520    0.000059003   -0.000045179
     23        6           0.000869186   -0.004975755    0.014236651
     24        1          -0.000182238    0.002151901   -0.006918515
     25        6          -0.000775898    0.005010560   -0.005764783
     26        1           0.003361998    0.000899814    0.000850078
     27        6          -0.001718946    0.002998258   -0.007077322
     28        1          -0.000015012    0.000462377    0.000701490
     29        6           0.000234826    0.000091606    0.000027072
     30        1           0.000398765   -0.000110503   -0.000144638
     31        1          -0.000430738    0.000221989   -0.000190654
     32        1           0.000040884   -0.000567373   -0.000297228
     33        1          -0.000671093   -0.001600838    0.000259616
     34        6          -0.000585583   -0.000526648   -0.000965500
     35        6          -0.000294697   -0.000763211   -0.000963071
     36        6          -0.001194327    0.000062332   -0.000727628
     37        6           0.000092199    0.000172926   -0.000288452
     38        1           0.000197252    0.000091159   -0.000198879
     39        6          -0.000762272    0.000164432    0.000067385
     40        1          -0.000120065    0.000016223    0.000152009
     41        6          -0.000179327   -0.000094083    0.000674827
     42        1           0.000011828    0.000002655   -0.000001586
     43        1          -0.000133537   -0.000020826    0.000099122
     44        1           0.000034512    0.000024245    0.000133980
     45       35          -0.001238032   -0.001167499   -0.000977065
     46       17           0.004043504   -0.002868721    0.008523895
 -------------------------------------------------------------------
 Cartesian Forces:  Max     0.014236651 RMS     0.001983480

 GradGradGradGradGradGradGradGradGradGradGradGradGradGradGradGradGradGrad
 Berny optimization.
 Using GEDIIS/GDIIS optimizer.
 FormGI is forming the generalized inverse of G from B-inverse, IUseBI=4.
 Internal  Forces:  Max     0.009823287 RMS     0.001110371
 Search for a local minimum.
 Step number   5 out of a maximum of  276
 All quantities printed in internal units (Hartrees-Bohrs-Radians)
 Mixed Optimization -- RFO/linear search
 Update second derivatives using D2CorX and points    4    5
 DE= -3.10D-03 DEPred=-2.83D-03 R= 1.09D+00
 TightC=F SS=  1.41D+00  RLast= 6.75D-01 DXNew= 2.4000D+00 2.0261D+00
 Trust test= 1.09D+00 RLast= 6.75D-01 DXMaxT set to 2.03D+00
 ITU=  1  1  1  1  0
 Use linear search instead of GDIIS.
     Eigenvalues ---    0.00061   0.00166   0.00244   0.00389   0.00463
     Eigenvalues ---    0.00702   0.00821   0.00959   0.01167   0.01254
     Eigenvalues ---    0.01476   0.01634   0.01695   0.01767   0.01782
     Eigenvalues ---    0.01784   0.01809   0.01844   0.01882   0.01919
     Eigenvalues ---    0.02139   0.02189   0.02234   0.02327   0.02439
     Eigenvalues ---    0.02446   0.02516   0.02558   0.02599   0.02694
     Eigenvalues ---    0.02791   0.02815   0.02849   0.02904   0.02918
     Eigenvalues ---    0.03142   0.03216   0.03386   0.03597   0.03725
     Eigenvalues ---    0.04099   0.04500   0.04589   0.04879   0.05214
     Eigenvalues ---    0.06217   0.06940   0.07560   0.08784   0.10321
     Eigenvalues ---    0.10666   0.10955   0.10966   0.10986   0.11596
     Eigenvalues ---    0.11717   0.11739   0.12104   0.12256   0.12277
     Eigenvalues ---    0.12342   0.12415   0.12489   0.12500   0.12760
     Eigenvalues ---    0.12943   0.14279   0.15326   0.15763   0.16035
     Eigenvalues ---    0.16626   0.16939   0.17093   0.18013   0.18367
     Eigenvalues ---    0.18795   0.19300   0.19360   0.19422   0.19464
     Eigenvalues ---    0.19740   0.20017   0.20325   0.21997   0.22312
     Eigenvalues ---    0.23254   0.23598   0.25329   0.25442   0.26872
     Eigenvalues ---    0.27607   0.29050   0.29457   0.29642   0.31153
     Eigenvalues ---    0.32829   0.33331   0.33810   0.34498   0.34583
     Eigenvalues ---    0.34860   0.35354   0.36276   0.36518   0.36544
     Eigenvalues ---    0.36576   0.36577   0.36600   0.36685   0.36706
     Eigenvalues ---    0.36757   0.36765   0.36862   0.36912   0.36946
     Eigenvalues ---    0.37631   0.38337   0.39995   0.42146   0.42753
     Eigenvalues ---    0.42854   0.43489   0.45809   0.47078   0.48338
     Eigenvalues ---    0.48415   0.48500   0.49037   0.49694   0.51770
     Eigenvalues ---    0.52309   0.52920
 RFO step:  Lambda=-2.59810162D-03 EMin= 6.05063035D-04
 Quartic linear search produced a step of  0.34820.
 Iteration  1 RMS(Cart)=  0.08936622 RMS(Int)=  0.00595089
 Iteration  2 RMS(Cart)=  0.01269939 RMS(Int)=  0.00040597
 Iteration  3 RMS(Cart)=  0.00003571 RMS(Int)=  0.00040576
 Iteration  4 RMS(Cart)=  0.00000002 RMS(Int)=  0.00040576
 Variable       Old X    -DE/DX   Delta X   Delta X   Delta X     New X
                                 (Linear)    (Quad)   (Total)
    R1        2.63067   0.00011   0.00017   0.00012   0.00031   2.63098
    R2        2.63955  -0.00030  -0.00012  -0.00004  -0.00017   2.63938
    R3        2.05184  -0.00001  -0.00005  -0.00008  -0.00013   2.05171
    R4        2.63417  -0.00001  -0.00001  -0.00002   0.00000   2.63417
    R5        2.05093  -0.00007   0.00004  -0.00008  -0.00005   2.05088
    R6        2.63249  -0.00091  -0.00008  -0.00071  -0.00079   2.63171
    R7        2.05098  -0.00004   0.00002  -0.00002   0.00000   2.05098
    R8        2.64032  -0.00068  -0.00043  -0.00039  -0.00084   2.63948
    R9        2.05181   0.00003   0.00003   0.00011   0.00014   2.05195
   R10        2.64560  -0.00003   0.00052  -0.00017   0.00032   2.64592
   R11        3.36493  -0.00163  -0.00042  -0.00093  -0.00147   3.36347
   R12        3.35956   0.00027   0.00048   0.00083   0.00144   3.36100
   R13        3.35979   0.00018   0.00030   0.00029   0.00070   3.36049
   R14        2.64240   0.00036  -0.00007   0.00057   0.00047   2.64287
   R15        2.63832  -0.00028   0.00004  -0.00019  -0.00016   2.63816
   R16        3.36263  -0.00081  -0.00067   0.00064  -0.00015   3.36249
   R17        2.63926  -0.00028  -0.00022   0.00007  -0.00017   2.63909
   R18        5.63654   0.00153   0.08771   0.17953   0.26769   5.90423
   R19        5.43892   0.00049   0.09015   0.17770   0.26802   5.70694
   R20        2.63141  -0.00046  -0.00010  -0.00025  -0.00034   2.63108
   R21        2.05288  -0.00025   0.00024  -0.00034  -0.00010   2.05278
   R22        2.63434  -0.00017   0.00020  -0.00021   0.00001   2.63435
   R23        2.05104  -0.00004   0.00002  -0.00009  -0.00007   2.05097
   R24        2.62988   0.00006   0.00015  -0.00029  -0.00012   2.62976
   R25        2.05090   0.00000  -0.00001   0.00001   0.00000   2.05090
   R26        2.05205  -0.00016   0.00015  -0.00019  -0.00004   2.05201
   R27        2.06273  -0.00050  -0.00123   0.00135   0.00025   2.06299
   R28        2.86902   0.00431   0.00326   0.00585   0.00808   2.87709
   R29        2.87453   0.00293   0.00135  -0.00241  -0.00106   2.87347
   R30        3.43501   0.00982  -0.02962   0.11094   0.08132   3.51634
   R31        2.06879  -0.00210  -0.00215  -0.00272  -0.00533   2.06346
   R32        2.84897  -0.00223  -0.00007  -0.00268  -0.00275   2.84622
   R33        3.72279  -0.00135   0.00141   0.00123   0.00265   3.72543
   R34        2.06883  -0.00017   0.00015   0.00093   0.00108   2.06991
   R35        2.88279  -0.00002  -0.00067   0.00067   0.00000   2.88280
   R36        2.07514  -0.00073   0.00047  -0.00308  -0.00261   2.07253
   R37        2.07198  -0.00039   0.00051   0.00021   0.00071   2.07269
   R38        2.06732  -0.00010   0.00011  -0.00010   0.00001   2.06733
   R39        2.06792  -0.00009  -0.00017  -0.00034  -0.00051   2.06741
   R40        2.63918   0.00096   0.00006   0.00078   0.00084   2.64003
   R41        2.64662  -0.00198  -0.00053  -0.00210  -0.00263   2.64400
   R42        2.63410   0.00020  -0.00002  -0.00018  -0.00020   2.63390
   R43        2.05443   0.00000   0.00009  -0.00004   0.00005   2.05448
   R44        2.63181  -0.00133  -0.00013  -0.00032  -0.00046   2.63135
   R45        2.04900   0.00018   0.00050   0.00114   0.00164   2.05064
   R46        2.63085   0.00052   0.00002   0.00098   0.00100   2.63185
   R47        2.05191   0.00000   0.00005   0.00002   0.00007   2.05198
   R48        2.63851  -0.00035   0.00010  -0.00072  -0.00062   2.63789
   R49        2.05209  -0.00002   0.00003   0.00007   0.00010   2.05219
   R50        2.05198  -0.00001  -0.00002   0.00005   0.00003   2.05201
    A1        2.09673  -0.00018  -0.00011   0.00003  -0.00011   2.09663
    A2        2.09745   0.00014  -0.00029  -0.00014  -0.00042   2.09703
    A3        2.08898   0.00005   0.00041   0.00012   0.00054   2.08952
    A4        2.09466   0.00027   0.00026   0.00039   0.00066   2.09532
    A5        2.08793  -0.00008  -0.00024  -0.00005  -0.00029   2.08763
    A6        2.10055  -0.00019  -0.00002  -0.00035  -0.00038   2.10017
    A7        2.09655  -0.00014   0.00002  -0.00043  -0.00041   2.09614
    A8        2.09909   0.00015  -0.00010   0.00042   0.00032   2.09941
    A9        2.08746  -0.00001   0.00008   0.00001   0.00009   2.08755
   A10        2.09507  -0.00011  -0.00037   0.00007  -0.00035   2.09472
   A11        2.09753   0.00012   0.00014   0.00035   0.00052   2.09804
   A12        2.09052   0.00000   0.00022  -0.00041  -0.00016   2.09037
   A13        2.09109   0.00068   0.00064   0.00072   0.00144   2.09253
   A14        2.07969  -0.00109   0.00019  -0.00175  -0.00134   2.07835
   A15        2.11112   0.00042  -0.00087   0.00115  -0.00001   2.11110
   A16        2.09147  -0.00051  -0.00045  -0.00074  -0.00122   2.09025
   A17        2.07866   0.00005   0.00121  -0.00038   0.00091   2.07957
   A18        2.11202   0.00046  -0.00076   0.00118   0.00037   2.11240
   A19        1.77412  -0.00093  -0.00018  -0.00170  -0.00162   1.77250
   A20        2.11433   0.00030  -0.00104   0.00102  -0.00009   2.11424
   A21        2.07447   0.00012   0.00120  -0.00083   0.00043   2.07490
   A22        2.09299  -0.00041  -0.00003   0.00013   0.00007   2.09307
   A23        2.11017   0.00031  -0.00030   0.00095   0.00038   2.11055
   A24        2.09200   0.00033   0.00048  -0.00057  -0.00001   2.09199
   A25        2.08005  -0.00063  -0.00014  -0.00045  -0.00038   2.07967
   A26        1.77818  -0.00026  -0.00075  -0.00338  -0.00362   1.77455
   A27        1.58471  -0.00077  -0.00025   0.01018   0.00918   1.59389
   A28        2.41857  -0.00011  -0.01413  -0.02269  -0.03649   2.38208
   A29        1.55710  -0.00042  -0.00834  -0.06129  -0.06794   1.48916
   A30        1.35787  -0.00022   0.00480  -0.00720  -0.00400   1.35387
   A31        0.83650   0.00066  -0.01490  -0.03570  -0.04805   0.78845
   A32        2.09379  -0.00005  -0.00038   0.00029  -0.00014   2.09366
   A33        2.08948   0.00019  -0.00052   0.00034  -0.00016   2.08932
   A34        2.09988  -0.00015   0.00090  -0.00065   0.00028   2.10016
   A35        2.09628  -0.00007   0.00002  -0.00002   0.00000   2.09628
   A36        2.08762   0.00000   0.00018   0.00016   0.00034   2.08796
   A37        2.09917   0.00007  -0.00020  -0.00013  -0.00034   2.09884
   A38        2.09585   0.00018   0.00028   0.00002   0.00031   2.09616
   A39        2.09901  -0.00010  -0.00027   0.00013  -0.00014   2.09887
   A40        2.08829  -0.00008  -0.00001  -0.00016  -0.00017   2.08811
   A41        2.09422   0.00002  -0.00042  -0.00002  -0.00046   2.09376
   A42        2.08890   0.00008  -0.00018   0.00004  -0.00014   2.08876
   A43        2.09991  -0.00010   0.00061  -0.00004   0.00058   2.10049
   A44        1.91477  -0.00105  -0.00350  -0.01557  -0.01947   1.89531
   A45        1.95170   0.00053  -0.00701  -0.01707  -0.02538   1.92632
   A46        1.76390   0.00150   0.00613   0.02556   0.03214   1.79604
   A47        1.99124  -0.00447  -0.00739  -0.00414  -0.01293   1.97831
   A48        1.94960   0.00200   0.00713   0.00405   0.01164   1.96123
   A49        1.87957   0.00235   0.00710   0.01103   0.01853   1.89810
   A50        1.94832   0.00126   0.01437   0.04202   0.05575   2.00407
   A51        1.81264   0.00266   0.00294   0.00576   0.00784   1.82048
   A52        2.04253  -0.00220  -0.00273   0.00033  -0.00235   2.04018
   A53        1.93190  -0.00093  -0.00231  -0.01128  -0.01334   1.91856
   A54        1.91389  -0.00058   0.00171   0.00109   0.00346   1.91735
   A55        1.79213  -0.00121   0.00188  -0.00285  -0.00098   1.79116
   A56        1.94869   0.00238  -0.00041   0.00671   0.00606   1.95475
   A57        2.31489  -0.00096   0.00610   0.02688   0.03226   2.34714
   A58        1.91578  -0.00106   0.00124  -0.00056   0.00066   1.91645
   A59        1.96442   0.00149   0.00025   0.00443   0.00467   1.96910
   A60        1.86815   0.00062  -0.00174  -0.00117  -0.00292   1.86523
   A61        1.93922  -0.00003   0.00048  -0.00038   0.00010   1.93932
   A62        1.85561   0.00044   0.00353   0.00236   0.00590   1.86151
   A63        1.91615  -0.00150  -0.00366  -0.00486  -0.00853   1.90761
   A64        1.93664  -0.00027  -0.00070  -0.00512  -0.00584   1.93080
   A65        1.92811   0.00006  -0.00091  -0.00163  -0.00256   1.92555
   A66        1.93974   0.00064   0.00020   0.00671   0.00692   1.94666
   A67        1.89056  -0.00020   0.00023  -0.00362  -0.00343   1.88712
   A68        1.88303   0.00004   0.00035   0.00469   0.00505   1.88809
   A69        1.88390  -0.00029   0.00091  -0.00104  -0.00013   1.88377
   A70        2.04969   0.00295   0.00033   0.00141   0.00175   2.05143
   A71        2.15665  -0.00385  -0.00056  -0.00346  -0.00401   2.15264
   A72        2.07548   0.00089   0.00027   0.00199   0.00225   2.07773
   A73        2.11032  -0.00105  -0.00006  -0.00207  -0.00215   2.10818
   A74        2.08386   0.00080  -0.00028   0.00267   0.00239   2.08624
   A75        2.08884   0.00025   0.00033  -0.00049  -0.00016   2.08868
   A76        2.09777   0.00022  -0.00012   0.00005  -0.00008   2.09769
   A77        2.09540  -0.00020  -0.00059  -0.00183  -0.00242   2.09298
   A78        2.09001  -0.00002   0.00072   0.00177   0.00250   2.09251
   A79        2.09236  -0.00028  -0.00021   0.00034   0.00013   2.09249
   A80        2.09062   0.00015   0.00025  -0.00013   0.00012   2.09075
   A81        2.10011   0.00013  -0.00007  -0.00019  -0.00027   2.09984
   A82        2.10256  -0.00003   0.00006  -0.00068  -0.00063   2.10193
   A83        2.08675  -0.00015   0.00007  -0.00008  -0.00001   2.08674
   A84        2.09376   0.00018  -0.00013   0.00082   0.00069   2.09445
   A85        2.08749   0.00025   0.00006   0.00056   0.00062   2.08810
   A86        2.09808   0.00002  -0.00012  -0.00004  -0.00016   2.09792
   A87        2.09760  -0.00027   0.00006  -0.00052  -0.00046   2.09714
    D1       -0.02761   0.00002  -0.00004   0.00038   0.00035  -0.02726
    D2        3.12419   0.00002  -0.00021   0.00114   0.00092   3.12512
    D3        3.12201   0.00001  -0.00021  -0.00140  -0.00161   3.12040
    D4       -0.00937   0.00000  -0.00039  -0.00065  -0.00103  -0.01040
    D5        0.02822   0.00002  -0.00048  -0.00242  -0.00290   0.02532
    D6       -3.06516   0.00001  -0.00044  -0.00397  -0.00439  -3.06955
    D7       -3.12136   0.00003  -0.00031  -0.00064  -0.00095  -3.12232
    D8        0.06844   0.00003  -0.00027  -0.00219  -0.00245   0.06600
    D9       -0.00274  -0.00001   0.00003   0.00116   0.00118  -0.00156
   D10       -3.13061   0.00001   0.00004   0.00163   0.00167  -3.12895
   D11        3.12856  -0.00001   0.00020   0.00040   0.00061   3.12917
   D12        0.00069   0.00002   0.00021   0.00087   0.00109   0.00178
   D13        0.03240  -0.00005   0.00047  -0.00067  -0.00020   0.03220
   D14       -3.12127   0.00007  -0.00006   0.00038   0.00033  -3.12094
   D15       -3.12282  -0.00008   0.00046  -0.00113  -0.00068  -3.12350
   D16        0.00669   0.00005  -0.00007  -0.00008  -0.00014   0.00654
   D17       -0.03164   0.00009  -0.00098  -0.00137  -0.00235  -0.03400
   D18        3.05600   0.00023  -0.00200   0.00135  -0.00063   3.05537
   D19        3.12198  -0.00003  -0.00045  -0.00243  -0.00289   3.11910
   D20       -0.07356   0.00011  -0.00147   0.00029  -0.00116  -0.07472
   D21        0.00140  -0.00008   0.00098   0.00290   0.00388   0.00528
   D22        3.09384  -0.00009   0.00100   0.00443   0.00541   3.09926
   D23       -3.08525  -0.00019   0.00199   0.00022   0.00216  -3.08309
   D24        0.00719  -0.00019   0.00201   0.00175   0.00370   0.01089
   D25        2.45543   0.00008  -0.00292  -0.00514  -0.00806   2.44737
   D26       -2.26803  -0.00052  -0.01151  -0.06567  -0.07559  -2.34362
   D27       -2.34501  -0.00056   0.00224  -0.02237  -0.02175  -2.36676
   D28       -0.74075   0.00023  -0.00390  -0.00240  -0.00627  -0.74702
   D29        0.81898  -0.00037  -0.01249  -0.06293  -0.07380   0.74518
   D30        0.74200  -0.00040   0.00126  -0.01963  -0.01996   0.72203
   D31       -2.45345  -0.00023   0.00077  -0.00029   0.00041  -2.45304
   D32        0.73694  -0.00021   0.00080  -0.00180  -0.00106   0.73589
   D33       -0.75502   0.00043  -0.00128   0.00460   0.00338  -0.75164
   D34        2.44331   0.00041  -0.00379  -0.00197  -0.00569   2.43761
   D35        0.02378   0.00007  -0.00110  -0.00627  -0.00734   0.01645
   D36       -3.07030   0.00004  -0.00229  -0.00469  -0.00699  -3.07729
   D37        3.10804   0.00011   0.00148   0.00033   0.00185   3.10989
   D38        0.01396   0.00007   0.00029   0.00191   0.00219   0.01615
   D39        3.04068   0.00001   0.00140   0.00258   0.00399   3.04467
   D40       -0.08212   0.00001   0.00152   0.00392   0.00545  -0.07667
   D41       -0.04489  -0.00003  -0.00104  -0.00393  -0.00497  -0.04986
   D42        3.11550  -0.00003  -0.00091  -0.00259  -0.00351   3.11199
   D43        0.72357  -0.00016   0.00356   0.00493   0.00847   0.73204
   D44       -0.85856   0.00071   0.00558   0.00737   0.01306  -0.84551
   D45       -1.67798  -0.00005   0.01768   0.02844   0.04585  -1.63213
   D46       -2.46521  -0.00010   0.00476   0.00335   0.00814  -2.45707
   D47        2.23584   0.00078   0.00678   0.00580   0.01272   2.24856
   D48        1.41642   0.00001   0.01888   0.02687   0.04552   1.46194
   D49        0.02780  -0.00006   0.00052   0.00080   0.00133   0.02912
   D50       -3.12274   0.00000   0.00037  -0.00104  -0.00066  -3.12339
   D51       -3.06711  -0.00012  -0.00065   0.00232   0.00165  -3.06546
   D52        0.06555  -0.00006  -0.00079   0.00047  -0.00034   0.06521
   D53        2.54677   0.00031  -0.00456  -0.03653  -0.04341   2.50336
   D54       -1.95840   0.00006  -0.00542  -0.04072  -0.04806  -2.00646
   D55       -0.66343   0.00031   0.00474  -0.00193   0.00273  -0.66070
   D56        0.13826  -0.00062  -0.03114  -0.06005  -0.09095   0.04730
   D57        1.78249  -0.00124  -0.02460  -0.07023  -0.09552   1.68697
   D58        0.03448  -0.00061  -0.01455  -0.00492  -0.01980   0.01468
   D59       -0.03875   0.00002  -0.00055  -0.00151  -0.00206  -0.04082
   D60        3.11900   0.00004  -0.00032  -0.00185  -0.00217   3.11683
   D61        3.11183  -0.00004  -0.00040   0.00034  -0.00006   3.11177
   D62       -0.01360  -0.00003  -0.00016   0.00000  -0.00017  -0.01377
   D63        0.00780   0.00002  -0.00021  -0.00052  -0.00073   0.00707
   D64       -3.12469   0.00001  -0.00004   0.00005   0.00001  -3.12468
   D65        3.13313   0.00000  -0.00044  -0.00017  -0.00062   3.13251
   D66        0.00063  -0.00001  -0.00027   0.00040   0.00013   0.00076
   D67        0.03407   0.00000   0.00101   0.00324   0.00425   0.03832
   D68       -3.12644   0.00000   0.00087   0.00190   0.00277  -3.12367
   D69       -3.11656   0.00000   0.00084   0.00267   0.00351  -3.11305
   D70        0.00611   0.00000   0.00070   0.00133   0.00203   0.00815
   D71        1.14323  -0.00321  -0.00450  -0.01407  -0.01911   1.12412
   D72       -1.08424   0.00310   0.01401   0.01656   0.02991  -1.05433
   D73       -3.07953  -0.00060   0.00530  -0.00283   0.00225  -3.07728
   D74       -1.02924   0.00186   0.00022   0.03351   0.03436  -0.99488
   D75       -3.14082   0.00194  -0.00252   0.02764   0.02551  -3.11531
   D76        0.88302   0.00141   0.00290   0.02861   0.03172   0.91473
   D77        1.17599  -0.00174  -0.01848  -0.00534  -0.02343   1.15256
   D78       -0.93559  -0.00167  -0.02123  -0.01122  -0.03227  -0.96786
   D79        3.08824  -0.00219  -0.01581  -0.01025  -0.02606   3.06218
   D80       -2.97042  -0.00043  -0.00899   0.00937   0.00055  -2.96987
   D81        1.20118  -0.00036  -0.01173   0.00350  -0.00830   1.19289
   D82       -1.05817  -0.00088  -0.00631   0.00447  -0.00209  -1.06025
   D83       -2.83144  -0.00269  -0.03496  -0.03659  -0.07125  -2.90268
   D84       -0.66187  -0.00246  -0.03323  -0.03432  -0.06724  -0.72911
   D85        1.44487  -0.00301  -0.03880  -0.03845  -0.07695   1.36792
   D86        1.26594   0.00189  -0.01757   0.00211  -0.01569   1.25025
   D87       -2.84768   0.00213  -0.01584   0.00438  -0.01169  -2.85937
   D88       -0.74094   0.00158  -0.02141   0.00025  -0.02140  -0.76234
   D89       -0.90870   0.00062  -0.02716  -0.00868  -0.03591  -0.94461
   D90        1.26087   0.00085  -0.02543  -0.00641  -0.03191   1.22896
   D91       -2.91558   0.00030  -0.03100  -0.01055  -0.04162  -2.95720
   D92        0.38702  -0.00007   0.01524   0.00051   0.01612   0.40314
   D93        2.58287  -0.00140   0.01472   0.00509   0.02016   2.60303
   D94       -1.62661   0.00043   0.01600   0.01182   0.02823  -1.59838
   D95        1.79429   0.00063  -0.03203   0.00899  -0.02333   1.77096
   D96       -1.29042   0.00084  -0.03287   0.01015  -0.02301  -1.31343
   D97       -0.26322  -0.00092  -0.03536   0.00038  -0.03468  -0.29791
   D98        2.93525  -0.00071  -0.03620   0.00154  -0.03436   2.90089
   D99       -2.23751  -0.00044  -0.03839  -0.00054  -0.03895  -2.27645
   D100       0.96097  -0.00023  -0.03923   0.00062  -0.03862   0.92234
   D101       1.08213   0.00040  -0.04572  -0.01407  -0.05979   1.02234
   D102      -3.10397   0.00001  -0.04650  -0.02304  -0.06953   3.10969
   D103      -1.01320   0.00010  -0.04583  -0.02104  -0.06687  -1.08007
   D104      -3.04447   0.00008  -0.04355  -0.01182  -0.05538  -3.09984
   D105      -0.94738  -0.00031  -0.04433  -0.02079  -0.06511  -1.01249
   D106       1.14339  -0.00022  -0.04367  -0.01879  -0.06245   1.08093
   D107      -0.99683  -0.00033  -0.04118  -0.01216  -0.05335  -1.05018
   D108       1.10026  -0.00072  -0.04196  -0.02113  -0.06308   1.03717
   D109      -3.09216  -0.00063  -0.04129  -0.01913  -0.06043   3.13060
   D110      -3.06129   0.00021   0.00104  -0.00648  -0.00544  -3.06673
   D111       0.06039   0.00031   0.00002  -0.00008  -0.00005   0.06033
   D112       0.02617  -0.00015   0.00181  -0.00777  -0.00596   0.02020
   D113      -3.13535  -0.00005   0.00079  -0.00137  -0.00057  -3.13592
   D114       3.05793  -0.00009   0.00195   0.00741   0.00937   3.06731
   D115      -0.08120  -0.00007   0.00006   0.00916   0.00922  -0.07198
   D116      -0.02599   0.00006   0.00110   0.00861   0.00972  -0.01627
   D117       3.11807   0.00008  -0.00079   0.01036   0.00957   3.12764
   D118      -0.02064   0.00016  -0.00372   0.00369  -0.00003  -0.02067
   D119       3.13569   0.00008  -0.00095   0.00233   0.00138   3.13707
   D120       3.14093   0.00006  -0.00269  -0.00277  -0.00545   3.13548
   D121       0.01408  -0.00002   0.00007  -0.00412  -0.00404   0.01003
   D122       0.02056   0.00002  -0.00211  -0.00550  -0.00760   0.01296
   D123      -3.13773   0.00003  -0.00209  -0.00142  -0.00350  -3.14123
   D124      -3.12349  -0.00001  -0.00022  -0.00724  -0.00745  -3.13094
   D125       0.00141   0.00000  -0.00021  -0.00316  -0.00336  -0.00195
   D126       0.01456  -0.00005   0.00269  -0.00033   0.00235   0.01691
   D127      -3.13439  -0.00005   0.00245   0.00006   0.00251  -3.13188
   D128       3.14133   0.00003  -0.00009   0.00103   0.00094  -3.14091
   D129      -0.00762   0.00003  -0.00033   0.00142   0.00110  -0.00653
   D130      -0.01466  -0.00003   0.00020   0.00128   0.00148  -0.01319
   D131       3.13429  -0.00003   0.00043   0.00089   0.00132   3.13561
   D132      -3.13949  -0.00003   0.00017  -0.00281  -0.00263   3.14106
   D133       0.00946  -0.00003   0.00041  -0.00320  -0.00279   0.00667
         Item               Value     Threshold  Converged?
 Maximum Force            0.009823     0.000450     NO 
 RMS     Force            0.001110     0.000300     NO 
 Maximum Displacement     0.414327     0.001800     NO 
 RMS     Displacement     0.095909     0.001200     NO 
 Predicted change in Energy=-1.817195D-03
 GradGradGradGradGradGradGradGradGradGradGradGradGradGradGradGradGradGrad

                          Input orientation:                          
 ---------------------------------------------------------------------
 Center     Atomic      Atomic             Coordinates (Angstroms)
 Number     Number       Type             X           Y           Z
 ---------------------------------------------------------------------
      1          6           0       -4.550421   -1.409025    0.634818
      2          6           0       -5.297780   -2.256188   -0.178908
      3          6           0       -4.948631   -2.425470   -1.517757
      4          6           0       -3.852987   -1.746515   -2.045043
      5          6           0       -3.078786   -0.924297   -1.223165
      6          6           0       -3.430070   -0.751920    0.121204
      7         16           0       -2.430323    0.236502    1.210614
      8          6           0       -2.040569    1.627048    0.172923
      9          6           0       -1.674463    1.450623   -1.165277
     10         16           0       -1.608630   -0.173644   -1.888820
     11          6           0       -1.299363    2.553985   -1.934845
     12          6           0       -1.257207    3.821072   -1.359322
     13          6           0       -1.635588    3.997966   -0.029330
     14          6           0       -2.048616    2.907213    0.729772
     15          1           0       -1.618639    4.987028    0.417123
     16          1           0       -2.360066    3.042928    1.761135
     17          1           0       -1.031831    2.416425   -2.978645
     18          1           0       -0.942725    4.671300   -1.956098
     19          1           0       -4.832628   -1.260747    1.672681
     20          1           0       -3.590917   -1.862188   -3.092417
     21          1           0       -6.157734   -2.774505    0.232981
     22          1           0       -5.535540   -3.075818   -2.158480
     23          6           0        1.065927   -1.247473    0.458778
     24          1           0        0.030675   -0.959957    0.652078
     25          6           0        1.810390   -0.039324   -0.092700
     26          1           0        1.239704    0.248179   -0.978131
     27          6           0        1.116317   -2.457606   -0.460559
     28          1           0        2.124404   -2.886006   -0.455217
     29          6           0        0.069780   -3.510794   -0.110222
     30          1           0       -0.939400   -3.083986   -0.159306
     31          1           0        0.120633   -4.346132   -0.814800
     32          1           0        0.223032   -3.909769    0.896864
     33          1           0        0.935640   -2.091691   -1.478542
     34          6           0        3.257361   -0.239849   -0.459535
     35          6           0        3.564186   -0.401641   -1.812831
     36          6           0        4.284005   -0.336925    0.486076
     37          6           0        4.867616   -0.680037   -2.220560
     38          1           0        2.773480   -0.322527   -2.554783
     39          6           0        5.587240   -0.610534    0.079096
     40          1           0        4.063856   -0.200760    1.539902
     41          6           0        5.885375   -0.775152   -1.274635
     42          1           0        5.087147   -0.806851   -3.276411
     43          1           0        6.376179   -0.683988    0.821735
     44          1           0        6.904239   -0.982898   -1.587501
     45         35           0        1.559245    1.507864    1.102964
     46         17           0        1.679169   -1.749297    2.142390
 ---------------------------------------------------------------------
                    Distance matrix (angstroms):
                    1          2          3          4          5
     1  C    0.000000
     2  C    1.392257   0.000000
     3  C    2.413568   1.393944   0.000000
     4  C    2.789617   2.414467   1.392639   0.000000
     5  C    2.419250   2.790759   2.415910   1.396750   0.000000
     6  C    1.396701   2.416864   2.791593   2.420889   1.400158
     7  S    2.744835   4.045564   4.568587   4.068862   2.773309
     8  C    3.966163   5.080623   5.266700   4.425513   3.088094
     9  C    4.437235   5.276532   5.086110   3.967574   2.759659
    10  S    4.068053   4.568437   4.045246   2.745081   1.779870
    11  C    5.733933   6.496800   6.187576   5.002743   3.971308
    12  C    6.494287   7.392746   7.257479   6.181126   5.084803
    13  C    6.178422   7.249032   7.379174   6.479122   5.266568
    14  C    4.989785   6.167939   6.472942   5.710739   4.422181
    15  H    7.039334   8.145888   8.353307   7.509672   6.306056
    16  H    5.087841   6.361961   6.881510   6.297187   5.016122
    17  H    6.330217   6.918826   6.396832   5.114744   4.293269
    18  H    7.529852   8.373470   8.161101   7.047403   6.034124
    19  H    1.085720   2.153056   3.398373   3.875195   3.402218
    20  H    3.875343   3.399581   2.154119   1.085843   2.153142
    21  H    2.146966   1.085277   2.156117   3.399707   3.876022
    22  H    3.398702   2.155697   1.085330   2.147300   3.396983
    23  C    5.621428   6.474636   6.439664   5.542010   4.484643
    24  H    4.603086   5.546456   5.625779   4.793325   3.631329
    25  C    6.547159   7.446341   7.308136   6.228964   5.095604
    26  H    6.234860   7.046226   6.762772   5.572487   4.481529
    27  C    5.866114   6.423437   6.156484   5.264050   4.531169
    28  H    6.922640   7.453981   7.167210   6.289292   5.613487
    29  C    5.130182   5.512663   5.323864   4.716387   4.223988
    30  H    4.059015   4.436339   4.284036   3.719384   3.220718
    31  H    5.704975   5.842211   5.466308   4.905218   4.702340
    32  H    5.395205   5.862677   5.897426   5.472514   4.930473
    33  H    5.918546   6.369586   5.893860   4.834358   4.188513
    34  C    7.970322   8.794021   8.557749   7.439148   6.418595
    35  C    8.535377   9.200189   8.755056   7.541689   6.689541
    36  C    8.900484   9.794711   9.675688   8.637369   7.581372
    37  C    9.868335  10.487510   9.994957   8.787326   8.012476
    38  H    8.061858   8.633021   8.070241   6.796885   6.031944
    39  C   10.184232  11.011739  10.809649   9.742705   8.768942
    40  H    8.745562   9.737521   9.773614   8.827094   7.692554
    41  C   10.627966  11.333889  10.961676   9.816964   8.965550
    42  H   10.418399  10.933517  10.316473   9.073325   8.420931
    43  H   10.952224  11.821777  11.694328  10.676293   9.676556
    44  H   11.676023  12.348873  11.940536  10.793997   9.989843
    45  Br   6.786414   7.926542   8.043118   7.056429   5.730412
    46  Cl   6.418439   7.370426   7.601423   6.938253   5.886062
                    6          7          8          9         10
     6  C    0.000000
     7  S    1.778563   0.000000
     8  C    2.755517   1.778294   0.000000
     9  C    3.096511   2.773134   1.398549   0.000000
    10  S    2.773490   3.232630   2.771254   1.779351   0.000000
    11  C    4.438046   4.067396   2.418943   1.396547   2.745491
    12  C    5.274992   4.563980   2.788399   2.414702   4.044950
    13  C    5.079787   4.039514   2.413745   2.789417   4.567358
    14  C    3.958285   2.740366   1.396054   2.419268   4.067222
    15  H    6.025310   4.884255   3.395161   3.874696   5.652433
    16  H    4.270263   2.860775   2.151560   3.401378   4.922719
    17  H    5.039744   4.925214   3.401919   2.152685   2.868601
    18  H    6.317704   5.648756   3.873688   3.396115   4.890954
    19  H    2.152477   2.868158   4.287684   5.037811   4.925470
    20  H    3.403811   4.926211   5.024022   4.285017   2.868673
    21  H    3.397572   4.890351   6.027299   6.317163   5.653394
    22  H    3.876915   5.653728   6.306126   6.031835   4.890394
    23  C    4.535804   3.871847   4.242040   4.174568   3.717201
    24  H    3.507400   2.792846   3.348468   3.467156   3.124384
    25  C    5.293011   4.445037   4.204431   3.938854   3.864426
    26  H    4.900563   4.273153   3.739839   3.158048   3.019983
    27  C    4.890547   4.757068   5.201118   4.853796   3.831677
    28  H    5.978191   5.768066   6.173266   5.808780   4.831943
    29  C    4.462498   4.694395   5.561579   5.363877   4.137275
    30  H    3.423544   3.889110   4.849412   4.702656   3.450969
    31  H    5.138284   5.622296   6.428474   6.078452   4.642578
    32  H    4.890686   4.932575   6.025307   6.048695   5.007360
    33  H    4.838759   4.897116   5.041247   4.411208   3.212560
    34  C    6.732102   5.946937   5.652731   5.261051   5.071993
    35  C    7.265177   6.744078   6.282681   5.594073   5.178396
    36  C    7.733841   6.777608   6.629893   6.436275   6.355308
    37  C    8.622100   8.116213   7.666448   6.960757   6.504479
    38  H    6.769735   6.447503   5.866540   4.985879   4.434925
    39  C    9.018516   8.141199   7.949783   7.650436   7.472892
    40  H    7.646921   6.517207   6.517171   6.555408   6.628271
    41  C    9.419470   8.737891   8.407531   7.881446   7.543153
    42  H    9.170048   8.816707   8.284087   7.434544   6.867298
    43  H    9.831474   8.863013   8.752342   8.562571   8.447765
    44  H   10.477163   9.820918   9.482642   8.927174   8.556554
    45  Br   5.564506   4.188627   3.719924   3.950325   4.670511
    46  Cl   5.584289   4.658276   5.395828   5.694472   5.435345
                   11         12         13         14         15
    11  C    0.000000
    12  C    1.392306   0.000000
    13  C    2.414356   1.394037   0.000000
    14  C    2.790401   2.413665   1.391608   0.000000
    15  H    3.399028   2.155421   1.085288   2.146686   0.000000
    16  H    3.876135   3.399861   2.154700   1.085877   2.477016
    17  H    1.086285   2.155467   3.400626   3.876479   4.299254
    18  H    2.147246   1.085324   2.155428   3.398367   2.487714
    19  H    6.328538   6.913867   6.385294   5.100166   7.137285
    20  H    5.108206   6.383515   6.895449   6.303571   7.944715
    21  H    7.529678   8.369721   8.147698   7.029479   8.993257
    22  H    7.049106   8.155359   8.353522   7.503153   9.326592
    23  C    5.076919   5.864520   5.920394   5.199542   6.788051
    24  H    4.561684   5.344400   5.274633   4.391411   6.175927
    25  C    4.448518   5.090889   5.308342   4.924477   6.105930
    26  H    3.560745   4.375550   4.819588   4.560751   5.707324
    27  C    5.755438   6.772237   7.030886   6.341528   7.979529
    28  H    6.595830   7.565554   7.855444   7.237381   8.761051
    29  C    6.479609   7.554959   7.700409   6.810580   8.679967
    30  H    5.921894   7.015759   7.117277   6.157539   8.120031
    31  H    7.133197   8.300493   8.563017   7.726730   9.573431
    32  H    7.219167   8.188247   8.175854   7.187458   9.098071
    33  H    5.175495   6.307421   6.767226   6.226674   7.760550
    34  C    5.544888   6.138569   6.487304   6.282663   7.201677
    35  C    5.692515   6.425171   7.040957   6.994062   7.802059
    36  C    6.737374   7.169342   7.355169   7.119404   7.949241
    37  C    6.969373   7.649522   8.305232   8.331092   9.008025
    38  H    5.024609   5.902964   6.669667   6.668743   7.504286
    39  C    7.841903   8.279773   8.568505   8.432332   9.130809
    40  H    6.958923   7.272850   7.250893   6.904935   7.775894
    41  C    7.946036   8.494053   8.994350   8.973610   9.611191
    42  H    7.340471   8.083547   8.878342   8.986817   9.600978
    43  H    8.774802   9.128043   9.318445   9.158731   9.810263
    44  H    8.940317   9.473088  10.008274  10.032763  10.597074
    45  Br   4.300499   4.398430   4.205907   3.887687   4.761713
    46  Cl   6.634285   7.205090   6.981048   6.129842   7.696114
                   16         17         18         19         20
    16  H    0.000000
    17  H    4.962079   0.000000
    18  H    4.298636   2.477500   0.000000
    19  H    4.964172   7.042903   7.967971   0.000000
    20  H    7.009430   4.986821   7.140770   4.960820   0.000000
    21  H    7.113372   7.970895   9.350315   2.473885   4.298737
    22  H    7.930074   7.149881   9.008482   4.297251   2.475216
    23  C    5.642792   5.444320   6.700611   6.022182   5.888553
    24  H    4.792571   5.070604   6.281810   4.978335   5.286888
    25  C    5.507240   4.736835   5.765576   6.981270   6.441681
    26  H    5.317193   3.723335   5.028261   6.795357   5.679679
    27  C    6.875830   5.891645   7.569517   6.432195   5.425795
    28  H    7.757251   6.666730   8.292936   7.454509   6.377140
    29  C    7.235841   6.676325   8.448614   5.681113   5.001208
    30  H    6.576128   6.181565   7.960712   4.673072   4.138414
    31  H    8.208990   7.193231   9.151359   6.343655   5.013295
    32  H    7.467218   7.524293   9.117737   5.760113   5.886693
    33  H    6.908074   5.142408   7.035222   6.625223   4.811131
    34  C    6.874845   5.639050   6.633235   8.428315   7.514184
    35  C    7.728845   5.515795   6.787305   9.131995   7.413908
    36  C    7.562596   6.916888   7.639714   9.239831   8.783304
    37  C    9.052831   6.705688   7.903595  10.468490   8.585126
    38  H    7.503781   4.707644   6.253552   8.752404   6.570019
    39  C    8.907116   7.894579   8.641772  10.561057   9.791000
    40  H    7.199808   7.296092   7.811839   8.960392   9.100234
    41  C    9.580237   7.806252   8.760775  11.126458   9.710102
    42  H    9.780524   6.922432   8.253042  11.095110   8.743934
    43  H    9.544336   8.884485   9.484820  11.255848  10.772731
    44  H   10.641803   8.744821   9.678876  12.184417  10.638901
    45  Br   4.260353   4.919217   5.062118   6.988978   7.448667
    46  Cl   6.279029   7.136370   8.055805   6.546969   7.428981
                   21         22         23         24         25
    21  H    0.000000
    22  H    2.489378   0.000000
    23  C    7.386751   7.332956   0.000000
    24  H    6.462556   6.584744   1.091685   0.000000
    25  C    8.430794   8.212822   1.522491   2.137673   0.000000
    26  H    8.082419   7.638463   2.081317   2.361975   1.091938
    27  C    7.313908   6.892919   1.520573   2.158595   2.542665
    28  H    8.311429   7.849323   2.154194   3.052780   2.886801
    29  C    6.280273   5.983659   2.537457   2.662592   3.883444
    30  H    5.242201   5.012112   2.788574   2.472021   4.103140
    31  H    6.556352   5.950754   3.480986   3.691341   4.682446
    32  H    6.514886   6.572043   2.826696   2.966195   4.298754
    33  H    7.328813   6.580805   2.117282   2.576688   2.626396
    34  C    9.774869   9.393841   2.580889   3.487942   1.506155
    35  C   10.214282   9.490822   3.480939   4.344329   2.483128
    36  C   10.725473  10.531794   3.344529   4.301923   2.557795
    37  C   11.487602  10.675639   4.685475   5.632620   3.779541
    38  H    9.672146   8.762276   3.585082   4.267699   2.658871
    39  C   11.943654  11.610366   4.581716   5.596948   3.823662
    40  H   10.621351  10.681404   3.354402   4.198948   2.787393
    41  C   12.300683  11.683816   5.143432   6.166352   4.306265
    42  H   11.942983  10.919682   5.505996   6.405027   4.632736
    43  H   12.720687  12.509660   5.352386   6.353768   4.700873
    44  H   13.309363  12.627526   6.192184   7.229254   5.391850
    45  Br   8.868332   9.054454   2.872320   2.937680   1.971415
    46  Cl   8.131049   8.503480   1.860764   2.358310   2.817243
                   26         27         28         29         30
    26  H    0.000000
    27  C    2.757604   0.000000
    28  H    3.298371   1.095351   0.000000
    29  C    4.031360   1.525510   2.175055   0.000000
    30  H    4.064763   2.170042   3.084421   1.096822   0.000000
    31  H    4.731458   2.164117   2.505267   1.093986   1.773797
    32  H    4.673089   2.179297   2.547829   1.094025   1.774447
    33  H    2.412023   1.096734   1.758206   2.153106   2.498161
    34  C    2.139638   3.082615   2.878499   4.580586   5.078588
    35  C    2.553861   3.470978   3.176185   4.977608   5.496490
    36  C    3.428413   3.927805   3.470983   5.309304   5.936904
    37  C    3.945499   4.508835   3.938013   5.957008   6.614316
    38  H    2.272445   3.419140   3.376521   4.842614   5.210513
    39  C    4.555896   4.867448   4.177858   6.236162   6.983683
    40  H    3.810232   4.217011   3.866849   5.443517   6.019375
    41  C    4.766275   5.122234   4.389995   6.531519   7.290558
    42  H    4.604128   5.140185   4.589103   6.519972   7.156882
    43  H    5.521941   5.697030   4.955511   6.973525   7.761452
    44  H    5.828708   6.078223   5.267894   7.435216   8.244816
    45  Br   2.453542   4.285527   4.696108   5.373756   5.377885
    46  Cl   3.731045   2.755694   2.870176   3.281351   3.733110
                   31         32         33         34         35
    31  H    0.000000
    32  H    1.769376   0.000000
    33  H    2.487428   3.075024   0.000000
    34  C    5.179462   4.951291   3.139758   0.000000
    35  C    5.330397   5.550921   3.142812   1.397043   0.000000
    36  C    5.924499   5.424525   4.260337   1.399143   2.409833
    37  C    6.160378   6.459231   4.243088   2.426499   1.393800
    38  H    5.123918   5.593475   2.768734   2.151985   1.087183
    39  C    6.681132   6.350467   5.124202   2.419890   2.777728
    40  H    6.186900   5.377934   4.740502   2.156319   3.395709
    41  C    6.796734   6.826666   5.125888   2.803105   2.411863
    42  H    6.576648   7.120670   4.702994   3.406523   2.150737
    43  H    7.431110   6.947844   6.072262   3.400873   3.863672
    44  H    7.610894   7.705659   6.071694   3.888977   3.397732
    45  Br   6.325875   5.583788   4.473237   2.894737   4.020928
    46  Cl   4.232914   2.887786   3.712306   3.396931   4.584020
                   36         37         38         39         40
    36  C    0.000000
    37  C    2.790019   0.000000
    38  H    3.395395   2.150564   0.000000
    39  C    1.392450   2.410624   3.864907   0.000000
    40  H    1.085153   3.875153   4.294920   2.150016   0.000000
    41  C    2.420027   1.392715   3.395223   1.395912   3.401394
    42  H    3.875845   1.085862   2.471512   3.398244   4.960982
    43  H    2.147164   3.395782   4.950855   1.085971   2.469031
    44  H    3.403326   2.154140   4.293587   2.156545   4.296530
    45  Br   3.347852   5.174751   4.266593   4.664833   3.063232
    46  Cl   3.394605   5.508616   5.029575   4.563659   2.906491
                   41         42         43         44         45
    41  C    0.000000
    42  H    2.155291   0.000000
    43  H    2.154986   4.297848   0.000000
    44  H    1.085876   2.487013   2.484474   0.000000
    45  Br   5.438800   6.081359   5.299638   6.481625   0.000000
    46  Cl   5.506105   6.470388   4.994088   6.465354   3.421095
                   46
    46  Cl   0.000000
 Stoichiometry    C22H20BrClS2
 Framework group  C1[X(C22H20BrClS2)]
 Deg. of freedom   132
 Full point group                 C1      NOp   1
 Largest Abelian subgroup         C1      NOp   1
 Largest concise Abelian subgroup C1      NOp   1
                         Standard orientation:                         
 ---------------------------------------------------------------------
 Center     Atomic      Atomic             Coordinates (Angstroms)
 Number     Number       Type             X           Y           Z
 ---------------------------------------------------------------------
      1          6           0        4.512570   -1.258213   -1.087082
      2          6           0        5.311028   -2.145603   -0.370573
      3          6           0        5.037640   -2.402932    0.971858
      4          6           0        3.966768   -1.771924    1.599955
      5          6           0        3.141280   -0.909246    0.875201
      6          6           0        3.416467   -0.648454   -0.472650
      7         16           0        2.349590    0.394132   -1.441192
      8          6           0        2.005358    1.711855   -0.297759
      9          6           0        1.715068    1.447230    1.044495
     10         16           0        1.703467   -0.219970    1.666106
     11          6           0        1.373226    2.495383    1.901736
     12          6           0        1.288299    3.795513    1.410856
     13          6           0        1.591293    4.060240    0.076145
     14          6           0        1.971469    3.024478   -0.771932
     15          1           0        1.541087    5.075115   -0.305116
     16          1           0        2.224444    3.228528   -1.808028
     17          1           0        1.164803    2.289248    2.947720
     18          1           0        0.999692    4.602650    2.076562
     19          1           0        4.735879   -1.041576   -2.127269
     20          1           0        3.763800   -1.956374    2.650591
     21          1           0        6.151519   -2.626440   -0.860670
     22          1           0        5.664640   -3.085007    1.537176
     23          6           0       -1.086764   -1.176885   -0.595864
     24          1           0       -0.066297   -0.865126   -0.826580
     25          6           0       -1.810325   -0.014984    0.070789
     26          1           0       -1.194296    0.223295    0.940305
     27          6           0       -1.075806   -2.442912    0.246275
     28          1           0       -2.078850   -2.882453    0.268633
     29          6           0       -0.040927   -3.459103   -0.226549
     30          1           0        0.965631   -3.023887   -0.205479
     31          1           0       -0.045554   -4.337618    0.425368
     32          1           0       -0.245892   -3.795867   -1.247074
     33          1           0       -0.842568   -2.139489    1.274069
     34          6           0       -3.233079   -0.255879    0.502348
     35          6           0       -3.463479   -0.506122    1.857347
     36          6           0       -4.309346   -0.305928   -0.390258
     37          6           0       -4.739979   -0.825538    2.316911
     38          1           0       -2.633840   -0.464094    2.558704
     39          6           0       -5.585734   -0.620518    0.068852
     40          1           0       -4.148770   -0.101137   -1.443744
     41          6           0       -5.807409   -0.873502    1.423633
     42          1           0       -4.899907   -1.021117    3.372974
     43          1           0       -6.413696   -0.656832   -0.632927
     44          1           0       -6.805630   -1.112965    1.777663
     45         35           0       -1.639022    1.607228   -1.036261
     46         17           0       -1.787355   -1.579420   -2.272045
 ---------------------------------------------------------------------
 Rotational constants (GHZ):           0.2208374           0.1057561           0.0917000
 Standard basis: 6-31+G(d,p) (6D, 7F)
 There are   621 symmetry adapted cartesian basis functions of A   symmetry.
 There are   621 symmetry adapted basis functions of A   symmetry.
   621 basis functions,  1099 primitive gaussians,   621 cartesian basis functions
   118 alpha electrons      118 beta electrons
       nuclear repulsion energy      3404.2222082840 Hartrees.
 NAtoms=   46 NActive=   46 NUniq=   46 SFac= 1.00D+00 NAtFMM=   60 NAOKFM=F Big=F
 Integral buffers will be    131072 words long.
 Raffenetti 2 integral format.
 Two-electron integral symmetry is turned on.
 Nuclear repulsion after empirical dispersion term =     3404.1822774132 Hartrees.
 ------------------------------------------------------------------------------
 Polarizable Continuum Model (PCM)
 =================================
 Model                : PCM.
 Atomic radii         : SMD-Coulomb.
 Polarization charges : Total charges.
 Charge compensation  : None.
 Solution method      : Matrix inversion.
 Cavity type          : VdW (van der Waals Surface) (Alpha=1.000).
 Cavity algorithm     : GePol (No added spheres)
                        Default sphere list used, NSphG=   46.
                        Lebedev-Laikov grids with approx.  5.0 points / Ang**2.
                        Smoothing algorithm: York/Karplus (Gamma=1.0000).
                        Polarization charges: spherical gaussians, with
                                              point-specific exponents (IZeta= 3).
                        Self-potential: point-specific (ISelfS= 7).
                        Self-field    : sphere-specific E.n sum rule (ISelfD= 2).
 1st derivatives      : Analytical E(r).r(x)/FMM algorithm (CHGder, D1EAlg=3).
                        Cavity 1st derivative terms included.
 Solvent              : Dichloromethane, Eps=   8.930000 Eps(inf)=   2.028346
 ------------------------------------------------------------------------------
 ------------------------------------------------------------------------------
 Atomic radii for non-electrostatic terms: SMD-CDS.
 ------------------------------------------------------------------------------
 Nuclear repulsion after PCM non-electrostatic terms =     3404.1649146016 Hartrees.
 One-electron integrals computed using PRISM.
 NBasis=   621 RedAO= T EigKep=  1.03D-06  NBF=   621
 NBsUse=   620 1.00D-06 EigRej=  5.20D-07 NBFU=   620
 Initial guess from the checkpoint file:  "/home/ansgus3642/gaussian/scratch/Gau-19020.chk"
 B after Tr=     0.000000    0.000000    0.000000
         Rot=    0.999959   -0.005906   -0.006809   -0.000723 Ang=  -1.04 deg.
 ExpMin= 3.50D-02 ExpMax= 5.74D+05 ExpMxC= 5.74D+03 IAcc=3 IRadAn=         5 AccDes= 0.00D+00
 Harris functional with IExCor= 4639 and IRadAn=       5 diagonalized for initial guess.
 HarFok:  IExCor= 4639 AccDes= 0.00D+00 IRadAn=         5 IDoV= 1 UseB2=F ITyADJ=14
 ICtDFT=  3500011 ScaDFX=  1.000000  1.000000  1.000000  1.000000
 FoFCou: FMM=F IPFlag=           0 FMFlag=      100000 FMFlg1=           0
         NFxFlg=           0 DoJE=T BraDBF=F KetDBF=T FulRan=T
         wScrn=  0.000000 ICntrl=       500 IOpCl=  0 I1Cent=   200000004 NGrid=           0
         NMat0=    1 NMatS0=      1 NMatT0=    0 NMatD0=    1 NMtDS0=    0 NMtDT0=    0
 Petite list used in FoFCou.
 Requested convergence on RMS density matrix=1.00D-08 within 128 cycles.
 Requested convergence on MAX density matrix=1.00D-06.
 Requested convergence on             energy=1.00D-06.
 No special actions if energy rises.
 Inv3:  Mode=1 IEnd=    37637292.
 Iteration    1 A*A^-1 deviation from unit magnitude is 3.11D-15 for   3402.
 Iteration    1 A*A^-1 deviation from orthogonality  is 2.00D-15 for   1911    816.
 Iteration    1 A^-1*A deviation from unit magnitude is 2.66D-15 for    219.
 Iteration    1 A^-1*A deviation from orthogonality  is 2.51D-15 for   1445     33.
 Error on total polarization charges =  0.05271
 SCF Done:  E(RwB97XD) =  -4678.50280875     A.U. after   18 cycles
            NFock= 18  Conv=0.59D-08     -V/T= 2.0062
 SMD-CDS (non-electrostatic) energy       (kcal/mol) =     -10.90
 (included in total energy above)
 D1PCM: PCM CHGder 1st derivatives, ID1Alg=3 FixD1E=F DoIter=F DoCFld=F I1PDM=0.
 Calling FoFJK, ICntrl=      2127 FMM=F ISym2X=0 I1Cent= 0 IOpClX= 0 NMat=1 NMatS=1 NMatT=0.
 ***** Axes restored to original set *****
 -------------------------------------------------------------------
 Center     Atomic                   Forces (Hartrees/Bohr)
 Number     Number              X              Y              Z
 -------------------------------------------------------------------
      1        6          -0.000028545    0.000126003    0.000053450
      2        6           0.000205660    0.000173970   -0.000086765
      3        6           0.000119054    0.000166431   -0.000162239
      4        6           0.000006550   -0.000000086    0.000043636
      5        6           0.000690214    0.000017760    0.000503133
      6        6           0.000528673   -0.000252798   -0.000192929
      7       16          -0.000535692    0.000235067    0.000609509
      8        6           0.000192709   -0.000188668    0.000117841
      9        6           0.000319534   -0.000433163    0.000513422
     10       16          -0.001061768    0.000375527   -0.000880879
     11        6           0.000151276   -0.000210452   -0.000110418
     12        6          -0.000058369   -0.000141716   -0.000003842
     13        6          -0.000079781   -0.000057937   -0.000138381
     14        6           0.000113462   -0.000248905   -0.000014318
     15        1          -0.000054154    0.000033652   -0.000036465
     16        1           0.000030301    0.000108776   -0.000146761
     17        1          -0.000065956    0.000227987    0.000186062
     18        1          -0.000038216   -0.000024573   -0.000043454
     19        1           0.000046347    0.000058123    0.000059573
     20        1           0.000047698   -0.000016637    0.000012173
     21        1           0.000022631    0.000010023   -0.000045713
     22        1           0.000019556    0.000044037   -0.000007652
     23        6           0.002161029   -0.004311125    0.013788259
     24        1           0.000492111    0.000574161   -0.000515251
     25        6           0.000490158    0.002214831    0.001038766
     26        1           0.001341140    0.000351051   -0.000615102
     27        6           0.000639974    0.000048749   -0.001767503
     28        1          -0.000268671    0.000178604    0.000062016
     29        6          -0.000182556    0.000400468   -0.000380181
     30        1           0.000304668   -0.000519279    0.000072621
     31        1          -0.000204913    0.000040029   -0.000060786
     32        1          -0.000027708   -0.000043558   -0.000076159
     33        1          -0.000254815   -0.000150110   -0.000165787
     34        6          -0.000700714   -0.000407706   -0.001274349
     35        6           0.000383638    0.000350341   -0.000700357
     36        6          -0.000903664    0.000038695    0.000138772
     37        6           0.000153919   -0.000241307   -0.000090250
     38        1           0.000078075    0.000022885    0.000082324
     39        6          -0.000613207   -0.000463920    0.000221144
     40        1           0.000232160    0.000044544   -0.000290979
     41        6          -0.000151731    0.000238047    0.000271033
     42        1           0.000000332    0.000005599    0.000030383
     43        1          -0.000090065    0.000000081    0.000001894
     44        1           0.000018478    0.000025271    0.000089439
     45       35          -0.000936999   -0.000715016   -0.001644551
     46       17          -0.002531823    0.002316244   -0.008444378
 -------------------------------------------------------------------
 Cartesian Forces:  Max     0.013788259 RMS     0.001533212

 GradGradGradGradGradGradGradGradGradGradGradGradGradGradGradGradGradGrad
 Berny optimization.
 Using GEDIIS/GDIIS optimizer.
 FormGI is forming the generalized inverse of G from B-inverse, IUseBI=4.
 Internal  Forces:  Max     0.009098774 RMS     0.000731684
 Search for a local minimum.
 Step number   6 out of a maximum of  276
 All quantities printed in internal units (Hartrees-Bohrs-Radians)
 Mixed Optimization -- En-DIIS/RFO-DIIS
 Update second derivatives using D2CorX and points    5    6
 DE= -1.18D-03 DEPred=-1.82D-03 R= 6.48D-01
 TightC=F SS=  1.41D+00  RLast= 5.25D-01 DXNew= 3.4075D+00 1.5739D+00
 Trust test= 6.48D-01 RLast= 5.25D-01 DXMaxT set to 2.03D+00
 ITU=  1  1  1  1  1  0
 Use linear search instead of GDIIS.
     Eigenvalues ---    0.00062   0.00172   0.00248   0.00388   0.00508
     Eigenvalues ---    0.00676   0.00780   0.00968   0.01160   0.01252
     Eigenvalues ---    0.01483   0.01634   0.01699   0.01769   0.01780
     Eigenvalues ---    0.01783   0.01809   0.01842   0.01881   0.01948
     Eigenvalues ---    0.02139   0.02201   0.02237   0.02327   0.02437
     Eigenvalues ---    0.02446   0.02517   0.02558   0.02599   0.02703
     Eigenvalues ---    0.02793   0.02819   0.02849   0.02903   0.02915
     Eigenvalues ---    0.03140   0.03177   0.03352   0.03595   0.03726
     Eigenvalues ---    0.04089   0.04494   0.04588   0.04867   0.05241
     Eigenvalues ---    0.06327   0.07047   0.07658   0.09999   0.10658
     Eigenvalues ---    0.10954   0.10966   0.10986   0.11589   0.11651
     Eigenvalues ---    0.11721   0.11738   0.12160   0.12252   0.12275
     Eigenvalues ---    0.12332   0.12407   0.12496   0.12524   0.12827
     Eigenvalues ---    0.12943   0.14843   0.15761   0.15863   0.16060
     Eigenvalues ---    0.16654   0.16940   0.17121   0.18020   0.18770
     Eigenvalues ---    0.18987   0.19298   0.19361   0.19423   0.19501
     Eigenvalues ---    0.19751   0.19993   0.20261   0.21994   0.22198
     Eigenvalues ---    0.23062   0.23802   0.25323   0.25437   0.26870
     Eigenvalues ---    0.26926   0.29042   0.29446   0.29627   0.30748
     Eigenvalues ---    0.32748   0.33370   0.33755   0.34500   0.34583
     Eigenvalues ---    0.34842   0.35310   0.36237   0.36333   0.36545
     Eigenvalues ---    0.36576   0.36577   0.36600   0.36669   0.36707
     Eigenvalues ---    0.36718   0.36757   0.36783   0.36912   0.36946
     Eigenvalues ---    0.37385   0.38140   0.39231   0.42147   0.42752
     Eigenvalues ---    0.42852   0.43356   0.44304   0.47069   0.48337
     Eigenvalues ---    0.48409   0.48483   0.48828   0.49067   0.51758
     Eigenvalues ---    0.52233   0.52548
 RFO step:  Lambda=-1.19172391D-03 EMin= 6.22495285D-04
 Quartic linear search produced a step of -0.17382.
 Iteration  1 RMS(Cart)=  0.09256909 RMS(Int)=  0.00107192
 Iteration  2 RMS(Cart)=  0.00249455 RMS(Int)=  0.00013250
 Iteration  3 RMS(Cart)=  0.00000139 RMS(Int)=  0.00013250
 Iteration  4 RMS(Cart)=  0.00000000 RMS(Int)=  0.00013250
 Variable       Old X    -DE/DX   Delta X   Delta X   Delta X     New X
                                 (Linear)    (Quad)   (Total)
    R1        2.63098  -0.00002  -0.00005  -0.00086  -0.00091   2.63007
    R2        2.63938  -0.00024   0.00003   0.00074   0.00076   2.64014
    R3        2.05171   0.00005   0.00002   0.00008   0.00011   2.05182
    R4        2.63417  -0.00001   0.00000   0.00006   0.00006   2.63424
    R5        2.05088  -0.00004   0.00001  -0.00008  -0.00007   2.05081
    R6        2.63171  -0.00042   0.00014  -0.00162  -0.00148   2.63023
    R7        2.05098  -0.00003   0.00000  -0.00012  -0.00012   2.05086
    R8        2.63948  -0.00029   0.00015   0.00039   0.00053   2.64001
    R9        2.05195   0.00000  -0.00002   0.00015   0.00012   2.05207
   R10        2.64592   0.00008  -0.00006  -0.00041  -0.00046   2.64545
   R11        3.36347  -0.00097   0.00025  -0.00260  -0.00235   3.36112
   R12        3.36100   0.00000  -0.00025  -0.00147  -0.00170   3.35929
   R13        3.36049   0.00001  -0.00012  -0.00068  -0.00081   3.35968
   R14        2.64287   0.00017  -0.00008   0.00046   0.00036   2.64323
   R15        2.63816  -0.00012   0.00003   0.00013   0.00015   2.63831
   R16        3.36249  -0.00047   0.00003  -0.00126  -0.00124   3.36125
   R17        2.63909  -0.00009   0.00003   0.00055   0.00058   2.63967
   R18        5.90423   0.00000  -0.04653   0.09104   0.04451   5.94874
   R19        5.70694  -0.00030  -0.04659   0.16999   0.12323   5.83017
   R20        2.63108  -0.00035   0.00006  -0.00076  -0.00070   2.63038
   R21        2.05278  -0.00022   0.00002  -0.00058  -0.00057   2.05222
   R22        2.63435  -0.00020   0.00000  -0.00064  -0.00064   2.63371
   R23        2.05097   0.00000   0.00001  -0.00005  -0.00003   2.05093
   R24        2.62976   0.00001   0.00002  -0.00023  -0.00021   2.62955
   R25        2.05090   0.00001   0.00000   0.00003   0.00003   2.05093
   R26        2.05201  -0.00014   0.00001  -0.00031  -0.00031   2.05170
   R27        2.06299  -0.00068  -0.00004  -0.00125  -0.00120   2.06178
   R28        2.87709   0.00161  -0.00140   0.01505   0.01393   2.89102
   R29        2.87347   0.00143   0.00018   0.00989   0.01008   2.88355
   R30        3.51634  -0.00910  -0.01414  -0.06424  -0.07837   3.43796
   R31        2.06346  -0.00056   0.00093  -0.00289  -0.00196   2.06151
   R32        2.84622  -0.00111   0.00048  -0.00106  -0.00059   2.84563
   R33        3.72543  -0.00144  -0.00046  -0.00678  -0.00724   3.71819
   R34        2.06991  -0.00032  -0.00019  -0.00036  -0.00055   2.06936
   R35        2.88280   0.00006   0.00000   0.00114   0.00114   2.88394
   R36        2.07253   0.00014   0.00045  -0.00061  -0.00015   2.07237
   R37        2.07269  -0.00048  -0.00012  -0.00096  -0.00108   2.07161
   R38        2.06733   0.00000   0.00000   0.00013   0.00013   2.06746
   R39        2.06741  -0.00006   0.00009  -0.00010  -0.00001   2.06740
   R40        2.64003   0.00056  -0.00015   0.00200   0.00185   2.64188
   R41        2.64400  -0.00095   0.00046  -0.00280  -0.00234   2.64166
   R42        2.63390   0.00016   0.00004  -0.00010  -0.00007   2.63383
   R43        2.05448  -0.00011  -0.00001  -0.00006  -0.00006   2.05442
   R44        2.63135  -0.00086   0.00008  -0.00106  -0.00098   2.63037
   R45        2.05064  -0.00032  -0.00029  -0.00073  -0.00102   2.04963
   R46        2.63185   0.00015  -0.00017   0.00092   0.00075   2.63260
   R47        2.05198  -0.00003  -0.00001   0.00010   0.00009   2.05207
   R48        2.63789  -0.00021   0.00011  -0.00119  -0.00108   2.63681
   R49        2.05219  -0.00006  -0.00002   0.00001  -0.00001   2.05218
   R50        2.05201  -0.00001   0.00000   0.00005   0.00005   2.05206
    A1        2.09663  -0.00013   0.00002   0.00068   0.00069   2.09732
    A2        2.09703   0.00015   0.00007   0.00038   0.00045   2.09748
    A3        2.08952  -0.00002  -0.00009  -0.00105  -0.00114   2.08838
    A4        2.09532   0.00017  -0.00012  -0.00002  -0.00013   2.09519
    A5        2.08763  -0.00005   0.00005   0.00023   0.00028   2.08792
    A6        2.10017  -0.00012   0.00007  -0.00023  -0.00017   2.10001
    A7        2.09614  -0.00006   0.00007  -0.00095  -0.00087   2.09527
    A8        2.09941   0.00006  -0.00006   0.00052   0.00046   2.09987
    A9        2.08755   0.00000  -0.00002   0.00041   0.00039   2.08794
   A10        2.09472  -0.00007   0.00006   0.00175   0.00181   2.09653
   A11        2.09804   0.00006  -0.00009  -0.00060  -0.00069   2.09735
   A12        2.09037   0.00000   0.00003  -0.00114  -0.00111   2.08926
   A13        2.09253   0.00024  -0.00025  -0.00103  -0.00128   2.09125
   A14        2.07835  -0.00053   0.00023  -0.00784  -0.00759   2.07076
   A15        2.11110   0.00029   0.00000   0.00942   0.00934   2.12044
   A16        2.09025  -0.00016   0.00021  -0.00051  -0.00030   2.08996
   A17        2.07957  -0.00031  -0.00016  -0.00506  -0.00520   2.07437
   A18        2.11240   0.00047  -0.00006   0.00593   0.00581   2.11821
   A19        1.77250  -0.00061   0.00028  -0.00084  -0.00061   1.77189
   A20        2.11424   0.00023   0.00002   0.00563   0.00558   2.11982
   A21        2.07490   0.00003  -0.00008  -0.00363  -0.00366   2.07124
   A22        2.09307  -0.00026  -0.00001  -0.00203  -0.00203   2.09104
   A23        2.11055   0.00041  -0.00007   0.00896   0.00881   2.11937
   A24        2.09199   0.00010   0.00000  -0.00044  -0.00043   2.09156
   A25        2.07967  -0.00050   0.00007  -0.00806  -0.00796   2.07170
   A26        1.77455  -0.00026   0.00063   0.00012   0.00062   1.77518
   A27        1.59389  -0.00080  -0.00160  -0.03924  -0.04055   1.55334
   A28        2.38208  -0.00024   0.00634  -0.05801  -0.05192   2.33016
   A29        1.48916  -0.00012   0.01181   0.01418   0.02547   1.51463
   A30        1.35387  -0.00020   0.00070  -0.00258  -0.00136   1.35251
   A31        0.78845   0.00057   0.00835  -0.01839  -0.01048   0.77797
   A32        2.09366   0.00005   0.00002   0.00181   0.00183   2.09548
   A33        2.08932   0.00018   0.00003   0.00055   0.00058   2.08990
   A34        2.10016  -0.00022  -0.00005  -0.00233  -0.00237   2.09778
   A35        2.09628  -0.00003   0.00000  -0.00103  -0.00103   2.09525
   A36        2.08796  -0.00004  -0.00006  -0.00001  -0.00007   2.08789
   A37        2.09884   0.00006   0.00006   0.00100   0.00106   2.09989
   A38        2.09616   0.00005  -0.00005  -0.00063  -0.00068   2.09548
   A39        2.09887  -0.00006   0.00002   0.00036   0.00039   2.09926
   A40        2.08811   0.00000   0.00003   0.00025   0.00028   2.08840
   A41        2.09376   0.00008   0.00008   0.00245   0.00252   2.09628
   A42        2.08876   0.00009   0.00002   0.00009   0.00012   2.08888
   A43        2.10049  -0.00017  -0.00010  -0.00247  -0.00257   2.09792
   A44        1.89531  -0.00023   0.00338  -0.01742  -0.01451   1.88079
   A45        1.92632   0.00113   0.00441  -0.01315  -0.00912   1.91720
   A46        1.79604   0.00000  -0.00559   0.02762   0.02200   1.81805
   A47        1.97831  -0.00221   0.00225  -0.02741  -0.02529   1.95302
   A48        1.96123   0.00074  -0.00202   0.01149   0.00965   1.97088
   A49        1.89810   0.00082  -0.00322   0.02340   0.02024   1.91834
   A50        2.00407   0.00001  -0.00969   0.04643   0.03719   2.04126
   A51        1.82048   0.00135  -0.00136   0.00950   0.00809   1.82857
   A52        2.04018  -0.00172   0.00041  -0.00155  -0.00105   2.03913
   A53        1.91856   0.00017   0.00232  -0.00207   0.00020   1.91876
   A54        1.91735  -0.00011  -0.00060  -0.01049  -0.01116   1.90619
   A55        1.79116  -0.00103   0.00017   0.00030   0.00055   1.79170
   A56        1.95475   0.00139  -0.00105   0.00457   0.00351   1.95827
   A57        2.34714  -0.00124  -0.00561  -0.01174  -0.01768   2.32947
   A58        1.91645  -0.00031  -0.00012  -0.00595  -0.00604   1.91041
   A59        1.96910   0.00084  -0.00081   0.00811   0.00729   1.97639
   A60        1.86523  -0.00012   0.00051   0.00593   0.00644   1.87167
   A61        1.93932  -0.00019  -0.00002  -0.00555  -0.00557   1.93375
   A62        1.86151   0.00018  -0.00103   0.00303   0.00200   1.86351
   A63        1.90761  -0.00044   0.00148  -0.00538  -0.00395   1.90367
   A64        1.93080   0.00048   0.00101   0.00162   0.00263   1.93343
   A65        1.92555   0.00005   0.00044  -0.00185  -0.00140   1.92415
   A66        1.94666  -0.00001  -0.00120   0.00654   0.00533   1.95199
   A67        1.88712  -0.00031   0.00060  -0.00674  -0.00613   1.88099
   A68        1.88809  -0.00020  -0.00088   0.00158   0.00068   1.88876
   A69        1.88377  -0.00004   0.00002  -0.00157  -0.00155   1.88222
   A70        2.05143   0.00244  -0.00030   0.00599   0.00569   2.05712
   A71        2.15264  -0.00282   0.00070  -0.00626  -0.00556   2.14707
   A72        2.07773   0.00038  -0.00039   0.00046   0.00006   2.07779
   A73        2.10818  -0.00053   0.00037  -0.00167  -0.00130   2.10688
   A74        2.08624   0.00025  -0.00041   0.00146   0.00104   2.08729
   A75        2.08868   0.00027   0.00003   0.00023   0.00026   2.08893
   A76        2.09769   0.00014   0.00001   0.00136   0.00137   2.09906
   A77        2.09298   0.00009   0.00042  -0.00103  -0.00061   2.09236
   A78        2.09251  -0.00023  -0.00043  -0.00034  -0.00078   2.09174
   A79        2.09249  -0.00018  -0.00002   0.00028   0.00025   2.09274
   A80        2.09075   0.00010  -0.00002  -0.00011  -0.00013   2.09061
   A81        2.09984   0.00008   0.00005  -0.00013  -0.00009   2.09975
   A82        2.10193   0.00002   0.00011  -0.00083  -0.00072   2.10121
   A83        2.08674  -0.00008   0.00000   0.00003   0.00003   2.08677
   A84        2.09445   0.00005  -0.00012   0.00080   0.00068   2.09513
   A85        2.08810   0.00016  -0.00011   0.00042   0.00031   2.08842
   A86        2.09792   0.00002   0.00003   0.00015   0.00018   2.09810
   A87        2.09714  -0.00018   0.00008  -0.00057  -0.00049   2.09665
    D1       -0.02726  -0.00001  -0.00006  -0.00148  -0.00153  -0.02879
    D2        3.12512   0.00001  -0.00016   0.00038   0.00023   3.12535
    D3        3.12040  -0.00003   0.00028  -0.00287  -0.00258   3.11782
    D4       -0.01040  -0.00001   0.00018  -0.00101  -0.00083  -0.01123
    D5        0.02532   0.00006   0.00050   0.00094   0.00144   0.02676
    D6       -3.06955  -0.00013   0.00076  -0.00781  -0.00702  -3.07658
    D7       -3.12232   0.00008   0.00017   0.00233   0.00249  -3.11982
    D8        0.06600  -0.00011   0.00043  -0.00641  -0.00597   0.06003
    D9       -0.00156  -0.00002  -0.00021   0.00035   0.00015  -0.00141
   D10       -3.12895   0.00002  -0.00029   0.00216   0.00186  -3.12708
   D11        3.12917  -0.00003  -0.00011  -0.00152  -0.00162   3.12755
   D12        0.00178   0.00000  -0.00019   0.00029   0.00010   0.00188
   D13        0.03220  -0.00002   0.00003   0.00132   0.00134   0.03354
   D14       -3.12094   0.00006  -0.00006   0.00296   0.00288  -3.11806
   D15       -3.12350  -0.00005   0.00012  -0.00047  -0.00036  -3.12386
   D16        0.00654   0.00003   0.00003   0.00116   0.00118   0.00772
   D17       -0.03400   0.00007   0.00041  -0.00184  -0.00141  -0.03541
   D18        3.05537   0.00025   0.00011   0.01022   0.01029   3.06566
   D19        3.11910  -0.00001   0.00050  -0.00347  -0.00295   3.11614
   D20       -0.07472   0.00017   0.00020   0.00858   0.00875  -0.06597
   D21        0.00528  -0.00009  -0.00067   0.00069   0.00001   0.00529
   D22        3.09926   0.00008  -0.00094   0.00930   0.00838   3.10764
   D23       -3.08309  -0.00025  -0.00038  -0.01106  -0.01151  -3.09460
   D24        0.01089  -0.00007  -0.00064  -0.00245  -0.00313   0.00775
   D25        2.44737   0.00022   0.00140   0.00969   0.01112   2.45849
   D26       -2.34362  -0.00007   0.01314   0.01611   0.02873  -2.31489
   D27       -2.36676  -0.00037   0.00378   0.00025   0.00448  -2.36228
   D28       -0.74702   0.00039   0.00109   0.02155   0.02269  -0.72433
   D29        0.74518   0.00010   0.01283   0.02797   0.04029   0.78547
   D30        0.72203  -0.00019   0.00347   0.01211   0.01604   0.73808
   D31       -2.45304  -0.00016  -0.00007  -0.00586  -0.00595  -2.45899
   D32        0.73589  -0.00033   0.00018  -0.01454  -0.01438   0.72150
   D33       -0.75164   0.00042  -0.00059   0.01138   0.01084  -0.74080
   D34        2.43761   0.00032   0.00099   0.01243   0.01345   2.45106
   D35        0.01645   0.00014   0.00128   0.00881   0.01014   0.02659
   D36       -3.07729  -0.00001   0.00122  -0.00249  -0.00129  -3.07858
   D37        3.10989   0.00025  -0.00032   0.00771   0.00746   3.11735
   D38        0.01615   0.00010  -0.00038  -0.00359  -0.00397   0.01218
   D39        3.04467   0.00010  -0.00069   0.00344   0.00278   3.04744
   D40       -0.07667   0.00003  -0.00095  -0.00074  -0.00167  -0.07834
   D41       -0.04986  -0.00001   0.00086   0.00426   0.00513  -0.04473
   D42        3.11199  -0.00008   0.00061   0.00008   0.00068   3.11267
   D43        0.73204  -0.00037  -0.00147  -0.02511  -0.02661   0.70544
   D44       -0.84551   0.00045  -0.00227   0.01218   0.00966  -0.83585
   D45       -1.63213  -0.00015  -0.00797   0.03464   0.02688  -1.60525
   D46       -2.45707  -0.00022  -0.00141  -0.01368  -0.01511  -2.47218
   D47        2.24856   0.00061  -0.00221   0.02360   0.02116   2.26972
   D48        1.46194   0.00001  -0.00791   0.04606   0.03838   1.50032
   D49        0.02912  -0.00011  -0.00023   0.00134   0.00111   0.03024
   D50       -3.12339   0.00004   0.00011   0.00475   0.00486  -3.11854
   D51       -3.06546  -0.00028  -0.00029  -0.01022  -0.01046  -3.07592
   D52        0.06521  -0.00013   0.00006  -0.00682  -0.00672   0.05849
   D53        2.50336   0.00044   0.00755   0.02375   0.03236   2.53572
   D54       -2.00646   0.00024   0.00835   0.02706   0.03553  -1.97093
   D55       -0.66070   0.00017  -0.00047   0.00657   0.00585  -0.65485
   D56        0.04730  -0.00009   0.01581  -0.01927  -0.00360   0.04370
   D57        1.68697  -0.00064   0.01660  -0.01318   0.00369   1.69066
   D58        0.01468  -0.00048   0.00344  -0.04226  -0.03851  -0.02384
   D59       -0.04082   0.00004   0.00036   0.00019   0.00056  -0.04026
   D60        3.11683   0.00010   0.00038   0.00250   0.00287   3.11971
   D61        3.11177  -0.00012   0.00001  -0.00326  -0.00322   3.10855
   D62       -0.01377  -0.00005   0.00003  -0.00094  -0.00090  -0.01467
   D63        0.00707   0.00006   0.00013   0.00050   0.00062   0.00769
   D64       -3.12468   0.00006   0.00000   0.00173   0.00173  -3.12295
   D65        3.13251  -0.00001   0.00011  -0.00183  -0.00172   3.13078
   D66        0.00076  -0.00001  -0.00002  -0.00060  -0.00062   0.00014
   D67        0.03832  -0.00006  -0.00074  -0.00270  -0.00344   0.03488
   D68       -3.12367   0.00001  -0.00048   0.00154   0.00106  -3.12260
   D69       -3.11305  -0.00007  -0.00061  -0.00392  -0.00454  -3.11759
   D70        0.00815   0.00000  -0.00035   0.00031  -0.00004   0.00811
   D71        1.12412  -0.00095   0.00332  -0.00789  -0.00451   1.11961
   D72       -1.05433   0.00124  -0.00520   0.04734   0.04218  -1.01216
   D73       -3.07728  -0.00020  -0.00039   0.01163   0.01119  -3.06609
   D74       -0.99488  -0.00020  -0.00597   0.00089  -0.00542  -1.00031
   D75       -3.11531  -0.00003  -0.00443   0.00809   0.00340  -3.11190
   D76        0.91473  -0.00066  -0.00551   0.00490  -0.00086   0.91387
   D77        1.15256  -0.00043   0.00407  -0.04749  -0.04339   1.10917
   D78       -0.96786  -0.00026   0.00561  -0.04029  -0.03457  -1.00243
   D79        3.06218  -0.00089   0.00453  -0.04347  -0.03883   3.02335
   D80       -2.96987  -0.00047  -0.00010  -0.02845  -0.02861  -2.99848
   D81        1.19289  -0.00030   0.00144  -0.02125  -0.01978   1.17311
   D82       -1.06025  -0.00093   0.00036  -0.02443  -0.02405  -1.08430
   D83       -2.90268  -0.00075   0.01238  -0.03798  -0.02557  -2.92825
   D84       -0.72911  -0.00062   0.01169  -0.04385  -0.03214  -0.76126
   D85        1.36792  -0.00075   0.01337  -0.04176  -0.02833   1.33959
   D86        1.25025   0.00027   0.00273   0.01382   0.01647   1.26671
   D87       -2.85937   0.00040   0.00203   0.00795   0.00989  -2.84948
   D88       -0.76234   0.00028   0.00372   0.01005   0.01370  -0.74863
   D89       -0.94461   0.00028   0.00624   0.00059   0.00687  -0.93774
   D90        1.22896   0.00041   0.00555  -0.00528   0.00029   1.22925
   D91       -2.95720   0.00028   0.00723  -0.00319   0.00411  -2.95309
   D92        0.40314   0.00035  -0.00280   0.04715   0.04425   0.44739
   D93        2.60303  -0.00094  -0.00350   0.04521   0.04159   2.64462
   D94       -1.59838   0.00007  -0.00491   0.04585   0.04085  -1.55753
   D95        1.77096   0.00033   0.00406   0.03096   0.03500   1.80596
   D96       -1.31343   0.00053   0.00400   0.02697   0.03096  -1.28247
   D97       -0.29791  -0.00018   0.00603   0.02765   0.03370  -0.26420
   D98        2.90089   0.00001   0.00597   0.02367   0.02967   2.93056
   D99       -2.27645   0.00034   0.00677   0.03095   0.03770  -2.23875
   D100       0.92234   0.00054   0.00671   0.02696   0.03367   0.95601
   D101       1.02234   0.00000   0.01039   0.01729   0.02768   1.05002
   D102       3.10969  -0.00004   0.01208   0.00874   0.02082   3.13052
   D103      -1.08007  -0.00006   0.01162   0.00981   0.02142  -1.05865
   D104      -3.09984   0.00008   0.00963   0.01126   0.02089  -3.07896
   D105      -1.01249   0.00003   0.01132   0.00272   0.01403  -0.99846
   D106       1.08093   0.00001   0.01086   0.00379   0.01463   1.09556
   D107      -1.05018  -0.00008   0.00927   0.00835   0.01764  -1.03254
   D108       1.03717  -0.00013   0.01096  -0.00019   0.01078   1.04796
   D109       3.13060  -0.00015   0.01050   0.00088   0.01138  -3.14121
   D110      -3.06673   0.00036   0.00095  -0.00344  -0.00250  -3.06923
   D111       0.06033   0.00027   0.00001  -0.00249  -0.00250   0.05784
   D112       0.02020   0.00006   0.00104   0.00013   0.00117   0.02137
   D113      -3.13592  -0.00003   0.00010   0.00107   0.00118  -3.13475
   D114       3.06731  -0.00031  -0.00163   0.00215   0.00051   3.06782
   D115      -0.07198  -0.00016  -0.00160   0.00669   0.00508  -0.06690
   D116      -0.01627  -0.00017  -0.00169  -0.00205  -0.00375  -0.02001
   D117       3.12764  -0.00003  -0.00166   0.00249   0.00083   3.12846
[truncated: 4,698,427 more chars]
